# Supplementary material for: Deep transcriptome-sequencing and proteome analysis of the hydrothermal vent annelid Alvinella pompejana identifies the CvP-bias as a robust measure of eukaryotic thermostability
Source: Biol Direct. 2013 Jan 16;8:2. doi: 10.1186/1745-6150-8-2 (PMC3564776; doi:10.1186/1745-6150-8-2)
Supplement: Additional file 1 — Transcriptome dataset 1 MPI transcriptome dataset generated by the clustering of all new A. pompejana sequence data in this study. The file was compressed with tar -jcvf archive_name.tar.bz2 file_to_compress, use tar –jxvf to uncompress it. Contains 74762 sequences. [file 1745-6150-8-2-S1.bz2]

Archive with 1 entries (1 files):
- Users/gasparj/Documents/Dropbox/Alvinella/New_Draft_Biology_Direct_310812/Submission/revised/Additional_file_1.fasta
