# Supplementary material for: Deep transcriptome-sequencing and proteome analysis of the hydrothermal vent annelid Alvinella pompejana identifies the CvP-bias as a robust measure of eukaryotic thermostability
Source: Biol Direct. 2013 Jan 16;8:2. doi: 10.1186/1745-6150-8-2 (PMC3564776; doi:10.1186/1745-6150-8-2)
Supplement: Additional file 1 — Transcriptome dataset 1 MPI transcriptome dataset generated by the clustering of all new A. pompejana sequence data in this study. The file was compressed with tar -jcvf archive_name.tar.bz2 file_to_compress, use tar –jxvf to uncompress it. Contains 74762 sequences. [file 1745-6150-8-2-S1.bz2 › Users/gasparj/Documents/Dropbox/Alvinella/New_Draft_Biology_Direct_310812/Submission/revised/Additional_file_1.fasta]

>gnl|Apo_MPI_N|1 cDNA; Alvinella pompejana; LEN=226
ACAGGCCAATACAGATACATAAATATACAATCAGATAGACACACATACAGATAACTACAC
ACACTCACAGATATGCAAATAACTACACACGAGCACACAGGCGCACAAACATATAACTAT
ACACACACAGGCACACATACAGATAACTACACACAGACACACAACAAGATAACTGTATAC
GCATTTCCACACATATACACAGATGCAGACAGACAGACAGACAGAC

>gnl|Apo_MPI_N|2 cDNA; Alvinella pompejana; LEN=1245
CTACAAATTACAAAACCTGGAAGACAAAGACAGTGCATATAACCTATCCAAAGTCTGAAA
ACACACGAGGTTTGGTGCCTACTATTGACCGTATCTGCAGTGAGACAGCCGAGGCAGTAA
ATGATGGCTATTCAATTATAGTTCTCTCAGACAGATCAGCTGGTCCCACAGAAGTACCTG
TCAGTTCGCTGATGGCTTTAGGAGCTGTTCACCATCACCTGATAAAAATGAAGCTACGGA
TGAAGTGTGCTCTTATTGTGGAAACAGGAGAAGCAAGAGAGGTGCACGACTTCTGTGTTC
TCCTTGGTTATGGTGCTGATGCTATTTGTCCATACCTGGTCCTGGACACTCTGAGTACAC
TGAGTTACCATGGTCAGCTTGACCCAAGCCTTACCTCTGAGGACATCTTTAATAACTATG
TGGCTGCTACTGAGAGTACGCGGGCTGCTACTGCCAGAGGAATCTCCAAGGTCATGGCTA
AAATGGGCATCAGTACTCTACACAGCTACAAGGGTGCTCAGATATTTGAAGCTGTTGGAT
TACACCAGGATGTTGTTAACAAGTGTTTCATTGGTACAGCATCCAGGATTGGTGGGGTGT
CATTTGATGTGTTGGCAAGTGAGATGTTTCAACGCCACCAATATGCTTATGGAGAACGTG
AAGGTGACAATAGAATGGTCATCTCTCCAGGTTTCTATCACTGGAGGGATGGTGGAGAAA
AACACATGAATGATCCCAACACAGTGGCTAACATCCAGGAAGCTGCACGCTCTAATAGCA
GTTCTGCCTATGCCAAGTTTGTGGATTCTGCCAATCAAAGCTGTAGGAACTGTACACTTA
GGGGACAGCTGGACTTTGTCTATGCTGAGAAACCTCTGGATCTCTCTGAAGTTGAACCTG
CTGCAAACATTGTTAAAAGATTTGTAACTGGTGCTATGAGCTTTGGGAGCATTTCATATG
AAGCTCACTCAACTCTGGCCATTGCCATGAATCACATGAAAGCTAAGAGCAACACTGGAG
AGGGTGGTGAGACAGAAGATAGATACCTTGACCAGGATCCTGAAAACAGTGCTAGGTCTG
CTATCAAACAGGTTGCTTCTGGTAGATTTGGTGTGACAAGTTCTTACCTAACACATGCTG
ATGAGCTCCAGATAAAGATGGCTCAAGGTGCTAAGCCTGGAGAAGGTGGAGAGCTTCCAG
GATACAAAGTGTCCAAGGATATAGCTAAGACTCGTCATTCTGTAC

>gnl|Apo_MPI_N|3 cDNA; Alvinella pompejana; LEN=536
CTGGCTCTAACGTAATATTAGCAATGTCATCAATGCTCAGTCCGTCGATGTTATCAGGCC
CGACACCTGAACACTCCAAGCCAACCTCAGCCAGTTCCCTTTCGATACCCTTACTGCCAA
CGACAAACACTTTCTTCGTGTACATCAGCTGATGTTTAACGTACTGAGCAGCCACGTAAG
CTGATCCTATGATAGATTGCTTGTCGGCTGGAAATCCTAAGCTTGTACATTTGGTTACGT
ATTCATCTCTTGATTTGGTGCTGTTGTTTGTTAAGTAGAAGATCTTCTTCCCCAAAGAGT
GTAGCTTCTGGATTGTCTCTGGAGATCCAGGAATGGCGGTAGAACCTCTCCAAAGTACAC
CATCACAGTCGGTCAAAACAGTGTCAAACGATGCCAAGAATTCGTGGACATTTTCTGGAG
TAATTGCCTTGTATGACATATTGGCAGTGTCGTAAGTATGATGACTCTACGGTGGCTATA
GAATTTGTAAACTGTCAAACCCTGACAAGTCGGCTTCCCTCTCCCGCGTACTCTGC

>gnl|Apo_MPI_N|4 cDNA; Alvinella pompejana; LEN=212
TCCACATCTCTGACTGATACCTCTCCCCACAGATTGCCCACACATCATATCACAGACTGC
CTACACATCGTTCCACTGACTGCCCACACATCGTTCCACAGACTACCCACACATCGTTCC
ACAGACTGCCCACACATCGCTCCACAGACTGCCCACACATCGTCCCACACATTGCCCACA
CATTGCCCACACACATTCTGCTCGTACATCGT

>gnl|Apo_MPI_N|5 cDNA; Alvinella pompejana; LEN=260
ATTTAAGGATGAAATAAAATTATATCTTTCCAATTTATTTAGGATTAATTTCTATACTAA
ACCTTTTTGCTGAGTCGTGGTAATTACGTTTCAGCTGAAACATGTTTCATCATTCGTCAT
TCGACATTGGTGTTACACTTTGTTATCTTGGGGCTTACAGTTGTCTCTGCCGTACCTTAA
ACAAGTAGTTTCCGGTTACTCTTTCAGTTAATCAAGACTTTGTTACAAAAGAAAGTTATT
TTGTAATGCCGTCGTTTTAT

>gnl|Apo_MPI_N|6 cDNA; Alvinella pompejana; LEN=593
AGTATAGACATCTGCCACTACGGATACCTCTCAGTACAGACTTCTCTCAGGATAGTCATG
TGTCAGAAGACACCGTAAGCAGTAGATCCATCTGTCAGCACATCTATCTGCCAGTACATC
CATCTATCAGTACATCCATCTGTCATTACAGTCCCCTAGCAGTACAGACCGCTATCAGTA
CAGACATCTGTCAGTAGAGATCGCTATAAGTACAGAGATCTGTCACTACAGACTACTGTC
AGTAGAGACCGCTATCAGAACAGATATCAGTTAGTACAGACCGCTATCAGTATAGACATG
TGTCAGTACAGACCGCTATCAGTACGGTCATCACTCAGTACAGAAAGCTATCAGTACAGA
CATCTCTCAGACCAGACTTCTGTCACTACAGATCGCTATCAGTACAGGCATCTGCCAGTA
AGGACAGCTATCAGTACAGACATCTGTCACTACAGACAGCTAACAGTACATCCACCTGTC
AGTTCATCTATCTGTCAGTACCTCCGTCATTACAGAACCCTGCCAGTACAGAGCGTGGTG
AGTACAAAGATCTGTCAGTACAGACCGCAATCAGTACAGACATCTGTCACTAC

>gnl|Apo_MPI_N|7 cDNA; Alvinella pompejana; LEN=384
TCGACATGCGAATATATCCATAAATGTCCGCTCCTTCCGCTCATGCGCCGGCGTCCGGCT
TCTGGATCCGCTCTCGGCGCGAGTCCGGCGTCCGCTCTTGACGTCACTCTGACGTGTGAT
GGTCACCGTCATGAAGGCGAGCATGGCGCTGTGGACAGGAGAGAGAAAACACCCGTTATA
CAGGACAAAGCATTCCAAATGTCTGCCATCACGCAATCCGACAAGATTTCTTCTGTTTGT
TTGGGTTTTATTTTCAGGCAAAACGCCGCGGCTTAAAACGTTAGCGACGGGACCCAAAAA
ACAGCCGAGAGTAGAATTCTTCTACTCGTTATCAGACAAAACCGAACCGATCTCTGGCGA
TCGTTCAGATAACGGCCACTGGCT

>gnl|Apo_MPI_N|8 cDNA; Alvinella pompejana; LEN=573
CGCTATTGTTATTTATACCAAAAACAACAATGACAGACCATCGACATAACGTGTTTTGCC
CTACGTGTTTTATTCTTGTCTATCTCACAAGAGTCAACAATTAGCAGATTTTTGTTTGAT
TATCGGCAACTTTCTCAGAATAGAAATCCAAAAGAAATGCTTCCTGATTGGAGCAACAAC
TGATTAAAACAACAGATGTTTTTTGTTTGTTTGTTGTTTGTTTTTTTAATCGAATACGCG
TGTCTTTAAGGAATAATCCATGTTTGTTTAGTTAATCGTATGTATTACAATAGCGTAGAA
CTAGAAGCAATTACATGATTAATGCGTCATATGATCTGAAACCTCGATTCTGAATAACTT
GATTCCTAAGAGCGATAAGTGATACTAGGCCTGCACAAATAATGAGGTTTAATCACATGT
TTAGAGATCCAGAAACGTCGCGTGTTTTCCAGTAGAATTTATAATCGCAAAATTTGGTAC
GGTTCCTAAAAGAATAAACCTCATTTGTCCCAATTTTGCATTCGTTAGGGCCAATTTCCG
AAAGATATATTGCATGTCTACTTTTTAAAGGGC

>gnl|Apo_MPI_N|9 cDNA; Alvinella pompejana; LEN=265
TCTCTCATATAATTCCGGTTCATTCCTGATAACTTTAACTGGGTGAGGAGATAAGGGTAT
TAAGAATTTACATAATTCTTGTTTTACTTTGAAAACGATTAATACAGCTCCGTGGATAAT
GTTTTCATAAGTCTGACCGTGGAAGTGCTGGTATTTGAGTACCAGATCGACGTATTCTCC
TGTCCACACGCGTGCCTCTCATTTCAAAGGCACTACGTGCCTTCGGTGGCATCGATATCG
TTCACTCGTCAGCCGCTGTTTGGTG

>gnl|Apo_MPI_N|10 cDNA; Alvinella pompejana; LEN=254
ATTGAAAGGAACATCTGTCAGCGTCACACTGAATTCAAACATAAAACTCTTGATCCATGT
TGGAAGATAATGAAAATTGGTTTAATTGTATTCAATTATCAAGGAAAATAATAATATTGT
TTTATCTGTATTCAATTACAAAGCCAAATACTGAACATTGTTTTCAATTATTAAGTCGAC
CTGTGAATCAGAAGTTCCATATTTTGAGGAGAACTCATATCACGTGGCCAGTAATAAATA
GCTGGCAATGTGCT

>gnl|Apo_MPI_N|11 cDNA; Alvinella pompejana; LEN=381
GTTTTTCCGTCATACGGCTGATTGTGTGTCTGAGCGCATACGTTGAATGAATGGGCTGAG
TTTTGCTTGTTTATGGCTATGTTGTGAGCAGGATGTGTGTTTTGTGTATTTATGTGTTGT
CTCCTCGTCAGTGTGCGTGTGTTCTTTCTATATGTGTTCAGTGTGTGAATGGACGCTTTC
GTTGTGCACGGCACTGCACGTGAACGGCGTGCGTGTAATCTGCTAATGCCACCCAATCCT
AGTCGTGTGGCGTATGCGTGTTATGTCTCCTCGTGCTTAGTGTTCGAATGACACGTATTG
ATGTATGGCGTGGGCGCGCGTGTGTCTGTGCGTCACCAAGTCGTTGGTGACTGACCGTAT
ATATATATATTTACAAGTGAC

>gnl|Apo_MPI_N|12 cDNA; Alvinella pompejana; LEN=324
GGCACAAAGAGGCCGTTCCTTCGGAACTGGCTGGCTGGCGTGCCGCAGACCTGGGGGTCG
GAGGTGGATGCGTATATAACTACGTTAATATAACTACGTTATACTGCTGAATGTCTAAGG
ACTCCTTCAGGCGGCAATCATTGCCGGGCCGTGGTCAGCGCGGCTGTTAACTGGGCTAGG
TACATGCCGTATCGGTGGTACAATTCGCATGCAGGTCGGCGGCGAGCAGCGGCCGATTTT
CGGGGGGAATCGGAAGAAACATGCTACCGCAGCGTTTTAGTCATCGCCGAGGCGCGCTTC
GTAGCGGGCGTACTCTGCGTTGAT

>gnl|Apo_MPI_N|13 cDNA; Alvinella pompejana; LEN=894
TGGTATCAACGCAGAGTAGCGTTTTCTCCGCGTGAAACTTGCTTTTAATTAAGTGCAGCG
TTGTTATACCTGTGAATGTCCTATATTTACAGTTGCAGTGTGAACAATGTTAAACAGAGG
TAGACGACTGGTTTACCTGGTAGTAGATACTGGACAGCTCGATTACTGGCAGCTGTCTTC
CTATTAAGTTAAATAAGAACTCAACAGGCGGTCATTCCAAGGATGGAGCTCGTTTGTTTA
CGATGTTCTGCTGCTTGGCTGCCCGGAATGTTGTTAGTTCGGTCTTTTGTGCCACCTTCG
TGTCCTGACCTGGATCTAAGACTAGCCATTTTCGTGTGTCATGAGAAGACACTGATTTTG
CTTGATGACACCGTAATGGGAACGGTATAAACAAACCAAGCAAAAGCCCGGCTTTGCTCT
GTAATGGAATTATATCACCAAGGAGGAAGATCTAGTAGGAACAGCGCATGGTAGAAACCA
TTTACCGTTTTGCCCTGTAGGCAAAAAATAACGAGTGCTTAGAACCTACTTACACTGCGC
TACATGTTCATAAACGTCTCGTGGTATTGTACTGTTTACAGCTGAAATGACCGAGATGTA
TCTCTGTCGATGTTAGAGCAGGTCGTCTGAAGGACTTTCTTAAAGCTAAGATCCCGACTT
CCTAGTTCAACGCATTCGTTCTTAAAATAGCCAACTGTAAACACGTCATACAGCTTCCCA
GTGTGACAGACCGGAGACTAGTTCAAAGCTCTTGTATAACTGATCATAATCAGCTTTACG
TTTGGACAGTGCGCAGCTGCACAGTGCCTCGCGATGAAAGAAGGAATTTAGCTGATATAC
TCTGTTCACTGCTTGGACATAGAATGGGCAGTCCCCGCGTACTCTGCGTTGATA

>gnl|Apo_MPI_N|14 cDNA; Alvinella pompejana; LEN=380
GGAGGACGTACTATTTACTGTAACATGAAAGAACATGACGTCACTGAACATTATGAACAA
AGCGCAGTTAAATAACGCAGGCAACCAGTGAGTATTAAAGACGAATGGCACAAACCAATC
ACAGCCAATTAAGATAAAGACAATATATGTACTTAGATTGCATTGGAACATACAGGAGTA
GATACGTCACTGGAATGAGAAGCTTTTAATCAAAACGTAGTCAGATGGCGTTGATCAAAT
CGAGTACAACCAGAACTAGGCCAATGTGAAGGTCACCTTCATCGTCAACCCATTCAACGT
GGCCAGTACTAGAGCTTAGGAAGGCTTCTACTGCTACATTTACAAAAGTAGATTGCAGAC
CGACCGACCGATCGACCGAC

>gnl|Apo_MPI_N|15 cDNA; Alvinella pompejana; LEN=242
GCGTCTTGTCACCGTTCTTCTTAACTCGAAATGAACTGAGAGACAAAAACATTAAAGATG
GCCAATGTTAGTAGTGACGGGTGTACATGGCTGTTAGAACTGCTACAAGAAGTGCAGCTG
GAACAATTCTTTACCAAACTCCGTGATAACCTGCAGATCACAAGGTGAGTCTATCACGTG
ACACGTCTGTACGTACTTTCGAGATGATGATGCTGATGTTGTAGATGAGATGTCTTAGGT
AT

>gnl|Apo_MPI_N|16 cDNA; Alvinella pompejana; LEN=514
GACTGACCGACTGACTGACTGACTCCGTCAGCGGGTTAGTGGGAAAACGACCGACTGACT
GAATGACGGAGGGAGGGAGGAAATGAATAACGGAAGGAGGGGATTGAACGCCGTTCCTCC
AAGCACCACCCACTTACCCTGGGGACGTTAAAACGTTTGTGTTGTTTAGTGAAATCTGCT
GGAAGATCCCCCGGGGACGAAGGATTTCAGTTAATTTACAAGCTTCGTTACTGTGCACGC
ATGTATTGGTTAGTGACTGTTTGTATACAAGTTCGTGCACGCGCGTGTGTGTGTATGGGT
GTGTTTCATTGTTCGCGTACGCCTACACACACATGCTTCTGTTTTTACACATACATGTAC
GTGTATGGGAGAAGCTGCAGTTTCCCTAGGCGTATGGGACAACCATTTGCCACGGACATG
AGTGTGTTTATGTTGTATCACGGTGGTGTTGTGTACGTCTGCGGGTGTGTGTGAGTCAAC
GTTTACGTGTACACGAGTCTCTGTGTAGTACTCT

>gnl|Apo_MPI_N|17 cDNA; Alvinella pompejana; LEN=922
GACCTAATTAAAGGAAAATGCTGCGGATGACACTTCGTCTGAAATGCATCAGGAATCATG
ATTGTGATATAACTTTGTAGGACAGAGTATTTAATGTATCTTGATTGCAGCCACTATGCA
CGAGTTGTTTCATCAGGTTCTCAGTGAGAGGGATCTCTCTAAGGCTGGGGATCTGTTCTC
ACTCGAGGACAAAGACATTGAAGATGATCTTACAGAAGTTATACACTGTATCAATGATAT
TGCCAAGACAGACTCTTATCTAATTAACAGCAATGATCAAAGTGTTGTAGAGATATGCAT
AAACAGAGTCACAGCAGCCATAAGAGAAACTGGATCCATTGAAAAGCATGCTCCAGCACT
TGTTACTTTGTTGGACACATGTTTGAAGAACAACCTTCAGCCAACATCAAAGGAAGAAGA
TCCACCACATACTAAGATAGCTTCTGATGTACTTAGCTGTGTGTTTATGAACTACAACAA
GAAGGTAGTGATGGAACATACTTTGCCAATAGCTGTACGATTTCTTCAACAAGGCAATCG
TGAGCTGAGTCACAACATGTCAAGTTACCTCTCCCTGGCAGCAATTGACAATGCTCGTCT
GTTAGCAGACCAAATCTATACAATATTAGATAGCATGGTTTACCACAAGAACAAATCACT
GGCAAGAGTACTACTGCAAATATATTCTGAGAACAAAGACCCAATACACGATCACATACC
ACAACTTGTACAACTACTGAGGGAATCAGATGCTGCTGAAACCAACAGCCTTCTTCAGGT
TTTTGGTCTGGTTGCCAAAGATAGGCCAAAACTGTTGGAAACATTCTTACCTCAGCTTTG
TGTATACCTGAGCCTTCCATCGTTGTCACCAGTTGTTCTGTCAGTGTTTGTTGACATGGC
AGCAAACAGTCCAGAGCCTTTT

>gnl|Apo_MPI_N|18 cDNA; Alvinella pompejana; LEN=293
TCTCTCTCTCCGGTTGCACGGCGGAGTTGTTTTTCCATTACGAAGCAGCAATGACACGGA
CTGGCTGGCGCTTTGTTCTCCGGCCGAACCTCGTTTATATTGTTCGGGATCTGCAGACGA
GGCCACGTGGCTCCGAGGTGGGCGATCCGGAATGCTTTTTCCGTCCCGCGATGGCCCGTT
TAAAGGCGGACACGACGAATACAAGTGCAGGGATGTGGACCGTACTTGCGGCGTGTATTC
GTTCGCTTCTCGCCTCCCGTTTCCGCCGAGCCGACGGACGGGCACGTGCTGGC

>gnl|Apo_MPI_N|19 cDNA; Alvinella pompejana; LEN=246
GTCGGGCCAGGTTCAACCGGAGTCAGGCCAAGTTCAGCCGGAGTCAGGCCAGATTCAACC
GGAGTCAGGCCAGGTTCAACCGGCGCCCGGCTTGCGCCTTGCCTGGACCATAGACGGCCT
CTCTAACGTTGGTGTCATATCGAGGCATTCGTCGTGTCAGTAATGAAGAGATATTTCTCT
CCGTGGTACGAGCTTGTATCCTGCCCATACTCACGCCGACCTACATCTGTCAGCCTCACC
CTCGGC

>gnl|Apo_MPI_N|20 cDNA; Alvinella pompejana; LEN=734
TAAGAGATCTTGGTTTACTAGAAAGACTTGGTGGTGAGGTGGTTTCAACCTTAATACATG
ACCGTATACAACAGCATATAGAACTAACGTGTAAAGGAAACTTTGAAACAGAATATTTGC
ACACACTGGAAGATTGGCTGGAAACAAAGGTAGTTGGTTGGTTGAAGCTGATATATGGAG
AGGTAAAAGACAGCAAGTCTGATGTCAAATCTCTCATTCATTCACACAAGGAACGACTTT
TGAATTTGATGTATGAGACTTACGCCCACATCCACATTGATCAGATGTTCACAATAATCA
TTGAATATCCAGAATCTTTGCCTGGCCTCCAGGATCTGAAGATCTGTTTGGAGAAGGTCA
ATCTCAGAGGTGTACTTGTTCAGTCACTACGACAAGCCCTTGAAACTCGACTCCTACATC
CAGGTGTAAATACCACTGACATCCTGACAGCTTACATCAATGCCATCAGAGCGCTAAGAG
TCCTGGATCCTAGTGGAGTACTTTTGGATCTTGTTTGTGAACCAGTCAGGTGTTATCTTA
GGAGCCGTGATGACACCGTGCGCTGTGTGGTGTCAAGCCTAACTGAAGACAGTAACAGTG
AACTCAGTGAAGAGTTGATGAAGAACCAGTCGGTTGTCCATGATGATAACTTCCTTAATG
AAGATGACATCGAAGACTGGGAGAACTGGCAGCCAGATCCTGTTGATGCTGATCCAGATA
AAATGTCTGGAAAC

>gnl|Apo_MPI_N|21 cDNA; Alvinella pompejana; LEN=645
GTGCCTGTGTAACAACTTTGATGCTACAGCCGAAGGTTAATAATAATACTACACCGCTAA
ACGGTCTCACACAAAACACGACACGAGATAATTATAAGTGTTTGAACCACGTGGCTTGGA
ACAGCAATGGGATATATCTCGATTCATTCCATAAGAAGGACGTGTTTTGATCTAAATCGA
AAATTCTTCGGGTGTTATTTTTAGGTGCATTTCTAGCACATCGTTAAAAATATTATTGCG
TAATCTTCCTTCGAAATAACTATAAGCAGCTAACTGTGCAGTGTACAAATCGGCAGTGTT
CTTGTTTTCTCTCTGAATCCGTCAAGTTTCATGCAGATGAATAGATATCTGTGGGGATTG
TTGATTATTAATATATATGGCTCGACAATCATTTGTTCTGCTTAATCACCTGACGATTGG
ATGGGTGGACAGAACGAATAGTACATCTTTAAAGTGGTTTGATGAACAATTTCAAGATTT
AGCAATTAAATTTGGTTATTGACCGGTTCGTTAGTGCCCGTATTTGAAGCGAAGTTTGGC
CGAACGCGACCTCAGCCGACTGAAACCGGAAATGTCAATTTCTAGCGGGAATCTTATCCG
AAAAAAAGCCTTAAGCAAACAGCGCCGCTATTAACAAGTGCTCGA

>gnl|Apo_MPI_N|22 cDNA; Alvinella pompejana; LEN=455
TATTGTGTGTGTGTGTGTTGTATTACAGCTGTCTGCTTAGACATTGCCTAGGATTTAATA
CAATTTTTTTGTATAAAGGATGAATGGTATTTAGGCTTGTTTTAATGTTACATAAATATA
TAGAAATGTTTGATTGGTAAGAAGAGAACTTGTTTTCATCAAAACCCCTTTGCCAAATTA
CAAATAAATATTGTGCCATCTTTAATGATAACCATGTGACAGTCATGTAAACAGAACCAG
AAGGAAACCCAAATGATATTTTTCTGGTCGCCTTTGGTGGTAATTGTCCTGATATTTCTG
TTGACTGTTAGAAAACTTTGCCCAAACCAGTCTTGACTTCTGTGTCCTCGGATTTCAGTT
CCATTAAGTACCAGTACAGGTGTTTGTATAGTAACATTTATTAAACACTTCAGTGGGGTT
AGACATCTTATGGCAGACCCCCAGACCAGAGGTTT

>gnl|Apo_MPI_N|23 cDNA; Alvinella pompejana; LEN=739
CGCAGAGTACGCGGGGTAACTGATAACATGAGCTTGATGTTGATCAAAAGCAGCAGGGCA
TTTGAGGCTAGCCGTGACTTTTTGCACAGATTGTGCATGGAATGGGAAGTGGGACAGAGA
CCAGGGTCAAATCAGCAACCTTCCTGTCTTTAAGCACGACGTGTGTCTAGTCCAGAATGA
ACGTGGCGTTGAGCACCTTCTGCATTAGGGTCCATATTTGATTTAGAGTGAATGGTCACC
ACAAGAAGTCGATCTGTGGCATGCCTTGTTAGGATCGAGCCGGACAGGATGGCGGGTTAT
CGCGGATGAAGCAGTCGATAGATTATGTCGCGTCGATGGTTAATGCCATGAATACGATAA
CGGAGTGATCCTGATGCGATGCCGAGGCTGGGACCGGCCGCAGACATTCTATAAGATCGT
TTTATCTCGAGCCAGATTGCCTCCATTTGCCTCGTCGCGGCCCGTTCTACCCCCGGCGTC
ACGGTTCTTGTCGGCGCTTGGTTCGTAAACGTCTGGCGACGATGAAGCAATCTTTTCGGG
TGCTCGGCGAGTTGACTTGGTGGCGAGTTGGCATTGGATAATGTCCGTCGTAGGATGGCG
TTTAGAAGTCGAATAACGTGGAATTGGTCCCGAGTGGGTCAAGCGATTTCGGATGTGACC
AGAGGGTACTGGTCAGCCGCCTAATCGACTCCTTCAAGTCTTCTAGGCTTGAAGCTGGCT
CGGAGCTCTTCGGCCTGCG

>gnl|Apo_MPI_N|24 cDNA; Alvinella pompejana; LEN=379
TTCATACGTAATATGACCGAACACAGACACAGAGCCAATCACCTACCATTCTACACCCAG
CACAACCAGCAAAGATCAGGATGAATGCCGGTCATTTAACCCCTGCTGTGTGTCAGCGCC
CTTATATCGTAATGACTGGGTCAAAACACGCCTATAACAATTACTCTTCCTGGTACAATG
AAAACAGCATCATCTCTATATCGAAAAGTCAAACTGTGTAAACACTCTTCGGATGTTTGC
CTTCTTTTGTGTGATTACTTTTCGTATATCGAAACACAACCAAGTCGAAGTCAAACCACT
GCCATTCTGATCTTTACTCTTCGAGGCAATGACTGATTGCACTAAAGTGCTACCTAAGCG
CTCGTGTCGTGTGCAATGC

>gnl|Apo_MPI_N|25 cDNA; Alvinella pompejana; LEN=270
CGGCGGAGGCGGTGGTGGGTGGATGTCTGATGTGTTCCTTTCAACGTTGGAAGAAAAGTC
GCTTGAGGTTGAATTGCTAAACGGGCGAGACCCATTCCTCTGATAGCAGAGAAGACGACT
CCAGTTAGTGATAACATTAATAGGATTATCAAGTATATTCGTGTTTGATATATTGATGTC
GGTCGACTGTAGCTATTCTAATCTGAAAGTAGTGTTGTAGTAAGATCACTGCGAACTTTA
GATGCATAACGTTCGCCGTTCTTAGGCACA

>gnl|Apo_MPI_N|26 cDNA; Alvinella pompejana; LEN=906
CGCAGAGTACGCGGGGGGACATTATGATTGTTGGAAAATTGGAGAAAAGATAAATGGCAA
AGAATATTTTTAAATAAACAACTACTGTTCGTTTAACAGTGGATCTCTTTCAGTAAAGGA
ACGTCTTCACGGATTTAGCAGAACAGTTTCACCCCATTCTTTTCCACTTATATTCTTCAG
TGTTATAATGAATGTTTGTCCGTTTTCAAAGTTAGTTCTACTCATTAGTTCATTAGTTCA
CGGCTTAGCGCGATGACCACTTTATAGAAAATCAAACAGAGAAAAATAACAAATTATAAT
TTTCAGATCAACAACATTCCCTCCAGTCAGAACTCCGAACAAAATTCTTCATAAAAAATA
GTTATTGCTGTTTATTCGGTAGAAATCGGTGATATTAATAATAATATTTAATGTTAACTA
ACAGTTATCGGCAAGCTAACTGCCAGGTTAGTAAACACTTTGTTGCGTAACCACAGAATG
GAGTATTTCGTACTCTTGTTCATATGAAAATGGATATATTTCACGAGAACTGCTTTAACC
AGCTCGGCTTGGACGAATCGGATAGGAATCAAATCATGGATCCCGAGACAGACAAATACA
AGGCTGTACAACGGATGATACCAGTGTGAAGAAATAAATGTTTGTTTCAGTGTTAAGAGC
ACAAGTAATCAACAGTTGTTTTTTATTTATAAATATAAATTATGTATCTCAAGGAGGATA
TAATTTGACTCATGACGTTATTTTTGTTTGTTTGTTTTTTCATACGGCATTTTAATGTGT
TGAAATGTTGTCTCATTATTTATCATTCCTTGTCATTTGCCAACATTCCAGTGTGTATTA
CATGTATTAATGTCTGAGTAAATATAGAATACATACTTCATATTGAACACCAAAAAAAAA
AAAAAA

>gnl|Apo_MPI_N|27 cDNA; Alvinella pompejana; LEN=773
ATACCAGCCCTACCCTCAACACCTGGAACTTCAATGCCATAAACTGCAGCACCTTTAAGC
TTCAGAATATTGCTGATAGTGGCTTCAACTTCAGCTGTGGATACATTCTCTCCTCGCCAA
CGGAATGTGTCACCTGTCCTGTCTTTAAAGTACAAATATCCTAACTCATCAGTCACCAGA
ATGTCACCTGTCAGAAAGGCCATGTCTCCCTTTGTGAAGACATTTTTGGCAACTTTTTTC
TTTGTTGCTTCCTTGCTCACATAGCCATCAAACTCCCTCAGAGGATCACCTTTAATTATT
TTACCAACCAATTCACCTGGTTCACCTGGCCTACACTGGACACAAAGTCCATTTGTGTCT
CTGATCAGTTCACCAGTGTCTTCATTTACACGTATCAATCTCAAAGGATAAACGAATGGT
GCTATCTGGGTCAGAAAGCCAACAGCTCCCACTGTGTTGTCAGGGTTCAATATATTGGCA
TTGCCTTCAGTTGAACCATAGAATTCTCCAACCCACTGGATGTTAAATCGTTGTGTAAAC
TGTGTCCAAATCTGTGTTCTGAGTCCATTACCAAAAGCACATTGTACTCTGTGTTGGCGG
TCTGTTGGTTTTGGTGGCTGAGCAAGCAAGTAACGACATATCTCGCCAATGTACTGGATT
GTTGTGCAGTTGTATTTGATGCAATCATTCCAGAATCGTGAAGCTGAAAACTTTTTTCTG
ATAACTGTAGTACAGCCCATAACAAATGCCTGCCCAATGCCAAGAATGCCCCC

>gnl|Apo_MPI_N|28 cDNA; Alvinella pompejana; LEN=206
ATAACCATGGCTTTAAGACACAACAAACACCGGAGACTGACATTCAGGTAGAGAAAATAA
TCTAATCACAGCTCTGTCCTGTAATCAAACCATTAACAACATCCTTCGAAGATCACTGTA
TAACAGCACTGTCGTGTGATGCAGTGAAACCCTTAACTATGATCACCTGTCTTAAGAGAC
TATTTATGTTCAGAGATCACCAAACC

>gnl|Apo_MPI_N|29 cDNA; Alvinella pompejana; LEN=625
ATATATCCACGGCTCGCTTCGGTGTGTCGAAGCCTGTGAATATGGCACCATGGTCTCGCT
TGGAGAACCGTCTTCATACAGTTCCGTTTTCACCGTGCGAACAGGCCCAAAAACAGTCTT
GTTCACCGGCGTATACCCTTTTTTTAGCCGACATCCCTTGAGAAAGTATTAAGCAAGTAT
TCTGGAGGCATGCGAAGTATTTTCAATGAACTTTGCCGGCATCTTAAAGGACTTTACTGC
GCGTTGTATTCACACCTTCATAAAACCGTTACAAACCCAAGTATATTACAAAAATATGAC
TACACACACTCACATTTGTGTCGATAATTTACACCAACGTCGAGACTTTAACGAACCTTT
TTAGTCGTTAATTGGTCATTTGATATTTATAATTTTAATTAGGTTTGCACAGTGACTAGT
ACTTTTCGGCTAATATATACATACATATAAATATTGATAGCATGCTTTGATTCCAGTACC
AGACACAAACATAACAGTGCCCAGTCAGTGTGAGTGCGATTGTGTCCAGGTATTACACGG
CTACGGACGCCACTGACCGATGGTCGATGTCGATGTCAATGAACGGAGTCCGTCGGAATT
GAAACGGCAAATGTCATCGGGCCGA

>gnl|Apo_MPI_N|30 cDNA; Alvinella pompejana; LEN=1003
AAAATGGAACGCAAGCTGGGAAATGACGCTGAGTCCACAGTTTCTTCCTCGTCAGAAGTT
GACGTTGATTTGTTAAAACGTAAACAGAAAGTAGTTGACAATGAGAAATCACTGTTCCAG
TACAAATTGGAAAGAAGAACTTCCAAGGATGGTCAGACGAAGGCCTTAGTGCACCGTGTT
GTTATAATATCTAAGACCTATGAGGGTGACTTCAATGAAATTGGATTATCTTATGAGAAG
TTATTCAAAGATTTGACAAACAAGTTCCAGTGTGAAGCTCCAACTGGTTTGCTTCTTCTC
TATCCCAGTCACTGTGTACATGTGGTAGAGTGCTCACAAGACATCTTGATTGAGTTGATA
AAGGATCTACGGAAAGATGAGCTATCTGGAGAGGGAAAGATGCAGAAATCCAAGATTATT
GTCATTTCTCATGATATCCCAAATCATATCTACCAGAATTGGAATTACCGTATTTTGGAC
ATACAGGCACATAATTTAGATGAATATGAACCAAGTGAGGAAGCATTTAAGCTTGTAATA
GAAATGCTTACTCAGCTGTTAAAACTTGGTTCCTATATCAACAAACAGCCAAAGGTTGCC
CTGAAGAACATTATGGAAAATCTACATGAAAAAGTTCCAGAACTACTCCCACAACAAGAT
GTCATAAACTTTCTGCTTGAAAACGATGAAGAGGCAACGGTCACTCCTCAGGAACACCTT
GACAAATACCAGAGACCTTATGACGTCACAATGGATAGTGAGCTAACATGGCCAATGCCT
GTACGACTCTTCCCATACAACTGAATTGGAGATGAATTCGACCTTGTCTTTTGTGGTTTC
CTTGTGATTCAAATTATGTGTATGAATATCCCAATGTAAAGTCTGTAATTTAAGCTTAGA
TGTGCATTTTATATACTTTTGTACAGACAACACTAATTTTATCTACTATAAGCAATTAAT
TTGCATACGTTTATGTATCATCTTATGGTAGTAAATAAAATGT

>gnl|Apo_MPI_N|31 cDNA; Alvinella pompejana; LEN=406
AAAACCTCAACAACAACGTTATTGGCAATTGATCCAAGATTCAGAAGGAATATTCAATAA
GCCGGCGAGAAGCCACTGTTCTTGGAAATAATTTGTAGCCTGTTACCTGGGCACGTCGTG
TAATGATAGACACAGAAGGAAAGCTGGTAGCTATTGGTGCTTGTAATAAGGGTATTTACT
GGAGCCCAAGTCAGTTGTCTACAGAGACACCGTAATGTATATTTGTGTTTGCGTTTGTTG
GTGTGTGTTTTCTTTGTGTGAGTGATTGTCTCCTTTGTCGGTTTGTGCTGTCGTTATTTC
TTTCTCATTTTATCTGTTTGTAAAACACTTCGTATATGTCAACCCGTGTAAGGTGTTAGG
TAATACGAGGTTCTATCTTAATATAACACCCCGTACTCTGCGTTGA

>gnl|Apo_MPI_N|32 cDNA; Alvinella pompejana; LEN=745
CCTGAGGGACAAAAGCCGAATCATAACGGTGATGATGACGATTCAAACGTTGCTGGCGAG
AATCGTTCGAGCTACGAAAGTAACAAATACACACAAAAACAAAAAAGCAGAGTGACGATT
GATCCGAAACAAAAACTGTGCTGCGTTGTCAGACTGAGCGAATCGAAATACCAGGAACTT
GTGCAGCTGTATCACAGAAAACATTGGATTGACAGGAAAGGACACTCGATGCCATTACTT
TGCTTTATATCGAAGATCAAAGTGAAATCACCAAACACCGACGGAGCAGTCAAGAACAAT
CAAGAAAATCAAGCTGATGAGGAAAAAACGAATTGCACAGAGGAAGGTGAGAGGAATCAT
AGAGAACTGACAGAGAATGATATCAATCAGCTACAAGAATTACACCCACCATACATTATG
CCTCATGGTAACGTTGGCACACCATCTAAGGTGTTCCTAAAACTGATTGAGCAGTGCCGG
CTACCACCAAAGGTTATCGCCAACCTGGGCTTGACGTTTCCCAAATCACGAAGAAAAGCC
ATCTACAGTAATGTTGCCCTTGACTATGGTGACACCAGTAAGGTCTCTGGAAGAAACAAA
AATAAGGACAAGTTAGAAGATGAGGTCATTAGGGACTGCAATCTAGGCTCTTTACCTGAA
CAGACAAATGTACGATATCAAGGGTCACCAGAAGCAGACGGTACAACAAAAGATTCTCCA
TATATAAACAGAGGAGAAGATGATC

>gnl|Apo_MPI_N|33 cDNA; Alvinella pompejana; LEN=312
GTGAACAGATACGAGAACTACACCAATGACCTACGTAAACATCTCGGGACTGGGTGAAAA
AGACGACAAACGCTTCGTCTGCGATCAAATGCAAATGTTAGGCGCACACAACAGCCTCAG
ACCGGCCAAGAAGCTTCGAATACTAAAGACAACCCGAACTTTGGTCAACTGATGTCCCGT
AGTCTGTGCATATGTGATTGTTGTTTGTTGAAACGTGCATAATTAGAAGGGTGGCTGAGG
TTCGGTTTCTTCAAGTACTCAAACGTGGGAGTGTAGGTGCTAATTCCGATCTGAAAACGT
GTGTTATCTAAC

>gnl|Apo_MPI_N|34 cDNA; Alvinella pompejana; LEN=432
GATGGCTCACTCCATGGCTGACGTTTGAAGACAGTGAATTTGAAAGTTGTGAATTCACCT
CCATCATAACCTTTCACACATTCCAGAGTGGCACTGTGATCTGTAACATTGATTGAATGA
CATTCCCTGGGACTGTCTGGGATACCTGGACGAGTGAATTGAATACTAAAGTTCCTGCCA
CCAATGTAGTTGTTAGCACTGCAATCAAAGGTACCATAGTCAATGTTCTTGACATTGGTA
ATGTGTAGGGTACTTGTGTTACCCAGTGATGTGATGATATATTCAGAAGATGATGTTATA
TTGTGCCCATCTCTCATCCAGTAGAAATCAGCTGTAGGCAATGAAAGGACAACACATTTG
ATGTCTGTTGCAGTGCCCTCATATGCTGCTGACTTCTTCACATAGTCATCATTCCAGCGT
GGATCATAGTGT

>gnl|Apo_MPI_N|35 cDNA; Alvinella pompejana; LEN=626
TAGAACCGAAACTCCAGGCCAGAGAATCCAGAACCGACTCTAATTCCAGACTCGGAGACT
TCTAAATACACCGGGTGACCCAAGTTGTTTATCTGCTGAGGGCAAAACTAATTATACAGA
CACATTTCTAGCTCTGATTATGCCCCTCAGAATGAGGGACATCATGTTAAACAGCTCTTT
ATCTGGTTTACAGGGTCGTGCCTATCTGAAGCCGGTATCACTACCGAAATAGACATTAGA
AACAGTTCAAAGCCTACACCACACATGTAAGGCAGAACTCGTGTCTATGCCATTGGTTCT
ATCTCTGAACACGTCGTATTACAAGTGAATCGATCACTAACACTGTAGTGTCAAAGGACG
TTTTGACTGGACAATATACGTCTATGATCATATAACTATATATATAAAGGCAAAATATGT
TAATGTTCGTACGGCTACATATAGATATCTGCTCAATTAACCTAAATGTCTGGTAATTTC
GGGAAATATAATTTTCTGAGAAAAGATTAATTGTATTCATATATTGAATTAATCCATATA
TAAGCACACGAGGAATTTCCGGGGTCAGACAAATGCTCCGCCTAATCGAATTTCTGGCTA
ATAGAGTTGCAGTTATTGGAGATTAG

>gnl|Apo_MPI_N|36 cDNA; Alvinella pompejana; LEN=337
AACTCAGTTCGTTTAATGTACTAGTGGACACTCCGAGCCTGAGACATCAAAAGACAACAA
AAGCTAGTTAAAAGCCAACAACAAATAGCACCGTGTCTGCATTGAAACATGGAGGTGTGA
TGGACCTACTTAACTGAGTCTCGTGGCACCCTCTACACACCTGATCGACTGTTTCATTAC
ACCTACTGGTGTGTAGTTATAGGTAGCTTTGTTTCTATGATCTACTTACAAAGTGTTTCC
ATATTTCTCCGTCAGATCCTGCAGAGCAGTGGTTAGTATGTATGCAGGCATTGACAGCTG
TTTGGCAAGGGGCCTTGCTACTCTGCGTTGATACCAC

>gnl|Apo_MPI_N|37 cDNA; Alvinella pompejana; LEN=203
TTTTTTAGCATGTCGTGAGTGGCTTTGCATTGTGCGTGGTTTTTGTTCTGTTTTTAGATC
TTGTTGTACTGCTGTGGTACTCGTACCATCAACAAATACTGAAGTCAGATCTAAATGTCA
GTAAGTGAGTTAGGCATGATACAACTAAAGTTTACTGATACGACATGATACAACTAAACT
TTACTGATACGACATGATACAAC

>gnl|Apo_MPI_N|38 cDNA; Alvinella pompejana; LEN=307
TCCTGAAAACAGGTGTCTTGTGTCCGAATTTTTCATTTCTCTGGAGACGGTAATGTCGTA
TTCAGTATTCAGCATAAAACAAACCTAATTACATGGCTACTTGTTTGTGTTTCAGTCTAA
TTTAATCATGTTAATTTAAGTGTTTAATTTACAAATATCAAGCTTTACTCGTAGATTTAT
GTTTCAAACCGTACATTCACAAAAACAATTCAGTATCAGCATAGTCGTATCATGTCTTAT
CACCAAAGTTTAGTTGTATCATGTCGTANNNNNNNNNNTCAGTAAAGTTTAGTTGTATCA
TGTCGTA

>gnl|Apo_MPI_N|39 cDNA; Alvinella pompejana; LEN=749
GGATGTACGATGACAACCATTAGCTTCATTTGGTCGTAGGACGCCTATCTTATCTTATCG
CAGACTTGCTGGAGATGAATGAGCACGTATCAGATTACAATCAAACGGAGCAATCCGAAA
GAAGAGCACCGTGGCAATGTGACGCTTTGTAGCAGAACAAATTCCGTGAACCATGCTCAG
CCTTCCACGATCATAATCTGATAGTCGGCAATCACAAGGAGAATTCTCAAGGCTTTTTAC
AAATAAATACAATAGCTACCCATTCTACCTAGAGCAATATATTTACTGGTGATTTCAAAG
CGTTTCATTGAAATATCAATGAGGAGATTTTTTGCTTTGAATTGAATGGCGTGTTAGCAG
CCGAATACTTGTTTATAAACATTACAGGTTCCAGGGTCACTGAAATGTCTTCATTTATTT
AATCTGAACTAATCGGTCATTGACTAAAGAAATGAATGGAACTCCGACGGTACAAACTAG
ACATTTGGAATAAAGTAGTAGATGCGGATTAATAGACTGAATTAAAGAGATTTAGTCTGT
ATATCTGTGTTTGTGTGTGTGTGATTTTACGCGCTATTTTTCAAGGTACATCAATCTACC
TTGCGCGTTTGTAGGTGCGTGTCCGCGTGCCCACATCATACACGCACGACCAAACGTATA
CAAGGGTGTGCATGTGGGCGCATAGGAGTGCAATCTAAGATATCACCGGTCACCAGCACA
ACGACACGACGGACATCTCCAGCCGGCAC

>gnl|Apo_MPI_N|40 cDNA; Alvinella pompejana; LEN=310
TGAAGCTGATCTGTGTTATACGTTGATTTTCTTCTTCGTATTTCGTCCATCGCCGTCTGA
AACAAAATCGCCTGCCAACATTAATTACATCACTGACGGGTCGCATGCCCTTATTACCGG
ATGACCTTGTTGTGGCATCCGAGGGGCCCTGATTTGAAGATTTTGTCGATGGCATACATT
ACCCAGGCCAGCATCATACCGAGAGTAGTAAGCAGAATCGGAACAGCGTTTCAAATCAGA
TACAGTTTGTGTCCACAAACTCCGACACCTGCCACCCGTAATCTATGCCCTGTTGCCTCC
CGCGTACTCT

>gnl|Apo_MPI_N|41 cDNA; Alvinella pompejana; LEN=464
CCTGTCCGTTGGATCGCCTGACGTACGGCTGTTGCTTCTGATGACGCAGGCTTCTCTCTA
GCCATATTAGAGACTTATCCAGAGCTGAATGAAGTGGTTGCACCGGTTTTGCTTCACTTA
AACGAGCATTAATAACCCATGAAATACACGTACACCAGCACCCTCAATGCATAGAATACA
TACAGAAGTATCTCAGCTATAGGGCCCATCCCCAAAGCAACCATTTGTCGGTCCGGATCT
TTTGTTGTTAGTTCTGCTTTTGTCAAACTAAGTTATAAATGGACTAAGCATTTGTCTGAA
CGATAAAAAGCTTAACAATAGATTACTGAATAGACTTCATTCTGTGAACACGAAAACAAG
GCCACCATGTTGTTTTGTGGTAGGTACTGATGAAGATGGTGATGTGAAGGCGATTTTGCC
GGTGATAATGGTCATGCGGGTGGTTACTCTGCGTTGATACCACT

>gnl|Apo_MPI_N|42 cDNA; Alvinella pompejana; LEN=1119
TTTGCCGATGGTTACTATCTTGCATCAACTCGGAATGTTTTCACGTTTCAATTGCCTCGA
ACACTGTAAATTTCTCGAACACTCCAATTAATTTGCACCGCCGAAAAAATAAAAGGCCAA
ACCAACAAATCACATCTGCTAATCGCACTGATTGATTGTCTCGTATGGTTTTAAAAAAAG
AGATAATATTTCCAAGTCAAAAGATCGACAATAAAGGAAGCAGAATCACATCGAATGAGC
GTTCCTTCTAGTTTTCTGTGACGGATCACGTTGTTTTATGACTTCTGCAGGGTGAAGTCA
GTATCGACTGATTGAGAATGACTTATCCCCACCAACTGCTTTATTGTGCCAACGATTTCA
TAAACAGCTCCATGGATTTAACACAACACTAATTAAATGTAAGTGTACTGGACTATTATC
ACAACAACAGAATTCGCACCTAGCAAACCTCAGAAAGTTAAATCTGTGCCATAATGCTTG
CCATAAAGCTTTATGCTCTTCTGGCAAATGTCAAAGCAATAGAATTGTTCATTGTAGTAT
GTAAGTAGCAGAGCCAAGCTGTCTTGACGGTCTTCACATCTGTCCGGGTCTTCCAAAGAT
GCATCAATCATTCCACTGATCCGGATGAACCAAAACAATACTGTACGCATTCATCACTTG
ACGTGGAGATTAATCTCTCTGTGTACGTATGGGCTTATTCCATCGGTGGATAAAGCGTGA
GAGTCCGAAAGTCCGCGCAAGTACACTACAACAGGCGCATATCAACAGGTTCTACATCAC
GCCATCGACTCGCAGCAAGCCAGATGTCCTCGTCTCCAGCGTTCATTGCGTAGTATGACG
TCATTCGATGACCAAGTACTGTGACTAGAACACGTGTGTACTGAGCTTTGTTTGGGGTTC
GACCGCGAGCAGTAACTGTGACGAGGGATTCATTAATAACAACAACAACATCAATAAAAC
AACAAGCGGCTATCCAGGTAAAAGCATTACTGTAACTGGGCTTTATACTAAAACACGGCT
ACAACAGGCAATTAACTGTGCAGGTAAGTTGGTTCTCTTCCTTGGTGGCAAAGGTAGCTT
GAAAATGAAGTTTGATAAAACCCGTTGTTAGTTTACGTA

>gnl|Apo_MPI_N|43 cDNA; Alvinella pompejana; LEN=869
CACTAGGTTGGATTCCTTACACATCTAGGCGTCTATCTTGTTAGCTATTATCGCATTCAC
CTGTAATTGGTCTATCGCAGGATTTAAAACAAATGTCTTCTGTGGAGAAGGCGTTTGATT
CAAGAGGACAGCAGTAGGAAGTAGTCGTGCAATAGACGTAGTCAATAGGATTGACTTTAT
ACAAACTATGGGTAGCCTGATCACGTGCCTGTGTTAGTCACACGTCTTATCACTAATCAG
ACCACCCAGATCGTGTTTATGATATCGATACACGAATCACACGGTGAACCCTGCCTTAAG
AATCCACCCCTTGTACCGACTCTGCTGGTCGTTATATACAGGTGTTCGTTTAAGACAGAC
TTCTTTATAATGACCATATACAGAAAAATGAAACGACCGATTTGGGTTGGATCATGTCAA
GACGGTGATGACGGCAGATCTAAGGGTATGCATCAGCAGGCAGACATCGATAGGCATACG
TTAGTATTAGCAGCCTCCCCCCTGCATGGACCTGTATCAGTATACAAATCTCCAAACGAA
CGTAGACAAAGATGTCTTAACGTGAAATATTTCACGGAGGTATTTTAAAGAATGATACAA
ATTACACACATTGCTGTTTTCCTACACACGAATGTCCTGTTTTACCGTTCTCAAATTCTT
CTTTCAGATAAATGCAACTTGGCCTGCGCCAAAAAGAAAGGTTACAGAATCATTAAGCAC
AAGACAAAATTTATTAAAAATCTGGTCATCAGGAAGGGACTGGACATAAGGTGTCTGTAT
GATTTTGTTTCTTCCTGTGTACATGTCTGTCCCATTTGTCTGCATGTGTGCGTTGGTTTG
TGGACATATTTTCATCTGTGTGTCGAGCC

>gnl|Apo_MPI_N|44 cDNA; Alvinella pompejana; LEN=817
TTAATTAAGGAAATCCGGTAGTATCCGGACAAAGTGTAATTGTAATTTCCGTTCTAATCA
CCAAATACAAATGTAATATGACTCCAGTCAAAATGTTTCTGTTTTTAATCTCTTTTATGA
TTGTGCTCTGTACATGAAGCCAATATCACAACGTCTGTCACCTGAGCTAACCTTTTTCTT
GATTGATTGGACAAATCCTTCAGGTGCTGATGGATGTTCTTCCAAGTTTTAATTGTGTTT
TGATGCTTACCTGCCTTCTGATCAGATCTCTGCCATTGATCTATCACGCTTTGATAACAT
CACTGACAACCTTGACCTGTCATTGACAGTGATAAGCTGGTCTGATGATTGACAGCTGTC
TTGTCAAGTCGGTGTTTACTATCATGGCTCGCCACTTAAACCTTCCTCACTTTGTTTTCA
TCATCAGAAGAGTATGATGATGATGATGAAGATAAGATATCGGTGACGTCAGAGCCAGCC
TGTAGGTTGTCATCTCTTAAGATGAGGAGAGTTAACAGACCTGGATCAGAAGGAGCTACA
CCTGGATCCACAACATCTGACGAGTTTCTTGATCCTATGGCACTTGATGAAGATGATGAA
GACTTTATGGATGATGAAGAAGAAGTGCCACCCTCCGAGGAACAAAATGAAGACTGCACA
AATGAAAACAAACACATAGCACCTGGTTCACCCCCACACATACCAGCTGTGACAGAATAA
ACACAAATACAAAACACATCCAGCGTACACCTCTATAACACATACCACACCACTGATAAA
ACACACAACACATACATACCACACCACTGATAAAACA

>gnl|Apo_MPI_N|45 cDNA; Alvinella pompejana; LEN=859
GCGCGGCTGATTTCTGCCACCAAACCCCGCGTCATCCATCAGATCCGTGTTTTACTTGTC
GCTCTGCATAAATCCGTGTTCAGATCCAGTCGAGCTCCACGACAAAGGCGTTGCAAAACG
CAGAAAATTTAACAACGATTTCTCCGTTTTCTCGTTCATGCTACTGACAGCGGAAAAGAT
TTAATGTGCTACGGAGTGAAGTGATCTGGTGAACAAATCTCGGTTTATGTAAGACTTTTC
ATCCATTAAAGAAACACGCTTAGGAAGTATGCTACTATGGCAAATGGTTTATATTTTGCC
TTTCATTCACTGATTATGCTCATATATTGACCTTTTTCCTCTTTTGAGAAATGGACTTCC
ACCATCATTAGAAGAGCATTAGATTTAGACGACAGCAGCTAATATCTCATCGATCGTGGA
CACAAGAAAAGGGTAATTCTACAAAATACTGAATGCATTATTATTATAATACAAAATGGC
CGAAGCCATGCGATATTAAATGGCAACGAACGCAGCGAGAAACCGTTATTTCACACGAAG
CGCCATTTGAATTAATATTCAACAAATAGCATTTACGCCAATTAGTTTATGCCGGCTCTG
GTTTTATGCAAATTTCCACAAAAATACCCCGATTGAAAGCAGACAGACAGGCAGGTTCAT
TAGCTCACTGACTCATTGATTGCACATGGAAGCAGACGGGCAGGTAGGAGGGCAGGCAGT
CAGCCAGCTAGCCAGAATACCAAGCAGACTGCTAAACATCCAGACATCTAGACATCCAGA
CATTCAGACAGACGTCCAGACAGACATCCAGACATATATCCAGACATCCAGACATCCAGA
CAGACAGACAGACAGACAG

>gnl|Apo_MPI_N|46 cDNA; Alvinella pompejana; LEN=411
TTTTGTTATCTTGGTGACGCAGTTGGAAGGGTCATCGAAACATCCGATAATTAATGCCTG
CTTAATGTTTTGTCCCAAGTTTTATCTAGCCATCACAAGTCTCATTCAATATTAAATATA
AACGGGAATGAGCCAAGAGTAAGATTTACCGAACTCTTACAAATTCATTTTAATTCATTC
TGATCATCATCATCATATTCACAAGGGGGAAGCGTACAACTTTATCACAGATGGTATGTA
TTAACTGATCCGAATTTCATTGATTAAATAAAACACTGCTTTTATAAAGACCCTACGACT
TTGTGCCACACACGAAGAGTTCAAAGGCTGTTGTAATGCTGCTGAACTGGTAAACTGACT
GTGTTTTAACACTGCTGACAGTGGTACGCCGACCATTTAACGATAGTGAAC

>gnl|Apo_MPI_N|47 cDNA; Alvinella pompejana; LEN=667
ACACACCACACTATAACACCACCGAACACTCCCCATTAAACTGACAAAGACCCCCATCAA
AAGCCAACACACCGACACACGCATGCGCACACAATAATCAATGACACATAAACCCACAGA
TACCTGACGCCGTCCCATCATAAAGCATGCTATCCACGCTTCATAAAACACGACAAGCAT
CCACACCACAAACAAAGTCAACGATTGCTCTGACTGTACACAAACACACCCAACTTTCTG
TTTTGGGTCGGTGTCGCTGTGAGATGTGCTTGTTGTTGTTGTTGTTGTGACTGCTTTGGC
GTGATTGTTGCACAATTGTCGTCTCGATAAATGTCGATGATTTGGGGAGTGATTTTACTA
CCCTAATCGAGAAACCGAAATAACCTGGACACACAAAACGTCCGAATCTTTTAGGATATA
AGATCACCTTACAATACGTGGCTATCCTGGAAGTCAACTGGAGATGGATTCAAATATTTT
GTCTAATGAAAAATCTCGGGTAAATCTGTCAGGCGGTTTCCAAGTTGATCAAAAAGTTAA
TTTCTATGCTAATTTTAGACTGATTTCTGTGTGTAAAACTCGGCAGACTGAAATTTGTAT
CTATTTGTACTGACTTAGTGAGGTTCATTGTGTTATTGTGTTTATTTAACTGTTTAATAC
TAAACCA

>gnl|Apo_MPI_N|48 cDNA; Alvinella pompejana; LEN=286
CCTTCGAAGCAGAAGGGCACCTCCTCCAGCGAGGCCTGTCTTCCATCACACTGGAGTCTG
GCAGCCTTCCACGTAGCGCCTCGTTGTACGTGCTTGAACTCGCTGATGTAGCGGGCGTAC
GGGTCACGGAGGATGGTGATGTACAGGTATCTGGCGGAGATGAACCGAGACAGTACGAGT
TAATTGGGTTAAAACAGGGCACCTCGGAGGCAATTCAGAAAACGGTGGCTAACATGCATT
AACAATGGTGTCGGCGGCCGTATGCTTTTATTCCTTGGCCAGCGCT

>gnl|Apo_MPI_N|49 cDNA; Alvinella pompejana; LEN=361
CGCCGATGCACACGAGGAGTCGGCTTTGGCGGAGGACACCAAACCAGACACCGAGACACC
GAGTTCAATATGACACACGTGCGTCAACCCGAAGTCAAATATTGTAACAAAGTCCGATCT
GATTGCGATTTCAGTCAGTGGCCAGATCGTTTTAATGGCCTCCACTTCTCCGTGTTTTGT
CCAAACACGCAGGCAAACAGGCCACGGCAGCTGCTGATATCCAGATAACACGTTTTATAA
ATTCTCCGAGTGTTTTGTGTGCGAAAGCGAGCTTTTTCTGGGCGTAAATGGCCCGAATTA
AGGCCGTCTGTGGCTGGCCTGGCTGCGGCGAGGCACTGCCTTCAGTGACGTGTTCACAAT
G

>gnl|Apo_MPI_N|50 cDNA; Alvinella pompejana; LEN=522
CATGGCGCCTACCACCGTGATGGCAAAGAAGACCATGAAGGCACTGGTTGGAAAGTCAGT
TACTAAACGTTGGCTGTGCTTTCTGTTGAAAGATTCCAATAGTTTGCTTGCAGTCCACTA
CACTCAGATGTCTGTTCTATCTACACCACATTGAGATGAAAGCATCGTTCAATTCAGGAT
GACAAGCTCTCTTAATTAATATTTCCCTTCACATCATAAAGCAAGATCGCTGAGTAACGA
CTTTATAGAACACTAGTGTGTTTGTATCGTGAAATAGGTAGGCTACACAGTCCTAAGATG
GTGTTGATCTTTGTACAGGTGTTGTTGTGATCATTGTCCTTTAATAAATGGCTCTATTGT
CCAACAGACACTGGGATGACGATTTAATGGCGGAGGCCTGTCAGTTACTGTCTGATGACC
TGCCCTTACCGCCAGGTGTGCCCGGTGGCTCGGAGTCATACAGACGTACTTTAACAACAA
GCTTCTTTTTTAAGTTTTATCTCAGTGTACTTCAACAACTGG

>gnl|Apo_MPI_N|51 cDNA; Alvinella pompejana; LEN=1073
AAACATTTGACAATCTGCAGCTAACCTGACAGCAGAACCGACAAAAACTAAGCGTGCAGC
TGTTGGAAATGAGATTGGAGGAGACTGCGTCTGGCTACGTGCTTACTGTTTATATCCGTC
CACAATCAAATAATTAAATCTACGATTGGAGCGAAACGAACAGGAAATAAATCAATCCAA
ATAACCGCGTACTTCCGGTTAGTGTAACAGCAGTTAACAATTCTCATTTCACAGACACAT
TTAACAGTTTACATGCTCACGTAGCAGACAAACGTAGCAAACAAACGTCGTTTATAGTTT
ATTATGCATGCATTTTCATTTCTCTAATCCTTGATTTCATTAGTAAAACTAAATCTGGAT
CCCACCAGAAATGTTTCATAACAGACGGCCGTGTGATTATATGTACAAAAATGGAGTGAT
AAATATACAACATTCACAAGAGCCGAACTTAAACAAAATGTAACAATAAAAGTGACCTTA
ATACCAAAAGATACCATTTATCAGATTTTATGTTCCAAAATATGGAAGGTATTTCAGTAA
TTACTTTCAGAGGACAAGGCCGTGGACAAAATAAAGTAGATAAATATATAGAGCGGCTTG
TGAACACATTACCTGATACAAAAACCCAGTTTTCTGTGTGATCTACAAGATGCTTTGGTT
GTAGATAACAGCTTTGTTTCTTTGTTTCTTTCAGAGGTTAATTATTCCTGTGAAGTTCTA
AACCATTTAATTGGATGTTAAGAGAACCAGCTCATTTATGCGACTAACAGCTGGAGTGTT
TTAAAGGTTCCGGACGATGTTGGTCATTTGGACAGATGGAATTGATTTGTTTGCTTGGAT
TTACGTACGTGTCATCATTTTCTATGGTAAAACCGCTTCACACCCATCGTAGCTCCAACA
TAACATACCTCATCATTCGTGGTTTGTATCAGTGCTGATCATCAGTACTGATTATCTATT
CATCAAGACAAGTGGCAAGGCAAGAAGTTTAGTGGAAAAGAAATGATAAGATTACGTCAG
GTCAACAGTAAGAACACAGCGGGGTGTCTTTGTATTTCCGACCGAAACTGAAA

>gnl|Apo_MPI_N|52 cDNA; Alvinella pompejana; LEN=308
GAAATGTACAAAAAACAACCATGTTACTGCTTTGTTAATTGGTGGACTTTGAACTGAATG
TTGTGTGTGTGTGCTGTGTGAGCTATGAGTATACTGAGGCAAGGGTCGTTCAAACAAATA
TTCGCCGATTCCTCAAAGCGGTATCAAGCGCTACGAGCACCATAAGACTGCCACATCAAA
ACAGCCGTAGGTTTGGTGCTTGGTATTAATCTAATATTCCTCGGTAAGTCGCAGTGGGTG
CTTGGCATCGGACGCATGATGACAGGTGTCGAATTCGACTTCTGTCATCATGCGTACTCT
GCGTTGAT

>gnl|Apo_MPI_N|53 cDNA; Alvinella pompejana; LEN=1219
GATATGGTGGCCGCGGCGCGAACTGTTCTCTCGCCAGCCACCAAGCAACCACTGCAGGTA
ATTAAACGATAAAACGGCGTTCCATACAATGGAATCGAAGTAAGACCAAAGTAATCGATC
CTAAGACCGGTAAGCAAAGACACCGATACTCGGCAGAACAGATCGACGGTGTGACTAATT
AAAATCTTTCTCGAACATTCGATAGACGTACACCATTGTGCTTTATTGATTACGGGAGAT
GTGTTCCAAGTAAGTACGACATACTTCGTGTGGGAACATGGCTCTACTAAAGCCGGTTTC
GAATTTCTCCGCACTGTTTCGGTCTTGACCATTTCTTGTCTTTAAGCATTCTACTGTGCA
GTGCCACACCGTAGAATTATCATGGAATGGTAATATGCCTGCTTTCTTAAACGGCATTTT
GCGCTGAAAACGAAACAGAGTTGTAACTAACTTAACAGAATACCCCCCCCAAACAATAGA
TACCCAGAAAGGTACCACACCGACGCACTATAACAACAGATACAAACATGAATAGCGGAA
TTTTAAAATTCCCGCAAGGGTAGTTCGAACGTATTCGCAATTAGCAGGATGTAATACTTC
CCTACATAGAACAAATAACGGTGTACATACATTTAAGGCGAACTTTGTTGCAGATCCGTG
TAGGCTTTCACTCTGGTCCAGTCGTCGCTGGTGTTGTTGGCGACAAGATGCCAAGATACT
GTCTCTTCGGTGACACCGTGAACACGTCCAGTCGAATGGAGAGCCACGGACTGCCAGGCA
AGATACACCTGAGCAGCTTCGCTTATGAGTAAGTCTTAATTAGAGCGAAAATCATAAGTA
TGGCTTAATTAACTGAACGGCTTTATTTAAAAATCTGAAGTGAAGAATACGCAAAGCAAA
GGGTTAGAAATGTAAGAGCCACCTGCATCGGACTAAAAAACAAGTACTGAAATGAACTGT
AATATGGTCATCTGATATGGACCATAGCCTCACGTACAACGTGGTGTATGTTACTGGTTG
ATTTTCCATCGAGATCAAACCAAATCCTCCGCTTTAGCAGTTCTTTACCAAACACTTGCC
TAGTCAGGGCTCCAATGATAATGTTGTATCCTGCTTGCAGTTCTGTGGCCGACAAAGATC
AGTACGTTATCGAGCCTCGGGGTGAGATAGAAGTCAAGGGCAAGGGACTGATGTTCACGT
ACTCTGCGTTGATACCACT

>gnl|Apo_MPI_N|54 cDNA; Alvinella pompejana; LEN=997
GCAGAACCAGGAAGTTGCCGCGTCTCTTGCCGCAGGCGAACCGCGACAGGAAGCAGCAAG
ACTCGTGATCGCGCTGTTCGTAATGGCCGAGGTATCTGTCCACCAGTCTGATGACGTAGC
GCAGTGAGTTGACCTTGCCTTCAGGACCGTGCGTCTTTCTTGCCGATTCGATGATGTTGT
TCAGGCGAACGCCGATCCTCGAGCTGAACCCGCGCCACACGAGGCATGGAAAGTAGAAGA
GTGCCGCCTGCGCCAGCAGTATGAAGGGAAGCCACTGGTAGTAGTTGATCCATTCTCGTC
TCTCACCTTCCAAAGGTATCCGATCGTCTATGGGCAAGTAGTAAGTATTGGACACCCAAC
AAGCCAGGTTCGCGTAGTTCTGATGGTTTCCTGAAACGAGACGGCGTCTGTATTGTTCAG
CTGCATTATTCCCAACTGAATTACTTGGCTGAGAGCCTGTCATTGTAAGAGACGTGTCTA
TCCTCGTGATACGGAGGCTTTAACTGGAAAACGTTATTGCTTGTGTCAACCGAGGCATGT
TCACATTGCACAGATATCTATAACCTCACGAACAGTGTAGTATTCAAAGGCTATACTTAA
CCAATCTGCTGGATAGTATGAATGTTTCAAGCCAATTGAACAAATACGAACGAAATCAAG
TCGTTTTATATTTACCGGTGAAGTGTCCTGGAACCCAGCAGTGAATGGGATCACCGACGT
ACTGATTGGTCGACACGATGACTGACATTAAGATCAGTAACATCACCGTGTACTTGTGAT
GGATTCGATCCAGCATTTCGTCGTCAGCTGGGGATTTCAGCGAGCCTGCTAGGTCGATCG
GCGAGATGAAAGCCAACAGAGTAGACATAGCTGGAGTGTTGCCGGCGCGATGCCACCATG
AAGTAAAGTGGCTTTGTTAGCTCCGCGGGTGGTTACGATCTGAGCAAGCAGTGTCCGATC
CAACTTCTTCGATCCAGCGGCGTACTCTGCGTTGATA

>gnl|Apo_MPI_N|55 cDNA; Alvinella pompejana; LEN=584
TGGAAAAGATGCTGATAGTGAAGATTTAGCTGTAGAAGTTGAGGTTGGTAGTAAAGTTAC
TTGGGAGTATAAAGTTAAAAACTCAAGTTTTGTTACTATATATAATATTAAAGTTGTAGA
TGATAAAGAAGGAGAGATTGAGTGTCCAAAAGATACTTTAGAGCCAGAAGAGGAGATGAG
CTGTTTTAAGAGTGGAATTGCAAAAGAGGGACTCTATACAAATTTAGCTGAAGTTACAGC
AGAAGATGAAAATGGCTCAAAAGTTGATGACAACGATATTAGCCACTATATAGGTAAAAA
TACTTTAGGCTGTATAGGTAATTTCTACTGGTTAGATTCAAATTTAAATGGTATTCAAGA
TAGAGATGAGGTTGGAGTTGTTGGTATTAAGGTGCAACTCTACAATCAAAATAGAGAGCT
ACTTAAAGAGACATTAACTGATAGTAGTGGTAAATATCTATTTTGTGACCTTCCTGCAGG
AGATTACTATCTAAAATTTGATATTCCAAATAGCTACCTATTTATCCCTAAAGATATGGG
CAGTAGTGATATCTTAGACTCTGATGTAGATAGCAGTGGCTGGA

>gnl|Apo_MPI_N|56 cDNA; Alvinella pompejana; LEN=359
ACAATCTGTGCTGAGAGAGCATCCAGGCACATCGGATATTTTGACAATTCAGACAAGTTT
ACTTAAAGTAACCTGGGATTGATACCTGTGAGATTCCAGAAGTACAGCTCAATTTATAAC
CCGAATTTCTAAAGGCTTCCAATATATAGCATGGCACAGATTCGCTTAATTATGTATACC
CAGAAATTCTTAATCAAAGATGTAAAGAAATGTATATTTTACGAATGAGTACAGATATAT
AAATTTCTAATGTTATGCTGCAATAATTATTGTCTGCCTAAATTGAATCTAATCAGTAGT
ATTTTATGTCAAACGATTACTGACAACAAGTAAACACAACAAACAACAATAACAACAAC

>gnl|Apo_MPI_N|57 cDNA; Alvinella pompejana; LEN=308
CATTTCTAATTACAATTACCCATGTCTCATTTATTTTGTGCAATCTAATATTTGGCTATG
TCTCCAGGAAGAGGTCCTCTTTGTGCTTTTTATTATATGGCCTGCAGTAATTATATCCTG
AATGAGTTTACAGAAATGAACAATTATTTCTATTTGTCTTACAGGATTCAAGACAAAGTA
CAAACAGAGAACAAAGCTTGAAGAAGAAAAAGGAATCGAAGGTGACAAAACTTCCCAACA
TCAATCTCACGAAGTTAGAAGTAAGCGTTTTTGTAGTTATGAATATTATAATCTGTGTGT
GTGTGTGT

>gnl|Apo_MPI_N|58 cDNA; Alvinella pompejana; LEN=437
ACAGACACATAAAACACGCTCACACTCATTGACTTGCGCAAATACACTAAAAGTAGACCA
ATCAGAAGACGAGTATAGCATTACCATTGCCATTGAATCAGTTTCTTGCTGATTCGCACT
CCTCTTTAATTCGAGCATCCTGCAGCCAGCAACACCAATCACAGAAGAACTCGTACTCAC
TGAATTATAGCCGTAGATAATCGTAACCGTACTCATTAACGTTTTTAAACGCACCGATGC
GTACTTATATGATTACATCTGCAATTACTGGCATAAATCTTAACTATGGTTTGAAAATGG
CCATTATTTTCTGTTCATACTCATTATTTATAATCATGTTTCTAGTGGTTCAGTGTGTTG
TTGTCGTTCTCTGCTACCGTGGAGTAGTAATAGAAACACGAGTGATATCAAACAGACCAC
AGACAAGCAAGCGTAAA

>gnl|Apo_MPI_N|59 cDNA; Alvinella pompejana; LEN=713
CACAAGTGACATAACCATACCAAACATAGGTAAGGTATCAGTACTCGTGTACTCATTCAA
GTACCTATTGAAATACCACCCACGCACCTACGTAGAGAACAACGCGTTAACGTGCAGAAC
GATGCCTTCACTCACACATTTAGACAAAGAACAGTGCACAGCAACAACAGTAATAACCGT
GGTGTACATTGTCACGTTACCCTTTGTTCTCTACGTAAGTGCATAAGTGATATTTCAATA
TGTACTCATGTGTATATTCATGTAAAGAACTCTCTACTCACGTAAGGACAATGATGGCGG
TAAGGTAATGTGTCACGTTACTTCAGTGACCGTTAGGTAGCCGTTCTATTGTGTCACTCG
TTTAAATAAAAACATTAATAAACTTTGACCCCCTATGATTACATATATTTGGTAATATTG
ATATATCCTAAAATCCCTTCTTGTCAAAAGTCGCATTTCAGTCACCGAGACATTTGACTA
ACCCTCAACTCCTTATATATTTACTCACTCTTCAGGCAGCTGTATTTTTCATTTTATTTG
GATATTAGATTTTTGTGTACACCTTAGGTACCCGTATGGTCGAATACTTCATTTACCTTA
GTCATCTGCAGATATGATTAGAACTGGTTTTTCTCTCTGCATTTTACTATCTGTTAGAAA
TCTGTATATTTCACTACATCCAGTTACTTGTACACTGGGACTACTCTTTCAGG

>gnl|Apo_MPI_N|60 cDNA; Alvinella pompejana; LEN=313
TGCAACCTTGTGATGGCCATGGCCATAGCCTCATTACCACAATTGCGTAATTAATGATAT
TTAGACATTTTCTTTTGACAAAGCCTGGAACATTCATGTTTAATGGATTTTCTCGTACAG
CGTTAAATATGGGAAATGTCAGTGTATTTGGTCGTTTTAGTGTTGGGTCAAAGATTTGTT
TCTGCTAATTGTGGCGCTTCTGATATCACGGCAGTAACTACGACGTAAGAGCAGAGTCCT
GGCTACTCTATTATTTTGGATTGTTACGTGAAACAAGTAACATATTTGTATTCTATCATC
AATCTTTATCAGT

>gnl|Apo_MPI_N|61 cDNA; Alvinella pompejana; LEN=525
GTTTAACGAAAAACGCATCAATCAGCCGAAGCCATCACCTTTACAACAGACGCCAGTGCC
TCTCGGTTGACTGTAACATTCGTACCAAGCAGCCTCCTTAAGACCATAACCTACTGTGTT
ATGGGCGGAACGAACTTCAAAGTGACTTAAATAAACCAGACTCGACGCTTGAATAAACAC
ATCCATTAAGATCTGGCCGCTGAGAACGCCATCCATGCCGGCGTGTTATCTACATTAGGC
GCAGCGGATCACAATTACACCTCATCAGGGCAGAAAGGCAAATGGATAGATAGTCAGCAG
TCAGCCAGCAGCGAACCGGGTTAAATTAGCTTGGCGTTCAGAGGCTTTCGACAATGGCTG
CTGATAACATCGATCACCTACGCCACAAAAACATTATCTGATCCGATAACAATTTACTCC
GTCCACACGCATACAACATTAATGATCTGATCTCTGATAAAATCAATAAGAACCGGTAGC
ATTTAGCAATTTCTATAGCGTTTAGCGTCAGCCAGACACGATTAC

>gnl|Apo_MPI_N|62 cDNA; Alvinella pompejana; LEN=521
CTCTGCATCTCCAGCTACCGCTGGGTCGACTCCAGTTCGATCTACCCCGATAAGAATTAC
TCATTTCCTTCGCCTACTAATACATTCTGGAAGACAATGTAGTCTTAGGACTAGTTCAAA
CGGAAACACAATACTTGTTAGAAAACGTTGTCAAGTTCAGCATCCTATGGTATCAAGTCT
CAAAACAACGATCGAAAAAGTTTCAGATTTCGCTAATTATTGCTTATTACGTTTATGAGT
CTACGAACGAATCTCTGAATGTACTAATTTTATATTTATTTGCAGAAATCAAATATATTT
AATAAAAAAGGATAGTTCTATACGTGCAGCAACAGATTATTAGAAACTATTCAACTTAGG
TTTACCGCCTTCTGCAGGTCTGGGACGATTCGCCACTAGAACAAATCGATCCTTATCGAC
AGTTCGTCCTATGAACAACTCTCAACTTCCTCAAGGGAATTATGGCGGTGCGAAACACTG
GGATAAAGACCCGTGCTTGTTTTCCTGCGTACTCTGCGTTG

>gnl|Apo_MPI_N|63 cDNA; Alvinella pompejana; LEN=336
GGAAGACCGACGACTTTTCATTGGCCTTTGTCCGGTCCGATCTGATGCCTTCCACCCGGT
CACGTTGTCGGTGATAATTTGGACATTCCCTAGAGGGCGTGCTGCCGTTCTGGCTGGAGC
TGAATGTCTTCTCCCCTTGGATCAGGTCCACGGAGACCATAACGCCACCATAACAAGGCC
AAATGAGCAAAGTTTACTTGGAGGTTATGTCACTAGATTGACATTACGACAATATGGCTG
ACCGCTGTCGTCTGAACGAACACGGGGTTAAATAATGTGTACAACAGACAACCGGTAGAT
GTCTAATATAGGCATGGACAGACAGACAGACAGACA

>gnl|Apo_MPI_N|64 cDNA; Alvinella pompejana; LEN=227
ACGCAGAGTACGCGGGGAATAGCGTGCTCAGGTTTAAAGAATGACGCTCACCTATCTATT
TATAGATTGAGGTAAACTCGGTGTTTGCCAAAACTAATTAGGTCACAGCTGTTGCTGGGT
GTCCTGCAGACTTGGCGCAGTAAGTTAAATATATTTATAACCGAATAACACACACCCCCA
CACCACTTACCTCACACAAACACACTACTTACCTCACACAAACACAC

>gnl|Apo_MPI_N|65 cDNA; Alvinella pompejana; LEN=1634
GTTCTTCCAAGAGATCCTGAATCCATTTTATATCTTTCAAATCTGTAGTGTCATCCTTTG
GTCATTGGATGATTATTACATCTATGCTAGTTGTATAGTGTTCATATCAGCTCTGTCACT
TGGGGTGGAGCTTTATGAAACTAGAAAGCAAAGTGAAACCCTTCGTCAAATGGTAGCTTC
TGCAGACACCACAATTACAGTAGTCAGACAAAATGGAGACACTGTAGAGATGCAAACAAC
TCAGTTGGTGCCAGGTGATGTTATCATCATTCCACCTCAAGGCTGTGTCATGTCCTGTGA
TGCTGTCCTTGTGTCTGGTAATGCCATCGTCAATGAAAGCATGCTAACAGGTGAGAGTGT
GCCAGTGACAAAAACTCCATTAATTCCCTCTGAAGTGGAAGAAATGTACACACCAGACAC
ACATAAACGTCACACACTTTTCTGTGGCACCCAAGTCATACAGACACGTTACTACGGTGA
TGTAAAGGTCAAGGCTGTTGTTGTGAGAACAGGGTATAACACTGCCAAAGGCGACCTGGT
TCGTTCTATCCTATATCCCAAGCCTGTGGGCTTCAGGTTCTACCAAGACTCCATGAAGTT
CGTAGCATTCCTATTTTGTATTGCCACCTTGGGCATGATATACAGCATTGTCATACTCAT
ACACAATGGGGAAACTGTTGGCAAAGTCGTGTTGAGGGCATTAGACATCATTACAATAGT
TGTGCCACCAGCATTGCCAGCTGCAATGACTGTGGGTACAGCTTATGCACAAAACAGATT
AAAGAAACAGGGTATCTTCTGCATCAGTCCACCAAGGATCAACATCGCTGGCAAGCTGAA
GCTTATTGTCTTTGACAAGACTGGTACGTTAACTGAAGAAGGGTTAGATCTGTGGGGTAT
TGTGCCTATAGAAGGAAACAAACTTGGCATTCCAAGTCAGAACCCTGCTGAGTTACCATT
GGATAGCAAATTCGTTGTTGCCATGGCAACTTGTCATTCATTGACAATCATAGATAATGA
GTTGACTGGTGATCCCCTGGATCTAAAGATGTTTCAGTCAATAAACTGGATCATTGAAGA
ACCAGGCCGTGATACCGCAAAGTTTGACAGTCTTGTGCCTACAATAGTCAAACCAATAAA
ACATTCCTACAACATTGATGACGCTGCTCCATATGAGATTGGTATAGTCAGGCAATTTCC
ATTCTCATCCAATTTGCAACGGATGAGTGTCTTGGTAAGGATCCTAGGGGCAGACCAGAT
GGAAGTTTATGCCAAAGGAGCACCAGAGAAAATAGCAACACTTTGTAAAAAGCAAACAGT
GCCAGAGAATTTCTTTATCGGCCTTCAGAAGTTCACACGTAAAGGTTACAGAGTTATAGC
CATGGCATGGAAACCACTTGATACTAAGATATCATGGCATCAAGCTCAGAGACTGTCAAG
GGAACAAGTGGAGTCTGACTTGTCATTCCTTGGTCTGCTTGTCATGGAGAATATGCTAAA
ACCACAAACAACTCCTGTAATAAAAGAACTGCAGGCAGCTGATATAAGAACTGTTATGGC
CACAGGTGATAACATCCTGACAGCTGTCAGCGTTGCTCACCAATGTGGCATGATTCGCTC
AAAGGAGCGGATCA

>gnl|Apo_MPI_N|66 cDNA; Alvinella pompejana; LEN=229
CTAACCACAGAATACGCCAAAAGTATTATAGTCGGTTAAGAGAAGATTCGCTTAGCAGAA
ACGTCTGTAATCGTCCCGAATTTTGTTTTGAATACACGAACATCCTGAAAAGTAATGGTT
TATCCAAAAATTCAGTCATCCGCCAAGTTATTGTCACAATTACTAACCGCAGATGGTTAA
TCGAGTCTTACTCGTGTTTTAAAGCCTCAAACAAACTTTAAAATCTCAC

>gnl|Apo_MPI_N|67 cDNA; Alvinella pompejana; LEN=835
AGTAATTCTGTGTGTGTGCTGTGTGCTCGGGATCTCCAGCAGAGAGACAAGCTGATCCGT
ACAACGGCTAGGCAGGCAGCTGGGCGGTTCTGATCCGTACAGAGATCCAGGCGTGATGTC
ATGAGCTATATTTAGAGGCGCCGAACGCTAGTTCTTTGTCTCTGAGTCGTCCTGCTTCTT
CGTTGCCATGGCGATGCGCGCTTGCCAGGAAGTGAAAACAAAGCGAAACAGGATATGATG
AAATTGCTTCCCAACATCTGGTGATGTTTTTCGCAACAGCAAACCTCCTAGACAAATGTT
GATTATATCATTTGGACGAGCTGCTGTTTTTTGTCTACCGGTCCTGCCCGCAGTCCGTTT
CTCGGCTTATTCAAACAGTGAACTAAATTACAGCAGCCGGGCTCGAAATGCGTTGAAATA
ATCACCAATCAGCAGGGCATCTGTTATAAATGAGTCGTTTAAAACATCCTCTTTGTCTTT
CTGGTCTTATCTATTGTTTGGATTCATTATAAAACAAAGCACGCTAAACGTACTATTATT
AGAGTAGCATGTAATATGCTAATCGCAATAATAGTGGTTATTATCTCTGGTCTAGCGGAA
CAGAGAGTTGAAACCGAAATAAGACTTAAAACATATTGTGAAATTTGTCTGGAAAATTGC
ATCTGTATTAGATGTAAATCATGATTACCTCGTGTGTTTTGTATGCGCATGTAATATGCT
TTCTGTTTACGTCATAATTTGCTGGAGTTTTGCTGGTGTATGAATGTGCATGCAGACTTT
CCCTTTCGCGGGTGCTACTGTATGCGCGCGTGTGTCTCTGCGTTGATACCACTGC

>gnl|Apo_MPI_N|68 cDNA; Alvinella pompejana; LEN=253
GCTCGGACGGTGAATCTCGGCTGGCCTCTAACGAACTGATACGAAGACAAAGAAGCCTTT
TCACTTCGGAAAAAAGCACAATCAAAAATGTAATTAACCTTTACGCTACGCCGTTCTACG
TCTCGGCGGCCTCAAATGAAGACTTACTCTGCGCCTAAGTGCTGGTGTAATGCAAACGTG
TATTCCTGCACGGGGCTTAGCAGAAGGCTTGGCCGCACAAAATATACCGTGGCTGGACCC
GCGTACTCTGCGT

>gnl|Apo_MPI_N|69 cDNA; Alvinella pompejana; LEN=429
TTTATTTGAAGGCTTTGTGTGAGGGCTTAGATAAGGTCTTGGATCCTTATCGACAGACAC
TGCTAGATTTGGAACAACAACTCATAGCTGATCCTCATCTTACTGCTGCATATGTACAGA
GATGTCTACACAAGTATGAAATGGTCTTCCCAGCAATAAAACATGTCCTTGAAGAAATTG
TTCAACTCAAGGCCCAAGGCTGTTACATCTTGGAGATCCTTCACAGGTCTGCTGTGAATG
GAATACCAGCAGTTAAACAGGCTCTGAACAGGATGATCCATGATTGTCATGTAGTCATGT
ATAAACAACTGTCAACCTGGATGTTACATGGAATACTGTTGGATAGACACAATGAGTTCT
TTATTAGACAAGTTGCTGACCAAAGTCAGCAGTCCAGTGAGGCCACCAATGCTATCCAGA
ATGCGGCTG

>gnl|Apo_MPI_N|70 cDNA; Alvinella pompejana; LEN=432
TGGCAGACAGCTTCAACAGTTGATGCTGACATATGACAGTACATCAGTGAGCAGCGTCAG
TGACCAGTTTACCATACAAGCAGACAAGCTTCCATCATACATACCAACTCGAGTGGCACA
AAACATTTTGTTTGTTGGTGAATCTGTGCTCATGTTTCAGTCAGATGTACATGTCCATGA
TGTAAGACATGGTCAGAAAGCTTCCATTTTATCTGGAAAAGAAGATGAGTTTGCAAGAGA
GATAGAGAAACTGTCTGAATTGGAAGAATTTGATATTATGGCCTTTGAAACAACAATCAG
TGACATCAAGTGTTATGTAGCAGAGAAATTGTGGCAACTTATTGTAAAGGAGGCGGATCT
TCCAGCAAGTTTGCAGACAATGAAGGACTTCTATCTTCTTGGTCGTGGAGAACTCTTCCT
GACCTTTATAGA

>gnl|Apo_MPI_N|71 cDNA; Alvinella pompejana; LEN=251
CATATTCACTCCTACGCAATATTTTTGCTACCACTTCTGTGGTCTTAATCTACAATTTCA
ATTCCCATACTTCTTGCACTACCTGCAATTGTTTTCATAGCTTTTTCAATATCATCAGTA
TTTAAATCAGGTAGTTTTTTCTCTGCAATCTCTCTAAGTTGAGCTTTTGTAATTTTCCCA
ACTTTATCTTTTAAAGGATTTGAGCTACCTTTTTGAATACCAGCTGCTTTTTTCCCCGCG
TACTCTGCGTT

>gnl|Apo_MPI_N|72 cDNA; Alvinella pompejana; LEN=396
TGAGGTCGAACTACATTTTACAAGCTACCCATCAGCATTACATCAACTATTATTAAGCTG
CCGAATTTCTAGTGGCAAGTGTTAAATGTAAGCGAGTAATATTTGTCTCAGTTTTACTTG
CTTTTAATAAACACAAGGTGTCACTTCAAGCAGATGTGCTTAGTTGCCTTAGTAAGAGTG
ACTGGGACTTTGATTTGATAATTGCTCACTAGATTTTGCTTTCAGTAGTATTTATATGCA
TCATTTTTATAGTCATAATTCATTGTATTGGTAGACGTTTGTTAGACTCTTTATATGCAT
ATTTGCTGTAACTGTTGTACATTAAGAATATATTGTTCCTTTATGATACAACATAAAGTA
TGGGACACTAGCAATAAAAACTTTTTATGAGCCCCC

>gnl|Apo_MPI_N|73 cDNA; Alvinella pompejana; LEN=280
TTTGGCCAGATAAGTAAGATGGCGTCTCCAAGTCAGACCAAACGATCGAGGAGAACGTTC
GGCTAATTTCGCGCCATAAACGTGGCGCCGAATGACAACAATTCAAGATGGATGGCCGGC
TCGGATACCCGGATGTAAGCCCCAGTTTACGTTTCCGCTTCCGGTCGATCGGGACCGTGC
GTTAGTTTATCAAATCCCTACGCTATATTGTATTCATTTCGCGACTTCGGTTAGACCTTA
GCTGTCGTTCAAATTCGGCAAAACACGGCCGCTTTGACGA

>gnl|Apo_MPI_N|74 cDNA; Alvinella pompejana; LEN=394
AGGTTATGGAACTATTCTTACCGGGAATATAACACTGAATCAGTTACTGATTAAAAATGA
ATCGGTTTATTGTTTCATTTATACATTGTTTGTACGTTTTATAATATTCTAAATATTTTC
GTCATACATAAAGTATGGGACTCCCAGGTGTCTATTAAAAAGACTGATTTTCTATGGGCG
GAAGATATGCTGCTTAGCGGCCATTTAACGATGCTCAGATAAACACAATCAACTAATGCA
ATCTGTACAAACTTGAGACATCAGAAAGCAGCTGATATGATAGTGTGCTGGAGGCTAATC
CTCCGCTATAAGCATCAGTGGTGCACTCTGTAGCATCTTGGGGGTGGATTCTAAACATGG
TAGGATGTGGGTATTTGGCCTAAACCGGTGCCCG

>gnl|Apo_MPI_N|75 cDNA; Alvinella pompejana; LEN=217
GTCGAGAAGCAGCCGGTGTGCAGCAGGTCGGATGTGTGCAGGTTGGTCACGACCTAGAAC
TGTGTACGGCGTGTGTATGAAATCACCGTTCGTACACGTTCAGGCAGCAGTCGTGTGCAT
GCTGTTGCCCAGGTTATGCTTCAGAAGGAGACGGAAGGCTCTTTCGTCTGAGGGATTTAC
AAGTTGTAATTAGACAGCAGCACGGGGGTGTTCGCTG

>gnl|Apo_MPI_N|76 cDNA; Alvinella pompejana; LEN=932
ACGCAGAGTACGCGGGATGAGTAGCTTCTGATACTCCTCTCTACTCATCCCCTTACTCTT
ATAGCCCCAGTGCATCTTTATAACGCTTCTTCTATTTACCCACTCAAAGACCGTATCTAA
ATCTAAATCTTGCTTTTGAAGCACTCTTCTACCCCAAAATGGAGGGGTTGGAATATCCAC
CTTAGGTGGAAGCTCAATCTTATCGAATGGTGGAATTTCTACCCTCTTCTCCTCTCTCCT
CTCCTCCCTCTCTACTAGGTCTCCTGCAAGTTTTGTATCTAGTGGTTTACTCCTATCTCT
CTTCCACTCCTCAATTCTTCCCATAGCAATTACACTATCAAAGGCATCTCTACAGTAGAA
TATCGCTCCACTATAGATTGGACGGCAGAAGTCATCTACAAATCCACGAGTTAGAGCTGC
ACCCCCAAGTAGCACAGGTATATTAATCCCTAGCCTCTCCATCTCCTCTAGGTTATCTCT
CATAACTGCTGTAGATTTTACAAGTAGCCCACTCATACCGACTGCATCAATCTCATCTCT
CTCTATCGCCTCTAAAAACTGCTCTAGCTCCGTCTTGATACCGATATTTATAACCTTAAA
GCCATTATTTGAGACGATAATATCTACTAGGTTCTTCCCCACATCATGCACATCTCCCTT
TACTGTTCCAATGACTAGAGTTGTATCACTATCCTTCTCCTTTTTAGTTAGATATGGGTT
TAGGAAGTCAACGGTGGCTTTCATGGTCTCTGCCGACTGTAATACAAATGGGAGTTGCAT
CTCTCCACTCCCAAATAGCTCTCCAACCACCTTCATAGCATCGATTAAAATCTCATTTAC
AATCCTATCTGCACCAATTCTATCCTTTGCACTCTCCACTAGAGGTATCATCCTCTCTCT
ATCCCCATCTAGCAGTAGCTTTGAAATCTTCT

>gnl|Apo_MPI_N|77 cDNA; Alvinella pompejana; LEN=1213
ACTGCCGTCACTGGTACCACCATTTAAAGGGAAGTCTATCTGTGGTGAGTGACGCCAACC
TCGTGAACTTGAATGTGACATATGTAAGTGACCCTGTAACTCGATGTTGTACTGTAAACA
GAGGGAAAGGTAAATGTCAGTGTCAAATTATTACCAACTCTTTAAGGTAAGCCCAGTATT
TACCTGAGATCATAATAAGCCTTATGAAATTACGTGTTCTGGTCATAGACCGATTGATAA
ACGAACGTGGTTTTATATAGGACATTGTCTTGTACATAAACATTACTTAACATTTGACAG
TTATGGTAACTTACCTTTGTCGTACACACAAGGCATGTAGTAACCACTTTGGCAACAGAG
TTCATTAGATTTTTTGTTTCTTGTATAACACTGTCAACCTGTAAAACCAAATTCGTTATC
ACGTGTTATGTTTCTCATCACAACTGCAGTTGCTGACTGATCACTAGCATTCTATCACAC
ACACACACATACTTTAACACAACAGATGTATCTGTGTCCGTAGACAGAACTGTTCAAAGC
TGTCAGTTTAATGTGATTGTGGTATCAGCTTTAAGAGTGTAGTACCTTGTTGAAGGTGGC
AGCCTTGCCCATGGTTGGTGACTTGATTGTAAAGGTCAGCTGTTGACAAAGTACTGGCAG
ACGGTCTAAGTGTGCAATTAACTCCGTCTTATTAAGTCCAGCTGGCACCTAAAATGAATT
ATCTGCAACATGTTAGAAAGAGAATCACAGCGAACTGTGGACTAAGTTAGAAGAATCCTT
GGCCAAGAATAGTGTTGACAAACTGATGTCGATACAATCTTAATAACAGTGTTATTACCA
TTTATGGAGCTTTCAGCTTTAAAGCCATCTCCAAATGAAAAAAACAACTAATTAAAGCCT
AACTCAGTGAAGACGTTCATAAAACGAATGAGATGTGTATGGTTAATGATATCAAGACAC
AAGGGAAAACTTAAAAGACAAATTATTCCACATCGCATGCTCATCACCTACAAGATTGAC
AAAATCCTTCACAGTTTTGAAAAGCTTTGCGCCTTCCTCAGCAAAATACTCGGCTTGGGT
AAATAAATCCTGGGTTGTCTTCAGTGGACCCTCGCCACGAGTAAACAGGTACATAGAGAA
TGCCATGGATGACATGTTTTTGGCACGACGTACGATCTCGTTGTCGGGTTCCTCCCCGTG
TACTCTGCGTTGA

>gnl|Apo_MPI_N|78 cDNA; Alvinella pompejana; LEN=1208
CAGAGTACGCGGGGTCACCTCAGATTTTGAAACCTGTACTTCAGAAGTTCAGAGAGTACT
GAGGCAACGACTCTGTGGCAAAGAAATACCTCCTGTCTTCATGGGATATGAATCAGAGAA
AAGGGAGCTTGAGGAGCTCATAAAAAGAACTGCCACCTGTGGAGAGAGTAACTCTATTCT
AGTAATTGGACCACATGGAAGTGGAAAGACCATGCTTCTAAAGAAAATACTAACAGAATT
GGATGAAATAGATGAAGTAAGAGTGAACTTAATTCAAGTTCATTTGAATGGTTTGTTGCA
AACCGATGACAAGTTGGCTCTCAAAGAAATCACAAGACAACTTCAGTTANNNNNNNNNNN
NNNNNNNNNNNNNNNNNNNNNNNNNNNNNNNNNNNNNNNNNNNNTACTGGAGGCACTTAA
GAGTGGTGGAAAGCAGAGTAAATCAATACTCTTCATACTTGACGAGTTCGATTTGTTTGC
TCATCACAAGAATCAGACGTTGTTATACAACTTGTTTGATGTAGCACAGTCAGCCCAGGC
TCCTGTATGTGTTGTAGGTCTTACAACAAGACTGGATGTGATGGAATTGCTGGAGAAACG
AGTGAAATCGAGATTTTCCCATCGACAGCTTCACCTCTTGGCAAATCCTAGTTTTGAGGA
TTACCTTAATCTCTTTTTATCGTACCTACGTTTACCTGAAACGATCGCCTGTCCCAAGAC
ATACGTCAAGGAGTGGAATGCCAAAGTAGATAAACTGAAGACAGAGCCAGCCATTATAGA
TATCCTTAAGAAACAGTACTCACTTAACAAGGACATCCGTGCCCTGCAGATGCTGATGAT
GTTACCAGTGTGTAAAATATCACCAGACCAACTGTATTTGGAGGCCAAAGACTTTGTGGA
TTCCTACAGAATGCATCATTCTGACTCAAAATCCAACATGCTTCATGGTCTTTCTGTGCT
AGAGCTCTGTTTGATCATAGCAATGAAGCATTTAATGGACGCGTACTGCGGGGAACCATT
CACATTTGAAATGGTTTACAACGATTATCAGCTCTTCTGTCAGAAGAAATCAGCCATTCA
GATGTTTGATAAAGCTGTTGTTATGAAGGTGAGTATTTGGAAGTGTAGTGGAGTCGCGCA
TAGCAAACTTGGTTACAGTGGAGTGTGTGCTTAAATGGTGCGAAGCCTGGGTTGGGTCGT
CCAATGTT

>gnl|Apo_MPI_N|79 cDNA; Alvinella pompejana; LEN=577
AACGCAGAGTACGCGGGCACAGATCAGCCTTTGCTTAAACTGTGTCACGGAACAAATAAA
CAAACATCGCGATTAGCTGAAATGCTCTGAAGAAGAAAAACGAATGGACGTTTTGATAAC
ACGAGTAGAATTCCGATATAGCAAACTCAGTTATAGCGTAATTGTGTCGGCGGCAAAGTG
AAGTGGGCTTTCACTCCACGCCAGGTTTTAACACAAATTAACTCTATTCGCGTAAAATCT
GGCCGAGGTGTTATTAGGTTATTATTTATGTAACCAGACACTAACTTACCGACCGCACAC
ATCTCAGACCGTTCTGGTCACTACTGGTACAGTTTCGATTGTGTTTCCTGATATTTACAT
ATTATGCACACCAGATAACGGCAAAACGTGAATTTCGTAAATGAAATCAAATCACTTGTT
TTAAATAATACAAAAAAATGGGTTCACTTACATTTGAAGATGCCTTTCACATTTTATTTA
TACAAGCAATCCTAAGTAACACAGCGAAGCGAATACATTATTTATTCAAACTTTAATGCC
GTGTTTTTTGTGGATTGGCGAGAAAGGAAGCACGAGC

>gnl|Apo_MPI_N|80 cDNA; Alvinella pompejana; LEN=661
ACAGACAGACAGACAGACAAAATAATATTGCTCTTTCATATAAACATGTGATGCATCAAA
CCACCAAATCTGTACTGCTCACAAGCTTGCAGTAATCTCTTAGAAAAGCATCTGTGATAT
TGTAAGAAGAGGCCAAATAGACAAGTATGTCTTTCTGCATTCTACTTGTAGCTTACATTC
ACAGAATATCAAGACAATTTCACAAGTTATCTGTTATGTTTTGCCATATTTCCAGTATAT
GTAATGCTTTATGTGCTATTTGTTTTGTTATATACATTTATTTTATATTAGTTCTAAGTA
GGTTGTTATTTAATTCTATGTTACCTAATTGCCATCTTGCATTTTCTCTTGTCTTTACAC
ACCACTCATGTTCTGTAGTTGTTGATCTCTATTTATTGAGGACTTGTTTCATATTTTCCA
CATTCTTTATTGTGACACTTAATATTATAGTTAGATTCATTCTTCACACACTTGAGACAT
TTGTTTATTACAAAGGTGACACTTGAAGGTATTGCGTTGATTCACGTACTACACTGGTTC
ACATATTTTAAAATGTTTTACTTGTGAGCTATTTTACTAACATTTATCTTCTCCACTTTA
TACAGTGATAACCTTGCAATGTCTGCGTGTTATTAATAAAGTATCTTACTAGCTCAAAAA
A

>gnl|Apo_MPI_N|81 cDNA; Alvinella pompejana; LEN=277
TACGGTCGTTTAAATGACAATACTAGTCACTCAGTGTAGTCGTCAGCCCCGATCATGATG
TTGTTAGTCAGTTATAATGACAGGACGGCCCGAGTAGCGATTACTGGCCAAGCCGGCACG
CCGGGCTGCAGTCATTTCAAAGTGCTCACATGTACTAATTATATCAATTATAAGCGCCGG
GTGCGGTGCCGAACGTTCAGCGCAGAAACATACTTGTTCATTATAATCGCCGGTGACTTC
AACGCAGAGCGCCGGTCGGAACGGCATGCTTTCGCAC

>gnl|Apo_MPI_N|82 cDNA; Alvinella pompejana; LEN=204
ATGTCATTAATAAACCTAACAATGCAACTGTAGTTTCAACTAAAGATTCAACTGAATCAG
TTTCTCTCAGTACAGCAACTGGTAAGTCTGCATCTAATTCCACAGATTCTGCTACTGAAA
GCAAGGATACCAATTCCAGTTTGTCAGAAAGTAACCCAGCAGCACCAGTTAGTAGCACAT
CCAACTCTGAGGCTACAAATAGCT

>gnl|Apo_MPI_N|83 cDNA; Alvinella pompejana; LEN=332
ATAGAAGTAATTTCATTAGCGCAGCGCTGCGCCTAATTAGTTGTAGCGTACACAACATGC
GACTAAAAGGTTTATTTTCTCACTTTACGTGATATAATGCCGTGTTCAGACGTCGCAATT
TGTTCAGTGGTTTAGCACTCCGAACACACACCTTTATTCGGCAAAACCTACTGTAAACAG
ATTTCACCAGCTTTGCAATGATTACAGTTGGCTTTCAAGGGTTCCCTTATTAGACTGTTG
ATACGCATAATGTAAAGTGCTACGATGGCTGAGGCTGCATTCGGCATTAGCCAACAGTGC
GCTGGGGCAGGTCGTGAGCTTGGACTTGCGAT

>gnl|Apo_MPI_N|84 cDNA; Alvinella pompejana; LEN=323
CCACATACGAGAGCGCCCTTAGACATAGGACATAGACAAGCTCAGTCAAAACACACAGAA
CAGGTACTGTTACTTTAAAAAAAAGCCTTCTCAAAACAAATACAGCTTGGAAAACAAACA
TACACTTATGTATTTAAATACGTTTATTCCTATATTCGTCACAATGACGCCGTTCTCACG
ACATATACAGTGAACCGGTTAAAAAATGATTCTTCTCTTATTGTTTATTTGGTTACGTAA
GGTTTCGCTTTGTATCATATCGTTTAGAAAGACTGGCTGCGCTGATAATATTCTGTCTTT
AGAAGCTATACAAATAGTAACCG

>gnl|Apo_MPI_N|85 cDNA; Alvinella pompejana; LEN=753
GCGGGAGAAGATCCAGAACAAACAGTTCGTCGGTTTTATCCGTCCTCCCGTCTCAGAATA
CGCAAGTATTCATCAGAGATCTAGACTTTAGTCAATGAGGTATCTCGCTGAAGACTGACT
TTTTCTGTATAAAAACTAATTTCGTAACAAAAGACTCGTTTTTCTGTATTTATCCAAAAT
AAATGTAAACAATTTAAACAAACTACAGAAACAAAATAACATCAATGATAATTGAGTTGA
TTACAGTGCAAGTTCCGACTGATGCGCAAGAAGCAGTAATATATAGCATAACGTAATTGA
TAATAAATGATATGTGTGCGTAAAACATTTATGTTAGACAGAGTATGATATCTAGATACA
TAATTATAAATAGGAATAACGCTTCAAGAAGTAATGTTTTCATGCAAAAAACGCCATCAT
TTCATAAGTTTTCTTTAAAGTATGATATTCTAAATACATATATGAATGTGCGTATAAACA
ATTACAAAATAAACACATATCAAGCACAATAAGATAAATATATAAGACAAGCATCGATTA
TAATCAATATATTTTACCTGCATGGCAATTTCAGCTTCAGAAGGCCCATCAGCCCTGTAA
TTCAAATAATAATAATGATGATGATATTACCAACACGAAAAATCAAGAACACTCATCGAA
ACAATGATGTTGGACAAAGCACATGTACCTCATAACAGAGTATAAATAAATCTTACGTTA
CATTTCATGTTTTATAACATATATAACTATATA

>gnl|Apo_MPI_N|86 cDNA; Alvinella pompejana; LEN=235
GGATGGTTTCAATGAGAAGCCTGTATTACGGTCACTATTGGGACTAGTAGTTAGACCGTA
ACTGAGGAGTGGTCGTCTTTAGCAATTCAGTTTAAGGAAGGACGTTTGGTTCTCCAGCTG
GCTGTTACCGATGGAGTGCTTGCCTCTGTATGATATTTACCGTGTATTTATCACATTTGA
CTGGTATATGTTAAACATTAATAAACATCAAATGAAACAACGTTATTTTCCGGAA

>gnl|Apo_MPI_N|87 cDNA; Alvinella pompejana; LEN=261
GCACTATTTTTTAAATTCTCATAGGCTGTATGGGAAATTGTCAAATCGTCCCACTTAGTT
CTGGGTCTAAACTTCATATCTCTATAATCACTTAAAAAGCTATCTAGGTTTATAAACTCC
ATAACGGTTGGGTTCTCATAGTGGTGAGGCTCCTCCTTTTTACTCCAATCTCCAATTCCT
ACCCTAAGTGGTAATATAGTCTCACTATCTTTCTGATAGACAACAACTGTAGATTTTGTT
CCAAAGTCTATTCCAATAACT

>gnl|Apo_MPI_N|88 cDNA; Alvinella pompejana; LEN=270
ACTACCTCCACTACCTCCACTACCTCAGCTACCGGCGTTACCGTATCGACTCGATCAGCC
GCTCAGCGCTCAGCAAGAATTACTGCAGCGGGTGTGACGTCAGCGACAACTGTCCAAACG
ACCAGCACACCGACTACCACGACAGCCACTGCATCAGCCACCACTACCACAACTACCACT
ACACTACCCACCGCTACAACCACCACAGCAAGTACTACTACACCGACTACCACCACGTCT
ACAACAACTACTACAACGCCAACCACCGCA

>gnl|Apo_MPI_N|89 cDNA; Alvinella pompejana; LEN=670
GTTTCTTCTAGTTGACACATGTATGTTGGTTTTAATACACCACAGAAATAAATTTGTACC
TTAAAAATACAGGTGTATATAATAAAATAATCTGGTATGAAGCTTGGTATGTCCTGTCAG
ATGTCTATTTTTCTTTAAAGATGCAGTCAACTTGGCAGTTTTAACATGTAAAAACAATGG
ACGGCCATTAGTTCGATGCATACAAATCACAGCAATATCATGATAATACCTAAAATCTCA
ATAAATACAGGTATAATATATTAAAACTCAAGAGGACTAGCTGATACGTGATAATAAACT
ACTATGCTGCTAATAACAAGCAATTTTCAGCTCAAACAGTAAGTCTATGTAGCAGTATGT
GATGACAATATACAGAAATACACCCAGCTAGACAAATGAACTATTCGTTATACGAACTAT
GGCTTGAGAAAATAAATCATGTACAGATTCTTCTTCTATTAGTATGTCTTTCTTCATTCA
GTTGTTTAAGCAAGTGGCATTTGTGGTTCAAACATGCATTTTTTCTTAATAATCTGCCTC
ACGTTAGTTCAGACTGCTCAACAAAAATATTTCAGTGAACTGTTTTCATCTAGTGAAACA
TAAAGGATAAAACTGTGCCTGAAACACTTGAATGGGGCATAAAAAGATAAAGTTGACAAG
TACTCATAAA

>gnl|Apo_MPI_N|90 cDNA; Alvinella pompejana; LEN=334
TTGCAGACAAACATTATACAGATTTACACTTAACTTGAACAAAATAAAGAAAGGCTTTAA
GACCACATACAATAAACAGGATATACGTACCGTTAGTCGATATTTGTCTACTACAAAAAC
ACATATTCATTATTAATCGTTTCTTGTCGTTATCCGTAGTATAACATAACGATATTACTT
CTCAAGTATTATGCATTGGTCCATTCATATTCGTTTCATTTTAATGTATTGCTCATATTT
GTATGAAAGACTTTCGACTCCCGTATTGGATATGAAATATGCTTGCTGAGCGTCTAGTTA
AGTAATACTTGTTGTGCAGCCCGCGTACTCTGCG

>gnl|Apo_MPI_N|91 cDNA; Alvinella pompejana; LEN=457
GTATACAACACTACAACACAGAGGAGACAGCAAGTGAGGGAAACCGCCTCAAGAAGAGGA
AGAAGGGTGCAGGACTGAAGAAAGACGAAACGATCAAAGGACTAAGTGCGGTCAGTAATC
AAGGTCAAGGGCATGCTAACAGAGTCGAGAACTCTGACGCGGAGAGTGTCTACAACTTTG
ATTTGTCCCCCCGGTCCCAGTATAGACACACGACCAGAATCTTGACGAGAAAGGAAACGG
TCAGTTCAGAAATACAGTAAAACCTATCTTAACCAACCATCTGTCTCAACCCTTCACCCG
TCTTAGCCGATCATGTATCCTAAACAACGACGTACTTTACCAAAATATCTGTATCGGCCA
GTGTCTTCCCTTAGCTGATAACATGACGTAGTCGGTCTTAGCCAGTTATGTTTCTGACCC
TCTCAATGTAGTCAGCCAGTTATGTTTCCGACCCTCT

>gnl|Apo_MPI_N|92 cDNA; Alvinella pompejana; LEN=394
ATAAGGCAATCCACAGATAAGATTACTCTTTGATCTGCCCGTCCTGCACGGGGTTCGTGG
TCAGGTACGTAGAAGGCGTCGGCACACGCCGCCTAACACTCGACAAAAATAATAAACCAG
GCTTAGTATTTGCCTCTTGTTTTTGTGGCTGTTTTTGTAGTCATGCGGTTAAATTGATCC
TTTAGAGTTTGTAATTTACCTGAGTAGCTGTTATTGAGAAACTGGCCAGCTTCTATCAGC
TTTCTCGCCAACATACATCGTACCGAATTCAATTGGCATCCATTGTGAGATATCTGGCCG
TTTTGTTTGCTAACAGTCACAGCTGTCGCTTGTGATGTTTACCCGATTTTTTGACAGATC
TTCGACGTCATTTCCACACCGCAACCCATCAACA

>gnl|Apo_MPI_N|93 cDNA; Alvinella pompejana; LEN=206
CACACGCCTTTACTCACTCCTAAGTCACCTAATTACTTACTAAACACTGACCTTTCATTC
GGTACGACACAAACTCACTGACTCACCGTCTGACTCTTATTCACATTCGGTCGGTCGCTA
CTTTAACTTGGATGTGAAACAAACACATTCAGTCACTAAAAAACTGACTCACTGGGTCAC
TGACCCGCCCACTCACTCACTCACTC

>gnl|Apo_MPI_N|94 cDNA; Alvinella pompejana; LEN=258
GTGTGTGTGTGTTTGCTTGTGTTGGTGTGTCTGTGGTCAGTGAATCAACTGCTACTTATA
AGTGTTACCCAGCTAGACGGCGACAAAGTAAGAGTGAATGAGTGATTCCAGGCGTTAATG
AACCACTAATGAGACAAATCTCATAAACCCACAGGTCGATCGGATGTTTTATCTTATTTT
ATTATTAGTAGCTCCTCGGTTTTAAATCGTCAGCGGACTTGGACGCCGGAGAATGGCGCC
CTAATCCTACCGGATCAG

>gnl|Apo_MPI_N|95 cDNA; Alvinella pompejana; LEN=236
CGTGGCAATGGGGATACCATACAATGCTGTATCCTTTCGTACCTGGCCGATGGCATTAAA
GCCGGCTTCAAGTACATACTTGAGAAAAGGCCATTTCATAAACCAGCTGTCCACCAGGCA
GAAAGTTTTTTTCTTTTCCTGACCGGCAAAAACAGGGGCAATTACTCTGAACAACGTCTT
TGCTGCCTGCAGTTTGCCGCTATTGCCGCCGAACCGCATCAGCCGAGACAACAGTG

>gnl|Apo_MPI_N|96 cDNA; Alvinella pompejana; LEN=989
ATTGGCGCAGCCGTGAAGAGAAAGAAGCCACGTCATGCAGGTATGCTGAATCTGTCAAAG
ATGAAGAATCGACCAATGATTCTGATTGGTGGGTAATGTCAGACCAGAAACCAAGACTGA
TGTTCTATTCAGTGACAATGTTTCATCTGGTACAGAACTATATGCTCTGCTGTCTCACGC
ACAACTGCAGCAAGTATTGAAACCGCAGCTGTTAGTACGCGGGTAGCTATTAAGCTGTCA
AACGCACAGTGGTCAAAGAGATCACAGTCAATTATATTTTGTTTTATACAATTATACACT
GTTCAATGCCTTAATAATTCAACATATGCCAATATATGCTGTGATAATTACAGTAACATG
GATGATATTGTTATTGTATTTACTAATCTTGTTAATACTGATTTTAGATTTAACATGCGA
GCCAGTGTATGGGTGGATTGTGATTCCAGATATAAGTATAGTGGTGACTCACATCCACTA
ATTAAGAAAGATGACAGTGGTATATGTCAGATCACAGGCAAACTTCTTGAGTCAAGATCT
TCTGTGTCCGAATTCAGACATGCTAAAAACCAAATGAGTACATGGAATGGATTAACAGGA
ATGATCAAGACATCTTTATCAAAAATATTTATAAATCCAGTACTTCCTCAGCAGTTGAGA
TCTTATTCCACTGAATCATGTAAAGATAATGGAGAAGTAAGTCAAAAATCGGTGGTAAAA
GAGAAATCTGAGCAGCGAACTGATAAAAACGCTAAAAAGTTAGAAAAATGCCAGGACCAA
TTCGCCTCCGACGCACGGGATTCTTATTATGATAATTACATGCAAATATTTTCTGGAATG
TCTGGACTTGTCAGAGACGGTCATCCCTCGGATTTCCAGCCCAAAGATGTATCAGATGAG
AATTCTCTTGCCAAGATGACGCCTGCTCTTACACACACTGATCAGACGGGCAGAGCTAGG
ATGGTTGATGTTGGCCACAAGTCTGACAC

>gnl|Apo_MPI_N|97 cDNA; Alvinella pompejana; LEN=372
GTGGTATCAACGCAGAGTCATTCGGTTTCAGATAGCACGTACCTTCCGCCTTCCCACTGC
GAATACAATCACTTACTTCCTTTTCTTCCTCCGTTTTAGCGATGTTTTCAGCCATTTCTT
TCAAAGCTCTTTCTGCTTCTCCTAACTTGACGGCGGGATCATCTCTGTATCAGATTTATA
GTAAGTAAACATTATATAATCTAGTGACTGGGTGTGATTTGTTACGGTAACACCTACAAG
TGTCAGTCGGCTGAGAAACGCGGTAACGTTATGATATATGTGTCTGTATTTTTAATATGC
AGTTATATTTCCGTCGTCATAACGCGTCCATACTCAAAGGATTTGTTATCTAACAGAATA
CCCTTATAAATG

>gnl|Apo_MPI_N|98 cDNA; Alvinella pompejana; LEN=1469
AGTGGTATCAACGCAGATACTTGTGTATGTTCCGAAGCTTTCGGGTCAACAAGGTTTAAT
ATGATCCAGAATCTACAAGGCCGGCGTGTATTCTCTGCGTGGGGGGTTTGTTTGTTTGAC
ACAAACCGTACTTTTTCACGTATTCAAGAAGACGAGCGATCGTCTTCGAAGTCGAAGACG
ATCTGACCTGGCCAGTTCGAACGAATACTTAGAAAATGAAATGAAACTGTAACAGCCTGT
CCACGTGCCTTGTCCTATCCGCATCTATCCGAGGGATTACGGTGACGTCACACAAGTAGC
CGGCTCCAAATATTACGTAATGATTTGGAGGCTGCGTCTAAGTGAAGTCTGGAGCATGGA
TTCCTGAGCTGGACCCCGGTCGGCCGAAGGACTAACTGCCAATCAGGCGGGCTCTTCTCA
TCAATCAGAAATAATTGTGTTTGCCTTGTGACGTTGTCGCCTCTCATTCAGCCCTCGTTC
AGCCCTCGTTCAGAGCTTGGCTGGTTGTAGTTAACTCCATCGTCTTTTATTTTCCCTTGC
TCTCGTCCTTTCGGCGTTAATTAACTGGCTTCGGTGTTTGCTCTTCTCGGCTCTGTAAAT
TATTCGCAGATTTTGACCACAGGGATCGACCTAGGCGTGTGTGTGTCTGTTTATCCCCTA
TGTGTCTTTTTGTACGTATACCCTTTTTTCTGGGGGCATGTGTGTGTCCCCTCCGTTTCC
GTGTGTACTTCGGTGTCCGGTGCGGTGTCCTTCCTGTCTGTGTGTTAATGGTCCCTCGGT
GCGTGTATCTGTGTGATCCTACCCTCTGTGCGTGTTTACGCACGAGTCTCCGTATACAAC
TCGGTGTATCGCCGTGTGTCTACCATTCCGTGTATCCGTTTACAACCGTGTGTGCCCATG
GGTAAGCCTACCTACGCTTCCACGTCTACTCTCACGCCGTATGGCCGACTCGAAGCAAGT
TTTATTTCTTTCCTCCTTCGTTTCACACGCATACAGTGTGACAGACGGACGCACATGGTC
CGGTCTCCGAGGTACAATAGCCATTAAGTTGAAATAAAAAGTCGGCTGGCTGTTGATAAA
GCCGTGCATTCAAACGGTCGGCCAGCCTCTCCGTGCAGCCGGGCTCTAAGCCGCCCTGTT
TACCTTCAAGTAGGATAGAGTAGACATTCGGGGTAGACAGCCACAGAGGGTCCCATTGTA
AGAAGGGTGTAAGCCCAAACACGAACGGCGCGGATGCTGTAGAGAGACCCATCGGAAAGG
TCCTATTCAGCTACTCGTTAAGAAGCAGTCGTTATACGAAAGTGGTCCTGTTTGGAACGT
TAACCTCGTACTCGTTAGAGTACAGCTTCAGGTATTTCCGATTAGAGTTGCTTTTTGTCA
CCGATTTGATGAGCTTCAGTTACGCAAGAATTATATAGAACTGGTTACACGCGCTCGCGC
GCGCGGCCACGCCCGCGTACTCTGCGTTG

>gnl|Apo_MPI_N|99 cDNA; Alvinella pompejana; LEN=257
AATAAAATTGAAGTCCGCTATACCTGATGAGTTCACTACAGCGTCCATTATCGACAGCAG
CCGTTCTTATTGTGTTTTTATCCGAGGAAAGCACCCCTGCACACTAAAGGTAGAGATTGT
AATATCTGAATGGACTGCAAATGGGCAAATATCCTCTTGAAGATAGCTTAGCTGTCCAGT
TATAGCTCTGAGCGTTGTTGTTTTTGGCATGCCAGGTCTTCAGCAGTGCACCAGGACTAC
CGATGCTAACGACAATT

>gnl|Apo_MPI_N|100 cDNA; Alvinella pompejana; LEN=247
GGCGGACGGACGGCCGGCCGGAAAAATGGAGTTATTTCGGTGAATTTTTATCATCAAAGC
TCTCCCTTTTTTGCTTTCATATTGAAAGGTAATCTTAATGAGCATTTTCTTTTCTAGTAC
ATCATATAACCTTTTAAGGTCTGGTCGGTCGGTCGGTATGCTCGCCAACATATTAAGAAA
CTTGTTCTACTCCATGGAAAATGTTGATTCTGGATCAGTCGTGTAAAGCGAAGAGTTGCC
ACTCCGG

>gnl|Apo_MPI_N|101 cDNA; Alvinella pompejana; LEN=948
GGGGATATATTCCAACAGCCCTATCAGTCTCCAACTTCCTCCCGTAGCTGCCCGTAAGTT
AGTCGGACTGACATCGTTTCGTATCAAAACGGCGGACTGCGCTCTCATTTTGGCGCCAGA
GATCGAGCGATTTATGCGCAACGTCGTTCATCCAGTCAAGCTTGTGAGGAGCACCCCCAC
TGACCTACTTGCCAGGCGGTATGACAGAACGCATTGACGAGCATCTTTCCGTCAGTGTTT
GGGCTAGACATATCTTTTATCATTCCATGAAGAACTAATCAGCAATCTTTAATTGTGATT
TCACTAGCTGTGGCTTCGCCAGCAGCAGTGATGGAATCATGGCTACTGCAGGGTAGTGTT
TATGCCGACCCACTTGGGATTCAACGCAGAGTACCGGGATTAAAGAAGAACACAAGGCTT
CCTACAATCCCGGGCGCCAGTCGGTTTGGAGTCTGCTTGATAAGCGAACGTATTTCTCAT
ATCATCGTATCGCATATCGCGAAGTAGTTACGATATAACAGTTACTAGGTGAAATGGCTG
ATCAGTCTTCAACAGCAGTTTTGCATGCTTCGTCTCGGAGAGTAGTTGCTGAACCGCGGC
TCACTCATCTCGGATTAGAATCACATCGTCCTCACAGAGGCAACCTTCGAATGAGTCCTA
GCCTTTGGCGTGACATAGGCCCCCCAGTGCGTTTGCTCGAGTAGACCTGGTAGAAGCCTC
ACAGATAATCATGAGGCCGGTAACCCGAATCTACAATGTACACCTCGGGGTAGTTCTATA
TCCATGGTTTGTTCTGATAAGTCTTGTGAGAGTATGGCATAAGGTCACAGTGTGCCGAAA
GGTGTTGTGATAGGGGCCCTCTAGCAAATATAAGATGGGTTTTTGGGAAGCAGCAGATTA
GTAGAGCGCACTGAAGAACCTGCCATCTTTGATGTTGAGTTGTTCGTT

>gnl|Apo_MPI_N|102 cDNA; Alvinella pompejana; LEN=310
CACATAGACCAAACACAAAAGTGTTTTCAGAATCTAATCGCAGACGACAACAGAATGAAT
CCGTCAGACTGAACCCCCCTCCAAAAAAGAATCCCAGGAAACAACGCCGAACTGACAGCA
CAAATACGGATATATTGGTCTTCATTATTTTATCGTATTGCTTAGGTGACTATGCCAATG
TGCTGTTACATACACAGTGCAAGTCGGATATAATAAAGCCGGTTACAGCGAAGTTGTGCT
GGTAGTGACGTCATGCCACAGACCGGCCGATGTTCCAAGTGTTCTCCGTGACTCGGTTGT
CGTACGCAGT

>gnl|Apo_MPI_N|103 cDNA; Alvinella pompejana; LEN=212
TGTGTGTGTGTGTGTGATGCTATATCAAGTATGAAAGGATGTCAGTGTATCAGTCAACAT
CACGGAAACCAAGCTAATTTAAGCATAAGACGAGGCCGAATTGAAAGCCTTGATCCGAAC
CGTTTTTACAGCTTCACATCGTCTAATATCAGTGTTTTAAATCGTCTGCAGGAATGCAAT
AGTAAATGTTTGTGAATAACATTCATAACGTG

>gnl|Apo_MPI_N|104 cDNA; Alvinella pompejana; LEN=260
GGCTTCAGAACCGGACGCCCGAGAGTACATCCGAGATCCGTCGGGTTCTCCGGTCTCCCG
ACTTCCCGAACTTTATCCGGAATCGAGTGACTCAGTATTAGAGTCACGTGAAAGTACCGT
GGTTATACAGCCACCGGCCAGATACCAGCGAGAACTTCCTCTGATATCAACAGAATCAGG
ACAAAAGTCACCTGTTCTAATAGAGCAATCACGTGATCTCGTACCGTTATCACGTGACCA
CATTCAACTGCCGGTCGATT

>gnl|Apo_MPI_N|105 cDNA; Alvinella pompejana; LEN=506
GGTCTGTTTGTGTGCAAGCTGACCCCCGTTTGTGTGCGGTGTTGCTTGGCTTACAAAGCG
AATGCGACAAGTAGAAAGCGTGAACTGTTGTCGTCTGCTGTAGATTATATTACCAGAAGC
ACAGATGTAATAAATTCACGACGATAACCCGGAGGTACGAGAAGTTACTTGCCAGTTCCG
CTGCTCGAGTGCATGTCGTTGAGGTGTACACGTTGTCGGGTAGGGATCGGTTGGCATCGA
GTCGACCGACGGCTGATTGCAGTTGTTTTCCGGAAGAATTTGGCTGATCGTGTTGTTGGG
TGTTTTTTTTCGCCGGAATTTTAACGATCCAGTCGGTCACCCGGCCAGGCGTCGAGTTTG
ATCTCTTCGTTCTGGTGTGCGTGTGTGTGGTATCTGGTCAGAGGTAATTGTACTTGGGCC
AGTGTCACTGGCAAGTAAGTGCCTGTCTATAACTGTGAATGCTCTGGAGACGTGCTATGA
AGACGCGGTCACCTATGGGAGGCGTG

>gnl|Apo_MPI_N|106 cDNA; Alvinella pompejana; LEN=358
AGATTTCCATCCTTAAATCAGGCGTCACCATATGGACAGAGCAGTGGCGTATGCTAGAAG
AAAAAGCATCAAAGCTCTTGATGAAGACCTTCTATCGTCTGGGCTACTGTTCTTGCCAGG
AAGCTGTGATAGATATGGATATTGGTTAGCAATATTTCATACAAAGGCTAATGAACTGTT
GGCCACGAGATACACAGCAGCTGACCTTCATGCGCTTATCAGGTATTACTACTCACTCTG
TTACCATGGAAACGACACACGTGGCTTGGCTTTTGTGGTTAATCTTCACAACTGGAAGAA
GGACGTCATACAGATATTGGTGGAGGCCCTTGATATGGCTCAGGACAGTCACCGAGGC

>gnl|Apo_MPI_N|107 cDNA; Alvinella pompejana; LEN=392
TGTTCAATGGAGAACCTGTCCGGATTCTGTCCAAAAACACAAACCAGTGATCAGACTGCT
AAGTCACACTCCGCCCAAGTCGGTCGACCGGTGACGTGTAGTTTTAACTTTTCAGTGTTG
TAATTAGATGTGCTAATCTTACTTTCATCTTGCTGGCTTCTTATCGTATCGGTGAGGAAG
TAACATTCAGCTCTTCCAAATTGTGTGTTTTGCAGGAATATCGTGAAGAGTTTACAATTC
CATCGAGTTTTGTGTGATGTTCAAAGTGGTCTTCTAAAACAGGCGCTGTTTTCTTCGCTA
CACTACTGCTACCTTCGTCGAACCTAGATGGTGCGACATTGAAAAAGTAATGCGGATGGC
ATCCCATTCAAAGCCAAGTTTCTTTCTCGAAT

>gnl|Apo_MPI_N|108 cDNA; Alvinella pompejana; LEN=512
TCGGACTCCACTTTGTAAGGAGGTTTTGAATGATACGTGGGTATCATTCCCCTCTTGGTC
AGAGGACTCGACATTTGGCAGCTCCAAGAAGACTCAGTTTGAGGAGCACATATATCGTTG
TGAAGATGAAAGGTTTGAGTTGGACATAGTTATTGAAACCAATGCTTCAGTAATACGTGT
ACTGGAAGCAGTACAAAAGAAACTCTCGCGGATGACATCAGAAGAAGCAGCCAAATTCCG
CTTGGACAACTCACTCGGAGGTTGTTCTGAAGTGCTTCACCAAAAAGCCATTCAACGAAT
ATATGGTGATAAAGCTCCTGATATTATTGATGGGTTGAAAAAGAATCCCGTCGTTGCCGT
GCCTTTGGTTCTAAGAAGGTTGAAAGCAAAAGAAGAGGAGTGGAGAGAAGCACAGCGACA
GTTTAACAAGATCTGGAGAGAACAGAATGAGAAGTATTACCTGAAGTCACTAGACCATCA
AGGCATCAGCTTTAAGCAGAATGACGTTAAGC

>gnl|Apo_MPI_N|109 cDNA; Alvinella pompejana; LEN=369
AAACATGTTTTTATTCCGAAAATTAAAAATTTCGCGGAAGATGTCTAGCCCAGTGAACGC
TGCAGGTTAGAAGTATTTCGTCGTCAGTGGGTGTTTGTAAAAAAATCACGATCGGTTGTT
CTAAGCAGACAATGTCTCATCACAAATCATTCAGCTTACGACCAGCTTCAAAGCGGCACG
ATCACGAAACGGACGGAGTTTCGCAGGGAAATAGTCTAGTAAATAGGCGCCTTTGTTACT
AAAAATATAGAATACCCAAAACATAGAGTTGAATTGATCGACATTAACCATGATGCATTA
TCATACGATAGTGTAATTATTCTGTAATTGTTATACCAGATATTGATTTAACTTAGCGTG
AATTATTAA

>gnl|Apo_MPI_N|110 cDNA; Alvinella pompejana; LEN=780
AGTGGTATCAACGCAGAGATCTGGAATGGCGTCTTCTCGGTTCCACGCCGGCGGGATTCA
TAAAGCTGCCGGCCTTCGTTCTCCCCGCGATCGTCTTCCGATGTCTGCGGAAATGCTGGC
AAATGTACACAGAGCAAGATAAGAACGGGCCGATACTATCACGTGAAGACGTAGTTTTGG
CTGGGGATCAGTCAAGGACGGTCAGTAAGATCCGGCGCTCTCTGATTGTTATCCTTACTT
TTTTGTTTTGCTTCTTTATGTTTTTCTGTGTCTTGGTGTACCTGTTGCAACCCGTAGCTG
GCGGCAGACAGAATAAGAAACGGAACTGCCGTCTGAACTTTAACACGTGCTGACCACGGT
AAGAGTGACCCGGCCTAACCATAGGTCGCCGTGAGTGGACACATTTCACCGGTTTCACTG
CTTTTGTTTCGGTTTGGCCGACCTGGATGTGGTCAAATGGCAGCAGACGACGCGTGACCT
CCATCTGGATCAGACGTTCCATTATTCCACGACGCCGGTCTGTTTCCAGACAGGCAAACT
AGGACGTCAATAATCCGTCGGAGCCAGATCTCTGGCGGCCAGACGGACAGCCGGGGCAGA
CGTCAGTGTAATAACAGCCGCCTTCTAATATGCTTTAGCGGCGACGACGGCAAACTGAAG
CCGGATCATTTCAATCCTACGCGGATCCAGTCAGCACTGCAGCTCTCCGGTACCCCCTCC
CTCCACGGAGGGAGGGAGGGAGGGAGGGAGAGAGAAATGTCATCTCCCGCGTACTCTGCG

>gnl|Apo_MPI_N|111 cDNA; Alvinella pompejana; LEN=258
GGGTGGTGGTTGAGCATTGTTAGCCTGCACTCACTGGTGTCTCTTTACACGTGTGCATTC
TATAAATGTACGTGCGCGCGCGCACGTGTGCCCCTGTGGGTGTGATATATTAAAAGTCAA
TAGCTTTACGCTAATCATCATGGGATTCTAGTTAAGAAGATTGGGAGAAATGTTGTGTTT
CATATTGTTATGAACTCTGCAGATTCAGAACAATACTGGACGCTGGCGTTTTCGGAGGAC
CCGCCTCAATACCAGGCA

>gnl|Apo_MPI_N|112 cDNA; Alvinella pompejana; LEN=307
CATGTACATAGACTTAACAGAAGAATACTGGATACAGGTCTGGATACTGAAAAAACATAA
ACATTTTCCACTGATTCATACAAAATATACACTTTGTTATAAAAAATAAACATTACAGTA
AACCACCTTAAAGTTACTGTTTATGAATAGGCTGTTTACTTTCATGATTATTGTGGTGTT
CACCTCAATTTCTCATTTAAACAATCTTGCACTAAAAGCAGAATTATTTTCAAATGTTTC
ACTTGCATTGAAAACTACTGTTGTCGTACAAAATCAGTGTATGTGTGTGTCTAATAAGGA
AAAACCG

>gnl|Apo_MPI_N|113 cDNA; Alvinella pompejana; LEN=294
AAATGAGGACAATGTTAATATGTCAGTGTGATGGGGAAATGCTGTATTTGTATATCTACA
AACACCAATAAACTTGTCAACACCATAAAACCTGGCCAAAGTATGTCTTAATTAAAACGT
TATCAATCTATATCCACCACTTGCTGGTTTTTCCTTTTCCCCCACCAAACCACTAGTCGT
CTGGTTTGCACAGATCGGACCACCACAGATCGGACTCGATCCAGACAACATTCAGTGTAA
AGCTCCAGAAGCCACGAGACGGCCACGAGACTGGAGCCAGTACAAACTCTGCGT

>gnl|Apo_MPI_N|114 cDNA; Alvinella pompejana; LEN=751
CGCAGAGTACGCGGGCAACACAGCACAGCGTGTTTACAAATTATTTGATTTTATCGACAA
GATTAACGGCACAATTAGTAACATGTGACGGGAAAACTTTGAAACAACTGGCCCAATAGG
TTTTACCGGGGGCGTCCTGCTTAAATAGTACGCAGGTATTGAAATAAGCTATCCTGCAGT
TCGCTTCCATTAAAAAGGAACCGAACAATGAGGCACAGACGGGCTGAAGATATTCTTGCC
TTTTACAGTCGCAGTGTCCAAATAGATCGCCCTTAAGACAGAGTACGTGTGTATGTGTGT
CTTATCACTGACCTTCAGTGACACTGCCTTTATTGAACCTGCCAGAACTGCACTCCTAAA
ACGAGAAAGGGAGCTCCGTTGTTTTTACAAGTGGATCAATCCTCTATTAAGATTGTTAAC
CGTAATGACTGCCGGCTTAATATAGCCTGATTCTAAAATAACATACCCGCACACACCTGT
GTTGCACCTACCGTTGTCATGGTTTTTACGGCGCATGCGTCATATATAATTAAGTATCAT
CCAAGCCAGACTGTATAACGTGACGGTCGTTTCATTTTACGTTGTTAATACGTCGTTCTA
TTTATGTCTTAGTATGTCTTTATGTCTTAGTACTTAACCTTAAAATATGTTAACTATGTT
TATGGCCTGCAAAGTTTAAACACTCGATGTATTCATTATGAATTATATGCGTAGAGTGGT
AAGACAGTAGCGACCTAAGATTTACTCGGTC

>gnl|Apo_MPI_N|115 cDNA; Alvinella pompejana; LEN=527
CGGTGTCCGTAGTGATCTGTGAAGAGGGCTTCTATTCTGTCGACTGTCGTCCATCTCTGA
CCTTTTTTCGTATTCTCCATACGTTACCTTGAACCTCGTCGATTCATCCCGTTTTATGTT
AGTCACTCATTCAATAATGTTTTTGCTCTCAAACATGTCACGTGATCTGGGTCTGGAGGG
TTGGCTTCGTGTCTTGATTCATGACCAAAAGTTCAATACATTTTACTGTAGAGCATTTGA
CAAATACCAAGCCAAAGACTAGGTCCGCTTACAATTAGTCTTATGATTAGCTCTCACTGA
TAGCTGGTCTTTTTACCTGGATTACCGTCTTCCGGATAATTGAGTGGCACTTTTTAAACC
TGCTGTATTTCGCCGTCATTAGAGGACGTTCAATTCTTCCGGATCTCTTGTATCCAGATC
ATCGACGAGTACAATCCGGAAATTTGCGTATTCATCATCATCTTCTTCTCTTATAAAACG
TGATAAGTGTCAATGTCGGTGGGTGGGTGCATGTGCGCCATTGGCTG

>gnl|Apo_MPI_N|116 cDNA; Alvinella pompejana; LEN=821
TTCGTTGATGCAAAAACATTTACCAAAGACATTTGCTGAAATTTGGGGAAGTGTCATGGG
GGTAGAGAGCAAAATAAAACGAGAAAGGTTAGAGTTTCAGGAACAGTGACATGGTAAAGC
TTTAGACAAACAAGATTTAATATTTAAAAAAAAAACAGAAACAATGCTGACAACACCAAA
TAGCTTTTCACTGACGGAGACCCTAGTCACCGTCGCCTCATTTTAAGGATACGATCAGAA
GAAAACAACAACAAATTACAAAGTTAAGCACAATGTGTGTGCTACTGCCAGAAATAGGAG
GCTTAATTACTCGAGTGATCTGTGCACATATATATATATACATATCGATGAACAGTGACA
TTTTACAATGGGCTCCAACTAATTTCAGCTAGATATAATCGCAAATGTACGGCATATGGC
CGTAGGCTGCGTCGAGAGACTTTGTCTGATGACAAGAGAAGACATCTATCGTGTGTGTTT
CTAAGTGCGTATTGTAGCCTTGACAGCTTGTCAGGACCAAGTGCAGAATACTTACCGTTC
CTCGTCTTCCTAGTTTGATCTCACGCAGCATCTTTGCTCGCTTCTCCATGTCTAGTGTAC
GCTCCACTGTATAGGCTGAGATGTCACTGTTGTACTGGAAACAAGGGCACAGTATATAGC
ATTAGGTGCATTAATCAGAGAACATGCCTGCTAGCCTGAAAGAAGTAATGACAGCTGTCT
AGCGGTCAAATTAAACAAATGATGCGTGTTCAGTGGAAAACAACTTCACTAAATGCTTCT
GGTCCGATGTCTATGCCGTGCAATTTGTACCATCACACAGC

>gnl|Apo_MPI_N|117 cDNA; Alvinella pompejana; LEN=675
TGTGTGTATGACTGATTTTCTCCATTTGGGTGTGTGTGTGTGTGATTGTTCTATGTAACT
CTGAGTGTGTATGTGTGGGTGTAAATTATTTCTCTCTCTCTCCGTGCATATAAATTATTT
CTCTGATGTTGGGCTGCTGACTAGTTTATTTCAGTTTATTTCATTTCCTCGTCTTCTTCG
CAGTATCAGAGTCTGACATTCTGTCAGCGTGTGTTTGTACGAGAGTCTTAATTACTAATA
TTTATAAACATTCCTTATTCTTAAAATGCTAACACCGAAGTCAAGCTACTCAGTCAGTTC
TGATCGCATCCATTGGTCGGTTCCATTCTCGGTTGAATATTACCGGCTTTCGATGTCTAA
CACCGAATAATGCAGCAGCCGTCAACTCAGTCGTACACAAACCGATCCATCTCTTACCCA
GTCACGTAAACAGAAGCGCATTTCGAAAAGTCCCTCTGTCTCTCTCTCTCTCTGTGAAGC
ATTCCACAACAAAACAAGAGCAACACGTTCAAAGGAATCCAATAAGAAAATACCGGTCGA
GTAGACGGGGTTTGGTGTCTAACAATCAAACATCGTCTCATACAAAGAAACGTGTCAAGC
ACTTCGGTCTAACTTTCGCCTTTCGACTAACGAGCCCACATCGGATTTGTGGATGTCTAA
CTGTTATGATTCTGT

>gnl|Apo_MPI_N|118 cDNA; Alvinella pompejana; LEN=384
TGGCGTGTATTAACAGTGTCACAACCTCGTCGGAAGTTATTATCCGACATCGCCACAGAC
ATCGTGGAATTACGGGACAATTGTGAGCGCGGCCATCCAATTTCGGCTTGTCACGTGATA
AGCTCGACTCCCTCATTAGTTATTTCGCGCTGCTCATAATTAGAACGTTATTCTTTAGAA
CAAAGGGTCAAACCTTTGTTCGAAGCCCGGCCAGACCTTGCCGTGGGCACGTCAGGACGT
GTAATATGTTATCTGAGATAAGTGTACGCCCTGATTAGTGCCATCGGGGGAAGGAAGGAT
GTTGCCTCGGTCACGTGAGCGCTATCCAGTTTCCGCTTTCCAGCGCCTGGCCGGAGAATG
TGCATCACCTTCGTGTCTTCTTTA

>gnl|Apo_MPI_N|119 cDNA; Alvinella pompejana; LEN=253
TGTTGTCGGCAGCCGGCTGCTCCGTGTTTCTCTGGTCACTGACAGCCGGAATGAAGGCAC
CGAGTTCAGGTCGAGCGCGCAATCGATTTATCGCCAGCGTCATCTCTGTATTCAGTAATT
TTGTCGTTCGCCGAGAGACAACAGTCTTTTCCTAAGCAAGCCGAGGCCTATCTATACCCA
AGCATATCACAACCGGCAGTCAGTAATCGGTGTTCGAAATTGGATCCAAGCCAAGTCCAC
TGGTAGCCCTCGT

>gnl|Apo_MPI_N|120 cDNA; Alvinella pompejana; LEN=1005
GGTTCCAACTTTAGAGTTAATCATATACAAATATTTCATAGAAAATAATGGCTCTGTGGC
TGAAGGACACAATTAACTTTCTAATCAGAGCTGGACGATTCTGCACACGCTGCAAGTCGT
TCTTTAGACCATATGTCCTGGATTTATTACATGATACAAATGAAGGCCAGAGCTCAATTT
TGTGTGACCTTACCGCTGGAAATAGCAACCATCGAGTTGTATCTTCCACTCCTGTTATGC
CTTTTCTAACAGCCCTAAGATACTCGCATAATTTGAATATAAAAAATAGTATTGGTTCAG
TGACAGATTTGCGTTTAACGCCTGGTATGCTTTATAATCAGAGATATCTGAAACACACAA
AGAAATCTAGTGGAAAAAAGGAGATATCTGAAGAAGAAGATTTCAGTGATGATGAAGAAA
TTGAAGAAGATGAGTTTGATGCTGAAAATGTACATTTTGAAGAAGATGAAAACTTTCCAC
CCAATTACAGAGACCTTTTGGGACATGTTAAAAATCTTAGACTCGATTCTGTTGTGGGGT
TTGGTTTAGCTATGAATAGAAGCAAGGTTGAAGATTACTTTTTGAACAGCAAACTTAGAC
TTAATGGAGGCAGAGTTCTCAAGAAAAGCATAAAGGTTGGATCAGGAGACTTTATTGATG
TAATAACAGACCACCGTGAAGGAATGATGGTTGTCAAAAGAGTTCGCGTAGTGAAAGTAA
AAATGCATGGAGATGCAACAAAGGCCACAGTTTATCTGCGTGTATGGAGAGGTGGTGCCA
AAATACCTGTGACAAAGGAAAAATTCACTAAGAACACTTAAAAATGTGGGAGCATTTACA
ACTGTAAGGCTAATAGGACCGTTTGCTATTTCAGAAACACCACTAAATTTTTTTGATAAC
ATGATAAATCTTTTGGATAACCTGTCAACCGATGCAAGTGTTAGATGTGGTTGTAACATT
GTGGGAATAAAGTTGATGGAACTAAACTTTGAAATAAAATCATGA

>gnl|Apo_MPI_N|121 cDNA; Alvinella pompejana; LEN=465
CGGAATGAGAAGACCGGCTTCTAGTGGAAAAATAATAATGAAAAAGGGGGATGTCTTTGT
GTTGATAGGTAGTGTTTCAAGGTTAGTGAAACTGAAATTCTTTTCATTACGGTTCAGGGA
CTTATCGTTCACTCATTCAAATCAATGATGTTTATCTTCCAAGTTTTGAAAACTGAATCT
GAAGCGCTAGTAGGATTTAGACGTTACCACCTGATCCTTTTCCAGGATGGTGATTGGTTC
GTTGCTATCTGACATAAATACATACTTAAAAGCAATCGGATATAAATGTCACCACGTGAC
TACTTATCTTGACGATGATTGGTCAGCAGAAGCTGTCTGACATCAGTTTACACTGACGTA
CATAAAGAGATGCCGTATTTCTTAATCGGTGTATTTCATTTTCTTTCAGTTTACAAAGAC
ACCGTGGAAAGCGTTTCTCACCTCGGCTCCCGCGTACTCTGCGTT

>gnl|Apo_MPI_N|122 cDNA; Alvinella pompejana; LEN=756
CAAACATCTGTAAACACACAAACACTCAAATATCTACAAACACACACATACATCTGTAAA
CACACACTGACACACAAAAATACAAACAGATTTAGTTTAATTAAACTGTACACGATACTT
AAAAAACAATCCTCAAATAAACAAATATTAGGAATATATAAGAATACAAACACTTTTGTC
CCCTGACATGTCCACAGACAACATCATCAGCATGTCCAACTGTTTGGGATTTAATACAAT
CTGCATGCAGACAAACAGACAAGTCAGTTTATACAATACAGTTCTGTAGTTAGATCTTAA
TGAAAGCTGTTTGTGTAGGCGACGGAGTGAGAAACTCAAAAGCCGGAAAGTCAATTATAT
AATGCTTGCCATGGTAATGCATTCAAATACACTCCGCTGTTCACAAACAGACATAAAACA
ACATCAGCAGTGATCATATTGTCGGAGTATTTAGTGTATGTAGTCAATATGTCCGAATAG
ATACAGAAGCTTCAGTTACTAAAGCTCAGCCATTCCATGTCAAATCGCCCTCAAATGACA
CGGTGTGTCTTGTTCCTGGCTTGTTGTAGTTTGCTGCTCGAGGGTCTTACTAACTTCCAC
TTGGTTATTTCCTTCAGTTAATTCTGAGCACAGTGGTTAATGGCCCACACTCAGATATCC
TTGTTGTTGTTGTAGTGGCTTCCTAGTGATATGCTGATTGCTGAGAAACAGCCGTTTAAG
GAACTGTTTGTCAGCACAAATCCACACTACATTCCC

>gnl|Apo_MPI_N|123 cDNA; Alvinella pompejana; LEN=332
CTAACAACGAGTGCTTTTAGCAGTTTCCACTTCGGCATGTTTGTATCCGTACATACACAG
ACACCTACACACACAGGACACTAGTATCCGGGTCATTTGGTACATTCTGTGATTTTGTAT
CAGTTTGGTGTTGTCTTTGTAATAATCAATCCGTTTATTACACAGCTGGCCGTTCGCACG
GCTCACGCCATTTACACTGTCTACAGCAGGACGCCGCCCCTTTTACTTACTCCAGTCCGG
CTAAAGCTGGGTTCTGAGTTAGTAGATTATGTTTAAGTTGTTTCTAGGCAGACCAGTGTT
GCAGCCGGGAGCACACCCCCGTACTCTGCGTT

>gnl|Apo_MPI_N|124 cDNA; Alvinella pompejana; LEN=309
GTATATATTCACACACTCAACCGGTCTGATAACCCTTAGATCATACTTAACACTTGCACT
TATCAGAAGATTTATTCACAAACATGTGGTGTCTTTTTTTATAGAAACGAATCCTATTTC
TGTTTGTCTTGTTTTTCTCTGCTCTGCATACACGCTTACACACAGTTAACTTCTGTAACA
GACATCATCACACGATCTTTTTTTCTTCTTTGGGTAAGGAAATCTTCTACACGTCCTAAT
ATTCCTTACTCGAAGTAATACTGTTGTCTGTGGAATTCCTCTTCTAACACAGCTCCTCTA
ACAACGAGT

>gnl|Apo_MPI_N|125 cDNA; Alvinella pompejana; LEN=2086
CTGTGTTTACTTGCGTCATGGTCATCTAGCCAAGCTACACCAGCTTCTGGGTGCAGTCCA
GTCGGACACGAACACATAGAGCTGGCCAGAAAACCGATCTACCTCAGTACGTTTTGCTAT
TTTTTTGTGTCTGACCAGTGACGTGAGACAGGTACTCCCTCTGTAGCTACGGAGAATTTA
TTGGTAAATGCATTTATTTTAACCGCGCAATGATGAAATATTATTATTGTGGACGTTTAT
ATGAACACAGACAGTCCGGTGTCTTTGATTGCCTTCTGTTATGACTTGACATACGTACAC
TGCATGTTCTATTCATTTTATTATCAAAACGAAAACGTTCATCTCTTAATTCACATCAAA
TACGTCTCTGTTCTTGCCAGATCTGGATATCTCTGTTTATTGAGATATTAACTAAAACGG
AGCTGCTTCAAACAGGTCTGCAAATCCGTTTGTCTGTATCTTCTTTTAGTGTAAACTTGA
TTGCTTATTTCCCAGCTTCAGCTATCTAAAACACCGTCTGCTGATGTAAAAAGGTAGAAT
GTAATATAAAATTAGAAGATTCAAGACCCAGACGTCAAATGGTGCTCAAAGTGCATTCTT
TCAACTACAAAATGCTTTTATTATTGTTTCTTAAACTTTTTTCAGTAGTTTGCATGAACG
TAATTTCAAAGAAAAAACAGTGGAATTGTAGTGGGTATTTACAAGTTTTATATTCTAACA
GAAGTCTAGTTACTACTGTCCAAATAGCTTAGTATCATTCCTAATACTAATGGTGAGCTA
CTGTTAATGTACGTTACTCTGACCATCAGGTACCCTTTGTTATAGACTTATTTCTGGCCA
GTTACATGTTACTAGCGATGTTTTACATTGTGTGATCAATAAAATGACGGGCCTTGATCC
TTAAGCTCACCATTGACACTTGTCAACAGATATTTGTTGCAGGTTGTATGTTTTAGACTG
GTGTGATGCTGTATGTGAGACAGGCTTGGGATGATTACTTACTGAAAGTAATCAGAGAAG
GGTACAGTTACCTTGAGGTACTGTGGGAACAACTACTGGTACAGCAGTTACTGGAAAATG
TAAAAGTAATGGAGTTGTCATTGTCAGATTGTAATTACGTTTTACATGAATAATTCTAAA
GGTATTTGTCATTACTGGAATTGTGAGATTTCGATCACTTGTGATTTTGGGTGAATGAAT
TTGAGTGATTTCACTTGACCTTAGAGCCATAAAAATTAACTGTACTCACTGCATGTTTGG
TGTATGATGACATTGATATCTTGTATGGAATGAAATCAAGTACACCTGGAGTAGTGGAGT
GCATTTTCATCATACAAAAACCTCAGAAGAATACTGGATTGTGTTAGTGGCCCAAGATCG
ATTATGAAAGGAAGTATTTGTACTTTCCAAAATCGTTTAATTTCGAAGCCTCAGACTGGA
AAATTGTGCAACATGATGCAGTCTCCAGTAAAAATATATTGTGATTATGAGTTGTGTTTA
ATAACTTCACCTGTATGCATTATAAACAAATACATGAGACACACACCCACAGAGAGTTAT
TTTATATTAGTAAAGCGAGCAAATAGTTGGGTTACTATCATTTAATGAAAACATTTCTAT
CCTGAATTGATTTTGTTTATAAAAAATCAGACACGTTCTCAGTTTGATGATGTGTGGTGA
GACGAGGCAGTGTCAGGTACACTGTTAATTATGTGTCAGGTAAAACATTACATCAGTGTC
ACGTTTGACTGTTTGTTTACATCGATGTCAGTACTTGTCAACACCACTTACACTTTACTC
TTCAGCCATCTTATACGCCACCAAGCAATGTTCACACGTCCAAGCGCCATACGAGCGTTC
TTTGATATGATAAGCCATTTTTAGTTTTTTGTATTAATTCGTTCCGCGTCTTACATTTAA
ATTTGAAATCTGATTTATTAAGGAAATATTTTAACACGTTCAGTTCTAGAATCACTCGGT
GCTTCCGGATAGCAAGATATTTAAATTTGTCTTCTATGTCTTTGTCACATCATGTAAGAT
CCAGATAACGACGAGCTGTTAAAAAAAATAAAGTGGTTTCTTGTTT

>gnl|Apo_MPI_N|126 cDNA; Alvinella pompejana; LEN=360
AAGGCTATTATTTCTGATTTTGTGCTCGGGCGCCGGTTATATTAATGATTGTCATTTGTT
GTGCCAGGTCCGTCTCCCGTGGGCTGGCGGTATTTTTCCAGTGATATGGAGCTCACGTTG
ATGTATTAGATATTATCTGTCATACATATGGCAATGCTTTATGTCGGCCGTCTTTGCTAA
GCTCTCGTTGTCGTGCTATTAACAGCCATGTGATTGGTTTATGTGTCCAGAGCTTTGATG
ACTGAGCTGAATGCGGATGATCCTCATCTGTATTGTTCCTCTCTGTCTTTGTGTGCGCCC
GTCTTTCTGGCTCTGTGTCTGTGTGTCTGTCTGTCCGTCTGTGTGCCTGTCTGCCCGCGT

>gnl|Apo_MPI_N|127 cDNA; Alvinella pompejana; LEN=261
ACGTCATCCTTAGACCACGTGTACTCCGGAAGTGGATAAGCACCGGCAACACACGGAAGC
TCAGCTGTTTGACCTTGAACGACCTGGACCAGCGTGGGCAGGTCAAGGACACTGGGAGCA
GAATTAACTGGATCTAAAATGCAAACGTAGTTATGATTTTATTTTATAATGAGTCCTTAT
TGGTAAATGTGGAAATATTTAGAAATAAGATTCAAATTAAAAAACAATCAGACAAACCTA
TGACATAAGTTGTGGCTGGGT

>gnl|Apo_MPI_N|128 cDNA; Alvinella pompejana; LEN=495
GTAGTCTTCGATGAGTTTCATTCCGTGGTTCATTTCTCCATGGATCTCTTGTTTTCCTCA
CAAGGTTGTGGTGGACGTCTGTCTGGGCTTTCTGGATCTCTCCGGTATCCGGCCAACGCT
GGTGAGACGTATCCACACGGTGTGAGCTGTGCCTGGGTTATAACAACGGTCCCGAACAAG
GTAAACACAGAAGATAACCACCACAAATTGTATGGTTGTCATTAATTAGAGCAGCCGAGT
AAAAGACAGCTCTAAGGTAGGAGAGCACCCCTCAAAACAAAATGTACCCAGAGAGAAATC
CCCCTTTCGTCATGTCTGAACAGGCAAAAAATACCGATCTTATTATTGTTCAATATGGTT
TAGGAGTTTGTGGGGTCTGCTGGTAGTTTTTGTCTGGGGTGGGGTTGTTTTCCGTTTTCA
AATTCAGTGTCTTTTAATTACAGCAAGCAGTCATCAACTTTTGGGGGATTCATTCCTCCG
TACTCTGCGTTGATA

>gnl|Apo_MPI_N|129 cDNA; Alvinella pompejana; LEN=479
CTAAATCATATCGTTATATCTGGATGGTGGCCTTCGGCAGACTAAGGAAGATCGAGAAAG
ATGCTTTACCGCACTGAGCACGGCCTGGTCAAGGTGCCCGATCGGTACCGCCCCGAGCAA
ACAGTACGCTGCGCATCCAACAGATATTGATATTGTTTCTGCACTTCTCTCTCTCTCTCT
CACACATAATAAATATCTTGTTCTTTATCCAGACGACAGCCAACATTGCTTCAGGATCTG
CATCAAACGAGCAAGCTGTAAAAACGACGAAATCATTTTGTTTATATAAGTTTAAGGCAG
CAGACCGCTTCTTTTTCAGCTTTAATTAAGTTCAATATCACAACTCGTGAAACGGTTCGT
CGTTCAGCATCAACCGTAAAAGGCTGTTTTTATGCACAGCTACCTAATAGTGCCATGGCT
TGCTTTATTCAGCAGATTTTTACCTGTTGCTCATCTGTTGGTTTCTATAAAACACCTCG

>gnl|Apo_MPI_N|130 cDNA; Alvinella pompejana; LEN=365
ACGTTTAGGATATGGAATGGGACCACCTTCAAAAACATCAGCAGAAGGCAATGGGTCTTC
AGAGAAATATGCATCTCTCATTGCATGTTCTGAAGTAATTCTTTTTGTTGGGTCCATTGT
CAGCATACGCTGAAGCAACTTAAATGCTTTGCTATCTGGTCGAACTTTGTGCTTGTCCAT
GTATTTCATGAGGTTACTATTGGCATAACTGCTCTTCTTGAATTCTTTCAGCAGTGTGCC
ATGTTCTGGCATCTTTTTAATATCTTCCCATTCCTTCTCTTGTGGAAACCCCATAACATT
AAATATTCTATCAAGCTGGTCATGATGATATGGTGTGCTTGTCTTTATGTCTTCCTGTCT
ACAAT

>gnl|Apo_MPI_N|131 cDNA; Alvinella pompejana; LEN=768
GTGATCTGTGATGCTGTTTGTCTGATTCTGAGCTTCTGTCATGGAGTCTTTCTTTCTCGT
GCTTTCCCTCATCTGATTGCCTTTGGTTATGTTGTTTTTGTTTTGATGATGTTGTCTTGT
CTTGTCTGATTAGTGCCAGGTACTGATTTAGAATCTCATCATCACTGTCATCCGAGTCTG
ATGACTTCTTGTGTTTCTTTTTTGACTTCTTTTTCTTCTTTTCTTTCTTCTTCTTCTTCT
CACATTCCTTCATTAGTTTCTGTAGTTTCTTTAATTTGATTGGGTTTTGGAGTAATCGCT
TTCTGGCCTCTTCTTCTTTTTGCCTGATGGCATATAATGGATCCTCCCTCATCTTAGCCT
GCATGTCTAACTCAGCACGACGAACCAATACTTCTTGGAACAGTGCCCCAGGAGCATCTT
TATTCTCCGGGGCTTTGTCTTTCTCTTCTATATGTCTGTCAATCCTTCGACCAAGCAGAT
ATTCCTCACTCTCTGGTTTATCTCCTTTGTACATCCAATCCAGCTTAGCCTCATCTTCTT
TTTCTTCTTTTAAAATCTTGTATATTTTTCTCCTTTCTTCTGGATCCATTTGATCCAATT
TTGATAGAAGACGCTCCATGTCGACTAATGAATTTACTCCAGATATAAAGAAAACACTAA
GGCCTCTAATTTAAGATACAGCCTACAATAAATTGTACACGGTTTAAAGACTTTGAAATA
CACTTGTTAGTCGATAGATGGCGCTCTAGTCCCCGCGTACTCTGCGTT

>gnl|Apo_MPI_N|132 cDNA; Alvinella pompejana; LEN=558
GACGGACGGACGGACAGCAAACGAACACAGCAAACCAAAGCTCCGATTGTAGCGAGCCAT
AACAATTGTCAAAGGGGACAATACCGTGGTCATTTGACTTCAGGACTGTAAATGTGTTTT
GCATTAAACAAAATGTTTCACGCTCAAATTTACTGTCACAGTCTGAAGCAGTTATTTTCA
TTCTCTGTCTAGGCTGGCTTTATGGCTCAGTTCATGGAAGAGCAGGCTTGTTTCCCCACG
ACTACATCGAGCCTGTGCCAATTCATGAAGTGAAGAAGATTGAGCAGACACGAGGAGCGC
CAAAATCATTGTCCGGAGAAGACAGAACTAAGGATGAGAGCATTGGAAGCGTAACAAGCA
CGAGCAGTTTGTTACTAGAAGAAGGCACATACACCATGTTGGAGTTTGCCATGATGTACT
TCAGGAAGTCTCCCTATAGATATCAGATGGCTCGAGGTGAAGGTGGCTCCATTCACGGAA
CATTTAAAGAAATCAGTCTGCAGAAGTTACATTCCTTGGAAAAACGCAAGAAGAAACATT
CAGCGAATGGTAAGAACT

>gnl|Apo_MPI_N|133 cDNA; Alvinella pompejana; LEN=548
GTTTATCATGCTCTTGTCTTGTCACCAGTTCTTGCAATGATCCATTCTGATGCTGACTGA
TGGGGTGAAGTCAGGATTGTGTTTAGCTGACAGTAAAACACCTTTTTTTCTTAGATTTGT
TTACCTACTTCTCCTGTCTTATCTAATGAATTAGTTGTCTGGCTCAGTCTTATACTTACA
GCTCATTGGAGTCAATTATGTATTTTTTAACTAAATTGAACATAGAACAATCTACACTAC
AAAAAGTGACATGTTGTGTAGACATTCAGATTGATGACCTAATGGCACAGTCAAAAGTTC
TGTGTATGCTTAACAGCAGTGGCTATTGTTTTATATCCCAAGTATTATGATTAAACATTT
CTTCCAATCTGGTAATGGGTTGAGTATTAGTTTGCATTAAGATAAGGGTGCCTTGTTTTA
TCTGCTCATAGCGCTTTTGGCTGGCTTTGTATTATGACAAGAGGCAGTTATTCCCTGTAT
AAATACTGTTTTATGGTGCTGTACAGACGTTAATTAATTCTTACTGTCCCCCGTACTCTG
CGTTGATA

>gnl|Apo_MPI_N|134 cDNA; Alvinella pompejana; LEN=660
ATATTTAGAAGCCCAGTTCCAATGTAAAGTCGGTCTCTGTCCTATGCACACCCCACAATT
TAGAGCTTGTGTTTTTACGTTTTGATACTGTGCATGATATTGTCCCTTACAGTAGTAGTA
AGGAACGCTTTTTTAAAGTGATCACAAGCAGACTCGTTTCCCTGACTTTCCCTTACAATA
CCACCTTTGTGCAGTGCCTCTGTTCACTCTGAAAGTTATTTCCCATTTCTCTTGTAGAAA
ACAAACATTCTGTTGTTGTTATGACAACAAGCACTCTGTGTGTGTGTGTGTGTGGCTTGT
CTCTAACTTGTTTCTATAACAATTCATTCATGAATATAGATATTGTATATATTGAGGGAT
GTCACACGTATTCAGAGGTAGAATTAATTACGGAGACTTCACACCTTTTGGATATTATTG
ACACAGAAGTCAATAATGAATACAGTTACCTAGAGCTATTATTTTTTAATAGAATAATGT
TTTTGTTATTCTTTAGAAATGCTGTTTTATGACCATGTTTTGGCACCTTCTTTTAGACTG
AAGCCCTGACGGGCTGAAGTAGTACCTACCTTAATTGGCCAGAAAACACAATTCATTTTG
TTGTTATCCGAATTAATATTATTTTCAACAAGGAGAATGACTACGTAAACAGTTTATTTT

>gnl|Apo_MPI_N|135 cDNA; Alvinella pompejana; LEN=223
ATAATGAATCAGTCCACTGACAATCGCCCTTTAAGACGACCAACGACATATGACATGCAA
CTAAACAACATGAGAAAAAGGGGAATGGTTGACAATGAGACATATCTCAGGTATATGCAA
CATGAGAAACCTAGGAATGACTTTGTAGCTAGAACAGTGCCACGATATTCTAACAATGAT
TACCTGAGCCAGTGGTAACTGAAATGTGCCACTGAAAGTATCA

>gnl|Apo_MPI_N|136 cDNA; Alvinella pompejana; LEN=672
ACACACACACACACACAGAGAAAGCTAATTGCTATCGATCCGGTGACAACCTTGTCATGA
ACGACTACTTACAGACAACAGTCCAGCTATCGTCTCGGTGCTTAGCCTATCTTGTTGACA
GATCCGTAAACATGCTTACTCATCATCGGATTGTCTTACAAACGGCGCCACGTCTTCGTA
GACCAATCAAGAGACTTGATCACTTGATCGGGTAGAGTGAACACCTGGCATGATGCTTGT
ACCGTCTAACTGTGTAAAGGTTTTCATCATCCAAGCTTTTAACTCGGTCCGACAACGCGC
AGGTATTCCGTCCAGATATAAACAGGTAACTAGTGAGTAATATTACTCAAATATCACTGC
AGCATTTTAATTGTTTCCCGGCTGAGGATTCTATTAAATGCTTAGGCTCCCCCTTCATTG
TTCCGCCAGGCTTAGAGTCACATAACTCAGCCTCGATTACGTGAACCTATGCCAGTCTAA
GATATTGATTTATTAAGACTAACCAATCGAGCCGTCTCGATTCCTGGGTTATCCTGAGAA
ATATTTCAACAGAAAAGTAGACTGAACTCATATTAAGAACTGGTGCAATGAAGACGGTTC
ACGTGAAGAACTCTTCGTAGACTCCACTGGGACGGTACCTCCACATATCACACACCGACC
CACCCACCCCGC

>gnl|Apo_MPI_N|137 cDNA; Alvinella pompejana; LEN=640
AAAAAAGAACTAATAAAGGTATTACTGGTAAATATCTGCCTTCTGTAAAGTTTACATGAC
AACAACAGACAAATTTGTTTATCTATTTAAAACAGCAAGCTTTTTTAAATACCATCTGTG
AGTTAGTCATTTTTGTTTTGATCAATATGTAGGATGGTGCTGTGTGTTATTTATCTCATT
AAAGGTAAATGACATGAATTTTATAGCATTCAGTACCTGCGATTAGTTTGACATTTGCTC
TGTTGTTACATAGATGTTATCTATTTTATGATAGCTTCACCAGGTGCTATTCTTGTTCTA
TCCTCATGTTGAGTGTAATGAAATGTTAAAATTGTTATATACATCATCCATCTGATAAAA
TATATCATGTTGTTAAGGTTGAACACCATAATGCTTATATCTCAGAGTTATGCAATGTAA
AATCTAGAAGTCTGTAAGAAGTAGCTTTATTTATATTTTAATTTTATCATTTGTAATTTC
ATATTTTGTCAATATTTATGACCTGTACAAATTATCATTCATTAATCCAGTTCATGAAAG
TAAATATTTTGGCAACATACTAATGATTTGTTTCAAGAAGAGAATTTTTTAGCTGCATTT
TGTTTTGAATGAAAATAGTCTTTTTCAGGTATGGGCAATA

>gnl|Apo_MPI_N|138 cDNA; Alvinella pompejana; LEN=846
GCCTTGCGAACGATCTATTAATTTTAAATGGCTCGTTTAACTGGACGGCTTGCTCTGGCC
CGGCAGTGCTTAATAAGCCGGCGTTTAGTGAAGATCTTGGCCTACTTCAATCCAGTCGAT
TATTTGAAGCGTCCGCATTGACCAAGCTCCGATTCCTGCTGCGTACAGATACACCGCTCT
GTCAGGCCATCGCGCCACAAGGATCTCGGATGTTCAGAACCTCCCAGGCCGATAACGTCT
GGATTAGTTAATGTTAGATGCACGCTTAGACCCAATCCTAGAAGTATCGGATCCAGTATG
AATGATAAAAGACAGTACCCGCTTTTGACACGCAACTCATGGCTCCTGATAATTAGTTTT
TTTTTCCAAGATTAGGAAATAAAACTAACTATACATGGTATGATTTAATGGTAATGGTTA
GTATCTTAGTTGAATTTCGTTTAAGTTTCAGGTGAATGCAAGAAATGTATGATAGATATT
TACAATAAATAAAAATGACCACGAACAATTGCTAAATGTATTTTCTCGATAAAGAGGGTT
AATACTCGGTCTGACTGTACCAGATATTGCTCCCATTCATTGCTGTTAATGAAAATGATA
CAAGACAACTATAAGTGACGGTACATTGTCGCCCACATGACGTCACATGTGCAACATGTA
AGCTGTTCCTGGCTTTTTTCAGCACAGATATCAAATATAAGTGTAGAAATATACACACGA
CCACCCACGTAAGAACACACACAACCACAGTCCGTATACACTACCACTCACATAGCAACA
CACACCCACACACTACCACCCACATAGCAACACACACACACCCCTACACACTACCACCCA
CATAGC

>gnl|Apo_MPI_N|139 cDNA; Alvinella pompejana; LEN=947
GTTTGTCTGTCAGGAAACCAGCAGGATTATCGTACCCAACCTGGCCAGACGTCTCGGTGT
TGAGACCACCGTGGCCCATGGCCTGATGTCACGTCTAGAAAGAGAGGGTTACATTAAACA
AGCTAAAAACAAGAGGTCGGTACAAAAAACGTTATATGCCTGTCCAGTAACTGGTCGGTT
TGACTGAACGAGTTAAATCCACGTACGCTCTGATCTTCCCCCATTTGTTTCGCAGACAAG
GGAAAGTAGTTGACCAGCAAATGCTGGAGATCGGTCTCAGGAAATATCTTGGCATTAGCA
AGGTTAGTAATAATGTTAGCACATTAAGGAGATTGAAAACTGTTATATGGTGACACTACT
GCTATTTGAGATATAGTTTATTCTTCTGCTTAATATCTGACCACATACGGTACTCAAAGC
CAGTGGTCTCACACTGGAAGTGTTAATGAAAAGGTTCTTTAAATTATTGTTTCAGAAAGA
CGGAAATAACACGTTAAAATCCGAGAGCAAAACCGACGGAAGCAAACGTGTCTCTGACAA
AGAAGTATGCATGCCTTTTTATAACTACTGAGCGAGTGCGTGTGATAATGTAAAAAGTTG
ATCGGTAAACCTGGCAAATGGATAGCCTGGCGACAAAATTAATCATCTGATGTTTCATCT
TTCCGATAGGTTGAAAAGATTACGTCTAAAGCCGAGAACATTTCCCTGACAGGAAGGAAC
AAACAACAGAACGTAAGTTCCTTTAACGTGCCACATGAAGATCAATGGGTTCATTCTCAT
TTATGTTTGAGCGCTAAGTGCTCTATTCGTGACGACACTAAACGCCATGCCCAATGTGCG
GGGGTGACCCATCAATGTGTCTAACAGACAAGTGATCCTACGCTTCGAGAATATGATACG
ATCAGCAAATGTGGCTCTCGGTGGTAGCCAATCCTCGCCGTGATTGA

>gnl|Apo_MPI_N|140 cDNA; Alvinella pompejana; LEN=427
CTAAACAGCGACAGATGTCTTTGTTATCTCAGCCTCAGAATCCAAATCTGCAACCCACGG
ATCCGGATCTGCAATCACTGAAAGAAATAGCAAGAGAGGTGCGTATCACACGAATGACAC
TCGTTTTAACTTCGGGCATTTTTAATTGGGGGTGATGTTCACGAATATATCATGTTTCTT
CCAAACGAAATACGATTGATGCTGATTCATAATTAAAGAAAGTGATGAAGAATATGGAAA
TCTTTTATATCGTATTTCGGTGACTGTCAGCCAGACAATTACGCCAATATCTCCGTTAAC
ACTTTTGTAAAACCTCACAGTTTAGCAATACAACTGCAGAAGTTTTCCCTATTGGTTGAC
CTGAGGCGTATCTCCACTTCCTGAATTTCATTTCCGTCGGAAGCTCAACAGACTAGACAG
CTTTTAA

>gnl|Apo_MPI_N|141 cDNA; Alvinella pompejana; LEN=346
AGCGGCAGTTGAATGAGTACAGCTGACAAATTTTGTCGATACAGAGTGATGGCGCTAGGA
TCGAGTTCAATATCTGAGTATTGTGTACACTTGAACAGCTGAGTCCTTCTTTCTATCGGT
CTATCACAGGATAATTAATGATCAAATTATTCGTATAGATCTTCTGATCTGTTCTGCGAG
AGTAAGAGGTGTGTGACACTTGTTAAAGATTCCTGTTCACGGTTAGAGTACAGAATTAGC
CTTACGACAAGATTAGTATACGGCAATCAAACACGCGCGCGTGTCTCAGTGAACTATTCG
TAGCAATGGTCGACTTTTTTGAAGGGTTTGATAATACTTGCCCCTC

>gnl|Apo_MPI_N|142 cDNA; Alvinella pompejana; LEN=549
TATCAACGCAGAGTACGGGTGTATGTGTGCGTGCTATGTTTGTGTTATCTGTATACAGAC
GTTGTTTGTGTGTGTGTCTGTGTGAGAGAGAGACGCAGTGTTTGCCCTGTGTGTATGCGT
GTTTGTTTGTGTTGGTACCGGTTTGGTGCGTGTTTGTGTTCGTTTCATTCGAACGAGCAG
GCCACAGGAGACATTAGAGCTGGATTTATTAGTCGTTCGCACGAAGTCGTTTACAACCCC
AAAATACAGATGACATCTGGTTAACAGTCAAATGGCGTCTTCTTAGCAGTCAAATGACAT
CTGTTGGCAGCTTAAAGAACATGCTTTACGAGGCGATAAAGTTTCTGCTTGGGCCTGTTC
CTCTAGAAGTGTCTATACATACGTGATTCGATGAGCAGTAACGACAAAGATAGGGCTTTA
AAAAAAACACAGTTCAAAGCCACAGCAAAGAAACGACTACTTCGTACCAGAATCAGTTGG
CACCCAGCAGTCAGCGAGTGGGAAAATGTGGTAATCTTAAAACTATTTTCCCACCCGCGT
ACTCTGCGT

>gnl|Apo_MPI_N|143 cDNA; Alvinella pompejana; LEN=425
ACTTCCAACCGTCGCTGTGATCTTTCGTTTCTATCCTGCTGTGATCGTCACGATTTCCTC
TGCGTTTGCTGCTAACTCAATACAATACAGCTGGCTTCCTTAAATATCACGCCATTCTTT
ATTTTTGGACCTAGAATGGCTAGCCTTGGTCTTTACTTCGAGGAAGAGCCATTTCGACAA
AGAGACGTTTGTTATTTTGCTGAAGGACACGAACCGCTGAGGCGTTGGAATGGTTTGCAA
ACAGCTTTTGATGAAATCTGTCATCTCTCCCTGTCATATGTCAGGCCCAGATATGGTCAG
CAGTAAACCGGCCTACATAACACTGACATGTGTTAGTAACATTCTTGCCCGGAAATGTTA
TTCACAAATATTTATTAGGCAACGAAAAGAACAGCAGTTAGACGCCACCACCCCCGCGTA
CTCTG

>gnl|Apo_MPI_N|144 cDNA; Alvinella pompejana; LEN=308
CGTGCGTGTGCTACACTGGGTGCTTTTTCTTTTGTGCATTGTTCTGCGTATCTGTATTTG
AGTGTTTTGTGTTTCCGTGTGTATGCGCGAATGCTTTCATAAACACAACCAAAACCTAAT
CAAGCTTTCTCTTCACCTGACCGTCTTTTGTGAGAAAGTTGTTCCTTTTAAAAGAACGAA
TCTGTTGTAGAGAGATATTAAAGCGTAGAAACGCAGGTATTTATGTTTTTGTGTTCGTGT
GCGCGTGTATTTCAATGCGTGTTCTAGTCTTCTATATGGGCATTTGTGTGTGTGCGCGTG
TGTGTGTG

>gnl|Apo_MPI_N|145 cDNA; Alvinella pompejana; LEN=208
GGAGAAGTTTATGCAATTTCTTACTAAACAAAACCACCAATTCATATTCGGTGTGAAAAC
AGGGAAGTTTCTACTAGGCTAGAGCTTCTCTTCTCGTTAGTACCTGATAGTATTTCTGAA
ATGTCAAGCATTTGAAACAACTTCTCTTGCCTTTATCCAGCTGCACGGATTCATCCTCCA
ACATAGAAAGTAGTTTGATCAATCAGCT

>gnl|Apo_MPI_N|146 cDNA; Alvinella pompejana; LEN=636
GACCGACCGACCCGACCGCTCTCATCTCCACTTCCCTGTATGATCGTCTGTGATTGCGCG
CTTCCTCAGAATAACATGACAACTTACAATCAAAACACTGCTCTTTTCCGTGGTGTAAAT
AGCAAAACCGACAGTGTTATGGTCCGTGGCTTTTATACAAGTTGTGTTTGTTCCATGTTG
TCTGGAGAAAACCGACATCTACCAGCTTGTAGGCCAGTCACGTGTCAAGCATGTTGTCTT
ATCGACTCCAATCTACTCACTCCAAAAACTACTTCCCTGCGAGTGTTTCACTGTCTCAAG
CTAAATACAACGTTTTAAATCTGTACGGTGGTGGACGGATATCTACAATGCTTATCTGTT
TGTTTATTTATTTATTCATTTTAACTTTTTATTATTCCACAATGAATTGTAGCCGCTATG
AATGGTAGGAACTCGATCAGGATCAGACATTGTTCACATCGATCGTACCTTCTGATGTTT
GTTTACCTGTTGCCATGACGACAAGTAATCGTGTCGGATTGTTTCGCACGTGAACGTTTC
CAGCATTTTATGTCAAGAACACGACGTCATCGTCTGTCTTCCAACATCAACCGGGGTTTG
AAATTAGTGAAAATAAACTTACTTTTGACGACAACA

>gnl|Apo_MPI_N|147 cDNA; Alvinella pompejana; LEN=290
GTACCTCGGTCTTACGCTTCACAAATTTATGTATTTGGTCTTTGCTCACACCAAATGCCT
CTCCAACGGTGCGAGAACCGGAGTTTTTATCATAGATCACCAGGGACTTCACTTTTTGTT
CTAAAGTTAAGATTTTACGAGATTTACGGAACGTCCATGAATCCATACACACGATCATCG
TTGGTTGAAATCACAATGTGTAATTTGTGAGGAATAGAGTGCACGTCAGAATACCAAAAG
TATAATGCGATTAATTAGGAAATTTCCTGACAATTTATATCCAAAATATT

>gnl|Apo_MPI_N|148 cDNA; Alvinella pompejana; LEN=1276
CTTCTGCCTTATTCACTGTTAAAGCTTCTCATTTGCTGAAATAATTTTGTGTAGTTTCAA
AACATAATGATTCATTGTGACATTCACCTAAGTAAATATATTTTTGTTTTTAATGAAGTG
GCATTTCATTTACTCATGCGTGATACACTGATCATGTCACAGTCTTGTAGTGATGTTCAC
AAGTCTGAATGTACATAAGATCAGATTTGTTCCATGTTATTGTGTTCTGCAACTCTTGTG
CTGTCTTTTATTAAATGTGCTGCTTTTCCAGCAAACAGTATCAATAATATTTTTGGTGTT
GGTTTTACCTAAATGTTTATGATATTTCTGAAAGCAATGAGGTGCTTTGTAGTTGTGGAA
TGTTTGTTGACATTGTTGACTTGCCTGCTGGCCAGTGATATGATGGAGGATCTAATTCTA
AAGTCATATTTGTTCTGTTGCACCATTTGTCAAAGGTTGTTTTAGCAGACATGTTTCCTG
TGTTGTCTGTTGTTTGTTTCAGAACATATTTATTCTGCAGGCAAAATATTTTTCAAAGAA
GCCTTATGAGTGCTATATTTCTGGCACCTTATGTTTGTTTGTTTTTAAAATAGTTATCCT
TGTAGCATCCATTTTTAACCTATTCTTTTCATGCATACACTCAAAAAGCACATTGCTTCT
TCTCTAAGTTTCATCATAAAAGACATGATTATCTTATTGGTTATATGGTTAACATGTGAT
TTGCCAGCTACTAGTGTTTGAGTGTGGAACATTCATGTCTGCTGTGATATAGTATTTAGA
GAAATGCAGTCTATGATGTGTGTATGTGTGTGCCTAAATGGTAGCAATTCTATTATTCTT
GAGAAAAACGTAACTGCCAGCTGTAGTTTCATTGGTTCAATTGCTGATCTGATTAGAACA
TTTTAGTTCCTTTACTGTATGTGGATAACATATAGTTCTAGTCAGTATTGTGAAGATATC
ATAATTGCTCGTGTTATGAGCCATACCATAATGTTCAAAACTTTCCACATTTTGTATCAT
GTTATGTAAATCCAATTTATCCACTTTCTTCTTGGAATAACTTGTTATTATTATTCATTA
AAATGTGTACTTGTTAATAGATCTGAAACAAATCAAACATGAGTAGAAATTTCATAACTG
TTGTACAGGTTTGTAGCATCATTATGATATTAATCAATTATGGTGGTGATATAGTTAATT
AATTGCTGTATCAAAATGGCAAGGGTTGTATGTCTAATGTCTGTCCTCTGTTGTATTGGT
CTGTTCCAATAAAACA

>gnl|Apo_MPI_N|149 cDNA; Alvinella pompejana; LEN=564
GTAGCGGTTCGGTTCCTGCTTCGTTTTCTTTCCTTTCTTGTCAGTGGACAATGCAATGGC
AGACTAACGCTGCTACCACTGCTGGGCTCAGGCTTCCATTGCTTAATTAAAGTCGATAAT
CTTTAATTTTAATGGGAAATGGAGACTAGTTCGTTTTCAATTAAGAGCAGACCAAGTCAG
AGTGAGACCAAGTCAGAGTGTATAGTGTGTCCTTACAAGCGAGAAGCGCTAGTACTTAAC
TAACAATTTGATTTTAAATTAACGGGATTAGTGGAAATAATCAGGACCAGAAGATTGTCT
CAGTACCAGATACAAAAGCGCCGTTTTTTAATTATTCACGAAAGAAAACCGGAAACAGTG
CCAGAGAGTAAGATAATTATCATACGTAATTGTATTAGCATCAGTCGGCAAAAATACAGG
CGAATTTTCTCCCTTTTTTCCTTAATTTTTAATCGGTGATAAACACGGGCGAAATAAATT
ACCTAAGTACACGGAATGCAGGAGGAGGCTTCCATTTAGAGGTGGAACGACCCGACGCGT
TCCAAAGCGCACATCCCTTTTAAT

>gnl|Apo_MPI_N|150 cDNA; Alvinella pompejana; LEN=209
TTAAACGAAAATGATTCTAGAATGCAGTAAAAATAGGGTAACAATTTATTGCTTCTCGGG
GAAGGTGAGATGACCACTTTTATAACTGTGTGAAAATGAACTAATTCCGAAACGGACTCA
TTTAGAATAAATGTTGAAGAATAGTTCCAGATAGAGAGCGGATTTCAGCGTTTTGGGCCA
GTGGAAAATAACCGCTTATTATACTTTCA

>gnl|Apo_MPI_N|151 cDNA; Alvinella pompejana; LEN=969
AACGCAGAGTACGCGGGAGTATTCGAGATTCTGTTACGAAATCGTGCCACCAACCTTAAT
GCGAAAATGAACGACGGAACAACACCTTTAATGTTGGCAGCACGTCTAGCCATAGAAGGC
ATGGTTGAAGAACTTGTTGCTGCTGACACAACAGATGTCAATGCAGCTGATGAATATGGC
AAAACAGCTCTGCACTGGGCTGCAGCAGTCAACAACGTTACAGCAGTTCTTGCCCTTCTC
AGACATGGAGCAAACAAAGATGCACAGGATGCTCGTGACCAAACACCTCTGTTTTTGGCA
GCTAAAGAGGGCAGCTATGAAGCAGCCAAGACACTACTGGATCAATTTGCAAACCGAGAC
ATGACTGATCACATGGATCGACTTCCACGTGACATAGCCCAAGAAAAGTACCACTATGAC
ATCCAGAAGCTGTTGGAGGAATACCATGCAGACAACTGCCATGGCTTTCCTGGAGGATAT
ACCACATCACCCGATGTGGCCATGGCTTCCTACATGCATCCAGTTTCTGTGAAGAAGCAG
AGGAAACGGACACCAAAGCATGCTCGCACAAACAGTGGCAGTGCTGGCTTATCAATGAAA
GATGCTGGCCCACACACGACCATGGTTAATGGACAGGTTGTGAGGTTGCCCCCTGTTGGA
CAAAAGCCACGAGGCACAAAGAAGAAGAAGCCAACAGCCACGCAGACATCACCTGGCAAC
ACTGATCCAACATTACAGAGCACAACGTCATTAGAATCTCCGGAGAACATCGTTGACATC
CCACCTTCCTATAAGGATGTGTGTTCAGATGGCATGGTCATGTCAGGTTCAGACATGCAG
GTGTTGAACAGCATGATGAACGATGCACTGTCAACACAGCATGGTGTTGGATATGACACA
AATATGAATGGCGAGGTCAGCATGCCACAGGGCAGCATGGAAGAACTGTCTCCTGATCTG
CTTTTCCAT

>gnl|Apo_MPI_N|152 cDNA; Alvinella pompejana; LEN=892
AGGGAGTCAGTACCATCGTCTAATCAGCAGAAGCATGAATTTAACTGGAAAGCTGTTTTT
CTGCTGTTTACATCATGGCAACAGACACTGATGTTTAAAAATGGAATGTTTATCCATAAT
GTATGCTGATAGGAAACAGCAGAGGATGATGACAAACATGGACTGTCATAATGCATTCTT
CTCATCAATCAAAAGGCCCATCACAACTTGGCTGACAAACTAATTTCAACATGTAATAAT
TCTCAACATGTGCAAATGGAAACTTATCACATTAAAGGTATTTTTCTAATTGATTCTGAT
TTTGTTTCAGGGATATCTCCATGGCAAACATCACATAATCAGTAGTCATAATAATTACTT
TGATATTTGTGAATTCTAACACAGAATACTAAATGCTTACCTTTGGAAAATGAAAATCCA
AAGGCAAATACAGATGGAAATGATGCATATAAAGAGCACTTCACTACAAACAATTACCCA
AAAGGTGTATACAATAACATCATGCACACTTTTCATTTGAATGACTAGCTGCAAAAATGT
TGGCAATGCTTTCAAATGGCAAAATATTACAAATTATTTGAAATTATCAAGTCACCACTG
CACACCAGTCATAGCAATTCCACAGGAATAGACAGAGGACAACTGGTGGTCCACATGGAG
ATGAACACTATTCAACTCAGGCCATTCATAAAATGATCTATCAACTAGCACCTACGACCG
AATTCTAACACTCATCACACACACATTTAACATTCTATATTTGTAGAAATGATGCTGCTG
ATGTTCACTTTGGTGGTATAAATGCCAAGCGATCCTTGTTTGAGCGCATGTCACCAACTT
CCAGCTGCTCCGCTTTCTCCTGCCTTTCTTGCCATTTCACCTTCTTCTCATG

>gnl|Apo_MPI_N|153 cDNA; Alvinella pompejana; LEN=481
TACAGGATGCTCCCCCGAGTACCAGATCCAAATATTTAACAAGCAAGCTGAATTCTTTCT
GAATGTCCTGAAATGTACAGATGAAACACGTGCTAAATAACAGAAGCCAAGCACATATGC
CACAAACTTAAGGGAACATCTCACTAACAATACCATAGCAGCTTTTCACAACTGCAAAGG
TTTACAAGTTAATATATCTACTACCAGATTAATTTTGAATAAAACACTGAGATAAATGGT
CTAAATGTTAAGCTACACCTTTTGTCATATTTGACTAGGATTCGCAACAGAGAAGGTAAT
CTCTTACTTATCTCTAGATGATAAAACTAGATTACTTGAAAGATAGCTTTCTGTTACAAA
CATGGAAAACATACCACGTGAGAATGTTCCACTTGAGGCAGGCTATCATTGTAGAGGTGA
TGTTGTAACAAGGCAGCTATTCGGAGGTATGGCAGACAGTACTCCTGGACACAGGATTCC
C

>gnl|Apo_MPI_N|154 cDNA; Alvinella pompejana; LEN=291
ATTTAATATCCATTCATCACAACAATCCTTCCTAAAATTAGACACAACTAGATGTTTACT
TAAAGTAAAGCAAAGTCCTGGGTCAATAAACGTGAAAATCTAGCACCAAACTTTAATTAA
CTTTACAATTCCACGTTATACAACACGAACAAACATTATTTCAAGGCCATACTAAATATT
TGCTCCTACACTTCAGTAACTGCTAATAATTTCAGCTATGATCAATAAAAAAATAACAAG
TTATTAAACTGTGAAGAAACTGAAAAGAATGTCCCGGTACTCTGCGTTGAT

>gnl|Apo_MPI_N|155 cDNA; Alvinella pompejana; LEN=267
ATGTTTATTGGAAAACAACATTCGTTTAAGTTGAGATATTATAGTGTTCTTTTATGAAAT
AAACACGAATTTCAGTACAGAAGAATATGTTACATGCCAACGTTCAGTCACATACATCAA
TCTGGCCACCCCACCACACGCACAAACACAAACGTATTCACGTACAAACACAAGTCACTG
CCTCACAGCATAATGACTGACAACCGAAGCATACAAAACTGAAATAACAAGGAAGACATT
TACCTGTCTCTTGGCGACAGCAAAAAC

>gnl|Apo_MPI_N|156 cDNA; Alvinella pompejana; LEN=242
TATCAACGCAGAGTCGTGCTCACCCGCGAGTGCTGCGCATCTGATAAAAGCATACCTCCG
CGGTTCGGATTGGAGTCATGCTTCTGTAAGCGATGGAATCCGTCAGTGGAAAATCGGATT
TGCACTGGGCCAAATTTTAGGGCAGGCTCTTCTATTATTTGGCGCGGCTAATCTAGAAAA
AGGCAGATGGCTTTCAAATCTGGAAATGAATGTATCGAGCTGGCGAGGGTTGGAAGAGAA
TC

>gnl|Apo_MPI_N|157 cDNA; Alvinella pompejana; LEN=205
ACGCAGAGTACGCGGGGAATGGTGCTGTCGGGATCCGCCTCTGGAAATCTTGGCCAAAAC
ATCCGGATAAAGGCCGTCGGCCTGACGTCGGTGCCCGGTGAGCACACAGCGATGTCTCGG
AGCGATGTCTGTCCAAGCGGCGTATGACAAGCGTACACTTTGTCTCCAAACGATCCAGTG
CTGGCTTCTGACATCCAGCTCACAC

>gnl|Apo_MPI_N|158 cDNA; Alvinella pompejana; LEN=438
TTTTTAAATCATTACCTTTTAACCACTGTTTTTTTGAAAGCTTATTAGCTGTAGTTGTTG
TCTTAGCTGTTGTAACTTTTTTAGATAAAGTAACAATTTTACTTATTTTTCCACCCGTAC
TAGATGCACTAAATGCAAGCACTTGAAGTTTACTACTCTTTAAGAACTCTGCAGCTAGTT
TATTATCTGCATCAAACTTATTCTCAGCTCCACCTTTAGTAAAGTCAAAATATAGTTTAT
CTTTACCAGTTGTAAAGTCATTTATAGTATCAGCTGCTTCAAATGCTGAAGTGTTAACTA
TATCATCTTCTGCATCACTTAAAGTAATAGTATCAGCTCCTTTTCCAGCTTTAACAGTAT
TTAGTACTTTTTCATTAGTAACACTTAAATTAATAGTATCAGCACTATCGCCACCAACTA
TTGTTAATTTATCATCTG

>gnl|Apo_MPI_N|159 cDNA; Alvinella pompejana; LEN=260
TTTATATGTACTAAACACACACTTCCTCTTACTTCATGTTTATAACGACAGCTTTTGCAC
CGTACAGATTACTAAGGTTTCGCGAAGGTGGCGTTATAAAGGGGATGGCCATGGTTAACG
ATACACCAGTGCGAATTTGTGTATCAAAAAGTCAGAAATTGTGATTTACATAAGTTAATT
AATTACTTAACATACATAAACACATCCCTCGCACTTAGTTACCGCGGGAAAGTTAAAACC
ATCGGATTGGCTTGGCTCTG

>gnl|Apo_MPI_N|160 cDNA; Alvinella pompejana; LEN=741
ACGCAGAGTACGCAGGTGGCGCCACCCAGCGTATTTACTCTCGGCGTAAGGGCTTTCGAC
TAGAAGACGAAAGAATGAACAAATATTTACTAAGAGTCGAGTACAGACGAGGACCTCCTC
ACGGAAAGCCGAACACAACACACCGGATGTTAGCTACTCCGGGTACATTAGTAGGTCAGA
CCGCGGTTTTTAGGTCACCTCGACAGGATCGCTACCTCACTCAGAGGGTAACCTCGGCAG
AGGGACTACCTCGACGTGAGTACCGTCTCGAGGTGAAAATCATTGCCGCACTAAAGTGCC
ATATAGTTCCCGGAAGGAGAAGTCAGGAAATGGAATGACGCCGCGGTTCTCCTACTAAGC
TCGAGCCTTTAATTCAATTTTCGTCTTTTTATTAATGCAGACGCGGGAATACAGAAATCC
GAAGTTAATAGTGAAAATATATGCTTTGTCTGAGTTTTACTTCCGTCCTAAAACTTTTGT
TAATTGTATCGCTGTTTTCCTTCTTTCTGTTTTTGTTTTGTTTTGTTTTGTATCCTTCTG
GATCACAACACTCCAGCGGCTCACCACTGAACCCTGGATCGCTTTTCGAGAATCTTCTAG
CAGACTAAAGTTCTGAGTGGCCTTCGCTCGCGGCCAACTGAACTATAATTGTAAGTTACC
AAACATAAACAAACAACCAACAGCAAAACCTGTCCGTACCGCACCTCCACAGGCATAACA
CTGGCCCGCGTACTCTGCGTT

>gnl|Apo_MPI_N|161 cDNA; Alvinella pompejana; LEN=718
CTGGATGCACTGCTCCAGAACATGCTAGAGTTACACAAAGCTGGCTCAGATGAAGCTGAT
GTGGTTACAGTTGCTAGTGTATCAGATGTCAGTCACCCAGCAGGACCCCTGAGTCCCATC
ACTGGGGTGGATGATTTGAAACACATGCAGACAGATGAAAACACTGACCAGCTGGTTAAC
AACACCCAGCTCAAAGATGACATTGGTAATCTGGATTCACACCTTATCCAGGATGCAGAA
GATAGTGTTCTGATACAGCAAGACATTGGTGGCATGGTTTCTGCTGTGAAACCCATGAGT
CAGTCAGATATCAAGAACAACAGTCCTACTGTATTCCAAGAATCTGCTTCAAAATACCAT
GAACTTGATTCTGTCCAGCTACAGAATGTACTGAATGACATTGGTGACATAGCCCAGATG
GTGATGAAGCATGATGATGAGAAGAACAGTCAGAAGATACGAAGACATCAACCAAGGGAA
AAACCAATAAAAGTACCAAATAAGGAAGTGCCTAGTGATGAATGCATTCCGGATCATGCT
GTTAAGACTCTACCTGATGAACTCAGCCTGAACACATCAACCCTGCATCCCACAGAGAAA
GGTGTCTTTGCCCGGATCAGCTTTCCAAGAAGCTCCACATTTGGGCCATATCAGGGTGAA
ATTATCACTGATCCTGGTGTTATCAGTCAGATTGAACCAAGATATTGTTGGACTATTT

>gnl|Apo_MPI_N|162 cDNA; Alvinella pompejana; LEN=1083
CTCTGTAATGAGACCCAGTGTCCCTTGTAGCGGACATAACCCTGCTTCCATCTAGTTAAT
AAAACATGAACTTGAAAATGGCTTTGTTTTGCTCTCATTTGTCTTTTTTTAGGGGATGCA
AGCAGTAAAGAGGATATTTAACAATAATCTTCGATCTGACAGACATCATATAATCACCGT
AGATAAATAATGCAAACTGAAAAATAATCCAAGCCTTTAATAGAAGAACTATTAATGAGT
GACTAAATAAATATGCAAACTAATGAATGAGAAAATAGACAACCAATTGAACAAACATAC
TGTGGCAGGTCCAATGATAGTCACTCCTTTGGTGTTAGCTATTTTTATTAGTTTCCGTGT
CAAGTTCTCTGGGATTCCTTCTGCTATGATAGCAATGGTTCTAATCTGTGGGTATTCCAT
TGCTTCCAATGTGCTTTCATAGGCTGATCTCAATGAGGCAAAGCTGATCAGGACATCAGC
ATCAGGATGTTTCCTCATAGCATCACTCATCTTCTTATAGACTGGCACCAGAATCTCCTT
GTGTCCCCAGTAAAACTTCTGTTTGTGATCTCCAACGAAGGGGTAAACCATGGCAGCAAC
AGAGGGCTGGCTACGAGAACAAGTGTAGTCAAAGTCAAGCATTCCTTGTACGGCACGAGA
CTGCATTCCCCAAATAATACATCTTGTGTTCTTTGAGAACAGTGTCTTTACACTTGCTGC
TTCCGCCACTCCATTGACCTCCAAGTTCTCAACAGGAACAGCATTCTTCAAGTTTGTGTC
AGAAGCGTTACGACTGGGTGTCGGTGATGGTCCAGCTTGGCCTCCAGGCAGCAGGAAGTT
GGCTGTTGTTGATTGGCGTTTGGCCGGTGGTGGCACTTCCCTCTTGCCCAGTGCCATGCC
TACAATCGCCGTCATGTGTGTCTCAGGCCCAAAAACGTGGATTGGAACTCCAAGCGTCTC
ACCCAGTTCTCTCATGATACGAAGACCTTCCTGGTAATTGGGTCCTCCACGTCGGACGTA
GATGGACACTTTGCCGTCGATCAACTTCTGCTGGAATTCCCTCAGAGCAGACACAATACC
CTT

>gnl|Apo_MPI_N|163 cDNA; Alvinella pompejana; LEN=572
GTCTATCTACCCGGACGTTCGTACTATGTAGTTAATGGCATTAAAGGTGATATAATGTGG
ACAATTCTTTTAGAGATTCCTACAGTAGGCCCTGATTAGCTATGCGTTTGAATATTGACA
CCTGGCCTATGGTCCACTTACTTAACACTATCACCAACATAAATATCTTACCTAATACGC
ACCTTTTTTACTCTCTCTCTCTCTCTCTAATTTATCCTTTTTACTGATCTTGTGAGCTTT
TACATTTTCAACCTTTTATCTCCTGTAACTGTTTTGCTGTATTCAAACAATTGAAGTCTC
CCTTATGATAACATGTATACCATCCAGTGTTTTATGTCGGAGCCATATCTCACCAGTTAA
ATGGTCTCCTCACGTATTTGTTTGTATATATATACTTTTTTTAAGCGTACTGCCATTTGC
TATGTAGGCCTGTGGCAAAGTATACCATACACTTTTTCTACAACGGGGACTTTGTACTAG
TAACAATGGGAACCTGGTACTCATGACAGTGGGAACTTTGTACTAGTGATAGTGGGAACC
TGGTACTTATGACAGTGGGAACTTTGTACTAG

>gnl|Apo_MPI_N|164 cDNA; Alvinella pompejana; LEN=574
TTACAAACATTCATTTTATTTTTAAAAACAGTTCGACATTTTCTTGTGTGAAATAATAAA
AAATAGTTTGGACACGGTTACTATACAATCAGTACACTGGACACCTGCTTGAAAGACTTG
CCACGGTGCAATTACAACTTTGTCATCATCACAAAGGCCTGTGTATGGCTAAATACAATA
GGTAAGCTATACGATGTCGTCACTCCCTGGCAGTATCGCGCAGTTCCCTCCGATCAGCAC
CTTTATTACGGTCAACATCCAAACAGACGTCCTGCCGCTGGACGTCACACAACTGTCTTG
TCTTCTATTACGGCCAGCCGTCGGGTCGGGCTGGTAAGCACACAGTCACCGTCCGGATAT
TGTACGCTGGTCATCAACCACCGAACGACGGCTCCGTCGTACACGTGGCCCGGCCACGGA
GGACCTGTCAGCCGGGATTCAGCGTCCGTGGATAAAAGTTTGTTGTTGTTGTTGTTGTTT
TTAGTTTTAAAATGCGAGCAAGTCTCAGGTACTGTAGTGGTTGGTGGCGTTCCTTCTCTG
CGTGTCTATCTCGAAGTACAGAGGACTGCTGACG

>gnl|Apo_MPI_N|165 cDNA; Alvinella pompejana; LEN=273
TTACCGCCGACTGTCATAATAGATATACGATAGGCAACCGGTCGCTTTGTTTGGGCCATA
ATCCAATTTGCCCCGGAGAACGGGCTGCTTCGAACCAATTTAAAACGAACGACGCCGCCT
GGAAATAAAAACTTGGAAATAACAATTCCAAAAGAGTACCACCCGATCCGGCAGCAGATG
GCCCTCTCTTGGATCACCGTTGTCTGCTTTCGGCATGCGTTGTTTGGTCAGCGGATTGTC
ATCCTTGAGACGGACCCGTTGACACGACCGACA

>gnl|Apo_MPI_N|166 cDNA; Alvinella pompejana; LEN=520
AAGCAGAATTATTAAGATTGGGCAACTTACAGATCAAAACAGACAATTTTTAAATAGTTT
CCTTTATGGCAATTTTCAAAGTACGAAAAGTCAGCAAGTAATAGTCATACTGAAGGAAGC
GTACGGTTTTTAATGGGCACAATGCAATTCTCTAAATTACTATGCTTATCGGCTTTATGT
GAAAAAATGGAAACCTATATTGCAACTATAGATAACATTTATTGCCTGATAAGTGAAAAT
ATTCCCTCGACTGCTTTCATATTTCACTCATTTCACATTATTCGCCATGTCAGCCAGCTA
AACTGTTAGGGAAATTCCAAACTATCTTCTTCGATGTTGGTCATATTGTTGATGGGATGC
TCGCTTCAGGATGCAGTTTCCTCGTATAAAAAACAGGCCAGAAATAAAAATTACAATTAC
TGGCCCGTGATTAATTGCACCCAACTATAAAAGTGAATCCCACGGGAAATGCTCCCAGAC
TGTGGGCAGGATGGAAGACAGACTTATCCTTTGTCCCCCG

>gnl|Apo_MPI_N|167 cDNA; Alvinella pompejana; LEN=221
CTTAAATCTATGTGAATTGTATTAAATAGATGTAACTATCTGCTTATTATTAACAAGATG
TAGATTTAAGAATTATCTGATGGCGTAGCTTCCCAGCATGCCTTCTCATCTGTAATTAAA
CTTTTATTTGGTCAACCTTTATGCGTCAGTAGTGTAATTCCAGATGAATTGTGTTATTAT
ATTTCGCTAATGTTCTAAAAAATATGAACGTTTTTCAAGAA

>gnl|Apo_MPI_N|168 cDNA; Alvinella pompejana; LEN=849
CTCTGCTAGGTAATGCTTTTAAGTTCAATGATAATATTTTACAACCTTACCTTCTATCAG
AGTCATTTCAAAACATCCGGCTTTATTTAATCCACCGTTAGATGTCAGCACCAGTTTGGA
CAATTGTTTGGTTGCAGATGCCGCCTTGATATACGTTCAATGTTCTACGTAATGCACAAA
GTTTTGGGCATATCACTGCCAAACAGACTCACCCAAGCTTTTTTTTTACCAAATTCACGA
GATTAATCCTTCCTTTGTTATTGGTTCACCGATATTTCATCCATCGCCTTCAAGGTAGCA
GGTCTTCAGACAGGTGCTAGCAATTACGCGTTTATATAAATATTTCGCATTCTAAAGCAG
CTAATGACTAACAAAGTAGTTAGTATTTGGCAGGGACAGTTATACAGAAAGGTCTTGGCT
TTTATAATTAATGTAGAACTGATGATACAATAACCATTCATATACATATCAGCATATGAA
GACCTCAGGTGTTACTAGCCGAAACCTCTCAGGAAATTAACATCAATTTCAACTGATTTC
CTAAACTATTTTTATTCGTCACTTAACCATTTCATGTCTATACAACTCTTTCTTGAATTC
TCTATAGCCTAACCTAAATTCATTCCATGCTTTATACTTGTTAGGTTTTTCCTCAGCGCC
TTAAACTTTCATTTTATAATTAATCTTGGTCCAGACGTCATACAGTCATACTTAAACACA
GACTACGCGAACATATTATGAATTTTGTAATCTACCCAGACCTGGATATAAATTGATAAA
AACAATATTAATACAAGAAAAACTACACTGAATTCAAAAAAAAAATTGATCTGAAGACTA
GAATTAGAT

>gnl|Apo_MPI_N|169 cDNA; Alvinella pompejana; LEN=243
TGTAAAGAAGCCATCAAAGCAAGTTGTTCATACAATAACTTCAAATTCGGTATAATTTTT
GTTCAGTTAAGACTGATTAACCTGTATAAGGGAAAAGAAAATTTCCAGATCAGATCTAAA
TCGTTCGTCATGTATTCGCAAGAATGTCCAAAAGTACCAAATGTGTTTTTGGCACCACCG
CCTAACTAAGGAATACTTTCATGTCATGAAACTTCCCCCATTAACTGTATTACATCATTA
GTA

>gnl|Apo_MPI_N|170 cDNA; Alvinella pompejana; LEN=674
CACAAGCGTTCCTTCCTGTTTCCTGCGTTTCGTTTAAGGACCTCATGCCAATGCGGTCTG
AATCGGAGCGACATCCTTTTTCTAATCAATGTACGGTTTATTTACTGTTCCTTTGATTTT
GATTATATATAAGTTAAATAAAAAATATAATGCTCCTCTTTGTGCATTACGTAACCGTTA
TCACGACCAATGTAACACAGCATAACCAGGTATAAAGCAAGATTGGAACAAACCATTAAA
TTTCAAGCTGACATCCTTTTAAAGAAGACAAGAAGCATTTAGTTGGAAAAAGCCCTTGTG
ACATATAAATGTATGAGTGTTTAGGAAATATAGTCTCACTCTTTTTATTATGATAGGTAC
AAAGGTGAGGTACCTCTCCTTGTGACTGTCATTTTCCTAAAAACCTCCGAGAAAATTTAC
CTTTTTAAAGATTATTTCCAGGACATTTCTAGGCAAAATGATATATTCGTTGCATTTAGA
TGAGTTAAACAACTTCAAAGATGTAATTCCTCAGAATTTCATTTTAAATACAATTTCAGA
GAAAATAAGCATGAATCTGTACGAGGAAAGCAAAACTGGATACCAGGTGTCGCCTTTAGT
GTTACGAAGGGCAAACAGTTAAAACACTAATGAGGTACATATTTATCCAAGCAGACATCT
GACTATATAGGTCA

>gnl|Apo_MPI_N|171 cDNA; Alvinella pompejana; LEN=271
TTGCAGATTATATGAAAGCTGTAGAGCCAGATTCTAAATTGTTTATTCCACCACCTGCTA
GAACTGATTGGGCAAAATTGCTATTACAATGATTTGTTTCATAGAGTCTATAGTTGGGAA
TATATCTGTGGAGGATTGCAGATTATTTCTGAACGGTAGTAATAACTGCAGTTTAGACGA
ATACCTATGGTGTCAAGCAGTTTTGAATCCAGATGTGATATTCCCTTCGCAGGATGTGTT
ACCTTTTTAGTGTTTGCTTTGAGTAGATTAT

>gnl|Apo_MPI_N|172 cDNA; Alvinella pompejana; LEN=485
ACGCAGAGTACGCGGGAATGCAGCTTTATCAATCAGCTTACAGGTCGGCTTATGTGGCTT
ATGTAACCAACGGACATATCTCACGTGCTGGACACATAGGCGCTAATCTCAATTATATCA
CACAGACTCAGTCCAATTGACTGCTTCTAATAACATAAATTATGTTTCGGTGCGATGAAG
TTTTCGCAGAGTTCCGTTAACCTTTCATATTCGATTTGGAATTATTTATAATATTGAGGC
ACGCACAGAAGATATCAACATCATTTTTATCAAAGAAAGTTTAATCTTTGTCCGACTGCT
TGGGGAGAGAATCACAAATGACGTGGAAAGAATTTTCTTTCTGGAAGAGATTGATAATCC
TTGAAAGGATTCTTTTTTTCAGTATCAGATAATATAAGTAGCCTGCAGGTAACACGCGAG
TAGGAATGTAAGATTCTACTAGATTCTACCGTTTCGTGTCCGTGCGTTGATACCACTGCT
TAAGC

>gnl|Apo_MPI_N|173 cDNA; Alvinella pompejana; LEN=220
GGATTGAAAACACCGAACCCCCCCCTTATAAAATATGCCCCACGCCAAGTCACTTGCAGC
CGTTCCGCGAGACCGCTCCCACCGGCACGTACACGTGTGCGGTGTGATAACTTCACGACG
GCTGGTTTTATACTTTCTCGGTCGGATGGAAGAAGTAATTTATCGTCGGCGGATGACGGA
TTGACGGTGACACGGACAAACAAGATCCAAGCGCCGAGCT

>gnl|Apo_MPI_N|174 cDNA; Alvinella pompejana; LEN=309
GACAAGCGGCCACGACGCGTCTGCGTTAACGTACATTATTCATCTTACGGACATTAGCCA
GTGCGCAGGGCTTCGGGTTTTGGCCATCGACAGTTCTCAGGGGAGGCGTGAGACAATTTT
CGTTATGTCAGTCGAGATAAAACGCTTAATGTCTTGAGCATCGTTCTACTCGGTGTAAGT
CGGCCGGCTGACACTGGACAGAACATCTCGCTCGTAACGTCAGACAGTGTTTGTATGTCC
GTGTTTTATTTTCCATAAAACCATACGGACGCCGGGTCGTAACATTGACATTCCTGCGTA
CTCTGCGTT

>gnl|Apo_MPI_N|175 cDNA; Alvinella pompejana; LEN=997
CTGGCGTGAGTCAGATGAAAGAATGCCCACCACACAGCCTGAGCCACAGTATGCGATAGC
TCTGATTCCGAGCTGAAAAGCCGATTTGTGTCCAATCAACCGAGGAGGTCCATATGACAG
ATGCTCTGCCTTACTGGTACGAGTAAGAACCTAAATATTCTTGCCGTGGCCAGGTTACCA
CAAAAACAAAATCGCACTTCATCCTCTCCAGTTGACCGCCTCTAAATTATGGCCCCGGGA
GCCTATCAGGTGAAGATGTGTCCGTGGAAGAGCTGGACACTTCCTGTTTTCGTCTAGCGG
ATAACATTAAGCGCTCGTCAGGAAATAAACGTACTCACGTTCTATGGTCTGCCGGTGTAT
CTGTTTCAAATGCCGTAATGTTTATCTGTCTTGTTACATTGCCCGATGGTCTGTCTACCT
GAGTAAATGCCAATGTGTTTGTGTCTTGTTTTAGATACAGTTGCAATGTATCTGACCTGG
GTGGCATACCGTTAATGACATCACCTAGAAAAGTGGAGTTTTTTCTCTTTCCATCTGGCT
GTTTTCTTCCGTCGAGCAAAAATGACTCATTAGCAAGGCTCGTCTGATTCACCTTTGAAG
CTGTATGTTATTGCCGGGCTGTGCTTGTACAGTTAACTAGGCTTCGTGCCGTTTCTGAGG
CCTATCACCTTGCCAGTGTTCAGCACCACCGTTCAAGCCAGCCCCGAGATGCTCATGCCT
TTTGAAAGCCGTGCATTTTTACACGGGCGACGTCAGTCCATCAACGGAGTGCACGCTAAG
ACTGTTTTTATGGCCTAGCAATCTGAGATAACACGTGCACTTTATTGTCCAGAAGCAGAT
GTGTGTGCATGTGTATGTATTTGAGTCTCTTTATCTCTCTCTTTCTCCCCGGAAATGTTA
TTCTCTGTATCGAATGGTAAGCGGGCATTTTCCCGCTGAACACTTATCTCTGCGGCGTGG
CTTTCTGACCAACTGGACGTTTACCGAAACGAGCCAA

>gnl|Apo_MPI_N|176 cDNA; Alvinella pompejana; LEN=395
GTTACAATATAAGTATCAAAATGGACTCTACTATCTAGACTATCTATTAGAGAGAGGAGA
CAAACAGTGATAAAAAAGATATTAATTTTAGTAGGAACTCTAGGAATTACAGCAATAGTG
GCAATAAATGGAAAAAACTCCTAGAGTCTCGAAAAAATGATATAGATAAGACTCCCCCAC
CAAAGGCTGAACCAATATCTGTATCACTCATTACCCCCAAAAGTGGTGTTGTAAAACAAA
AAGAGAAATTCTTAGCATTTATTACATTCGATAAGAGCATAAGAGTTTCAACAAAGATGG
CAGGATATATCAAAAAGATATATGTAGAAGAGGGAGATAGAGTAAAACAAAGAGAGCTTC
TTGCAAAGATTGATGAGCATGATATCAACTCAAAT

>gnl|Apo_MPI_N|177 cDNA; Alvinella pompejana; LEN=841
TGATGTGGAACATATGAAAAGCTAAGTACAGCTCTTCTCTTTTTATACATTAAAAACATG
TATTAAATAATCATTTGAAAAGACAATCATCTAATGTACAAAAACACACACAATAAGATC
AGTTGCACTTTTTAGCAATATAAGCAACATACTCTATTAGAACAAATTAATAAATAGAAA
ATAGTCAGTGTTTGAAAATGAAACCTTACAGTTCATGACAATATTACACTTTACAACATT
ACCAAACAGAAATCTTAAGAATTTTCTGTTTACAGTAACTTCTTTTCATTATAGGAAGTA
CAGGTACAATTGGGATTTTAAGTAATTCATTCTATAATTTAATATACACAAATCAAGTTT
TGATTAATTACAGGTTATTTTAGTTTAAACAGGTGCCTTCTTATCACTCTGGATAACTTC
ATTCCAAGTTGTATTTTAGCACTGGCAGTCAGCAGGTCATTTCTTGTGAAGCACTCACTG
AGTTTTAAATTCAAGCCCATTCGTTCGCAGACAACATTTGGTTTGTTCTGTAATGCATGT
CCCAGTGAGTCATTAAATTCATTTACATGTTTGTTGTACACTTCATGAGAGGACCTAGTT
GGATAGATGGGAAACAGCACGATAATCTTACAGAAGCTCATCTTCTCAGCTATTTTGTAC
ACAAGCTTCTTTGTTGCTTCCAACACTTCATGCTTGTGTGATAAGATCTGTGTTTTAGAT
ATGAGATTGAGCACAGCTGCCATATAACAAGAAGTGTTGTGTTTTTCTATATAACCATCT
GCTTCCTTTACTGACCTCACAGTTTCTTCATGAATTTCGAAGGATGGAATGTATCTTTTC
C

>gnl|Apo_MPI_N|178 cDNA; Alvinella pompejana; LEN=228
AGAAAACTGGAAGGAGTTCATCAGCCGAGCATCATTACCATTTGTGTTAAGGATATTGAC
TGGGATGAGTAAAGGTCATGAGAGCACACAGTTACTACTCAGCCAGTCCATAATACCAAT
CGTCCACAAACTGGAACAAGTCTCCTCAGATGAACACGTCGGCACATTAGCTGAGAACCT
GATGGAAGCCATTAAAGAACACCACCTCGTAGCTTTAAGGGTTTGTAA

>gnl|Apo_MPI_N|179 cDNA; Alvinella pompejana; LEN=1079
ATCACGGTGTTATACCTGCATATGTGCTGCTGCTGTACACATTGCTACAATTGTAAGATA
TCCATAAGGAATCGTTGCTATTGTATAAACATTCACAAAAAGGGCAGTCAGAAGTGTAAA
CATACAACAAACTGCACAGAATCTGTAAACAAAACCAAGAACAGATACCTACCAAACTCC
GAACGTGTAAACCTGTACACAAACGTGGTGCAATGCCAACATTGTAAGCATACGCCGGGC
TAAACTTACCGCAGACGACCAGCACTGATTATGTAAACATGCGCTAGACACCAGCAAGCG
TGTAAACATGGCTACACACGTCAGCAAGGTAAGAGCACACAGATCTGACTTAACGAACAT
GCACCGGTAACCACGGAGAGAGGAGAGACAGACACACGGACGACGGCTTATCTTATCTAT
CTACGCGTCTACGGACAAGAAATAGGCGCTCTTACACAAGATGGAAGGGTTTGTTACTGT
TCAAAGATACGACGGTCCTGTAACATGCAAAGAGGAAACGAAATAAACATCGATTAGAAA
CAGACGCCAGCGAGTTGTACGACCGGCGAGAATTGTAAACAAAGCACACCCAGACCACAC
CACACACACACAACATGTGTGTGTGTGTGATGGTCTGGGTGGGTGTGTAGACAGACAGAA
GCACCATACGACACACTGACACAGTGAATAAACTCTCCGGTGTGAATCATAACACCGCTT
CAATCGGTTCGAGGATGAGTGAACTGAATTGAGTACGCGACGAAGGAAGCAGTTAATTAT
GCGTAGTGTTAGTTCTAACATGCACATATGAATATTCATTTACATAAGACATAGTACTGC
AATTTACTACGTAGCATCGAGAATTTCGAGCACACGAAAGGGTCAAGGTCTCAATTCTGT
TCTTTTTTGTTGTTTCTATCAGTACAACTTAGCATTAAATACAATGTTTTAAGGGGTCTC
ACAGTTAGTATCAGACGTAGGCGGTGATTGGGGGATAGCGTAATTCAGAGAGCAGACATA
TAAGCAGACGATATTGTCAAGACAATGCCACCAACCAGTGCACGCCATCGGCAGGATAA

>gnl|Apo_MPI_N|180 cDNA; Alvinella pompejana; LEN=1156
CGCAGAGTACGCGGGGACGAACTTGTTAACGGACGAACAGAAACAATAAACGAGCGGGAA
GCAAATAGATAAAAAGCAGGCGGACGAAATGTGACGAAATGACACGAGGACGAGATGTTA
ACCAAAAGCAAAAACTTAAAGTTTTATGTAGTATGTGATTGTTGTCAGATATCAAAGACA
AACAACATTTCCGAAAGTTTTTACCCTAGCCAATTGCTGAAACCGATATAAAAATGGTTT
CAGAGCAGAATCATTTAATCGGCTCTCGAAAACACTGAAAACACATAAGACAATGGTTTT
ATTAATCTGATAAAATGCCAATATATCTATAATATAAACAAGGAAAATGTTTGCGTTTCA
TTTTATGGTGTTGGCTGTATTGTAATTCTTGAATCTTTGTCCACCAGAAAGTATGTGATC
GTGTGTATGTCCCTAGATCTATGATGTTTGTGTCATTCACGTCCCTAGATATCTGATGTT
TGTGTCATTTGAGTTCCTAACATCCAGCCAGTCAGAGGGCGAAGAAGCCATGACACAGTG
ATGTTTGTTATAACGTGTCCCACAATAACCCGGATTCGAGACACCTTACTAAAACTCTTG
TCCCTTCTCTTGCCTCTTCTCTTGCCTCTTCTCTTGCCTGTGTTCGCTCTTTTTATTAAT
TTCCAAAGTGGACACCACTCCTGAACAAATGGCAGATGACGAAATTACTAAGAAAAGCAC
AGAAAGTGGCCACTGATTTTGACGCCAATGATAATAAAAATGAAAAACCCTGAATCAATC
ATCAAAATGTGGCTACAACGTTAAGATACAGATTTAAGAAACAGAACTCACGAAGCTTAA
AATCCATTATTGTTAAAAACAGCAGATAGAGAATGAAATAACAAAAACATGAAAACAGGG
CATAATATTAATAATATATGCAGCTAACTGGAGACTCCATGTTACAGCTGTGACAACTGT
GATCTCTTGGGTAACTACCAGGTGTAACGAGGTAGTTAACTGGTATTTTTAGACAAAGAC
AAATCTCAAATTTTTATGATAATGTCTTTGTTTAATATTTATTAACCTGGTTTTATCTTT
ATCAAATAAGAGGACACATTGACTGGACACATTGACTGGACACATTGAATAAACACATTG
ACTGGACACATTGACT

>gnl|Apo_MPI_N|181 cDNA; Alvinella pompejana; LEN=701
ACATATATATATATATATACGTGTATGTATGTATGTACATTTTCTTGTTCAGTTGCCAGT
AGAATAGAATGTCGTTTAGAGGACAAAATATCCCCACCCCACCCAGTCACCAGCAAAAGA
CACTGTACTGCTACAAGTGATTCTAGTTGATTCTATTACACGAATCCGGATCATATCAGA
TGACTTTACCATCACGGCTGTTAGTAAACAATGACAACAGGCAGTACTGATATCCAAAGG
TCAAATATCCACTCGACCCCGTGACATCATAACGCTGTCATTATATATTCAATCATGGTA
AATATCGATCAGAAACAGACTGTTAAATATGTACAAGTTATCAGATATATGCTAATAAAT
AAAATCTTGTTGCATCATTTTCACACCGATTAATTATTTTTCCATTTATTGCACAGTAAC
ATTCCACGTTAATGATGTCTGTTGCGTGATGATTTATATTATATTATTTTAGTGATTTTA
CCATAAAACGAACAATTAAAGATTGGCAAGTCCGCTTCAAACGCCTCGTTGTTATTATTT
AATAAATGTCGGTAAGCGCAAACAGTGATTGTCGTGTGAGCGGATGAAATGTTTTGAATC
TCCTCTGGATTTTCACCTGAATCTATACACTGACGCTGAGTTTCACAAATGTCTATCAAC
AAGAGTAAAGGGAGTTCTGCAGGGTTCATTCACGTCATCAC

>gnl|Apo_MPI_N|182 cDNA; Alvinella pompejana; LEN=1420
CATACGTCCGACGACACGACAACGTGCAAAACTAAACTGCATATTTCGTTCTTTCGTGGG
CGTGTGTATAGAAATATGTCCAAAAGAGTGTATTTCACATCATGTTACGCTCCATGGCGT
GTTTACGTACACACATACGCAGAGCGTCACGTGTACAAATCAAACTCTTGAGGGACAATA
TTCACTGCCGGTTTCTACACGAGTCCGATTTATTTAGTTTCCAGCTTACTCAATTTGATT
AAAGCGGCTAAATTCGGACTTATTAACACAAATTAGTAGATGACATTTTGAAATAAATCA
CATGGTCCTTACCAGCAGCTAGCTATTTGGTTTGGATTTCTTTATAGTGGGCCATTTTAT
GAAAATGATTGCATAGTTGTGTGTGTGGGAACTGTGTGGGGGTATTCTGTGTGCGCGCGC
GTGTGTGTATACGGACAGTGAGTGGGGGACAGTGGGGGACTACAGCATGTGGGGGGTATT
TGTTGTAAAACTTCACTTCTACATGACCAACGCCAGTTAGTAAATCACCACAATAATAAA
TGGTGTGACAATGATTTTCTAAACAATTACCTGTAGCCAGGTAAACATTTTCGCAGTTAG
GTATTAATTGTTTGGGCTTATTTTATGCCTTTAGAGCGTGTGCTATGTTGGTTGTTTTGA
TAACGGTTGGGGACATTGCCACCCTGACTTGGACCTCCTGGCTGGTCGGCTGACAGCGTC
CAAGAATTGGAAACATTCGAGAGCGCCACACCAAGCGCAGTCAGAGAACGATTTCGACGG
ATACCAAACACAAAAACTGCCATGTCACCTAGTTGTCATCTTGTTGTCGGCGACTGTCGT
CATGACAACAGCACGTCGACTCAAACCTCCACCGAGACCTGCCTGATGACGTCACCCTTT
AATCTGCTGTTGGTCATTTTGAGAGTTCGGCGAAGAATAATCTTCGTCTGACGTCACTGA
CCTGACCCGGACCCTTCAGATGAGGAAGTTTCGTGACAAATTTCTAATTCCGTGTCGTAA
ACTGAAAGTCGCAATTCGAAACTATCTCCGAAGTGTTCGGATATTTCAGTATTTGTTTTG
GTTTCTCACTGTCTAAGGCAAGCTAAAGTGGCCGAGTAATCTACGAAGGTAACGAGGCCA
AGTGGAAGACGGCAGCATCCGTCAGACTTGGGCCAGGATCGATCCCTAATCTACATTTCG
TGGAAATTATTCAAACGTATCCGGATGGCTCTGGTTAAATCCTGTATCGGTTCCTGGAGA
GGAACCAGCTGCCTTTCTGATGAAGACGTTCGTCTTCCACTAAATCTAAGTAAGCCAGTG
AAAAACGTGGGAATTAAAAAGACTCGTTCATGAACGTAGCATGGCTTCCATTTTGGGTTC
GTTATCGCGGGGTTAGAATTCCTCTGCGTTGATACCACTG

>gnl|Apo_MPI_N|183 cDNA; Alvinella pompejana; LEN=235
GTCACTGTGGCGACTGCTTACAGTCACTGAGCCACTTGCTTACACTTACAATCACTGTGG
TACCTGCTTACAGTCACCGTGTCACGTGCTATCTGTCATACAAATACGCTGTCCACAATC
AACAACCACGTATTACGGTCAGCCGTGAACAAGGCGCCTTGAATTCTGAAGTGACCACGA
CGTGGGCTCTGTACGACAAACACGTACTACACGGGGGACCCCGTCCGGATCAGTA

>gnl|Apo_MPI_N|184 cDNA; Alvinella pompejana; LEN=281
GTCCCTCATCTCGCTGCTCTGTCCTTCCGTCTGTCAGATGCCTACTTTAGCCTTTGGTTG
TCCTTTCTTCTGATCATCGGTCCAAAGGCATATCGCTGTAACTTTCTCTCTTGCTCTTTC
CAGTCTTCAGCCGTCGTTCCGTCGTTTTATGACATTAAAAGAGTTGATAGGTCAACTGAA
GCAACAAGAACACCGTGACTTTATTGACATGCAGCTCAGACGGATCAGAGATGAGGACAA
GAACGACCAGCAGTTCGGTCAGAGAACAACACCAGTCGGAC

>gnl|Apo_MPI_N|185 cDNA; Alvinella pompejana; LEN=256
AAGCCTTTCAATCATGCCCCGGTATTCTTTTCCTATCAAAAGGCTTATCCGTTTCTAAAC
ATAATAAATCTGCTCAGAGAGACACAAACCGATGTTGTCGATGTTAACTGTTATGTCGTA
CTGCTAAAGCTCTAAGGATTATCGGCAATGTGGGGTTTTCCGAAGTAGTGGTTAATTAAG
CAATGGTTAATTATTCGCCATCGCTAATTTGAATTCTTTGTATTAGTTGCAAATGTGTAA
TTATGACATATCTTTT

>gnl|Apo_MPI_N|186 cDNA; Alvinella pompejana; LEN=395
GGGGGCTGAATTGGTGCCTGCCATCCTTGTAGCTGGTAAAGGGACTGTGACAACCGATTC
AAGCTCTAAGGGGACATCATGTCTACTAAAACCGGATCAAATCACGCAGACTGAAAAACC
AAACATTAGACTAAATCTCGCACCTGTTGATTCCTGGCAGTCAGTGCCATCATCTTCATC
ACCACCATCCTCATTACATTATCATTCCATGGAGACCAGGCAGCATTCATCAGCAGATGT
TTCATCTCATCCTTTAGACCAGGAATCTAATCTGCCTTCATCCAGTAATGAGCTTGATGC
AGCTACAATATCTGTCACATACAGGCAAGGCTCACATATAAAACATTTGGAATCAGCTAA
GCATCTGGAAATAAGCACACCAGATACATTACTGG

>gnl|Apo_MPI_N|187 cDNA; Alvinella pompejana; LEN=694
GCAGAGTACGCGGGGGAAAAGTTCACGAAGTTAAAGTAAAAGGTGATGGTCCAACTTCTG
AAGTTCTTTTAGGAAACATGGGTCACAATGATGTTAATGCTGACATCTCAATTGAGGCAG
AAGGTCTAACTAAAGGCTTAACTCTAGGTAATATTACAACTCAAAAAGATGTTGAAGTTA
CCGCATCTAAGCTTCTTGGAGGAATTAAAGAGACTGGAACTATCACAGCAGAAAATGTAG
AAGTTAATGCTAGTGCTAACCTTGCAGATGTAAATATTGGCGATATTAATGCAAATAGTA
AAGCAACAGTTGACCTATCTAATAATAATAAGAATATGACTTTAGGTGCAGTTACTGCAA
ATAGTGCAACAATCAATGCTGCTGACTCTCTAGGTTCTTTAAAAGTTGGAAATGTTAAAG
TAACAGAAAGCCTAACTTATACAGCTGGATTAAAAGGTGCAACTAATGCAAGTGGAAAAG
AGATGGCTATTAATATAGATAAGAACTCAACAGATGCAACTGTAACTCTAAATGGTAATG
TTGGAGATGATAAGTTCGTAATTAATGCAGATGGTGCAAAACTTGCAGTTAAGGGTAATT
TAGATATTGGTGTTGATAAGATTGAAGTAAAAACAGAAAATACTGCTGGTACTATAATTG
ATTTAAGTGGAATTACTGGTCTAGATGGAAAAAA

>gnl|Apo_MPI_N|188 cDNA; Alvinella pompejana; LEN=230
AAACACACTTCTAACCAGACACACACACACACCACAGCATCCTTATATGCACAGAATATA
TACAGATACAGAGGAACAAATTGTCCAGTAAACTTTGTATTTCTGCCTGTGATATAAACT
TGTGGGTATTTGCATTGATTTCACTTTGATACTGTTGGGGGTATTGTCAGTTCAAAGGTA
GTGACACATGTCAAAATATTTATGTTTATCTATTAAGCACTGTTATGTTG

>gnl|Apo_MPI_N|189 cDNA; Alvinella pompejana; LEN=1065
AACTTAATATAATTTAATTTGCCGACATCCAGCCGTCCTCCTTTGACGACGCCGGCGCAT
CCAGTCGACCTCTTGCTGCTGTATATCTCGCCAAATCTCTACCAAACGTCCACGTCTTTC
TTCATTTTAAATGTCCCCGTTCTTTCCCGATCCTCGGCCTGCCTTCAAATTCCATATTTA
CCTACCAACGCGATCCCATCTAACTCCTTTTCATCGTCTTTTTTATTAAATTTATTATTT
GGCTATTTCATGTCACTCTCTCTCTCTCTTTATTAATTCTGTCTTCTCGCATTCTGAAGT
CGCCCGGCTGTTTATATTTGTTGTGTAACTGCCTGGAATTAGACCGATTTTCTCTAATTA
TCTGCTATATACCCTTCTTCCTCGTTCAGATTCACTTTCCTCTATTTGTTTTGATGGCAG
TAGCATTGATATTAACGACGCATTTGTGTGGCAGGAATTATTTTCCTTAACTTAATTCAA
TAATTAATTGATCGCCTGTCGGAGAGTGAGTCTAGCGACAGAAATTGTTGTATTAACGAT
AAATCAATGCTGCCGGGAAGTAAGAATTAACCCGAAAAGAAAAATATATATTTTTTTTTC
TTTGTTTCTTTGTTTTGTTTTCTTTATTAATGTACCGACTGCCAGTATTGCTAATAAATC
TCTTAAACATTTTCACTTAATTATATCAGCGCTCCCTGGAGACAAACGTGGAAAGAATGC
ATTGGAAATGACTTCACTGAACACGATTGCGTGTGTATGTGTGTGACTCGGTAACGCAAT
GAATTTGTTATTTCTTTCTTTCTTTTTTTCTATAAATGTCGCAGTATTTAGCAAGTAAAC
ATTCGTCTGATGGTTATACACACATACGAGGTATTAGATTGAAGTTAGGACAGACAGAAA
GCTGATTAAGAATGATGTGAATCTAGAACAGTCTTAATTATTCGCCAGAAAACTAAACAC
TTCGACGTCTAAATCCTGAAATTGCTCTTTTAATACTGCTTTGTTTATTATATTTACCGT
CCGTCCGTCGGTCTCTGTCTGTGTGTCAGTCAGTCAGTCAGTCAG

>gnl|Apo_MPI_N|190 cDNA; Alvinella pompejana; LEN=224
AACCGGTTCGCAAGGCTATTCCGTTTTTGCAACGTCCTGATGACATCACCCCGGGAGTTG
CCAACCACTACGCCTCTACATTAGTTACCCCTGATGATTACGCCAGTGTGGTAATAAAAG
TAAGAGACGGACGTCCTATCAAAATCGAAGGAAACAAATTGTCAAAAATCACACAAGGTG
GTACCAATGCACGTATGCAAGCCGCCGTATTGGATTTATATGAC

>gnl|Apo_MPI_N|191 cDNA; Alvinella pompejana; LEN=632
AGAGTACGCGGGGACACACAACACGCGCTGCCAGGCGAACGGCCGAGGCCTTCAATTAAA
GCACCGACCTCGTCAACCGAACCAGGCCGCCGGCTCCGACACTGCCTTCCGGATCAACAA
ACAGCCGGCCGAATCCAGGATGGCTAGCCAGGCGCGCATTTTGGATCTGCAGGCCGGAAC
CGTGATGAAGCTGGGCCAGTCGAGGATAGCTTCCGTTATCGGTTTGTTCTGATAACTAGA
ACTGATAAGCTAGTTAGGTTCATTAGCCGTAGTCTTTATCACTACTTCACTTAGAACGAC
GATCAAATTACCAGATAACGTTCTGGGTTTTGCTTACCGTGCGATCGGCTTTCTGCGCCG
GTTTCTGGATACGATCTAAGACGCGGATTCACTATTCGCAGGTCTGTCGCCGGTCGGCGA
ACTTCTCTGTACGACGGGGGAATGCCTGGATGTTCCGGATATGGTCCAGGAGCTGTGCCG
GATCAAACACAAGGCCGACGGCGACTGGCTCATACCATCGCCGTACCTGATGACGTCAGT
CAACGACTCGGCTGCCAGGGGACACGTTCTACTGAAACACGGTCAGTCTGTGACGTTATC
ACGCCATCCCTTTAGCACTATTCCAATTATGG

>gnl|Apo_MPI_N|192 cDNA; Alvinella pompejana; LEN=543
AAGTAATATGGATGGACATACGATGATGGCCTGCCCACGTAGTGCTTCTCGTTCTGGATC
CGGAGGCCTGGATTGTTTTCTGACGCTGCTGAGAGCGTGTGCGTGCGTGCGTGCGTGTGT
GTTTTTGTATTTCGTCGGCGTTCTGGATTTTGTTCTTGTGTTCGCTCCGGCGATGCGCCC
GGCCAGCACGAGTGCGGACCATCTGGATCGCGCCCGCTCGAGGTGAGCGAGAGCGTCCTT
CGGTCATATTCACACGGACTGTTCCGTGGCCTGGATCCTGAAGACAATGGAGCTGGACCG
AACGAAGAGCTGGCGATCCTTCGAGCTGACTTCTTTGTGCCGGATTTGTCGCGAGCTACA
CAAGACTGAAACGATCTCTTCTAATTATTTTCCCCTGTTTATTTTCCTATTTGTTTGTTA
AGTCTTGTTTTATTTTCGTGGTCATACGCCTCTTCTACTCCAAGGCGCCTCTATCAAGTA
TTTAGCTTGGCTCGGAAATAAATAAGCACAACAAATCCACCGGCCTTCTGTAATCTAAAT
CTG

>gnl|Apo_MPI_N|193 cDNA; Alvinella pompejana; LEN=650
ACAGACAGACAGACAGAGTATATATGTGCAGTACTGTCTTTTGAGCTACAGGCGCTTGGC
TTTAAGATCTAGACTTGCACTCTTATCAATGACGAACATAAAAGGTCACATAGCTAACAT
GCCAAAGAGCCTTTCCCATGGCTGTTCTGACGTCATAAGGAGTTATATGAATGAAGAAAG
TATGAACTTGACATTACTTGTAGTCATCTGCCACAAGCCAAACTACTGACTTCGCTAGAA
TCAGAATCGATCGGTATTTGTACTTCACGGTTCAGAGCACGAAGCTAGTGGACACGGCAC
GTCTAATGGCTTTTGCTTAGCCGCACAGAAGCGAACCTCGCCGATAACCAACCCGGCCGA
GTGCCGACTCGTTTTAGTAAATAGTATGTACACATTAGTCGTTTCCGGCAGGCTTTCAGC
GGAAACGACAAATGGGCGTTGTTAAGAAGAGATAAGCCGAGAAAAAGAAACGGCCTTCAT
TAATCGAGACGAAAACGGAATATTAGATGCGCAGCTGGCGACGAACAAGCGCGTTCACCG
AACAAGAGAACACATAAATGAATGGCAGAGAACATTATGTGACAAGTCAACCAGTCCACG
TGGGGATCAAGTGTAAATATTAAAAGCAGCTTTACTCTGCGTTGATACCA

>gnl|Apo_MPI_N|194 cDNA; Alvinella pompejana; LEN=345
ACTGAGTGATCGAGTGTCTGAGTGAGTGACTCAGTCAGTTACATCAAAAATAGCAGAAAC
CATGGAAATCACAATGATTTCATTGATATTTGTCTTTTTTTATATGATGTCAGTTATCTT
TGTGATATCATTTTGCGACAAACTGAAGTGTGGTTGTAATTAAAAATGTTGGATGTAATT
TTATTTGTTAATACATTTTTACAGTTATATCTTTGATAATACAAAAGAAGGGACATTAAT
ACATCTCAACTCTAAATCACCAAGAAATTAATATGTGAATTTTATTGTCATATAAACAGC
TGAATAGTTCCTTTGAGTACTGGATATCTCCCGCGTACTCTGCGT

>gnl|Apo_MPI_N|195 cDNA; Alvinella pompejana; LEN=210
GGTTCGATGCGTTGTCGCCGGGTTTTATGACACCGACAGCCGTCCTGCTCTCGGATGCCG
GTAGCTTTACCGTTTTCGGATACAAACAGAACGACATCTGTTTGCTATTGGCTTCTCTCC
GTCCGCATCATTTGTTCTGTTTTAATCGGCCCCCTTTCAGCTGCTAAGTATTCTCTCTGT
CACCGTAAGAACCAATCGTTCGTCGTAAAT

>gnl|Apo_MPI_N|196 cDNA; Alvinella pompejana; LEN=485
AGCTATCTCTGTCCGTCGTCCCGCCGTCTCCCTCTGTCTCTCACCTGACCACGCACCGGA
AACGGTAAATTGTGACCAGTGAATTAGGCCCCTTGGAGCTGATCTGTGCGCCTGCACGTC
TGTGATACGCATACGGATGGCCTGTAAGGCGCTCTACGACGCCTTCTGGATTCTGTCCGT
CTTCGATTAGCTTAAGACGCTGCCTTTTATTGTGCGTGTATTTGAGCTGCGCGAGGACAC
GCACTTAGACCTGCACATCTCCTTGGTTCTGCCAGGTACCTATATATACATATACAGAGG
CACCGTTATATATTATAGTTACTGGAGTCGATGTTGTGTGCTGTAATTGGATGTGCGTGT
GTCGGTGTGTTTGTGTTTCTGTTGGTGTGTGTTGATGTACGTGTGCCGTTGTGTGTTGAT
GTGTGTGTGTGTTGGTGTATGTGNNNNNNNNNNCCAGTGTGTGTGTGTGTGTTGGTGTAT
GTATG

>gnl|Apo_MPI_N|197 cDNA; Alvinella pompejana; LEN=1094
GGGGGATCAAGATGGCAGATGTTGGTGGTGATAGGTTCTGCTATGTTTACAGTTGTGATT
TGGATGTTAACATACAAATAAAGGTAGGCACTCTGGAGGGGAGCAGAGAGAGGCCGAGTT
ACAAAGCTTTAATAGATGACCCCATGCTACAGTTCTCTGGAGCCTGTCAGGATGGCTGTG
CTGACCTTTACGTAACTTGTCAGGTCTATGCTGGGGGGCGTGCTCTAGCTTTGCCAGTTC
AGACGTCATACAAACCATTTACAACTCGATGGAATTGGAATGAGTGGATCACTTTGCCTT
TGAAGTACAGTGACTTGCCAAGAGATGCTCTGCTAGCCTTAACTATATGGGATGTATATG
GCCCAAGAGATAGTGTACCTGTTGGTGGAACCACAATCTCACTTTTTGGAAAGTATGGAA
CTTTCAGACAAGGCATGCATGACCTAAAAGTTTGGCCAGATGTTGTAGCTGATGGTAACA
AAGACACAACAACTCCAGGTAAAACAAGTGGCAGAGAAGATGAGATGAGCAGATTAGCAA
AGCTGACAAAGAAACATCGTAATGGCCGTATACCTGAGGTGGATTGGTTAGACAGACTGA
CATTCCGAGAAATTGAGATGATCAATGAGCGACAGAAGCGAGATTCTAATTTTATGTACC
TGATGATTGAGTTTCCACTGATACACCTGGATGGGATTGAGTACTCAGTCTGCTACTTTG
AAAAGGGAGGTGATGACATTTACCATATCATTTCATCAGCTGACATGGTTACAGTTCCTG
ATCCAGAAATCCTTCAAGAGAACCTTGTGGAGAGTAAACATCACAAATTGGCTCGTAGCC
TGAGAAGTGGTCCAACAGATAAGGACCTTAAGCCTAATGCAGTGACAAGAGATCAACTCA
ATAAAATTGTTGAGTATCCACCTACAAAGACATTGACATCAGAAGAGAAGGACTTGATGT
GGAAATTCAGATTCTATTTGTCCAGTCAAAAGAAGGCTTTGACCAAATTCCTGAAGTCTG
TGAACTGGTCAGTAAACCAAGAGGCTAAACAAGCCTTAGAACTTCTGCCAAAGTGGAGTC
CAATGGATGTGGAA

>gnl|Apo_MPI_N|198 cDNA; Alvinella pompejana; LEN=681
TGCTTCGAGAATAATATGCCGAAAAGCAAAATGGCGTACGACAGCATAAAACAAAGACGA
AATCGGGTCATATGACGGTCAGTTCAAACACACAGAACGAGCTAGAAGTGTGGCAACTGG
TCTACAGCTGTATGGCAGCTGGTTGGCATTGGCAGCTGGCAAACCAGATAACATCAGTGT
TTAAACATTTAGACCGAAAGGCTGAGCCGACTTTGGGGAATTAGTTCCTTTTAAGACGAA
TCTACCTTGTCCAAGTTGAACTCACTCGACGGTGCTGCCACCTACATTAAAACTGATTAA
CATCCTGTTGTTACTAACAAGCTTAATTCTAAATCACCGTATGAAACTGATAACTTAGTA
ACACGCTGCCTCGTGCTAAACATTTACTACATCAAGCAGAGATTGATCAAGGTAGTCGTA
CTATATACACCATCATAAGCCGCCAGTGAACACAGCTAGCCTGTGAAATAAGGCCAAAAT
TTCGAAAGTGGACCGTCAGGGTTAAGATAAGTGCTTAACGGTGTTACGTGAGGACTGACG
TCATCAGTCCATCAGCACGTGAAGGTATGCTAGTGAGTCCAGGAAATGGCCGACCCCAGT
ACAAGAACCAGTCACTGTGACACAGTGTGAGGACGTGCAGTGGACAACCAATCCACAGGT
ATCAGGGCTGATGTCTTGTCT

>gnl|Apo_MPI_N|199 cDNA; Alvinella pompejana; LEN=442
CCACTCCTTATATTCAGTTGCTAATCTAAAGTTCCATTTTATCAACAACACTGTACATAC
AGCTACATACTGAGGTTAACTGACCTTCTTCCATTCTAAAATGAACTCCATGTGACAGTG
TTACCTAAAAATCACTTAAAATACTTGATATGGATTGTTAAATGTGCTTTTGATTACAGG
TAAGTTTGCAGTTTGTCATTCCACCTACACCAATATGAAGCTCTGTAGTCCGCATAAAAA
TCTGTTAGAAGAAGCAATTCTTCAGCCATGTGACACTTCGTTATTTAGCAGATCTCGTCT
TTTGAGGAGAGAACATCTTCACGGCTCTGATATAATGAGGCAAACACTGGTTTTATATTT
GTGTTATAAATGTTGAAAGTTTTCATTCTAAATTTAACAAAATCTTGTCAGTAGTTGTAC
TGTTTTTAATTGTCAATGTCCA

>gnl|Apo_MPI_N|200 cDNA; Alvinella pompejana; LEN=1093
CATACATATACACATACATACACATATGCTCGTAGCTATTCATATGTCGTATGGGGTAAA
GTGTCTGTATTGTGTACATTCTCGGAGTTAGTGATTAGTGACCCGACCTTATTACAAGGC
GTACAGTACACCAGTCGTTAATCAGGTGTCTTTAGTTTCAGGTGTTTTCAAGGGGTCGGT
GCTTATTGGCGGAGTTATAACTCTATTCATTTAGCACTAAACATGTGTGTGTGTGTGTGT
TTAGAAGACATAAAAGGCACTGGCACGGAGACGGTAAACCTTTACGAATAGCTTACCTGT
GCGGTATCATCAGGAGGTGGGGCCAGAACACTAGCAGCCTTTTGTACTCGTTTCGTACAG
CTCTGTGTGGTAGTGTGTCATTATTTAGACAATCAACCAAAACAGAGTACGTTTCCCCTT
CACTCGATCTTTGGCCGTATTGAGATCAATTTAGTGACATTAATATATCTTGTGTTGTTG
ACAGGTTTTAAATCACGGTTAAACATCTTCTTTCATCGATTGCATTTTTCTACACGTTGC
TTGTTGACCCAGCGTCCATTCTGTTTCAGTGTTAAACATATTAAAGTATTAATCTGACTC
GACCGGCCTTGGACGTTGAGTGCTGGGCATTTATCTGATGGAATGTTGACATTGAGAATT
TAATACGACCTCGTTATTAAAACCGATGCTTTGCAGCTGAGCTGGATAAGTCGTCCAAAA
CGGAAATAAGCAGATAATACGCCACTGGCCTGGCCGGCAGTCACGTGGTTTGTGATAGAA
ATACACAAATAGAAGATCGCTTGCGCGTTTTAAGTAAATAGAAAACACCTGAAAGTATAA
TTGTAACCACAATTGACCTTGCTATTCTATTTGACCTTATTTAACGGGAAAAGGGGAAGA
AAACGACAAAGCGATAGAATGCAGCTGGAATGCCTGGTATACATTAGAATCTATGAATTC
CCAACAGAAAGTATAAACTGTGGCTGATGGTATGGGCGATCTACTCCCAGAAGTTTGGAC
GAATTAATGTTTAATTGTGGTCTATCTTAAAGGGACTGGTGGGATGATATTGTGATCGGT
CGGTCGGTCGGTC

>gnl|Apo_MPI_N|201 cDNA; Alvinella pompejana; LEN=392
TTTAGGTTTTTGCTCTGGGCCCGCTCTATCTCTGCAGCACTATCCCTATACCACATGGCA
ATGTAGAACTGACGTGCAAACACCAAGGCTGGGTCATTCTGGGCATTGTAAACAAGGTAA
TCCAATAAAGCTTTCTGAAGTTCCTGTGTTTTGTCTCTTTCCTCAGCTTGTTGGCTTTTT
CGGCTTTTGGGTAATTTTGATTCATCATCTTCATCATCATTGATCTGTTCAATTATTTCC
TTCACCAAATCTTCATTCAGTATACTGCTAACAGCATCTTTACGCAGCTGAGCTGCCACA
ATACCAAGATAATCTAATGAAGCAACCCTTTGAGACATATCAACTGACTTGTTACTAAAC
TGTGTGACCAGTAGTCCCCGCGTACTCTGCGT

>gnl|Apo_MPI_N|202 cDNA; Alvinella pompejana; LEN=238
CCAGAGCCGGCCGGCTCCACAGCCAGGGATGTATACCTACAAAGCCCCGTATAATGCTGC
CATCACGCCACCTAGCGGGCAAAGCCGATACTACATCGACCATGCTACATCCTGGCTTTA
CGTGTCTACGTCACGGCTTGTTCTGGTAATGTACCGATCAATTGGTGTTTGTCCGTCTGT
GTGCCTATCCTTCCGCCTGTCTGTCCTACCGCCACTGCCTGCCTGCCTGTCTGTCTGT

>gnl|Apo_MPI_N|203 cDNA; Alvinella pompejana; LEN=304
CCAAGTGATTATTATCAGCGAAGTCTGAATTTCATATAAACATTCAATCGATCATTGTGT
CAACTTCTCTCTACCACTGCGAGGCAGCTAGGTTCTGACTCTAAAAGCAAATATGCTTAA
GATGATCAGTTTTCATAAACAGACAAGTGGAAAGATCAGAATCTGCATTTTATATTGGAT
TAAAAAACAAAACATTTACGGCGTTAATGCATTTTTTATGAAAAAGCCAATGGGGTTGGG
TGGGTTCTGCTTGATGGAGTGTGCATTGTGGTGTGTTTGCTGGGGCGCGTGTTGAGGTTT
GTGT

>gnl|Apo_MPI_N|204 cDNA; Alvinella pompejana; LEN=266
TGTGTGTGTGTGTTAGAACTGCGTGTCTGGCTGTTGGATTTCGAATATTTCTCTGTTGTC
AGTCGTGTATCCTCTCAGCGTGTTATCGTCGTCGGGGCACTTCGCCTCGCTCGTTGCCGT
GTTCACTGACCAAACGCTGCTGCGGCCAGTGTCTCACTGGAGACTTCAACTCTTCTTCTT
TCTATCTACGCGGGCGTGTATGTGCCGCTGTGCCAAACCCTGCTGTCTGCACGCATGAGT
GCTGTCACACCGTTGGCAAGTAAAAC

>gnl|Apo_MPI_N|205 cDNA; Alvinella pompejana; LEN=229
AGATAAACATTTGTGCTACAGCCATTTTTGTCCAGTTTGTATCCTGTGTATCTGGTGTAT
ACAGTAAAACCTGTCTTGAGAGACGTTGGTCTTGAGTCGGGTCTTCTATTGGCACTTCTT
GTTTTGTTTATTTGTGATCAGTAAATCGGTGGACCAGTGTTAGGCGGATAGGCCTTGAAC
AGTGGTTGTCTCCTAAGACAGGTGGTCATTGCCGCAGGTTTTATTGTCT

>gnl|Apo_MPI_N|206 cDNA; Alvinella pompejana; LEN=558
GTATCGGTCTACCTCTCTGTACTGCTATCATTATTAGTCTACCTCTCCAACCGCCAATCT
CTCGGTTTGACATGCTTTGTTCCTGAGGAAACGTTTGTAGTTTGAATATAGATTGCGTGA
TAGATGCTTGCTTAATTTCATGTACAAGTGTAAACTGATGAAGGCGGGTTTATTTACATA
TTATTTACATATTTCTCTTCCAATAACCTGGCGACAGATTTGAGAAAAGGTGGGTTGTAT
TGATTTTATGATGAAAGTAGGTTGTAGTATCTTTCTGTGTATACTGGTGGCACCTGTGTT
GTGTGTTGATGGCATTCATACACCATCTTTTGATGACTTAGCTATAACCGTATGTGTGTC
TGTTTGTGTATTGATGAGTTATGTGCGGGTGTGTGGGTATGTTGGTGGCTTCCACACACC
TGTCTATGTATGTCATAGACAGACATGCATATACAGGTGTAGATATGTGTGGACGTTACT
ACAAGACTCACAGACGCAGCTGTATGTCGACACAGACATGTCACTGTGTGTTACTCCTTC
CAGGTTTGGTCCGGAGTT

>gnl|Apo_MPI_N|207 cDNA; Alvinella pompejana; LEN=314
CTTCTTATTTCTACGCAAACTGGGTCCAATTTTGGTTGGTGCAGAGATCCGTAAAGCAGT
CCAGATGCTAATTTTAGTATAGACACATTGTCAAATCTGGACCTGACAATCACTGGTAAG
GTTCCAAGGTATTTATTGCTAAAACTGTTCAAAACAAAGTCACAGTGTCAGTGTCCAAAG
GTGATCCCCTCCTTTTGCACGTGACAATATTTTATACATGAGTGCAGTATATTCATTTTT
CTGTGTAAATATTTCACCTATGATAACTCACTTCAAATTATAACCAGGTATTTTTCGTCC
CAGACGTTTGTGTG

>gnl|Apo_MPI_N|208 cDNA; Alvinella pompejana; LEN=1286
CACATCACAACAATCCCATCTACCAGCTCAAGATTAACAACAACAGCACAAATAACATGA
TCCTCATTGAACTAAGAGGACCTAAGGAGTATAGTGTTGGCTTCACTGTGGTGACCGTCT
CGGAAAATGTGCCAGATGCTCCAGGATCCTTCAAGAAGAAGTCTTCAGGAGACTTCCGTC
GTGGATTCTGTGTGTTGGAACTGGAGAACATCCCAGGTGGCATCTACAACATATCACCTT
GTACCTTCTACCAGAAGCAAGAGGGACCCTTCTTCCTGGACATCAGCAGCTCTGTACCCA
TATCAGTATCACAACTACAGTAGTACCATCATGTTCTTTAGCCAGATGATAAATACTTGC
ACGAATTAGTCTTACATTGTAAAGAATGCTGTGATTTGCATTCTCTACTTGTTGTGCACA
GTACACAGTCAGTTCTTTAATATTATGATTAAATTTCAATCATCAGCTGCATGTTTTTAA
TGAATTATCAGCTTCCTGACTTAATATTTACTTTGACCCTTATTTTTTCATACAGATATT
CTTCAAGCACTTGGTCTTTTCCAGATATCAATCTGATATTAACATGCCTTCAATTAATGA
ATAAAACTCTACACTAATAAACACATGATACCTAATAATGTATGTGAATAGAACATGCAT
GATGCCAAAAAGACTTAAAGCTTTGATACATATTTATTATAATTTGAATCTAGTGTTAAC
ACTTATGATTCTGATATGATATTATTTTCCTACAATTACATGTCTTTGTTTGATTCTCCA
TCTTTAGGCTTGTTTATTTTGAGCCATCTTTCTGCTTTCTTTTGTTAGCAATACAATCTG
TACATCAGATTGCAGTAACAGAAACGACTGATATATGTTTTGTGCAGGTGTGATATTTGC
TGAAGAATTATAATAGCAGTATTATCCAAAACTTGGCCTCAAACTGGCTGATGGTATGTT
TAAAAGTTAATCTGGATCATTCCAACCTAATTAACACTGCTAACTTGGAATGATATCATA
ACGTTTGCTAAGACTTTCATTGAAGCATATGATCCATCACTTGCGTCTATGACAGAAGTA
CCGGCATAAATCAAGATAGATATTTATGAACGACTAACTTACTGTATGGATGAAAAATTG
GAAACTTCATATGAGGGCTCAATAGAGAAATGGTATACTTTAATTTTGTATCATACACCA
ATCTAAAGTGATTTCATTTTGATTATCCATGATTTGCTTGTGTCTACTAATTAACAATTA
TGACACAAATAAAAATGTTTTAATGT

>gnl|Apo_MPI_N|209 cDNA; Alvinella pompejana; LEN=575
TGGAGAGGATGGAGAGACCCATCAAGGGGCTTTTGATATTAGCTATTTAAGACCAATTCC
AAATATGCACCTTGTTGCCCCTTTTAATGAGAGTAGTTTTAAGAGAGCTTTAGATTTCTC
TATTAAGTTTGATAGACCTCTTGCTATTAGATATCCAAGGGGGGCTTTTATAGCTGATGA
CTTTGATGTTCCAGAGTATAGAGTTGGGGAGGCTCACCTTATAGAAGATGGCAAGGATAT
TTTATTTATAGGTTATGGAAATGGTGTTGGTAGAGCAATTGAGACTAAAAAGTTACTAAA
GGGAAAAAATCCAGCAATTTTAGATTTAAGATTTGTAAAGCCCCTTGATGAAAAGATGTT
AAGAGAGTTGAGTAAGAGATTTAAAAAGTGGTTTATTTTTAGTGATAGTGCCTATCTTGG
TGGGGTTGCAAGTGCCATTTTAGAATTTCTAGAGAGAGATAGAATTGATGGCATAAAGGT
TGATAGCTTTGAGTATAAGGATATCTTTATCCCTCACGGGAAAACAGCAGAAGTTGAGGA
GTTTCTTGGTATTATGCCAACTCAAATTGCTAAAA

>gnl|Apo_MPI_N|210 cDNA; Alvinella pompejana; LEN=423
GGGTGTGTATATGTCTGTTTACATGCCGACCGCCGTACTCTACGTTCAGTAGCTGTCGTT
TCGGTTCGATCTTGCAGACATATTAACCGAATGTCAACGAACCCGGGTCGGTTTTGTTCT
TCAGATTGATGACTCGAACGACTGAAAAATTGCTTGTCACCTGTTCGCCGTCTGATAGCT
ACGACTTTCTGTTCGGATCCAGTGCCAGATAGTTTTGTTGAAAATAAAAACCGGCATAGG
ACAGCGGCTTGTTCTGTTCGTAATGTTCCTTTATCGGAGAAACAAACACCGTCTTATCAG
ACACGAGATCAGACAGCGGATAAACATTCGATCAAGATAATAAACGGAAACATAAATACA
AATTTTAGCGATGTTTTTTCTTTTAGACGCAGGAATCCACAGGCCAGCGATAAAAAGAGC
ACC

>gnl|Apo_MPI_N|211 cDNA; Alvinella pompejana; LEN=949
CCTGCCAGCCCGAGCCAGCTGCATACCACAGGCGGACGACAGCATCCTGAGAGAGGACAG
ACCGGAAATGGATACGTTGACGATATCATTTCGGGATTCGGATTCCCCGGATCCTCGCCG
GATTTACGGATGTAAAGGGCATGACCTTTTGTTCTCTTCCGGCTCAGGAATGCGCGCGCG
CAGCGCCAGTATCCCAACGAACGCTCGGATTGGTGGATGCGTGACCGGAACTAGCAAAAT
GCTCCACTCACGATCCGAGGCGAGAATCACGTGATCGATTTGTCGCCGGAAAGCCCGCGT
CGATTGGCTCTGCGTCCGAACACCGATTCCAGATGGAGAACAGGCGGTTATGCATTTAGA
TTTCTACATCGAAGGCTGGTATTTCTTATCGAGTGCGTCCAAACAAACACAAACAAACAC
GCAGCTGGGTGGGTCCGTGTGTGGCCAAGAAGAGAAATGTCGGTTTTGTAAATTTATTCT
TTTTCTAAATATTTGTGTCGTTTGCCTCTGCATCTGTATGCATGTGTATATAGTAGAAAT
GTCGACAAGCCCCGATAGAAAGGTCATATAGGCTTTAGGTATCCAGTGAGGCTTATCACC
ATAGTAGCATGTTATGCCATATTATTGTGGTGTTTAGAAACGCCGCTGCGTTGGGCAAGA
ATGGAAACAATCCAGCAGTATAGTGTATAATGATATGTTAATGATATGATGAACAAATGC
TCATTATCATTAAAATATGCTGAGAGCTTCACCTGTCTGAGTGTCACGTGGTAGAACTAA
TCCCGTCGTTATTACATATCCATGATGTACGTGTGTGATGAAACGCGGCCACTAGCTGTC
GCCGGCACTTCACGATTATGACGTCATTAACACCATCATTCACCTCCAGCTGCCCACAGA
GACACACAGATGTGCAGCTGCGAAAGGCCACACACCGACGAGCATGACA

>gnl|Apo_MPI_N|212 cDNA; Alvinella pompejana; LEN=659
GAGGCCATCCGTTTGAGGATCCCCCACCTGACCCTCTACGTCTTCTCAACGGAGAACTGG
AAGAGAACGGAGAAGGAGGTTGGTTTTCTGATGAAGCTCATAGTTTTCCACATGCGAACC
GAAGCCTCGTTCTACAAAACAAACAGGATAAAGGTTCTCCACGCGGGAGATATGCAGAGT
ACGCGGGAGATATGGAGGGGCTGCCTGCAGAGGTGAGGAAGGAGATCGCCGCCTCTGTGA
GAAACACCGTGAACAACGACGCTATAACGGTTACCATGGCCATAAACTACGGCGGAAGGG
ATGAGATAGTTAGAGGGGTAAACCGGTGGCTAAAACGGAGGGGGAACGATGGAGGAGAGT
TCAGCGAAGAGGAGATGGTGGAACACCTTGACAACAGAGGGGTACCCGATCCCGATCTTA
TAATAAGAACTGCAGGAGAGCAGCGTATGAGTAACTTCCTCCTCTGGGAGAGCGCATACT
CCGAGTACTACTTTACCGAAACTCTCTGGCCCGATTTCAGCGAAGGGGACTTCAGATCGG
CCATAGATACGTACGGAAACCGGAAACGGAAGTTTGGTGGTGTAGAAGAATGAAAGAGGT
AGCCAAAAGGTTGTTACTGGCGGCACTGATGATCCCGGTGCTCGTTGTGGTGGTTATCT

>gnl|Apo_MPI_N|213 cDNA; Alvinella pompejana; LEN=253
AGTTCTCGTCGATTTCTTTTGTTTGAATTTCACTTTTCTTGTCAAATACTGCACACTGCC
AAGGATTGTGTTTTATGCAGTTACACAAATGCGAAGTTTTGTTTTATATTAATTGAGAAT
GAACACATTCTTTAAATGTATATTTACTGGGTTTAGCTCACCCGGGTATTCTATTCTATA
TTCAGTGCTACTGCTGTTTGATTATAACCTGTTATTTCTGTTTGTGGAAACAGATGATCA
TTTCCGTCGACTC

>gnl|Apo_MPI_N|214 cDNA; Alvinella pompejana; LEN=389
CAGTCAGATTTTGCCCTCGAATGGGAAAGGATATAGGCAAAAAACATGATAGTCATAAAA
TGGTAGAACCAACAAAGTATTGAGAGAACTCGCGGGACAATAACTACAACCACAACATCA
GTGGCAATAGTTGTACCATCTCCGTGTTATCTGTGTAACAATTATCCAGGAATTATAACA
TCTAATGTCTGACGTCAATAATCTGATCTTGTTTAAAGTATTCCTGTTCATTTTTGTCGC
GCTTAGAATCAAAGACAAACCCCCCTCTGCACAGTACGAGAAGATCAAAAACCGACCACA
TTATAGGCGTTGTCCGTTGTCAAGGCCTGGCCACAGTGATTAAACGACCTCACCCGGCTT
ATAACCGGCTCGTTAAATGCAGCGCTCCT

>gnl|Apo_MPI_N|215 cDNA; Alvinella pompejana; LEN=545
ACGCTGACCGAGATGCTGGTATGAAAGAGTCTAAGTCTGATAGAAGATTGTCAACATCAC
GAGACATTACGGCTATGTATTAGTTGTAACACCGTTTGTTGTTAATGCAGTCTCGGCAGA
CAGGCCAGATGCATACAAATAATGCACCATTAACGTGATTATGACTTTACCACGTTCGAC
TTTTAAATTAGTGCACATTCACTTCCAAAATGCTAAAATAATTGTCATCAATACCTTGTA
GATGGCCAATAATTACCTCGTATTAACACTGGAATTATGATTTTACCAAGTGCAGTTGCC
TGACGGCGTATGGCAATTGACTTAGTAGAAAAGGTCACTTGACCAAATGTCAAGTCTGTT
GAGTAGTTAAATACGCAAACTGTACAACTGGTGTTTTTAAAGGTGTTACAACAGCAAACA
CTGCCTCGGCAAAGCGATCTGACATCTGTGTACTTGGCCAGTAGCGTGTCAGAAGTTCAG
TACGACACAGCAGACGGCGGCTGAAGACTGAACCCGGGACGAAGGTCGTACTCTGCGTTG
ATACC

>gnl|Apo_MPI_N|216 cDNA; Alvinella pompejana; LEN=979
ACCGGTTTCGTTCCAAAAAGAAACGTTCTCAGGTGGTTGAATATCCAGTGTGTGTGTGTG
TCCAGTGTGTATGTATGTGTGTTTCCAGTGTGTGTGTGTGTCAAGTGTGTGTGTATGTGT
GTCTCCAGTGTGTTTGTGTGTTTTTATGTGTATATGCACGTTTAACGTGTCTCTAGTCTG
TGTGTGTTGTCTGTGTATAGTATTGTGTGATATATATTATGATGTTGCCAACTGACAACA
TTACATTCAAATATACGATTGGACGAAAGATATTACAATTGGGCAGAATATCTATTCAAT
AACCACCGAGTTAATAACATCATGAAAACTATAAAGTTGTGATTTCACTTACGTAAGACA
CTGTCAAACACTTGGCGATTAATTAGATTGTGATCGTATCCAAGACTCTCCTCGTTGTTT
CAAGCTTTAAAAATTAAAAATAAGCCAAATTTCCAAACAAACTCTTGTTGCTTTGAATAT
TCTAGTCCAGATATTTACTAAAACCCGAGGTAAGTATACTTAATTTACAAGATACTGTTG
TACACATTCCAGATGCTGGACTGACCTTGTACAAATGTACAGAGCAGTGAGGCTGTGATC
AGGATTCAGTTCACTTTTGAGAGTGACACCTTCCCAAACCAGAGCATACAGGAAACGTTC
TTTTAGACTATCGGTGCCTGATCTGTGGAATGAGTTACCTGATCGTGTTCAATAAGTGTT
TTTTTAATTAGCTTATCTTTAAGGTTTGCTTTAATTTCTTTCAACGTGATTTATTATATG
AAGTGTGTTCAGTTAGGTCATCCATAACACGGCTCTGTTTTTCCATGTAAAGCTCATGCT
GACTGGACGCTAGGTCGGTCGCTCGCTCGTTCGGTGCTTTTTTGTTTCTGCATGTGCTAC
CTATATGTTTCTGTGTTTGTATATGGTCGTCTCTCTCTCTCTCTCTGTATTGCCGTCTCT
CTCCCCCGTACTCTGCGTT

>gnl|Apo_MPI_N|217 cDNA; Alvinella pompejana; LEN=1114
CAGTGGTATCAACGCAGATCACTCATAGCTCCCCGCTCGGCCTCTGTCTCTCTCTCTCTC
ATCAACAGTTGGTCTTCGTTGTCGTGCTACCTGAAGAATGAGCGGCAGCGAAGTGGGTCA
GATAACGATAGCTTACGGAGTCAGACCGGTCACAGTCACGGTTTCGCGTGTTCCCCTCCC
GTTACACGTCGTCCGCTTGGTTATTCTCAGTATATCATCCGTCGGCGTCTGTCCCTCCCT
CCCTGCTCCGAACGTCGCCACATAGCACCATGGCACGACTAAGCCAACGACCATTATACG
GTCCTTGTGCTTCGGATCCATACAGGCACACCGCGGTGCAGCACGCCAATCGGCCCGAGC
TGAGCCGGAGTGGTGTTTGGTCAGTGCGCCGGTGTTTGAGCTGTCGACACCGGCTCGCTC
TGAGAACACAGTTTCAAGCAGTGTGTCACTTAGCTGCACACAATGCGGCTGTCAATAACG
ATTCGGATGGTTGGCACGCCGCGCTCTTGTAGTCAGTTTCTGAATAGTCCATTATCCCAG
ACCAAGAAATGACGATTTGAGATAAGAGCAGGAATCTTCTGTGTTTTATTTGGCCATCGG
GTGAGGCAAATGGCACGTGTGTTTAGCGTTTACCCGAACAGACTAGAGTGTAAACAAAGG
TGACAAAATTAAACCAATTTGACCTCGGTTAGTGTGTGAAGGTCAACCGCTTGGCACCTA
GCCTTGGGGCGGCGTTTTATCGGTTGTCCGAGACAAAACACAAAACGAAAACAATTGTGT
GCTTTGTAACAGACTTTTATTGGGTTAATCATATTCAGAACGTTGTGATCTTCATTCAAC
TTTCAGAACACAAAACTGGTCGCCTGCAACAAACACGAAGCTAGCCGTGAATCAGTTAAA
TAAATTAAACGAAGACAGTTTCTTCTTGTTTGTAGGAAGAATATACGATCTCCATATTCA
AGCTTGACTCGCATTTTGCATTTGTGTTGCTTTTTAATTAACTACAGCTTAATGAAGGAT
TAAGCATTTCGAATCGGATCATTTGAAATAAATTCTCGGACAACGAACTGTTTCTCTTAA
CGTCACACGGACCTTGGCCCGCGTACTCTGCGTT

>gnl|Apo_MPI_N|218 cDNA; Alvinella pompejana; LEN=251
AGAGTACGGAGCCAGTATTCAATAATGTCGATGTAAATGGACCAAATCGATTACATTATT
AGTCCGGAGAAGCGAGTCATTTATTAGTTGCATTAAAGGATTTTCCTTGGACGATGCTTG
AACTGATGTAGTAGATTCTGAAAGAAGACCAAAGCAAATGCCAATGGCAAAATGTTCATT
GTTGTAAAATAGTAACTTGATTCAGCGGTGACCGTGTCATAAACATACCAAGGAGGCCAT
TTGGCCGTCGG

>gnl|Apo_MPI_N|219 cDNA; Alvinella pompejana; LEN=266
TGTCGAGTCTTACAAAAGATATCGATTGTAGACATCCATATTATTTTTCACGTGTGATGT
CGTTTTAAATCACCTCACCTAAGCCTGTTGCCATATTGTGAGTTCCTCCTTTCTTGCTCG
TCAGGGAAAAACTATCTCCTGGCAATCAACAAATGCTTTTTTCTTCTTAATGACATCACG
TTATTGAATGCCGTAGATACAAGGACCATTATTAATATATAATGCACAATAAATCGCGGG
CGTTTTCTGCGTTGATACCACTGCTT

>gnl|Apo_MPI_N|220 cDNA; Alvinella pompejana; LEN=221
ACAGGAAATAACACTTCCGTTAGTAACCATAAACCGAAGCAAATAAACAGGACGCAAGCA
ACAAGGAAGGCAAATCGTCTAAAAAGTAAAAACTTGAGGCAAGAAAAAACAGCCGGCGAA
TCTGGCCTAAAATTAGAAAGTGTACTCAATCATTTATTGAGGAACATCTAAGATAAAGAA
GGAAAAAACACGGTCAGTGGATTAGATAGGACAGAGCGTGG

>gnl|Apo_MPI_N|221 cDNA; Alvinella pompejana; LEN=250
TCAACGCAGAGTACGCGGGTCGCGCGCCCGGCGCGGCAACGACAAGGCCGGGCAGTACCA
GAGGGTGGAGAGCGTCTCGTCGATCGTCGACCACGCCGGCGACCACCCCGACCTCTACGA
CGACCAAATGGACAGCGTCACCATAATATAACACGTCCGTCATCCGGCGCACGACAGGGC
CGCCCCTCTGGCCATCGCGATGCCTTAATCTGGTCACTGCTGCCCCCTGGCGACGGACTG
CCGCCGACGT

>gnl|Apo_MPI_N|222 cDNA; Alvinella pompejana; LEN=457
GTGGGCATGTGTGTGTGAGAGAGAGAGACAAGACAAGTGTGTGTGAGTGAGCGAGTGTGT
GTCAGAGTGGGCAAGGGTGTGTGTGACAGTGTGTGTATGTGAGAGAGAGAAGGCAAGCGA
GAGAGAGAGAGGGGGGGCTAGTGTGAGTGAGTGAACGTGTGTGTCAGAGTGGGCAAGTGT
GTGTGTGTGTGTGGACATGTGTGTGAGAGAGAGGGGGCAAGTGTGTGTTTGCACCAGCAG
AAGAGCAAGTATGCTTCCGTGTGTCTCCGCGCGCGCGCGTGCGCGTTTCACATAATAAGG
GTAATTCATGTGAACAGTTAATTATAGCAAAGCATATGAAAATATATCATCAACTATCGT
ACAACATAAAGGTGATCATGAAAGACATCAGGCAAATAGCTGTTGCTGGCGACAGGCTTC
ATACACAACCATATTTCGACCGACCACAGACGTGCAC

>gnl|Apo_MPI_N|223 cDNA; Alvinella pompejana; LEN=715
ACGTGTCTGTGTGTGTGTGTGTGGAAGCTCATCACAGCAAGAAGTATTGTAATCTGATCA
CGGCCAGTACACTGTCATTTATTGATTGCCGCTAACTGGTCTGGTCTCAGTGAGAGCCAC
GCGCAGACACAGACACACAGACACAGTGACTGTGTAGAAACGTGTTTAATTGATAGCGAT
TCCAGTATTGATCGTGTAATACAGTAATCCAGGATAACACTAATCTATGGCCGCAGTGTA
ACCGTTATGAAGCCCTCAGACGGACACGACCTAGCGCCCTGTTTGGCTCAGAGCACGTTC
GTCAGTTATTCAGGATATTGTTGCCGGTGCTAACGCTAGTTGATTGCTATGACCCGTTGT
CGGATAGGTTTCGTATTGGTTTCTGATCGATTCTAACGACGGATTAAATGTAATCAAACG
ATTTCGAGCTTCTGAGCGCATTCGTTCTGTCGCGTGATTTTGTTCGTTTCGCATTGACAG
ATTGTAGACACAAATTATTTTGTGTGTGTTATCACTCATTATTGTCACGAAAAGAAAAAC
AACACACGCACACATATGCTTTTAGACAAATGACAAGGAATGTTCTATCTACCATACGAA
TATATTGTATGGATATATGCGTAGTATATAGAGATGTTCGGCGCTCAGAGATAGCGGGAC
ACAATATCGTTTGAACGGATGGCTGTTAGTGCCGCTACTCTGCGTTGATACCACT

>gnl|Apo_MPI_N|224 cDNA; Alvinella pompejana; LEN=225
TTAACGGCACCTCCACGACAGTTTATTAAAAGATAATTCACCTCGGTGGGGGACCTTTAT
CTTCTGTCAGCTTCTCCTAATAATTATTTTCCTGCTCATGAGAAATAGAAAACTTGATGT
ATGTTCTAGAGCGGCTTTAGACAGAAGTTATGATTTTCTTTGATTACTTTGATTTGGCCT
GTGAGATTCTGACCAGCATCAAGACAAGTGTATTTTAAACATACT

>gnl|Apo_MPI_N|225 cDNA; Alvinella pompejana; LEN=917
TTGTCTTAAGCGAAGACTCGACATGTCTTTTGCTATGGCTGCTAAGAATGTGCTTATCGT
GTTTGCTCACCAGGAAAGGAAGAGCCTGAATGGTGCTATCCTGGATTTGACAGTCGAAAC
GCTAAAGTCAAAAGGTCTCAATGTGTCTGTGTCAGATCTTCACGTCATGGATTTTAATCC
AGTAATGAGCAGGAAGGATTTTAAAGGTAAATCCGTAGCTAAGTACTTCTTGTTGATTGA
AAAGCAACACTGATACCAAAGATATTTACTTTTAAGTTAGCAACTGGGGGAAGTATCAGT
TTGTATGTGATTGAATTACTTGGTTGATTGTACCTACAAGGAGGTTATTGTTTACCTGTT
TCTATTGCTTCTTAAACTACCGTGATTTGTTCTTTACACAAATACACACACCTGTCTAAA
CGAACCATCTTTAGTACGTCTACATATAGATTAACAGTTTTATTTATCGTGTCTCCGAAA
CGAAAAGTGGAAGGGTCAATTTTGTGTGATTGCTTTTTCAGGACAAGTGCTGATATTGAC
AGGTTTCAATTTCTCTGTGTTTGCAGTGTTTCGGTTGCAGAAAAAATTGCTATTTATTCG
GCATTCTAAGCGGCTTACAGTTAGAATACCTCGGGTTACGTGTGCGTGGGTGTGTTTGTA
CCTTAAACTTAAACCCAGTTATGATGCTTTGTCGTTTTAAAGATTGTTCGATGGCCACTA
GACTTCCCAAATATCTATTTAAGAGTACAATATCTGCAGTAAATATCGTGCAGTTTATAT
CGCCTTTCAGAATATCGCCAAGTGATACAAATACACTTTTCCTTTTTATTCAAGCTACCT
AAGGCCAGAGACAGGTGAAACCCAGAAACGAGCACGTTTAATTTGATACATTTATAAAGC
ATCCTTGAAAAAGTCAC

>gnl|Apo_MPI_N|226 cDNA; Alvinella pompejana; LEN=233
CTGTCTTCATGTATTCCCCTGTCTGCTGTCTGTCTCTATGTATTCTCTTGTCTGCTGTCT
GTCTTCATGCGTTCTCCTGTCTTCTGTTGTCTTCATGTATTCCCCTGTGTTCTGTCTGTC
TTCATGTATTCTCCTGTCTTCTCTCTGACTCTATGTATTCTCCTGTCTTCTGTCTGTCTT
CATGCATTCTCCTGTCTTCTTTCTGTCTTCATGTATTCCTGTCTTCTGTCTGT

>gnl|Apo_MPI_N|227 cDNA; Alvinella pompejana; LEN=488
TTGTCACTTTAAACATCACTGGGGTCAGCCAGTTACTCCATTCATACAGAGCCCAGATGT
TTGGTACGACGTTGAACTCGGAGCAAAGTTCCTGAAGTTCGCTGGCGTCACAGCTGATCC
TAGATCGCCACTCCTTGTTATCAAACTGTTGGCCGAGCGTGGCCAACTTTGGTATGTTGC
CTTTGACACGCGAAGCCATTTCGGCCAAGTCGACTTCGTGTTGTTTACACGTTAAAAGCA
CGCCGGTCTCTTCGAAAGTCTCTCTTATGGCACAGATTCTAAAGGCTATCTCCGGTGGAA
GGATGGCGTCCGTGAACTGCTTGTTCCGTATCATAGGCGGTCTGGATCCAGGAACTTGGA
ACGGCTTCGCTAGGTCCTGGATGCTCTTGTATCCAGGTATTTTACTGAACACCTTCGCCC
AGCCTTTGGCATCGTAGTCGGCCTCGCTAAGCACTCCGCCGGGGTAGACGTGAGCATTCG
GCAAGAAA

>gnl|Apo_MPI_N|228 cDNA; Alvinella pompejana; LEN=572
AACGCAGAGTACGCGGGAGCGGTTGGATTTAAAACAAACAGGAGATTTTATCCTTACCGC
AACATATCTAAATATGTAGAAAACCCACTATATAGTTATGAAGAGGTTTTAACGAAAAAG
GATATGTTAAACGAGAAGATTTTTTTAGGTCTCCGTTCTCTCGTCGGTATCAGAAAGAGT
ATTTTGAATAAAGAAATGAAAGAGAAGGCCAATTTTTTGGTGACAAAGAACAAGCTAAAA
ATAGAAAATGGGATATACTATAATAATAACTTTTTTATAAGTGACGAGTTGGCACTGTTT
ATTATGGGATAACAACCGTTTTAAAACCTCTTTTTTTCGTTATCTTCAGTCGAAAATTTG
TAAAATTTATGTAAACTAAGAGAAAAAATCGGGTTGGAAATTGAAAAAACAATATTTAAA
TCTCTATTTAATAGAATTTGCGATAAATAGTCTATTGAGAGCCAAAGGCAAGAATATTTT
TATCCTAATTATTTTTACACTTTTGACCTTTCTGCTCACTTCCGTATTTCTCATTACCTC
ATCTATCAAATACGAACTCGAAACTACGGTGG

>gnl|Apo_MPI_N|229 cDNA; Alvinella pompejana; LEN=483
AATATATATTTCAGTATTTCAGTGTCTAATACTCATTCCTCGAGTTAGTTGTCTTTACAG
AGTGACGGTATTACGAAGAGGTTTGCTCACAAATGAACAGCTCTTTGTTAGCTTGTGTTT
ATGTCTGTGTGTGTGTGNNNNNNNNNNNNNNNNNNNNNNNNNNNNNNNNNNNNNNNNNNN
NNNNNNNNNNNNNNNNNNNNNNNNNNNNNNNNNNNNNNNNNNNNNNNNNNNNNNNNNNNN
NNNNNCAGTCAAACGTCCGATGGTTGTGTGTCTGCGTAGGTCGAGGTCTGTTGGCTCTCC
GGCCGGAGAGACGATTGGCGTGTGTCCTTTGCATGTTTTATATTCTGGAATGTTTTATCG
TGAAATAAACGCACGTGTGTGTGTGCCCCGGCGTCCAACGTGTTCAGTTGAAATTCCTGC
TAGAAGCACCTGTCCTAGGAGACCACTGAAAGACATGCCTCATGCAGCTGTGACCAATGG
CCG

>gnl|Apo_MPI_N|230 cDNA; Alvinella pompejana; LEN=398
TTTTTGCATTTTACCAAGTCCCATTTTAGCATGCGACTCGTTCATTTATAATCTAGTTGC
GTGATATTATATTACACCCAAAGTTCAGTTTTCGTCTACAGCGCAATCATTTATTAAGTT
CTCATAGCGACTGCTGTGTATCTTTCTCATTTGACACCTGACCTGTGTCAATAATACTCA
GTTTGTGCCTTGTACTCTTGCAGGTTTTTTCCAGTTGAAGTCTTCCAACAAACCAGGTTT
ACATGCTTCATACTTGTAACATGTGATCGTTATTGCATTTTATACTTTAACGTAGCTCCA
GCCATTTATAATTGTCTAATACCAAAGTTGACTCTGGTACTTACCTCGTCAAAGCATTTT
CATACTGATGATTGTGCTTATGTATGAAAGGGGATCAC

>gnl|Apo_MPI_N|231 cDNA; Alvinella pompejana; LEN=535
CAGAACCGCTAATAATAGCTCCGGCATGACCCATTCTTTTTCCTTTAGGTGCGGTCTGTC
CGGCAATAAATGCCACAACAGGTTTTGTAATATTTTCTTTTATATATTGGGCAGCCTGTA
TCTCTAAGTCGCCACCAATCTCTCCAATCATAACTATCGCATCGGTTTCGGAATCTTCCT
CGAACATTTGGAGTAGTTGTTTGTAGCTAAGACCTATTATAGGGTCACCTCCGATACCAA
CGGCGGTGGTAATTCCATAACCCTCATTTACAACTTGATTTGCACCCTCATATGTTAGAG
TTCCCGATTTTGAGATAAGTCCGACATTACCCTTTTTAAATATATTACCCGGCATAATTC
CTATCTTACATTCCTCTGCGGTGATAATACCAGGACAGTTTGGTCCAATCGTCATCATTC
CATGTTTTACGGCATGTGCTTTTGCCATTTGCATATCTTTTACGGGAGCACCTTCCGTAA
TAATAACCGCCAATTCTATTCCAGCCTCTGCGGCTTCCATAACGGCATCGCCAAC

>gnl|Apo_MPI_N|232 cDNA; Alvinella pompejana; LEN=339
ATTGCTATCGTCTGTTTACTGGTCGACTCTCTCCTGGGCTGGTCAAGTTTCCGGTTTGTA
AACTGTAGAAGCTGTGGTCGGCACGCGCGCGCGTGCACGCGGCCGCGCGAACACTGTGTT
TCTGGCTTGGAGCCAGACAAGTCTCTACGGATGCCGTCACACGGCCTTCAGGAATGGAAC
TTAATCCAAGGCAAATAATCCAGACAGACTAACCGCTACCGACTGATCCAGTACGATCGG
CGAACAGAAGGAACTCTGTTAAAACTAAAAGGCTTGTCCAAGGCCTGTCTCCGTCATCAA
CCAAACGGAGTCCGACTGTGTACGTCCGTGTCACGGCAG

>gnl|Apo_MPI_N|233 cDNA; Alvinella pompejana; LEN=1056
CGCACCGTTCTGCCTCCAGCGTCTTGGACGAGTGCGTTGATAACACCTCGGTGTTGAGAT
CTAGCGTCTTTGATGAGTGCTGCGACAGGATTTCGGCACTGATGTCAACCGTCATGGAGT
GTATCGAGTCGATGTGCGGCAGCTCCCGAACGTCGTCCTTTTCTATGACAGAATTTGCCG
GCGAGCTCCGATGGGCGCTGCCGCTGTCGCTGCCATTGCATGCATAGTCGCCGCTCGCGG
CAACGCTGGCACAAGACGCGGACGCCTTCTTCTGGTGGTTGCTGACGACGTCGTCCTCGT
CCGCCTCATTGTCGGCCTCATGTCCAATGTCATACAGTGATTCCACGATGACGACCTTCT
CCTGACTCGACTGCAGACTATCTGAAGCCGTACCCTCCTCCTCAGGTTCACCAGCCTGGT
CTGGTGATGGTTCATTGGCTGGCTGTTCACTGCTGTCCTTGTTGTCGGCCACAATCTCAT
AGCCACGGCTGTCGGTCTCGGGCTCCGAGTGAGGATAGTTCTCGGAGATTGGCTCAGAGA
GTATGCTGCTCGTGAATGAGATGGCGCTGCATGCAGAAGGTGTTCTTGAATGGCCCAAGT
GCGCAAACAAATGGGATAAATTACCCGTGCTTGTTGATGTGGCTGGAACTGTAGGGGCAT
GTGGCTGCTGTTCCATTTCTTGTTCGAGCAATGCCACCATTTCCTTGTATGCATTCCTTG
CCTTCTCTGACAGTGTCATCAATCTCTTAAAATTCTCCTGGAAGAATGTGTAAATGAAGT
AGACTTAGATCCGCATATTAAGCGGAGGAATCTTTATTCATTTCAAAACAATGACAATTC
TACGTTTATTGACAATAACAGGTTGCCTCAGTATGCTGTTGAGTTTCCAAAGAGAGAAAG
TCCACTCAGTTTTAGTATTTTATGCAACAACTTCAGTTCATCACTGCATTTGAGATCATA
AAATCCTATGCAAATACAATCGTCTCTGAAAAGAAATCTTCCTCATGCAAAGGGCGTATT
ACTGAGACATGCTACATACCCCCGTACTCTGCGTTG

>gnl|Apo_MPI_N|234 cDNA; Alvinella pompejana; LEN=923
ACGCAGAGTACGCGGGGAAGGGTGGAGAAAGGAAGGTATGACAGGCAACATATGACGTAT
GACTCAGTTTAATTTATGTACAACAAAGCAGTCAGTTAAACGATGTGATGCTAACCAGAT
CACAGAACAACGTCCTCAAACATAGACAAGCAAGGACTATTACCCCTCATTCAACCACAT
ACAACACCCTCCTCAACGCCCAAACAAAACACTCCCTTACAAACACACAACAACCTTTTA
AACGCACATCAATAAAACATTCTTGCAAACCGCCCACGAATACAGCACTTTCCCAAATGC
ACAAGACGCCATATACATAAATAAACGACAAGTTGCCTTATGCTCGCTGGAAACTCCCCA
GGAACAGTAAAATGTGGTCGATTTCTTGTGTTCAGATCTAAATTGAAACCAGTTCGAGGT
ATACAACCTACAATGGCCAGGACACAGCCATCCTTCACGTTGGCAATTACATACATTGAC
ATGATTACCCTGGTCTGTGCCGTGGATGAGCTAGTTAATTAATTAATTACTGTGGTTTAT
CTGTACTGCCGGTGGGGACCATACAATGCCCTCCCACGTGCGACATGTAATCCGTCCGCC
CAGCGGGATACAGGTGACATCCAATCAAGCAGCAGGCAAGTACTTTGTTAGTGCAAATAG
TCTGTCTGACTGCTTACACCGGTTAACTTAGAGAGTAGCATCTGGCTGGTAGAGGTCTGT
AGACGCCGACATGTCACAGCGTCTGATGCAGGCAACTAAAAAAATTAAATAAAAATAAAT
ACCATCCGCGTACACAGACAACGCACAGTGGGAACTCGCTGTACGCGCTGTACGCAGCCA
AAGTGCTGCTACACAACGCCACCTGCCGTCTACACCAGACCGAGCACGCAACGTTTTCGA
AGCATTTCCCTCACAGCAGTGGG

>gnl|Apo_MPI_N|235 cDNA; Alvinella pompejana; LEN=673
GATTTATTTTGTAATTATTGTCATTGTTACAGACATTTTCTGTACACTTCTGAAAAAAAT
GAATGGATTACACAGGGAATGCCTACACAATTATATGATGTACAAAATAAGTATTTCCCT
AGGACAGGTTAAGAAGAAGAGTTCGTATTATTGAGACAAACACCCTTTTAATGTATGATC
TAAGTTACACACGGACACGCGTCAAGTCTCGTGTAGCGACTACAGCACTTCACATTTCGT
CATCTCCCTTTGTACATACAAAAAGAAAACATAATACAGTCATGCCGCAGTACACAGTTT
GGATACGACGTGTGCAGTGCCGTTTCGGTATTTCGTTTTAGGACCGCACTGAACTCGTTT
CAGAAGACTTGCCGACGAGTCAGTGACGTTTATAAATACAGGAACGATATGCATCAGAAT
TTGTCGCTCGGAAAAAACACACGCACGTACACATAGGTTAAGAGGATGACCGTGTAACAA
ACAAACAACCGAACAAATGAACAAACAACCGAAAAAAATGAACGGGAACGCATCACCTTC
TAGAAGCGACATGTTTAACCGTTAACAAGGATTTCTTCACAAGTATGGCGTCTTTGGGGA
GAAGGATGCCATTGTTGGGCCGCCGAAGTAAGACAACATTAAAACTAGCATAAATAGACA
GACAGACAGACAG

>gnl|Apo_MPI_N|236 cDNA; Alvinella pompejana; LEN=310
AAGTGCAGGAAGTCCTATAGACCTCTGGACCCCAGAAATATTAAAATAAAACGACCGATT
TTGGATTTTCACATTTAATCTCTACTTGGCACCATGCTGATTTAATTTGCTGATTTTGAC
TCTATTAATTTTAAATTGTAATGCCTTTGGGACCTGAGCAGACTCGTTAAACATTTAAGA
TATCCATCTTACCCCGTGATGTTGAACAGACAAAGATTTGTGTCTTACAAATGGCTACAT
TTTAATTTACGGATGAGCGGAATCTTAACCTTACACCTTGGATCAGCAGACCTCACGTGA
TTGGCCATGC

>gnl|Apo_MPI_N|237 cDNA; Alvinella pompejana; LEN=345
GCGGGTAGAGAGAAAATGCGCTAAGCAGGCAAACAGAGGCCACACACGCACAAACAAACA
CGTGAGAGAAAACGCCGATTAACCCCCCCACACACACACACACCATGTGGACCAGCATAA
GAATCCCTTGATAAACCGAGCAAGACACGATCGCACTGCTGTGTACACACACACACACAA
ACCCAGGTGTACACACCTTCATTCGTGGACGGAAATGAGGTTTGGGAAGTAGTTACAGTG
ATCGCTTTAATCAGAGCAGCTGAAGCAGCGGGCAGTTGTCGTAACAGCTCAGAGACGTGT
GCTTGACTTACCTAACAGCTGTGTAGGGCTTCCACTGAACTCTGC

>gnl|Apo_MPI_N|238 cDNA; Alvinella pompejana; LEN=1132
TTTCTATGTTTCAATAAAACAATTTATTTTCATTAAAATGGACAATGCTGTAATCATCAT
GAGGTAAAATAAGCAGTACCATATCAGTTAACAACAAACATACAGTTGAGTCAATCTACA
GATTAGCTTCCATGGACTACAACACTTTGGTACACAAAGCTGTCCCGTAATAGCCTAAAA
CACTTGTAGGAATCAAGGTCTGCAGTGAATCAGTGAGCTATACAAAGCAGATACAATATT
GGAGAAATATTATGTACTACCAACAGGTTAGAGGGTTTTCAAAGGAAAATGGCATTCAAC
AGGCATTAAGTGATCGTCTCAAAAGACATTTGAAAGACGATTCTGTAAAGCATGAAACTG
CAGGTAAGAATAAAGGTAGGTCTTAGAACAAAGATCACTGATCCATTTCAGGTGTGAAGC
ATCACATTTATATGACAAGAAAACGCCCCCTATAAACATATTTCTTAATGAAATGTTTGA
AAAATTGTTCAATGCCATGATAGACAAACCATCACCATTACAAACAAAAGAGTTGTTTGC
TTATACTAATGAAAGATTTGTGTGGATAAGTTCAAAGAGGTTAAATATATGCCAGACTGT
TTTTTCTTCAGGCCATGCTTCTAGTTTTAATGAATGGTTGTCAGGGCTGATGTTTGAAGT
GTGCTTAAAACAGTGTTGTCTTGGCATACACCTGAATGCCAGTCCACCTTCAAGTCCTGG
ACAGAATTCTGGAGCAGTAACAACAACAATAGCACATAAATAACAGCACATGCATAAGCC
TGGAGGTATATCTACACTCCTACATTTAGAAATCAACACATCACATTGGGAATACTGTAC
ATGTTCCTAAAAGAACACCACTGCATAAGAATGCTAACACCAAATATAGGCATAAATTAA
AATACCAAACAAAACAAAAAATATTCTAGCAGCGAGAACAGTTATTCATGAATTCGTTAA
TGGAACTAGAATTCAAGATTTGTCAAACAGGTTTTATGATGATTGTTACTTTGAATGTAT
CATTGTGTGGACCACTCAGGTAGACAGAATCTTCACAGTTCAGCTCATCAAATGGAACGA
TGTCATTGAAATGGCACATCTGTTTGTCCTTGTCAAAGATGCAGTGTTTCTG

>gnl|Apo_MPI_N|239 cDNA; Alvinella pompejana; LEN=778
TCACACAATTAAGCTGCCTCGCTGGAAAGCGAAATAACGATGCATTATCACCTCATATCA
CCAGGCCGGTCTGGCCTTAACACCTCACCGAAGTCTAAGCTGGGTGGGTGGAGGGTGGGT
GGATTTAAAAAGGTCTGTATAACTGTGGGGGGTTTGGCCAGAGGCCGGTTCAGCTTTCGA
CGAATCGATTCAGTGAGACTCGCGTACATCGAAGTGCGAGAGACCTTCGGTTTATATATA
AAACCTGTACCAGCCAGTGGCTCAAAGCTGACGAAGTCAATGCAGTCGCGTTCGTTGTTT
GATAAGTGTGTACAACATTAAATTTGACAAAGCAAAGGTCGGATTTGTGCTTTATTATAT
GAAAGGCAGTTTGCAAAGAACATGCGAAACAGCGGTCTTTATGGATAAATGCGTCTTCAT
GATACAGACACGTCGATATTAACGAGTTTACCTATTATGGTATTCATTCCAATGAGGAGT
AATATAACGTTGATGTAAACAGCCTATTTCGTAATAAGCGAGTTTGAAACATACGGCTTA
ATTATGGTCTGCTGTCAGAGTGTACGAATAAGTTCTGGCAGAACAGGCACGGACCGTTTA
GACTGAAATTGCAACGCATTAAGCAACATCAAATCTACATTACACTTGATTATACGATTA
CATTACCCGGCATACAAACCGCATTACTTTATCCACTACAACCATTCACCTTCAAGCGTG
TTCTCAACTCCCACGTGGAGTGCAGAAGTACGGAACTTTAGTAATCAACTACAAACAT

>gnl|Apo_MPI_N|240 cDNA; Alvinella pompejana; LEN=423
GTGTGTTTGTGTGTGGGTGTGGTGGGTGTCTTTGTGTGCATGGGGCAGTGGATAGGTGTA
CTTAATACCGTCAAATCCACTCACAGTTTTATGAGATCCACGCCTCAGACTCCTGTGAAC
CGTCAGCCAGGGAGTTATTGTCAGGAAGGCGACGGACCGTGATATTGATGGCAGTTGATC
GGGTTGATTGATTGATGACCTATCGATCGGCGGGTTATTGTTCCAGTTTCGTCCAGTCGC
GATCTTTGTAAATCGATCGTGCTAACTTTCCAGGGATTACCTTAGGCCTCTGGTCGGGCT
CTATTCAGCGCGGCCCACCGCGTATCATATGAGAGTTTTATGACACGCCTAAACCACCAG
AAAACATGGCGCGGGAGAGACATTAGGTCACTGAGGGAAGAGTGGACAAGCAGAGAGACA
CCG

>gnl|Apo_MPI_N|241 cDNA; Alvinella pompejana; LEN=1400
AGCTGCCCTATCTCTCTGTGGACTTTGCTAGAATCGACATTTCATCATCGGACGAGTCGG
ATCAGACAGAGGAACCACATGAAGGACCACTGTCTTTGGCCAAGAGATATCTTGGCGAGT
ACGTGCCGTTCTCACTGTCGAACAGTGGTCAGGTCCCAAGAGCTCCACTGTTAGTACAAC
TGGATGAGGCCAGTGAGGAGTCGAGCAGTGAGCTCTCTGAAGATCAAACGCTGATTAATC
TGTGATAGATATCAGATGTTTTAGTTTTATTTACAAATAAAAGCACAACGACTTACTCTC
TGACAAGTGATATGACAAATATCGACTACGAAACAAACGAACAATGGCATTCTAACCCGA
CGTGTTTGAGCCGGAACGGTCCAGAGAGACAACCAAACTAAACGTGCAAGTCTTACAGCT
TTCTGTCGAAAAATAATTAAACCCTGTCACCTGCACGCTTCCGCGTTGCAGAAATCCTCC
AAGCACACCGACGACAGAGGTATGCAGATCACCGACGTGGGCAGGAGTTTGTGCCTCTTC
ATTAGAAAAAAAGAAAAGAAAGGTTGTGTCGTGCAAGGAAAAATGACCAGTGTGGCACAC
ACACTTTACATCTGTTCACGACAACACACAGCAAGGAATACGGACAAATCCACAGAGTAC
GTACACGCACGTAAACGTTCGTGTACACGTGATCTGAGCAGTTTATGCGAATGCACAAAT
ACCACTTGAACAAGGCCACTAAGTGAATACTCGTGTTCAGATCAGAAAGTCTACCTTTGA
ATACGCTGCGCTAACGACGTGACGATGCACTGCCGATGGGAACAGTGCCCCGGGAGACAC
TAGCTGCCCTAAACAATGATTGACCGCTATCGCTACAGTAGACAAGGAAAACCGTACAGA
AACTGCTAACACACGAACACGGACCCGACGAAGTGTGCTTCTCGCAGCGACCACACTGAG
TAGGTTCATTTTCTGGATCTATGTACATTTAAGAACTAAAGCGCCGGACATTTCAATCGG
TCACTCGTGATACGTCACCACGACAATCCACGATGCACACAACGTTACTCGTTTTCAGAG
ACACGCTTGTCAAGTGCAGAAGCAACCTTGCCCAATGCGGCACGATTAATTTACCCACAC
AAGAACACTGAAGACACAGGTGAGAAATGTACGGTTTCTGTGATGACCTCATCCAACCAC
GAGAATAAAAAGCGACCTAAAACGTCCACTTAATTTAAGCCAAACACATAACGACAAAGG
GACGAGCGTGCTTTCTACGGCAAAACGACACGTTTAAAAAACCATCCTGTACCAGGACAT
GGACACATCTCGGCCTACGTCACACCACACCACACCACACNNNNNNNNNNNNNNNNNNNN
NNNNNNNNNNNNNNNNNCAC

>gnl|Apo_MPI_N|242 cDNA; Alvinella pompejana; LEN=361
CATGTGATACATCGTTAGAGTCTCTCGACAAACTTTAACGACAGCCAATTTTACGTATTA
ATTACCTGGAGATACTCTAAAGCACTTCACACGGAAGACAAGGAAAAAGAGTTAGAAATA
AAGATTTCCAACAGTTTATATACTTTAATGCCCGCACGTGATTATCATCCTGTAACAGAA
AACGTTTTGGGTTTAGTCTTTAAATGCCCGAATTGATCGTGTTTGGTCAACATGTTTGTT
CCAAACGAATTTTGAAACTTGGCATTATATACTTGGAGTTGGCCATCAGCGGATGACATA
TTGCATCGCGCCGGTCCAAAGCTAAAACGGGACACGACGGCTGACCCGTGTATTGTATGA
G

>gnl|Apo_MPI_N|243 cDNA; Alvinella pompejana; LEN=369
CATTCGATCATTACCATAATTTAATATTAATACACTCAGGTCATGGCCACTTTCTAAAAC
CGTACATGAATAATAAAGACGAAAGAGTCTGTTTCCAGCCAGTTTCTCCTTATACTTAGC
ACAATAAAAATGGAATACTTTTTTTCTGCCTTGCCATATATAGCGTAATTCGATATACGA
AAGCCACTCTTTACTAAAATCTGCCTATTTCAACGTAATATCTCGATCTAGGAGGAGACG
CGTTCAACCCTATACCAAGTGAGCCCCGACCGGTGGAATATCTATATCGCAAAACGAGAA
TAACAAATACTTTTTAGGTCAAAATCAATTTATCTTACCGAAGCACCCCTTCTCCCGCGT
ACTCTGCGT

>gnl|Apo_MPI_N|244 cDNA; Alvinella pompejana; LEN=501
TGATCCATCTATTTGTGTCTGCCTGTTCATTTGTCTCCTGTTTGTCTACCAGTCTGTTTC
TGCCTGTCTCTCTCTACATTTTCTTCCATCTGCCTGTCTTTTTGTTTGCCTGTTGCACGT
GTAGCCATTTGTCACAAAGTTTATATCTTTTTTCCAGGTGGCTTACCTCTGGATACGGTA
TTTGAAGGCTTGGAGAAGGCCTGTGTACTTATTTTGTGTATGACTCAGAAGTACAAAGAC
AGTCCAAGCTGTAGGAACGGTCAGTGTTACCAGCTGTCAGCCTGTGAACAGACACACTGT
TATTCTTTTATTGCTTTGCCTTGATATTTATTCTCCCAGACGTTTGTTAAAGTCAAATAT
ATTTTAAAACGTCTCAAAGAACCAGCCACTGGAAGTCATAAATGAGGAATAGCCATAAGC
AAAGACACAGTCTCTAGTGTGATTGTATGGAGAACATTTTAAAAGATGGTTTATGACAGC
AGCACAAGTGAAGGTCACGAC

>gnl|Apo_MPI_N|245 cDNA; Alvinella pompejana; LEN=577
TTTTTTTTTGTATATGCACCAGCCTCAGCAAGTTTATTTCATACGTTTAATACCACCGAT
TTATACAACACAGAAACATACACGACTAGACAGACACTAAATGAAACAGATTCACGTACA
GACAAACACGGTACATAGCTTTCCTGCTTTATAATATAATTCCGCTCTACAATGCCTGTT
TTCGGATTTACATAAATAATGTTAAGAGTAGAATAGTTACTGCACTGTTTATTTCAATAG
TTCCGTTCTCGTTTATGCTATCGTTAAATTGAGCCTTTTAGAAGTGTTTGACGTGCCTCT
TTCTACCAGAAGACTCTTCATCTGTTAGCCTGTAAGTCACTGATTAACCTCTCCAGCTGA
TGTCATTCTCATCCTTCTGGGCCAAAAACCCTAGGGCAATGCAGAGTACTGAACTTTCGT
CCTCTCCCTGGGGACAGTCAGGTGTTCCGTTGCAGAGCTGTCTTCCTTGGATGCATTCTG
GTTCTGCGGACATCTTTGTGGATGAACAAAGGAACGTTGGATGAGCCCGGCTGAAGACTC
GGCAGGCTTGGCTTTTCTCCAGATGCCTCATCCATTC

>gnl|Apo_MPI_N|246 cDNA; Alvinella pompejana; LEN=259
GCACGACATTCCCTGGCGCTAATGACTGAAGAAAAGTGAAATATTTGACACGAGCACACA
CACGCGACCCAGATGTAAAGCAAGCGTCAGGACAATCGTGTTTTGTCAGGAAAATGAACT
ACGCCGTAAAAATGATGCCTTTTTCACGTTTTAAGTCATCTCGCCCCGGCGACTTTATTA
AAAATCTCGGTCAGCTTACGACCTTTATTTATTTCGAGAAAAGATAAAACAGGGCAGTCC
ACCGCTAGTCGTCTCCTTT

>gnl|Apo_MPI_N|247 cDNA; Alvinella pompejana; LEN=1425
CAGCGTCACCTCGTCGAGCTCGGTGAAGCGCGAGCCGAGGTGGATCCAGCTGTTCTCGGC
CAGCTCCCGGTCGGCGTTCGGGAAGCTGTGCAGGAGGTCGATCAGCGAGCAGAGCTCGGC
GATCGTGAAGGCGCCGTCGCCGATCCGCCGCTCCACCTCCTCGTTCATCCGGTCCACGTA
CCGGCGCTCGTACTCCGACGAGACCAGGTAGCACTTGACCAGCCCGATCACCGTCTCGTT
GCTCAGCCCGCGTACTCTGCGTCGTTGCTCAGCTCGCGGATGCTCTGCGTCACCGTCTCG
CAGAGCTCGTTCAGGATCGCCTTCTTCAGGAACGACTCCGTGTTCTCCACGCTGCCCTCC
TGCAGCGCGCACAGCCGCTGCAGCGCGAACGCCGCTGAGTCGGCCTTGACCTAGAACGAA
AGGAAGCGTTTCGTGCGAAAGTGCCAGGCGGAAATTCCAAGGTGAACGGACGCCGTGGTG
TCTCGTGTGTGCACGGCGCCGGTGAGAGGCCTAATTATCAGCTGGATCGAGAAGAGCACA
GAACTTACCTCACCAAGACACAGTGTGGGCTAGCGGCAATTTGAAAGCCAGTGCAATCCC
GCAATAACAAACTCGGTTATAACGAAGTCACGCTTAAGGGGAGGCTTGTCCCACTGAACC
TTGTATAATAAACTATGCCTACAGCGCATTCTTCCGCTGGGTCCCTTCAACTTTGTTATA
GCGGGACTGAACTGCATCGGTGCTTAAAGACTACCCGGAACTATGTCAAATGATTTTTCT
AATTGCACTCCCAGCTTTAAGTGTCACCATCAAACTATTTGAACTAACAAATACCAAACC
TTTCAACATCTGGCATTTCTAATGTGCCGCAGGACCAACCGTGATACAATTTATACCATT
TACTAATAAAGAAATCCTTTTTTGCAAACAGATGTCAATACTTTTCTTTTGGATACAGGT
TCACGTAACTGGATTCAAGATTCATATCAGACCAAATCGAAGTATTTGTATTAAATCAAA
TCTTCCATCAGACAACCACCAAAATGGTCGACTACTGAGTCACGTGATCGCAAAAGAAAA
TACTACTGTCAGCGGTCATCAAATAAAAACAAGACAAAAACATGTCAACGCTAATTGGTT
TTAATAATATATTTAAGAGGACGACCCACTTCCATTATTAAAAAATGAACTCACTGAATA
AACTGTAGTTAAATGCATTTCACTGTGGCTATTTGTAAAAAATCTTTTTTTCACAATTCT
GCTCAGAAAATATAGTGCCCCTACCGTTAACATATCTAGCAGGCCTAATTCGTCACTGTA
CTATTAACTCCCTTTTAAAATACCCCACACGTCGCCTACAGCCGGCTAATGTCACCACTG
CCAAGGCATCATTTTACATCGTAATTTACCCCCGCGTACTCTGCG

>gnl|Apo_MPI_N|248 cDNA; Alvinella pompejana; LEN=287
TCTGTGTGTGTGTGTGTGTTCCTGCAATTAACGAACGCTCGTCTAAGTTCGCCGATTATC
ACGCCCCCACCAACACGACGCACACGTGCGCACGTTAATCCTGTCGGCGTCCAGGTGTCA
CACAGTGTGCTTCAAAGTCTCAATTATGACGTCACTTCCTGGACACCTTTCGTCCTCCGG
CACGAAGCCGACGCTAGCCGTCGGTCGCCATGATTACCATACTGACGTCGGTCCATCGGA
AGGCCACGGTCAGACCTGGCCTCTTGGATCGTTATGGCAAGCCCTCA

>gnl|Apo_MPI_N|249 cDNA; Alvinella pompejana; LEN=275
TATGGTCAAAGAGATGTTTCAGCAGTGGACCGCCTGTAGGTAAGTTGACCAGATACTTAG
TGAGCTTCAGAAAACTGTCCAAAACAGCTTCTGTCAAATGTTCTCTGGAAGACTTCTCTA
GCAAATAACTAATGACTAGAAAGCCTCGGTTTTGTATGAGCTGTTGTTGTATGTTTACTG
AAGACTCAAGCAGATCACACAGTAAGAACATCAGAGATGAGCAGATGGTCAGATCAACTT
TGTCAGGTTTGCCATCTGTGGATGATTGTGGCAGG

>gnl|Apo_MPI_N|250 cDNA; Alvinella pompejana; LEN=527
ACGAGGACGACTTGTACGAGAAACGAACCGGACAGCGAGGAATTAGACGTAGGACAAATT
AGACAGAGGACAGATTAGACAGAGGACGAATCGTCCTGCGGAAGAAGCGTCACAGGGACG
AATCAGCGGAAGCAAATCTTATTTGAAATGTTTTGACCACTTCAAGAAACTATTCCAGCA
GAACTCCTTCTACGATCTGCAGTCGGTGGTTTGAACGAGAAAACGACCAGCCATCAATAA
CTGATTCATATTTTCTCCGTCAGAGGGCGGTTTGTATTCGCCTGAGAGGAAAGCGCCGCC
TAGAGGCATTCTGGACGATGTCAAGAGGTCTGCCAGTTAATCTGTTTAAAACGAGTTCAT
TGACTTCGGCAAGGCACGCGCCGCATCGTATGGAGTCGTCACGTGGCTTATTTATGACGT
CATAATATCGACGTAATATCACGCCCAGTGGCCCCGCCTCCCTTACGTCATGGGCGCCGC
GTCGAGGCGACCCCTATCGGATGAGGGCGGAACGCACTCATCGTGGT

>gnl|Apo_MPI_N|251 cDNA; Alvinella pompejana; LEN=370
TTAGCCATGAGCGATTGTACGGAATTCTAGCACAAAAAGCCAGTCGGACATCAAGCTGTA
TTCAATATCAAAACGACCTTCAATTACCGGCTGACTTTCCCTCGGCCGCAGACGGCCATG
AGAAGCGACATAAAAAGCTCGGAAATGCTCTCACTGTCAAACTACATTTTGGTTTATGTT
CTTTAAACTGGTCTTCTTTCCGTCATAACAATGATCAAAGCCGGCCCGGGCCTTGCCTAA
TATCTCGGCTACAGTCTAACAGCCAATTTGACAGCGCTCTTACCTCAGCGAGGAGGCGCT
GTACAAGTGTCAGATAACAGGCAGCGGTAGGCTGATCGAGCCCGTACGTTGCCAGGGGAA
CAATTCCTGT

>gnl|Apo_MPI_N|252 cDNA; Alvinella pompejana; LEN=794
GATTTACAACGACAAGGTAGCAGATCGGCGACGCCTTCGACAACAAGCTGTCATACGTGC
TACACATCAAATCACAAGGCATTTTTTTAAGTTTTCAATGATTTGCTCTTAAGCGGTCAT
TGCCCAGTTCTACGTCAATCAACTTCACTTCCGTCTGTAACCCGACCTACTGTACTCTGG
CATTTCCAGGTAAAAAAGAATAATGTAATATCAGATGTGAGAAAGAGAGAAAATCAGCTG
TCCGACAAGAAAAGAACGATGATAGATATTCTACTAATTAAAAGCAACACCAAAAGAAGT
GTCTTAATAGAATGTCTAAAAACTGTTGCTTTTTATGAGGAAATTTCTGAAACAGTCACA
TTTCAATGGGGACTTTACCACGTGACAACCTCAACCAGCGGCTACTAAATAAGGTTAAGT
CTCGTCTGAACGAAGGATGTAAAGAGGGAAGGAAGGATGGAATGAAAGAAAGAACGAACG
TTTCTCAGAGAAGGGATGAATAAGAAGGCAACATTACACAGTCTGAGTCCAGCAGCACTA
AATATATTCCAGCCAAATGTCTCTGCTGACGTCTTAAACATTTAGGAGGTGTCATTTTTC
CTTAATGGTTCAAAAACGGAACGGTGTATAAAATATCCCAGTTGCACAGTAGAGAATATC
GTTAAAATGCTACAAGTTGTTAATGAAGCTTTAATTTCTTTCCCTCATTACGTCGGGCTC
ATTATGGCGCTCATAAACTGGTTTAAAGGTGTTGTATGCCTCCAGAGTACACAGGTAACC
GGCATCTGTATTCT

>gnl|Apo_MPI_N|253 cDNA; Alvinella pompejana; LEN=378
CGCCGATGACAAGCACGCAAAGAGGCCAAACTACTTTACCTTAAGAAAGAATCTACATCT
TTGTCTTCATCATCTTCCACATTCACCTACTGAACTATTTCGCTTCGGCATTACGATGTC
ACACGATTAACCTCAGTGACACTCGACGTGAGCTCGTCTGTCAGCGATCATGGTTCATAA
ACAAAAATACTCATTTGGTATTAACACACTTCAGAAATATCAAAGGTGACAGCGATTCCA
CGATATCCACTACTTCGGACGACATCCACGCATTCAGAAAGCCAGAAATTATGGAAATTC
CGCAGTATTTGGACAGATTGACCACGTGCCTGCAGCGGATTAAGAATACAGATGCCGGTT
ACCCGCGTACTCTGCGTT

>gnl|Apo_MPI_N|254 cDNA; Alvinella pompejana; LEN=380
TTTTTTTTTTTTTACAGTACATTCAATATTATTTATTAACTTAATAGATAACTATAAGAA
AGAATACATACAACGATACATTTACAAATTGATAATTTACAACATTTTATATACATTTCG
ACAATTTAATTATATATGATGTTGGTCAAAGGCGTCCCACATGACTTGGTCCCATCAGAT
GTATAACATTTCTAACAGATTAATCACAAACGATATTGTTATTATGATATTCCTTTTTTT
TCTAAAAAAAATACCTGAAGCACGTGAGATGCATTCTGTCTCTATCAAAGGACTGACATA
ATGTGTCCCTACCAAAGGANNNNNNNNNNCTCACATAATGTGTCCCTATCAAAAGACTCG
CATAATGTGTCCCTATCAAA

>gnl|Apo_MPI_N|255 cDNA; Alvinella pompejana; LEN=232
TCTGCAATAAGTGATTTCTATAAGAAACAGTACATGGAGACACAGCAGAATGTTGATGAT
CTGAAACAAAAAATCAAGGATCTGAAACAGGACTTGCTTTATAAGCAGCAAGAATTACGT
GACAGTCAACATAGAAGTGAGCAAGCACTTTGGCAAGAAACAAAGAAACAAACTAAATTA
GTCTTTGACATGAAGAAACTGACCAAGCAGATTGCTAATCTGGAAAAGAAAC

>gnl|Apo_MPI_N|256 cDNA; Alvinella pompejana; LEN=387
GGAAGGGGACAGTTGAAGGCCATTGGTAACATGAGACACTGTCATGACAAAGGCTGTGGT
TCATTACCACTGGCCAAACAACTTGATTTAGGAACTCCACATCTGATTTATGACCTAGCA
TAAGACTCCTCCATGAATCAGAAAACAAAGCCCTTAACAACTTTGGTCTTCCACCAACTA
GGCCTGGCACAAGAGCCATCACAGCATGTCTGTAGTGATCACGTATACAGTGCCATGCAC
TGTCATTCTTCAGCCACTCACGCAGCACTGCAGATTCACGCTCACTTGGACGCATGTCCG
TGTCCCTCACAAGAAATGTAGTTACATTTAGATCATCTGCCACAAGGTACCGCCACAGAG
AAGGGGGAATCTGATTGGCTGTGTCTT

>gnl|Apo_MPI_N|257 cDNA; Alvinella pompejana; LEN=529
TTCCAGCAAAATTTGAGGGGGTGGAACTCCTCAAATCGGTGACCTGACATGGGATGACTC
TAGAATACCATTTTTTCACACAATATCGTTGTACCCACAGGAGCCGGAAACATTGTAACC
ATGTAAATTTTAAGAATTATTTTTTCAAAGTCGAAACGGAAGAATTTTATCGATGTTTAA
TACAAACTGGAAGTAGAAACATTTGTTTTCTTCTGGATGACCGAACATATATTGAAACGT
TATGATCTTGCGATGTCGAAGTATCATAAAGCAGCTCACGTTTAAAGCGTCAGCATCCAA
ATTTGGGATTTGATATTAAAACAAGCTTATGGACGTTAGGTTTGCGAAGTTAGAATGGAG
ATCATGAATTGAGTAATATTTATCTACTGGGAAAAGACTTGGTTTTATTTTAGCTTATGT
TTAAATGAAGCCAAGTCTTTATACCGTATACATTTTGTTCGAGGTTTTATCCTCTCGCCC
AATGGTGAATGTTTCTTTTACAACGTGTGACAGAGAGGATCGCCGACCG

>gnl|Apo_MPI_N|258 cDNA; Alvinella pompejana; LEN=755
ACTTTACGTGTCCTGATTACAGCGTTCTGCCAAGATGGCTGCGGCAATGGAGCCAGTTAG
TGACAAGAACGCCAACTTCCTAGGAAGTCGTTCTCAGTCCATTTCAGCCAGTGATGATCT
GATGAGGTCACAGGAGCTGTATGTCGCGGATTCAGACGAGGCACTCACGGCAGAATTCCG
ATTCCGAATTGGAATGTTGAACGAGGAAGAAGATTTGTCCGAAGCTTTCAAAGCCAGCAT
CGGTTTGACCGGACCCGAGGCTGTTGGTGAGATGACTGAGGTCGACATAGCCCTCGAGAA
GCAATACGAAGCCACGCTTAAGAGTTACCATTTCGAAAAGTTTGCCAAAAAGAACTTTAA
AGACAACCAGACGGCAAAATTCAGCAAAGACCCAATCAAGGGACCGTTACTGGCCAAGCG
GAATGACATAGACAAGCTCATATCCCCTCTGATATGGCTATGTATACAGCGGTTTATGGG
CGACATACCTTATCCCACCAACAAACCACCCAGGAGTCGGATTCCTCTAATGACGCGAAT
TTTCCAAACCTTGGAGATGTACTCGAAGAAAGGCAAATCCCACCAAAACCAGAGCCATTT
TGATGAGGAAATCGTGTCTTTCAAAACTGGAAAATCCGGAAACAGAGGAACGGTATCGGA
TAAGCGGAAGTCGTGGCGTAATATCTTCTCCAAGTCGAGCTCCACCAAGCAGAAAGCAAA
CAAAACAGCGTCACCACCGACCGAAATGACCTATC

>gnl|Apo_MPI_N|259 cDNA; Alvinella pompejana; LEN=434
GTAAATAGCTGTGTTATAAGAATCTCCTTTAATAGTGTGTACGTGTGTTACAGAAGTTTC
ATCCCTCCTAATCATGTTATCTCACACAAATTGTGGTGTGATCCATTCATCTTAAGCTGA
TAGCCTTTTAGGTACTCGTATTATGGTGCCGTATTGCAGTTGCATGTGTGACTAGCAATC
TGAGTTTGTATAGCTCTTATTTACAATCATTGTACTTTGATATTCCATAGTATACATGAA
CACGAGGTAGCACCTACTGTGTAGAAAACTGAAGGAATGTGTCTAAATGATAGGAAGATG
TATGCTGATGTAATACTTTGAGCAGCACAGATGCATTGAGGTCACTGTTTGCTTGAGCAG
TGATCTTACTCAAGATGTACAGATCACGAGTATTAAATGCCAGAGTAGAAGAAACCATGT
GCATCATTCATGCA

>gnl|Apo_MPI_N|260 cDNA; Alvinella pompejana; LEN=264
ACGAGGACGACGGGTACGGCGCGTCGAAAACATTTCTTGTTGACTTCTGGCATATATTTC
GTTAGAATTTCCATAGTACACTGTCTGATATTTCCACTTCCTATGATTGGTTCATCCCTT
TCCAAACCCACGCAGAGCCATGATTCTGATGTGCTGTTTAAATATACTACGTTGTAAAGT
TCACGCCTATCCAGCCGATAAGAAGCAATGCGTACATCGTTTGATTCCCCGGCGTGTGGT
TAGTTTCTTGTCTGGATTGGTCAG

>gnl|Apo_MPI_N|262 cDNA; Alvinella pompejana; LEN=266
TGCATTCAGTGTGGAGACCCATACTGTCATAATGGTTGTCCTCTCCACAATTTTATCCCT
CAATGGTTAAAATCGGTAGCAAGCAAAGATTTAGAGTTTGCTTTTAGATTATCAAATCAA
TCATCTCCATTTCCTGAAGTTATGGGAAGAATCTGCCCTCACGATAGACTTTGTGAAGGG
AGTTGTACTCTTAACGATGGTTACGGGGCTATTACAATTGGTTCAATTGAGACTTACATT
AGTGAAGAAGGGTTTAAAAAAGGTTA

>gnl|Apo_MPI_N|263 cDNA; Alvinella pompejana; LEN=383
AGTCACTGTACGTTTCTTGTGCGACAGACAGTTGTTTACATCATGTCTACAATAGGTCAT
TCCCCACGTGAAAGCTATCCCAAATCTGTTTGTTCTAAGTTCATTCACTCGACTTGGGTA
TTTGGTTTTACCCCACTCATTGTGTTGTTTATGTCATAGTAAAATATATTTTATCAACAC
ATAAAACGCATAACAATAAAGATTTAACATATGCTAATGAGGTTAACCCTGTTGGAAAAT
TGAACATTACGAAAAGCAGTTTCTCGGCTAGTTTTAATCATGTTAAGTAAGTGACATTGT
CCGAGTTGATTCCATGACTCTGTTCTGTCACAGTGGAAATAATCTACAACCAACAGTGCC
AGGACTTGTCTATTGTACCAAGT

>gnl|Apo_MPI_N|264 cDNA; Alvinella pompejana; LEN=363
TTGGCTATGCAGGAAATGAGGCTTATACACACTGCCATCTACTGATCTCGAATCAATCAA
CTCTCTTCAGATGTTATTGACAATGAACTCTGTCACAGAGGTTTCCTCTTTGACATTGTG
TTAAAATGCACCACTTTGGACAATGATGAATGATTCAGAAGAAACCCTGGCACTGGAGTC
CCTGCTCACAGATGACAGCATTCACAGCCTGATCCAGAATGTACTTGGAACTCGGTCCTC
TCTCAAGTTGCTCCATGACTGCACTCTGCTTATCGCACAGCATGCTGCTTCTACCTTGTA
GTGATCCAGGATCGATCATCACCTTTATGTGTTTGTCCTCATTGCTGGATAGGTACTCTC
TGT

>gnl|Apo_MPI_N|265 cDNA; Alvinella pompejana; LEN=338
AATTGAATGCTTATTGCATGCGTCGTTTGAACCCTCTGATTGACCACCTGACCAGTTTAT
CTGAGGATATTTTAACTGATCACTTAGCTGACCATGAAGAAGAAGTGTTGCCTGAGAATG
ATGATTCATCAATGGGCAATGGTCAACTGGTCAGCACAGAGATGATGGGCATTTATTTTG
ACCTTGGAGAGTCACCTGCCAGACACAGTAACACAACCTCAGAGGATACACTGTCAAATG
TTTCAACATCTCCAAGTCCATCCTGTAACATGAACACAAACATAGATGAAGTTGGTGTGC
AACTTGTTGACACAGAGCAAGTAACATCAAACAGAGAG

>gnl|Apo_MPI_N|266 cDNA; Alvinella pompejana; LEN=329
TGTACAGAATGTCTTTATGCCATCCTATCATTGTAGCATCCCGATGTTTTTCCTAAACGT
TCTTTTATGACGCAACCCGTCGCTTGGTTGTGTTAGAACAGTATGTGAAAAGGGAAAGGA
TATAACCTGAGTTTGTTAGTTTATTTTGGGGTTGCTTTATAAAGACAATTCGAGACAATA
ACAATAAAAATGACATGGACAACAGAACGAGCCACGGTCGTCATAACGCCGACGGATGCG
TATCAAACTTCATTAGCCTCTTTCGTGTTTCCGGCCACTTTCGGATCGAGCCGTTTTAGA
ACCGTAGAAAACTCGGTCGCCGGCCAGCG

>gnl|Apo_MPI_N|267 cDNA; Alvinella pompejana; LEN=316
CAGCTGGCACCACACCATTCCAGTATTGCACAAACTATTTAGGTGAGGAGATTGAAGATG
GAGTACAGTTTATTCCAAATGCTGATGACTTGTGTTATAGATGTACATGTGACGGTGGCT
ACCCTGTTGCATGTTCATCTGTATTCTGTTCTCCACCGGATTGCAAGCTTTATGAAGTTG
TTGAGGATGAGTGTTGTAAATTTATATGTTTGGAAGCAGCTGATGAGCCAGATGTAATAA
ACATCAATGACACAGGAGAACCGGTGCTGCCCAAGGATGGATTAGAGTACTTGGATTCTG
CTAATTTGCCTTTACG

>gnl|Apo_MPI_N|268 cDNA; Alvinella pompejana; LEN=387
GTTAGCGAGGTTCGTTGATTTGTTATCTGGTCCACGTGGCAATCTCTTAATGTTTAGTTA
TCATGTCGATATTTTGGGAAAAACCAAGTGAATCGAACACCAAAAGCTTTGATATGAAAG
CACCAGCAGCTCACTGGTTAATTCAGTGGCGAGGGTTCGGTGTGTTTCCTTATCTATAAT
TATCATATACTTAGCGTCTTCGTTAGCTAATCAGATCTTTGATAACAGGAAATATCAGAA
AATTATCGTATCGACCGTCAGCTGACGTATGACGTGGCATCATTCGTGATAACTTTATGC
CGGTTCATAGATATGATTCGATTACCACCAAAAATATCTCCAGTTTGTAGAGATTTGTAC
GAAGATCGAGCAGTCAGCAAAATATTA

>gnl|Apo_MPI_N|269 cDNA; Alvinella pompejana; LEN=900
GAGCCAGCTACGCCGGCAGATTAACAACCTGCATAAATATGTTTTACTCACACAAACACA
AACAGCGACGTGTGTGTGTGCGCGTGCGAGCCTGCCTCTGTATGGCTTTATCTCTTACAC
GGGCAGGCACTTGATCTCTGTGCTCTAACACACCTCGACATAGCGCACTAAGTGAAACAC
ACAACGTACTTCTCACTTATCTACCGCTCTATTTAACCTGCAATCAACGCGTGCTTGACT
CCAGTCTGGAAGTTTACCAGTGGACGGTTACGGTGACCTTGACTAGGCACCGTCACTAAA
CACACAGCACTAGATTAATTACGTCCACCGAACTAAATCGCAATCGAGTTAAATAATCTA
TTCACAGAACTGAGGTCCTGCCCGCTATTTAATACATATCAGATACTAATGTAAATGTTG
TATAAGCTAAATCCTACGTTAAATGAAGATTACTACAAAAACACAGGAAAGAATTCCTTC
TTCGATTTTGACAGTTCATAATTGTTATCATTTAACCAAATGAAATTCTAACGCGTACTC
TTATCTGTGTACAGTTTTCTCTGGTCCAAACTGTCTTTGGCCCAGACTAGTCTGCCACAG
AGGAACAGTTTTTATATTATTATTATTATATTGCACTAAAAGGCAACCCCGAACTCCATA
AAGCTTCAAATATCATACGAGGTACCCTGATCTCAGCCAAATGAAGTACCCGACCCTAAC
ACCCAGCCTCTCCTTTGTCTAGTAGTCGCCGGCAGATAAGTGGCTTAAGACATATGGAGC
TGAAAACCGAACTGCCTGTACTTCTGGCGGAAACCGTACGAATCGAACACTTGATTCCAA
CCGAAGTGAGAGAGCCTCCATCGGCTAAGTTATCGCGGTCGACCAAAATGACCGGCCAAT

>gnl|Apo_MPI_N|270 cDNA; Alvinella pompejana; LEN=509
TTTTTTTTTTTTTTTGTATCTTCAACACAACCTTGTAATATCAGATTGTCACCGTTCAGT
GTTTTTTGGAGGTAAATCACAGCCATCATCAGATGAAACCTGCTCAGGCTTACACACCTA
GCATTCAATTTTATTCACACACGGCTTTTATAAAATCATTGATAGGACAGTATTTTGCGA
TGTAAAAGGTTTTTAACGTGCGACTCGCCATATATGAAACAATCACATTGAGAAGCCAAA
TATCCATGTCAGCGTTCTCTTGGCCGATTTGACGTTGGTTTTCAATGTATAAAGAATGTG
AACCAATTTATAATGATAAAACGACCAGAAGTGTCCACCAGTTCCAAGAGTGTTAGAGGA
ACCCAAAGAGAATTTACCCAGTTTTTGAAACGACAATCAATAATTAAGAAAACACGTTTT
ATTGTAGTAGACCACCGTCGTGTTTTATATCCCATGTTTCGGGCCATCGCGGGACACAGT
TTAGGCTCTACTCTGCGTTGATACCACTG

>gnl|Apo_MPI_N|271 cDNA; Alvinella pompejana; LEN=1849
GGGAATTGAAGTCTTCATTTGTAGCCGGCCACGACGAACATGGCATTTGACACCAAGCAA
CTGCGAAAACACTTCCTTCTTGAGAGCAAACCCGATCTCCGCCAGCACTCGGCTATGTCA
GTTGTCAAAAGAAAGTTGGCTAGAGTGCAGAGCGGATCTACGCCATGCGATAAAGTTATC
TATGCGGAGAAATATCTGATCGAGGCAGTGGATAGATACATCCAGGCCAAAGCTGAAGCG
GCACAATACTGGACGGAATACATGGAGAAAGAAACTAATATAGCCATTAAAGACTTCTAT
CTGAACTTGTGCAAGTTGGATAGTATCTGGGTGAGCATGCACCAGAGATACAGATTGCTG
CTTCCTGATCAGAGAAACTTGTTCAAGCGACTCATGAATGGAGAAAAAGAAATAGAAAAA
CTGAGAAAAGAATCCCAGTCGACTGCTTCAAAAGTCGTTAAGCTCACCACACAGCTCGAC
GACTTCGTGAAACGGTTCAGAAGTGGCAAACCGATTGATATAGAAGCATTACGAGCGAAG
GAAACAGATGTACATCAGGCCTTGAAAAGTAACAGAAAGGCACAGAAGCAATACGAGATG
GCATTGCAAAAGATACAAGTATAACGAGGTGAAGAAAGTGATGAAGAATCTGTTTGAGAT
GGAGATCGAGTTATATCAGGACTGCCGGAAGTTATCTGAAACCAAGCTTCAACTACAACA
GCTCTACCTCAGCGATTCATACAACAAACTGGAAATGATGAAAACAGTCCGAGCTTCAGA
AAAAAGCCAAGAGTTGATAGATGCGTTGTATAAGGAGCTGGACATCTCTTGTCAAGATTC
ATTGTTGCCAGAGATTGCATTATACCAAAGGCGCGCCAATCATCCGAACCAGAACAGGTC
ACTGCCGTCAGCTTCGCCGCTGGAAACCTTAGGCAAGGCCGCTAGCCAGGATTTCGATGG
CGATGCCTTCTACAAGCCCATAGATGATGCTGAATCGGACGACGACACAGAGTCAGTAGA
TTACATCTACCAGACCACTGAGGATCTGCAGAGTGACAATGACGACACTGATTATGAGTA
CGTGACGCCGGATTTAGTTCGTGATAAAGACAAAGTCGTCGATGTAACATCGAAATATTT
TCCGTTAATAGAAACACCTGATGCGGCCGAAGAATCGTCTTATTACGTAGACCCAGGCGT
AACCCAACCGGCTGCCATCGAATCCCAGCCAGATGAGGAGATATTTGGTTCAATATCCAG
TTTGCATCTGCAAACAAGAGCCTCGGGGGCAAAGAGAACACCTGAATCTGTGGACTCCGG
GTATTACTCGGCACGTTCCAGAGAGTCCAGTTCCAGCGAAGGAAATGAGAAACGTTCACA
GTCTTCGTCCGGAACGCCGGCTCCTGCTGTTCAAGTCAAATACTTAACAGAACAGTTAGA
GAAAGATGTACCTCCTCCGCTGCCTGAAAAAAAGAATAAAAAGCGTGGAACCTAAGTAGC
GCCATCTGGAGACAAAGACAGAAAAGGACACGCTACCTGCACACGCTACCTTCATCTTGT
CCTCCTTTAGTTGTCTTCTTACCACTAAAATGATCCAAGTCAGAGGTTTAACTGTATTCA
ACACGTACTCCTTAATACGGAGAGTTCGATGATGTCAACTTCATCGAACAAATGTAACTT
CCGGTCCACTATTATCGGTGATAGATCTGTTATACAGTACTCTTAAATCCAGCAACTAAC
CATTGTGACTAATTACTAACACTGTAATTTTGTCATATTGTTTGACGTCTTTCTTGGTGT
AAATGATGTGGAAATAAAAAGGTTGTAATAATTAAAAAAAAAAAAAAAG

>gnl|Apo_MPI_N|272 cDNA; Alvinella pompejana; LEN=754
AAAAAATTCTTAATAGGTGCAATGCTACAGACATCATAGGCCAACTTCATTAACATCTCT
GTCATTGATCATTTTTTGTTGATGCCAATAACAAAACTGTCATCAAGTATTTATTACACT
GTACATCATTAGCATACAGTTCATTTCATTACATTGATAGTTACACACATCAGTCAGTTG
TGTTGTGTGTTGTGTGTGGCCAGTGCCTTAGTCATAATCTCCACAGTCGTTTACCTTTCT
CTCATGACTGACTAGAGTTGATAATTATTTATGTTTGTCATTACGAAGCAACCAGAATCA
TGTAGCATATCAATGTAGAACAGCTTTCAGGTGTTGTTCTTTTGTTTTGTGTGTTTGTTG
AAATGGTTTGTTTTTTGTTTTTTCCATGGTACAAAAATGTTTGGCAGGATCACTTAGATT
TCTAGGTATTCAATTATTTTTTGTCAGTGATGGTTTGAAGTTATATCACTACAAATGCCA
AGTACTTTACTTGTAATTTGAACAGTTGTCTGCTAGAGTATATGTAATATTTTTGTTTTG
ATTTCACATCTGTACACAGTCACAAGTATGTCCTGAATGAATGACAGTCTCAGCTTTGAC
ATTTGTGGTAGATAAATATTTCTTTTGTCATTTAAATTGATTGTTTGCATGTGTGACCAT
ATTATTCTGAATTTTACAACGTACAATAAACAAATTATTCACAAATCAATGTAAAATGAC
TATGTCTTAGGTTCTGTTTCTGTACTTTCTTCCT

>gnl|Apo_MPI_N|273 cDNA; Alvinella pompejana; LEN=329
CAACGCAGAGTACGCAGACACCTCCTGCCAGTCCGTGCCAGCGTATTCTGTCCGTCCTTG
AAGCAGCGAAGCCCGGCGCTGCGATTGTAAACAATGTCACGTGATGTAACGTACACTTCC
CGGAAAGGCATCATGACTAATGTAGTTACGTGTCCCATTCGTTTGCTTGTCATGATGTAG
AGATATCTGCGTGTGTGTTTAAGTTCGGGGTATGGCCCAGGTAGGGTGGGTATCGTGGGG
TTTCTAAGTGGCGTCCCCACTTTGGGAGGATCCACGGCAACCCTAGCCCAGCCATCTTGA
ATATATACACGCATCCGTGTGTGTGTGTG

>gnl|Apo_MPI_N|275 cDNA; Alvinella pompejana; LEN=230
ATGAATACTCTCGCAGCTGCAATGGATAAATGCTAACGGGTCGCTGCCTTTCCTTGGGAT
GTCAACAAAACGTTTGATGTATCTCACTGTCCGTGGAAGACCACCACACAACACCAAGCA
ATGTCACATCAGCCGCGCTTCATGTGGATACCGATCACTGAATCCGGTCTGGAGCGCAGT
CCACCGAAAACTTGTCTCTTCCGGATAGAGTCTCCCGCGTACTCTGCGTT

>gnl|Apo_MPI_N|276 cDNA; Alvinella pompejana; LEN=422
GTCAGCGAGTTCATGCTTGACTCAACCATGTTGTCGACAAGAAGCTGTAGCTGTTCCTCC
GTGAGGTTCATATGGAATCGTTCTTTCAGAGCCTTGATCGTAGACACACCCTTACTGAAG
CATGGCAGCTGTGATCCACTCTGCATGATCTCCACGAGAGTTACAATCTTGTCCATGTGC
TTTCGGGCAGCAATCAGACCTTGTAACATTAAAATCTTAAAATATTCAAACATATCACTG
CCGAGGCCACCCATCACCTCGACAAACTCATGTGTTAACTTAAAAGCTGATGTCTCAAAT
CCAAGGTTCTTGCCAGGAGAAATGGAGAGGATGAAGCCGAAGTCAATGTGTATGATGTGG
CCTTGGGCATCAAGCAGGATATTGCCATTGTGTCTGTCCTTAACCTGCATCAAGTAGCAA
AC

>gnl|Apo_MPI_N|277 cDNA; Alvinella pompejana; LEN=260
CTGAGAGAAAAAGAGAAGGTGAAGGCACTGATTAAAGAAACACTGATGCTGCTATGCAAG
AATGGCTTGTCATTCACCAATAATTTCACCATTGAGGCTGTCATTGGCATCACTGTGGAT
GAAGAGGATGTCCTTCTTGTCTCAATGAATGAGCTGATCAAGTCTGATGTCAAAAAAGAA
ATGCCAGGCCTTGATGAAGCATGGCCAGACAACAAGGTGATAGACGTACTGTCATCTGAC
ATTGATATCAGTAGTGATGC

>gnl|Apo_MPI_N|278 cDNA; Alvinella pompejana; LEN=351
CGCCTCTGTTCAGATATTCCTCCGCTCGACTTAATTAATATTTCCATTTTCTCAACAGGG
ACTGCTCGACAAAATTCCACCCTAAACAATTACCTGTGTTTAATTAATCGCTCGATTGGT
CCCAAAGGCAGTCACTTAAGTCAGGCTTTACTGTAATGACGAGCCAACAGCTCCTGATTT
GCATTTTTTATCATAATGCAACCTACCTCCGCCTTCGTGATAATACTTTCCTAGATTTAT
CATTTTATAGTCGATTTATGCCTTGTTTCCTTCAACGACCTTGAATACAGCCGATCATTC
TGTCAAATCACTTCAGAAAGCCCTTTATGCTTTACACAATGCACCAGCTAT

>gnl|Apo_MPI_N|279 cDNA; Alvinella pompejana; LEN=1174
CAGCAGTTGCAGTGTCGGCTCTGCCAACAGCCTTCTGTTCTTTGATTGTACATCCAGTGG
ATTTCAGTATCTGGACTAATTTTTTTTGACCAATCTTGAGATCATTCATCAGCGATTTGT
AATCAAAGCTGTATTCATCCAGTATCAAACACAAGACACACATGTGTGCCAAAAGCTTAT
CCTTCAAGCGAGCAGGCATACAGCGGCTTTTCTTTCTTCCTGCCATTAAGGCTTCTACCG
TGAAACTTTTCAACAAGAAGTTTTCAACAACTTTCGGAACATTTTCATCAAATACTCTTG
CTTTCCTCAAACTTGTTACTTTCATTTGATACAGCTTCATCATGTAATGTAAATACATCA
GGCAACAGCTTTTATGGTGGCGGGAAGTTCCTTCAACTGGCAACATGGCCAGATGATTCA
ATATGTAACTGGCATACTTCTTTTCTTCTGTCCATTTTCTTAAAGTGTCCAGATTGGTAT
CAATGAATTCATGAGCTGGCAATTTCAGTGCCTCCTTGATGTGATTTGGAATAATTGTGT
CAAGTTTATACACTTCAGCTGGAGTGCTTGCATTGGCATTGTAGGGTGGTATGATGTCAT
CAGCAGTTTCAACTGAAGGTTTTGCAGTGGTAGAATAAGCATCAGGTTTCATCATGACAT
CAGCCACCACATTGGACATAGCAGCATCCAGTGCATCATCTTGAATCTTGTTCTTGATGC
GGGTTTCCATGGCACGTCTGTTTCTTACAGTACCAAAAGAACTTGTTAGTTCATCCATTC
TTTCTCTGTATGACATAGCTGATTCATCCTTGGTTGCTTCTTCTTCTGAATCTTCATGTT
TTGGATGAAGTTCAAACATTTCACCATCATAAAGAAACACTTTTCCACGTCTTTTGTTGT
ATACAGCCACCAAGTACCTGGAGTTTAAGTCATTCTGCTTTGTACTTTGGCCTACATACT
GCATGTGATTAGTTTCACACACCAATGTACGTTTTGATTTCAGTGTTTTCTTGGATCCTT
GATATTGATAGCAGGCAAACCTGAAGTCCTGTGCTTTCTCTGGGATGAGACTGCCATTTG
CGAAACTAGCAATATATAAGCCACATTCCTTTTCTTCATCGGCACGCACCTTTATTTTGG
GGGCCGCCATCTTTATTTCTTCGTGCGTCTTCCC

>gnl|Apo_MPI_N|280 cDNA; Alvinella pompejana; LEN=990
CCCTTTGTTGCTCAGGTTCTGTTGAGGAAAAATGTATACATCGCCATCAATCTCTATGCT
GTTGTATGTATATTTGGCGCCATTGCCTCAGCAGTGTTACCAATTGAGACGAAAGGAAGA
GAAATGAAGGACACGCACATTGAACCTCAGAAACCTACAAGTAAATAGAAACCTCACAAA
TGTCTTAACAGTTCAAGGATGATCACTTAAAACGTATAGAAGTCTGCTACTGTGTGGTCA
GTGATGAAGAAGAATCTTATCCTGAAGTGATTGGTCTGCTTACAGCGTTATCATAACAAG
TTGAATACTCTATTAAAGGAAATGCATATATTTTCTATAAAGAAAAACGTGGACATGAAC
AAACCGTGAAGAGCGCCACAGATCAGTAACTTGCTGATCATGCTAGTCATTTTCAGACAT
GGATCCACTGATGCTGTGTTTGTACTTTGAATGGCTGCATTCAGCTGTGACCTTTCACCC
GAGCATTGTATTGTGTTTCTTCTGTGCTTGTTGATGCCTCACACTTGTTGATGCGATGTC
TCTCAAACTGATCCGGAGTTGACGTCTCATGAAAACCAATATCACACTGAAAAAAGCACA
GCTGGACACCTTTAAACCTTTTCTGAATAGGTGCTAAGCGTGAAATCTGTCTTATGTTTG
TATGATTGCTTTCGCTCTACCTACCTCTGACCGACAACGATTTTATTTTATGATATTCTC
TGCTGACTGACCTGAACTTCTCTTTGAATCAAGTCGGTTTTGTGATAGATATATGACTGT
TAACCTCGTTCAGAGACAGACTACTGCTGGTGATTGCTGGCCAATTTCACTGACACATTT
TTGTGTTTACTGCTCTGAGATTGTGAAGGACATTCTGTAAGCGTTCCATGTCACAGAATA
CCGTCGTCTTCAAACGGCAGAACAAACCCCTCGACGTGGTCATGACTCAGCACATAGGAA
TAAACCCAAACCATAACCAGCCTGTCCCAT

>gnl|Apo_MPI_N|281 cDNA; Alvinella pompejana; LEN=810
AAATAAATCACAGCAGTCCGGAATTTGATGTATGAATTAGTATTCATTGGACAAAATTAA
TAAAATATATTCAAGGGCCAGTAAGATTTTGTAATTAGTTATTATTGATTGTAAATTCAG
AAATTGTATAATTTTAATAAAGTATTAAGTTAATACGAACACACAGGCATACGGTATACA
GAAAAAAATACATTATTTTCAATATAGACATTTCTTTCGAAATGGGAGTAATCAGAGATC
GTGTCAGTCAACATATGACATTGATACACGCAGAAATTTCGCCGAAATCTGATTTGTAAT
GTAGATTATGTTGTGTGTTTGCGCGTGTTTTCTCTTAATTTGACATTGCGACATGGGTTT
ATTCCTAACAATTGGTATATCGAAGATACCAATTTATAGAAGATAAAAAAGCATTTCTTA
AATGTCAGTCAGTGGTTTACCAAATTCGTCGTTTTGATTTTTGTTATACAACTAGTAACA
GTTAAAATGCTGTAACGTTAACACTATTATGGGAGAATTCAATACTTGTGTACGGTCATT
CTAACCTACAGATCACAGTCCTGAAGACAAGTAGGAAAGGATGTGGAGTAATACGAAAAA
AGGAGATCAACGTGAAATACATTGACACCACCAACAAAATTCTGTCCTGGATTGAAGCAT
ACTCTGACTGACACTTGACTTCAACAGGTTGTATTTCAATATAAAGTAATTTAAACTATA
ATGTGTATTCATCACATGTTTGCATATGAAATTCAGTCAGCTGAAAGCAGAGATAATGGG
CCGAGTAATGGGTTAGAGTAGTGTTAAGAT

>gnl|Apo_MPI_N|282 cDNA; Alvinella pompejana; LEN=216
TGTGTGCACACCTGTGAGACTTGTTTTGGTATTTGTTTTCTTGAACATATTAACATTTCG
CCAGATACACGTGCGTACAACAAACACTGTCCGTCTGTGTCCGCCTATCAGTGAGTCTGT
CGGTCTGTCTGTTTTAATGTATATGTGCCGAAAGCGTGGCACAAAGTATATACATAGTCT
ATAAATAGCGTACCTTCTTTACCTTGCTGTATATTT

>gnl|Apo_MPI_N|283 cDNA; Alvinella pompejana; LEN=251
GGCTTTACCCACGTGCGCAAACTGGCCGTGGTTTCAGACGGTAAAAAGGTCTGGGTGGTG
CAGGATGGGGGAGATGGAGCAGGGGATGGCAGGGATGACAGGGGCGGCAGTACATGATGA
ACTGGCGCGGGTTGGCGCATTGCTGCTTTGTCTCCCATCTGCTATACTCTGCAAGGTCTC
CCTGGTTACACCGCTGAAGCGGTGACACGATTTGTTTCCGTGCGCAGTATACTCCTCCAA
CTTTGGTTTTT

>gnl|Apo_MPI_N|284 cDNA; Alvinella pompejana; LEN=213
GGAGCCGCTACGTTCCTTTCCAGGCTGCGGTGGTCCACTTACACAGCTAAGAGCACCGAT
TTGAATGAATCATTAACAAATAAACGCTACAAAGAAAGACTGTCAGCATCTAGTGAGACA
AACAGACTAGAGACGATCTACCTAGAGGACGTTTGTCGGCGTCAGCAACACGGCCAACTG
CGCCAAGGCTAGATGTGCCCGCGTACTCTGCGT

>gnl|Apo_MPI_N|285 cDNA; Alvinella pompejana; LEN=486
CGGCCTCATCCATCCAGACGCCCTATCACAAACGACGCAGAGCACTCCTCTCGACGGAAT
TCCAGGAATTCTGTCGTCACCAGCGGCGTATCTCAAGGGACAGGTAGCATCAACAAAATC
GCCTTATCTTACGGGCTTCTGACTTATATAATTACTGGCTACATAATTAATCACGCAGGT
GGCACTGAGGACAGCCAGGTGTAAGGGCCGCCACAGGCAGGATCTCTGGCGTCCAGAATA
AAGCCAGCCTCTGTGAAATGTAATCAGGCTACATACAAAAGCAAAGTTTACCGGCAACAG
AAGCCACCGGATATCAACACTGATCATGTGGATAATTCTACTTGGCATTTACCTGAGCTC
TCCACACCTGTCAGAGACGGGCAAGACGACCCCAACAAGCCGCTATCGTTCTCTGGACAT
CGTAATACGTCACTTAAGCCAATTACAACCGGACACAGAGTACGGGTGGTGATTATAACC
CGAGCA

>gnl|Apo_MPI_N|286 cDNA; Alvinella pompejana; LEN=341
TGTGTGTGTGTGTTTTTTACGTGTGAATGATGTGGGTGTGTGGGAGAGAGATTCTGTGAT
ATAGCGATAAACTACGCAGAACATCACACGCCAAACAAGAGATTCTAAAGCTCATCTCTT
AACACGGATTTATAATTAACATCATAAATAATTAATCAGTGTAGCGCTATACAGATTTTC
CCTTCTCCTACACTGTATAATTATGCAGACATTCACCCGTTCAGGGCGCGTGATATGACA
CCGGCACTGTTTGGGGGTAATTCTATCAATTTCTGATTACCCCCTGAAGTACTGGAACGT
CAAATTCCCATTAAAACTTCCGTCGCTAAAATCGAAACCGA

>gnl|Apo_MPI_N|287 cDNA; Alvinella pompejana; LEN=280
TCAGGTGTCCTTTTGACAGAAGTGATTCAGAGGAGTCTGATGGCTTCCCAATGAGTCAGT
TCCTCATTCGTCGTCAGTGTCAGCTGGGAAGGAATGCCAGGATGTTAGCATCACAGGCAC
CAGATAGAATGGCTGACAGTGGAAAGGTGGGTAAGAAGGACACCAATCAACAAACTAATG
GCGCCTCCAAACATTTACTGATTTAGTCAGTTTTAACTAGTTACTCTTTCTGTCTTTCTC
TCTCACACGCACACATGCAGGAGTATCACATATTATGCAT

>gnl|Apo_MPI_N|288 cDNA; Alvinella pompejana; LEN=220
TGGATGGTTTGGTTGGCTCACTAACTCACTGAACTATCTGTAAGCATTCTACATCTACTC
TTGCATTTAATCAGTTCGCTTACGATGTAATGCGTCCTCCAACGTTAATGTCAGCTTTGG
CAACCGCTGACAGAGATAACCATCCACCATGGGATCTCGGATGGCACACCACAAACTGGC
AGGCATTATTCAGAGTGGCTACATCAACAAAAGACCCAAG

>gnl|Apo_MPI_N|289 cDNA; Alvinella pompejana; LEN=453
GTTAATTTGGTGACGACGTCGGATCGGCTTTGTTCTTCTGGCTTACGATTCCATCAATCA
GACCGGTAGCCACGTACGCCACCAGACGTCGGCACCGACAAATATTTGGTCGGAGAAGGC
TGTTATTTAACATATCTTTGTCATTTGTCACCGGCTGACACCTTTGATGCCGAGACAAAG
TCAGAAGCGGCCCAGCCAGAGACGGGAACGCGCTGAATGGCCGTATCCATTTCGCGACTT
CAGCACTTTAACAAAGTGCATCGATCTTAATTTATGTCCCGTCCACGAGGGAACAGACGC
CGGCCGGACTCCAATCTTTGTTGTCTGTCTGTCTGTCTCTCCAATCTTTGTTGTCTGTGT
GTCTGTCCGTTCGTCGGCGCGCGCCGAGTGACTGAAACGTACGAACGCGATAATGATAGA
TACCGAAATAAAGCGGAGCAACAGAACAAACGG

>gnl|Apo_MPI_N|290 cDNA; Alvinella pompejana; LEN=410
CCCGTCTCTGTATGTCTCTGCGTACTTGCACGTTTCTGGACGGCTGGCAAAGCGAGCTAG
AACAACACGTTAACGACGTCGTTTATAACGTAATCCTCCTCAACTTACCTCGGCCGAATC
AAATTTGAAGGCAGACGTCCGCCCTGCAAAATCGAAGCTAAGTGAATATGTCCCGCTCCT
GACTCCGTCGTCAGCTGTCCGATTTCTGCCGGAACCGATTTTCTCGCGTTTTTTCTCTCT
CCGTTCTATTTTCGGTACACCGGAAATAAGTAACGTTAGCGCGGTTGACAGGATGTCTCA
CCTTCACAAACACACGAAGGCGAACCTAAGTACCCATTCGAACCGACGCGTCCCCCCTAA
ATATGTGGAGCGAGTAGAATTTAGAAGCATTATCTCGTTAATTTGGTGAC

>gnl|Apo_MPI_N|291 cDNA; Alvinella pompejana; LEN=317
CGGACGGACGGACACATACACAAAACAGACAGAAACATGGGCCGACGAACTTTATCGTCA
TTATAAAAAAGAAACCATTAGAACGTAATAATATTTGTTATACTTGCAGTAAATCACGAG
TTAAAACCAAATCTCTTAGCATCAGCACAAACAAATGTACTGGCGTCAGATGTGATTATG
TAAACAACAATAATAACAAAACTAAATTGACCTGTAGATTAAGACAAACAGATATGCCTT
CTATTTTAAGATCATCCTTCATCTTTAGCACTGGCTCCGTGTAATTCAATCTCCCTACAC
CCGCGTACTCTGCGTTG

>gnl|Apo_MPI_N|292 cDNA; Alvinella pompejana; LEN=393
AGCCGCTACCCCCAATTGCTCCGCTATCTGCCTCAACTACTCTAAAATCAAGCCCTAACC
TTTTAAAGATAGAGCTATAAGTTTTTTCCATTAGGTTAAATTCTCTTACCATATCTTCAG
TAGTAGCGTGAAAAGAGTATCCATCTTTCATTAAGAACTCTCTACCTCTTAATAGTCCAA
ATCTTGGTCTTATCTCATCTCTAAATTTAGTTTTTATCTGATATAAATTTACAGGAAGTT
GCTTGTAACTCTTAATATATCCTCTAACTAAATTTACCATCATCTCTTCGTGAGTTGGAC
CTAAAACAAAGTTGGCATCTTTTCTATCTTTAAACTTAAGTAACTCTTTACCATACTTTT
GAACTCTTCCACTCTCTTCCCGCGTACTCTGCG

>gnl|Apo_MPI_N|293 cDNA; Alvinella pompejana; LEN=777
GCGGGGGGTACAAATCGAGTAGCGCTATTGTCACACAGCTGCTTACATCTTCAAACATCT
GACTGACGTAAGAATGGGGAGGGTATCCCTGACTGGTCACCTTACATCTATGATAGAGAT
TATAATAATAATAATGGTACTATTTGCCTACATCCCTACACTGGCTTTATGATACACAAG
GTAACAGCCGCACCCCTCTTAGGTAGCATAATAGTACAAATAATAATAATAATAAGGAAT
AATGACATTGTCAACACCAGCTGTTGATAAGCAGCACACAAACAGCTGTTGGAAGATAAC
TGCCAACCAGCTGCGTCCTTTTTTCTGGCCATCCTCACAAACACCCAGAAGGACTAGCTT
AGTGTCTACAAATTATCATTCTTCTGAATATAAAAATGCTTCATTCTAGGGTTAATGAGC
TCAACAGAGTAGTATAAACACAAAGGTGCTGGTCATGAAAACAAACATGAGATTCTAGAA
TACACATCGCATGGTTTAAATAAGTTACTGGTTAAATGAATGGAAACACGAGGTAAAGAA
GACAGTGCTGAACAGCACTTGGCTGTAAACAATTTCAATGATCAGGTTACCTTCTGGCAT
ACAACAGTCTTAGTCTTGAGTCACTAATGTTGGTGGCTACTTTGAAGCAGAAGCTTCATT
TCTAGACAATAACAAAGCTGACAAGTCTGGCACAAGCGCAAACTCTATATTATATTGCAC
AGTCAGATGTCGGCAATGAGTTCATACTTCATGTCATCGATATTTGGAGACAGGACA

>gnl|Apo_MPI_N|294 cDNA; Alvinella pompejana; LEN=322
CCTCTGCCTTTAACAAGACGTTAGGATGGCTGCTGTACTCACCTCCACCACGTGACCCCA
TCACACCAATGGGTGCCACATTGGAGATCCAGAGACAACAACAAATAGAAAGATTAGAAC
AGCAGATGGCTTGGGCACATCTACAGCCAAGAAGACAGAGTGGTTTTGCATTTAATTTGT
TTGGTATCAACAGAAACGGTAACCAGGGCAACAGACATCAACTAAACACACACATGGTGC
CTCCTTCAGATGAACAGGTCAGTGCTAACAAGTACAGAGAGATGTTTGTCATCTTAAGCA
AGTTCAGGAAATACAGACTTTG

>gnl|Apo_MPI_N|295 cDNA; Alvinella pompejana; LEN=294
GAATGGTCCACAGGTAGGTCGGCCGGACGATCCACAGGTAGGTTAGATCTCTGATTGAAT
GCTACAGTTATACAATCAGACAGACAGGCACTCAGTTGGTGATATAGGCAGGTAAAGAGT
AGTGTTAACTGGCTAACTTCTTGGGAGTCTTCGTCTCATGTCTACATGCGGCCGCACACG
AACACAGTCCCCTCAGACACTACTGGTTCTCACACGACGTTTTCTGCCACAACGCAAAGA
CACCGGTCAAGGGTGGCTTTTTCCTTTGGTCTCGTACTCTGCGTTGATACCACT

>gnl|Apo_MPI_N|296 cDNA; Alvinella pompejana; LEN=394
GATAGAGAGAGAGAGAGAGAGTGACACACACAAACAGATGTAAGCTGATAGTTGTCGTAT
CAGATAACCGAGATGAACTCGGAGATTTAAAAATAAAACGGCTTCGGTTTCTTTCTTTGC
GCAGAAATTCTCGGGAATTCCCAGCCCAGGAATCTATAACTGCATTTGTCCTTGTTATTC
TTGTTCCGACAGGTGAATATTCTGGAATAGCTTTGAAATTAATTCGCGGAAATTCTTATT
AATTAATCTGACACCTTTTATATTGGTTACGAGTATTAGAATGAGTAAACACTTGGGTTT
ACTGCAATTGTTAATTAGCAACTTCTACTACGACAGACGCAGGGCATTAACAGTACTGAT
TAAATGCAACTGAAATACTCTGCGTTGATACCAC

>gnl|Apo_MPI_N|297 cDNA; Alvinella pompejana; LEN=210
CAACGCAGAGTACGCGGGTCCATAGTGGAAAGAAGATGGACAAGGATAGATTTAGACAAG
GATTGGGTGGGCTTAAGGTTGCCTACGAAGAGGTTTTAAATAGGATTCTTGTATGAAAGC
GATAGTAAATGTGTTTCTCAAAGAGGGGGTTTTAGATCCACAGGGAAAAGCGATTCATCA
TGCACTTGAAGCGATGAATTTTGGGTCGGT

>gnl|Apo_MPI_N|298 cDNA; Alvinella pompejana; LEN=249
AAATTGGGTGCTCCAGTTTAAACAAGGGTTCAGTGTTATGTGGATGTTACCTCTTGGTAG
CAAGAGTTCAATTCTGTCATCACAACTCAACATGCCAGCTGTGATACTGTTTCTTCCACA
CTATCCACTTAGTAGTGACAACCAGTATGCAAGTCTGTTTCGTGAAGTGGCATTAGATTA
TTATAACTGCAACAATTTAACACACATCCCACAAGTGATAAAAACGCTGACTTATTTACG
ATGGATGAA

>gnl|Apo_MPI_N|299 cDNA; Alvinella pompejana; LEN=213
ATAGTGGTTTTTGCATACTGTTTGGTGCAAGAGACAGTGTAATATTCAGGGATACTCTTC
ATATGTCCGGATATAACTCAATTACATCATGCCAAGGAGCTTTCTGTATTAACCGTGATG
TTACAATTTTAGGTACTATATTTTAGCCAGAAAATGTTTCTTGTAGGTGAGAGTAATCGT
TTTATTTTTAGGATTATATATTTTTCTTAATCA

>gnl|Apo_MPI_N|300 cDNA; Alvinella pompejana; LEN=912
GATCCGTCTGAGTCCAGGACAATCACGCGGCGAGCCACGTGCTGGAGACGCCATATTTCA
GCGGTCCTGTTTACCTAAATGCTGTCGCCGCTCCCTCAGATTGCTGATGGACATAAGCTG
ATTTGACATCACTCTCACATATGTTCTTCAGAGAGGGAAGGTCTTAAATCAGACGGTCGA
GACGTGGTCGCCACGTCCCGCTGCCTTACGTGACCACACGACTCTGGCCATTCTGTTGTG
TTTTTTTATTTCTTTCTTTGAAAGCTTCCCACAATGCACCGAGGTTTCGGAACATTGTTG
ATAGTCGGAGGTTTCACTAAATTTCTGTCGTACATCACTCGGCCTGTGAATCACGGAGAC
TGTCTCAAATCTGTCCCGCCACCAACCAGTTAACTGTGCTCGTAAATTGATTTCTGCATT
TTGTGTGTGTGTGTGTGCGCGCTTTTTTATATAAATATTCATTTTGTGAACGTTGGATTA
GTTATGAATGACTTTGTTGAGGACAAGCAATTTAATTATAATGGAGAAGATAATAATAAA
AAGGACGCTTGCTAAAATATTGGGAAGGCTAGAAATAACTTGGCTTTGTACTAGCATCTG
CACTGATTTTTAATTACATCACTAACAGCCAATACCTGGCGTCAGTGATTACGGACGTTC
CCAGCGCTCGTGGGGATGTCTCTCTCTCTCTCAGGTGATGTCAGAAGCATGAGGATAGAA
CTTGTTTGGAAACAATTGTTCTAGTAAATCGAACGTGGTCTGCTCACGCCGGTAAGACTA
CGCACTCGTGCGTTTGTGCGATTGAAAGCCAGACGCCTCGGCTTTGAATTTCCGCCCGTG
CTGACGTCATCCAGCGGTGCCGGTGTCGGGTTTTCTAATTTGTTTCCTGTCGCCCGCGTA
CTCTGCGTTGAT

>gnl|Apo_MPI_N|301 cDNA; Alvinella pompejana; LEN=724
CTCTTTGTGGACAAATATAGTAACGTTATTGATGAATCATTGTTAAATTTCTGTTATGCA
AATATCGATCGGTGAAATGTGCACTGGCTGTATTGAGCCTGGTGGCAAACGTTCCGAGTT
TGGTCGACGTACCAGTCTACACGTGTGTCTCTGATGGGCGATCACTTATAAGCGCTAATC
TGATCTCTTTGTAGTCGTTTTTATGAAAAGCCGGTTAAATACAGCTCGGATCTGTGTTGA
AGGTGGTCTTCGTTTGTGTTCAATTCACTTACAAGGTAACAGGTGTCTTCATTTGTTAGA
AATACGTCAAGGAATTTAACGCTTCTGTTCACAGTCTGGAGAAAGCATGCAGCCTTAAAA
GTTAAACTAAGATGTAATTATTATTGTTATACTTTTTCTTTCTCCACGTAGACGCGTGAA
TTGCTTTTCCACATTAGGCTAATGCTTGGCTTTCAGCTTTACGACGTACAGGTCTGAATG
GCGTATACTTGAATTGGATTATTCCATTTTTGTTTGTTGTCACGCCGTGCCTGTTGCTAA
TTGTTTATATCGCAGTGTTAACACTCTATTCTTGAAGGCGTCCTCTGATCAAACGCACTT
TTTATACAGGTTCAGCAGTATACTGTTATCAGCTAATCGTTCTTCACATTCTCTGCTGTA
TACGTCTTCGCTGTTTGACCTTCACTGATACGTGCATGCTTGCTGTGGTCCCGCGTACTC
TGCG

>gnl|Apo_MPI_N|302 cDNA; Alvinella pompejana; LEN=219
GGTGGTATCGTTATTACAAACGAGGATATTATCCCCACTCTCCAAACCACCTGTGTTCGA
GGCGTTGCATGGAGCCTGGTAAATCTTGCGCTCGGTGCCATCCGGACCGCATGTGATAAC
TGTGTCACCGTCCGCAAGCTCACCAGTATTGGGAGAACTGCATGGATCATGGTAGGTCTT
GCGTTGTGTGTCACAACCCGTAGGACCTCCACAAATCAG

>gnl|Apo_MPI_N|303 cDNA; Alvinella pompejana; LEN=293
GGGCATCAAAAGAGGCTATATCTAAAGCTTTAGGTTGTGGAATTGGGAAGGAGTTATCAT
TTATTGATATAACTATATATAAGGATAGAAGGGGAAGACCACACTTTAAGTTATCCAAAG
AGGCTCAGGAGAGGTTTAATATTAAAACCTCATCTCTATCGATTGCCCATGATGGAGGAT
TTGCAGTAGCTGTGGTAGCTATTGGACTCTAAAGATTGCTCTTTAGCCTCTTTTTCCACT
CCTTCTCAAACTTCTTTCTCTTTGTGTATGAGAGTTTCTCTATAAATAGTTTT

>gnl|Apo_MPI_N|304 cDNA; Alvinella pompejana; LEN=379
AAAATAAAATTCAAGCCGTGAATGACTTAGTGTTTACAATTCATGTCTGAAACAGGTCAT
GACACTTCAATCATAACAATACACATATGGTGGGCGTGCACACATGCAAACACGTGTTCT
TATGAAGACGCACATCCACACATGCACGCAAACAAACATGCAAACGTTCAGTGCTACATC
TACTTCACTCTGCTACTATTCAAATGATGGCCTCTTCCTCACAACTGTTGTTAGTAACAG
CAATTAGTGACACAGGAAAAACTCCCATTGATTGATACAAATTCCTATTAGACACTAACA
CAAGCTGACACTGACAGCTAAACTGACACCACACAATAAACTACAGCTTTAGTAAAGTTA
TTCCCCGCGTACTCTGCGT

>gnl|Apo_MPI_N|305 cDNA; Alvinella pompejana; LEN=229
GGTGTTAGAACCTATAACCCCCGCTTTTCAATCATTATTTGCTCCATCATGATGTCAACT
GTCATATGAATCACGTGTCCTTGTTATTAATGTTTTATTATTGATTTCATATGCTGATTC
ATTTAGGGACGTCCAATAACTTGCTGACCCACACCGTGTCCGGTGAATACTTCAGCGGAC
TTAAAGGAATTTATCCTTCTGTATTGTACCTTTACTACGACTCACAAGA

>gnl|Apo_MPI_N|307 cDNA; Alvinella pompejana; LEN=478
ACTTCGGTCATCTGGCCGGCCAGTTCCTGGGACTCCACTCCCGCTGTGGTTGAAATATCG
CCGACAGCGCGCACGTTCTACCGTAGGACAGCACCGGCAAATCCTCAAGCACCAAGTGAA
CACTCGTCGTCGTAACCGTAATAGTGGGTTTCTATACCCTGCACGTGCCACTTCCTGGAG
GACTGACGCACATCGCCCTATCCAAGCGACGAGTGCGGACCAAGCCGGGTGATGTACGGT
GCGACGCTATTTTCTGCATTGTCTTCGCCTCCTTTGTTCAGGAAAGCGAGTAAGATTTAC
GCCTGTAGAAGGAGCCACTCGCGATTGCACAACGGAAGCTCGTAAGAAGGCCACAGGAAG
GACAAAGGCCGCGATCCGTGGATAAGGAAACGGTTATTTAAAGAAGATTGCCCTAGACGC
GCACGAGTTTGATTGTGTTTATCAGGTTCTGCTGATATCCCCCGCGTACTCTGCGTTG

>gnl|Apo_MPI_N|308 cDNA; Alvinella pompejana; LEN=387
TGGTATCAACGCAGAGATACACGAAACGCCTTTCATGGCGCTGGCCCGCGTTCAGATATA
ACAAAACCAATAAAACAAATTTACCGGAAAGAAAAAACCGAAGACACTGATCGAGAAGAC
GATGACCAGCAATGTGAGCCTTTGGTGGCCTCACCCAGTTATTATCAACTCGCTGGTCTG
TCCACGTGGACAGCTGTAGTCGGCCAGACACGACCCGACCCAGACGGAAGCTGTCTGAAG
ACAGTAACCAGGACGAGGACCTACGTGCCTCCGACCTGCCAGACACCGGCGCCATGCAAA
TATAGTAACAGTGTCATATAGGACTGTGGCCAATCTCGCTGATGACATAACCTTATCTAT
GACACGTCCACCTGCACGGTGCCACGG

>gnl|Apo_MPI_N|309 cDNA; Alvinella pompejana; LEN=732
GGAACTGTTTACCACATATGGGGTGGAGTATATCTGATTGGAGGTTATGCCGTAGAGTCG
CTTAATCTCCTGCTTCCCCTCAATATCGCTCTGATAGAGGTTTGTGAGGTACTCCTTGAG
AAACTCCTCCCTAATCTGAAGCTTTTGGGCAATAATATTGGGGAGAATAACCAAGTTGGG
AATATGAGCCTGAAGAAACTCCTGCTCAACTCGGTTTCCCACAAAAACTATATTTTGATA
CTTGACCTCCTGAAGATACTCAATGAGTCGCTTATCAAATTTGGGTGTGATGTCATCAAT
TCCACCTGCAATAATAACCACATCAATTGTATCCTTTGGGGGAGTGGTTTCGGAGATTTT
GGAGTAGAGTACCGTATCTATAATATTTATCCCCGAATTGAAGGCAATGTTTGTAGCGTA
CTTGATACTGAAGAGGGAGGTAACCCCAATAATTAAGGTACTCAATCCTCCATTTGCCGA
GCTACAGATAAATATCTCCTCAGGACTATACCTCTGAAGTAACCCCCCACACTTATTTTG
AATATCATCATAGATATCGATATTAAAATCCCTAAAATATTGAGCCGTCTCCCCGTCAGC
ACTTATCTTAAAATAGGTACTCCCTATATCTATCTGCAATCGCTTCATTTAACTCCTATT
AAGGGACATAGATTAGTTGACCTATATGTAAACGGGTATGTTTATTTTTTATCTTATAAT
TTGCATCTATAA

>gnl|Apo_MPI_N|310 cDNA; Alvinella pompejana; LEN=1153
TTTTTAAATGGCTCTGGTTGGCTGAGTACATGCAGACAGCCTAGTTGTGATGCAGGATAG
TTGTACACAGTCCGCAGTTCTTTGTCAAAGGCCAAAGCTTGGTTGACCATGTGAGAGTAT
AGGTCATCATCAAACATCAGTTCATTGATATCACTCATCAGCTTGTCCAGGACCAAAACA
ACCAGGCCACGGGAAAACTCCACCACTGCATCTATGTATCCAAGGCCTTGTTTTTGCAAT
ATTGGTTGTATTTTACTGTGTAAAAAGTCTCTGTGATCTCGGATCCAGCTCAAGGTTTGT
GACAAATACCAGTGTGGCTTAGCTAAAGAGTTTGTTTGCTTGTTGCCATAGAAGTGATAA
ATAAATCGCTTTCTCAGAGGCTTTATCATTAACTGAATTGGTAACAGAATTGGATGCCAT
CCTGGCATCTTTTCCAGAAAAGGACTAGGTTTCTGCACCAAGTGAATCAATCCATCAGGT
AGCTGAAGATGAAGTAAGTTACAGAAGAGAGGCTCCAGATTTTCTTGTAATTCAGCAGCA
TTCTGTACAGGGGCATGTTTTGCTGTTGAACTGATGAATGGCCAGCGCCATGCTTGAAGG
ACTTCATCAAACTCTCTTGAAAATTTATCTTTCAGAATGTTGTACCAAAAGATGACAGTT
TCATTGGCAAATTTGACTAGATGTTTGCACTTTGAACTCTGTAAAGCCTCTACAAATTCT
GCTAACTCGAAAAACTGGCCTACAGCTCTGTCTACGGAATTAATAAGTAGAGCCGATTGA
ACATCAGAGCTGAAGTCTTCTATCCTGGAAACTACCTGCAAATATTTTGAGTATCTTTCA
ATTTCTTTCATTTTGCTGATCAGGACAGAGAGCCGGTTAACCATTTGCATTGTATCAGCC
TTGTGATTGGCTATATCTTCACACAACACTTCTGTCTTCTCCGTGAATTCTTTGATTTGA
TTGGTTGTTAATTCTGCTTCCTTTACAGCAGTTTCAATTTTACTTGGTGCTTCTGATGAA
GCAAATGAAAGCTGGCTCTCGAGAGCAGCTTTCTTCTGTGACAATTCCCGATAAAGATCA
TGAACTTTTTTTAATGACTGGATATCATCTCCGAATTCTGAATTCAGGAATCGAACAGCC
TTTTGCCACGCAG

>gnl|Apo_MPI_N|311 cDNA; Alvinella pompejana; LEN=338
TGGTTAGTGATGGCTATGATGGTGTTGATGATGGTCGTGTTAGTGATAACGGATTATTAT
TATTATTTCATGTTATTGCTGTTGTTGCTCTTAACGATATCTGTGCGAATATAAAATGGA
CGTAAACATGTTAATTTCCATTACAATGGATTATTACTTTTCCGCTAATTATAATATTCA
TAGCTCTGCCACTGTGTAACGCGACCTAACTGTTCTGACCCACATAAATAAAGTTTTTTA
CTGTATTTTTATTTCTGCTTTCCCCAAGAGAAGAAACACAAACGCAGTGGACGCTACAAG
GCACTCGGCAATAAAAGCGATACTCTGCGTTGATACCA

>gnl|Apo_MPI_N|312 cDNA; Alvinella pompejana; LEN=642
TTCCGCTGTGCCGGTATCTACTCAGCAGTGAAGGCAGCGTTAGGGAGATTGTTAGCCAAG
TGGCTGGCCCACAGTACGGTTCAGTGAGATCATGTGGAAGCCAAATGAACTATATAATAC
CCTGTAATATTGCCACCCACAGTAGCACCGATCCAGATACAATGCCTTCATCACTCGACT
CATCCTGCACACTTTCTCTAATTTACCGATTGCCTCGCTGTTATCTGAACTCGCCTTTTG
TGCGATGGAATACTGCGGATAGGTATTCCGTTACAAGAGATTCCTGGTATCACTGACCTC
ATTTTCGCTTGTGTAATGGCGGTGACAAACTGCGATATATTAACCCTTAATAGGATACAG
CAATACATTAGAGAAGCGTAAACACATTTTCTCTACTGGGTGCCTTGCTACCGCCCACGT
CTGTCTCCAGATGTGACACATTTTACACGGGAGATACAGAAGCACAGTGCTACGTTGGTT
TTAACAACTTAAACATTACCCACCCTTTATCCCAGTAATATTTAAACAGTAGTCACCATC
AATACAGACCCTCCCTCGAGATTTCAAGCATTTTCTCGCAACGGAATGGGACTAACGTGC
TGATGTTAACATCAGCCGCCAGCTAAAGCACACTATTACCGT

>gnl|Apo_MPI_N|313 cDNA; Alvinella pompejana; LEN=1481
TTTGGAGGGAAATGTCGTTTTGTCAACATTGGCAGCTGTTAAGTGATTGTGCGTGCGGAA
GATATTAAAAAATTTGCTGAAATATAGCATGGAGACCGTTCTCACGTCCCCGAGACGCTT
TAACGGGTATGTAATTAGTCCTGAGAGGCTTTCAGGCAATGATTCGTTGTCAGAAGTGAT
GCCTTATGGCCAAATTTCTGGACAACAACTCAGACGAGGTCGGCCAAGAGCCGAATGCAT
TTCATCACTCATGGTCGAAGGATCCAAGGCAGACAGCCAACACAAATGCAGAATTTGCCA
CCGAAACTTTCCCAGGGAGAAATCACTACAAGCTCACATGAGAACGCACACGGGTGAAAA
ACCATACATATGTGACTATCCAGGCTGCACGAAGTCCTTCTGTCAAAGTGGGCAGTTGAA
AACGCATCAAAGGCTACACACCGGCGAAAAACCCTTTAAATGTGCTGGTGAAGGTTGTGG
TGTACGTTTTGCTCATGCCAACCGTCACTGCCCATATCATCCAACTGCTGGACTGAAGCG
AGATGATGTAGGAGCTATTACGTTACCAGACCAAGATAAAGAGGATACAAGTCCAGAAGT
TCTTGAATGGTTAAAGAAACACATCCAGATGAGGCTTGATAAGTACACACCAATGAAGTC
ATCAAACAGTTCACGGAAACACTGCACAAAACGTTCATTGTCCAAAGACATTGAGCAGCA
GTGGATCCAGGACAAAAAACCATACCTCCAGGACACTACTTCAACTCACTACAGTTCTAG
TCCAGAGATTGCTGAATGGGAGAGCCTTCCATATAAAAACATGCTAACTCCACCATACAC
ATCAAGTCCAGTTGCTACATTTAAGAAACCCAGTTTTCCACAAACAGATAGTGTGTCACC
TGTGATAAGTCCCAGGAAACAAGCAGAACACAGGGAGAAGATACTTGGAGCATTGGCACT
TGTTGAACTGGCAAACAGCACGCATTAGAAGTTGACAAGAATCTGGTACTGTGGGCATTA
TGTTTGGAACAAAGAACATGTCTGTGTCTGAAGGACAGAAGCAGATCTCTGAGATTCCTT
GCTCCATGCTGCCACATTCTTTGGTTCATCTTTTCAGAAAACCATCTCAGATTAAATATC
ACTTGCCCACAAATGTAGTGATTCCATGTTTAATAATATCATCATTTCATCTGTATATTT
GATTAATTTATGTAACTTCATGTTAGAGATCAATTTTTCTGTTTATTATGCTTCATCATG
TTTTGTATGTACTCATACAAAATGGTTTCTACACATGTAAACATGCATTTATTAGACATC
CCAATGAAAGCACACTGTTCAGATTGTTCGGATGTAATCATAGATGTTTCAACAGAATGA
GGAATGAAAACATAGTCTCTTTGTTACTAGTCCAGTCATTTAGCTTGCATCTGTTTTGCT
GGTGGCTAAGTGGCAGTGTGTAGGTAGTTCTAATAGTTTTT

>gnl|Apo_MPI_N|314 cDNA; Alvinella pompejana; LEN=287
CATTGCTCAATGTCGTCATCTCCGTGGCCCGTGATGGTAACAAGGAACACGACAGAATGG
TTCGGTCCTGTCTGTCTACACTCAGCGAATTAGGTCAGTTATGTCGTGATTATCAGCATT
CACTGTCAGTACTGTAACAGATGCCTCGGCTGTGGCTAAAAGTTTGTGTAAATTGTCTAG
GAACTTGTAATAGAGAAATGTGATATTTTCACTGATTTTATTATTGGTGCAAGCTAAAGA
ACACTCCTGAAAACTGACAAAAGTTCATAGTTGGTTGGTTACCTGTC

>gnl|Apo_MPI_N|315 cDNA; Alvinella pompejana; LEN=807
AAAATCGCCGTGGTGGTGGGATACGGCGATGTGGGTAAGGGCTGCGCCCAGGCGTTGCGC
GGTATGGGGGCCACTGTCCAGGTGGTGGAGATAGACCCTATCTGCGCCCTGCAGGCCGCT
ATGGAGGGGTACCGGGTGGTGACCATGGAAGAGGCTGCCCCGTGTGGGAATATCTTTGTT
ACCTGCACAGGCAACGTTAAAGTGATCACCAGGGCCCACATGGAGGCCATGCCAGACGAG
GCCATAGTCTGCAACATTGGACACTTTGATTCAGAGATCGATATTGCCGGCATCCGCGAC
CTGCCCTGGGAAAACATCAAGCCCCAGGTGGATCACGTGATCTTCCCTGACGGCAAAAAG
ATCATCGTCCTGGCTGAAGGACGGCTGGTAAATCTAGGTTGCGCCACTGGTCACCCCAGC
TTTGTGATGAGCAACTCCTTTACCAACCAGGTACTGGCCCAGATCGAGCTGTGGCAAAAT
CCTGGTAAATACGAAAATGCGGTCTACTTTCTGCCCAAAAAACTTGATGAGATGGTGGCT
CGCCTGCATTTAAAAAAGATCGGGGCCCATCTCTCCACCCTGACCCGGGAACAGGCCGAC
TACATTGGCGTACCTGTGGAGGGGCCGTACAAACCTGAGTACTATCGATACTGATCTTGC
CCCTGACCCTCTTTGTTTTCCCGGACCTGTGAGCTAATCGTCTCGATCGTTTCGCATCTT
ACGCAGGAGAACGCCTGGAATGTCCATACGCGCCCTGGCCATGGAACTGTACAAGGCCCG
TTCTACAAGGGATACTCTGCGTTGATA

>gnl|Apo_MPI_N|316 cDNA; Alvinella pompejana; LEN=271
CAAGTTTTTCTTCTCTCCAGACAAATTTACTCTCCAACGCCCGACTGCACCCTAATCACA
CAACCGAGTCTGCACAAGACATTAGTTGTCACCCTCTACATGATTCACTGGACACCTCAG
TTGAAACATCAACTGAAATCATAATTCGGCAAGCGTCACCCGGCTTATTGGACCGTCAAC
CGAAACATTGCTGTGGCATATATGTCCAGTTTAATTTTTGCCAATGAATACAATCGTTAA
GATATTTCACCTTCGCCAACCTATATGACGG

>gnl|Apo_MPI_N|317 cDNA; Alvinella pompejana; LEN=723
TAACGACTCAGTACGGTTATCAGGACCCTCAGAAATCTCTTCAGACGGCAACAGATATAT
TCAAAACTTATCCGGATCTTGACGCTATAATATGTCCAGATTCCACCGCTCTTCCTGGAG
CGGCTCAGGCGGCTGAGAATCTTGGCATAGGCGGAGAAGTAATAATAGTCGGATTCTCTA
CTCCTAATACTATGAAACAGTACGTACACAGCGGCACCGTAAACAGATTCGGTCTTTGGG
ACGTCGTTATTCAGGGAAAACTTGCCATATTCATGGCCAACGAACTCGTTAAAGGCAAGG
TCTTCAATAAGGGCGATAAAATAGAAGTTCCCGGAGTCGGGACTGTTGAAATATCTCCTA
ATTCCGTACAGGGTTACGATTATGAAGCCGAGAACAACGGTATCGTTTTGCTTCCGGAAA
GAACTGTTTTTACTAAAGAAAATATAGATAATTACGATTTCTAGATTGTAAAGCCCTCCT
CTTTCGGAGGGCTTCTTTATCCTGAAGCATAGATTGGGAGGAACTCCCGTTATTATGCGT
TGGGGTTATTTTTATAGAGGAAAACTATGAAACATCTATTGGCTCTTGATGCCGGAACGG
GAAGCGGCAGAGCGGTTGTTTTTGATGAAACTGGAAGACAAATAACTGCGGCTTTTCGGG
AATGGAAGCATGAAAGCCATCCTGATTATCCAGGTTCAATGACTTTTAATATGGAAAAAA
ATT

>gnl|Apo_MPI_N|318 cDNA; Alvinella pompejana; LEN=284
CAAAAACATAAAATATATTAACAATTTATTTTTAAATATATTTAAACACATTTATGTTTA
CCTGACGAACAATCATTATGATCACTAGGATTTAGACTAATATCATAGCCATGACCTGCA
GACTAAATCACACGATATACAGCATCATATACAGCAATCACGTCTGTGATTTATTTGTAA
AAATGTCAATGAAATTAATAAATAACTTCTACAGCAGTCAACCACAGAAAGCATGTTCTC
CCTCTGACTTCAAATAAGCAGGGAGAGCTTCACTCGTGTGATCA

>gnl|Apo_MPI_N|319 cDNA; Alvinella pompejana; LEN=674
CCTTAGAACATGGCTTCCGTACTGTGCTTATTGAGGATGCTGCACGTGGTGTAGATGTTG
AAGACATCAAGAAAACCCGTGATAGGTTAACCAAACAGGGTGCAGCTTTTGTCAACTGTG
ATGCTGTTCCTGCAATGATTGAGGCAGAGGACAGGCGTCCAGATTTAGGGTATAAAGCAG
CCCTTAACTTTGCCATGGCAAGAAAGTTGGTTAAGACAGAAAGCAGACGTCCTAGTGTCA
AAGAGAAGTCATCACAAGACAGGAGAACAGTACAGACAAAGGCCAAATGAGGACCATCTG
CCCTGTACTTGACATCAAGTACATTATTAGAGCACAGTATTGCATGTGCTTTTTGTGTTT
TCTATAGAAACAATCCAGCTATATACATTTCCTCTATACCAAGAAGTTAAACACGTCCAA
TTTTTAAGCTGATCTAGTCTTACAATGATGTTGTGTGCTGCACCATTCATAGGTGCTTTA
CATGTTATCATCAGGTGTCAGTATTTGTAGTGAGCAGTTTATTCTACAGTGATACATTCT
GTTAACACACAAACACACACACAACCAAACACGCATTGAATGTCTTCTCAGTGAAATGAC
CATGTCACTTGTTCCATTTAGGGCTTTCATTCAGGGAAGGTGTAAAATGTCATTTTTAAT
TTGCTTTTTGTCTT

>gnl|Apo_MPI_N|320 cDNA; Alvinella pompejana; LEN=331
TACATAGACTCAGTCACACACACACACACACGTACATAGACTCAGTCACACACAGATTGA
CAGAGCCATTGTCTTTGGAGCTGTACTCGTGTGTAAAAGACAAAACCCCGAGCCTTCAAA
ACAATATGATTTCCAATCACTGACGTTTACCAGTAAAGTTAAGGCACGACACCTCTGAGC
TTGAAGTGGCGCATTTCTTTTGTTGGAGAGAGTCCTGTCGTCTGTAATAAAACAGACTGG
CTCATGACAACCCTACAACTAAACACTCATTGAATGATGATAAATCATTAACCGCAGTCA
AGTGTCACCGCATTTAAGAGAGAGAGAGAGA

>gnl|Apo_MPI_N|321 cDNA; Alvinella pompejana; LEN=217
CGGACGGACGGACGGACGGACTCACTGACAGTCGGGTGGAACGACGGACCGATAGATCAA
CCGACAGACGGAAAGCAGATCAACTGACTGATCGGCAAGCGAAAAAATATGAGTGTCAAC
TTGAGGTCCTTAGCATTAAATTACGATATAATGTTACATCCTATAATTTACATGCTTACT
TCCATTCTAATCACTAAATATAATTACATTTCTATCA

>gnl|Apo_MPI_N|322 cDNA; Alvinella pompejana; LEN=1193
AACGCAGAGTACGCGGGAATTGTCGTCAGTCGAAAAGTGTCAATCAAAGCAGGTAGGCTA
GAAACACAAAAAACACATCAGAAATACAAAACACTCCGTGCCATTAAATCAATTAACTTA
TGTGTGGACTCCGAAGCGAAATGTTCTTGTTTCTGATGAAAGCGGGCACCTCGTGGGGGA
ATCCAAAGCTGTTTGCTTGTCGAATACATCACGCCGCCCATTAATTCACACCTTCCGATG
GCTTGGCGCCGTTTTACTGCGCATTAGTTTCCCTTCATTATTTTAATTAGTGTCCATTTT
TATATTATTTGATACATAGAAATTACGAGTTTCGGTTTACATTTCAGTAGCTTCCATTTT
GTACCGGAGCCTTCTAAGTCTGTTTATCTTTACTGTTGTTATTGCAAATCTTGCGGAGAG
TTTCTGGTAAACCTGTGATTTCTACCTTTCTCACTTCAAACACCTGACAATATTTCTTAC
AATAATTGGCTTCCAACCACCAAGTTAAGTACATAATTAACGCCGACCGCTCCGCCAGTC
CGTCAGACATCGAGTATTTATGGCAGGGCAATAACAACCTAAGCCATGAAAAACCCAGAC
CACAGACAATAACTCAAATCTAAATGCCGAATGGCGTGCCTCGGGTAACTTTATAAACTC
ACTCAGATTCCAGCACAAAATATGTCAGAAACTGAAAAATCAAATCAAACCACTCTGACA
TCTCAATAGCGCTCCTACCTACAACCCAAGGGCCTGACGTTAACATGATCCGGTCCCCGT
CTATTGTTTACCACGTCAATACGTCGGCACTGATGACGTCACGTCAGCGCCGTCACACCA
CCAAGCCTTTCACCTGGCATTTATACAAAGTCTGACACCGAAACGACGCAAACGGTTCGA
AGAGAAGAGGAAGTCGAACTCTCTTTCCCACGGCCGCCATTTTTTCGCCTATTATCGTCT
GCACTAATTCGCACAAATAAAAACATTCGCTGCGACTTTTTATTGCTAATCATTCCACAG
TCTTTTGTCTAGGATTTTTCACCTGCCATTATGATTCATAACTGGCATGGGTTCCCATTC
AAACCCTCTACCTCTCTTACGCACTAATACTCTCCATTGGTGGCTGTCACGTGACGAAGT
GGCTGACTGGTTTACGACAGGGGGCGCGACGCTCTGCGTTGATACCACTGCTT

>gnl|Apo_MPI_N|323 cDNA; Alvinella pompejana; LEN=338
AGCCTAGAAGACTGTAGAGAGAAGTGCTGCTTACCGAACTGACTGGTTCCTAATGTCTCA
CTGGCAAGTAAATCACGCTCGATGTTCATTGTGTGTCCTGCTGTAAGCGTGTCTTTCGGA
TCATACAAATGTTCATTAATTCATAATGGACACAGTATCTTCCTCGCCTTTGCTTAAGGA
CAATAAGCCCATTTATTGTACAAGTTCATCCATATCAGATGTCTAAAAAATATCGCTTTT
ATATAAATATACATTCGTCCTTAGTGTATGCCTTCCAGTCATGTTTGTGAGAAACAGAAA
AACAGAGAAAGCCAAAAAAAGTGTGTTTTATAAATGAA

>gnl|Apo_MPI_N|324 cDNA; Alvinella pompejana; LEN=1530
TGCGTTGATACCACTGCTTTATGTCCTTTTGTCCTCTTGTGCTGAAAACTATACCTCTCT
GTGTATATTCCTCCCCATTTTTTAAATATACGTCAAAGATGCCGGATAAATATTTTCCAG
TTTTGTTCTTTATGTGGCTGTCCACAATCATTTATTTAATTTTCCAGTTTGTTGTTGTTG
TGGTGGTGGTAATCTTAATTATATTTCCACACCAGCCTCTGGTAGATGATAGATAAATAA
AATCAATATACTGTCGGTGTGCTACTGCGCCGACTACTCTTATCGTGCTTATTTCTTATC
AGTTGATGCTAAATGTATCACAACCAGACCAGTTTTAATGTCCCTAAACCAACTTTCCAT
ATTCATCAGATTAAGCTAATAAATTACATTATTGATTACATAACAAATGTTCAGTCGGGT
CAGATATATCGATTCAAATATTTGTTTTAGTGAATAATGATAATATTTGCAAGCAGTTAA
CAGAAACAACGTATTACAGAGAGAAATAAGACAGGCAAGGAACGGAACATTTAGAAGTAC
TTTTGCAAGTAATAATAATAAATAATAAACACATACATAAAAATGTGAATCGATATAAAA
ATGACAGAATAGCATAAACAATAACAACGTAGATGGGCGTAAAAATGTATCACGTTTCCT
AGTCGCAGACCCGCTATAAACGCCACACTTGTCTGCTGGTTGATGTCGGGAAACAATTGA
TAGTTTGAATGTTTCTGAGCTACATTAAAGCCAGCTGGGTGACTTTGCTTTTTTAAGAAA
GCTTGGCCATCGACGAATCAAAGACAATGTCAAGGCTTCGTGCAGAGCCAGTCGCACGGC
TCGGTTCACTTCCGGTTTTAGTGTTGACATTAGACACTTCGGGATGAGAACAGTTTCACC
GTGAAGAGAACAACTTAAATGTTCCGTACGTGGCGCTAACCGGGAGACGATGTGTCCTTT
GTTCATGTCTAAGTCATGTGGCAGTGACAAATCGGAGAGCCATCAACGTACCCGTGATTC
CTGGCGATATCAGCCCTCGAGCCGGAATATATGCACAGCGACAACAGGCTGTGCTGTGTC
GGACTCCCCACGACAGTAATACGATATCTGACAGAAAACAATCAGCCGTCTCCTGTTGTC
ATCTACTGGATAGACAAGAACGGAACCACGGAAGCACTATTCCCGAGACATGAAGGTTAC
CAGCAACAAGATCTGCCTGCCGCATCGAAGGAGGCAGACGAATCCATGAGTGCTAACAAC
ACGGGCTTTCTGTTATCAGTACAATTTAAGTTATCACTGGGTACGCGAACTAATGCCTGT
TGCCGTGTTGTGGCTTGATTAAGAGGCGGGATGCAGAGGTTCCTCCAGATAAAATTAGGT
TGGGCGCTGGTCGGCAGTTGCTGGGACACTCAGGACAGTCTTCGTTACTGATGGAAAAAC
AGCAGTGGAGAGTACTGATTATTTTGGCGAAACCCAGATAAACAGTACCTGACGCGGAAC
GTGTGGAGGGGAAAGTACTCTGCGTTGATA

>gnl|Apo_MPI_N|325 cDNA; Alvinella pompejana; LEN=351
CTTCCGTTACAGTTACTCTACAACCGGACTAATACGAGATGGCCGTATTTAAGTCGAATA
CAACAATTATGTTCAGCACTCGTCATTACACAGCAAGCAGCGTTATATCCTTTGCGTGTA
TGCACCTTGAATGTCGTTTCATGTATTTATGTTATTCCTTTTATCGTGGAATGTCATCAG
CGTGTGGTGCTGGTCCTACGTTATTTTGAGGGTATAGCATATGGTATCCTACTCTGCCAT
TTGCTCTGTTGTGTTATTCCAGTCCACAAATTGTTCGTCTGTGATATTATAACGTGCCAT
TTGTTCTTCTGTCGTATAATACCATCCCGTTATTTATGTGGCGTGGCTACA

>gnl|Apo_MPI_N|326 cDNA; Alvinella pompejana; LEN=281
AGAGCTGATAGGTTCTGCCGCTGCGATAATAGAAGCGGAACTCACTATGAGAGAGGCAAA
GGAAATAGTATACCCGCATCCAAGTCTCTCAGAGGTAATCAAAGATGCGTTGTGGCAAAT
AGTTTAAGGAGGAAAGATGCCTAAAAGTATAGTGGTAGACCCTGTAGAAATCAGGAAGAG
GGGTAAGTTAAGGATAAAGGAAATACCCCTGAACACCTATATTCCCGATATAGAGAAGGA
AAAAAAACTCTACGGAGTTGAAGGGCTTAAAAAGGCGTACT

>gnl|Apo_MPI_N|327 cDNA; Alvinella pompejana; LEN=407
GGGGTAGTTATGTATATGGGGTAGCTCTATATGTGTGTGTGCTTGTGAGTAGCTGTGTAT
ATGTGTGTGCTGTAGCTGTTAGGGTAGTTGTATGTGGAGGTAGCTGTGTGGGGTAGCTAT
GTATGTGGAGGATAGCTTTGTTTGTAGATGCAGTCAACCTTTATAAAGAATCCTTTGCTA
AACGATCACCAGTGTCCTAGGATGATCTCAGTTGGTGCCAGTGGTGATGTGTTTAGCCAG
GTGTATTTCTGTGTGTGTTACTGTGTGCCCCTGTAAGTTTATGTGTATGTGTGTATGTAT
GTCGCTGTGTGTCTGTTTGGGTTTTTGCGTGTGTCCCTCCCTGTGTGTATGTGTGTCCCT
CTGTGTGTGTGTGTGTGTCCCCGTGTCTCCTTGGATGTGTGATCCTG

>gnl|Apo_MPI_N|328 cDNA; Alvinella pompejana; LEN=384
AGAGACGAACTCTGACAGAGACAGGGATACACAGAGGTGAATGTACTTGGCCTTGTCGCA
TTCAAACAACCTTCACATTAAATATTGACGACACAACCACTCATCACTGACACTTAGGTG
TCAGAGGCGGACGGATAAAGACGTGGAATAAAAAGGACGATCATTAACCAAGTCTAAGTG
CCAGACAAATCTTCCTTGTCAATGACACCCTGATGGAGTTCGTGCCATGTGCTATCTATG
TTTCGGGGCGTGTCTCCCTGTGTTTGTGTGAGTGTCTCTCTGGGTCTGAGTATGTGTGTC
TCTCTGTGCGTGCGTGAGTCTATCTGTGTGTCTGTGCGTGTCTGTCTGTGTGTATCTCTC
TTTGTGTCTGTGTGTCTCTGTCTG

>gnl|Apo_MPI_N|329 cDNA; Alvinella pompejana; LEN=530
ATTTAAATAAAACAACGGCTAACCTAACCATTATAGTCCATTTTTCATATAATGATATAA
ATTATATACCAACTTAATAAACTGTTATTATCTGTTGTCCTTAAATAACTCAATGATGAC
GCCAAACGGTTTGTTTTCTAACTGTTCAACAATGCCAAGAAACTTTTAAAGGTCAAACAG
CCGAAGTATGGCTCACATATTTTTACACACTGGAGAGCTTAAAACTCAGCGGGACCTCAG
TCTGTCGTAATGGCAGAACATTTGGTGGTTACAGCGGGAATTATCTCAAATGGACTATAT
CCTAAGCAGCTTTTAATCAGGGGCCAGAATTCGTCGGTCAGCCAATGATATTAAGCCGGA
CGTCCTCAGCCAGTCGCCGTGCCTCAGGTGTTTACACAGGTCTCCACTGCAAACAGCAGC
CGCCCTTCCCCTAGAAAGGCTCCGAGTACGTGGGAAACAACAATCAAACAACCAGACTGG
GCCAGGTCGGCAACAGGTATCCTCACCGCTTAATGAAATGCCACGCATAG

>gnl|Apo_MPI_N|330 cDNA; Alvinella pompejana; LEN=271
TGTATACACGGTGCCTCGTGGTCCTTGAGCTTTACCGACTTCTGTACAGATCAAATTGAC
ATCATTGAAAACCTTAACAAACATCTGTGTTGGTATAGTTATATGAATTAGTGTTATATG
AATACGTTGTGTAGATGTCTTATCTAACCATTCTTGTCAGTGTGTCAGTCTGTGTATGTC
AGTTTGTCAGTCTGTGTATATCAGTTTGTCTTGTCTGTGTATGTCAGTGTGTCAGTCTGT
GTGTTACCTGTGTATGTCAGTGTGTCAGTCT

>gnl|Apo_MPI_N|331 cDNA; Alvinella pompejana; LEN=339
TCCAAAGGCAACATAATTACAAGTTTGGGCAGTGGTAGATCATTTTAAGAGCTAACTTAC
ATATCTGTGACGTCAGTAAAGCTCTTCGGTCCGCCGGTAATTGGCAGATTCCTATCAGCA
CGACGTCATGTTTGTTTAGTGCCTTTGCCGGAACAGACACGTGATTAGTTTTAAATGTTG
ACGGTCTTAACGAGAGGTCTTCGTGGTTTTTTTTCATTAATGCTATCTGAACCAGCTTAA
ATAACATTTATTCGTATTTTTTGGCCCATTGAAACCCAAATCCTTTTTTGGATTAATCAG
TGCTGTCTCTGGGCATCGTTGATCGTAGACAGACAGACG

>gnl|Apo_MPI_N|333 cDNA; Alvinella pompejana; LEN=793
AGCTGATCCTTCACCAAGCAGATCAAGAACAAGAACTACAAATGCCTCACCAAGCAGATC
AGGTCTGAGATCAGATTCTCCTGGCAAATCAAATAACACTGAACAGTGTGTTCGGATACC
TGATAGCTCCCCAACAAGAGCACACTGCATCGATCTGTCTGCAGGCAAACTGACACAAAC
TTGTGACCAGTCAAGAAGCAGTTTCAGCGAGAGCAGAACAAATAGCTCTACTTCGGGAGG
TGACAGCTCTGCTAATGAACTAGACAAGACTAAAAGCACTGATACAAATAGTTGTAGACA
GAAAATTGTCGGTGACTCTTCACCTGTAGGGGCTAAGGTAAGTAGTGAATCAAACTCAAA
GAATAGTGATTCTGTTAAGCAGACATTGCCTCCAAAACCAGCTAAACAGAGGCCAGTATA
TAAGCCAGTGAGCCTGGATCAGACTGATACAACCAAAGAGAAGACAGTGCTGAAAGAAAC
AGTGACACCACCTGGTCACAGTGCTGAGAAAACCATAACAGCTCCAAAGAGTTATGAGTC
TGCCATTAAGAGTAAATACATAGATACAAAGGCGGCACTAACAAGTAATATAAACAAGCA
GACAGGTGTTAGAGTAATCATGGCAACTAAAGACTCAAACATGGATGGCTTCAGCCAAGA
AAGAAACAAGGAGACCAGTGAAGTGACCAAAGAGAAGTCTACCGCTCTTGCGGACGATTT
GGATGCCATTGTTTATGGTGCACTGCTTGCTGTAGAGCAGCTTCAAGCTGAAGTGGCAGG
AGTACAGCCACCA

>gnl|Apo_MPI_N|334 cDNA; Alvinella pompejana; LEN=242
GGCCCAGTCAGTATACGGCCGAGTATTGCAAGCCATACATCCTGTCGATTATCGCTTGCT
TCTCGTGCCAGTTCGACCTTCGTCCCAACACCTTAACCCTTTGACCTTTGAGGCGCGGGG
GGTCACTCCGGGAGTGGTGCATAGGGTTCCAGACGAAAGCCATTCGGGTTAGATCGACAC
GGATCGTGTTGAAGCAGTCACAACCTTACAGACTGAGACGACAAGGACTCTGCGTTGATA
CC

>gnl|Apo_MPI_N|335 cDNA; Alvinella pompejana; LEN=325
GCTTCCTCCCTGCCACTGAATGAATCGTGAAAGCCCCGGACGTTTTAAGAAGCCGGCTCT
TTAAAGACGGACGGACGGACGGACGTCGGCTGTCGGGCAGCGCACTCACGGCGCTCTCTA
AGCTAACACACTTATCTGGATATAAACTGGTTATGTCATGGCACGGAGCGGCGTTTACGA
TCGCCAGAGCGCGCGCCGCGCCGCTCTGGATTGGCCATCATCTACGACTAAATGGACGTC
AGGGATCGCATAACGGTAAACAGCCCGTACGGCGGGCCGCGGGCGGACAGACCGATGGGA
TTGGCACTCTGCGTTGATACCACTG

>gnl|Apo_MPI_N|336 cDNA; Alvinella pompejana; LEN=429
TAGTCACATTTGAATTGTGGACAGCTGACTCGATAAGGGTAAACCATCACGTGTAGCTTA
TCTTTATTTCAAGAAGACCCTTGACAGTGTAACTCATGCTCACCTTCTACACACGCTAAC
GGAATGCGCTGCAGCTGAAGGCCAACAAAGGAGCGTCTTGGGGTCTATTTTGTTTGTCGT
CGTTATAAATTACTTCCCCGGCGTGGCACAAAGCCCAACAAACCTATCTGCTGACGACAC
CAAGATCATCAGCGGGATGCTGAACCTAAACAGTCATCGCCAGGTCTAAGCAGACTTCGA
CCGCTTAGCTAGATGGTCTGAAGAATGGCATTTAGAATTCAATGAAGATAAACGTAAATA
TTTCCATCCGGGCAACAATAGCGCCAAGCTGGACTACCGGGTGAAAGGTGCTACTCTGCG
TTGATACCA

>gnl|Apo_MPI_N|337 cDNA; Alvinella pompejana; LEN=531
ACAACCAAATCAAAGCGCCAGTGGGCTATTGTAGTTGTCAGCCTACCTGTACGAGGTGTG
TTCTGTGTACACGTATGCAGCTCGGAACACGTTTATTCGCGTAATCAGAAATGCCATCCG
ATTAGTCTTAATTCGATGTATTATGAATGCCGGGTAGATTCGTCTCTGGTGATGATAATA
GGATGAATTAATTAGCCAATCACCGATCACATTTCAAATGGCACGTGCCGTCTAAGGCTA
AAAGGTGCACACAGCGTTTTGCCATCTTGTAAGTGAATTGGCAAAGTGCCGATCTGCTGC
TTCAAAGTATCACATTTAAAGTACGGCAGAGCAGCGCAGAACTGTTTCCAGTTGCTGGTC
TGTGGTCTGAGCCGTGTGGCTGCACGTTTTGTAAGACTACCTACATATTATGCACCACGA
AGGAAGCTTAACTTTCCGGTTTGTTTTGCCACCTGGAATCGATCTCGGTTGTTTATGGAA
AGGGTCCGTGCAAGCGTGGCCTGTCGGCGACTGGACTTCGATTCTCTGCGT

>gnl|Apo_MPI_N|338 cDNA; Alvinella pompejana; LEN=329
ATCAACGCAGAGTACGCGGCGGCGGCGTATGCTTCTGTTCGCCTGCCCGTGACTTGGTGA
CGACCTTTCAAGCGACCGGAAATAGGTAAGTACTTCGAGCTTTTGCCGGAAGCCTTTCAT
TCAACATAGGAACTTCTGTTTACACTGCGCTAACATGGCCCTACGAGTAAGGCCCGTTCT
AAATGGAATTAGTCGACACATATCACACAAAGGAAGCGCCTTAATACAGTTACTTGTTAG
TTAGATTTTTCTGTTTCTCGGACGTTGTCGTGGGAGCTGACAAACGGAGGTCGCTGTCTT
CAGATAGCTCCGGACGAAGGAGGAGTCAT

>gnl|Apo_MPI_N|339 cDNA; Alvinella pompejana; LEN=316
GTCAAGCCAATAAGCAACCCATAAAACTAACTTCAATCAGTTGTTTTAGTTTGTGTACAA
ATTTAGCACATCATTTATCTAAACAACACTCCACCAGCAAAACAACAGTGTGCGTTACGA
GTGTAAACAGAATGAATACAGTTTCCATGTTATCTCACAAAATGCTGTAAGTACATTTCA
AACAGGTAAACATATTGTAATATAATGCCTTTCAATTGAAAGATAACAAATTTCAAACAA
TGAAAGCCTTTACTGACGAAAGCCATTTTGAAGATCATGAATCTATAAGGCATTGTTAAG
CAGAAGAAAGAAAACA

>gnl|Apo_MPI_N|340 cDNA; Alvinella pompejana; LEN=549
AGGTCTGTCATAGAATCTGGCGACCTACCTCCTGAGAGTGTCATATGCTCTTTGCTGGTC
GTATGGCTAGCTACCTGTAGACAGCAAGCTTAGGAAAGTTGTGCAATAAAAGCTAATCAC
ACGACTACACTAATCCTGCCAAGAATGGTATCCATTCTTTGGTTGAACGTGACGGTGTCC
GTAAGTTGCTTTCCCTCCAAACTGGTTCATGTTTTTACTATGAAATAGCTTGAATTAGCA
GAGGTTTCCAGTAAATGCACGCCTTCTGAGGACAACGCATAATATAGCATTATTTACTAC
CATTCTTTCTGCATTTGTTTTTAAAAAGAGAAGAGAATGACAAGAGCAACCCCATCATTT
ACATTAATGGAGAGGGCTTGTGCAGATTTCTGCTTGGAGCCAATTTGTCATTCCGTAGTG
ACTCCGCCGTCTCTTGAATATTTATTGCCAAGTAGAATGGTTCTAGTATACTTACAAGTA
CGAGGTAGCCAAATCTGGACTGACAAATCTGCCTCACTCCTTTATGGATGCTGAGTGCAG
TACTAGCCG

>gnl|Apo_MPI_N|341 cDNA; Alvinella pompejana; LEN=618
GTCGATGGTTATCGATGGCTTTAAGTCTTACGCACAGAGGACTGAAATTAATGGCTTTGA
CCCTATGTTCAATGCCATTACCGGTTTGAATGGAAGTGGCAAGTCAAATATACTTGATGC
TATTTGTTTTCTGTTGGGAATTTCAAACTTGACACAGGTTCGGGCTTCCAGTCTACAAGA
GCTTGTATACAAAAATGGACAGGCTGGAATTACCAAAGCAACTGTCAGCATTACATTTGA
CAACACAAACAAAGAACAAAGTCCTCTAGGTTATGATCAGTATGATGAACTTACAATCAC
TAGACAGGTGATCATTGGGGGACGTAACAAGTACTTGATCAATGGCAGCAATGCCAACAA
TACACGTGTTCAGGATATGTTTCGTTCAGTTCAACTGAATGTCAACAATCCTCATTTCCT
CATCATGCAGGGTCGCATAACAAAGGTGCTCAACATGAAACCTCCAGAGATCATGTCCAT
GATAGAAGAAGCTGCTGGAACAACATTATATGAAACCAAAAAGAAATTAGCTCAGAAAAC
TATTGAGAAGAAGGATGCAAAACTTCGAGAGATTGATAATATCCTTAAAGAAGAAATAAA
TCCAACACTGAACAGACT

>gnl|Apo_MPI_N|342 cDNA; Alvinella pompejana; LEN=260
ACCGGCTGGCGAACTACTCGGTGTCGTTCGGTACCTGTTGGTTACTAGTTCTGGGCCCCT
CGTTCCAGTACCGGACCACGGTCTAGTGTGCAGACACACACACACACAACATACAGAGGT
ACACCCACAGACACACCGACGTAAAGACGCACACAGCGGTTATAATCAATATGTATTCAG
AGTTAACTCCGTCCTGTTGGCAGCTGATGCTCACGCGAAACAATGACAAGCAAGGGAAAT
CAACTGGAAAGCGGGCCGTA

>gnl|Apo_MPI_N|343 cDNA; Alvinella pompejana; LEN=259
AGTGGTATCAACGCAGAGCCACAGCCATGGAGACCCCGAGAACTGCGTTTGCCCCAAGAT
TGGTATAATTTTCAGTTCCATCAAGCTCCTTCATAACCGTATCTATCTCTGCCTGATTGA
ATGGAGACATCCCAATTAAAACATCTGAAATTTTCTCGTTTACATTTCTACACGCCTCCA
GTACACCTTTGCCCATATATCGAGTTCCACCATCTCGAAGCTCCAAAGCCTCCCGTTTCC
CCGTACTCTGCGTTGATAC

>gnl|Apo_MPI_N|344 cDNA; Alvinella pompejana; LEN=419
TTCTTGACTGCCATAGCAATAACCGATATTCCAGTGGTGATAAACGCCTGTAAGAGCCGA
TAAATATAAAGATCTATCTTTGTTACGTTAAGCTGACACGTTTTATTCAAGAAAACACTA
ATTTGTTACACATAATAAAGAACACAGTCGTGTTTTTCTTCTTCCGGTAAGATGGCCCGT
GTTACTTAACAATTCTATCGCCGAAAGACATCTGTCTTTCTGCTAGTTACTGCCTAAATA
TTGTAAGTGTAATTGTGTTTGGTAGAGTTTAAAACATTTTAATGTTTGGTGTAAATGGAA
TGCATTAAGCCAATGTACTATATTCCGCTGTTGTAATATAGATATTGTTTTTAAATTAAT
ATTTCGTTGTTTTTTCTCAAGCTTCTGTCAACATTACTTTCGGCCCGCGTACTCTGCGT

>gnl|Apo_MPI_N|345 cDNA; Alvinella pompejana; LEN=601
AAAACTTGTAACTTATTCAATAAATATCTGTTGTTATATTAGGTTACATCAGCTACATAC
ATACAAATTCACCGAGTCTGTACACAATCCAATATCATTTGGTAATTCTGATTTCTGTCT
CTCATTAAAACCTTTGTTTGCCCAATCTAAAAAGCTAACAAATCAAAGCAGTGATTACAG
GCAGACGGCAATAAACAGTCACACATTCTGTCAGCAGTANNNNNNNNNNNNNNNNNNNNN
NNNNNNNNNNNNNNNNNNNNNNNNNNNNNNNNNNNNGAGGGGATCGCGTTTAGCCGTACT
TGGCCGTTTAGAAGTCCGATCGACCGTGACTTGACCATCATTCCTTCTCCCTTCTATCCA
GACGCCGTTCGTTCGACAAGATTGGGAACTCCTCAGCAGACCATACCCCGTTTTATTCAG
CCACCGCTTCTCTGATGACGTCAGGGTCACGGGTAATCCTATTCGAAAGATAAACTTAAT
GTGTTTACGCGATCAATTCTACTGCTCGCTATTTGTTCATGTGTTGAATGTATTACAAGA
TTTCCAGACGGAGCGATTGATAATGAAAACAGTACGATTACTTCTCGTTATATCAAGTCC
T

>gnl|Apo_MPI_N|346 cDNA; Alvinella pompejana; LEN=248
CCCGCCTGTCCCTCCTAGTGTCATATGTAGATACAACTTTATTTACAGGAGGGCTTATTT
TCTCACAAGAATACACTAATAAGTGCATAAATACATTTGTGTTTATTGCACGCGATATGA
TACGACTTTAGTTAAGATGCTCTTCAAACAGATAAAACAGACACATCTTCCTGGGCTACC
TCTGTGTTGACCAGGCTTTGATCTAGGTTGCGTTGACCTGGTTTTTGGATAGTTCAGCTC
ATTCCACT

>gnl|Apo_MPI_N|347 cDNA; Alvinella pompejana; LEN=867
AGTGAGACTTTTTCTTAGCTAATTCTTCACATTCCACAGGAGAATGGAGCTTGGTTAGCT
TTGCAAGGAAAGTGCCTGGCTGTGTCTCTGTTAGGTTGCTGTCACAGGCACAAAAGAATG
TTTCTGCTGTGATGAAGACATTGTTTGGTTGCCTTAGAAACATGTTTTTCTCACAACTGT
TACTTGGCTCTTGCTTATCATCATTAAATTCCTTCAGCATGGAGTCAAGACTCTGAACAC
GCAAACTACAATCAAATGGATCCTTCAGGTACTCATTAACATATTGCTGCTGGTTGGACT
GTTCACTCTTCCCAGACTGTTCATATTCCATAGACTTTTCCCAAGGCCAAAGTGACTTCA
TGAAGGCTAAAGTTTTTTTGACAACATTCCTTTTTGAGGAATGTGGAAGACTTTCAACAG
CATCTTTGTTTTCAGTCACATCATCACAAGAAACACTAACAGCACTATTTTGCCCCGACT
GGTTGACTTCATAGTGACTTGCTGCTTTCCTTAAATCTTCAACAAATTTATTTTGTGATA
AATCTCTTACTTGGGTGTAAGTGACATTTGAAGAGTTCTCATTGTTGGCATCCAAGTTCC
TTGGCCTTTTGTGAAGATCTCCAGCTTGTTTTGACATGCCACGCACCTTTGGAGTGACTA
TCACTTCAGTGTTCTGTTCCAACAAGCAAACCTGAGCTTCAGGAACAGTCCTGCCTATTT
TGACAAATATACAGATAGACTTCTGGACCCAGAGTGGGATCACTTGCTCAACCCAAACAA
CACGCACTTGATTTAACATGTTTGCCTCAACATTCTGTGCATTCTGTTCAAGTACCTCCC
AATCTGTGATTGAAACCGGTTCTACAA

>gnl|Apo_MPI_N|348 cDNA; Alvinella pompejana; LEN=860
TTCAATATATTAACACTGAATGGATTATAGAAATGGAATGCAGAGGTATTTTCGTATGTA
TCTACAAATGCATACTAACGCTAGAAAACCAATAACAAGAGTAACAAGTATTTCCAACCA
TATATTATGTACAAATTGTACAATTCCAAATTAATTATCAAGGCCCGCAGCGGAAGACCC
GGCCCTTTTTGTTTTATGCCAGCAAATAGGAGAGCCGGACTTCCTGTTAACTTAAGTTGC
CGATTGCGTGGATTTTGCACGTGTTTTAAAGTAATTGTCACCCATAGTATGCTAGAGGCA
CATCGAGAATGGTTGAGCAAGTTCCAGAAAAAATAAGCTTTCCAGAAGAGGAAGAAAAAG
TGCTTGCTTTCTGGAAGAAAATAGATGCTTTTCAAACAAGTCTGAAGCAGTCAAAAAACA
AGCCAAGATATGTCTTCTATGATGGTCCACCATTTGCAACTGGCTTGCCCCACTATGGAC
ATATTTTAGCTGGTACAGTGAAGGATGTAGTCACCCGCTGGGCACATCAGAGTGGTTTCC
ACGTGGAGCGACGATTTGGCTGGGATTGTCATGGTTTGCCAGTTGAATATGAAATAGACA
AAAAGTTAGGAATCAAAGGACCGGATGATGTTGAGAAGTTAGGTATTGCTAATTACAATG
CAGAATGTCGCAAGATTGTTTCAAGGTACTCTGATGAATGGGAGTCAATCATAGGCCGTC
TTGGCAGATGGATTGACTTCAAGAATGACTACAAGACCATGTATCCGACATTCATGGAGA
GCATTTGGTGGGTCTTCAAACAGCTTTATGACAAAGGCTTGGTGTATAGAGGATTTAAGG
TGATGCCCTTCTCAACAGCT

>gnl|Apo_MPI_N|349 cDNA; Alvinella pompejana; LEN=949
ACCTGGCTTTGAAGAAACCAGTGTCTCAGCTTAAGGCAGCCTCAGCCCTGAATCGCATTC
TAGTGCTTTGTGACAACATGCTTGTCCTGCTCAACATGTTTGATTTGGAGCCAATTGTTT
CAGGCAGTAAGATAAAGAATGTTACTTGCTTCTGTTTGAATGAAAATCCCATTAAAAGCA
ATCCATTTAGCATTGAGATTTGTGTTTCATTAAAAAAGAAGTGTTTACAAATTTACAATG
TGACAGAGGACAAGTTGAGTTTGGTTCGTGATGTTTCCACTCCAGATATACCCATAACCA
TGTGCATTGATGGCACCTTCATATGTGTTGCTCTGCCAACTCAGTATTACATAATAAATT
ATACAACAGGAAATGTACAGGACCTTTTTCCTTATGACAGCACTCACGTAAAACCCCTTA
TTACAAGGATCACACGGGAGGAGTTTTTATTAAGTGCACCAGGTGCCCTTGGTATGTTTG
CTTCAGCAAGTGGTACATCTCAGAGACCACCACTACAGTGGAGTGAAAACCTTGTGTCTG
TTGTCTACTCACACCCATACTGCTTGGCTCTTAATGATGAATTCATTACAGTTCACAGTA
TTATTGACCAACAACAAAAACAAAGCATACCTTTTCAAGGGGGGCAACATCTGGGTGAAT
ACGATGGTAAAATCTTTGTATCATCAGCTCACGATATCTATGCCTTGGTGCCTATACCAG
TTGAAAAGCAGATACAGGCATTATTAGCTGACAAGCGTGTGAAGGAAGCTCTAGATCTTG
CTCAGGTTGCAAGCAAAACAGGAATGGAAAGGGAAAATTTTTTAAAGATGTATCAACGTA
TACAGCTACAAGCTGGATTCATTGAGTTTGCTGAAATGAACTTTGATGAGGCACAGAAAC
TCTTCCGTTCTGGAAGACTCGATGTTAGAGAGTTGATAGCAGTCTATCC

>gnl|Apo_MPI_N|350 cDNA; Alvinella pompejana; LEN=459
CTGGACTGATCCAGGCAGGACCAAGTAAGTAATCACAGACAGAATCCAAGCTCTCTACAA
ACATAACACAGTACTACATTCGCGCAAGAATATCCATAACGTAATCAGCTGAAGAAAATA
CAAGAAATCTTGAGCAAAATCGAATACACTTCTTCACGAAAGTGATAAGCTGGTCAGGTT
CTTTGATAGTAACTGATGTGCGTTCATTTGGACTCCTGTGAATTAAAAGTGATTCTGCGC
ACGCTTCAACTTTGAATTAGTAAATACTGAACTGATATGACTAGTTGAGGCTCACCTCAT
ACATAAAGGCGAGTGTGTGTTTTATTTCAAATACCGCCCTTTGTTATTACAGTGGCCGTT
TGTCAGATGATCGAACGTAACATGAAGATCACCAGGATATCAGAGGGAATGTCACAGATT
TGCTTCAGCGTCAAACCTGTTCCCGCGTACTCTGCGTTG

>gnl|Apo_MPI_N|351 cDNA; Alvinella pompejana; LEN=223
AATTGGAGGTCCTTGTTGAGCCACAAGCCCTTCATCACAATTCGTCTTACCGTGACATGA
AGATATAATTTCATTGTAGAAGGGATCACCATCAACAGCAGCATCCTGTTCACAATAACT
GTAAGGAGACAGTTGTCTCAATTGTTGAACACACTGATCGTCAGAATACAGGTATCCATA
AAGGACGTTATTGATGTAGATAAGATTGTCGTCACTACATTTG

>gnl|Apo_MPI_N|352 cDNA; Alvinella pompejana; LEN=260
ATATATATATATATACTGAGGTAACAAACTATGAAAAACACATGATAGCCAAATCAACAG
ACATAACTGACAGACAAAACCTAGTGACACATAACTACTTTCCACCCAGGCACAAAACAC
GGAGAGGATATATCTGTTTGAGATAACATTGTACTAGGCGAGATGAAACCTCTTCATGGC
ACATGGAGACTTGCTTCATTCGTTAATTTACTGCGATATAAGTGGATCAACATTTAGCGG
ATATCAGAAGTGACACTGAA

>gnl|Apo_MPI_N|353 cDNA; Alvinella pompejana; LEN=229
CGAAGACCGTCGACGTCGCCAGCCAGCCTTCCAGTCCTAACCCCGTCGACAAAGCGGTGT
CAGGCACAGAGAGTTACGACCTCGTTAGCATCAACAGCAACGTACAGATCGTGGAGATAA
ACGGCGTCGTACTCCAGTTCCACTACATCCTCTCCATGCATGGCTGGCTAACCATTGTTG
ATGGCGATGAGACCAAATTGCCATTCGTCGTCCGCGACGACGGCAATAG

>gnl|Apo_MPI_N|354 cDNA; Alvinella pompejana; LEN=263
GTTAATCTGCGTAACTGTTCCACGAGACTGTGTAACTGTTGAAGTTCCTAGCTCTAAATC
TTCTATGACTACTTTTTCTTTTCGTAGCGTAAATGTACTCATTATGCAATCTCCGTAATA
ACGCCGTTAGTAACTGTGACAGTTACGTCAGTAGTTCCGTCACTTATGTCTTTAGCTATA
AACTTGCCAGTTACAGCACCTAAAAATTTATCCTCTATTAGCTGGTCTGCGTACTTTTTA
GTCGCAGGACTAAAGTCGTACTG

>gnl|Apo_MPI_N|355 cDNA; Alvinella pompejana; LEN=826
ACGCAGAGTACGCGGGTGTTTTAATTATAGCTGTCTCGTCTTTCACAGTACGTCGGCATT
GTTACTCGGAGCAGAAAAAAGCCCAACTAATGGCTTTGAATGACATAACATCTGGAAATC
AGAGCCCCCTGCTCCGGGTCATGGGTGGGTGGGTGGCTCAAATGGTCCGGAATGCCTTAG
CCGTTTTAAATCCATAACACGACCTTTTACGTAAAGAGCCGAATCCATTTCATGAAAACT
ACCACTGTATCATTCTTAAATCATCATAAATCCGTTAGAATTTATTTAATGATATTATTA
TTACTGTTAACGTTTTTCAGTTCCGTTTGGTCATTTACAAAAGTTTCGATTTCCGTAACC
AGTTACAAAGTGATGAGAGCTACCTGATTGATTTTCGCCTGATTACAGTCAGAGGTGTTT
GTTTTGTTCGTGATAAACACGCCATCCTTTCCACACTGATAGCATGCCGGGTTCACTGGC
TGATTATTGTCCTCTTCCCCTGTCCCTTCCTGGCCGACTGTTAGTGAGGCTAGTTTCTGT
GTGTAGTTTACTCTCTGGCTGCAGTTGAAGACTTCTTTTTTGTAGTTGGTCACTTGCCTT
CTCTTGACGAACACAATGGCTGCTATGAGAATGGCGACAATCAGGGAGGTGGCTGCTCCC
AGAGCTATCAGTATCTTCTCGTGCTCGCTGAGATCCGGATTGATGTCGTTGTCTCTGCTG
CTCCCGAACAGTGCCAGTTCCTCGGCGAACACCAGCGAACTGTTGATTTTAACTTGGAAT
GTGACGTCAGCGGAGAGCGGCGGGATTCCTGCGTACTCTGCGTTGA

>gnl|Apo_MPI_N|356 cDNA; Alvinella pompejana; LEN=200
CCATCCACCATAAACTGATCCTTTAAGAGTTTACACAGGAGACCAGTTTGCTTAGATACC
AGCTGAGTTGGTTGTGGTCGTTTAAGACAGGTTTTACTCAACCTTTCTTGACATTCCAAA
GGTTATCTTAGTAAACAGCGATTACAGGCATTTAACGGAAGAACAGTCATTTCCACTGGA
TGGCATTACAGAGAATGACG

>gnl|Apo_MPI_N|357 cDNA; Alvinella pompejana; LEN=319
ACGCAGAGTACGCGGGTCAGCCAGCTACTGACTGACTCGCGTGATTCGCTTTTTTCATAT
TAAGCCTGCGTTGATGCATGCGTGCGTGCGTTGACTTCGTCCGTTTGAAGCAGTTATACT
GACGCGTGGCATTTAAAGTGGATGCCAGTTTCTACCTGTTCTGAGTTTAATTTCGACGAT
GACAGTCGACAAAGCTGCCAAATTATATTACAATTTACTAATCTAATTATTCGAAGACGC
CTCATCTGATGGCACCTTGTCGTCAGGTTTAGGTGTTAACGGCGGCGTCAGGATCCGGTG
TTTGATGCCCCTCAACGAC

>gnl|Apo_MPI_N|358 cDNA; Alvinella pompejana; LEN=251
GTGGTATCAACGCAGAGACGGCGGACACTTCAGGGTTTATGAGGATGAGAACGTCCCCCG
GAACACGAGTGCATTCGTTAATGTGGAGGTACGTAGTACTAGGCTGGCACTCAGGCTGCG
AGCCCATGTTTTTCAATTCAGCCCGAGGATGGAATCCTTAACATATTACTTTCAGATGCT
TGGGTACTTCCTATCGGCATTGAACAAAGCTCCAGCTCATTCAGCTCCGACCACGAACCT
ATCACAGGTGC

>gnl|Apo_MPI_N|359 cDNA; Alvinella pompejana; LEN=345
CCCACGGTTCATTGTTAACCCAGTTCGGCACTGGATGATAAAACGTACCCAGAACTGCGC
AGGTTTAATTATTCGCCCAGTTTGCCCTGAACACGTGAGAATATGATCTAGCTCTAACGC
TCTTTGGTTATCTACTTAAGGATATTAACCTGATTGGACATGCTGGAGTTTCTAATACTT
TCAATTTCTTTTCTTTTCTTAATAACAGTTCTATTTACTACCTTTGTGTTGGTTCTGTGC
GCAGTTACAGATTTATGTAATACACGACTGGAGCTCTCTGTAACATTAAAACCTTCTCAA
TTATCTGACAATTAGCTCTCGATGTAATCCAAGCGAATAGGCTTG

>gnl|Apo_MPI_N|360 cDNA; Alvinella pompejana; LEN=221
CACTGATCCATGAAGCGCAAATAAGCATATCAGTGTTCACGTGCTTCCGCGTGTGGGCGG
CTGTTCATGTCGCAGCCAAATCGTGAACTGTTTTTCGCTGGTGTCATAGAGTAACTTACG
CTCCTTCCGTTTTTAAAAGGCTTAATGCCAACTATCACTCATTAAGATGACACCATTGTG
TTTACTTTCGTCAGCGACGGAATAGGCATGAAGACGAGGCG

>gnl|Apo_MPI_N|361 cDNA; Alvinella pompejana; LEN=356
ATCCAAGAACACAGGGGCTTCTGCTTACAGCTGGTTTTGTTCATCTAACACAGCCCATGG
TTATGTTGCCTCATTCATGTTACAGTCAAATGCTTCAGCTAAGAAAACAGCAAATGAGCA
GATTGAGCTGAAACGCCAACAGTTACAATTGAAAGAAGAACAAGCAAACATTCGGCGTTT
GAAAGTACAAGAACAGAGACAAAAAGAGGCAGAGGAGAAGCGTAGGAATCGTGAACACAG
ACAACAGCTGGTCGCTCAACGTCGAAGGGAACAGGAGCTCAGAGAGAAGGAAATGAAGGA
AAGAGAACTGAAGGAAAAAGAATTGAAGAAAGAGAAGGAAAAGTTGAATCCTAGAG

>gnl|Apo_MPI_N|362 cDNA; Alvinella pompejana; LEN=311
TCAGAACATAACAGTAACTGGCAACTGTAAGAAACGGATCAGGAAATGACCTTGGAAAGT
TTGAACTTTTGCAGGGTTAGTGAAATCCACACATTGAAATTTTCAGTCAATTTTCTTCAC
CCAGTTGTTCTGATCGTTCTTCTTATTTTCTTCTTAAGTAAATCCTATTTGTGTGTCAGC
TGTTTCAACCCGTGGATTGAAACCGGCAATACACCACGTATGGCAACTTCAAGACGTAAT
TAGACCGTATCCTATGGCGTCAGCAAGTCCTCGGGGTGAATGAGACAGCAAGCTCTGCGT
TGATACCACTG

>gnl|Apo_MPI_N|363 cDNA; Alvinella pompejana; LEN=937
CAGAGAAGACAACCAGACAGAAGGTCACAGAAGTCACAGTGCTTCTGAAAGTGACAGTTC
AGGTAAACGTGGCCCTCAGAATCTTCCTCCACGGTTATTAAAACAACAGCAGCGCCGAGA
AGAGCAAAGACAGCGTAATGTAAGTGGAGGACATTCCAGCAATATTCAGAAGGAGACATC
ACCACCTGCCTTAATATCAGAACAATCTCAGAGTTCAAGGTCACAACAGGGTCAAGGACG
ATCAGTATCTCTTAAAGGACATGACCATCACACTCCATCTAATGTTACAACTAAAACAGA
TGATTTTAGAGGTCAACGGTCAAATGACTCCCGAAATCAAAAAGTAGAAGACTACAGTCA
TAGCTATAGACAAGGTGAACAAAGAAGTCAAAGGTCTAATTATACTGGACAAAATGAATA
CAAGAATCAAAGACATGAAGAATTCAAGGGTCAAAAATTGGATCGCAATCAAAGGCTAAC
TGAATATGTGAACCAGCGTTCAAATGATTATAGAAATGAGAGATCAGATTCCAATAGGAA
CACACGAATAAATGATTATGGAGGTCAAAGATTTAATGAGTACAGAGGCCAGAGATCAGA
TAACTATCGGGGATCCAGAGGAAGAGGTCAACAATTTTCAAGTCACCATTCTGAATCAAG
ATCACAGGACAAGCAGGGCATTTATGACACCTTAGGTAAAACTAGTTCCTCTAATCCAAC
TAAACCGGACTGGATAAACAATCAGGACACACGCAGACCTCATTATAATGATGGCAGACA
AGGCAACAGGGTACATCGTGGTGGTGATGGGCAACCAAGCAGCCAGGATATAACAGGTCA
ACAACAGATATATCAGGATAATGCTAATTACTGCAGTCAGGACCAGGGCCTAACAAAAAA
TCTGAAAAGTCACCATGATTCATCTACTTCTGACAAG

>gnl|Apo_MPI_N|364 cDNA; Alvinella pompejana; LEN=781
TGTGGTACCTGAACACGTACGAGACGAAGAACCAGCTGCTGGCGGCTGTCGATGCGCTGC
CTTACGCCGAGGGAAACACAAACACTTCCGGCGGGCTCAAGGTCATGCACTACGAACAGT
TCGTCCAGTCGCGCGGCGACCGTCCCGAAGTTCCAAACCTCGCCTTCGTCATCACCGACG
GCGTCAGCACCTTCGACAGGCAACACACCATACCCGCCGCGCAGGCGGCGCGAGCCGACG
GCATCAAAATAATCAGCATCGGCGTCACCGATAACATCAACGTCGAGGAGCTGAAGGAAA
TATCCTCTCAGCCACAACAGGAGAGCGTCAGCTACTTCACCAGTACCGACTTCACTGCTC
TGTCAGGCATAGCCTCAACGGTTGTACGTAGCTCCTGTGCCGGCGAGCCAGTCGACTGCG
AACAGCAGCTGGTCGACCTCGTCTTCGTCATCGACAGTTCGGGAAGCATACGAGACAACA
ACCCGCTGGATCACTCCTACGACAACTACGACCTGCTGCTGACCTTCCTCAATTCCATCG
TCGATCACCTTAACATAGGCGAAAACGCCTCCAGGGTGGGCGTCGTTCGCTTCTCCGACT
ACGGAGACAACGTCTTCTACCTCAACACGTACTTCGACAAAGACCGGATCAAGCAGGCCA
TAAACAATATCGGCTACATGGGAGGCAACACCAATACCAGCGGTGGCATCCGGCTCATGC
ACCACGATCAGTTCACCGAGACGCGAGGTGACCGACCCGACGTACTCTGCGTTGATACCA
C

>gnl|Apo_MPI_N|365 cDNA; Alvinella pompejana; LEN=207
ATTTTTTCTCAAGTCTTTTGTTACGCGTTCTGCATTCTTAACCACTGGGTTTAATGCTCT
GGTGATACACCATTTGAAACACTCGTCATCATCATTTTTTCATGTTGATGATTGCCTTTT
TACTTGCAAGCTTAGAAGGGAGTGGGATGTAGGAGGAACCCCTAGGGGACTCATATCTCA
CCAAAATGAATTTCCAAGCTTATAATT

>gnl|Apo_MPI_N|366 cDNA; Alvinella pompejana; LEN=1331
AACGCAGAGTACGCGGGTGAGCCTAGCCTGGACGGCGGCCATGATGCCATCACCCTCATA
GCTCAGCTCAACGCTGTCGACTGCCTGAACAAGTGGCTGCAGCTTTCCAGCGCCCATCGC
CTGGGCAATGACTGCAAAGCACTCCAAGGCAGCCTGACGCACCTGACGTTTTGGGTCAAC
CAGCGTATGTGCAATGGATGTACACAGCACATGCAGGTCAAAGTCATAGCTGGGGAATGT
CAACAAAGAGGCAATGATGATGTTGAGAGTTTCCTGCCTGGTCCTTGAGTTCCGATTGGA
CAGGTTTTCGGTGAGCACCTGAAGGACTGGCTTTGGAGACAGTATCTGCATGAGCTGCAT
GATGACTTTCATGATTGCCTGACGTATCACTATCTTATTGTCTCCCATGCGCTTTGTCAG
ACAACTGATCATGGGTTTCAGATACGGCCATATGGCTGTATTAAACTTCTCCACAAGTAT
TCCCAGAATTTCTAACGTGACTGTTGTGATTTTAAAGTTAGAATCATCGAGAAGATTGTT
CAGGTAATTAATGAAATCAAGTACATTTGGACTTAGTGCATCTATGGCCTGCTTGTCCAT
CTCTTTGAGAATTCCCTTCAGTTCCTCAACAGCCTGCGCCCTTGTCCTGTAATTTGTTTG
ATCATTAAGCTTGTCCATCACTTGGCTTGGTACAACCCCAAACTTCAAGCTCACTGCAGA
CTTGTGATAATTATGTTGGTTTGCTGAAGAAGGGGCATATTCAAAGGCAGCTTGTTCTGG
GACTGGTGTACTACCAGTGTATTGTGAGCCAGACTGCTGTCCCACAACACTGAGGGAGAC
ATTCTTGTCATTCTGACCGTCGTTATTATTGGTCAGCTTGAGGTAATATTTGCGCAGAGG
TGTAGACAGCCGCTGAATGTAACTGTTGTACACCCTGTCCCCGACGAGAGAGCGGATCTT
GTCCAGCGATAGCAAGATGTGCTCTTTAACCTTGTCCTCACCCAGGTTGGAATCAAGCAA
CTTCTTCGCAAGCGAATGAGCCACGTTGAAGAAGTCTTCCTGCGCGAATTCCGGCGTAAA
CAGCATCGGCAGGGCAATGATGACTTCCTTCCGTATCTGTGGGCTCTGGTGTTCCAGACC
GTGCGTGACAACTGCCTGCAGGAGCTGCTGTATGTTCTGGGTGTACTTCATGTAGACGTG
CAGCGTCTGGATGGTGGCCCGTCTTATGGCAATGGTCGGGTCGCCGAGGTTCGGCACGAG
CTTCGGGATGACGACAGACATGCACTCGTCCAGACTGTCGTCGTACTGCGGGATCAGCTC
GTGGATGAGCT

>gnl|Apo_MPI_N|367 cDNA; Alvinella pompejana; LEN=316
GAAGCTTATCTATGCAGTGCTACCACCTGTCCACAGTTGATGTCCATACCACACTGGATA
TTCTTCCTGTCAGTTGGTTTTTGTTTGTTGTTCTTCATAAAAGACGTTGAACAAAAACCT
AAGTCTGAGTAAACCGTCTGCTAAAATATTGGACTGATTGCTTTGTTGTACTTCATCAAA
CTGTTTGTAAGTCTTCCATATGATAATGACCCAAATATTTATATGATGGAGTAAGTAAAA
ACAATTTTTATATAATGTTGTTGATTTAATAAAATATTCCTCCTTCACAAAATCATGTTA
ACAGGAGCTAGGCAAA

>gnl|Apo_MPI_N|368 cDNA; Alvinella pompejana; LEN=782
GTTATCCGCGGAAAAGTAGTTGTTTTCAGATATTCCAGTAATTCAACATACCACGTAACC
TCGATTGCCGATAACGTTAGCCATTTCTACGGTTTCGGCGAATCTCCCACCGTCGATCTG
CAATCTCGACTCGTTGGTTTTTCTTCTTCCTGTTGTTTAATGCTGGAGTTTAATTATTTC
AGTAGCCTCGCCAGCTGACATATCGCAGCCATTGTGTGGCTTTGTGACGTTTTCCTTTCT
CACGATGATAGTCATCTTAATGCTGGAGTTCACACCTAATCACTTACGTCCTCAATCGTG
CGAAAACTGCTTAGCTCTCGGCAAATAGTTCGAACACCTTCAGCTCGTCGTTTGGTGGCG
TCTAAATATCAGCCCGTCGGCAATTAAAAACAAAGAAAAAGAACGAAGGAAAAACCAGCA
AACAGCTGCCTTTATTAGATCGTCTCTTGTAGCGCCTTTTCATACCGACAAGATATGTCA
AAAGGAGAGAAGCGCCAGCAAAACAACTGCGGCTACTCGAGACTGAAAGCCAAATTACTG
CAAGACGACATAAATCTTAATTATATCACGGCGCTTAATGAACGCGATTTTCTCGGCGGC
GCGCGCTCTTAATCTGCGGCCTTGCAGTCTGGCAAAAAGCGCTTATTAGACGGCGATGTT
GCTCACTCGACTTACTTGTTTAAGGCTGCAATGGTCAAATCGCAGCAGCTCAGTAATATC
AAGCCCAAGTCGTGTTCGGCTTTTGTCCCTAATTCAAGCTGATGGCCATTCACTGTGGCA
AG

>gnl|Apo_MPI_N|369 cDNA; Alvinella pompejana; LEN=400
AGCTTTGATCCTTCGAGGTACAGGGAAGTTTTCGGGGACAATGTGGAACTGCTTGAGGGG
AGTTTTATGGAGAAGGGGAAGAGGGGAATAGTTCTCTCCGAAGAGGTGGTCAGACTGATG
GAGGAGGAGAGGGGGATAGCTGTAAAGAGCGGCGATAAGGTTCTTTTGACGGGGATGAAC
AGCATCACTGGAACGAAGATAAGGGAGGTTGAGGTTACCGGAATATACAGGTTTAAAAAC
GATTCCCCCCAGCTTAAAGTGCTGTCGTTCCTCGACGTTGACGATATGCGCATTATGAAT
GGTCTTCTGAAAAACACCAACGTAGAGGTTGATCTTACCGAGGATGAGAAACGGATGCTT
GGCGAACTCGATGAGGACGATCTTTTTGGAGATTTCGGCG

>gnl|Apo_MPI_N|370 cDNA; Alvinella pompejana; LEN=789
ACGCAGAGTACGCGGGGAGCAAAATAGACCTAAATTAACTATTGAAGAGCTTCTTAAATC
TCATATTAATAAAATTAGTAAAGATAAGAGTAGACTTAAGAGCACAAGAGATAGAAGAGG
CAGAACAAAAGTCTTAGTAAAAGTTAGAGATGAAGAGATAGAGAAGTTTGACCCAAAGAA
GATGAAAGTTAATCAAAACTTTTTTAGATTAACCGCTTCTGATAAAGTTTTAACTTATGT
GGTGAAAGAGGGTGATAGTATCTCCTCAATTGAGAAGAGATTCCGTGTCCCTAGAAGACA
GATTTTCCTTTTAAATAACCTAAAGAGAACTAGTAAACTTAAAGCTGGCCAGCAGTTAAT
TTTGCCTATTAAGGCTATCAAGGTGCTTGAAGATTATGAGAGAGAGAGAAGAAGAGCAGA
GAGAAATCGTAAAAAGATGGCACCAGATACAAACTTTCATATTGTTAAAAAGGGCGAGAG
TCTAAGCCTGATAGCAAAGAGATATAATATCAATATGAAAAAGTTAATAAAATATAATAA
GCTTGCAAAGAATGGTCATATTAGAGTTGGTCAGAAGATATATCTTTATGATAGAAATGG
TGAGTTTAAAACTGCAAAAGGTAGAATCAAGAAGGTTTTAAAGGTGACAGCTACTGCTTA
TACATCTCACGCAGACCAGACAGATAGCACACCTTTCTTAGCAGCTTGGAATAACCATAT
TAGACCGGGAATGAAGATTATAGCAGTCTCTAGAGACCTTATTAAGAAGCACGGTTTAAC
AAATGGTGT

>gnl|Apo_MPI_N|371 cDNA; Alvinella pompejana; LEN=991
TTTTTAAAGGGCTATCCGATGCTAATAGATACAACAGCTGGTAATCTCAACAATGTGGTC
AACAAAGCGGCAGTCGGATCTAAAGAAATGGCAAAGACCGCTGGTGAATGCTGAGGTCAC
GAAGTGCATTATCCTATCCTTTGTGAGGTAATGAAAATCAAAGAGCAGTATCGTGATCCA
GACCGCAAGCAATACGGCCATCACACATGGCGCCTGCCTCCCCGAGTCGACCGGAGTCGT
GCTTCTTCAGAAACATTTACACGATAGTTTCAAAAACGTCACGTCACGAGACAGTTAATA
CTAGTGGTCACGTAATCTCTGAGCGGAGAATGACGTCATTTTTTAAAACTGCCGGTGACA
AATGTACAGCCTCGCCTAAAGATGTACATTTAATTTGGGTTTTAAAGACCGATATAAATT
GGTCCATTTTTGTGAAAAATGCATTTCTTGGAAAGTGTGTGCAATTACGAATGAATGCAG
TAAGTGAATCACTACAGGCCGTTGCTCAGTAAGTTGTACTACCGTTAAGACCTACTTCCA
ACTGATATTAATCTACCTGTAGTTCTTGACTGAAACGTTTCTATACAGACCGCTGGTTAA
TGCAGTCCACGAACGCAAAACGATGATCATTCACGTGAAGAAAACGTCAGAATATGGCGC
TTGCAAGCTGTACACAAACCGCAGTAACTTGTGACCTAGCCTTGAACTAGTGGCCAGCCA
CAAAGAAGCACACGGACCTTTCTTATATTTATAAACAAAAGATAGAAAGTATGCCGTCAG
CGGATTTTTATCAGCGATCAACAATAAACATTGCTCTCCTCTTGTATTCATATATGATAT
TAGGGCTGGAATTTCTTTTCACGGACCATTTTCATTGTCCAGCAGCACAAGGCCTGCTGT
GGGAGTTCTGTGTTATTTGTCTTGTTGCTAAAGATGTTGGCTAAAACGAGGACGTGGAAC
GGATTTATTACCAATAATAATAAACTAATTG

>gnl|Apo_MPI_N|372 cDNA; Alvinella pompejana; LEN=606
TCCCCTCGGAATCACTTGTATGCAAATAAAACCAGCGCCATATTTGAAAATCGCAAAATT
TATACACTGCTGTATATATTTATTTGCTTTCGACATTGATTAATTTTAAGATAATAATAT
TACGGCTAACATGTAGGTTTTTAAGCATTCACTTTTTGTTGCGTTAACTTTGACAAAGGC
TTATCACCAACATTTATGACGCCAGCAAACGGGTCTCCACAAGCCGGCAGTGCCCGGATG
TGTATTAGTGGCGTGATAAGACTTCTCAAACTCGGGTTAGGCTCGGACTAAATGTCTGCA
TAGTTATCAGTCATCCGGTCATAGATGGCAAACTCCATGATACCAGTTCGCCTATTCACG
GATCGGCATTCCTTTAAGAATTCGGCTCTTCAAAATCACTTTCACTTCACGATTATCAAA
CTGGTTGACGCGCCTGTAACATACTGACTATGATAAGGCTTCATATCACCTTCACTCAAC
AGATGTCATCTGATAAATCGACCCTATTTTGGCTGACGTATGAGTCTGCCCCATGTTGTC
GCTGTTATAAACGCTTACAGCCACCGCCGGTCGCTAGAACTTCACAATCTCCCCGCGTAC
TCTGCG

>gnl|Apo_MPI_N|373 cDNA; Alvinella pompejana; LEN=497
ATAGTGCTCGAATATTGAAATCTATTGCTGTTAGACATCTCCTAGTTTCCCCATTGTCCA
CGAAAAGTCAGTTTTTCCTAGAGATAAATGCGCAGTATTACAAGCGAAGGTACAATTTGA
AGTTCAGCATCGTTCTGTATAATTGTATTTGGCAGCCTGCCTAAGATAGCTAGTAATCAA
GTAATTGGTCACTTTATGAATAAGACTCCGTTACACTCGGTGCATGCATTGTAGGCATAT
TAAGATTTGAACAGCTAAGCCTTTCATCCTAACCAACAACTGGAGATAATGGGATGAAAT
GATAATATCATCCGGCATAAAACTCTAGACATATACATTATTCCATGCAAAATGCAGTTA
TAATAAAATATTCATTGCTGAACATATTAAATGATATAAATTTAGTCCTATGTCTTTGTA
AAGGAAGACTGAGGTAGTTCCCACTAGAATTATACCCATAACCCATTATGCTTTTGGAGT
AACCTGAATCACATTTT

>gnl|Apo_MPI_N|374 cDNA; Alvinella pompejana; LEN=412
ACATCTCTGTTTTTGTGATATTATGCACACATTGTTTTTTTTTCTATCTGGTTTTTAGAA
GGAAACAAATACTACAAATATGTTTATACCATATCTAAAACAATACATACAACTCGTTGA
CAATTAATCAAAAAGCAGTAACACTAACATATATATCGGTGGTCCGAGACAGTGTAACAT
AGTTTAAATATAAAACATACCTGTGACAGGTTAAATAACTTACATACTGTGTGATATTAG
TGATAACTGTCTGATCTACTGGTTATATACAGTATATAGCATACTTGAACATATGATAAG
AGAGCAACTGGTGAACAGAAGGTTAACTGAACATCTATCACAAGATAAACTGTTTGGCTG
GGAATGCAATAAAACATAGCAGTAATGTATAATATCACAAAAACAGAGATGT

>gnl|Apo_MPI_N|375 cDNA; Alvinella pompejana; LEN=437
TGATCTCCAGCACGAACGCCTCGCTTCCGAAAATCAGTTATCTGAAGAGCATCGACGTCT
ATCTGGTTACCTGCTTCGTTATGGTGTTCGCCTCGCTGCTAGAGTACGCAGCTGTTAGCT
ACATCAGCAACAGACACAAAAGAAAAATGTCAATGGATTCGAAACGACGGGCGAGCGACG
GCTTGTTAGACAAGGTGGCGCCACACAACCTATCACCGATCATGTACAGAAAGAGCTCTA
TAGACAGAATGGACCGCTGTGAGATGATGGATCCTGCACTGGCAACGGTGAGTGATGTCG
TTGGGGTAAAGCGAATCGAGTTCGTGAGTGACGTAGAGTTAGTTGGAAAAGCTAGTTGTT
AGTTGTATTTTACCCAATATACTTCTGCTTGATGACAGTCGTTCGTTTAATGGCCATTTT
CAGGAAGTACGGGTGAC

>gnl|Apo_MPI_N|376 cDNA; Alvinella pompejana; LEN=472
CCGAAGGTCAACACGAGGTCATTAAATCACCTACACCGTGACGCAATGATAGACGTCATA
TCGGCTGTCCTATCGGCGCCCGGGACGCGCACTAACCGGAAACAGATCATTCGGCGGAAG
TACAGGGCGCCGGACGAGCAAGCTGGCTCTTTGTAATTACATAAAGCTGTGTTTTGAGCT
GGTCATTTTTTAAGGCTGCCCGCCGTGCCCCGGCTTATCTCCTCGCCAGCAGGCCCCGGA
ACCGGATCAATGTGGGCCTTGTTCGCGTCACCAGCACAATTTGTAAGGTGTTGGTAGCGT
GTCTACGCGAGCACGTGCACGTGTCTTTTCGTACCTTGCCTTTATACTGGACACATTAAC
TAGTTATTTGATATTAAATCTAGTCTGAGTCTGATTGGAGTTGAGCGGTTTGGTTTCGTT
CTTGTTTTGAATGAAAATATCTGAGCACAGTTTGTCCCGCGTACTCTGCGTT

>gnl|Apo_MPI_N|377 cDNA; Alvinella pompejana; LEN=308
CATACATACTGGGCACACACACACTGGTACCAACATACATACTGGGCACACACACACAAC
GTTGGTACACACGGAATACATACAGACTAGAAAAATACACACAACACTGGTATACACACA
TCACAAATACATATTGGACACGCGTACACAAACACATACAGACGGGACACATACAAACAA
CACTGGCACAGACGGGACACACACACACACGCGGAACAAACTGTGACTCACATAACACTG
ACATGCACAGACAACAATGGCACACACAGACACAAACAAGAATGACACACACAACACACA
CACATACA

>gnl|Apo_MPI_N|378 cDNA; Alvinella pompejana; LEN=404
GCACTGTTCATTCTCAAAAGATGCAGCAAGCCTGTCAGCGGCCATGAAACGTCCACTTCT
CCACGCCACATACAGTACTCGCCCCTTCATTGGAGCCCTGTTAACATGAACATCAAATAC
ATTCATGAATATTCCTACCTTTATAAAACGCCCGGAGGTTACAACATTCTCCGGAAGGGA
AGGCAGTTCTGCATTTTCAGTCACTTCCACAACAAGGCCATCAGCAGGTGATACTGCGCA
ATCCTGTTCCACAGGTATTATCCGTTCAGGATCCCTGAAAAAATACAGGACAAACACCAC
CGCTGCAAGTGTTATCAAGGCAGGAACGGCAAACTGAAGCAGCGCAAAAACTAAAGAGGC
CAAGGCGGCTAAACCGATAAACGGTATGCCCTCCCTGGCCACAG

>gnl|Apo_MPI_N|379 cDNA; Alvinella pompejana; LEN=811
AGTGATCTTCATTAATTAATGCTGTAACGGCAATCAGCAACACGCTAGCTACAGCAGCCT
GACTGCACGACCCTCTGGTGTCCAAGTAATCTACTATTTGCTGTAATTAATAATTGGTTG
CCTCCACAGATTGAAATATAACATCATCTGTCGCCACACCACTCAGACAATATTTACTAT
TACCAATGCATTCCTGTTTCACTTTCTATTACCACTGTTAGCCATGCCACATCCAGAAGA
TATGTTCCGTTTATTTTCATAGATCATTTCATGGATATTCAGAGCTCTACTGAACATTAA
AACTCACTAAACTCATTCAAATCTCACCGGACGGTGATTCAATATTTATTTTGAAACATC
ATTCCACACCGGTTCTGTAAATAAGCATTTCTAGACAATATATAGTATCCTGAAGTATGT
GTTTGACATACGAATAATCACTGAGTAAAGAAAGCCATGCGTTTTTATTGTTCGTGATGT
TTTATGGAGACTATTTCAGCATGCCATTTGTACCAAAGCAACCTACTAAATAAAAGTAAC
ACATAAAATAATAGTATTGAAACTATTATTATGACCTCAAAATAAATATTTAAAAAAACC
TAACCACAGCTGTTTGTTCAACATCTGACGCCTAGATGGAGCCACAAATCATTCGATGTC
GTGGTATATAGTTCCACAAGGTATGTATCAAGAGAAGCCCAGGAGAACTACTTGTAGTCA
AGACGGTCCAGATGCGCCTCTGTTTTGGAGGACGGACATTTCTAGGTTCTGGCTCTCAAA
TGTTTACCTGGACTTAGAGATCAGTGGTGTG

>gnl|Apo_MPI_N|380 cDNA; Alvinella pompejana; LEN=257
GCTCTTTGAACGCAGGCCGTCTCTTAAGGCGAGCGAAGTTTTCCTTTTGTTTTCATCTCG
AAGTCTTCCTCACATGCTAGAATATACCCAGGCGTATTCCCGCCACAGTCACGTGACGCA
CACAGGACGCTCTCAGGCAGGATCATTTGCCGATGTTACTTCTGTCCTCCACGAAACGGA
ATAGCCACCAAAACCGCGCTGCTCAGTGATAACATTATCGTCAGTGGCGCAGACATCACG
AGATAAAAGAGTCCAGT

>gnl|Apo_MPI_N|381 cDNA; Alvinella pompejana; LEN=455
ACGCAGAGTACGCGGGATAAAAGAGATATTTTCTTGAAAAACACAAATAATATATCGGTA
TGTAACGGTTATCTGATCAAAAAGCAAATATAAATGCACCTACGTGTGATTGGATTAATA
CTAGCACCATATTGCTTGCTGCTCATCTGTCTAGAAATTCTAACCGCTAATCAAACGAAG
AGCTTAATTGTGTATTTATTTCTGCACCCCAGCCTCTAGTCAAATATGAGAATACATTTA
AATACTGGTCTCTATTCAGTTACAAACAGTACACAAAATAAATAAATATTCTTAGGTCTG
GACGATAATGGACAAGATTTGAGAACGGCTTTCTTGAACTCTCAGCAAAAAGTGAACTCC
GAAGTAAAACGCCTTACGGCTGAGGTCGACCTGCTTAGCATGGCCTTCGATATGGAGTCC
GTCTGGAGTCTGTTCGATAAGGAACGAGAGAAAAC

>gnl|Apo_MPI_N|382 cDNA; Alvinella pompejana; LEN=493
AAATGCAGTTCATGGCAGTGACTCTTTAGAGAATGCAAAGATAGAGATAGATTTCTTTTT
TGCACAGAGAGAGATTGTCTAATTAGTGAAGATTTTTTTCGATAAAGTATCTTATAGTAA
AAAACCTTTTAAGTTAAGAGTTGATAATATTACACTCCAAGGTAATTTAAATAGGAAAGA
TTACCATAAGGTTGAGCTGGATGGGGAGTTAAATGGGGAGATTGAGCTTATCTGCTATAG
ATGTGGAGAGCAGTTCCAGAGGAGATTGAACTCCCCTCTAACTTTAACCTTGACCGATAG
AGTGGTAGAGATATCTGATGACCTAGATATTATAGAGTTTCTGGATGGTGTGATAGATTT
AGATTTTATCCTAAATAGTGAGATTGCATCTATTCAGAACTACTACAATCTATGTTCAGA
CTGTAAGAGTAGAAATGTAGAGTTTGAGCAAGAGTTTTAAATTTCAAATAAAGGATTAAA
GTATGGCAGTACC

>gnl|Apo_MPI_N|383 cDNA; Alvinella pompejana; LEN=377
AAACAGAAGACTCCGATCTAAGTCATGTGTCATCTGACAACAATTTATTGAAAGAAGTAA
CTGATCGTGATATGACCACTGAAAGCAGACAGGGAATGATGGAGGAATTACAGTTCGAGT
CCAAGGAAAAAAATCCAAATATTGACGAAGATTTTGGCTTTGACAACACTTTTCAAGATC
AAGAATTCAAGAAAGGGAGACAGGAATACACGAAGGTTCAAACAGAAGATGTTCAAGAGT
CAGCAACAGATTCCAAAATAACTGAAAATCACAATTTTGATGACCAATGGGAAGAGTCTG
AAGAGGCACGAGTGAACATGCAAGACCAAGACAGAAAAAAGTCAACTGAAAAAAATAGAA
ATAAGTAAGCCAAGCAG

>gnl|Apo_MPI_N|384 cDNA; Alvinella pompejana; LEN=1165
ATTCTAAATACAATCTTCTCGTATAAAATAAAGTTGAAGTAGGAGTGTCTTTGTACTGAT
GGATTCATATTTACGACATTTAGACAGGGAACTGATGTTACCAAAACTTCTGTTATCAAT
GTCAAATGAGTCAGGAACTGTGGTCCTAGTAGGATCTTGCTCAATCACGTTGTCATTTGA
GTGGTCATATTCAAATATCTTTGCAAAACTGCTAACTGATGAGTTCAACTTGGTATCTTT
TAATCCTTGACTCACATCAAATGTGTTAATGTATGAGTTCCTCTCTTGTGTGCCAACATA
ATTTGTGTGTTGAGAGTCATATGTATGTGTAGAAGACACTGCAGGGGACACAGTCTGCTG
AGTATCTCTAGTAAGTGTAGTTGGTATATTTGCCTCAGTTACTGAAGGTTTTGCTGATGT
CCATGATTTAGTCTGTACTCCTGACTCAGGTAAGCATGAGATAAAATCAGGGACTTCCAG
TTTGAAAATATCACTGCCACCAGCTTTAGATAATACAGTCCAGTGAGGCCCAGGCACTGG
CCAGAACTTCTTCATGAATGTATTTATCCCATAATGACATACAAGGTCATTGCAGCGCTT
TTTGTGTTTACTTCCTTGAACATGACTGAACCAGTTGTTGACGCAAAAACACTTACAGTT
GCAAATCTCACACTTGAAGTCACTGAGTTGTCCACTTCGGAACATCAAGTACAAATCATA
ATGCCCATTGTTCATGCTTCTCTTAACAGCCGCTGGCACTGTGTCTGCATTTTTTTCATC
TGGTGACTTGAATGACCAAATTACTTCCCCAAACTGTTTGTTGAAGACGTTATGTCCAAG
CTTCAGGTACATTTCTAGGTATTTCATGCAGTGTGCTGTGGATGATGAGTGTGATGACCA
TGTATCAGGATCACACTGTACACGGCAGAGCTTGCAATACCACATCTCCATTCCAGGCTT
TGCACTACTTTCACATTGAAGTAATTTCCGTTTTATCACACCAAATAGACTTCTGTCCTC
TGCTTGTGACTGATTTGTTTCGTGTTCGATGGAATCATTCTCGTCTTGAGCCTGATTTGT
ATCTCCGGTACGATGCCATGTTTGCTGGTAACGACCATCGCTGCACATCTCTCCCGGTGA
ATGATTGAACACCTGAGCAGGTACT

>gnl|Apo_MPI_N|385 cDNA; Alvinella pompejana; LEN=438
TCAACAAGGACAAGAGAAGTTACTCCTGCATACTTTGTCATTAGCACATACGTATTTGGC
CCTAGAGTATATCCAATTATAGTCTTCACAATATTTGACAGGTCAGATGTAGTCGGACAG
TGAGATATTTTTGTGAAGCAAATTTTATTTTTTGGGGGGCAGGGTTAACGATTTTCCAGT
CATTTCAGAACATTCTTCCTATTTTTGTATTTAGTGACATTACACTTTGCTAACAGATAA
ATGGTTCAGTTGTATTGTGAGCTTTTGCTGTTTCCCTTTTTTTAAGTGATAACTAAAAAA
AGGTATGACTATTTTTCCGAGCATGAGCACGTCTTAACAGTGGCCATAAGTAATCTGAGC
ATTTTGATCGTCACCCATAATACAGGTAACTGGAATAACGTAACAGAGGTAGCCTTATAT
AAAATCTGTTCGGTATAC

>gnl|Apo_MPI_N|386 cDNA; Alvinella pompejana; LEN=494
TAGATAGATAGATAGATAGATAATGTATGTCTATGAGTGTGTATGTAAATAAGGAGGCTG
TTTGCAGACAACAGCTTCTGTTCGGTGATTTGTCAAACAGACTTGGTTTTCTTATGGCTA
TATGAAATCCAATGTTTTACGTAACTGCGAATAAATGAATAACGGGATTAGGTTTGATTT
TTATTTTGTGATTTCGTGCGTCGAACACAGAAATATCAAGGTAATACAACATTTAGACAG
TTTCCCCCAAGCGACCTCCTCAAGTGGACAAAGGAAGAGCTGACAACACCGAACTCTAAC
AAAACGTTCCTCAAACTTTCACAACGGTCACATTTTTGCACGAAAACAAAGACACTGAGT
AATGAGATCAAATAAATGAGGAACAACTCACCTTGAAAGCGTTATTCCAATTATAAAACT
TACACACAGAACGCAGGCCGTAAGATTACCGATAGATGATGAATGGAGGTATTTCACGGC
CCGCGTACTCTGCG

>gnl|Apo_MPI_N|387 cDNA; Alvinella pompejana; LEN=533
ATTAACTACATTATCGTATATTAAAAAACAATAATCAAATCCAAATATTTAAAATATCTA
GTTCCCAGACGACAGAACATCATAAACCTGGGACAAGAGGCCTGACTGTAAGGGTGAATG
GATTTCTTTATGAAAATATCGAGTTTAAAACACGATGTTGACAGTAAAATGTACGACAGT
CCGTCATGTTTGTTGTCATGTCAATCTGCCTTCTCATTGGTTGCCTTATAAATGGGTCAG
GTCGTGCTCGATTGATGTCAAGGTCAGTTTCCTAATATGGGTATTACATTGGCACTGGTC
TTAATGTGTGACCCGTTTTAGATTAATTACGAGATAAGTATTATTTTTAGATTGAACTTG
ATGAATGGCAGATTTCATCGTCTTCACCCAAAATAATAATAAATTTAAGTGCTGTTTAAA
AGAGGTCTGCTAACTGATGAGTAAATAATATCAACAGTGGGTCTGCGCATTTGGTCAATT
ACATTGTATAAATAAACAGTCTCACTCACCCGTACGCAAAGATGTACGAACAG

>gnl|Apo_MPI_N|388 cDNA; Alvinella pompejana; LEN=546
AGTGTGAACGAGATAAGAGTGAGTTACGTCGACACAAATCTGATCGATGACACCTACCCG
ATCTCCTAATTCAACCGCTTTCTTTCAAAACAAACATAATCCGAACGAAAACATTAGGAA
AGTATTTTATTCGTCTGATGCCGGGCAGCATCCCGATAGAAGACGAAGTCCGACGGCGGA
GTAAGATATTATGCGATGTTCTTTATGTATAATATATTATGCGTTGTTCTTTATGTAATT
TGCTCTCGTGATCAATGTTCGGACAAAATTGCAACACTTCTTAGGTAAACTCAAAGGGAG
CCTCGTCGGATGCAGCCAGATGGTGATTTACCGTGGTGTACTGCGGACGTGACTGTGTCC
GCGTGTGTACGCGGCTTGGGTCGCTGTCAATTCTAAGTTAGGCTAGCTTCTAGTTCTCAT
TACCTGTGGCGACACTGCACTATTTTATTGAGGAATCAAGACAAATACGTTTAAGATGAA
CGATGCACGCCTGCGGCCATCCCACGAGTAATGAGCATAGCGGTGAGTTCCCGCGTACTC
TGCGTT

>gnl|Apo_MPI_N|389 cDNA; Alvinella pompejana; LEN=601
AAAACTTGTAACTTATTCAATAAATATCTGTTGTTATATTAGGTTACATCAGCTACATAC
ATACAAATTCACCGAGTCTGTACACAATCCAATATCATTTGGTAATTCTGATTTCTGTCT
CTCATTAAAACCTTTGTTTGCCCAATCTAAAAAGCTAACAAATCAAAGCAGTGATTACAG
GCAGACGGCAATAAACAGTCACACATTCTGTCAGCAGTANNNNNNNNNNNNNNNNNNNNN
NNNNNNNNNNNNNNNNNNNNNNNNNNNNNNNNNNNNGAGGGGATCGCGTTTAGCCGTACT
TGGCCGTTTAGAAGTCCGATCGACCGTGACTTGACCATCATTCCTTCTCCCTTCTATCCA
GACGCCGTTCGTTCGACAAGATTGGGAACTCCTCAGCAGACCATACCCCGTTTTATTCAG
CCACCGCTTCTCTGATGACGTCAGGGTCACGGGTAATCCTATTCGAAAGATAAACTTAAT
GTGTTTACGCGATCAATTCTACTGCTCGCTATTTGTTCATGTGTTGAATGTATTACAAGA
TTTCCAGACGGAGCGATTGATAATGAAAACAGTACGATTACTTCTCGTTATATCAAGTCC
T

>gnl|Apo_MPI_N|390 cDNA; Alvinella pompejana; LEN=204
AATAACATTCAGTTTACATAAAGCTCGCCTACTGCCACGTACAACTACCTCGGTCACTGA
GGAGACTTTTATGCCGGCAGGAAGGTACAAAGAAATTGATATTAAAACTGGATGATATGT
CTGATAGAGAATGATAAACGGCTATGTAGGAAAGTCTTTCACTCCATTTTGGATTACAAA
TCTTCTTCAGCTAAGTAACAACTG

>gnl|Apo_MPI_N|391 cDNA; Alvinella pompejana; LEN=352
TGAATGAACGAAAAACGAAACAAACAATTGAATGAAAGAAGGAAGGACTTTTAAACATTC
TGATAGTTTATGTTTCGGATTAAATTGTTCATCCTCACGTTTCAATACAATTGTTCTTAT
TTTCTGGGTGGCATAATAGTTCACTTGCACCGTTTAAACTTTCAAAGATATTTACTTATT
ATTAATTGAACGATTGATTCCTGCCAGACGTGTTCTTCACTTTGGCTTGATATTTGTTTA
CTTTGCGTGTAGTGTTATTTATTTAAGATAATATGACATCAAGCACAGTCCGTAAGGTCA
CTGTAAGATCATTGTTCCATTTGCATGTAAAGCAGACAGACAGACAGACAGA

>gnl|Apo_MPI_N|392 cDNA; Alvinella pompejana; LEN=672
TTTGATAATATAATCACCGAACTAACTTTTATTGTGGTTTTTATTTCCTGTTCAGTGGAT
ATACAAATTTATCACATTCATATACAAGTATCTTGCATGTAAGTGATAAAATGAACACAA
CATGTTAGTGCATTAGCAAGATTTCAAATTCGGTTTGCAGACTCTGAAGTCCAGCGTCGA
TACTGAACGAAACAGTTGCAAGTAAATACAAAGAAATGTAGAATCACCGGAAAAAAAGCA
AACACAAACAAAAAAAGATATTCCTCAAAATAAAACATTAACGGTGTCAATTTTGCAATG
TCACGTCGACTGTTAGGTGTTTGCCAAAATGACAGTATCACAGTGTTAACATGTCATTTA
ATTTTGTTGTTGGTAGATTGATATGGTATCATATCATATTTGCAAAACGAGAGAAATCGA
TTAATCAAAACGAATAGAAATAAACGCAATAATTATGTAGTTAATTAATTAACGAGAAAC
GAGCTTTAAGAGCCAAAGTTAAGATACCTAACGGAAGAATCTACTTGTATGAAACGACGC
AAAAATCGACAACGGATTAAAAAAGGGGAAAAACAATAAAAACAAAATAACATTACGTCT
TCTGGCTCCAACCTTCCAATCTGAGCAAAATTAGGTTAAATATCATCACACCATCGTCGT
CCCCGCGTACTC

>gnl|Apo_MPI_N|393 cDNA; Alvinella pompejana; LEN=1029
AAAAAAATCGAACGTCGATCGTCAAATATTTATTTTTAATGCATAATTTACATCCATCTC
AAATGTTCAGAAGTCTTGCTGCTCAAACAGTGACCAGCTTAATAAGAACCAACGTAAGAA
GATCACCTCTGGCATCCGGTCGTCAAGACAGCTCCTAAACACGGTATTACTCTATTCTAC
GTACATCGCGTGTGTGTGATAATCTTTGCAGGATAAAATCTTACAAGGTGTGTGGTTCCC
CACAAAAACTGCTTACAACACGGGAACATACACAACAGTGAAATGGCTTATTACATAATT
ATATCATCGTCTTCGTCGTCATCGTCTTCGTCGTCGTGGTTAAATATCAACATTCCACCT
AAAAACAAACACAACATCAGAAAGTCTAACTCTAATTTATATTGGCAAGATCATGCAAGT
ACACGAAGTCAATGGAAGAGAGAGGACGAGGTGGTGCCAGGACATTGTACATAAACCGGC
TCGCTTAGAACGATGCTTTCCATGAATTCGATTTGAAAACATCCAAACACCGACAGCTCG
ACCAACCTCAGAGAAGGCTTACGACTATAGCTTACTGCTGGCCTCTTGTCGAGAGCTTCC
GTCCGTACGCGCAGACAGAATCACAAAAATGACAGAAATAGCACGCACGTGAATAGAAAA
TAAAAAAGTTAAAAAACAAAAACAAAGCAAAGATATAAAATTAGACTCAGACATTCACAG
ATTTCCGCCTTGGCCCAGGACATCCCCTGGTGAGGCTTATTTTAACATCTGATTTCTAGT
GATTTTGTTGTTTGTGCCAAATTCGCTAAAATAAAGTAAGATAATCAGGTTGAGATCCTA
CGAAGAGTTGTGTGTGTGAGAGGTGAACGGGCTTTAGGTTAAGTAAACCGGTGCACGTGC
ACCGAAGAAGTTCCTTAAAACTGAACCCTCGCTGAACACAAAGTACAAGTGTACTAGCAC
TCTTTAGTGCATATGAACTAACCTATCTATCTTTGTAGACTTGTTACAAGAAAAATGAAA
TTTTAATAC

>gnl|Apo_MPI_N|394 cDNA; Alvinella pompejana; LEN=369
CGAACAAACAAACGAACGAACGAATCTCTTACGTGACATCGCTTTGTATATGCTATTTGT
GATACGTATTTTTCCACTGTTATTTAAGTATTCACTATTGTCAGTTTGTAAGCAACACAG
AGCGCCACCTTCCAGTCACTGTAACAGACCAAAGCTCCTTTTTGCTAACTATCCTCCATT
CATAGGATCACCGTCGGATCTTGATGGATATACTTCGGATCGTGACGGATAAATCATAGA
TCCTAATGAACAGACACCAGATGTGTGCGCTTAATAGAAAGACAGATGACTCGACAGGCA
GAGAGAATGGCAGGCGAATGGACAAGCAGATGTTTGGCATGACAAAGGGGCAGGCAGGCA
GGCAGGCAG

>gnl|Apo_MPI_N|395 cDNA; Alvinella pompejana; LEN=580
GCACGCACGCATGCACCCTGCCTAAAACAAGCAGACACAGAAACACGCACGAACATCGTT
ATATAGAAAAATGTATCGTACCGAATTTGAGAAGAGTTGCTACTCTTGAGCAGAAGATCG
ACTAACTCATGTTTTGCTCTAGAACTACTTTACGAAAATAAATACGCAGACGACATCCTG
ACGAACACTTGCTTACAAATCACAACACAGAACCCGACGCTCCTCTGACAAAAGGAACAC
ACAAATGGAATGCTGGATGTTCGTTGTCTTGTCGCAGAATCGTAGGAATTCGGTTAAGAA
CGGAGCTTGCACCCGGGCACAGACGGAGCAAACGAACGACAACACGCAGATATCATCAGG
ACACCAGTTGGTCTACTGGTGTCTTCGGAATGACGAAGACCGACCGTATCACGATAGGAG
CGTTAAAATGGCATTCTCTGTTAAAATTATGAACTCTAAATGCCAACAGAGCAACACGCA
CAAGTGTTTTGATACAAGACCCACAGAGCCACCGGCTGATAAAGACAAGATCCAGCTATA
CTAATGTCACAAGTAGTACGACCTTAGCATAGCTGGATCT

>gnl|Apo_MPI_N|396 cDNA; Alvinella pompejana; LEN=222
ATTCAATTTTGTAATTAATCCTCCCAATTTCGACTGCCTTCTACACCAGGTAAGGTTAGC
TTTGCGACTATTGTATAAGCGAAAATTAGTCGGCTTAGTTGTATAATTATTTACTAATCT
AGGTGCATACCTTATCAGCAGAAGCAAAGATAAACCATTTCGGCCGGGAAGGATCCGGTC
GCATATTGCAGATTAAACCGTTTTTCTGTAATTCTCCAGCTG

>gnl|Apo_MPI_N|397 cDNA; Alvinella pompejana; LEN=307
ACAAAAGAATACTTGTCTATTTTTAATGCATTATCAAGTGTATTTTGAAAGCGAACCTAT
ATAGAGAGCATTTCAGAATATATATATATATATTGTTACGGTATCTGTTTCTAGTGAGTG
TATGGATGTAATTTACTAATGGGGTGATGGTTGCAGTATAACCATAATGAAATCCGTAGA
AAATGCACTTCTTATTGTAAGCAAGAGATTTGCCATGTCTTGTCTATTTTCTTGATGTAA
CTTTCACATAGACGTTGAGTGTCTGTGTTAGAAAGGAGTCCAGTAAAATTGTGATCCGTT
TTACAAT

>gnl|Apo_MPI_N|398 cDNA; Alvinella pompejana; LEN=269
CCGGTCAAGAACTAGCGTTCTCCCTACACAATTCGGCATCATGGCAGTATCATGTGCAAG
AATTCGACTCTGCGTTCCCTCTGACGGCGATGATCAGGAAGTAAAAACACCGATCTCTCC
CCGTTTACCTTTTTAGTGAACTTCGGCGTTTTGACTTCAACAAAAGCGGCGTTGACGGCC
TTCATGTAACTCTTGGGGGAGCTGAACGTCACTCGGCCAGATCCTGAACAACACAAACAG
AACAGTCAACATCGCCACCAATAAAGACG

>gnl|Apo_MPI_N|399 cDNA; Alvinella pompejana; LEN=232
CCCTTTTCCTCGGATGCTTGCTTTTCATGGCGTCATCACACCAAGCTGGCTAAGATCGTT
TCTAAACCAGTTGCCGTTGGTTTTCTGAATCAAAAAGCTGTTTTTTCTTCTTCTTCAGGA
TTACATCTGTTGTTCTTATCACAGTCAACTGTCAAAGGAAGGCCTCTGGATTCAGATATT
TTAGCATTAGTCGTCACCTCTGACGCTTCGCTTTCATCATCATCATCATACG

>gnl|Apo_MPI_N|400 cDNA; Alvinella pompejana; LEN=593
CTATGTGTTCAGCTTTCAATCCCTTTTCTGGTATGACTGTCCATCTGTAATGTCAGTCTA
CTTCTGTCTGTCTGCGTCTATCTAAACGTTTGTCTGTCAGCCTGTGAATTTGTCTGTCTA
TCTGTTCAGTTATGACGTTGCCTGTGTTTCTGTCCTTCTGTTCGTCCGTGAAGGCCGCCC
TTCTGTCCATCAAACCGTCCATGCGTCTGTGCTACCGATAGGAGACATAGTGCAGGACAG
AAGAGGAGAGCCTATTAAGAAGTTTTCTATACACAAAGCACACTACTGTTTGACAATGAC
ACTCAGTGATGAGAACATAAAACTGCAAGCTTACAAACAACATGATGTGTGCGTGTTTGT
CTGATGTGCATTTGTGTTCTTCAGTGAGGACACAATGGGACACCTTCACACACACACATA
CACACACTGTGCAGGTATGTGTGTAGCTGAAGGTGTCATGTGATGAACGCTCTGTAAGCC
AGATGTTTCACCAACTGGCAGCCTTCTTTACCTTCTTCGTGATCATCCATAACATGGTGT
AATGCTGGCTCATCAGCTGCCTCATGCATTATTGGTATTGAGGTCATGTAGAA

>gnl|Apo_MPI_N|401 cDNA; Alvinella pompejana; LEN=579
AAAATCTGCACTAAAACACGTGAAATGGCCGTTGTGATATCAATTTAATCATATGATCCC
TACATTATATTTTACTTATCACTTGGATTTTGTATCATAGAGAATATCAGGTCGAAAACT
AATCTAAGTATCTTGAGTCAATACACTTCTTTATTCATTCAAACTCCTATTTGTATAGTT
TCACGTTAAGGTGATGCCTTTGTCACACTTACCGAGATACCAGCACAATACAGTGGGCAA
GTTAAGCGCTGTTATGAATACGGCTGCCAGGTATTTTAAGGCGAAAATTCATGGGTAACT
ATAATGCCTAATGCGAAAATTCATGAGTAACTGTAATGCCTACTCGTGCGCTTGAATTGA
GTGGAGGAAGGCTTTAAATAACCTCGAAATTGTTATCTATATTTCGGATACTGAAAAGAC
TTGGTAATATATTTAACAAATGCTAATTACCTATAATTGCGATCAAATAGACTATTCACT
GGACTTGAGCACTGCTTTACTCTAAGCCCGTACTTCGTTGTCGACGAGTCTCCTGTGGCG
AGATCACTCTGTAAACAAAGCATTCACCAAGGAAGACCT

>gnl|Apo_MPI_N|402 cDNA; Alvinella pompejana; LEN=533
AAGATCATTTCAGCTGAAGGATGGGCTTAGATTAGGAAGTGGAAGACATTATGGAACAGA
ATGTTGTGAGAAGTTCCCTTCCAATAATTCCTTTTTTGAAATGTTAATTTATCACAATGA
AATGTTGTTGTGTTTTCTAATTACCAAACTTGATTCGGAATGAAGTATCTCATGTCAGCT
GGAAATGTTTTCAGTTTTTGTTCTGTTTTCGATACGAGTGCTCTTTCCGCATTAGACGCG
GTTTTCAGGTTTTACTGTAATTAGGAAAGACTTCAATAATTTCTTTGAGTAAATGTTTAC
TTGAAACCTTTCAATATCTCACGTCCGTCTTTGGTTGATAACTCAGTACTGCCTCTGGCG
AATTAGAACCAAGGCATGCTGGCGTATAAGTAGCAGATTCCATTTTTAAATGTTGGTGGA
GACGCTTGAAGGTTTTGTTCATAGGAAGATTTTGTTCATAAGCCACCGTCGGATGTTATT
TTTATGGGGCTGAAGGTTTTGCAAACGAAAATCCCCAAAAAAAAAAAAAAAAA

>gnl|Apo_MPI_N|403 cDNA; Alvinella pompejana; LEN=271
CGTATGCTCTTAGTAACTTACCTTTTTTGTATTCTTAGGCTCATTATCTAAAAGAAGATA
ATAAGTTGCAAATTATTACATTTGCGGAAATTTGGACGAATTGACAATGGGTTTTTAAAG
AACTAAGGGATAAGTTCCCTGACAACTAAGCAAACAACTCGCTATTCATTATTTGTCGTA
ACCGAATTGAATCAGTTATGATCATTCTCTAGAAAGGAGGTGATCCAACCGCAGGTTCTC
CTACGGTTACCTTGTTACGACTTCACCCCAG

>gnl|Apo_MPI_N|404 cDNA; Alvinella pompejana; LEN=337
CGCAGAGTACGCGGGATTTTTTTCAAACGTGAACATGGCTGAAGGAATTGGTGCAACTGG
TGATTCTCGGGTTTCTGGAGCCCCAGGTAAACATCCGACAATCAGTGACCCCGAGACTAA
CGCTAACAGATTGACCGTGGTCCACCATCGATATCTCCTGCCTAATAAATCTTCACTTGT
ATGTGAGGATTTACGAAAACCTTATTGTTTGTTGTGTATGGTCAGTTCTTGATATTGCTT
GACTGGGTCCAGTCAGTTGTCAAATAGCTGTCAGCGAATCTCTTCTCCTGTCCTGGCTAG
GTGTAGGTTATCGTGCGGGGGAAGAGAGAGTCGCCGT

>gnl|Apo_MPI_N|405 cDNA; Alvinella pompejana; LEN=372
TCGGCCGGGAATATTGCTTAGAAAACTCACGATAGAATGAAACCAATTCAGATAACACGA
GTCTGTTTACGTCACAGGGAAATGTATTCTGATTTGGGGCAAACATTTTATAAACAACGA
AGCCCACTCATTTTTCTTTTAATATTTACACGTTCGTCGATATGGTGGCACCTGATCAAG
GTTTTGACGCCGAATTGTCAGTAACCAAAATCAGAATGTTAGTGACTGATTGATCTGCCG
TACTTAATCACTTGAGGCACAGACAAGCTGTTCGCAAAGACGAATTTTTGTATTGCTCTC
TTCTTGTAAGCTTGCTTTTCTAATCAGTGTCGTGTCTGTTATAGATGTGTGATCTATAGT
GCGCCACATAAC

>gnl|Apo_MPI_N|406 cDNA; Alvinella pompejana; LEN=337
AGCCGTTGCGAGTGTCGTGCTGTACCTGTAGCAATTGTTGTTGTTGTGTTTGGGCGATTT
TTACGGTGAAGTTGTATTTGGGTTCTTTTGGTTTGACTTGGCTTCTGCATTTTTTCTGTG
TACTTGAAGAACCTGGAATTCTGTATGGCTTTTGTTCGTTCAACGTGTAGAGTTTATTTG
TATGTGTACCTGCCTACGTGTTTGTTAGTCTCTCTCTCTCTCTCTGTACGTGTCTGTATG
TGAGGATGTCTCACAGTTCTTTGTTCATGTCTACCAGCAGACAGCCGGCCTGTGTGAAGA
CAGATAATCACATTGCTGGGCGTTCGGCAGACAGGCT

>gnl|Apo_MPI_N|407 cDNA; Alvinella pompejana; LEN=275
TGGATACAACCACGAAACAGATACAACGCCACAGCGAACCACTGTCCGTGTGTATTAAAG
CTTGAATGTTGTCAACATCGTAAAACAGCGCCAAGTTCCTAAACGAGATAAAGAAATGCA
CTTTAAAAACAAGAACACAATACATTTAACTTGGGATCCAGCTCCGTTTTTTGGGAAGTT
CGTGATGTCGACAAATTTTTCTTTCCTCGCCACCGGCGACGGACAGAGAACAACAAGCTG
GCGCCTTGATCACGCAGTCACCCGGCGGGCGATTA

>gnl|Apo_MPI_N|408 cDNA; Alvinella pompejana; LEN=732
GCCGCAAACAGTGGACGACCTGCTTTGTGTACAGGGTCATGAACTGGGATGGCTCCTGGA
TGGTTTGAGCCTTGACCAGCGTTCGACCCATAGGCAACTTCAGTATGAAACCATGGTATA
ATCTGCAAAATATTTCCTCTTTTCTCTTGCAATTTCAGTATATTATTGTATAATCATCGC
CATGATTTTAGATATTGACACATTGCCGGATGACCCGGTTCTGCTCAAGAAGATGTTACT
GGAGGTCTGTAGTCGGTTTAATAAAGAAATCGATATCCTCTTAGAGCAGATTCGTTTTTT
ACGAGTACAACTGTATTCTCGGAAATCCGAGAAGATCCCCCCGGTTAACGCTCCGAAGCA
GTTGTGTCTGTTCGATATGCCGGAACCGGAGGAGATTGAAGAAGATCAGGAAGAGATCAA
GATATCCGGTCATACCCGAACAAAACGCGGCAGAAAGCCCCTGTCCGATGACCTGCCCCG
GGTCGAAATTGTGCATGATATCGATGATAAGAACAAGATCTGTTCCTGTGGCTGTGAGCT
GAAAAAGATCGGTGAGGAGACCTCGGAGCAGTTGGATGTCGTGCCGGCAAAGGTTCGTGT
TCTCCGCCACATCCGTCTCAAGTACGCCTGCCCGGCATGTGAGGGTGTGGAAGATGAGGG
GCCTGCGGTCAAAATTGCACCGGTTCCGCCCCAGATCATCCCCAAGTCCATAGCCTCTCC
CGGGCTTCTTGC

>gnl|Apo_MPI_N|409 cDNA; Alvinella pompejana; LEN=728
GTAGGCATACAGGGAACGACCTGCCTGACTGTGTGCCGATTGATTGGAGAGGGATTATGT
AGATATGCTTGACAGAAGGCAGTTGTTAAAATATTGAGAGACTTCAATGCGCCAGCCGCA
GTCACCTCGTACTACAATAAGCTAATCGCCTCTGCCTTTAAAAGCACCCAGCACACGAGT
TACGTGTTCTCTTCCTATACGAACAATTGATTGCAACACGATCTACGCCACAGTTCTGCA
TATTTGGAGGCATTTGTATAGGCACTGTGATGGCGTTGAGAATTCTTCTCTCTACCTGTC
GTATATAAAAGTGACCAATTTTATTATCCCTTTATGTAACCGACTCGTTAGGAAATGAAA
ACAGAAAACCGATAGCGCCTCTGTCTGTCTGTTTTAATGCGAGTTTTATGCTTTTATAAT
TGCGATTATCAAATCTGAATCAATGGTCGAGCTGTAAGCGTGATGCCATCGAGAACTGTG
ACGATAATTGTTGTGCTTGTCTTCGCCGAGCGCCTACCTTGGTTTATTGCATGTATTCAT
AAACGTCCGGAAAAGCCTTTGCACCTTTGGCTCATTTATCCGGGGCCCGTCAGCTTTGGT
TCAATAAGACTGGCGCCTTTACCTGGACGCGGATTATGAAGTACACGCGAGAAGAAGCTC
TCCAGCTCGCGTCTGGGCGGGCGGTTCAGCCCGGCACCACAGTACATTAGCCAGGCGGAC
CGTGCTTT

>gnl|Apo_MPI_N|410 cDNA; Alvinella pompejana; LEN=727
GATCGTTTCCATTCGTGGCCTGACAATATCAGTGATGAGGAGATTATTCTTCTTCATGCT
CAATATGCAGCAATGCTTGAAGTAATCGACATGCTGCTCTACTATACCGTCGATACACGG
TATCGGAACAGGTTATGTCGTTCGGATCATCGGGCTCCACTTAGTGCTGACGGTCTTATG
GATGAGATCAGACGAACCATAGATCAACTGGTATCGAAGGTTCCGCTTCAGTCAGTGGGC
ATGAGTCGTCGGCATCATCTGATTCTGGTTTATTTGCTGAAAGTGAAAATCAACGATTAA
GAGGTAGTCCATGGATGAAGAAAAACTGAAGGAATTACTCACCAGCTTTAAGGAAGAAAT
CAAGAATGAGACGAAGGCACTTATCGACTCAACCCTCAAAGCCCAGACTCAACACACCGA
TAACGGGCAACAGGGTTCCGGCAACGCCTCCGGGTCTGGGACGAAGGCTGATGGCACAGA
CCTCGACTCGATCGCCGAGGCTTTGCTTGCGAAGATCAGTGAGCAACAGCGGCAAACCAG
CTCCCAGGTCTTCGACACGATGTTCGATGAGAAGGTCAGTGAGTTGACATCAAAGTATGG
GGCTTTCGGTGACCATCTCAAGTCAAAAGATTATCGTGGTCGAGTGATTCTTGACGAGAT
TCGCAAGATCGAGGACTATGGCGAACGGATCAGAACTCTTGATAATGTGTTCAGACAGTT
CGCAGAG

>gnl|Apo_MPI_N|411 cDNA; Alvinella pompejana; LEN=267
GGTTTCGATGTTGTCTCCGTTGTTTACATGTTTACACTGTCCTCAGCCTGTTTGGTGGCC
ACGTTTTGATGTTGTCTCCGTTGTTTAGATGTTTACACTGTCCTTAGCCTGTTTACACCG
ACCTGTCAGTCGCTGACGTGTCTGATATTATCGTGCTATTGCTCTGTTGCACGGCTGCTT
TCTTCTGGGGTTCACTCGTACGAGTCGTTGCTCTCTGGGTGTAGAGTAGGAGCGGGAGTA
TGCCGGGAGTATGCCGGGAGTATGCCG

>gnl|Apo_MPI_N|412 cDNA; Alvinella pompejana; LEN=969
GGAGGCTAAGGCGGCCGGAAATATTTCGTTTTCCGGACGCTTTACCTCCACTCCATGTCG
CTGCCGCATGACTTCCCTTTATATGAAAGTTAATAACGAACAGCGAGCAGTGGACGGGTC
AAGTATTGAAGGAGGCCGTGGAGAAGGCGCCCGATTGACTCCGGCGAATATTTGTCGGCG
CAAGGCGCCGATCAATATCCGGCCTGAGGACGGCCTTGTGCGCCAGCCAACTGGTCACCA
GAGGTCACTACACAACTGACCGTGATTAAAATCAAGTGCCGGCGATAGGCGAGGCACTGT
GACTGCCAACAGCTTGGAGAGATGGATAAAGGAAGCAGCCGAGTTTTACCGCTGGCGAGA
GACGGGGCCAGTACAGGCACTGCCCGGCAGTAACTTTCTTGCAATCAAACCGACCAACTC
CAGATCGGTAGACGCCATAGAAGCAGCATCAACGCGAAATTCATCCCGTCTAGCGGCAAC
AGCAGTTCGCATTCCACGCGAATACAAACACGCAGACATACGTCATAACATCGATGCTAG
TTAAGGGCCCGCATTCAGCAGCTTGTAGGGAGTTGTTTACTTCCAGCGCCGTGCAGCATT
AATAGCGCGTTCCATTCAAGGGCTACGCCGTCCATGCGAACACTGAACGCTGACAATAGT
CGCGGAAGCTCTGACAAGAAGGGTTAACGGCGTGGAACATTAACGGCAGAGCAGGCGGTC
ACCTTGATTTATCAAACACGTCTTTGCCGAGTTCATCTCTCGTTAGATGCCGCCGAAGCT
GTGGCGGTAGATGCTGGTGGCGTTGGCATACGGTGCGGGGTAATTCGCCAATTCCCCACA
GCACAATACGTTGGCCGAATTATTGCTCTCGCCAACAATCGGCACCGGCCCGTACATAAC
CGAGTTCTGGCGGACGACTGCCGACCAACTTTATTGTACGCGGGTTTACGCCGCGTACTC
TGCGTTGAT

>gnl|Apo_MPI_N|413 cDNA; Alvinella pompejana; LEN=728
AGGGACATCATCAATCAGCCCACATGACGAAACAACGAAGCCAGTGTAGAGTTGTCTGAG
CTGCCACCACCGGTCAATAAGGGGCCAGTCTTAGACCCGAGTACACACCAGCACCCAGCG
CTACCTGGACTAAAGTCAGCTTAGGTCCGTGGATCAGGTGCAGCAGACTTTTACGCAGCG
TCTCACCGAGAACCTTGCTGGCTCCCTTATAAACAACTTCCTCCTTCTCTGTAAGGCTAG
CCATCAATGGAATAAAGTAAGACGGTATGACATGCAACAAATAATATACACCAGAGGGCA
GGACAAACAACACACAAACAATAATAATACACACAAACAATACACTGATTGAAAAAGGCT
CGCCATTCTGTCATACTCATGTAAGGTAAAACGCAATGATTAAAACAATTACCTAACAAC
ATAAAAGAATTCTGAACCAGGGGTCTGCTTGGCAGCAAACCTATTTTCATTCCCAATACT
TTGAATTGATAATAAAATGGATGACAAATAACTAAATAAAGGTGGTAAAATAGAGTTATT
TAAAAAATCATTTGATGTTTATGTGTTTTTCCAGATCACACGGTTTCCAGCAGCTTCTGG
TCATAGATATGCATGCACGTAGACACACTCGTGTGCACACACATAAACATGTACATTGCT
GTTAAATACAGTTACACACACACTCACACGTATAAAGAGATACAAGAAAATGTCAGCTAC
TTTTTATC

>gnl|Apo_MPI_N|415 cDNA; Alvinella pompejana; LEN=395
GTATCAACGCAGAGTAGGGGAGAAACCCAACCCTTTATGGCTCTCTCCATAGTAGCTATC
CATAAGATTTAGAGTATCTCCACTACTATATGGGTTGATATCCCACCTACCTAGAGCCTC
CGTAGCTGTAACATCTCCAAATAGAAATAGGAAATCTCTCGATGGGTTTATACTATTAAA
TAGCTCTCTATCTACTTTAAATATCGCCCTATCTGTAGCTCTATCTGCAATAAGCTCCCT
CTCTATTCCACTCTCTCTACCATATATGATTTTTTCACCTTGACCATCTCTATCTCTAAA
ATCTGCCATTACAGATACCCTAACTCTACGAGGTGCATCAACAACATTTCCATATCTATC
TGTGGCAGATATTAGAAACATCTCTCTAAACCATC

>gnl|Apo_MPI_N|416 cDNA; Alvinella pompejana; LEN=934
GCACTGGTATTTGTCCTCTGTCCTCTGGCGTTCAGGCCGAGTAGCTACGGGTATGCAAAG
ACTGGACCTAGATTAATGACGATTTCGGTAACCATGGAAACCCTTTCAGCGTTTCTCTCT
CGCTGTGAAAACATCTTCATCGTTTTTTCCGCAGGAGGAAGTATTTAGTTAGCCCGATTC
TGTTCGTGTTCGTATTTTGACGTCGAACGATTCACAGTTCTGCCATGCAGGAATTTGCCT
TGTTGCTGTTTATTTAAGGATTATAAGCGGACGTGTTGTTGTAATTAGAGTAATAATTAA
TCATCGGTAATTATATTCGTTTGGTTCTTCGCTAACATCCCGGTTAAATCAGTCAACGTC
TCGGAGATTCCATTTTTCTTTTGTAATTTGAAAAACTACAAAATGATAGAATACTTTAAC
TAAGTCCTTTTGTCTTTATAAGAACTCGATTTCAAATCGTTGGGCTGCATTTTGTACGAC
ACATGAGATGCTATTTTATATATGATACACATATACACAGATACTGTAACCTATATGATG
GGTGTGTGTGTGTTGTTTTTATCTATTTTTCGTTGCCAGGCAACAAGACCAGAGGGTTAC
AAGTGGCAGGTTTCTCTGGCAGTGTATTTCCGGTTAGATTTGACACTCTCCGTATGCAAA
CACGTTTGTATTGGCAGAAGACAGTCGTTTTGGTTGTCGTATTCCTTCCAGACTTTCGCT
TTGTTTTGTTTTCAGTTCATCTTCTCCTTCTAGCCACGTTTTGAACGCTTCTTATCATCC
GTCTCTGTCCACGATTACTCTCACACATAGTGTCAACATGCCAAGCGTTTGTTCGGTCTA
TTTTACATATTTCCATGTATGCTTTTATAGAGATGATTATTTCTGTATTTCTCGAAACCA
AAGCCATGGGAACAGTCCAAGACATTTTCCCCAA

>gnl|Apo_MPI_N|417 cDNA; Alvinella pompejana; LEN=587
CGTTGACTTTACATTGATTTTAATTCTCACTGGAAGCACTGGTTTCGGTGTGACCCTTTC
GACGACAGTGAGGAGACATGATTTGGCCAATGCATGCCTATCTTGTACTATCTTCATCTT
GGTGTACCACTGGAGTCTCTGCCCTGATTTCATCTGGATACTCTTGCTCCAGTGATTATA
TTGAGGTGTCCAAACGATGCTCATTTGTTGTTGTACAGTTGCCTGTAAGCATTCTTCACC
GGGTTTTTCCTGACGAGTGAGGATTGCATTTAAGCGCCAGCGCATTCGAACTCGGAATTC
CTGTGTCCAACTTCAACAGTCGCTTCGTTTAGGCTGGTCGTCACTACATCAGCAGACAGC
GATATTCTTACTAATGAAATGATACTTGACAAGCCCGATCAGGTGCATCATTACCACCGC
GGATTTTGGTCACTCAGCAAGTCACCTCAGATATCTACACTCTGCTGTGGGACGGTAAGT
TGTCATCAAAGTCAACTAATTACTGATCATGATTTACAATCAACAGTTACATGGGGTACT
TGTTAGAGATTCCAATCGTAGAACAGATAAATCCAGTAAAGTGGCTT

>gnl|Apo_MPI_N|418 cDNA; Alvinella pompejana; LEN=497
ATCAACGCAGAGTACGGGGCTTGATAGTTGAGTCATGATTACGGGCGGATCTGACACTAT
GCACACATGGATGTGTATATATAAATTGTTACTATCATGTGTGTGTGTGTGTAGATTAAG
CCTTGTTTCTTGGTACATGGCATGTGTGTGTTGTTTTGCTACTGGATGCACTCTAACTCG
GTGCATATCTGATAAACAAGTAGGTGAGGAAAAAACCATTTACTAATTACATTTTTACTT
GAATATGGGAGACATAGTTGTTGTATAGAAATATTATACTGTTTAATTATGGGCAGAGCT
TGTGACACTAACCAGATCCTGTCGACTTCACACAAGATTTTATAAGTAGAAAGAAAGCAA
AGACTCCCTTAAACGACCTTGACATTTGCAAATGATGGGCGCTCTCTCCCAATCTCGAAT
ATTTGTATTCAAATCACCGAGCACTCTTGCTGTGAATGATTGGCAGCATAATCCAGGCGA
TACTACACTGCAAAACT

>gnl|Apo_MPI_N|419 cDNA; Alvinella pompejana; LEN=309
CGAGTGTTGGTCTCCCCATCTGTGGACTTGGGCAGATCTTGCTCGGCCAGCCTGCCGGCT
GGTTGGACACCTACCGTCTGTGCCACGATGGGCATGGTTATAAGTGTGATGTGCACAAAC
AACAGGAAGAACTTCCACGGCAGCACCACATGTTCGACGAGTACACTACATCAGCTAACA
TCCTTGTTGTACGTTGTGTGTGTGCGTGTGAGTTCCTTTGCATATGCATGGATCCAGGTG
TGGTTTCTTTGTATGTGTGGGTGTAAATGGGTTGCTATCGGCGAGTTTACGTCCGCTTAC
GTCAGATGG

>gnl|Apo_MPI_N|420 cDNA; Alvinella pompejana; LEN=298
TGGTCGCTTACGACACACGTGATTTGTGCGCACTATTAATAGGATTTATTGTGTACGGGA
ATAAGGAGAAGACCTGAGATTAGACTTGGAGGAGAATTCGTCTTGTACGTGTGTGTGTGT
GTGGGCGTGCGTCAATACGTGTTAATATATAAAAGGAACATGACGCAACATAAATGGCTT
ACATTATCACTGATGCAAAGGCTTCTGTAAAAAGGAACAGCTGCAGTGTATAGATGGTTG
TTTGAAAAGAAAGATGTTCTCATTAATTTGATAATGATGATGGAGGTGATGGTGATGG

>gnl|Apo_MPI_N|421 cDNA; Alvinella pompejana; LEN=354
CTGATTCCCTTCCTTCTGCTGATTCTGTGGAAAAGAAGGAGGGAGCATTTTATGTTTGGA
AGAAAGATGACATACATTCTGTCCTCAGTGCACCCTTACCTGGAAATAATACCAAAACAG
ATGGAGATATGTTTTGTCATCACTTCAATGTTAAACCAAATGGGAATGTTCATCCAGACA
AGGATCCTCAGGGTGAATTGAAGGGTGAGAATGTCTTAATAGAGCTTGGAGATGTTGGAG
ATACAGCCAAACAGTTTGGCTTGACAGCCAACCAAGTACAAGACATACTTGGCGAGAGTA
AAAGCAAATTGCTTGAGGTCAGAAAACATCGACCTGTGCCCCATCTGGACAGCA

>gnl|Apo_MPI_N|422 cDNA; Alvinella pompejana; LEN=523
AGACCCAACCGAGCTAGCAAAGCACAGACACGAGAACAGGTCACATGATACTGTCAAGTC
TGTGATTCGTCAATAATATGAACCGCTGGTCACGAAACATCGGAAGGGACCAGGCATTAT
AATCCAGTTAAATTAGTTTTCGTGCTCCACTCTAGAGCCTTGTCCATAAACAATCACTGA
TCAGTTGGCACGCAGATTAGGCAAAGCAATATTGTTTGACTTTTATTACGGCCATAACTT
GACACAGCTGAGAGGCACAGTATGTTTCTAAATCATCAGGGTTAATGTGTGCCTATAACA
GCCAGCGCTGAATCGGATTTGACACAGAAAAATCAACAAGAGAAACCATTAAGGCGACTA
CCGATGTAATTACTGAAGGAATCTAGCATCATTCGCTGTATTTCTATTACACCAATTTTT
TTCTGTAGCAAGGTCGGATAAAATGTCGATTGTTGGAAATTCTACAGGCGGGAGCAGGTC
AGGCAGAAAGTCGGTTTAATCGAATCGCGTACTCTGCGTTGAT

>gnl|Apo_MPI_N|423 cDNA; Alvinella pompejana; LEN=437
ATATACGACAAGCACGACAAATATGCTTACGGTGAGGCTTAGCGTCCGTCCGAATAATAA
CAAGTGTTTTAGCAGCGCACTCCAAATGCTCTCTCCGTCTAACTGGAATCTTAATTAGTC
CGGGGCAAATATTTCCCTTCCACATAGACGAGTTGTTTCCCCAAAGTTCCGCTGGCAGTC
CCATTTTATTGAAGTTCCTTAAGATAGAATACGGGTTTATTGTACAGGGATTGCATGCTG
GAATTCTTCCGTTACCACGCAGTGTCTTGTAACAAGACTAATCCCGAAGTAAATTAAGCA
TTTGTGTTGAGGGGCTGCAATCCCCGACAAAGGAGATAACATTTGAATATCAAGGCCATC
ACGAGGAGCACAGCCTTTATTAGCTTGCTGTAGGTGGATCAACTCGAGAGGCAGCAGTTT
TCTCTTTGGAGCGAATG

>gnl|Apo_MPI_N|424 cDNA; Alvinella pompejana; LEN=386
CCGACCCAGATTATCACGCTGCGATTGGCCGAAGTGGCTCTGTTGACATGCTGACGTCAC
TGTGCTCAGCTGACTTGCCACTCTGACTTCTTATATCAGCCTGTGAAAATACCTAGTTGA
TCTCTGCAAGCTCGCCACATTTCGTATTCTTATGCACTAATCTCCTAAAAACGATCGGCC
AGTCGATCAACCGATAAACTGATCGATAGTTTTGTCCAAAAATCATTTTTCACCAACTGT
TATGTTTATGCTCTTGTCACGCGGCAACAAAGGGTACTTGAGTTAAGATATGAATGCATC
ATTCTCAGAAAAAACGATTCATGAATGACTCGCTGAGAGGAAGTTCATCAGGAATATTCC
GTGAACGAGTTCTAAATATATATATA

>gnl|Apo_MPI_N|425 cDNA; Alvinella pompejana; LEN=256
ATCAACGCAGAGTACGGGCCGCCCAACTCCCGCCCAACAAACAGATCACCCACAACCCGA
AAACAAACACCCGACCTTTATCCAACGTTTGAACGTCTCACAAAATACCTCACAAATCCA
AACCCACCCCCAACACATCATCCGAAATCACATCCAACAAAAAACAACAGATCCTCACCA
CACTAACAATCTCCCACCGCAGCTAATTTGCTAAGTCGGCCGTACTGAATACATCCGCGT
CCCCTCGAACCAGCTG

>gnl|Apo_MPI_N|426 cDNA; Alvinella pompejana; LEN=219
CGGTGACATCATTGCCGAGCTCATTGCGTCATCATCGGAACCGACGAGGCCGATAACAGC
GCACGCTCCCTGGCGAACGTCTCGGCGCTAACTTTTGTCTGGCGTTCGTTCTAAAACGTA
GACGAGAGCGTCTTAATGGTCTTCTAATTCTATGTATAGCGTTCGTCGGTGAAAGCGTCG
AAGACGGCATAACCATTCCATCGATGTCTCCCGCCGCAC

>gnl|Apo_MPI_N|427 cDNA; Alvinella pompejana; LEN=247
CAGATGTCAGATCGGCCTCACGTGACACGTCGCTTGATCCCCGAGCGGGCGGTGTAGTTT
CTTAGCTTCTAGATTAGTCAGCTAGGAGATCATCGATGGACCGGGGATACTAGGTGCCAG
ACGCCAGAGGCCAGAGAGCAATAAATACAGTTATGAACGCCTTATGACACACATCGGCGT
GGCGTNNNNNNNNNNGTCGCTTCATCGTCCAGCGGGGGAAGTGGAATTTAGATGCCAGAT
GCCGAGT

>gnl|Apo_MPI_N|428 cDNA; Alvinella pompejana; LEN=670
GAGAGAGAGACAACTACATACACATACAGACAGACGGCCACAGCCACACACAGACAGCCA
CACACAGACAGATACAGTGACACACAAACACAGGCACAGATACAGACAGCCACAGACACC
GACACACCCAGGCACACAGACAACACACACACACGGAAACACACACTCGCAGATACTCTT
ACATACATAGACACACGTACACATACCAACACACGCACAGACCAACACACGCACATGCAC
TCCGATGCTCACAGACACGCACGCACACACGTATACACAGACCCAAAAACACAAACACAC
AAACGAAGACGCATCTACCTAAGGAGAAGCCATTAACAGATTGAATCAAAACCGGAACAT
GTTCCAAGAGATCTGTTCTGGTCGCGACTGCCGTGTGCACTGAATACAGAGCCTTCGCAC
TGTGGATAAACACACAGACGCGGTCCTTCACAGGGTAAACTCGCCGTCTTAAAAAGCTTT
CAAGCTGATTGTAATGCGGATGCGACAAGCTGCCACTAGTGCTTAAACGGGAAACCACGT
GATAGAACGCTTAGCCCAGATCACAGCCAAGACAGTAATTATGGTTGTCTGTACGGTAAG
ATAACGATTAGGTCCGGCCGCCGTGTGTGGATTAACGACACCCATCCACCCCGCGTACTC
TGCGTTGAAT

>gnl|Apo_MPI_N|429 cDNA; Alvinella pompejana; LEN=203
GACCGGGGATAGCCACCAGTGTCACTGATACTAATCACCAAAACTTGAGTAATTCGGATT
ATCTTGCATCTGGAAGTCGATGGTTGTTCTCGGTTTTTTCTTAACCTCGGCGTACAGTTC
GGTGACATCCTGATTGGAAGGGGACTGGTTTGGGTCGGTTTGACCTTGACTGTTGTCATG
ACGATCGTCGTTTCTAACAGTGA

>gnl|Apo_MPI_N|430 cDNA; Alvinella pompejana; LEN=202
TCTGCCTCCACACAGACATCCTGTCTGCCTCTACGCAGACTCCCTGTCCCTAGTCACACA
GACTCCATGTCTCTCTTTACAGTCTTCCTGTTCGTTTCACCCACAACCTCCATGTTTTAA
TAAATGTATTATTACTTTATTCTTACTAACAAGAATTCCCGGCGATATACAGTTAGCTAC
TGGATAAATAGGAGTTTAAATA

>gnl|Apo_MPI_N|431 cDNA; Alvinella pompejana; LEN=358
ACGCAGAGTACGCGGGACGTAAATATTTTTCGGACAATTCCACATTGTATACGTAATGGA
GAAAGTCTATCAGAACATTATTTGATCCTCCATACAGAAGGCACAGATATTTATTGCTAG
TCATTGGCGAATGTCAAATATTATGCTGCACTTTTAAATTTATATGTAGTTCATTATGTA
GTCGAGATATTTATTTGTGTTTGTTAATAAATCTTGTAGCGAATGCCTTATCTAAAACAT
TTAATCATGTGTTATTCAAATGTATTTCATAGAGAAAATTCATGTAGCATAGGCAGATAT
TTTATGTCGATGCAACAGAAAAGGGAGTTATACCGTGCCATTTGTATTGAACGATCTA

>gnl|Apo_MPI_N|432 cDNA; Alvinella pompejana; LEN=386
CGCAGAGTACGCGGGGTGGCGTGTGTCTAAGGAACGTAGTTGGTAAAAACAAATACCAAG
AAAAGTCATTAGTGATTAGATGTTGTCAGTTATTTATTGCCTTTTTGTGGTTAATATATC
AACATAAGATGGGCTCATTATTACGTAGTGAAGATATGTCCTTGTGCCAGCTTTTCCTTC
AAGCAGAGACAGCTTATGGATGTGTGTCAGAACTCGGTGAACTTGGCATTGTTCAGTTTA
AGGATCTTAATCAAGGAGTTAATGCTTTCAAAAGGAAGTTTGTTCATGAAATAAGGAGAT
GTGAGGAAATGGAAAGACAGCTTCGATATTTTGAGCAGGAAATGAATAGGGAAGGCATTG
TAGCAACAGAATTGGTAACCAATCCT

>gnl|Apo_MPI_N|433 cDNA; Alvinella pompejana; LEN=202
CTGGCGTGAGCCACTCTCCCTTCAAACCACATCGTCTCGGATTGACCCCTTCAAGACGGT
ATCCGTTCAGACAGGTGTAGTTAACACTGACGTCATAGAACGTGTCCGTTGTATTGATGA
AGGTGATGCCGTTTCGCGGATAGAACAGTGGACAATCTGTGATAAAGGGAAAAAATATAT
AAACAGCTGACGTAACGGTAAC

>gnl|Apo_MPI_N|434 cDNA; Alvinella pompejana; LEN=233
CATNNNNNNNNNNNNNNNNNNNNNNNNNNNNCACACTACACATACTTGATCACTGTAGCC
AGCTCCTTCTGAAAATTTCTTTATTCTCTAAACATATATGTCACATGACGGACCGTTTGG
GCAGAGGAAGAATCCATGACTTCGGCATGGCTACACAGGTTTCCATGTATGTGTCAGGGC
CTTCGTTTTACAGATCTATCGAATTGTAAGGGATTTAGCTCCCGGCTACCGAT

>gnl|Apo_MPI_N|435 cDNA; Alvinella pompejana; LEN=467
ATCACACTTCATTTTGTCTTGTGGCTCAAACACCAGACACTCGGCATAGTTATAACATGG
TTAAAAGGCAGATATAAGGCGCGCCTGTTCGACTTAATCCTGCTATACGACGTCTGATGG
CGTGTCTGGGATATTATTGATATTGTTAGGTATCGCCTCTCCCTCGCAGATCTCTTACAA
ACTTTAGATTTAGTTGTCTTTTTTTAAATAGTATTTTGCAGAAACCGAAGCCGCAGGACA
AATCGTGCCAACCATTCACAGGCCATTTTTAGTTTAGGACAACCTTTGGCTGGTACACAT
TTCAAGACCAGCTGTCCACTAAGTCACGTTATCAACTTGTCATTTTCGCTTTTTAATATT
TCAGATTTTAATGAAGCAAAATTCAGCCCAAACTGCACCGTCACAACGACAGAAAGGCAT
CCAGACAACGGCAGAAAGGTATCCAAACAACGGCAGAAAGGTATCCA

>gnl|Apo_MPI_N|436 cDNA; Alvinella pompejana; LEN=250
CAGGCACACTCAGAGGCAATCAAAACTGGCAGTTCTTCTGGTTTTAGCTCTGCATACAAC
TTCACTAAAGCTGTATCAACTTCCATATGTGCTCCAAGTGAGTCTCTTGTACCATGGATT
TCTTCAAGATAATTGATTAAAAATCGTTTATATCCATTCACTTTGTCCTGGTCAGCTCGG
GACAACTGGATGATATCAGCAATTTCATGTAATGGAGGGAGACTCTTCACAAATCGAGAA
CTGACAGCAA

>gnl|Apo_MPI_N|437 cDNA; Alvinella pompejana; LEN=237
TTATGTCTGAAAAATAAAGCTGTCTTCACGTAAAGTTTTTTTTAATTTAAATTAATCAGT
GCAACTTTTGCTTATCAATTTAGTTAAAGGGTCTTAATTCGTGCCAGATAGTATTTATTG
CTTTATTTCAGAAATATAACTGAAGCATTGATATAACAGATTTTAACCTAGTCACCACCC
TAAGAGTCACACACAGACACACACTTCTCTTCTTAATTTCTGATACGCGAAGGGATG

>gnl|Apo_MPI_N|438 cDNA; Alvinella pompejana; LEN=269
TTTCAGCGTATTTTCATATAAATCGTGTATTTTATGCTTTTTGGATATAATATAATATCG
GAGGATATCTACAGCGTGAGAGATTCATAATATACTGTTCAGTTCGGAGATAATTTTGTT
TATGTCCGCTTCCATCCACAGATCTAACCACAAAAATGCTTCCATCGTAGCTTTCTAAAC
ATCTATCAATTCTGCAACATTAAGCGCATTTGTTGCGACATACACGCTGACATTATGATT
TGGTATAATGATGACTCTCTGTACACTTC

>gnl|Apo_MPI_N|439 cDNA; Alvinella pompejana; LEN=354
AGAGTACGCGGGGATAAAAAAGATTACAGTTAATTAAACTCTTGATGTAGATTGAGATAG
ACTGATTAAATAATATTAACTGACTCAAAGAGATATCAGAGAGTTTTTTTAAAGAAGCTC
TGTAGCTCTATATCAAAAAATGGAGAAAGGGAGTTTATTTTGAAAAATAAAGAAAAAATG
CATATGGTAAAAAGAGTCTCTAAGGAGCTAAAAATGACTTATAGAGAGCTTGGACAAGCT
ATTGGCTATAGTGAAAGCACCTTAAGGAAATCTGTATCAAGAGATGAGATTAGTCCACAG
TTAAAGAGAGCTTTAGAGCTTTATGTTGAAAATGTTGACTTAAAAGATTGTGTA

>gnl|Apo_MPI_N|440 cDNA; Alvinella pompejana; LEN=403
CCACTGTGTTACGCTCGAAAGCTTGTTGTTGTATGCTGTTGTGGACGGGTGAATAATCAA
CTAATTACAATTGAGCAAAACCCAGAAAGTAACTTTTTAGCTGATAAGAAGTGAACCGAG
GAATGACATGCTCCCGAGGAAAAAACCAACATCAACACCTCCAACGCCAGTTTGTTTAAT
GAGATAATGCCACCGAACCGCAACCAGCTTTGCCTTGAATAATAATCTGATGAGTGTAAA
CGTGCGTGTGCGTGTATCTGTAGTCAGCCTGCCTGTTAAATTATCTAACCGCTATCGTGA
AATGGAAGAAGACGAACACCCGACATTCGTCGGCAGCCTTAAAAAACAGTCTCAGATGAC
GAGCAGAGACATCCACCGCAGTACGCTGTGCACAGAAGGAATA

>gnl|Apo_MPI_N|441 cDNA; Alvinella pompejana; LEN=457
AGTAAGCACTGTTGTAGTCCACACAGTCAGCAACTTACCAGTCTCTACAAAGATTCTTTT
TCAGAACGTTTATCAGGATTTCAGTCTGATGTAGGCTTCGTTATGTCTACGCCGTTCTAT
TATAGCTCAGCTATAAGCCGAATTTGTTTGTCTGTGTTCAATTCTGACAACACTTCTTAA
TTGGCGTTCTTAACAGTGAATACACATTTTATTTTTGGTTTTAGTATATTATCCAAGAAA
TATTTCATTTGTGCCTTAAGTGGTTTCCTGTGCTTTCATTATGCATATATTTTATTATGA
TTATTTATTGTGGAGCATCCTTTTTGTGTTCATTTCTAAACGAGGTCACATTCCATTCAA
GAACAGTTGTATTAAAGAAGAATGATTTATTTTCCAATAAATATTATTTTATACAAAACG
TTTGTATGCAACAATTTTGTTCATATTCGGAAGAGTC

>gnl|Apo_MPI_N|442 cDNA; Alvinella pompejana; LEN=623
GCACAGCTCTCGATGAACACGTAAAGATGTCTACGGTTGTTCTGCTAATCACCGGCGAGT
AGATCACTCACAGGTTCGAGTCTTTAAGTGTTACGTTCACAACACATCTGGACAACTACA
ACACATCTGGACAATTATAACATACCTGAGCAAACACAACATAACTGTATAATCACTGCA
CATCTGCACAAACCCAACACATCTGTACACATCCAACACACCTGTACAATCACTTCATAT
CCGTTTCCATAACAACACACGGGTCTTAGCGGACTACCCGTGTTCAGGGATCACCCATCC
AAAACGCCTATCCACTCATAGGGAACCATTATAAACAAACGATCACCTGCATTTGAAGAC
AACTTCATGTGGTTATAAAGGTGGCTGCTTAATACAGTTACTCCTGCATCATTCACGTTA
GAACAAACAACACGGCAGTCTCCGTATAGTGAAGTCGAAGGAAGCCAACGACTAGTTGGA
AAGCGGTTCAAATCCGCTACAGAGAGGTTAGACTGGGCATGAACAGAACTTTGGCACCGC
GCTACTACGAACACGGCCTCGTTGTAATCACATTTACTATAGTGGGATGGCACTATACAC
GTTACACAGCATATGGCGTAGGC

>gnl|Apo_MPI_N|443 cDNA; Alvinella pompejana; LEN=667
TACCGTTAGAGCTGCTGCAAGACCCTTGATGTTAATTACAACAAATCTAAAAAACTGCCA
AATAAGGCAAGTTCTTAAAAATTTTACAATTGGTGTTGGAACCATAGCCTCAAAACTCGG
CTCATAAGGCTTAATATTTTTCTCAATTGAATGATCTACGCTACCCATTTTATTTCTCCT
TCTTTATTTTTATTATTCTGGAATAAGAGTCCAGCCTGGCTTAAGTTTAGCTTTATAGAT
GAATAGGTGATGTAGGATATGTTTAATCCAGTGACCTGCAAGTCCAATCTCACCAAATGT
ATAATCTAAATCTCTACCAATTCCAGGATATTTCTCAAAGTCAGGTACTACAGGATAAAC
AGTTAAAGCAGCTGCACTACCATCTATAAGACCTTTACCAGCACTTGCAACACAAGCCGC
ACCCATCTCTGTCATAGAGGCTTCATGTAGTTCTGCGTTTGCTCCATCCTGAATTAATGA
AACTACTGAATAAGCTACTGCTTTTCCAATTATACCACTAGGCATACCAGTTCTTGGTGG
AGTTGGGTTAATTGGTGTTCCTTTTGGAGATTTCATAGGTTTAGATATTAGATGTGGAGG
TGCAAATGCAATCCCAACAGCAAATACATTTTTATAATCTGGGTTTTGATAAGTTTTTGG
CCAGTCA

>gnl|Apo_MPI_N|444 cDNA; Alvinella pompejana; LEN=200
GACAGCGTCGGTGACAGGTGTACATCAGTCGTTACAAAAAAGCGCTGACACGCAGTGAAA
CGACGGGCTCCAAGCTGGCACGGTCATATTTCTGTACTTAAGAGCGCCCGTCAATAATCA
CAAACAACAGTTGGCCATGTCGACAGCGGCGCCATAATCAACTTCATTACTTCGGAGTGT
ATTTCTCCGGCCGATGGCGG

>gnl|Apo_MPI_N|445 cDNA; Alvinella pompejana; LEN=257
CAGTGGTATCAACGCAGAGCTGGTGTCTGTGGCGATGCTGCTGTGCCGATGTTGAGCCCG
CGTTGAAATCAGAGATGAGTTGGATTTGTTTTCAATGTTGTAGAGTAAGAGAGAGGCCGG
TATTACTGGCTGTTTTGAACGCTGGATTGTGTTGTTCATTTAGTAAAAAACAATAAAATG
CAGTGAGAACATCACCTCCACGGCTTCCTTCATTATTACTTCAGTTAATGACATCACTTG
TTTGTCAGTGCTGGCTG

>gnl|Apo_MPI_N|446 cDNA; Alvinella pompejana; LEN=206
CACTGATCAGATCAGACATTCCCCAGGACCATCAGTAAACCAGACAAACATCAGTACACC
ATTCCATCGGATTTCAAGAAGTCCCATGACTAAAGCAGCTTCACTGGACAGTTCACTGAA
AGCACCAGATCAATTAGAATTACCAGAGCAATCTGCCTACCATACATCACCTGATCTCTC
ACCAAACAATAAGAATCAGTATGGCA

>gnl|Apo_MPI_N|447 cDNA; Alvinella pompejana; LEN=217
GACAGGAAGAGTATAACAACAGAGAGGAAGAGTATTTCAATATACAGGAAGAATATAACA
ACAGACAGGAGAGTATAACAAGAGACAGGAAGAGTACAACAACAGACAGGAAGAGTATAA
TAAGAGACAGTGAGAATATGACAAGAGACAGGAAGAGTATGACAAGAGACAGGAAGATTA
TAACAAGAGACAGGAAGAGTATAACAAGAGACAGGAA

>gnl|Apo_MPI_N|448 cDNA; Alvinella pompejana; LEN=1072
CATGTCTGGACAACAGACTCGTAGCCGTAGAAGGATGAGTACATGGCATCCAGCTAAACG
ATCGCAGGAACCTGCCATTTAATAGGGAATTATCAGTATTTCAAATAACATTAACGAACA
TTACAATGATAATTAGTAATGACTGGCGCAAGGTTTAGCAATATTCCACGTGAGTTTCTA
TGCAGCAGTTAAAATGATAGATAAGCAAGATTCTACCTAACAATTACCAGCACTGCACAT
GCCGATTACCAGCAATTTGTACGCAGGTGCATAACCGAATCCGATGTATTCATTTCTCTG
TTAAGTCATACTTCCGATTTAATAGAACATATTGTTAATATGTAGACTAGAAATTACCTC
ATCATGCTGGCAATCAACTCGCTAATAAGACATACAGCCAACATTTCTTTGGTTTAGAAG
CAAAGAGTATTGGCGGTTAAAATTAAATCGCATTTTGTTCTCGCCGGACGAATTGGTTTA
CGGCCTCAGTGAACGTAAATTATTAATCTGCATGTCACAGGCAAATGTTCCTATTAATAT
TAATAATAGAGATTTGAATTGCAAACTACCTATTCCAACACAATTTGAAAAAGGTTGGCA
CAGTTTCGGCTTTATGTTCAGGTACGACACCAATATAATGACATTGTGCCAAAATACTAG
TTTCTAAGGAAGAGATGACTGAAGATGAAGTTGGATGATTAAAAAAGATGTTCCGATTTA
AAAGTGTTTAATATGTAAATCAATAGTGTCTTCTACAAGTGGACTATCGAATCGGAAGCA
CTCTGCAGTAAAAATTTCGTTTTAGATCAGTGTGAAATGCGAAACTTTATAATCGAGATT
TTGTGGTCTTCTGTGTGTGTGTGTGTGTAACATTTAACTGAACATTTAATTACTGCTTTG
ACGTATCAAAGAAATACATGCTTTAGTATTCCTATACGAGACTGATGCCACCATCTTATC
AAATTCACAGCAAATGTCAAAACAAAAAGCATGAACCTTCCGCGTTTTGTTTTAAACTCG
CTTTGTTATCTGATTATGGTCTATGTTCTTCCCCGTACAATAAAATCTCGCT

>gnl|Apo_MPI_N|449 cDNA; Alvinella pompejana; LEN=222
ACACACACACACACACTGATCTACACACACAGAGACAGACTATCTAACGCACTGATCTAC
ACCAATCACACAGCGCAGATGTACTTCAACTCGCACGTTGTGTAACACACGTCCACACTA
ACTTCTAGTATAACACACACGCGCAATATAGCACACAAATACACACACACACTGGCATAT
AGCTACACTAACACACAGACTGATGCACACACACACATACAC

>gnl|Apo_MPI_N|450 cDNA; Alvinella pompejana; LEN=219
GGTAACAATGTATCAGCCACAAATGACTACAAATAAATCGAAAAAAAATACGGGAAAAAC
CCGAAAAACAAACACATAGTAGAGCAGTATATTTATAGCCATGTTCAGTGCTCGAAATTC
GCATGTAATTTACAACAAGACCGCCCCTCCTTGTACACACAGTGGCGACACCTTACAGGT
GTTGCCTGAACACCGATAGCCAACAATATGTGAGAGATA

>gnl|Apo_MPI_N|451 cDNA; Alvinella pompejana; LEN=247
ATGGAATGACATCCGACACAGTAACTGTTTTAGAAGTATGTCTTGGTCACTAACCACCGT
GGTACCTTGTACAGAATAGTGTCTAGTCTAGTCGCTGAAATCTTCCATGGAGGTGACTAT
ATATATATATATATGGTTTTAATATAAATGGGGTAAGGTCAGTAATTAATATTATTGGTT
ATTAATATCGCGTGACAAATATTATGCCGTGGAAGAGGCAAGGTTGGTCAGATTTATCTC
TTTATTA

>gnl|Apo_MPI_N|452 cDNA; Alvinella pompejana; LEN=1531
AACTAGTCGCTTGGGTCAAGTAGTTCAAGGCGAACGATAACTTCATATTCATTCCGGGCA
CCGTGCTGACTTTCGCTAGAATGGGCGCTTCGTTTGATTTCTACAAGAACGAAATCGAGT
GTATTTTATTAACATTTCAACTGTGATGCTCTCTTGATGGCCTTTCAGTTTTGGTTAACT
GCGAACGCTGTCCAATTCTAACGCAAAATAATGGGCTCCTTTTACAAGAGGGTACCATAC
AAATTTGCTACGAGCTAACACGCTGGTTTGATAAAATGTAAATTATTCAGATGTAAAATG
ATTTCGATGGCTTCTCAGATAATAGAGCACTGTACTAGACACAACCCTAAGAATATATTA
GTATTCAACTTAAGACTGATTGATATATGTCATCATAAAGTGCAATTTTTCTAAATGTCT
TTCTTTATTTTAGCTAGCCTAAACGGAAAACGCTTCACATCAGAAGTCGCCGTCGTATGT
TTGTTAGACATGCCAGGTTGGTTTAGCTGGAAGAATTGAAGGATGGAAAGAATCTGAGAT
AGCAATAGAGACCAGTTACTTACCCGAAGGACAGCACTAAGAAAAGATAATTATAATAAT
ACGGTATAAAAGATGAAGCCTTTCTTAGCCACAACGAATATGATCTTAAACACCCCTTGA
CAGATCAGGGCCATTGTAGATCGTCTTATACACTCGGTGCTTCGCCTGGGTGGCTTGTTT
TTTCAGATGCCTCGAGTGCTGGTCATTCATTGTATGCAGAATAATACGGCAACCATCTAC
AAATATTTTGATAGTAGTTACCACCGTTGCTACAATCCAGGAATTGGCTATTTTAGAAAT
TTAAGCCTATTAACTATGAATGATATAATGGCCACGAAGATCGTGGGCACCTGAAACTTG
AGAAATATTTGAATGAATAGTTCTTATATAAATATGTGTGCGCTCGCGCGCAAATAATTA
AATTGAATAATATAATAGTTGTACGCACTCATGGAACACATACAATTCGAGACCTTAGAT
AAACGGTGATATTCACTGGTTTTTATCTCAAATATGAATATTTAGTTGTCTCTAAAAGAA
TCCCCTCTACCATATTTTAGATAATCCTTTGGTCACGCCTGTGCCGACAGCAGATGACTT
TTGAAAAGAACAGCGGATGTAAGGGCAGTTTTATGAAAAATGAAACAAAATGTACGTAAC
GTTTCATGACTTTCATTTCAACTCATTTATTACCTATGGGTTTTTATGTGAAACAAGATA
CATGTAAGCGCCTGGAGGGCAGACTACTATATTACCATTGGCTTAACATCGACTTTTATC
TAATGACTTAAAGTATAAAGGGCCAGAGCCTTTAATGAGTGCCTTCACAAAAGGGCCAGT
ACAAAGAAAGGCGCCATAATGTTTGCCAATTCCATATATTTCCTTCTTTTCGATAAGATC
AAGTGATATGTTATCGCCAGGCGCCAGGATGTATATTACTCTCCTCGGCTTGATAAACGT
CTCGTTGTGTTTACGCTGAGGTTCGTCTTGT

>gnl|Apo_MPI_N|453 cDNA; Alvinella pompejana; LEN=286
TCAACGCAGAGTACGGGGAATATATTAATAGTCTGTCTCAGTGACATAATCAGTGGGTAC
GACATAGAATGAAGCATCATATCGGACTCGGTGAACGAAAACACTAAGCTACCCCGAAGC
TACAGCAGACCAACACAACACAGGAATGTGTGTGTGTGTGTGGTGTTTGTGTATGTATGT
GTGTGGACATACATAGGCAGACAAATATATATAGACAAACACATACACACATTTGTATAC
ATATGTGTGTGTGTGGACACGTACACACACACATATATACATGTGT

>gnl|Apo_MPI_N|454 cDNA; Alvinella pompejana; LEN=506
GCAGAGTACGCGGGACAGGCAGAGCTGAAGTGTGACATAAAAGGAGCCGTGGAGATTGTC
TGGCAGAGAAATGGTGCCTCGCTGGACGAGCTAATCTCCGATGATATACAGGTATTCGAA
GACGGCTCGCTTTACCTGAAGAACATTGGCCTACATCACATCGGCAACTACACCTGCCAG
GACAAATATGAAGATTCCATCAAACAGACGCACATCCTTAAAGTGCAGATGGTTCCTCAG
GTCAAAGTGTCGCCCTCTACCCAGTTCCATACGTCCGGTGCCAGCGTCACACTCCAGTGT
CATGCAGATGGCGTGCCATTACCTGAGATATCGTGGGAAATGAACGAGGCTCCACTCCTA
GACGATCCCAAGCACTATTTGATGCTACACAACAACTCCACGCTGGAAATCAGACGAGCC
ACTTACACCAAGGACACCGGAGCATACAAGTGTTCAGCTCGGAACTCGGCTGGCGTCTCT
CAGGACATCGCCACGGTCTTCATCGA

>gnl|Apo_MPI_N|455 cDNA; Alvinella pompejana; LEN=326
TTTTATTGTCGAATTTATTCAGCGTTATTATTTTATGCAATCATTTGGCACCTTTCTCTG
AGATATTTACGAGAAATAAATCCGCTTCCTTAAAAGTAAAATGCTTTCAAGTCCACAAAA
CGAGAGCCGGTTCTTGGTTACTGCCGGACGGTAAGCGACGTGAAACGCATCATAATGTCC
ATTTGAAAATAATTAAGTTAACTAGGGATTAGAAAACAAATCAAAATGTGTGCGTGCTAC
GTGCTTGTGTGTATTTCAACGTGCTTGTGTTTCGGTGTGTGCGTTTGAGTGAGTCTGCGT
GTGGAATTAAATGTGTGTGTGTGTGT

>gnl|Apo_MPI_N|456 cDNA; Alvinella pompejana; LEN=705
ATCAACGCAGAGTACGCGGACATTTCTCTGAATCAATGTTTCAGGTGTAATGCCCGCTGG
ACCAGACACTAAAATACCTTCAAAACGACTAAAACTGCCTTTGATCTTATTTTTTAATGC
TTTGAAATATGGCATCGATAATGACCAAATTATAAACACACATAAAACAAACTCGTTTGT
GTCATCTGTAAGCATTTACATCTGCAACCGGAAAAAAAGAACGGCGTAGTTTAGGAGTTG
AACGGATGAAGAGATGGTAAAACTGGCAAGTACAACAACGCAGGAAGGCAGGATGAGACC
AGATTACAGCTTGCACACATCTCACACCTCCAGCACAAACGGTCAGCAGTAGTTATCAAC
CGAAAGTATCAGATTTTCTATGACGTAAGCTTGTACTGGTGTTTGTTACATAATCTGTAC
TGGATTTGAACAGGGCTGTTGAGCCTGAACGTCTGTAATAAGACCCCACACACAGCCTGC
TGACAACCGGACTGGTACACTGCACAGCTCTGTCCTGTGTACAAAACAAGGCAAGCAGGC
ATGGTTAAATCGCAAGGCTGTGTGCGCAGAAGGCAGGCGGTCAAGCTTTAATTATTCAGA
ACAAACATGCAGATGGCACTACTATTTTGCGCTGCGTTTTGGCTGACAAAGACATACAGA
CAGACACTGCGGTCCAAAGTTACATCAGCCAATTGATTTCACAGC

>gnl|Apo_MPI_N|457 cDNA; Alvinella pompejana; LEN=423
ACACGGGTGGTACATCAGCTTCTCCCTTGGGCAGCTCCGGTGCACCCAGTTTCTGCCAGC
CTCTTTAGAAAAACTCGTAACGTTTAACCAGCCAGAGGACTTCCAAATAACTCCCCAGTG
CGAAAGTAGCAGAGAAAGGCGATCTCCTCCAAAAACCTTTATCCATACGAGTACATGGAC
TCCTGGGAGCGATCCGTGAAGCCTTCTACAGCTAGTTGTAACTAGCAAGGAAGATTATCC
TCATGCACGAAAGGGCCGGGAGGCCTACGGCCGCTATACCCCGGTACACTTTCACGACCT
CTAATGGTAGAGGTCTTCGAGGCCTTTCGGAAGACCTGAATGCAACGATACGGGCTTGAC
CCGTCGCACTACTACACCAGCACCGGCCTTTCCTGGGAAACTCTGCTAAAAAACGACAGG
AAT

>gnl|Apo_MPI_N|458 cDNA; Alvinella pompejana; LEN=1454
CAGAGTACGCGGGGAAGTCAAACACAAACACACTGACGTTAGACAATTTGTATGGAACAG
TCTCTAATTTTCTCAGTATTCTGCTATGGTAATATGTCATTGCTTTCATTTTTCCTATTT
TATCATTTTTATTTTGTTAGGAATTCTTCATTACTTTTTAATTAAAGCATTTATCTGTGA
AGTAAATATGAAGCCAAACATGACAACTAGTCACTGTGTTTTATTGGTGGTTTATTTTCT
CATGAGNNNNNNNNNNCTGTTTACGTTTTGTATTAGGACCTAACAAGATACACGTTTTGT
ATCATATGTTATTTATTGTAGATTTGTGTGGTGTTGTGTCTGATAGTGTCGTAAGCGAGA
GAGAATGACTTACAGTTTTAACCTGTTTGTCTTCGTTTTCATCCTGTTGTGGTAACTGTT
ATTTGTGTAGACGCCAGTGTTATGTATTATTTCGTAAAAGGAAGCAATCAATACAAGTAT
TGTCTAATGGTATTTGTGATTTATTCTGTAGAGCTCGGTGAGTCCACACCAGACACCTGG
CACCGACACATCCTCAAACACCGAGCGAGCAGGATGTACAATCAGATGGTCATGTTCAAA
CAAGTATTAATCACAATCCACTTTATTTGTCAGTTTATCAGTTGTACATACCACAAAATA
GAAATTGATATGATTATCGATTCTTGGTTGACCAGTGAATTAACTGATTAAATATTTGTT
ACTGGCTGGAAAATGTCATCTAACACGTAACTGGTGCAATCAAGTACGAATTATAAAGAC
AATCAGTCACTAGAAGGCAGTAGTACTCTTATGGGTGGGTGTTTGTGTGTCATGTTTTAT
ATAAACATGTACATTTCATAAAGCGATGCCTACAGTTTCTAGGCGTGTGGTTTATACATT
TTAAGAGCTGTTATTCACCTGACTTCTTACACCTTACATTGTCTTTTCACGCTTGTATTA
CAGATTGAATCACTGCCTGATTTCAGTGGTTTGTTATGTTTTACCTGTACACTTATAACA
TGCTGAATGTTGTAGTTGTACGTGTTTTATGTTTTGGTCCGTATCGTGTTGTACCGTCAG
GTGTGGATTTCACCAACAATTCGTTTAAGGTTGAAATCTTATCGTGGAGACTTTGAGTGA
CACTTCAAAGACCATGACATTTTATCATTTAAATTGTCACCATAGTAATTATAACTGATT
ATTATTATTATTGCCTTGTCCCTAAATATTTGAGAACATACTTTGTATCAAACTGGTTCC
TTGTTATATCTACTGTTTATAGTTACTGGTTAGACCTCACTGGCGTGTCTGGGTTTGTCT
GGGTACCTTCTGATTAGTGATCTTTGTGCCACACCTCAAACTGGAGAAGACACGTAATAT
GCATGTATCCATGTCGCATTTCAGAATACTGTTAATCAGATTTCTAAAGGTTGCATAATA
AACTGTACCAACAT

>gnl|Apo_MPI_N|459 cDNA; Alvinella pompejana; LEN=215
TAAAAAGTGATAGAATGAATGTTAGTCTGCAAAGTAAGTGCTTGACGACAATAATTTTAA
AAAAGTGTCCACGACAGCCTGACATTTGATCCTCTACCTCACTACTACAAATCCTTCTTC
TATTACTATACAAGTAATATACAATTCTGTAATATTATACTGCTATGTCGAGCTTGTACT
AACCTTTGAACCATTGTATCAGTAATTCATACTCC

>gnl|Apo_MPI_N|460 cDNA; Alvinella pompejana; LEN=639
ACACATATACACACACATAAAGGCTACAGATAGTAGCCTCGAGGTAGGTTAGTGTTTTAT
CACTAACGAAGCATGGAGCGCTGCTACTGTTCAAATCCTACCCCCTGAAGATGTGACCAG
TATTTATATAGATCTGCCAGCGTTTTATACACACACATATAGTATTCACACCTAAACACA
TACACACCCACTGTAGCAACACATACATCCACATCTAAGTATACAAACATACAAGAGTAC
GACATCAAACAAGCAACCCGAAGATAAGTCAATTTATCACATTTACAGTATAATGTATAT
CTGGCGAGAACTGTTTTCAGTAAAATATTAACTCAGCGTTGGTAAGCTACAAGTTTTAAA
CAAAAAGTATAAACAAAAAGCATTTATCAACAAGTTTGTATTACGGTTTTACACAAAACG
CTAAGATAGTGGTTCATAAATCGCGCTTGGGTCTCTACACCAGCAAGGTCACTCCTGGAT
CGTATGCCGATGAAATCAGTCACATATTTGAAGTGAACGAACACACACACGCGTCAGGTT
CTTTCCACGTTTCGAGACCAGATTTACTTCCATACAAACAACGACACGCGAGTGAAACTG
TCACATGTCAGTGCTTACACCACGCGTACTCTGCGTTGA

>gnl|Apo_MPI_N|461 cDNA; Alvinella pompejana; LEN=418
CTGCATAAAAAGTCATAAAACCAAACTGGCACGAAGACACCAGCCTTGATTACCAGCTAC
ACGTATCTGGCCAAGTCAAACATTAAACTGATATTTCTCAGGGTAATAAACGGCTACAGA
GTCATGGCTGCTCGTGTTACACGCCGGGAAATGACGACTGCACGCCGTCACCGTATACAA
ACGGTTTAGGTTTCATACGTCATACAAAGCGGCAGCAATGTTAAATATACACTCACGTCA
TCCACATATATTATACACCAGCCATCCTTCTCTCGGCTCCTCTCCCATACACGCGTGCAC
ACACACAGACACGCAGACCGAAACAGAACTGACTAGGCTGGTGACATTTTCTAGCCCTAT
TAATGTTTTCAGTTTGTCTAATTGAGAAACATGGCACAGAGAGACAGACAGAGAGACA

>gnl|Apo_MPI_N|462 cDNA; Alvinella pompejana; LEN=555
AGTCTGGTACGTGTTAGCGTCATTAGTCCCGTTATATCCAGTTGGTTGCTGTACATAAAA
AAAACTTGTTGACCTTTTCTCACAGATTAGTCTGCATGTTTTCCCAGAAATTAAATGCGA
CTGTATGGATTATTTTAATTGATCAGACATCATAAATGTAGTTTTTACTTGTAGAACGAT
GTCAGTCTGGTATGTGTTAGCGTCATTAGTTCTGTTATACCCGGCTGACCAAGGTTGGTT
GGTGTTCATAAAAGACTTGTTGACCTTTTCTCACTGGTTAACATGCATGCCTTCACAGAA
ATGCAATACGTCTGTATGGATTTCGTTATCCTCTACAAAATATTAATCTGCCAGCAGTCT
TAATTTCCAGTATTTCACTCTGTAATTACAAATATTGTTAGCTCTCATGGCAAGTATGCT
TGTTTCCTTGAAAGTTGAAAAGCTTGGCTAGAACAATAGCCATGTTTGTGGGGGAGGTGA
TTGACTCTGGCATGTCGAGTGAATTATTACTTGATTATCGACTGGTTTAACTGATATACA
CACCCACAGGCTTCG

>gnl|Apo_MPI_N|463 cDNA; Alvinella pompejana; LEN=620
AGAACGGTAATTTCCGCTAATCTTTCCCTGCAGACTCCGTTTCGCTGTATAGTGACAGAA
CTTCGCCAAAGGTTTGACGTCTTTTGTTCATGGAAGGTCCCAGTTTTTTCTCGATTCTCA
GCAGTCACGTCCCAATAAGCTTGAAAAAGACCGACTTTACATATAATACAGCAATGGTCG
CAGCAATTGGCTGCATTTGTTCAGATACTGTTTCTAAGATGGAGCTAGCAGTAATGGCTG
CTTTCATCTTAGCTTAATGTAAGTTGACACTGTGACATGCTTATCTTCCGGCTGCAACAC
GATCCTAATCGAGACGAACTGCGACTTTTTGTCTGCTTGCTGCGATGACTTCGCTTCCAA
ATCAGAAAAATACAATTTTAAGTGACCTGCATAGTTCAGTTATTTACTAACCACGCCATT
CTTCAACAAGCCTTCACCGGAACTTAGCAGTAGTTGTTTTGTGGATGGCATTTACCGCAT
ACACATTCGTAAGTCAGTGCTAACCTTTGCACACTTGTGCCTGCGACGGTTCTACCTCGT
GATTGAGTGGAAGCCAAGGTTGTTAGTGTCTTGTACCCTCGTCTGCTGATTTAATCCTTC
CAGCTCCCGCGTACTCTGCG

>gnl|Apo_MPI_N|464 cDNA; Alvinella pompejana; LEN=211
TTATCTAAATTAAAACAGTGGTTTTTATTGCAAAAATATCCACCAAGGAAAGGTATACAA
ATAAGTGATCACCAGAAGAAAGATGTTTGTAGTGGAACGGAAAGGTTATGAAAAAGAAAT
ATAAATAAACAAGGATCGATCGAATACCCTTAAACGTATATTAAAGACGCATACATATAA
AGCCGATAAGGATCCAGACCAGATTATACAA

>gnl|Apo_MPI_N|465 cDNA; Alvinella pompejana; LEN=615
ATTTCCAGATTCTAAGAGGTGATGAATACAGGAGAAATGAAATGTTGCAGAAGATGGCTC
AAAACGAGATTCATTGTGACAGTGCTCCATCTGCACTGTTGTCACTGATCAGGTCTATGA
AGAACTTCAGACCAGTGTCTTCACACAACATTTTTCAGTATTTTTATGGACAATCCTTGT
ATCAGTCAGCATTGGAAGTGATAAGATGCAAATTACCAGAATGTATTTACGATCAAGAGC
CTGACTGCTGGTGCCTTATCACATGCATGGTTTTGTTGTCGAAGACAGTTGATCAGGTTT
ACAGCACGCTTATCAACTTAGCCAAAACGCAGTGCACAGTATTAGACCTGACTGAATGTC
TTTACTGTATAGCTTCATTTCTGTTCATTCTCAAGGAAACAATTAACCAAGAAGTCTGGA
CAGGGATACATTACAGAGTATATTACTCTCTGTATCTGTATGAGAATCAGTCCACTGTCA
CTTGTGATCAGCTGAAAAATACTTTCAGCAACAAAACAGGACAGCAGTCTCTTTACAAAT
ACAGTTCAAGTGAAACAAAGATTGAATATACACATGAGCAGCTACAAATAGCAAATGAAA
ATCTCAACAACGGAG

>gnl|Apo_MPI_N|466 cDNA; Alvinella pompejana; LEN=389
GTGCGGTGCGAGAGCGGATTTGAATGCTTGACGTTCTAGAACGTTACGTGGCCAAGTCTC
GTGGAACGATAGATGTTATGCAGTAAAAGACCACTTTCAATCGCTTGAGTACGATAACAA
AATTCCGAAAAGAATGCTAAACAAGCTACAAATTCGACACATTAATACACCTTATGCCCT
TAAGCTGTCCAACAATATAAAAGTACTAAAAATAAATAATCCACACGCCTTGCTTGTTAT
GAAGAAGCACGTTTCATTATACAGCATTGCCTCCTACAATAACGATAAATGTGCTTTATC
AGTAAAAGATTTACTTTATGATATAAACTCTCTCAGTTCTGGACCGATTCCGCCGCCTCG
ACTCGTTTACCTCGGTTTGTCCTCAGCTC

>gnl|Apo_MPI_N|467 cDNA; Alvinella pompejana; LEN=298
CTCACCCTTTTTTTTTTAAATAACAGGAAGAAGACGACGACGAAGAAGAAGACATCATTT
AACCAAAGTTAGAGCTATATTTGGCTATTTTTTAATTTGTATTTGTTACCTTCTATCGTT
ATGAGCTGCCTTATTCGGTGAGTCGCCGGCCAAATATGAACAATCATGGAAAACGAAATG
TCACCTTCCTGTTGGCTTAAAAGTTAACTAACGACCAGCGTGAAACAACGAACATAGCTA
TCGAACACCAAGAAATGCGATGGTATGCCACAGTAAATGTGTTGCTTCCCAAACATCA

>gnl|Apo_MPI_N|468 cDNA; Alvinella pompejana; LEN=444
GGACACTACACAGAGGACAGAGGACAGCACACAGAGAACACAGGACACAGAACAGAGGAC
ACTACACAGAGAACAGAGGACACAGAACAGAGAACACTGCATAGAGAGCAGAGGACACTA
CATAGAAGACGAAGGACACTACACACAGGACATAGGACACCACACACAGTATACAGGAAA
TCACACATAGGACAGACAGACAGAGGTCAGAGGACACCAAACACAGGACACCACATAGAG
GACACAGGATACCACAAAGAATACAGGACACTCTCTGGTGGCACACAGAACACTACACAC
AGGACACCACTCACAGCACACAGCACACAATGACAACACAAAGAACACCACTGACAACAC
AAAGGACACCACTCACAGTACAGAGGACACCACTCACATCACACGGGACACCCCTCACAG
GACACGGGACACCCCGCGTACTCT

>gnl|Apo_MPI_N|469 cDNA; Alvinella pompejana; LEN=277
GCCAATATGCCAAGATGTCTTGTAATTTATATATCGTTTAGTATGACATTCAGACGAACT
GACCATTCTACATACAAAAGACTGTTTGATTGCTTTCTTATTCAGTTATCGGTAATATTT
ATGCCGATAATATAAGAAGTTATTAGTATCTATGGATTACAAACGGTTAAGGAAATGGTC
CCCAACACAGAAATACAAAGTTACATTATATGGAAACAAATGCCTAGTTACGTCATACAT
CGAAACACGGGACGTTTACTCTGCGTTGATACCACTG

>gnl|Apo_MPI_N|470 cDNA; Alvinella pompejana; LEN=322
GCTAATCTCTTAGGACAGGTGATCCAGTGGACAGGTTCGACTCTGTGTATGTGGCGTTGA
CTGGTCGATACATATTTTGTTTGTTGTCACTATCCAGTGTCACAGCAATCCACGGAGAGC
CAGACATTCACCAGTGAAGCTGGCCGTCACTGATGAAATGATAGCTCGTTACGCCAACAC
TGGGAAAGACAAATCGCCGATTCCACGTGTTAAGCTACAGCTGTCAGCCATCATATGTAT
AGAGACTAGTCACTACGTGGCAATAGTACGAGCAGGATACAACGAGGACTCACCATGGTT
GTTCTCGTGTACTCTGCGTTGA

>gnl|Apo_MPI_N|471 cDNA; Alvinella pompejana; LEN=227
GTGGGGATGTGACGAGCGGAGCAGAGATTGCCCCTGTTGCGCTGACAGGGATACCCTATC
ACCGCAGCGCGGCCTATGCCTATGCAGAGAGCTACTATGACATGCAGGATAATGATGATG
GCTGCTATCTGTGGTACAATGGAAGTACCTTGGACTGCGTTTATCAGGATGGGGACTGGG
GTGTGGACGGAGCGCACTTCGTAAACCGGGCGGTGTATGCCGGCGGG

>gnl|Apo_MPI_N|472 cDNA; Alvinella pompejana; LEN=206
CAAACAATACAGTACACACACCAAATACACAAACAATACAGGACACACAGTGAGTAAACA
AACAATACAGTACACACCCTGAGTACACAAACAATACAGTAGACACAATGAGTACAGAAA
CAATAAAGTACAGAAACAATACAGTACACACGCCAAGTACACNNNNNNNNNNNNNNNNNN
NNNNNNNNNNNNNNNNNCTGAGCAGA

>gnl|Apo_MPI_N|473 cDNA; Alvinella pompejana; LEN=224
AAAGTGATACATAACCTTGAAAATATCACCTACCTTTTTCTTGCTGCAGCTTCTCTGATT
GCAACATGGCTTTCCAAAAATCAAGTAAATGGTTGAAGGACACCTTCTGGATACGTAGGC
TACTTCTCAGAGGAACACTCAGAATTGAAGCCACCTCAGGATGTAGATAATTCAGACCAA
GCATTTCCTGAAGTAAGTCGGATGGCATGACATCTTGTAGCAGA

>gnl|Apo_MPI_N|474 cDNA; Alvinella pompejana; LEN=562
TTTAGGACACGAAGCCATTTGCAGACGTCGAAAAATGTTCTTAGGAAACCATGAAAGGGA
TTGTTCAATGGTAAGGTTACCTCAAGGTCAATTTACGGATTATGGGTTTAGCCAGCTGAT
AAACAGCACAAGTGACGTACAAGACTGCTATATTGCTAGTACAGTATTTCGTTGACTGTT
TCCATGGCAACACGGGCGTTTATTACCGATCAACGGCAAATCAGAGGACGGCGAACGCTT
GCAAGCGAGCAGAGAGTTAGCAGACGTGCAAATGAGGAATGACGTGGAGGAGTGACCAAC
TTAATTGGAAACCAGACGGTATATAACTGAACTGGCCACCGTGTGTGGAACAGTCGTAGT
GAATGTGAAATAAAGTAATCACCACGCTTCGTTTAACACACGCTGCAGTGCTGAGACACT
ATTGCTAGGTTGGAATCGTGCGGACAGACTAATTGCCACAATGAAATAAAAATTCAGTTT
TTCATTTGACCAGTGGCCGTATGTTTCGTACGTGTACTTGTAATTTCCACTCGTCCTATC
TGTACTAACGGGCATGTGTGTG

>gnl|Apo_MPI_N|475 cDNA; Alvinella pompejana; LEN=429
CTATGTCATACCTCCGTATAACGGATCGCCATTGTGTTATATCTGTATATAACAACCTTC
ACGATGCTGTCTGCATACAACATATCGTGTTATATATGTATCTAAAATATCTTCACGATG
TTACACATGTATATAACGACCTTGACCCTGCCATGTATGTATATAAGAACCCTGTGCTAG
GTCTCTATGTAGCAATCTTCTGTCGTGTCTGTACCGAGAATCTTCCTTGTACCGCACCTA
TACATAGCAATCTCCATTGTCCTATACCTTCAGACGACAGTGTTCATTGTATTATATTTG
GGAATACCAATTTGTATTGTTCAGATGAACAATGAAGACGTGTAACAGGAGACACCCAAG
GAACTGAACGATAGAGGCTAGTCTTTGGTTGTAAATAAAACAATAGCTCAGACACACCGC
CTCACACAG

>gnl|Apo_MPI_N|476 cDNA; Alvinella pompejana; LEN=363
TTATAAATAATTTGTGTTGATGTAGTGCAAATGATTTTCGAGAATTACAACTGTTATTAT
TGGTCGTAGCTAATATTGGAGGAAAGACATTATTCTGTATGCTTAAAAAGGCCGAATTTA
TTCGACAACCAAATGTAATCCTGACTATGAACCGATTTACAAGGTACATTATACAAGAGT
TGAGAAACCATGCACAATTTATTTGCTGTACGACAATACCGAACTACATATCTACTACTT
ATACACATATCTACCTACATGAACACAAATTATTTATAACTACTGGCGAAAAGAGATGGG
GCCTACAAACGGCATGGATATATATGTATATACAGACAAGCACACAAACACACACACACA
CAT

>gnl|Apo_MPI_N|477 cDNA; Alvinella pompejana; LEN=463
CCTGCGTGCGCGTTCCCTTCGCTCGGAGATGAACGACGCTGGAGTCAGAGTTTTGATAGA
ATGTGGACGGCGAGTTTCTTTTAAAAGCCAGCTGTACCATGAAGCAAAACCGCGATAGAA
AGACCAGTACTTTGGCACAAAAAAGATTTATTCTGGCAGTGTTCTTGAAAAGTGCTATGT
TCACCGCCATTGTCTTAGGACACGATCAATTGGCCCAAGGTCAGCCAAGGTCAGGGATGC
CACATTCTCGCCATTCACGACCGGTTCTTTCTGCCAAAAATCCAAACCGGGCCACACGAT
GACTGTATGAATGCTGCTTTGTCTTTGATAAATATCAGCAGATTTAAAATGCAGAAAATC
TACCCACATGAACGTCTGTTTACCTAAAACGAATTCCTCCGTTTTCACGATATGGCGCAG
TAATAAATATACCTGTGTTAAGCGACCCGCGTACTCTGCGTTG

>gnl|Apo_MPI_N|478 cDNA; Alvinella pompejana; LEN=420
TGTACCTCAAACAGTTAACGTTCAGTTAACCAATGGTTTCTTCACATATACATCGCCCAC
ACTTAGCTGCGAGGACTGTATGTTTACATGTTAGTTGCTGATGATAGCACAAGTCCCATT
TAAGTGTGGAGCAAGCCAAAAACAGCAGACAATTGTTTCAAGTAGAATTTACATTTTTTT
ATATTAATGTACTAAAAATAAATAGAAATATTTGTGGTTTTCCCTCTTAAACGCTGATTC
TTCATAGCGCCAAAAAGCTTACCTTTCAGTCATAGATCAGTGCCTGCTTTAAATGACCAC
CTGCTTGTGTTCTGTTGGTTGTAGCTTTATACCTGGTTTACTGTACTTCTCTAGCCATTG
CTTTCCTTTTCCAAATCGGGGATTCCGGGTTGTGTGATGGTGCCTCTGTGTGTGTGTGTG

>gnl|Apo_MPI_N|479 cDNA; Alvinella pompejana; LEN=297
TTTCTTCCGTTAGAAAAAAATGAAACCAGCCTTTCCTCTTAGTTGTAGTGTTTTCGTTTT
AGTTAAAATAATCTGAGCTTCCTTGGTCTGAGTTAACGCGACAAATCACTTTTCGGAATT
AACTCGCATTCAGCCTTATCTTCAGGCTCGTTTACGCTCTGTCAATGAGTTTCTGTCTTT
CTGGGGAAGGTTTACGAGTTTAGTCAATTCGGTTGACTATTATCCCAGAAAGTGACTAAC
GTATTCCAAAACCTAACTCGCTGTTTTGTGTGAGGCTGGGTGTCCTGATTCGGCCCC

>gnl|Apo_MPI_N|480 cDNA; Alvinella pompejana; LEN=236
TTTGTCCACTTGGCTGCCAGTTTGCAAATTAATGCTTTATGTTCAAGTATTATAACTCTT
AAGACCCTACCACATCAACAAAGGGCAATGGCGTGTGTTATTATCTTGCAATAAACGAAA
ACAAAGTAGATTCTAATAAATATGATATTAACTAAACGGAGGCACGTGCATGTCTGCCAC
AAGGCGTTTGGGAAAGTAAACAAAAATTAATCCAGTGTCGCCTTTACACACGCCAG

>gnl|Apo_MPI_N|481 cDNA; Alvinella pompejana; LEN=308
TCATCAGTGATCATTATACATATAGTAATGGTAATAATAATAACCACATTATGTTTCTTT
GGTTAAGCATACAAATTATTTCTTGATCTTTAAATAATATGGCTAGTAAACTTTAAAAAA
TATATATTCAGCTTGCTGTGATACAACCAGAAAACGCGTAAACTCAGCAGCAGCTGGCAG
CATGCATCAGTGTGAAAGGATGAATTAATATTTATATTCATTAGGACTATTTACACAGAT
TTTTCACAGTATAATTTTCACAGTCGTGTTTACGTTTATCAATTGCAAACTGGCGCAAAT
ATTGCAAT

>gnl|Apo_MPI_N|482 cDNA; Alvinella pompejana; LEN=429
CATACTTGTGGCCAACATGAAATCTTATAAAGATACAGACTGTGGACCATTCACAGTTGA
CAGTTAGCCAAGCAACAGTGGAAAAAGACAGATGATAAAATATTATTAACAAAGGCCCAC
TTTACTCTATGTGTAATACGTGTACAATAAATTAACCAGTTTTTTATGTGTCCAGTATTC
AGCCAGCAGTATTCAAGATAGCTAAATTGGTGAATGAGTTAAACCTTTATCAGAACTAAA
AACAAACTGATAATATTTCACTTTTAACTTTAAACACAATAAATAGCTACTGTTCAAGTG
TTATTCACCTTACTAGCCACAGTTGGTCTAATCAGTCTTAATTTCCTAAAGTATATAAAC
ATAGTATTCATTCTTACAAAGAAACAATGCTTCTTTGAGAATATGTAATAAAATAAAATG
GTGTACCCG

>gnl|Apo_MPI_N|483 cDNA; Alvinella pompejana; LEN=275
ACGCAGAGTACGCGGGTGAGTATCCTCGCCGTGAAGCCAAAACTGTTCATTCTAGTCAGG
TGCACGTTCGTGTTTGTCTGATGAATTCTTGTTTAAACCTGTTCAAAGGGGCCCCTATTA
ATGTGTACGTTACTTGTTTAGGGTGATATTCATGTTAACTTTATGTTTTATTTGTGTGAT
AGCTTCTATACTTGTACCAGGCCGACTTCCTAGGCTCGGTTGTGATGTCAGCGGTGTTTG
TTGGTTTGTTGAAGAATAAATGAAATTATGTAGAA

>gnl|Apo_MPI_N|484 cDNA; Alvinella pompejana; LEN=611
GAAGAATATTAGATTTAAACTTCCAGAGGGGGTTCAGAAGAAGGAGCTTAGCTATAAGTT
TGCAGGTCCTCGAACCATTGTGGCGAGAGATTTAATAACCGATGAGGTAGAGGTGGTAAA
CCCTGACGCATTTTTAGCCACCCTAAATGAGGATGCACTTTTAGATTTTAAGGTAGTTAT
CGCTCAAGGGTTGGGGTATGTACAGAGTGAGGATTTGATTGATGAGGTGGCAAGTGATTC
CATTGCACTTGATGCATTCTTCACTCCTGTAAAAAAGGCAAACTATGAGATAGATAATGT
CTTGGTGGAGGATAATCCAAACTATGAGAAGATTATCTTTGATATTGAGACGGATGGTCA
AATCTCCCCCGTTGATGCCTTTACCAATGCTTTGGAGACCATGTATAAGCAGTTATCAGT
ATTTAATGGGGTTTTGGATGTGGAGATAAATGCCTCCCCCGTCAAGCGAACTACAGATGA
TAGTGAACTGAAACCGTACCTTGAGCAGATAGACACCTTGGGACTTAGTGCAAGGTCATT
CAACTCATTAGACCGTTCAGGAATACAGTATGTTGGGGAACTTGTACTGATGAGTGCAAA
TGAGATAAAAA

>gnl|Apo_MPI_N|485 cDNA; Alvinella pompejana; LEN=748
GTGTATATAATGCTGTCAGTAAGAGCCACATCTCCAACATATCTGTAGTATGCATACCAC
ACACTGAAGCTATCTTACATGTTAAACATTCAGGTTACATTTGTTCTTCTTAGACAAAGA
CTGTCTTTCTAAAGATGTACCTAGAATGCAAAGCTAGCAGACATGCTCCTTGGTATTACT
AGCCATGGAAATTATATCAAAGATGTTGTAGCTTGGGCATGTTTCTTCAACTGTGTGAAT
TCCTAAATTGACTGAACTCACACACACACACACACGTGTATGTATATACATATAAGTGTA
TGGATACTCCTAAATATTTCTGTTTGTTTTTATCTGTAGATCTTAGGCACATTTTATTTC
AATTGTGTATTTAATGTCCTACTGTAAGCTCAGAAAATATGATAATAATGTTGTCGATAT
GATGATGGTGTGAAGATTGCAGGCATGTCAGTGGTCTCTTCAGTGTTCTGGTATGTTTAA
GTTTCTGTCCTCAGAAATGCCAGGCTTTGTGTTATCACCACACGTTTGTATATTTTTGTA
AAGTGTATTCATACAAAGATAAAAGGAAATGTGTCCGAATGTATTTATTTGCCATTACTT
GTGACGGTAGCTAGAACATGAAGGTGCGCGGTGTTTAGGCTAGTTTTTGTGATCCTTGAT
TCCGTTGGGGTTTACCAAATTACATGTCAAAAATAAATCTGAATTTCATTGTTGCTTTTA
GTTCGAATATTAGGCATTTATCAATTCA

>gnl|Apo_MPI_N|486 cDNA; Alvinella pompejana; LEN=395
TGTTTCCAAGGTTACAACAGATACGACTGCATTTGTGACGTGGGCTACACCGGAAGAAAT
TGTGAGATCGGTAAGGCAAAAGGCGGACATTTATAGTTGTTGTCGGGTTTTTCCTTCGAT
TCATTAACACTACATGGTATATTGTATACTAACAACACACATTCTATGGGATACGTGGAA
TTATATTTTATGTAACGTGAATACACAATAAGTTATTGGGCAGCAGTTTAAACCCATACT
AGTGACGTGCGTGATACAAACATACTTATATCGGTATCACACTGTACAAACAGCTAGCTG
AGTGTTGTATTTCAAATTTTTCGCAGATATCAACGAGTGTGCTAGTGATCCGTGTCTACA
CGGCGGACTGTGTCGGGATGTGATCAATGGATACG

>gnl|Apo_MPI_N|487 cDNA; Alvinella pompejana; LEN=242
CAACAATGACGCTTCCCGACCGCCGTCCGACAATGTGCGCTGATAATCAATCCGGGATTC
TAAATGACAGCGCCGGCGGACGGTTTATTCTACCGGCCGTCATTGTACCACGTGATGTCG
CATTAAGACATCAATCACTGGCCGACGTAACAAAGCGACGGACTGTTAGTCGGACAAACA
ATCGGACTTTGCTAATGAAGTTAGCTCGTTATCCGCGCCGAGGCACCGTTTTCCAAGCAG
CC

>gnl|Apo_MPI_N|488 cDNA; Alvinella pompejana; LEN=303
TCAACGCAGAGTACGCGAACTGTTCAAGGCTGCACAATGTTCAAGCCCGAGTTATACAGG
AGTCACTTTAAACTCTCTGACATAGCTTATGTATTTGTGTTTGTGAATTTATCGTGACAT
CGGCGCAGTGATTACTACAAAAGAAGAACAATATTAGCTTCAATAATGCCTAGAAGTCCT
CTGCAATATCTACATATTGAGGGGAAAACTGTACATTTCATCCATTACGCTCGAAGCAAT
AACGTAGGATAATGCTACGATAATTCTAAATATAGATAGGCATCGAAAATTGATATCAAA
TGC

>gnl|Apo_MPI_N|489 cDNA; Alvinella pompejana; LEN=239
CTCTTCCTGTAAGTAACTTCATCGCCGACGGGAGAAGATTTCAGTCTTAATAAGCCAAGT
GTACACTTTTTTTCCAGAGCCAGCCAGCGCTCTGCCTTCCACTCGGCCGGTTATCCGAGG
CAGGTTTTGTTCGGTATTCCGTCTTTTCCTTTATAATCACTGGCTGGCCAGCCCGATGTT
TTGGCCCACGGTATAAGTACTGACGGTCTTACCTTGATGATGTCCCCGCGTACTCTGCG

>gnl|Apo_MPI_N|490 cDNA; Alvinella pompejana; LEN=221
TAAAACCATTCATCTATATACCCGTGTCGTTATGCTGTGTGAGTTACCGTAGGCTAGATT
TTGAGGGGGCTGCTTGCTGTGGGCTGATAGAAATAGAATGGGCCAGTCGGATGCAAGCAG
TGGCGCGCCATTTCCAGTGCGTTGAGTGAAGGTGAAAGAAACAATAAATTCAGTTTTGGC
TTTTGGCCAGGTACAAGACGCACCTATTTGTTCGAGTTTCA

>gnl|Apo_MPI_N|491 cDNA; Alvinella pompejana; LEN=321
ACGCAGAGTACGCGGGAGGGATTTAACTGGAGTGCTTAAGTTCACCGCCCGTCAGATCTG
AGCCGAGCTGACTGGAAAGCCGCGATTTGAATATGGAATTCTGTCAAGCTGGACGCTTGG
GACGGGGAAGACCCCCGCCCCGTCCGTTCACGCGAGCTGCCGTCTTTGAGCCGACCCGTT
CATATGTCGCCTGACAGATACGTGAAGGGAAAGTGTTTGATCGCGTTCCCGAATTGGATG
TGGCGCCAGTGACGAATGGATCCCTTTTGTCGTCATGACGACCACGTATACATACATACG
TACACCTCGTACTGGCCACTG

>gnl|Apo_MPI_N|492 cDNA; Alvinella pompejana; LEN=209
TAGGGGGATTCTTAAATCTACAAACGAAAAAGACGGTTTTATCGTGGAGATAAAGGGGGA
GGATATCCTATTTAAGTATGGAGATATTTCTAAAGCTAAAACATACTTTGAGTGGAATTG
AATGTTAGAAATAGATATAGTTAAAAATCTATATGGTAAGAACGGAGATATGACTCTTAG
GGTCAAACTAAATGTTAAAAAGGGGGAGC

>gnl|Apo_MPI_N|493 cDNA; Alvinella pompejana; LEN=234
CTGACAGAAACATTGAAGATAGAAACAGACTGACAGAAACACTGACTTAGCTCTTTATAG
AAATGTTGTGGTTTCCATGACAACAAAGTAATGCTGTTACCATGGATTCGGTGTGAGGTC
TGTAGTTGTCATTCAGTCGGTTGTATTTGTATCAGTTTTATATAAACTTTTCACTTTCAT
GTTTACCTTTGATTGCTCTCTGACTGTTAAGTACTGGAGTCAGTCAGGTACCTC

>gnl|Apo_MPI_N|494 cDNA; Alvinella pompejana; LEN=386
TAGCCATACCAATAATGTGCTAATATCTTACATTTATATAGTTATATAAAAGAATGTTAA
CAATTAGGGAGGAACGCTGGAACTTTATAATATCAAATGCAGCAAAAATGCTTAATAACC
ACCTAACGAGGTGTTCATAGTTCTTAACAAACGACAATCAGAGGCCAGAAAGGTAATACC
AGCTAACATGTAGCTTAGCATGCAAAACAAATCAAACAGCGTTTAGTTGTACATATAGGC
CATTCATGCTACAACACTATAATGTGTACATATCAACACATTGTATGTATACCTTTGGAA
ATCAAGTTTAAGTTTTCAGTAGTCTATAGGTGGTCCATACCAGGATCGTGTTCTAAACCA
CATCACAGCAGGAAATCTGATATCCT

>gnl|Apo_MPI_N|495 cDNA; Alvinella pompejana; LEN=648
TATACAGTAAGACCTGTCCCTACGACAACCTGCCTTATGAGATCACCCGTCTTCAAAGAC
CGACCACCCACCAAAAACCTGATCAGTCCGTTTTGACGCGAAGGGATCGCTACCATAACG
AAGTAACCACAAAGGCCACCTAAGTTCATCTCAGCGATAATCTCACAAGACAGGTTTTAC
TGTAGACCCTTAAGATGTGTGTGAATGCAGTGCATGAATCATTACAGAGACAGTCGAATG
GCCACAACTTACAAAAATATCATTTCCCTTAAGCTCCTTCAGTAGGTCTTCCTTTGTGGA
AGCAGACGGGGAAGTGTATCTGTTGACATGGTAACCGGCGACCTGAACGTCAATAAAAGC
ATTGACAAATATACTACAGCTGCTATCAAAGGTTTACACAGAAAGCCAGCAGGCGGAAGG
CCACGCTTAGTGAAATGTATCTGAATAATGAACGTCTTCATTCGGAAACTAGATCAGGTC
ATCATCATTACAGGCGGCGAGCCAAGCAAAATGCCAACAGTACAAAGCACTGGAATGAAG
CGATTTAGTTTTGAAATTGGATTAGATGAGGCGATGCCCTTAATTGGACTGGACTGATTT
ACAGGACAGGAGGCGATACCCATCATTGGACTGGACTGATTTACAGGA

>gnl|Apo_MPI_N|496 cDNA; Alvinella pompejana; LEN=319
AGAAGACATGAGCCACTTGATAAGTCAGGACATTGCAGAACTGCAGCCAGGACAAGTGTA
CATCTTGGACGTGGCCAAGGAGAAGNNNNNNNNNNNNNNNNNNNNNNNNNNNNNNNNNNN
NNNNNNNNNNNNNNNNNNNNNNNNNNNNNNNNNNNNNNNNNNNNNNNNNNNNNNNNNNNN
NNTCCACTCCACCAAAAGACATACTGCGGGAAAGAGACCGTGATACAGAAGATGGAAATA
AAGAAGATAGTGCAAATGGTGAGTCAGGTGACCACGATCATTCAGGTGACAGTCACCATG
GCCAGGAAGAGGAGGAGGA

>gnl|Apo_MPI_N|497 cDNA; Alvinella pompejana; LEN=786
TTTTTTTTTTTTTTTTGAACTTAATATATTTTATTACATCTCGTGCAATTACACCATTCT
GAAATTCCTTTAAACATTTACAGATGTTATAGTACAATTCACAAATTTACTGTTAAAATG
TGTTTTGTACATCAAACACTGAATTCATAGACGCCTTTTTGTTTTAAAATTTCATCCAGC
TGTTGTTCCAACTTCATGTTTACTCCACGTAATCCCTTTATAACTTTTGCTGACCACTCA
AAGTACTCTTGTACTCTTTTTTCTGACCACCCATTTGGTGTGCAGCGCATTAGATCTCTC
AGATTGTAAAGTTTGTCTGCCAATTTTACAAGCTTTGCCTGAATGCTGGATTCTGCTGCA
TGAACAATTTGGAGTTCTTTCCTCTCAAGATACGGCAAGGATTTGTCATCTGTAACTTCC
TCTACAATACCTAATCAGTAATGTTTACTCTAAACATAATATGAGTTAAGAAGGGCATTT
TATTATAACTGTTGTGCTACTTTCAAATTACACATTCCACTGTTAATAACCATACAACAA
AGCAAGGATAGTTCATATTCCTGTTTTCATGACACCATTAAAAAGATGTAATACTGCCAA
AATAAAAAATATTTTTTTAATCACATGAAACAGCATTGGATAATTGATTATTTTGCCATC
TGTATTTACAAACCATCTTATTTAGGCCACAACATCACAAATACATACACATATGGGGAT
CAATATCTAAACCATAATGTGCAATCCATTTAAACCCTACTCTAATTGGAGTGACAGTCT
AACTAG

>gnl|Apo_MPI_N|498 cDNA; Alvinella pompejana; LEN=511
CAGTGGTATCAACGCAGACCTGCTTGCTTTCCCGGTGCTCTCAGTTAGTTTCTGCCTGCG
GGCCGTACTTTTTGTATTCTTGTGGGCCTCTCTGGCCGCCTGTACCTGCTCCACGAAGAT
GTCATTTGCTAGCGACACCCTCGGCTGTGACTTGGTTCTGTCGAATTCCACTACATCGTC
ACTGTCTAATTCTCGATACCGTGACTCACTCGCTTTTGTACTGCGCTCGACTAACCTTGG
TTTCTCCTCACGTACCCGTGCCTTCACGCCGTTGGTCTTTGCAGCCGGAATCTGTTTGCT
CGCCTTCAGGGTGTCCGCTTTTGGCTTTTGCTTACGTCCTTTGCTTCTAGTCGCAGTCAG
ATCTGCGCTGTGTTTTGCGCTCGGATCATCGGCCACGTTCTGGTGAGTAGCGTTGCTAGG
TCGCGCTCTCGTCACTTCTGTTGTTGCCGATGCCTCCGTCACATCGTGATGGTGGACTTC
GGCGATGGTTTGAACGAGTCCCGGTTGGCTT

>gnl|Apo_MPI_N|499 cDNA; Alvinella pompejana; LEN=317
TGATGAGCCCTGCTGAATTGCATCTGCTAAACAAATGAATCACGAACAATATTTCATGTA
TTCATATTCCTTAATCACACATTCTGGTAATGTGTGCTACAGTAACTAAAAGGTGTACAA
AAGAAAGTTAATTTTGTGTTTTATGACAACATTTATGTTATTTTAAATTGTGTATCCGGA
ATGGAGTCTATTCGTGAGGAACGACCAAATGTTACCGAAGAGGATGCAGTGAGGGGTATA
GAAAAGAATGGAGTCGGGGTACACAATTGTACATGACGAACTGACAGACGATCAGAACTC
CGACTCTGCGTTGATAC

>gnl|Apo_MPI_N|500 cDNA; Alvinella pompejana; LEN=516
GTTCTATGATGCGTAGCTGTGGCCTGGCTGACACTATTTGACCTCCCTCATGCTGGCAAG
CTTGTTCATCATATGTCAATATAACAAGCTGGTCTTTGTGTGGGGCAATGCCACACACCA
TGAACTCTACAGTAAACATGTATAAGTTCTCAGCATATTTGTCTGGCAGATCTCTGATGT
CTAACTGTTCCCTCTCCTGTATCACAAACACTTTGATCTTGTCTCCCCAGCCTATCAGTA
ATGTCTTGTCATCTTTCCAGCACAGTGAACAACGGTAAATTTCTGGGCGTAAGCTTGGTG
TGTCTTTGGCAATGAAAGCAATCCTCTTTTTTGAATTCATGTCATATATCTTCACCCCCT
GGTCGTTACTCCAAGCTATAAAACTTGATTTCCACTGTATATTTCTTATTGGACCTTCAC
CTTGGTGTAATGTGTATGTTTTGTATCTGCTGAGGAAACCTTTCTCATTTAAGACCAACT
TATCATCACCAGTGACGAAATGTTTACCCCCGCGTA

>gnl|Apo_MPI_N|501 cDNA; Alvinella pompejana; LEN=379
TATCAACGCAGAGCACCCGCTACCACTCCACTCTGTTAACCGAACACGAGCTGTGTCTGC
GTCAACCGGAGAGGACAAAGATCAGTTGTAAACATTCCCAAAGTCCACTGATTACAACCC
ACGACTGTTTCCGCTTCCCATTTTCTACCTATTATCGTTCTTTCTGTCCGAAGCTCGGCG
ACCGTCGTTAATTTCCGTGTTTAATCGCGACGAGCTGCTATCTTAGGATTTTGGAGCCTG
CGCCATTTTGGACATGTCGATCTACAATGGCTGTCGACTCAGCTGCGTACTGTTGTTTAT
TAAGGCGGATTCCGGACTTAGGCGTCTTTCAGAGATCGGATTACGCGTAGCCGAATCCGA
AGGACGACCGAGACAAGAC

>gnl|Apo_MPI_N|502 cDNA; Alvinella pompejana; LEN=307
CGCAGAGTACGACGTAGACGTGACGTCACACCCCCCGCTGTACTCTGTGACCCTAATACC
CTTACCTGGTTAGGTTATTACCTTTGTATCGAGGTCAACTGATCATTACTGATTTCGTAA
ACTGTATCTTCCGCCTGTAGTTTTCAATTACGGCTAGCTGTGAGAGTACCTGTTTTATGG
TTACTATGGTTACCCTGGTTGCTATGGTTACCCTGGTTGATATTGTTATTCTGGTTACTA
TGGTTACCGTGGTCACTACGATTACTATGGTTACCGTGGTTGCTCTGGTTGCCCGCGTAC
TCTGCGT

>gnl|Apo_MPI_N|503 cDNA; Alvinella pompejana; LEN=206
ACAGGCAGGTGTTTTATGCCTTCTGCTTGATGATTAACACATTCTGTTTGAGACTCAACA
AGTGTTTAATGCGAAACCTCGTATTTTATGAAAGAGGTCGGTTTGATTTTATTTGATGAT
ATTTGTCGGGTTTATCGCCTACAAATATCGCACTGATTAGGTGGTGATCGGATGAATGGG
GCGCGTATAACGCAGGCTTGACTGTA

>gnl|Apo_MPI_N|504 cDNA; Alvinella pompejana; LEN=686
ACGCAGAGTACGCGGGCTAACAGTCACCCTTTGTTCATCTGTCTATCTTCCCCCCCCCCT
CTCTCTCTATCCGATTCTCTCTGTGCACCAGTCAGTCCGCGTGTCTTGTATGATGTATTG
TATACGAAACCATCTCACAGGATGTGTGATATCACCTGGTCAAATATTTGCGGGGAAGAA
GCGCAATTATGCCAAAAGGACACGGACTGTATTCCCTGAAGCACGCACAAACATATAGAG
TTAAATGTAGAAAGCACAGGTTTTGTTAAGTTACATCCATTCTTAAAGTTAATTTCATCC
AGTCAACAGATCAGTTATTAAATCAGCCAATCAGGCTTCTAGTCATTAAACGAATCATTT
CACGATAAGAAGAGTCATTCAGCCATTTGACCAGCCACTAGACTAGTCATATGACGAAAA
GCGGTTCATCCGGCCAGTAGATCAGTCATTGAGACAGTAGACCAACCAGTAGACTAATCA
TCCAGCCATTTGACCAGCTGCTAGACCAGTCATTCAGACAGAAGACCAGCCAACAGACCA
GCCAGCAGTTCCGTAATTTAGACAGTAGACCAGTCCTGCTTGTAATCGCTTAGAACATCA
AATATCAGCATCGAGTTTCCAATGCCAGCGACCGAAACACGAAGGAATCATCAGAGATAT
AGAAACCCAACTGCCTCGCCGTAAAA

>gnl|Apo_MPI_N|505 cDNA; Alvinella pompejana; LEN=318
GCAGAGTACGCGGGGGGTGGTTCTGTGTATCCAGGAAAAATTCAGGATCAAAAGTATGTA
AACAGAGAAAAAGAGAAGCGTCACCGCTGAAGCGCGATAGCCTGTCACTGTGTGTGTGTG
TGCGTCGGCGAACGGAACGGAACGAACAGGCGACCAGTAAGGTTCTATCTGTCAACGTGG
AGCTATCGGGAAAAAATGTACTATCTTTATTATAAAATATTATCTTTATTGCTACACGTT
ATCTTTGATGTAAAATGTCGTCGGGCGCTATCTCCGTCCGTATCAGTCTTATGCTAACAG
CGCTAATGCGTGCTTTGT

>gnl|Apo_MPI_N|506 cDNA; Alvinella pompejana; LEN=212
CCGAACACTAGAAAACGCGGCATCCTCTCTTGACCGATCTTGTTGCTTGAACTAGAATTA
CGCTAAAAATTACACAGTGATGTATTTATAATTCGAAAGCCGAACGCCCGCCCAATTCGA
TTTAGCACGCATCACTGCCAAATGTGAATTGGGAAACATTTCTGCCTAATTGTATTATTC
TGCGTAACGACCAATCAACAGTTTACACGAAA

>gnl|Apo_MPI_N|507 cDNA; Alvinella pompejana; LEN=887
CAGGCTGCACGCTCCACCGAGCGGATCCTGCGCCTTTTCCAGCGCGCTAAATTATGGATT
CGTCGTCGTTTGCTGGACGGAAAATGATCTGCGAAAACCGCGAACAAACCGAGGCAGTGC
GCCGAGCAATTTGTGTGGGCTTCGAGTTGGCAGGGGAACCTCACTCGAAATGTCAACCTC
GTATTTCAGGCGAATCAAGACCGTGCCGGCTTTAGGTGAAAACGTCGCAAGCAAAAAGCC
ATGGATTTATAGATGTATGACCTTACTGCCGGCCAGATCGGCCAGACCACCTGGCAATTC
GGAGCGACGTTTAGAAAGGAGGAAAGCCGAGACATTCCTTAAAACGGTCAGCCAAAGTTC
AAGGTATCACACACTGCAGCTCACACTCCCAAGGGCATACGCCGGCGAATAGAAATCTTC
TAGTCAATACTCTGGTCAATAGTCTGCTATATCCTGACCGGCCGCCTTCGGCAATTTACC
ACTGAAGTGTTTATATTCAGTTCTATTAGGCTCAGTATTAATATTATACAAATGCTTGCT
AATACCTGTTGCATACGGCTTGCTATTAAAGGTTTTGTTTGTTGAAGAGCAGAATGTTGT
TGGTGGGCTGTCATTTGTTATCGGCTTTCCCCATCAGTTTGATTGTTTTTTGATGTGTTT
AACGTGGGATGACGTTTGTTTACACGGTCAACAAGGTTTTCGCTCTCCCCTAATCAGAGA
GAGCCGGGCTGTTTGTTTGGCTACACACGCCTCATTATCCGGCTGTTCTCTTCCGAATCA
TGGCAAACGGATTTGAAGAGGACTGAACTCGGCAGTTAGAGCTCCGGTTCGGGAGCTGGC
AAGCTAAGATTTTTCTGATATTCGTGTCTCCCCCGTACTCTGCGTTG

>gnl|Apo_MPI_N|508 cDNA; Alvinella pompejana; LEN=278
GGAAGACTGGCCGTGTTCCAGCACCCTCACTGCCAACACTTGGGCTCCACGCTGTTAATG
AATAATATCATTAAAATGTGTAAAAACACTGCCAGCGTTTCTAATGAGAAGAGCCGGCGC
GCTGCTGGCAAGCCAGTCGTCGGCAGGCGCTGATGGAAGATTCGATCCCTAACAGATTTA
CCCCAGCAATCAGCGGCATAATCAATTTATGAAGGCCCCGGTATTTACGGACAAAATGGT
GCCGATAGTACATAATAATATTGAACGGCGGCATAATG

>gnl|Apo_MPI_N|509 cDNA; Alvinella pompejana; LEN=1962
ATTAAGAGCACCTTTTTATTACCACCAATACACTATTTTGTTCACACTATGAAGGCACCT
GCTCTAATCATTAAGAAACACTCATGAAAATCCAACATATTCCAGTGAGGAACTTCATAA
CATACACCTTCGAAAAGTCGCATTTTGATAATTCTGTATACCAAGGAATTTCATGAAAAT
ATGAGGATGGAAACAAGGAATGCATTCTGAGCAAAAACTGCATAAGTTTGTAAAATGTCA
TCACTGAGTATTTCCATCTGTTGTCGACACCTGTACTAAAGGATATTTTTATTTATTTTT
TGTATAAAAGACAACACCCATCGTCAATTAAGATAAATAATGACACAACAGCTCACACTG
CTCTGATGAACTATTACAATATGTAAGTGATCACAAACAGACATCCTGTAGGAAGCACCA
ACTACAAACCAATGCAATTTGTTGATAAAATAACAGCTGACTGCAGACTGTACTCCATAT
AAAAGATGCTCGTGTTATACAAAGCAGCAGATTGCTGGATTCTATCAATGTATTAAACCA
CTTCAAGTGACAAAATGCTGGTCAGTGGATCGCTTTCACTCAAACCACACAGATTACTAG
GCCATTGCACCTGCACTGCATTTTATGTGAACATGTTACATAAGTAACTACATGCCAACC
TGTTTTGCTTGTCATTGTGTTGACTAAACACAAGACTGTTCATACTAAACCACGTTGCCA
CGTGACATGATGACACACATTTGGTTGTTATTGCACACTGCATACAAACACAAATACTAT
TTAGCTAACAGGATTAGTTCTTACCTTGTTATGTGCAGCATTAAAAAATATAAGCTGTCA
AACAGGGATATGTTCCTCATTCACAGGTCTTGTTGAGAAATTCATGTCTAATTGAAAAGA
TGAACAATGAACGCCAAGTACAGCACTAACCAGCAGTTCAAAACAAATAATTAACCACTT
ACTGATAACACTGAAATTGAGCAAATTGTGTCATAAAACATAAGAATGTCGTCTTTCAGT
GGACAGTTTACACCTGACTAGTTGAGGACAAAAATGTACAGTTCATTGCATGCTGCTACT
AATGCTAAAGATAGGTAGTAGGATGATTACAGTAGCATTAAACTGTGCAGTTAATATAAT
AAACCAGCTAAGTGATTCTTATTTACAAATTAGTAACAAAACATTAATGTCAAGTAAATA
TTCTTCCACAGAGGTTTTACTGTAAAATTTATCTTTTAACTAACAATACAGAAGGTCACA
TAGAAAATAAATCAAATACATTAATAACAGAAAAACAAGTAAATATTCAACCAGAATGCA
TGAATACATTTAGTACAACAGATGTTTTCATTGAATACAATTTCATTCATTTCATTTTGA
TTATTTAATTATTATGAACATATTTCACATACACAATGCTCATTTAGTATCAGAGAATAC
CGGCAATACTAAAACACAAAATATTACTATTTATGGTAATCTGCCATGTAAGCCATTGAC
ACCGAGTCCTATTTAACACGACTACAAACCAAATATTACAAGCTACTTTACACTTTAAGT
CAACTTGCAGGCCTTCATATAACAAACACCAATATGGATGATCAAAGGATGTTGCTAATT
TAACCAGAAAATCAACCATCCAGTGCACATGTTTTCATTTTAATGCAAGACATCACAGTT
GCTCAATCAAATCTGTACACTTCATCATCACAGTCTGATTTTTGTCACATGACATTTATA
ATATCACCAGCTAGTGTTATGCTATTAGGCCATGCTAACTTTGGAATGCTACGTTCTACA
CAAAGCAGTGGCAAGATACTTCATCTATGTACATGATAATTTATATTCAAACAAGGAATA
TACAGTTATTTTTATTTATATTCATTAATGAGTAGATAACAACAGAATCCGAATAAAGTA
TTTTCCACTCAACAATCTCAAACACCACACACACACACACAC

>gnl|Apo_MPI_N|510 cDNA; Alvinella pompejana; LEN=512
TGTCGGTTACGAGTTAAATAAATCTCCTCTTTCATCTGCTTTCTGAATTTCTTTCTTCCT
ACCTTTGTTGCTCAAGGCGGCAACTGTAATCGTAGAAAATCTGTACTACATCCACGTGAA
AGATAAGTGATCAGTGACCTTAATACAAAACGATTCGCGATTCACTCACGGAGCCGAATT
AGAAGCACGCCGATCATTTTAAATGTGACCACAAGAGGGCTCTGCTGTGTACGACGTCAT
TCGTCATCAGCACCGAGGCAAATACGACGATATTAGACTTGCTAGAACCGTATCACTTAC
GTAACCTTTGCTCGTTGTTACGTGCTCTCGGCTCAGACAGCTACAACACGTGCTAGTTTT
CAAACGTTTTGTGATTTAGAACCGAGTTTTATGTACGAGTCTCTTGTTTCAGACGACACC
ACCATAGCCCCGTATATAGACGTACATCATCGTGTTCACCGAACTGTGGCTGCTGGTTAC
GAGCTTTCAAGTCGGTGAAGTCATTTCGCCCC

>gnl|Apo_MPI_N|511 cDNA; Alvinella pompejana; LEN=509
TTACCCTCCCACGAGAGGGCGTTTGTGTCAGTGAAGCACCTCTCAAAGATTACATGAAGG
TTTAATATGATTTCCTTTCACACGCACACAAACATCATAGCTGACAGACATGCACATCAC
TCAATCATTAATACAGTCACGTCCGATTAGCCCGGATGACTTGGCTTCTGTTCAAAATAT
TCGTATTAGTGAATTTTGCGGATTACTGGATTTCAGAAGATAGTTACGACATACGACAAG
GATACGTTACGGTATTCCACCAGTTTCTTGTTTCATTTTGTATTTCTTTATCCAATCTTA
GTGACGAGATACACAACTGGCAAATACAAACCAACGGCTTTTAGATGTTTTAGTGAACTG
AACGTCGAGTTAAATATACCAATAAATGTACCAGTTGGTTCCGAAACAGAGAAACGTGGA
AAAGGAATCGTGGAAAAAGTTACCAAGACAATCGTGTCTTCACGTCGTGAATGTATGCAC
ATTTTATCAAATATTTTCCTCGGGTCGTT

>gnl|Apo_MPI_N|512 cDNA; Alvinella pompejana; LEN=759
CGGGGGGATAATGCCAAACTCTTTGTAACCCTCTACAGGGAGAGTGAGGGGGCAAATGAG
TTTGGACACTCGGTTCATGCTGTAAACTCAATGAGGATGGAGTGGAGCAGTACATCAAAC
CCCCTGAAGAGATTGAGGGGAAAGATATTGTGGTTTGGTATGTTCCTCACATTCAGAATG
ATGCTAGGGCAGGACATCAATACTGCTGGGCAGATACCGTTTTGGAGAATGGGAAGTTGA
CCGTCAAAGTTTGGCCATGTGCAGTTGGACCTAAATTTATCCCTATTAGGTTGTCCAATG
AGTAAAATCAGAAAATCCCTACCGATTTTAGCTGTAGTGGCACTTCTCTTGGGGCTGTTT
CTATGGGTTGATAATCTGAAACATGGGAGAAGTGGAGATATTGGGACATTCTCAAAACAG
AAACCGTGTGCCAAACTCCCCATATTCCTATCCAAACTCCACATTCCCCAACCAATTATG
ATAGATTTATCCCAAAGTAGCTATAGGGGGATTGCCTTCAGATTTGGGAGGGGGTTATCC
CGAGTTCTCTATTTGAGGGATTGGGGGAAATTTGACCATTTGGGGACATATGCCATTGAC
CCCAAGGGGAATATCTACTTGACCCCCATGCCGTTCATATCGGTCAAACCCAAAACTTTT
GAGTTTCAGAGCAGTATCTACAGATTGGATAGCCAAACTAAGCAACTCTCCATCTGGAAA
CAACTCGAGGAGGTAAATGCCTCCCTCAAAAACCCCTTT

>gnl|Apo_MPI_N|513 cDNA; Alvinella pompejana; LEN=832
CATACATTAATTAATTAATAGATGATCCTACCACAGACACCTACTGATTCATAGTAAGAT
GACAAAGTGATGTGACAAACACAGCCACTGTAGTTATCATCTGACAGTTGTACAATTTGT
ATGACAATCACTGATATACACTGCATATGACTGGTGGCATATGCATTATCCTATTTATTA
ATGATCTTAGCCTGTATTATTCAATACAACTTAATAAAGTTGAATACTATTTCAGGAACT
TTTTTATTATATGGTTTCCACATAGTAAGAACTCAGAATCAGTAAAGACTGCGTACCACC
AGTCACCAAATTTGGATACGAGGCGTTCCTATATGAGCATGGCTACATCCGAACCATGAC
ATTCAAGTTACAAAACAGAAGAATGGATGAAGCAAATCTATTTCAGAAATCACACATGGA
GTTTATGTAGCTTGGTTATGTGTGTGTGTGGGGGGTAATTGTATTATAAACAGAAATAAC
AATATTCTTGATGAAGAATAGAACAAAACAAGCACACATGAAACATTTCGATTCAACAAA
ACAGGAACAATAACATCTTGCACTTGCCCCAATTTCTTTAGTTTACTGACAAGCACTGAT
TTAGTTTGTGTGACATTAATGATGATGGTGACAATAACATAAAGATAACAATACAATCTG
AAGGATAGCATTAAGTTATTAAAATAATTCAATGTGGTGTGATCAACGTAATAGTGCATT
CCTATTCTCACACTGTCCGTTACCTCTTACCATCATGCTTATATTCAACAGATGGCAACA
CTGTGCCTTGGCTAGCAGAGAATAGTTTTCCAGTGACAGGGCAAACATATTT

>gnl|Apo_MPI_N|514 cDNA; Alvinella pompejana; LEN=333
ATTTATTACACATGACAATAGATATTTATTCTTGTAAAAACAGCAAATACAGAACACTTT
TTAGAAGATTTAGTAATAAAAAAAGAATAAAACAATTTCTCGTGACCAACCGTCACACAC
CAAATAATTTGGCATCAATATGACCGTGTATGTGAAATCTGACAAATGTACAATCTGGGA
GAATTTAACTAAAAATAACCCTTTTCTTTTCCAGTATTTTAAGAATTGTCTTTATGCCAC
ATCAAACACCCTTTTCAGAAGTGACCAGATTAAATAATAATTACTAAATAATAACCACTT
TTCATTGTGAAATGCATACATTAATTAATTAAT

>gnl|Apo_MPI_N|515 cDNA; Alvinella pompejana; LEN=863
GGGTTTTAAAACACAAACCCGAATATTGGATGTTAAAATTTAAAACAGACCTATTTGATG
ATTGGTCTATTTTTACCGCCAATCATGATATGATGGTTTTTTCAAAAAAAAATGGAAAAA
TTGAAACTATTTTTGCACAAGATGTTCAAAAGGGAGATTATTTTTTATATCCCGTCGTAA
AGATGGAGAGGGAAGAGTATTATGATATCCCCTTTAAAACTCTTTTGGATAAGGGTAGCT
ATGAGACGACCGACCGAACTTTAATATATGACCTCATCCCCCTTGCGATAGAATCAAAAA
AAATCCCCTCCTTTAGTTACAATGGAGAGATATATAAAATTACCCTAGAGAATAAAGAGT
CTAAAAAAGGTTTTTTTAAGGAAATTAACGGAACCACCTATCTTCTAATAAGAGTAAAAT
CTATAAAAAAAGCACCTTTGGAGGAGTTGGTATATGATATCACCGTGGAGGATAAGAGTC
ATACATTTTTAACAAAAAGCTTTTTGGTGGGTAACTGTGGTGCTGGTGGAGATGCCATAG
AGTTTGTCAAAGAGTACGAGAAGTTAAACTATCCCGAAGCTTTGGAAAAGATAGCCTCAA
TAATGAACTTTCCCCTCACATATACAAAAGAGAAGAACGACTATAACGAAATTCGTAATA
CGCTAGAAAAGATTCAAAAATGGTATATTAAAAATTTGGAATCTAACAATGTCGCCAAAA
AATATCTTCAAAATAGAGGAATTGAGCGAGAATCCATAAAAAAATTTGGTATAGGTTTTG
TGGGAATGTCGCATGAACTGATAAACTTTATATCTTCAAATTTTCTCTCCTTCGATATCG
CAGAGAGGGCAGGAATAATAGCG

>gnl|Apo_MPI_N|516 cDNA; Alvinella pompejana; LEN=1479
GCTGCCACTTGTGACCAGCCAGAAAATGTGCATGGGATGCCTCTGATGGCTGTAACTGAT
GAACATCTACACTGTAGGAAGCCAGAGATGACAGATGGACCTGGTGATGTAGAAGTGTCA
TTTGGTAACACTGTCTATTTTACCTGTAGAGCAGAAGGCAATCCAAAGCCAGAAATTATC
TGGTATCACAATGATGAAGTGATTGACCCTGACAATGCTGAGGGCAATACGCGATATAGC
ATACTGGATGATGGAACACTGATGATAGAGGGAGCACAGATATCCGATATGGGAGTCTAT
GAGTGTGTGGCTAGGAATGCTGTGGGAGAAGCCAAGGCTCAGGCTGTTAAATTACGACAT
TCCAGAGACACTGGAATCAGACATGACAGTTATACAATACCAGACAGACCTGACATAACT
CAGAGGCCAGAAGACCAAACAATCACAGTTGGAGAGACATTAACACTCCACTGTCGTGCC
TCTGGCAGACCTCGGCCACAGATTTCCTGGATGAAGAATGACTTACCACTTCCAAGTGAC
CCTCGTATTAGTGTAGATCCTGCTGGCAGTTTGACTGTTACTGATGTACAGCTTGACGAC
AGGGGACTCTACAGGTGTACTGCTTATAACAGTATTGGCAGTGTGTCTGACTTTGCCAGG
ATTGAAGTTATCTTGGGCCCATCATTTATTCACCGTCCCCAGGATCAGAGGGTAGTTGAA
GGACACTCAGCATTTTTTACCTGTGATGCTGCTGGAGAGCCAGCTCCAGTGCTCAGATGG
ACAATTAATGGAGGACCAATCCCTAATACTCCAAACATCAACATCAATCCAAGTGGAACT
ACTCTTAGCATTCAGCGGGTCAGTCTGGCTGACACAGGACTTTATACTTGTATAGCTGAA
GGTGGAGGTGGAAGGAATACAGCTAGTGCTCAGCTAACAGTCATGCCAAGGGCTACTCCA
AGCCTGATAAAGCCTCCCAAAGACACAAGAGTTTCAGCTGGTAGTCTTGTGGTGTTAGAA
TGTGAGGCCACTGGGGAACCACGACCAGTGATCCAGTGGCTAAGAGATGGCATACCTGTG
CTGGCTAGCAATAAGTACCAGTTTGCATTTGACGGCTCCCTTATCATACAAAGTGTAACA
CGAACTGATGAAGGTGTCTATCAGTGTGTTGCTTCTAATGCTGCTGGAGAGGCACGGGCT
TTGGCCCGCTTAGAGGTCACTCGAGCCCGGCTCTCTTTTCATTCAGTTAATGAGCATCAC
CTCAATCGTACTGTCACTAATGTGATCAGAAGAGTGGACAGTGCCATAGATTCAACACTT
CAGACTTTAAACAATCCTCGTAAAGTAAGAACACCAGAGGACTTGCTGCGGCTGTTCAGG
TTTCCAAGTCGTAATGCACTTCAGATATCAAGAGCTGCTGAAGTCTTTGAACAGACCCTG
GACATACTACACAAAGAAATACAAGAAGGCTACTTATTC

>gnl|Apo_MPI_N|517 cDNA; Alvinella pompejana; LEN=287
AATGTTGGAGAATCAATACCGTAGTTGTGTGTGGTTCTCAGGTACAATCCATTCATAGAA
TTTAGATACGAAACACAGGTAAGAATCGAAAAAAAAATTGATGCCACTATACCCCTTGCA
CAGTGTGGATAATAACAAAGAGCTGGTGTTGAAGCTAATGTCAGACAAAGTGCATCATGA
CCTTCTGCAACAATCTATGATATTTATCGAATATGGTATGAGTCGAATAACTTCTGTTAT
TGATCAAAAGAGAAATTCTTCCATGAAACAAGTACACGAGCCAGTAA

>gnl|Apo_MPI_N|518 cDNA; Alvinella pompejana; LEN=247
TCTTTGCGTTTTATTGGCCTGTGTACCGGAAGCGTGCACGGCACGTCTCCTGGTGATGTT
TCTGTTATGGCACGATCCGTCTGGCACTGTGTAGCGATTCAGCGTCACTGTGATGGTATT
TGGGTTGTGACATACCTCCTTCTCTAGCCTGCACTCACAATGCTGCACAAGTTTGTTGTT
CAAGATACCGCCTTAGAAATGGCATTATCAGTGTGTGTGTGTGTCTGTGTTCTAGGCTAT
GTTTGGT

>gnl|Apo_MPI_N|519 cDNA; Alvinella pompejana; LEN=217
TGATACCATACAGTTTGAGCCTCCTCTGTAGTGCTACAGTGCCAAAACAACTCTGACAGA
TCACAGACAATAAAAGGTAGCACAACAGTCAAAGAATCTCTTAATGGAATGACATCATCT
GATAGAATAACTGGGTGGTTTGGTAAGATGGTCCTCAGGTTCCAATTATTAGCATTATAG
TGGATGATGGCAGCTGTCTGAAGCACATTTCTGCTAA

>gnl|Apo_MPI_N|520 cDNA; Alvinella pompejana; LEN=214
AGTTAAACACCTCCGTTTTCGACAGGGTAATAACAAAAGACGAAAATGCGGAGCTGGTTA
AAGGGGAATTGTCCAAAAGCTGTTGCGGCTTTGCGGGAATGTTTTCCGTTAAAAACCCCG
AACTATCCCAAAAAATCCTCAAAAGGAAGATGGAAGATTTCAAACAAACCGGTGCGGAAA
AGATACTTACCTCCTGCCCCGGTTGTGTTCTTCA

>gnl|Apo_MPI_N|521 cDNA; Alvinella pompejana; LEN=213
AGCACAATTTGGTTTAGCACAACAAAATTATGCTGATAATAGGAATAGCTTCTGGGGACG
TAACCAACCAGCATTGCAAGGCTTTAGTAATATAACTCAAGGTCTTGGATCACTAGCAAA
CATATATCTTGGTTTCAAAACATATGATTTGTATAAAGATCAATTAGGTATAGCTAAAGA
ACAATGGGCTGAAACTAAATCTGAATTGGATAG

>gnl|Apo_MPI_N|522 cDNA; Alvinella pompejana; LEN=317
TTATAAATTCTTAGTTTGGGCTTGGCTATAAGACGACAGCGGCATCTGCAATAATAAAGA
ACAGCTTCGGCCTATCTGACGAGAGCCGACTTATGTCGTATGGTAACGCTTGGCACACTC
TGACAGGAAATACATCATAATATTATTATGACGTAAGTATTAACATCTTTTTCTCGTTAG
CCTTTCAGCAATAGCACATAATTCACGAAACAGCCTCATTCCTTGTATATGCAGTTATTC
GCTGAACCAGGAGAATATTAGTTATTATCTAACCTTTTCTATGTTGTTAAGTGAAAGTGA
TTGTGGTAGTTTCTGCT

>gnl|Apo_MPI_N|523 cDNA; Alvinella pompejana; LEN=621
CAGAGCGGCGGAGAAGAAGACACTACGGTGATCAGTTCCAGGACAATGAATTTGGATTGT
GTAGGATTGAAATTTGTGTATTCTGTGGCGGAATGGATTGGAAGCATTGTACCTGGAGTT
CAGCTGACATGTATTTTTAAACAGTTGCGTGTGTGCATGTGTGAGATCGTAGAAATGCAT
ATCGGCACACTTGATTGTATTAAACATACATAACGTAATGCAAACAGTCTGGAAATACAG
TCATCGAAAACCAGGAGTTCCCAGTGAAACATTTTACAACCTAAGCACCAACAGTGCTAT
ATCCCTAAGTTGAATATGGCTCGATGTTTTGGTATCTGTGTCTGTGACATCTGTTATATT
TATTGATCAGAGAATGTTATTGCTTGATGAGGAAGGAATAAAATAAAAAACGGGCAAGTC
TTCAACATTTATAAAGAGCACTGATGTTTAACAGATAAAAAATAGTGTGTACATCACAGC
AGAATCGTGCATGAAATATGCATTTAATTTATGATTTATGCATTCTACTTGGCGATGACT
ATGTTTTTATACTAAATTTGAGCTTTTCACTTTTAAGAACACTATACTTTGGCTGTAGAA
ACATTCTACCACATACAACTT

>gnl|Apo_MPI_N|524 cDNA; Alvinella pompejana; LEN=425
CGCAGAGTACGCGGGTAAAGAAATCAAAGCTACATTCTGGTGTCCTTATGTAAATTTCCA
GAACATTGACCTTGGAAAACGAAGGCTATAAATACAGCTTGACATTCAGATACTCCAAGA
AGAATCCGTTTAGAACAATTTTGTAAATCTTCTAGAGAAGTTTATGAAGTCTGGGGCAAT
TAAATACACGAAACATCGAAATATAATCGCAGCTGATAGCCCGAGTACGAAAAGAAAGAC
GCGACGATTCATATAGGGCAGAATAGGCGTCAACTTCACAGTTCGACGGCGAGGTCATAG
GAGAGGTTATCTTGGTGACGGCAATACACATGAACGTTACAGAAATAAATGTTGACGAAT
CCCTAAACCATTACAATTAGTCACGATCCGCCGATTGCAGTACGACTTAAAAGCCGGAAC
GGCGG

>gnl|Apo_MPI_N|525 cDNA; Alvinella pompejana; LEN=286
CACACAGAAATAAACACCCTGCGCCTGTTTATATATTGCTAAGAGTTTTGTTATTAACTG
CATAATTGGACTCAGTCATAATTGTGATTATTGTTATTATTACAACAGAAATAAAGATGC
TGGAGTCTAAAGAGAGACATCTGGATGAACTTTTACAAACATCACAGCAACATTTACGTA
GCATTACAGATGATTCAGATGCTAGCCAATATCCTTGATACTGTATATATGTATATAATA
GTACACAGTTCATGCTTCTTGATACACGCATGCCCGGCTTTTAAAA

>gnl|Apo_MPI_N|526 cDNA; Alvinella pompejana; LEN=228
CAGAGTACGCGGGGAAAAAGCTGTTAAGAGAGATATATCAAAGTTTAATAGAGTCGGTGC
CGACTATAACTCATCATTTGGTTTTTTATCCAAATATAAAACTATATTCAATACAACTTT
GAAAAATAAACTTCTAGAGAAATATAAACTCGAAGATATAAATAAAAAAGTTAAAGAATT
TTATAATAAGCATAAAAAAGAGTATCTATATCCAAACAGAATAGAAGT

>gnl|Apo_MPI_N|527 cDNA; Alvinella pompejana; LEN=259
ATCAACGCAGAGTACGCTGGCGCCGCCTGCCGTTGTAGCCACGTCCCTGGGGCGTTGTCG
AAGACGCCACCGTACGTCTGTTGTCCGCGTACTGGATACTTGGTGATAGCATTTCGTGGC
GAGCTGGCCGAGTGCCGCAGCCTTATGATGGACCGAGCACCGTGAACGGCCCGGCGATGA
CGACGATGATGACGATACGTACACGATCAACAGCGGTGATGTTCATCACAATCGGCGGCC
ATCCTCATCCGTGCCTCGT

>gnl|Apo_MPI_N|528 cDNA; Alvinella pompejana; LEN=397
GAGCGCTGATAACAAGTTGGCCAAGTTTTTCACGCGGAAACCCGATACACCAGAAGGTGG
GATTTAATATTTAATGTATGCGTGAAAATGTTACCATATCGCTGACAGGAAGGATTTGAT
GTATGATTGGCCAGATATATCTGGTATTTATCTGTGTTATTTAGTAAATACCGCAGGTTT
ACATCAACCCCGCTAGCTCCGCCTTTTCGCATCTAGTCGGCGCACATTACCGTGACCAGC
TTCAGGTAAGCGAGTTGTTATTGTGCCTTGAAATGTCGACTTTATTGGAGCGGATCTGAG
CTAGAGGGCGCCATTTTACAAGCGATGTTTATTTTATTGGCTTGATATTGTTTAATGGTG
TCAGTGTTTCTATAACATCTCCGTGTGTGGCGCGTAG

>gnl|Apo_MPI_N|529 cDNA; Alvinella pompejana; LEN=222
ACAAGTGTTGGAGCTCTTAAGTTATTATGTTTTTAAGTGTTCCGAGCCGGTTTTTAAAGT
CGAATTTACTGCGGGTACGTGGAGAGATTTCGGTGAATCCACGGGTATTCCGGTTTGTTT
GGAGTTCTCAGATAACACTATTTGACGCTACCCTGTGCAACACCTGCAAAATAACTAGCA
ACACCGTCTTTGAGGTGCGACAACGAAACATTTTAACTTGTA

>gnl|Apo_MPI_N|530 cDNA; Alvinella pompejana; LEN=1656
ACGCAGAGTACGCGGGAGGGGGAGGGGGAGAAACCACATCAACGAACGGGGGAAGGAGAA
TCCACATCAACGAACAAACACTTTTATGGAATACACAAGGGAAGAGAGAACACGAGGAAC
GAAAGAAAGAAGAAGTATCGCAGACACCGAAGAGGAAACGGAGAAGATGGCGTCAGATTG
ACAAGAGTTTGAAATTACGGTTAGTGGTCTGTACCTACAGAGAACACAGACAAATTAAAA
GAGGATCTCCCTTCGAGAAGATATACAAACTTCCATAGCCAAATATGGGCTACAGGTAGA
TTGTGGTTGTGTTTATATGTCTGAGCGCCTGCGTCGTGTTTCGAAGTCAAATTATTGCCA
GACAGAAAGAACAAAAATTTCACCACGGCGCTAGGAACACGAAATATAATTACAAACACT
GAAAAGCAAGCGCGGAACGGTTTACCGAAGAAAACAATCTAATCACGAATCAGTTAGTTT
ACATTGTAGTTTGACACTTAGCAGTACTGGGTGGTGGCAATCTACTCCGAACCAAACGGA
CGACATAATTCGTCCATGACGTCAGACACACAGTAAAGCGAGAAAGCTAGTGGCTTCGTC
GGCCTGTCGACAGCAACACAATTAAACAAGCCACAAAGGCAGCTTATTTTAAATGATTAA
CCATCCAAACAGACGATAGACAGAGGAGGGCCAAATTAGGACAGACGGAAATACTGGTTA
AAAAAATCAGGTACACGCCATTTGTTTTTAGTAGGAAACTTTATACCGTTAATATCCAGG
ACACTACACAGGTAGACAACGGTTAAATATACCTTGGTGTACTTGGCTGGCCAGTGGCAC
GAGTAATTAATGGAACTTTTATTCAGCCGTTCGAAAACAGCCACGAGAGCGTGCGGCAAC
AATTTTAGCAAAGCGTCACACAGTTCTGTCTTCGCCTTCACACTTCGGTGTTGTCAGCCA
GCCAGACGACGAGCACAGACAAACACTTACCACAACGCCATCTGTCGAAGGGTCATTGTT
TACACCAATCGACATCGGCACACGCACATACACACAGAAACCGAGGCCGAATGTGGGCCA
TCTTTTACTGAGGACGAGCCTCATTTCAGGTCGACAACCATCGGCCAGAAGTAGCGACCG
TAATTCGAGTGATGCGCTGTGTACAGAAGTGCGCTGCATCATGGATGGCATCGAGGGCTT
GCAGAAAAGGAACAAACCCATCAACGATATGATGTGTCAGACGTGACTGGAGACATTAAC
AGAAAGGTCTACGTCTCCACTCGACTCGGTGGCCAAGTCGGTTAGCGTTCGATTCGTCGT
GTCAGGGCAACGGAGCCGGGAAACGGCACGGAATCCTGCTAAAATAAGGTGAAAGTCGGT
CTCGGCAAAACCCGCTTAGAAAATGTACACGACGCAAGAAAACACGACTAGCCCAATTAT
ACAAATAATTACGAAAAGTTCGCCAGTTCATCTGTTAAACATATGTCTCGGCTGCTAGAC
GGCTAATAATGGTCCAAAAACGAGGCTGGCGATCATCTGAAACTTCAACTGACATATCGT
ACCCGGGAAATTCGGTAACATTCAGTTCGAAATATGATCGCCGGCTGATTGTTTGTCCAA
CAGATAGCGGATAAAACTCTGCGTTGATACCACTGC

>gnl|Apo_MPI_N|531 cDNA; Alvinella pompejana; LEN=210
AATCCTGTTTCCGGTTTCATGTCCGCAGTAAACGTCTCGTCAACCATTGGTTAAAATGTC
TATAAATGTTGCTTATTTCAAAGACATTTACTAAAAAGTACGGAAACCCGAATATCGCAA
AGGAATGCAGATATAACACTTTGTATTGTGCTCTATTTATACCTTGCAATAACTGCTTAA
TTATTTAACCAGTATACGTGTTTTGTTTTG

>gnl|Apo_MPI_N|532 cDNA; Alvinella pompejana; LEN=388
ACCGACACAGTGCCTTTGTTCTGCCGGCGTCACTCGAGCCGCGACAAAACCGAGAATATT
CAAACCGAATAATATCCGGTTCATAGGAACCGGTGCGGAGTTGGTTACATTTTTATGGCA
ACCAGAGGCCACTTCTAATAAACCCCGATATCTTGTTTACGTCACGCCAGGGTCATGTGA
TCGACAGGTAATGGCCGAAAAAGATGTCCGCCGTCGTTTGCGGCATTTACTTCCCATCAA
AATTAGGTTTACTGGAAAGTACAATTCGTTTGTAATCGATATCGATTTGGCCATTTTTCC
CCGATTCAATCTGAGAGCGCACTCGTAATCTGGACGATCCAGACAATTTTGTCAACAATC
GACATTCTCCACCGACAAACTCCGGCAG

>gnl|Apo_MPI_N|533 cDNA; Alvinella pompejana; LEN=720
GGGAAGGTCAGAGTTTGGCTGTTGTTACCCAGCCATTCATGCAGTATTGCCGGTTACGGC
GGTCAGTGCCTTTATGATACGGACGTTTTCGCGTAATCAGTGTCCTTCGAAGTCAGGTAG
ACTGTTCGCTGATTGGCTGGACGTTTTACTTTCAACTTGCCATCCTGCCAGGTGTGCTTG
TATTTGTATATACGTGTTTACGCAGACCACGCACCAGACAGAATAGACTAAAACTGTCCA
AACCGCGCAGAAATTACGATCTGTATTTTGAGGCGAGCTTAAATGTGTTCGTGGTGCGAC
TGATCGATCGGCGCAGGATAAAGTATATTGCAAGTCGTTGCCTTTAAACGACTTTCTAAA
AGATCAACATATACACAGCATGCTAGTTGCCGCTAGTACCCGGAAGGCAGTCGATCTTTT
CTAAAGGTCGACTTATCAGTGCTAGTGATGAACTATTGTCTACAATGACGATCAACACTG
GCCGATTCTATGGGCTACCGTAACGGAGAGGACTCATACACTTTGGAATTTGTTCTATTT
TTGTTTGCTTCTTTGTCAGCCTTCTCCTTTGGTTGTTTGCTTGCTCCACAACTTGCCGCT
GGATATATAATCGTAGTTTATTATAATTAGAAAGAACGTCGAACGAAAAATATGCCATTC
CCCGGGCTCTGCAGTGGTGATTAAATATGGGAAGTAGTAATACAGCAGGATAAATGGCAG

>gnl|Apo_MPI_N|534 cDNA; Alvinella pompejana; LEN=275
AGTGGTATCAACGCAGAGTCTCATCAGGTTCATTATTTATGTCCCGCATCTGTGCTTAGG
AAGTTATCCAAAATAAATGTAGTAGCTGCCATTTCCAAACATATGCAAAACAAAAATTGT
TATGCCTAGAATGAAATAATCGTATGACATTGTTTTCAACTTTAATAATCACAATAACCG
CAATTATCTCGTGTTCGCCCGACTGCTTAAGCTGTAATGGGACCATTGAAAATACTTCGG
TTGTTGTCGCTTCTGAAGTGTGCATCTGTGGGTTG

>gnl|Apo_MPI_N|535 cDNA; Alvinella pompejana; LEN=292
CGCAGAGTACGCGGGGAGTTGGGGTATCAACTCTAAGTGTGGAGATTGTAAAGTTATTAT
TAAGTGTAGCTTTTACATCTCTTACCACAAAATTTAAAACTCTCCATTTTGGGAAGGGTA
TCAAAATATCCACTTAGGATAAAATTAGATAAATAGACAAGGAGTCAAAATGATAAAAAT
TTCAAAGTTTAGTAAGATAGCTTTGACGTCGATAATTTTAGGTGCTAGTGCTTATGCTAT
GGATTTTATTACCATTGGAACTGGTGGAGTAACAGGTGTTTATTATCCAACA

>gnl|Apo_MPI_N|536 cDNA; Alvinella pompejana; LEN=661
ACGACTAAGCCAGACTACGAATTCTGTCAGGAGACGTAGATCAAAAAGAATAAATAGCAT
TCAAACTTTGAACAACAAATGTGCAGTTATAAATAACAGTGATTTAGAAAAGTTTCAGAC
TCATGATGTCTCTTTAAGAGAAGACGCTCTACTGAAGATAAACAACTCTGTAGATTATTA
CAGTTTTGACAGTGAAGATGAAGAATGTAAACTGAAACTTGACCTTTCAAACACAGAGGA
GGATGAAAGTATTACAGTTTGTAATAAGAGAAAGTCTCAGAGGATAAAAACTCGAACAGA
CAAGCAAGCACTGAAGAGGAAAACTCCCAGTGACAAGCCCACCATGAAACAAAAAATTCC
AAGTGACATGCCCACACTGAAGAGAAAACTTCCAACTGACAAACATGTGCAAAAGACAGA
CAAATCACTAAAGTCAAAAAAGAGAAAACTAGATACTATGCCAATTGTAGGTTCTAAAAT
ACAAAAAACTATACCTCAGATGCAAAGAAAGATGGCTTCCAAAAACAGGGAGAAGAAAAA
TGTATCCTCACAGAATATTTCTAGAAAGGCTGTTACATCAACACCATCATCATCAATAAA
GAGTCATCAGCTGGATCCTGCATCCAAGGTAAATGGTAAAACTAACAATACAGCATCTCA
G

>gnl|Apo_MPI_N|537 cDNA; Alvinella pompejana; LEN=423
TGGTATCAACGCAGAGTACAGAACCCTGCCAGTACAGGCCGTTATTAGAACAAATATCTT
TCAGTACAGATATCTGTAAGTACAGACCGCTGTTAGTACATACATCTGTCAGTTTAGACC
CCTGCCAGTACAGACATCTGTCAGTACAGAAATCTGCCTGTACAGAAACCTGTCAGTAGA
GATTCCCTCCAGTATAGACCGTTATCAGTACAGACTTCTGTCAATACAGACCGCTAAAAG
TACAGAACAGACCGCTATCAGGACAGAAATGTGTCAGCACAGACATCTGTCGGTACAGAG
CCCTGCTAGTATAGTCCGTTATTAGAGGAGACATCTGTCAGAACAGACCGCTAAAAGTAC
AGACATATGCCAGTAGAGACCGCTATCAGTACAGACATTTGTCAATAGAGAAATCTGTCT
GTA

>gnl|Apo_MPI_N|538 cDNA; Alvinella pompejana; LEN=465
ACGCAGAGTACGCGGGTAGACGAACTCAGAGACATTCACACAATAAACAAACACAGCACA
GTCTTGTTTAAGTTCAGTCTCTGAGTTCGTCTACCTGCGTGCCTTATCGTTATCTTTCTT
ATATCTAATCACAATTCTTTTGTTTCATCCTAGTGCCATCATTCCACGTTGTCCTGCAGT
TTATTACATTATGGTTTATTTTGTGCCGATGTTTATGTTCCTGGGTAGAAGCTAGTCACA
TAATTCTGATGGTGATATCAGTGTCTTATATACCCCACAAAGTAGATACTCTGTTACTTT
TATAAAGGTACTCCAGGCATATATTAATGTCCCAGGCTGTACTTAAATATAAAAAATGCC
TGGAATACTCGATCCCTCGTGTGATAAGGGTAGCTCGCGATAAGGATTACTGCACGTTTT
AGTTGTGGATGTCCGTGTCATGAAGACGTCACTTCCGGTTCCGGT

>gnl|Apo_MPI_N|539 cDNA; Alvinella pompejana; LEN=1693
AGAGTACGCGGGACATGCGCTGTCTAAAGCCACTTTCTGATGGATCTGATCAAATTAATT
ATGACGCTCCTAATGTAAACTGTTCGAGCTTTGTTTGGGTACGAATCCTTGCCGAGATTC
CGTGATCATTTCTGCTCGATACATGTCGATTGTTAGTAACCAATCGATATTAGAATGATC
CGGTGATATTTGAAATCTTAACTTTGTTTGCTGTTGACGCCTTTGTTTACTGTTGACACT
TGTTTACAGTTTACGCGGTTTTACATTCTTAAATGGTGCCATCAATACTTTGTCTTGTCT
GATTCTTTACGCAACGATCAAGAGATAAGCCTCTTTATCATGTGAATCAGAAAAGTCCAC
GAAGCTTGCTTTAGAATTTAAACAAATATCACTTCAGGACGACCCCAGCGAACACGGGTC
AGAATACAGCAGCAAGCAAAATTCGCTCTCGAAGAAAAGTTTGAAAGGGGAATAAACACG
AAGAGTAGCGAAACTAGTTTATAAGGTTAACAACAACAACAACCGAGTGCCCTGAGCAAC
GTACACAAACAGGAAGTGACCACATCTAATAGACCAGCTCACGTGTCAGCTGACATCTTC
ACGCGTCGGAGTCTTCTTTCACGCCTTCACTTCTAGAAGAGAACAACTTGAAGGAATGAG
TATCACTACATCGTGTTGTCCCACTTGGAAGACGTCTTACTTTGCACTGATTAACCCACT
GATATCACAGAAGTCCCTAATACATTTGTGTGATAGCCATGACAGCTCTCAAATACCCAC
AGATCTACGACAGGTGGCGTGCTGGTCGCTTCGATGTTGTTGTTATTGTTGTTGTTTTCT
TCGGTCTTTCGTTGTTGTTTCAGGTGTCGCTTCTTTTTAACGTTAATGAACAGGATCCAG
TCGAAGAGTTCCGCCAGGCTAATTACACTGGCACCAAGAAAGAGTCCGATGTAGCCACCG
GCGTCACCTGAGCAATGGAATCGTGTTGTAATCGAGTTAGAACATAATCTGGGTTCATTG
TACAGTAACCAGGAAGGTACCTTGACAACGAACAGAACGTGACGTATTTGTGGCTGTCTA
CAACAAGATGCTAACGACTTACTCCAAAATGCCAACATGTCATATTCGACTTTTTGTTCC
GTCTGGTGGTGCTTTAGTTGAGGAAAATAGACATCCAATTTGAGGAAATTTGATCTGCAA
AACAAAACGATACCATCGTGAGGTAGACCAGTAATAATAATCTAATACAGATGCGGCTTA
CGACCTTTGAACTATCCGTGAAGTACTTTCAATTAGATTTCAGCTATGCTCTAGTTAGAT
CGATCTCAGACTCCAACAAGCCTACTTGACAAAGTCGGCATCCAAGTCAGCGGCTTGAAG
GTGACTTTGAAGTTCACTTATCAAGTGATGCAGCGTGTTGATTATTTCCCTTCTGTTAGT
GAGAATTGTCTGCGAGTAAGTGTCCTTAGCTGTCCTCTTCAGGACATCCAAGTACGACTT
GATAATATCCCGAATAACATCTTTGGCATCGTTCTGAAAGAAGCTTTCGATGGTGTCTGG
CAGCGAAAGTTGGGCGTCGTTCACAGAAAGCAAGTATTTGAGTAATGCTTTGCTTTGCAG
ATCCGGACGAGGTCTCCTCCACAAGGAAGCCTGCATACCACGCTTCAGGAACGGATCCGA
AATATTATCCCGC

>gnl|Apo_MPI_N|540 cDNA; Alvinella pompejana; LEN=279
CGCCCGCCCGCCGCCCCGCTGAGTTGTCCGACTTTATGTTCCATAACTATTTACCGTGTT
TTACAAGGCGACCGCCGGTTAAAGGCAATAAACAACACACCTTTTATCCTCGGAGCGGAC
AAAGGCGTCGGGCCACGAATTGCGCTCCAATCCATCATACATCATCCGATAACTGAGTGC
CATCCGGCAAGTCGGCGCATTAAAAGATGAGTACACACAATGAATGTGTACGGACCTTGG
AGCCGTGTTTTATGTCCGACTTTGAACTTCTGCCGACGC

>gnl|Apo_MPI_N|541 cDNA; Alvinella pompejana; LEN=253
AACAAACCTGAAAGTATTGCAAACAATCAAACACCGATATGACATTACAGCCTTAGTTAC
ATTTAAAATTTATATACTCGATTCCTAATCAATTCAAACTTCTGTCAATTGAAACTGGAC
CCAAATTTCAATATCTGCTTATGAAGAAAGTGAATGAATCGTGAAAAAGTATGCTGCAGA
ACAAGAAACCTTCATCGTGACTGGTGTAACACTGGCATTAATAAATGAAGGTATGTTTTT
TGTGATTTTCATC

>gnl|Apo_MPI_N|542 cDNA; Alvinella pompejana; LEN=699
CAAGGTATTCAGTGTTAAAGAGACTCTTACTCCGAATCACAACCAGAGACTGACCTCTTT
CACTCAGACCGAGTTCATTGCTTTAGGTGAAACCTCAGGCTTATCATGCCTCTGATAAAA
CACTTGTCATATATAATACAGGAAGAATATATAGCAAAAATATAAGATATGTATACTATA
TATGTGTGAGACTTACACAACATATAATTACCATATTCAACACGGTAAACAATAATACAG
AAAGTGCAACATTTATATCATATACAAAACATCAGATTATATAAATATATAGATATTGTA
TAACACATCCAATGTGTTTATATATATGTATATATAAAACATAAAGCATACATAGAAGAT
ATGACATATGTGCAATATATATCATATTAAAGAAAATACAATATATAGCATATGCTATAA
ATAAGACACAACTCACAATGTACAATCATATATGATACATATAATATACAACACCTACAC
AGTGTACAATAAGTATAGAGTTTACAACACACATTCTATATGTGTGTGTGTGTGTGTAGC
ACATATTATGCACAACATATGTAAAGAAACAATATACATAACATTCGATATATATCTATA
TAGCATATATATATAGGTATTGCCCAAATGTGGTATACAATATAACGACATCTTTCGGTG
ACCTACTATCGAAGGTCAGCGCCCGCGTACTCTGCGTTG

>gnl|Apo_MPI_N|543 cDNA; Alvinella pompejana; LEN=237
ACTGCGAGATATGAATCTGCTGATTGAGCTTATTTCGGTGGATGAGTATGACAAAATTCG
GAACCGTGCCTTACTGGAAGATGGTTCAAAACTGATAAATGAGGAGATTATCGACTATGA
GGAGATTTTGAATATGTTTGGGGGGATTAGCCGTTCCTTCTACATTCAGGAGGATATTCT
ACAGAGGATAATCCACCCAAACAAGAAGAAAAAGGTTACCAAACTCAAACTGGACAA

>gnl|Apo_MPI_N|544 cDNA; Alvinella pompejana; LEN=207
TGTTTCGTGAAATACATCAATTATCCATCCACACAGATATGTCTGCGTGTATTTGCATGT
ATTTGTTTGATGACGGCGTGGTCGTTCTTGTTTAGATTGTGTGATCAGAATGAGTGCGAA
GATCGTTTGCATAGCTAGCTATATGAAGTGTGTGTGTGAACTGTTTGTAGGTGCTATGTC
TGTGGTCTGTCTGTCCGTCCGTCCGTC

>gnl|Apo_MPI_N|545 cDNA; Alvinella pompejana; LEN=335
TGCCAATTAACAAAACAAACGAAATACATCATAAGCTTGCCTGGTTACCTTACAAAACAA
ACAAATCATATTAAATACCGTACTACTGTGATACACTGTGCTGAATCTGGGAAAATACTC
CAGTGCCGCTGCATTTAAGTGATAAATCTGTTGACAGTTATAAAGTTCACATTCTTTACA
TCACAGAACTATATTTAATAACACTCCGTTCAGAAACCAGTTAATTAAAAATATTCTTTT
CGTGAGATTAAATATAGTTTACTCATCGAAATTTGCAACGATGTCCAATTGCAACTACAT
TTGCACCATACATAGTACGAATTTATTTTAAAAAT

>gnl|Apo_MPI_N|546 cDNA; Alvinella pompejana; LEN=1306
GCGCTCTAGTTCATCCAGTTCGGCCCCGCGAGTGCGACCTGCATCGACACTTGGCTTCAG
GACGTCGGAGAATGAGTGCAAGCCCCAGCTGTCTCTGTCCAAGAGCAATCAGGATCTTCT
GGATGCAGATAACAAATGGCTGAAGGAGTGGGACAAATCAGATGATTTCATAGACGATGA
AAAAAGCCCAGTGGATGATGTCGATCCTGCCACAGTCTTCAGAAGGGAGGGGTTTGGGCG
CCAGAGCATGAGTGAGAAACGTAAAGGACATATTGATCCTCGTATGATAGAGTTCTATCA
GAAAATCAAATCCAACAAAGAATCAGGATCATCCCAGTTCATATCAGTTAATACTGATAA
AATCGGACCAGTGTTGGGCCTTAAGAAATCTAGTTCACTGGAAAGCCTCCAGATGGCAGT
ACAGGAAGAGGAGAGTGATTCCGGTGGCAGTAAGAAGGTCAAAAGAGGGCGTGGCTGTAA
TGAAAGTTTCCGGGCTGCGGTCGATCGCTCATATGAGCAGACCGGAGAAGCCATGGAAAC
AGTCGAGGAAGAAGGCAGTGATGTTGGCTCTGTGGCTCAGGAAGCCAGATCAAGGGCTTC
TTCAGTTAGTGGCCAGGACATGGAAAAGCACAGCAAGAAGTCGAAAAAGGAAAAAGAAAA
GGGCATCTTTAAGGGCTTCTTCAAGTTGGGCAAAAGCAAAAAGTCTGATAGCAAAACAAA
ATCAACAGAGGAACTCAGAGAAAAGTCATCAAGCAGTAATCAACACCAAAATGATTCACA
TGCCACAACAACAGAAAAACAACAAAAACAGCAAATACCAGATCAACACCAGCAGTCAAG
GGAGGATCAGGCCAGAAAGGAACAGCCGCCATTCCACAGGCCGTCATCACCCCCTGGGCC
TGGGCTTGGGCCTGGGCCTGGGCCTGCCTCTCGCGCAGACAAATTACAACAGCTCAGGCT
TGAACACCAGCGGCGACATCGAGAGCGTCACGGACAATATCCACTGGATGCAGAGGAGGA
GAGACACATACAGGAACTGGAAAGACAGAGAAATGCCCTGAGAAGTGCAGGTGAAATTAG
TCACTATGGAAATTATCCCTTACCTCCTCGGCAGCAATATGATGAAAGAATGAAATATGA
AAGAGCAAGATTGGCTTACGCTGAGACGGAACACTACAGTCATTATCAGAACGTGCAAGA
GATCCAAGCACAGCTGCGTGAACACGAGTACTACCAACACCGCTATCACCAGGCGCCACC
TGGCGGCTATCTACCTGGACACTACACTCGCGAGGTGAACATGCCG

>gnl|Apo_MPI_N|547 cDNA; Alvinella pompejana; LEN=342
TTTAGCCATTTTTTTGGTTGTGGAACAACTACCTAAAAACATCAGTACCGATACGGTAAA
AACCACTAATTTTAATTGTTTCATAATTTTTTAATTGATAATTTTTTATTAATACTTTTC
TAATCACTCTGGCAGGCATTTCTTAGTTGAAATAGCACCTGTCCTGAGCAATTTCATAAG
GGGAAATAGTTTGCATGTCAGTAATTAAACAGCTACCCGAAAACAATCGTTTCCGGGTAG
TAGCTTAATATATCGCTTTAGCTTTCTTCTTCAGCTGCTTTATATTCATCTATCAATTTC
TGTTGTAAGTCGTGAGGTACAGGTGAGTACTCTGAGAAATTG

>gnl|Apo_MPI_N|548 cDNA; Alvinella pompejana; LEN=328
TATCAACGCAGAGTACGCGGCGTCTGCAAAGCCCCCGGTAATTCGAACCCGCGCTGGAAA
CGGAAATAACTCTACGGAACATGTGCGCACGTGATCGCCGAACCAGCTCCGCCCACAAAA
CCGAACCGAGACGTATTTAGCCGGAGAAGTCCGATTGGTTGTTGCATAAATCCAACGTGT
CACACAGCACACGGGACAACCTATTAATATTGCTTCAACCGCGCCGATGTCCGCTCGGCT
GTTGGAATGTCTCCAGCGGACGGCATTGAGTTGACTGATCCTAGCTAAGCTCAGAAAATC
TCAATTGGTGTCTCGGGCGTTCGAAAAG

>gnl|Apo_MPI_N|549 cDNA; Alvinella pompejana; LEN=531
TTGTTCTTATTTTATTGCGGAAAGATACTGTCTTCAGCACGTGTTAACTGATCAGGATAT
TAAAATGTGGTAACCTCTAATTGGCTGAGAAATCGTGTAAATATTACCCTGCCGTTATGT
TTTTCACGAGATTCAATAAATAATAATAAGTAAAATAAAGATATTGGAAGATAAAAACCA
TAATTATTGTTCGCCTAACACCCAAACAAGTAGTACTAGTCATATGTTTTCTGTGTATAA
TTTGTAGGAAAGTCACCGCAGAATATATCTACATTAGGTGCGGGACTAATGTTGCATTTG
CGCGGGATTTCAATGTTTATATGATTAAAATCGTTGTTAAACGTTTAGATTTTAATGAAA
ATACTTAAATTGGCGTCTGTCTGTCAGGAGTAAATATAACAGTGGTAGGTATCAAATATT
CAGCACTGAAAATATTTTATGTTAGGTAACGAAGTGCAGCTTGACGCTGAGGTGTTACCG
AGAACCGGGACTGAAATGTTATGGGTGACATACAGCGAGGGTGGGCTACTC

>gnl|Apo_MPI_N|550 cDNA; Alvinella pompejana; LEN=273
TTCCTCCGCTTCGGGGCGCTCTCGTCGGCTAGCAGCAAACAAATTTCGGCCAGAAATATG
ACCTCATTACGCCGGACACACCCACCAAGCGCTGTCTATAAACAAATATGGCATCGCATC
AATATAATTAACACGGAATATCACCTAATTAAGGTGTAATTGGGCCACAGTGTCGTAGGC
ATATTAAAATGACTACCAGATGATTAATCTGTTTACACCGATATATACAGCATACAGAGA
CAATGAAAACTGTCTGCCTGTCTGTCTGTCTGT

>gnl|Apo_MPI_N|551 cDNA; Alvinella pompejana; LEN=439
AAAAAGCCACTGAGTCAACTTCCCAACATCACCATTATATGTTCATATTTATAATACGAA
GCTAAATATTTTCCGTACTAGTTTTAAACCGTTTTCTTTCCTCGCCTTCATGTCTTGGAA
TGTAGAATTAAACGATAGGTGGTATCGTGGAAAAACCTTTTATCCACATCTCTGGAGCTA
ATTAATGTTCCCAAATGATGTATTCAGTGAGTTGTAATTATCGAGCGTAGTTTTAATGTT
TCAGTTTTTTCATGATAATGCCAGCAATTAACTCTGATGTATCTCCTCCATAATGAGCTG
GCTGCCATAATAAAGCAGACTACGGGTTCTGTATGTTGACAGTTTTATGAGTGTAGCCGT
CATATTTGACTTGGCCTCAAGTCATGCTTCTGGTATAGTATCAGACGTGATAGCCTTTGT
TCTTACTGTTATCGCTGTA

>gnl|Apo_MPI_N|553 cDNA; Alvinella pompejana; LEN=1062
AATCTACAGTACAACTCTCGTGCCGCGAACACCCTGAAGTGGGTATCACGTGACAGGATT
TGAAGACTGGCTTCAGTCTCCGTAAGTCTGTATTCTGCTGGAGAATGAATGCGTTCATTC
CAGCTGCTTTCCGCCTTTTGAAGGTGACCTTTAAGGAGAAATGTGCTGAACCCGTTAGAA
CCCAAACACCGTTTTGAACCTTTAGCCTTTCCAAATCTTCGAGTAGCAGTCCAGCTAAAT
ATTGGAGATCCGAATATCTTTCTAAACCGGTCTAATTCATTTGTTCTACCAAATGTCAGT
TTTATGAATATCACTCTATCTGCTTCGTGACTTCTGTGAACAAAAACTTCATACCTTTAA
TGGTTGTACTTAGGTTAACCTCATAAACGAGATAGAATGCATTATAAAACAAAGCTATTA
GTGTGCTCTATAACGGATGTTAATTTATGCGGAGTATTCTTTACGGCATGACAGAAAACA
AGAGACTGAAAATAAATAGCGGTCAGCAACTTTAATCGAACACGCCAAATAATACTCGTT
ACACAATGATTCCGCTGTATTTACGGTTTTTGCCAAAATCAATCAGTCATTTCAAACGTC
ATCTCAGTAAAAACTGCCGTAAATATTTGCCTTGTCAAGTCAAGAAAACTACAGACCAAA
ACGGTGGTACATCATTTTTAAGACTTCTCTAATTACAGCAAACGTAAACACATTTTTTCT
ATCTGCCTCTCCGTTCGACACTAGTGCTTTGTTTTGATTAGTCATTTCTAACCTTGAAAT
AGGATTCGATGTCTTTGAAGCGGCCTGTACGTGATCAATGACAGATAGGTCCACCTCATT
TCTGTGATAAAAGGAAAGGTAAACTGGAGTTTTCAGTCAGCGGAATGGAATCCCAAGTTG
TTTATAACAACAAACAAGATGCGCAAATATTTGGCGAACGCGACCAATTCACACCTTCTT
AGGCTGAACGTACTCTATCAGACGTAAACATGGCGACAAATTAAAGTGAAGCGTCACCTT
GTAATCGGCTTAGTCATGTTAATGACGTCAGGAGTACTGCCT

>gnl|Apo_MPI_N|554 cDNA; Alvinella pompejana; LEN=590
ATCAACGCAGAGTACGGGGGCGGGAACATGTGTCATTTAGTGACATGTTTTTGCATGCAG
CTACAGGATGAATGTTTAACTTGCTAAAGTAAACATGACATAGAAACTACGACCATTGTT
CAGTCAAAGAGTGATATCCTAGCTATTATCTTATCTGTTCAAGTGATGTGCTGGTCTTTT
TTTAGTATTGGAACGTTTTAAAAAGATGGACTCTCACATAATATGTTGTTAACAACTGTC
TAGTTAAAGGACTTTAACACAACTTTTGTTCGTACAAAAAATTGTCTTGTGTACTTTATT
ACGAATAGCTAAAATATTAATCAAACAATTAAGTCCTATCATCCGAAAACAAAGTTCACG
CTGTGTTGCCTTCACTCTCATTCTCTGTTTCTTTCTCTCCAGAGACTCTTTCAGTGTATA
TTTAGATTTAAATCTTTTATAAATTCGCAGGTAATCAGTGACTTAAAGCGAAGCCGAGGA
GATCCCGCGAAAGACTTCGTCGTTTAAAAGGTTTGGTCTAAGGACACACATATTTAGTCT
GTTCTTTTTAATGTATATCTAATTACATTTATATGCACACAGACACGCAC

>gnl|Apo_MPI_N|555 cDNA; Alvinella pompejana; LEN=380
AACGCAGAGTACGGGGGAAAACTTCAGGAGGCATTGCCGGAATTCCTTATTCAATACTAT
TCGGAAAGAGGCGCGGATATCCCATCTGTTGTATTTGTCCCCGAGCCTCCTGAAGAATCG
GTAGACTCGTTTTTTAAAAACCTAAATAAAAATTGCAAATTCATAGTCCCCTCTGAAAAA
AAAGATAGAGCGGTTCTGTCCATGGTTAAAATGAATGCAGAAAGCGAACTTGAGAAAATT
GTAAAGAAAGAGGGAGATATTCTTGCGCTGAAGGATTTAAAAGAGGTCTTAAATCTTCCG
GACATTCCTTTAAGAATTGAAGGTTTTGACGTATCGCATTTAAGCGGGAAGCACACGGTA
GCTTCCCGCGTACTCTGCGT

>gnl|Apo_MPI_N|556 cDNA; Alvinella pompejana; LEN=731
CCACCTGCTGATATTTTTGATCCTTTGATTTCAAAAGCCTCCTTCTTGGCTGTTTGTGTC
ACAGTGACAACTCCTTGATGGCGGCTTGTCTCAGTTGTTTTCTCCCAATCAAACATATCA
CTGTCCTTGATTCCCTTGCGCTGCATGCAGGATTGAAACAATCCAAGCAGTTTGTTATAA
TCTGGTTTGTCATAATAATCCAGATTTTGAACGTGCTCCAAATATATGGCAAACTCATGA
GGGAGGTGCTTCAGGAATAATGTGTGATCATATTTGTCCTTCATGATACCAACTTGTTCT
TTATCCTTCATCTTCCTCCATGGCAACTGTCCTGACACAAACTCTACTATCATGTAGAAT
AATGACCAAAGGTCATCATGCCGACCCATTTCCTTGTTCTTGTGAGCATTAACTGATGCA
TAGCGTACTGTGCCACGGAAACCAGCTGCCGCTCGTGGTGCTCGTACCTCTCCATTCTGA
TTGGTGTACTGTCTGGCCAAACCAAAGTCTAGCATATAAACCTTCTTATTGTTGGTGTTG
TGACGTCCCATGGCAAAATTTGATGGTTTTATGTCACGATGAAGGAAGCCCACGGAGTGT
ATGGCTTCAATAGCCTCCAGGATCTGATAACCAAGACGAAGCGTGGTGCCTATTGAGAAG
CAGCCCTTGGGTTGGCCACGACGCAATTCAGCTAGATTACGGCCTTGAAGTGACATTACT
ACATAGTTGAA

>gnl|Apo_MPI_N|557 cDNA; Alvinella pompejana; LEN=264
CATAGCCCAAAGAACAGGCAAAAATTACCCAGCTAACTCCGACAGCCCAGGCAATACGAT
GTGTTGAAGCATATAAATCATTGGCACCGTTTGATAGAACCCTCTCACCACTGGATACAC
CGTATAGACCATAAACAACACTGATGCAGCAGAATGCTGCTCCAAGCCAACCTACCGTGA
TCCACAGCGAGTTAATCCTGGGCCGGGTCTGGATGCGATACAATATATAACCAAGTGCCA
GACCCAGAGCATACACTCCAATCC

>gnl|Apo_MPI_N|558 cDNA; Alvinella pompejana; LEN=988
GCTGAGAGGATGGGGTTAGTCGGCCATCGTCTCTGCTCGTATACCAGGATCTGATCGGCA
GTACCAATAACCATCTCGTTGGTTGTATCCATTCACTCGGCTCACGTGGAGCAGCATATC
ACTGGCGGTCGATCCCGAAGACAAGGTCAACCTTACTCTTCGCATATTGCAAACAACACA
TTCCGGTGGTGGCCTAATTGATGAGAGAATGTTCACAGGGGGAGGACATAGCATCTTGTC
CGTTTGCCAATAATCGCTTCTGCGTGTCGAAGGTAATTTCTAGATGCGCACCGTGTAAGC
GTCTGAGCCTGTGCCCCCAGAAGCGCCCATACGTACGACGTCCTGGTACCGTCGTTTATC
CTCTCGGCCTCTGGCTGCGTGAATTCATACACTTTTTTGGCAACAATAAAGGCATTCCAG
GGACTGTCGGCGTTAAGAGTGTCTTGCTTGAGCTGGTCAATGTGAAGGTCGTCAGCAGTT
TGTTTTGTAAAAAAAACGAAAAACCCCCATTCGAGCCAGATCGTATTCGAATTCTACAGG
GAGTTACCACATTTTGATCCAGTAATTGTACGCCTGTCCTAAATCGTTGTTCGGGTCTTT
GTTGTGCCAACTGGTGTTTAGAGACGCTGTTATCGTACAGGTTGTTAAAGGCTGCCCAAG
CCAAGGCAAGACGAGGTCAGGATTCTGGCTAAGAGCAAGCTGAACACCATCGCAGACAAC
GCGTCCAGCACCTTCAGATCTCAGACGACGAATTCAAGCCGATCTTCGACGAGCAAGACC
GAAACATTACCAGATGAGAAACGAGACTGGGGCCGGTGCACGGAAGTGGCATGCCGCGAT
GGCCACAGATGAGGTGACAAAAACTACCCCATCCAGCGGGAGGGGGACATAAACAACCCC
CAAACGTTCACGCCTATCCTGTCCGATAAGAAGCGTTACGTCACGCCCAGCGGAAAGTGT
GTTTTCTGGATTGGTCAGCTCGGAGGTC

>gnl|Apo_MPI_N|559 cDNA; Alvinella pompejana; LEN=577
ACGCAGAGTACGCGGGACACTAATATGAATTAAGGGGAATTTTTTAAAGGTTCTTAAAAC
TGGTCTGATTAAATTAGCCTACCTTTGATCTTTTTCGTAGATTTCTATCAATTTGAATTA
TCTTATACAATGTCAACTGTAACGTGTTTCTCGTGGGCCTTTTTTTAGTGCAAAGTGCGG
TAGAACATCACGTGTTGATAGGACGCTATATAAATTATTATTATTATTAATGTGATCGTT
TTAAAAGCACCGGAGTTTGTTAACGCAAAGCTGATTTTTATTATATTGTGATATTGTATT
AAAACAAAACATGAAAACGAAACGTTTTAATGTCAATGCCACAATTCATGAAATTCATCA
AATTATTTTACAAGAAACACTATTTGCTATATGTGTCTTGGCAGTTATCTCATTACGATA
ACCGTGGACAAACGAACGGACGGGCGGACAGACCGACCGTCAGACAGAATATTCTGCTAT
AGTAAACTCAGTTACAACGAATTCACGCTTACAATAAATGCTAAAACAGCAGCAGTCTCC
CTGTAGCGGACATGAAGCTCTCTGCGTTGATACCACT

>gnl|Apo_MPI_N|560 cDNA; Alvinella pompejana; LEN=629
CCGCCGCCTGCCAGGGTCTGGTAACATGCGTATCTAATGGCTACTTATGGCTGGCAGATG
TATTTGTTTTACTACAGAGGTGTTTAGCAAAAATGAAATTATCACCGAGACAGTAAGCCA
ACAAGAGACCAGCCAACACCTTACCGGCAATTCATTACCTGTGTGCTGATTTCAAAAGGT
CAAGGCATCTGCTGTTGGAGTGTTGGTGGCATCTTGTTGTGTATGTGTGTGTCAGACGTT
TTTGACAAATTGCTCTCGGAAAAGTGGACCATGGAGACCATGGTTCGGTGTTGTTGTTAA
TGAAGACGGTGTCTGGACTGCCATGTAGTTAGAAGAAGCACATCTAGGACTCGTCGTTTC
ATCTGCTAGCTGCCGTATTTAGTCCGTAGTTTGTGGGTGCGTGCGAAGAATCCACTGGCT
TTTCATTTCGGATTGCCTTTCGTAAATCAGACGCCGACAAGGCGAGTTCTCCGACTGAAC
TCTGCCGACGTGGTGCGGTCCAACAGCAAAACTCGGCTCTTCTTTGGACCGCTTCAACTG
CAGCGCATGAATACGAAGCGAGACGTGACGACAGCACGCCGCTTCTTTACCGTGGCCAAT
CACGCTCTCGACGCGGACAACTGCTTTAA

>gnl|Apo_MPI_N|561 cDNA; Alvinella pompejana; LEN=230
GGCTTGACAAAAGACCGCTACAATCCAATGGACACACGGAGTTTGGTAAGTCAAACCGGC
AAATTAACAACATTTAATCCATCAACGATAGATTTTACCATGTCATCCAGAATATGATCA
CGTGAAGGTTCCATTTCCGGTTAAATAATCAGTTTTGTTTTAGCTGTCACGCCTCGACTG
GATGACTTGTCGAAGCCAAAGAGTATTGACAGTTACTACATTGGAGACAG

>gnl|Apo_MPI_N|562 cDNA; Alvinella pompejana; LEN=214
GTCCCATTCGTGTCCTGGATAAGATTTATCTAAGCCGACAAGAGATGTATGCAAACACGA
AGCTGTGTCCTGCGCTCTGTATGTGTAATGTGTGTTGTATCAAGCGGAGATAGAGCGGCA
GATAGTTAGACATAACTCGATACTTTGGAGAAATGTTTTCCTGCCGACGGTCTCTCCGTC
TTGTTTGCGGCAACAGGAGCATTCTTTGAATTCC

>gnl|Apo_MPI_N|563 cDNA; Alvinella pompejana; LEN=507
GTTGCAGCCGTTCCATCGCTAGTTAGATATGTTACACACATATCAGCGTTAGTTTCTACG
CAGAAGGCAAAAAAATTGCTTTATTTTCATAAACTGTTCCGACGACGAGCAGGTATTGTG
GAATGGAAAGTTGAAAACCACAGATACACACAACTAGCTTGTGGAAGTAAATGCCTCGTT
CCGAAGACGTGGTATAATGTGATATTTTATCTACCGCTGAGAAAAATAAGGTTTTCCGCA
GCCGTAGAAAACGAAGAACCTCACCTGTATATTGACCTTTTCCTAAGTCTCTTACCACAA
CGCAGTATCGAGTTGAAGCTCGTTCGTCGACTTCTGCCGTTTGTTTAGCATCACCCTTTC
CACCTTTAACCGGGCGTACATAGGTGATGCCTGCTGATGTCAGAGATTGGCAGATATGAA
CAGCGGGATGAACGAGATCTTAATGAAGTACGAAGCCCGATTACGCCGGCGTCCTCTACG
TGAAAAGACGGCTCTCTGGCTGAGCGT

>gnl|Apo_MPI_N|564 cDNA; Alvinella pompejana; LEN=825
GTACGCACTCAGGCGTGCGAGAACGAAACAATTACTTATAGGGGCGTTTGATGTCCACCG
TGGAGACCGACTTCAATGAAGGCCAATTGACTTCATTTTCTCGATCAGACAACCAGCTAC
GCCAGTAGCGTTCGGGGACCCATTAAAAGCCATGCTGCCGAGGAAGGCACCACGTCACGG
TTCTGTAGAACTCAGAGGTATACTTCAGGCGCTGTGTTCCAATAAAAAGACGCAATGTGC
CGTGGCAACGCAGAGCAGCGATCTCGCCAGCAGACCGACGACAAATCGGATCGGAATCCC
AGACGGCAATGATCTCCACCGTCCAGGTAAATTTAGAATTTACAGTTTTTTTCGCTGTAT
TGTAGCTCGCACGTGTCACACTGAAAAGGTTCACGGCCCGATGGACATACGCGACAAATA
AACATATGTATAATAACAATATATCTAAACAAAGTTGTAGACGGTATCTTTCTGCGCTGA
ACTAGATTTTCAATGTGATATTATCAAAATGATCCTAAACTCTGTCTCTATTATAATGAT
GCCCCTTAAAATGGACCAGATTTGTGCGAGAAAACTGGATGTTGTATCGTCAAAGCTGGT
TTTGTGTGTGTGTTTGGTAAGATGTATGTGTCCAGTGGATTGTATGGGTGTGACCTGCAA
GGCATATGTCAGTAAAAGAATGAGCATTTCTCAACTGGTGTGTGAGCAGACCCACACATG
TAAGACACTTTTACATTCACGTACTAAATCGAGCTGTAGTAATCACTTCAGGCGCGTGTT
TACGTAAACACGAACCTCATCACTTGGAGCTAATCAGAGAGGTGA

>gnl|Apo_MPI_N|565 cDNA; Alvinella pompejana; LEN=617
CGCAGAGTACGCGGGAAGCCAACAAGAAGATTATATTAGCCTTTCTTCCCGAGACCTGCA
AATGCTGTTGAAAGACTCCATTCAGCTGCTCTTCACCAAACATCGGAGTTGAACAGGAGG
AAGACATCAAGGCTCCCAATCGTATTTATCTGTAGACTTTTCAGTTAATCGAACGGATAC
TTTTCACCAATATTAATAGCATCCTGGAATTTTAATGACGATGACTATGTATTGCTCATA
CTTTGGGAAAGGCTGTGCCTATCAAAACGGGAGAAGAAATTCTTAAACCTTTACACTGAC
CACTCATCATTGATAAGCTGCAATCTAAGACTAGATTTAGCTGAGGTCAGTTTAATATGG
CTTAGTCACGGCATCTTCCACAAATAAAACGTAAGTTCGACTTTAGGTTTACGCTGTCGT
TTGGCTCTACTATTTACAGCTCTCACTTAACTTTTCTTGCCTTGACCTTGAGAAAGGATC
GTTTTCTTTTTCAGAACAAATCTGACGCACGGTTTTCTTGTCTTGTAGCAATTACCGAGT
CAAAACAGAACGAGATATAAGAGGAAGAAATATCAACAAATTCATTCAGATTTCCACAGA
AGTCGTACAATACTTCC

>gnl|Apo_MPI_N|566 cDNA; Alvinella pompejana; LEN=454
TGGTGAGGGACACCCATCCAAAATGGTAATGTTTCATATTCAGAACGATGAGAAAACTCA
TACATGTAGACAGGCTCACAATCTTCATTAGCAGTATTTTCAGAATAATCACAGGCATGG
TACTTAAGCATTGCATCCATACACCACCCATACACCTGGTCAGACCACATATCAATTAGA
TTCTGTCTGACAGCTGTGATGTTGTCTGGCTTGGCCCAGTAAGTGTATTCAAACTCGATG
GCATCAACAGTCTCGTCAACATTCCGAATTGCTGCTCGTTCACGGACCATATCATAGAGT
ATTTGACGGAAAACATTGGGATTTAGGCCAAAGTTCATATTGACACCTGGCAAGTCTTTG
GTGACATTTTGTGCAAAATAAGCTCCTTCATCTGATGTGACACCAGAAATGATCTTTATC
TTCATGAATTCGCCTTTTTCTCTCAGGGTCTTTG

>gnl|Apo_MPI_N|567 cDNA; Alvinella pompejana; LEN=303
GTTTCCGCATTAGACATCAATACCATACCTAAAGACGCAACCAACAAGTTAATTGTGAAA
ATAGGTCTACCACCAAATTTATCTGTCAAGATACCCATCGGTAATCTAAATAATGCCCCC
GTCAATACGGGAATACCGATAACCGTACCCATCTGAACAGCCGACCAATCCAAAACACCA
TTTGAAATCAAAAATGTGATTAATACCCCATTGGACAACCACGCAGCAAAGGCGATTGTA
AACGCCAATGTGTTCATAACTAACATCCTATAAGATTTAGATGTTGCCTCTTTCATCATA
CTC

>gnl|Apo_MPI_N|568 cDNA; Alvinella pompejana; LEN=750
CAGTGGTATCAACGCAGAGGCAGACCCGCTACGCTCCCCGTCGGAGGATACCACAGGATG
CGGAACCGCCGACAAACGGTTTTCAGAGTTCCGGGAAGCGGCACAGCTGGCAACCAGCAC
CGCCAAAATGGTAAACAGGCACAGTTTTCTCATACGAGCTCCTTCTACACCGTCAGTGTA
TCAGCAATTCCGCCGTCAATCAACCGTAATCCCTCCCCGAACGTTTCTCCAACTCGGTAA
CAGCGGCAACTATCCTTTCAACCTCTACGTTCTCCCCTCTATCGTCGGGATCTATAGCGG
CACGTTTCAGAGCGGATATGATCTCCTCATCTGTGTAGGTACCGATCAGTTTTCCCCTCA
AAATATTGTTTTTGATCTTCTTTCTCCGTGAAAGGAACAGATCGGAGATAAAAGCAACGA
ACAGCCCGGCATCCACCCCCCTGTACCGGTTGTGGGGAACCATGGCAATAACCTTGGAGA
TAACCTTGGGGCGAGGATAGAAGGAGCCCGGTTTTAGCTCACCGTGGTCTTCAACAGTAC
ACCTGAATCGACAGAGGATCGAAATGGTAGAATAGTCTTTTGATCCGGGGGGGGAAAGGA
TCCGTTCAGCTACCTCCTTTTGTACGGTAAAAACCATCCTCTCCGGGGAGAACCCGGTCT
CCATGAAGTCGGATATAATGGCAGAAGCTGAACTGTACGGCAGATTCCCCACTATCCTAT
CGGGGATAGCTCCTCCCGCGTACTCTGCGT

>gnl|Apo_MPI_N|569 cDNA; Alvinella pompejana; LEN=349
AACGCAGAGTACGCGGGACGATACATATTTGTGGTAGGTTGGAATTTGGTGGAGAGTCAA
TCAAATCTCTACCTAGCAACTACGATACCTCATTCAGTGCTTTAGTGCAATCTAGATAAT
GATCCTGACAGTTCTCTTAACAACTTCCTGAAATATCTTTCCCTGGCAGTTGTCCAGGAC
ATCCATCGGTGTGTGGGTCGAACGATGGCAGCTCGTTTGTGTAAGTTCATTTCGATTTTC
TAGCAAAGGAAGATCAATTCTCAGTTGTCGTACTTCCTCACCGGAAGAAGCTCTAACCTG
GACGACCTTTACGCAGAAGTAACTAAGACTGGTTCGATGAGAGATCCCG

>gnl|Apo_MPI_N|570 cDNA; Alvinella pompejana; LEN=286
CGTACAGAGATCCTGGTGCGGACGTCCAAAGCCGTGGTGTGTACGTGTGGCACCTGGTCC
CGTGTGGTGTTGGCGGTGGCTGCCAGCTTTGTACTCTTCGTGTACAAGAAGATGGATTGT
TTACTTTGGTAATATGTTACTGCGAGGACTTGGTCGGCTCTGCTCCTCGAACACCGACCG
ACTGGAACGTCTAGTCGTTCGCCGACTGCTCGAGATGTCCTGCTGCACAAATTAAGCCTG
TATCCACGGCAACATAATAAACAACGTACCGAGACTTGTCCACAGC

>gnl|Apo_MPI_N|571 cDNA; Alvinella pompejana; LEN=391
CATCCGAAAATTCGATTATCCGAATATTACTGGGTTGCCCAGACATTTCGGTTAATCAGG
TTGTACCTGTATGCGAAAACCCAACCAATTTGAAAACTTCATCTAAGAAAACAACTCCTA
CGCTCAGATTATTTAACCATTCTACGTTTTACAATCTTTGTTTACTAACGATATCAATAT
ACTATACACGTATATAGTTTATTTATAAATTATATCCGGTTAATGTAAGCTCTATCTATA
TTATTAACCGAATTCTGGGGAGGGGGGTGTTTTAAGTGTATCCAGGAAGTATCTGCGAAA
GGATGTACTCGTAATACGAACACTCGAAAGTATTCGACCAGCAAACAGTACAATGACTCT
ATATCAGGGTCACCCGCGTACTCTGCGTTGA

>gnl|Apo_MPI_N|572 cDNA; Alvinella pompejana; LEN=599
TCAGTCTGCAGGCTGAGGTTTCAGGATGACAAACGATCTTTTCAATTTGGGGTGTTGTCA
CTGAACATCTATCGCCCCCTTTTAACACAGCTGCAGCAAACACCAGCTTGATATAGCTGA
ACAGTCCATTCATCATTTAGTGAAACTGTCGGTGGACATGGGTTAGTCTTGACTACTATC
AGGCCTTTCGCACTCATGAACCTCATGTCAAAATACCCAGTTAATCATTCAAACATCTTC
TGTCTGATACTTCCTATCACTTTGGCTACTGCTGCCTCTGAATGTTCACTAGTTCTATTT
AAAGAAGGCGTCTTAAGGCAGCAAAACCAGCAAATCTAGCTCTGGCTGTTATCGTATCAA
ATGCGTCTGATAAGGCCATGTCTCCTGCTATTCTATGTCAATTTTGATACAATGTTGGCC
TTTGATATGTTTGCAATTTTATTTTTATTTTTTAATGTACATATATCACTTTCCTTTAGC
CACGTGAGCTCGAAAGGCTTAGGTATGAAAGGAAGGAATAGTCTTTGTGAAACCCCGTTT
AATATACTGGTTACAATCAGCGTGTGCAGGAAAGTCAGACGATTTGACGAACATTCAAA

>gnl|Apo_MPI_N|573 cDNA; Alvinella pompejana; LEN=646
ACCACTGGTTTTTAGCTTGCTCGCGTCTCGCCAGCGTGGCCGGCCGGCCGACCGGCGCCC
GCCCAGTTTAACCACGGGAGAGCCAAGTGGCCGCTGTTTGTTAAGTTGTGGTCACGTAAC
TAGCAAGCACGGCACGGCACGACTCGACTATCAGTGACAGTTATGAATGCGCTATTTTTC
AGCTGCTCTGTTCGAATTAGTTTCGATCGTGATTAAAAGTCAGAGCGATTGCCGGAGCGA
CGCATCCAGAAGATGGCGGCCACTCGTGCTTCCGGTACGGAGTTCTTGGCTCCCGTACCG
GCTCCCGGCGTCATGGGGGATTATAACGCGACGACGGCGTACAACGGAACAGATTTTTTG
TATGGCAATTATACAAGAGGTAAGTCGTAGAACAGTGATCTTCCGCGCTGACTAAATATG
ATTAAAAACGACGATAAACGTAATGATGTCTAATGGCAGGCCGCAGTAAGACGGCTTCAT
CTAAGCTGACGTTTATGAAATGAATTCTTGTTAAAATTAGCATTCGTAAACCGAATCTGT
CATTTTGTGTAACGTCCAGCCGCAAGGCGACGAGTGGCGTTATTAAGGAAGCCCCACAGT
CGGTTCTTCATAGAGGCACCGAAGTTCGCCTTCCAGTAGTCTACGG

>gnl|Apo_MPI_N|574 cDNA; Alvinella pompejana; LEN=1178
TTAAACTCAAAATCTCCAAGTTTTCCCAAAGTAAATGCATTTGCACTAATACTCAATGTC
CCAATAACAGCTAATGACAGAAGTGTCCTCTTCATACTATCTCCTTAAAATTTTTATAAG
ATATATACTCTATCCCCAAATTTAATTTCCCCACCTTTAACAACTCTAGCAAATATTCCC
CTATCATCTTTTAATAGTTTTGGAAGTCTATTATCTATATTAGTTAAGCTCTTACAGAGA
GTGCAGTATTGACTAATTTCCAAAATAACCTCATCACCTATTTTAATTTTACTATTTTGT
GGTAAATTATATGGATTATAGTCCATTAATATATTCTCTCCTAAAGCTCCAAAGCTAACC
TCTATACCTTTAGTTCTAGCAAGTTCATAACTCTCTATAGTGCTTATTAATACAGACCTA
TCTATATTTTTCTGATAAAACTTATCACCTAAAACTCCACCCATATCTAACCTCATATGA
TTAACACTAAGCTTAGAGATGAATAAACCAAGTACACTCCCAACTACTTTTAACTCTTGT
TTACTCTCTGGCATATAGCTCATCTTCAAACTCCTCAAAAGTTACATTCTTATATGCCAT
ACTGCTAATATATTTTAAAATAGTCACAAATTTTTTTGGATTTCTATAACCCACACTCTT
ATATACAAGAGAAGCATTCTTATCTAAGAATAGAATAGTTGGATATAAATCAATACCCAA
CTCTTTTAAAAAGTCTTTATTAGTGCTCTCTTTCCTATCAAATAAAACTGTTTCATCATC
ATCTCTGTTTATGTCAACAAATATAAAACTTTTATTTATCTCATTAGAGATAATAGTATC
TTCTAAATTAAAAAGCATATTTTCACAAAATTTGCAACTATCTTTATGTAGAAAAAGCAT
AATATGTCTATTAGCACTATCTACATTAGAGATAATTTTATCTAAGTTTAAATCTGCACT
AATAATAAAATTATTACTTAAAATGAGAAAGATAAATATTTGAAATATTTTATATATTAC
CTTACTCATAAATTAAAAACCTATTCGTCGTCTAACATCTCTAATTCATCATATGCAAAT
CCAACATTATGGGCATTTAACATATCATACATAGCTTTATCTTTAAACTCCGGAAGAGTA
ACTTTTGCCGTAATTTCAGTCGCATCAACACCATCATC

>gnl|Apo_MPI_N|575 cDNA; Alvinella pompejana; LEN=559
TGGTATCAACGCAGAGCACACCGGTAAAACGGCCACAACCTTGTCCCGTTACACCTGCCA
GTAAGTACTGCAGCTTCACAGAATTTAACAGTGAGTATTCTGTCCTAAGCCTGGTATAAT
AATAGTAATAATGTAATCTTTAGCTTAAACATGCTACTGCAAGGGAGCCATGGCTTTATA
TAAGGGAAAGTACTCTGTTTACTTAATCTTAAATCTTCACATGTATGATATTTTCTGACA
TGTATAGCCATCTACTTTGGGCTAGCCATGTCTGTAAAATAAAATTGAATAATGATGTGT
GATAAGTTGAGACATAGTATACAAGTACAGGTCTTGGGTAATTAATATATCATCTTGGTT
GAGTATGTATTTAGCTATTAGAGAAGTAAAACAAAGATGTCAACAAGTTTATTCAATATT
GGAACCTACATTCTGCTGGGGGTATTTGTTATTGGCTGTGTTAATAGAATGTGACAGGTT
TGCCTTGTCTATGACAGCTACAAAGGAATCACTGTCCTATCATTACAGGACCAGATCCAG
TTGTCACTCCACCCCCGGT

>gnl|Apo_MPI_N|576 cDNA; Alvinella pompejana; LEN=1308
CTTTTTTTTTTTTTTGTATGAGCACCTGTTTATTATGCGTTAGAAATACAGTGAAATCTC
AATTGTAAATTCGGTCACAACGAACAGTGTGCTTACAGTAGAGTGACGCCAAGGTCTCGC
CAACCCCGTACGTAATGCCTGACCTTTGGAATGAAGAATACGTTTCGTTGGAAATATTTA
AATTCGACATGGCGAAATCACATTGTATAATCTTTACATAAGCTCTATTTACTGACAACC
TGGTTACATTATCTATGATCAGTGGGAGGTGTTAAAAGTCATGCCAGGGTAAGCGTATAA
CATGACAAAGGCGCCCCCACAGAATATATATGTATCAGCTCTAAAACCTGGAGGCAGATA
ACAAGTTTATAATAATACTATATTACATGTATAACACTATTCGGTCAACGTCTTTAATGT
CCTTGAATCAAATATTGTTATATGCCGATATTTGTATAGAATTTTCGATTTGTTTAAACT
CAACTTGAGCCTCAAATGTACGTCTTCTCTTTAACAGTGGAGAGCTTGTGTTTCGATCAT
GAATAATATTATTAATAAGTGAAAGTACAGTTTTAATAACAAAAGACAATTCATTTCGTT
AAACATGATATTCATAAGCTAACAATTGTCAAACAAAAAAAGTAGAATGATAGAATGATG
AATCAACGGGCATATGGGCGGAAGGACTGACCGGCAAACGGTTAAGTAGACAGAGGAACA
GAATATTTGGAAGAAATATAACATTCTGTTATTGTTATTATTGTATAACATCTATTGTTA
TGCGCTAAACACAATAAATATATCTATAATGTGTACACTTTTTGAGATAGTTTCAAATAT
GCTAATCTAAAGCCAGCTAAACAGATCATCAAATTGCTTTCGCGTTCAGTGTATTACGAT
ATTTCGTTGGATACAAATGTCCACAGTCTTTCTGCGCATGCGCAAAATATCTGGAGAAGG
CAGGCTTTGCCAAGTCTTCTTTCTTGTTCAGACTGTAATTAGTGGTTCCAAGAGCTTCTA
GAAATGGCAAATAGCGCCCCCCTTGGACGTATGGGTCTCCTCGATACGGCATCGATGCTG
CTTCATCGAGATGATCCTTCTTAACGGGATGTCCGATAGTAGGCAAATACGAGATTGTAT
CATTTGGTCGAGCGTTCTCCGGACTGGAAGTTGTAGACGGTCTCGGAATATCACCAGAGA
TGGCTTGAGTCCTGTTCGATCCGTGCTGGTGGAAGTGGTTACTGACTTTGGCTTTGACTT
CTGCGGGCGCAGGGGGCCAGTAGCGGGCGCCAGGGAATTCAAAATTCC

>gnl|Apo_MPI_N|577 cDNA; Alvinella pompejana; LEN=362
ACCTCCCATGGAATGAGCAACCCATATAACAGGTCTGCAGCCCACACCACACTGATGTAG
TTTCTGGAGCAGATCCTTACTTCTTGTTGACAGTGTACGTCTTTCATTTTCATTTGGACA
TTTTGGAGTCCAGTCACTGATGTAAGTTTCATATTCAACTGTCAGAACGCGAATGTTTGG
ACAATCCTTTGCCAGCCAATCCTTTGGCCAACACATGGTGTAGAATTCTGTGTTCTCTGC
TTTGTCCAGATTTGAAGTATTTTCTCTTTGTAGAACTCCATTCCTGTGTTCTCCCTTGTG
TGTCTCAGCTGAAGAGTTCACTTGGTTTGTAGGCTTGGCCTTTGGTCGCATACAGTCATC
TT

>gnl|Apo_MPI_N|578 cDNA; Alvinella pompejana; LEN=388
ACGTCGCTCTACTCGCCGGCTTCCTGGCTCCAACCACTTCCCAGGGCTTGCTCATCTTCC
ACGCGTGCTCCATTATAGGTATGGTTACTGCTCTGTAGACTTACGATATCAGATATCCAA
ATAGAAGCTACCCTGATGGCAGGTCATCTACCGAGGTGTCTACTGCAATAGCGTGTTGAT
TCTACGGGGAACTAAATGAATTAATATTGCGCCTAAGAGTTGAAAAAGAAAGCCGACGTT
ATAAGCCCATTCCTGCAGCCAAATGCACAAACGGCCTAAATGAAAACAATCGAATTAGCA
CCTTTTCTCCGTCTTACACCTTGTCCAGGTTAGTTTTTCTACTGTAAATGCAGTTATCTT
TCAGAACGCCCGCGTACTCTGCGTTGAT

>gnl|Apo_MPI_N|579 cDNA; Alvinella pompejana; LEN=2286
TCTGAATATCAATGCCTAAACCTCTATCTAAGGTATACCCAATACAATGCTACGTTTGAC
TTTATAATGTGACATGAAGTCTAATTATACATTATGGATTATTCTAAAGACCCTTTAGAT
GGCAGATAATATAAAGTTCTCCTCCATCTCTCATCATCTTACTACAATGTTATACTTTAA
AATAAATCATCAGCAGTTGTACTGGCACCTTCAGTTATAGTATGTTCCTGTTTATAACCC
TCTCCTATGTCCTCACCTAATACAAAACGACGTCTGGCTTTGTACTGCTCTAGGCCTGTT
ATATTACCATGTGGAATTCAACCAACATAACATTACACAAATATTATAAGAAAACCTCAC
TAATCCTGGACACTAGTCAAATTAAGGTGCACAGGCAGACATCTTTGTACAAATAAAATT
GAGATCAGCTGAAAAAACTTACATTCAGTATAACAGTTCTAATACTCTTTGACTGCATAC
TTTCAGCTATTTTCTGAAAAGGTAAAAATAATATTACGTGAAGCAAAAATTATAAATTAC
ATAGCGTTCAAATAATTCATAACAACCAAACCACTGGCAAACTAATGGCAGAGTAATTAA
GACAAAGCATGTCATTTTTGATTACATCTTAATTATCATACCGCTCACCTTGCGTTTGTT
GCTGTCTGCCTTCAGAAAGAGGGCATTTATCAAGGCTAGAGCTGACTTCTGTGTCTCAGG
GTTCTGTGTCCTAAAGCAAGAGGATAATAAATATATTACTCCACTGGCTGCATGTCTAGA
TTTGAGACTTGCCTTAGATGTAATATGTGAGTTTCATATGATCCCGATGCAATCCTAAGC
CACTGGTACTTACTTTGCTAGATGATCTGTCAATGTCACAGCTGTTACCTCCTGTTCCAC
AACAATGCTGTTTCCTGTTCTTGTGCTGTAACATGATAATGTTTCATCACACTACTATAT
ATTATACTATAAGAAATGATACTGATACATGAGTACACACTTTTATGTGAGTAATTCACT
GCCCGGGTTTACTTCTGAAAACAACCAATATTTTTATGCTAGAAAAGAGTCTGATTTGAA
ATCAGTGGAGGCTCAGCTAGAAACCAGCTTTGTGCCCATAGGAAAGGTCTGACTTGTGCA
TTTCTTATTTTGAATTATATACTCACTAATAGTAAAATGTATTGACAGCTGAACATTTCA
TAAATTCAAATAATACAGTATTAACATAAACAAACAAATCACTACACTGAATATCTAGCA
TGTCTCAGAAAATACCATAAGAAATACCAGCAAAAGAAAGATATGCATTGTATTTATAGT
GTTTTAGATGCATGAAAGATATATACAAAGACAAAGTAAAGGGAGCATATTTTTTGCATT
TCTATAATCCTGATTAATATTACTCTTCACCATGTATAACCACTGTTTATAATACCTGTG
AGTGACAACAGATTCCAATATTTCTAGTGCCATCTGCAGTGCTGTGGCATCTCCAGAGTT
GGCGTCTGAATAGTTAACACAATTGGCAACCTCCTTAATGAATTTTGGTTCCATAAGATC
CCAAGATACAATGCCATGATCCATTAATTCAACAAATGCTTTTAGTGCATAACCAAGGGT
TGTTTGTGAAACAATCTTTTCTTCAATCTTTCTAATCAGAATCTTGAGGCCACCAGATTT
GATGAACTCTTCTGCATATGTGATATCACTAGCATAATCAGCTAGTGATTTGAGCGTGTT
CTCAACCTCTTCAGGTGATCCTTTATTCAGAGACTCAGTAGCTATTTGAACCAATTTAGC
TGGTGATGCAGTGAGCTTTAGAACGTCTCCATCTTTGATATCAGCCCGATTTCTTTCTGT
AACAAAGCATGGTCTTTCTTGATCCCATTGCAGTGCATAATCTTCTGGGTGGTCCAGACG
CCAATGGTTACAAAGGTCTGATATAATGGCTTCCAGAGGCTGAGATTGATTCATTTCTAT
CAAGTTAGGGATCTTTCCCTCCAGTGTAACTCCAATCTTCTTTGTTTCCATGGTGATAGC
AGTACAGTGGTGTTTTCCAATGCAGTCAATATTTAAAAATCCACAACAGTCAGTAAAGAA
AAGTAACTGAAATTAACTGCTACGGCAGTTGTTAATAACTTCTTGTGCTGAACGTGAATA
ATTCTATGGCATATCCAGTAACTTTACATTGCGATTCTCTTATTATCGCTCGGTGTAAGT
CATCTTACTCGCCAATCCAGGAAATAATTGTGTGCATGAAAGACCAAGATTGTTGATTTC
GTTAAT

>gnl|Apo_MPI_N|580 cDNA; Alvinella pompejana; LEN=671
GCACAGAGANNNNNNNNNNNNCAGACAGATAAGAAGACAGACAGAAACAGGCAAACAGGC
AGACACACACGCATACAGACATACACGCAGACAGACAGACAGACAACACAGGCAGACACG
CAGACGACAAGCACTCCTGTCGCTTATCTCATCGCTTCGATCACAGCAACTTTGGCAGAT
AACGACCGACGTCTGGCCCTTTCTGTCGGCACGTCGACCCTTTGTAGCCCTGACAAAGGT
GACCTTTGGCCCGCCTCAGCCATTAAATGACGTTGATCGCCGTAATACAGTCGGGCCTCA
TTCGTCTGCACGTTTTGTTTAATGTCGGTGTCGCTGCAGTGGTGCGGATTAAAGAATAAA
CCTCGCCGTCCCGCGGAGTGTATGACACCTCTCACTGTTACTGTTAAATACGATTATTCT
CTACAGTGACACCTCGTTAATCCGCACGGATTTGTTGCCCGTGGAGCCGTGCGAGTTGGC
GAAAAATGCGGTTCGTTTAATTTCATTTATAACCCAACCAACGCCAAACAACAAATCAAC
TACCAAGTGTGTGGTGTCGATTATCTTTAATGATTAAAAATTGACCAGTAAATTCAGATC
GTGATGACTAAGTCGTGACTAGACTGTTGGCGTGCGGATATGCGGGGCTTGACTGTATTC
ACCCGTAAACT

>gnl|Apo_MPI_N|581 cDNA; Alvinella pompejana; LEN=262
CTTTTTTACCTTTTCAACTAAAGCCTTTCCAAAGCCCTTAATTTTCAAAAGGTCATCAGC
ACTCTTCAGCTTATTAGATTTTCGATATTGAATTATTGCTTCAGCCTTTTTTTTGCCAAT
CCCTTTAATACACATCAATTCGTTTTTGGATGCCGTCTGTAAATTGATAGCAGAGAATAG
AAATGAACTACTTAGGGTCACAATAAATAGAATTTTTTTCATCAAGTTTCCTTTAAAATA
ATTTATCTCCCGCGTACTCTGC

>gnl|Apo_MPI_N|582 cDNA; Alvinella pompejana; LEN=287
ACGCAGAGTACGCGGGAGATTGGTCCGAGATAGCGCAGAGGCAGAGTTCTGTCCGGATCA
GTGGTGCAGAACGTGGAATAAAAGGCCACAGATGATAAGTATATAATTGAAAACGGGCCG
TCATGGTTTAAATGAGAGTGTTCAGGAATCACACACATCAACCGGACTCCGGGATCCTTC
TTCCAGGCCACAAGCTCATAAAATATTCATAAAATGGATTTGTTCGTATTCCGAAGTAGC
GTCCTAGCAACTGGTTTGCTTTTTCGCTTTGAACTAAATCCGCTTCA

>gnl|Apo_MPI_N|583 cDNA; Alvinella pompejana; LEN=264
ATTGACTCGTTCGTCAAATGATTTGTGCTTGGTCAAACGTGCAAGGTTCGTGTTGATGTG
ATAACATCGATACACACTTGTATACACAGAGGGTATACACACACGGGTATACACACATAC
ACACGTATATATACATATATACACGCATACACACAGGCACACAGAGATTTACACAGACAG
GTAAACACACAACCGTATCCTGATAGGCATACAGACGTTTATACACACAAGTATACACAC
GTATATACATGTACACGTATACAC

>gnl|Apo_MPI_N|584 cDNA; Alvinella pompejana; LEN=1715
ACGCAGAGTACGCAGGGAACACACGAACAGTGGCAGCAAGGAAGACAGGTTTGATAAGCC
AGCGGAAAGTCAGACGGTTAACAGATGTGAAGCTTCAGCTGATGACAAAGATACAACTGA
TAACAGTGAAAGAATCAATGAACAAATCCCACAGCAAAGTAAAGACAACATCAGCTTAAC
AAGACTAACACCAGCAGAAAAGACCGTAGACCAACCGCACCCCAAGAACAGTGGTATGTT
CTAAAACCTAAATTATGTGTATCCTTATCAGCCTAAAACAATACACTTATATGATTGGAA
AAGCAAGCAACAGGACCATTTGTATCAAATAAGGTATACCGAGTAGAGTTTAGGCGTGTT
GTGCTGTGTACATTTAGAATGGCGATTAGAAATACTTGGAAGTGCTTCCCTTTTGGAAAG
TATTTTCTACTTCGGTTGTCCTCAGCGAAACTGAGAAAATACTAAATACACGTTTGGTAG
TGTGCCGAGTATGACAGTCATTTACGGATCTTCTTCATTTCAGGTTCATCCTTGGAGGCT
GAGAGTACTCCAGGATTGTGGCATGAAGATCACTCTTCAGGATACTCGACACTTTCATCC
GGTGAATGTCACCCGACACTGGTCGACCTCAAACGTGTCTCTGCCACCAGATCAGAGAGT
ACGCACTTCAGGAAAACAAAAGCTTGCCTGTCAAGGAAAGGCATTTCCGCGTGCTATCTT
ACTGAATCAAACAAATCCGACCTTCCTTCCGTTCGGACTGTTACTGCAGTCGGTAGCTTT
CACATGGAAAGTAAGCTGTGGTCATTTGATCCCGGATACCGAAAGCAGGCTGACGTCTTC
ATCAGCCGCTACCCACCAGAACCTGTCACCTTCCAACCGTGGAGCCACAGCAGACGAAAT
GACGCCTCCCGGATTTCTGCATTCAATGAAATGCAATATCGACGATACGAAACCAAGAAG
AAAACCTACCACGGATTCACCATGACGGCTATATTGCCCGAGAAATATCACATGAAAAGG
TCCAATACGGACATCTTTCCGTATTTTTCTGACAGGAATACATTCCAGACAAAGAGAACG
TCTCCAATCAATCTGGAACTTCCGACGACTCGAGTTCCAGCGAAGCCGGTCGTCCATAGA
TCAGCTCCGCTGTCAGTCAATCACGAACGACATCAAACATCAAACACTTCGACAGCTGTC
GATCTGACGTCAGTCTTACGTCATAGAGGCAAAGCCTGGGATCCCTTAAAGAAGTATTCG
CCAGCGGGTCATCTTAGATACGTAGTCGGCAAACATTCGGTAATGAGAAGATGACGTCCA
GTTTGTAGTCTACAGCTGTACTAATGCAGGCTGATTACATCACGCCATCATAACGCGCAG
ATCTGCTGTGTAGAGAGACGAGAAGCCAAAGTGGAATGGTCATACCGTCTTCCTATTTTG
GGTTTTTTCATGTTGTAAAATTAATCATTCTTCGTTCATGTTTCGTTCAGTCTTTCCTTG
TTTATTCTTGTCGCAGGCTTCGTTTCTTGAATAAACTAATGATATCCAAAAAACTTGTAA
TTGACCACACGCTGCAGCTTACAAAACAGGCTTAAAAATAACAAAGAGGGGAAGTTATCG
ATAAAGTTACAGATAACAGGCTTAACCCAGTGTTTAATAAGCTAATGGCGTGGTTAGACT
TTGGTGCCGCGATCATTATCAATACTCGGCCAGAT

>gnl|Apo_MPI_N|585 cDNA; Alvinella pompejana; LEN=457
AAAGAAAGATAAGAGTGGTCTTGAAGGGATGGAAATGTGTTCCAGCTTAGCGATGAAAAT
GACGGAAAGTTATAACCAACACCTTCCAGAAGGTTCAAAGGTTAGAAGAACCGCAATAAA
ATACAGAAATCCGAAGAACAAACCCGATGCCACCGATTTAACCGTAATGAATGATATTAT
TGCAGATGGTAATTTTACCAAACCAAGAGTTGTTGATATGGGTGATAATTATAGAGTTTA
CAAAACACTACCTACACATAAACCCTGCCTTGTCTGTCATGGAGATAGTTCAAAGATGAC
GAGCGAGACGAAAAAATTCATTGCAGAAAAATATCCAGAAGATTTGGCGATAAACTTTAA
AGAACACGAATTTAGAGGGGTTATAGTAACCGAAATTAAGAAAAAATAGTTAAATAATCA
CAAATGTGACCGTATTTAAAAATATGGTCATGTTTTG

>gnl|Apo_MPI_N|586 cDNA; Alvinella pompejana; LEN=701
ATTCATACGCTAGCCCACTTTCTCTGAAGAATCCGTATTCAGCCCGACACCTCTTGTCCA
TTAATAATGTTGATCATCTCTGCCGAGCTCTCGTTTATAGCGCGATGCGCAGAGAGGCGT
TCTTCATCAGCGAAACCGAAAATAGAAACTGGTTTGCGACTGGAAGGGCCCACACCAAGT
TTCTGGGTCAAGTTATTTACGAACGTATCATCACGAGGCAAAACTGAACGGGGAGACCCT
GCTTTGGCCGGGATTATACATAATTAATATATGATCTGCATCGAGTTTCTATTGTCCTCA
TTGGTATCAGGCGAATCGGAGTTTTTGATAATAATCTATGTAGTATGTTTACTCACCTGT
GTTCTGAGATGCTTTGTTTTGAAAACAATTATTATGACTATCAAGGTTTAGTGCGATCAC
AATAACTGTATGCATGAAGCAACGTAGGATGTAAGTAACTAATATAGATCCGTGGATGTT
ATCGATGCTTGACATGAGTAGATTGTCTATTAACCAAACGTAGAGGAAAGAATGTAAAAG
ATTTCCTATCCTAAACCATTGTTATCTCAAGTTACATTTCCTAATTAGCTCGAAGCTGTT
ACAGCGGTCCGTATATTTGCATAAGAGCAGTGGCGTACACAGGATCTAATACCCTAATCA
TGTTTAAAGTGCTGAGCGGAAACTTGTATTAGAATCTATGC

>gnl|Apo_MPI_N|587 cDNA; Alvinella pompejana; LEN=420
GCGTCTAGTAGACCAGTCATGAAAACGTAACTGGCGCTATTGGTGCGACAGCCCTGTCTA
AGTCACTTGACCGATGCCAACTTGTGATGGGTCAGTCGCACTCACTTGCTGATGCTGGTT
GTGTGACAGATCTGTCATAGACATTTATCTGATGCCAGTTTCCTTTCAGGACGGTCTCTG
CCACGTAACAGACGCAAGGGGTTTAGCAGGCCTATCACTGACACAAGAGCTGACACTAAG
CGCCTGACATGCTCGTCAGAGAAACCTGACTGATGCTGAGTATGTGAGAAGCCCGTCACT
TAGCCGTAGATAACAATCACTCCTTTCAGTTCGGACGATATGTTTTGCTTGACGGTCTCT
GTCAACCAGCTATCTTACTTTAGTTAAGTACATATGATTTGCCTGTAACATTTCGCCACT

>gnl|Apo_MPI_N|589 cDNA; Alvinella pompejana; LEN=428
GTCGATCGATCGGTGCTACACTTTATCATGTAAGAAGCTTAAGATGGCGACAGGATGATT
ACTTTAATAGAACCAACTTCGACTATATCAAAGTGTGTCGCCGTCATCACAAATGGGTGG
TAAAGGTGAAGGTCGTTCTTACCACGGCAGCCTTAGCCCAGCATTTGGTAGTCATTCTCT
TCTTTTGGGGAATCGCAGTTATAATCTTGGCCGACTTTCTGACTGCGGCAGTAATAGTAC
GCCACATATTTTGGCCGATTCAGTCAGTGTGTGTGTGTGTGCGTGAATGTTACCTCCCCA
AAAAAGTATCAGTCACAATAAAGGGACATGTTTTATACCAGTTGTGTTTCATTCCTTTTC
CATTGTTCGTTTCTTAAAAGTAGTTTCAAATACGTGTATATTCATGTGTCTGTCTGCCTG
CCTGCCTG

>gnl|Apo_MPI_N|590 cDNA; Alvinella pompejana; LEN=233
CGTCCGTCTGTCTGTCTGTCTTTTGGCGGTGTTTCTGTGCTGTGTTGTGTTGTGTAGTCA
GACAATAGGTCCTTCGTTATGGTGTGTCGTTTGATGTTGACTGTTGTCAAATTCTGTTAC
ATTATCTGTAAGTAATTAAATGTCATTGAGTCGTCCGTTCCGACGGAAAAAACTGAAAGA
TTTTAATTAAACTTTGCCAACATAATGCATGAATCACTGCTTGTTTGGGCCGA

>gnl|Apo_MPI_N|591 cDNA; Alvinella pompejana; LEN=618
TGTTAGCGATGTTCTTCTGGCTTCAGTTCTGACGAATTCGAAGCCAGAAGAACATCGCTA
ACAACACAAAAAGAACAAAGCCGAATTTAAGATAAATCGTGTGTTGGTGCCTGTACATTT
CCTGGCTGATTCAGCTTTTGGTTAAAGGTGTTCGGGCGGGATGCTATCTAGCAACTCGTT
GATATGCTTGACTGTGCTGAAATTTATCCGTCCTGGCATCGTAATTTACCCTTTAATCAC
TTACTTCGTGAAGCTGGTCTTGTGTATTTCCTATTCCAGCCTAATCTGAATGGTTTCTTG
CACATCTTTTCTTCTTCTTTGACCATCGTTCAGCTATCAATCTTTCATCCCATTTCTTCT
GTCTGTTCTCATTCCTCCTTCATCTGTTTATGTATCTGTCTGGTGTGTCCTAACCAATTG
TCTTCCAATCTCATCCGTACAATTCTGCCCTACGTGAACTCCGTTCGTGTTGTCTGCCAA
CACGTACACCCATTAAATTGTAGTTTTTTACGTCTGTATTACCATTCATCTCTTCACGAA
TCTGTTCTCTGATTTCGTGTCTTTTCATCTCTTCAAACATCGTTTGCTATTCATCGTTCC
CCGTACTCTGCGTTGATA

>gnl|Apo_MPI_N|592 cDNA; Alvinella pompejana; LEN=307
ATTCCGCCGACTCGGCCCACAGTCGGTGCCATGAATTTTTAACGCGTGCCCCGAAGGGCA
ACCGGTCTGGGGTGTGAAGGCCCGAACCAGCGAGGGTTCTACGCCAATCAATACGTCAGC
ACTTGCCTGGAATCGATCCAGAACTGGCCGATGTTCACCTCGGACTGGCTAATCGATACG
TCCGGATATACACCGACCGACTGTCTGGATACTGAACAAATCCTTTCAACCGGTTTTACG
TTTACGGCTGGAGCAGCACCAAGCACACAGTACACGAGCCATGCTTAGACCATCGCTTAT
AACCCAA

>gnl|Apo_MPI_N|593 cDNA; Alvinella pompejana; LEN=207
GACGTCACCAGCACATCTGCCGGCTGACCATCCGATACACATCTGACCGGAGCGCATCTG
GGGCGGGCTCTTAACGCTGCCAAATACCGGCCATCAATTAAATAGAGTCCCATTCATTCC
AATCCAATCTCCGCGCCAACCACTTAACTCCATCATTTCTCTGGCTCCTTCCTCCGTCTG
CCATCTGTCCGTCCCGGAATGCTTCCG

>gnl|Apo_MPI_N|594 cDNA; Alvinella pompejana; LEN=1341
GAATGAGAAGATGAACATTTTTAACGTGGGCCGCCACTTTACGACATTCCTCCTGCCGCA
CGGAGCACCACGTCCTCTACTTCCGGCTTTACAGAGACTTGTTTACGACTTCAGTAATGT
CAGCAAGTCGTCCGACCAGCTCCTAGCTGACATCTCAGATATCATAGCACAGTACTCTAA
TGGCAGCTATCTGAATCGAACAGAGAGCGATAGACCAGTGTACAGAGTACTGTCGCGTAC
AGACATGCCCGGATCATATGACTATCACTGTCGGTACTGTATGGATCGTACTGGGTGTAC
ACTGTCTGTGTACGATGTACGAGAGGCTGAGGAACTGTGTGATGCTGACGTACGATGTAA
AGCCTTTGTTTTTACCGACACCAACACGTGGACAGGACGCGTCCTGGTTCATTTTAAAAG
TGGTATCGGTCGTATGACTAGGAACACCCACACCTCACTGCATATAAAACCTGACCGCCG
ATCAGTAAGGATACAAACTGAACGATTGTGATATTTCATTTCGTGTACTCTCCCAGTCTA
GTCACGTTGATCAAGCGGTATTCCACGTGGGGATTACCGATTCATGTTGTTTCAGTTTCG
TAGCTGGATGGCGCTTTGGATTAATTTCGACTTTTTCCGGCAAGTGATTACAGTAGTTTT
GTATGTTGTTCTCATTGTGGGCATTCGTTAGTTAAGTTCATGTAGGATGTAATTATTAAA
TGCTAAGAAATATTGGCTCTGATGAAATTCTCTGAGCTTGTACTTGAAAGAAACAATTGA
AAACCGAAAGCGTCGATATGTATTATAAAAACTGCATTTAATGCATACAGTTTTTAAAGT
AGACTTTTGTTAAACTTTTCTTTCAATTGTTTAAGGATGAGTGCTCAAACAATTCCATGA
TTTGTGTTCATTTTAACACCGACGTGTTGCTCTGTTTACTTCGTGCTCTGTGACAATCAA
AACAACGTGTTGTAGTCGTTATCATTTGAAATTCACGCGTGTTCGTTATATCGTTAAGGC
AGTAAATAGTATCACCACACAACCACCGCAGTATTATTTTGTCAGACATCAACAGTTACT
TCGTACAAATGGTGTCCCGTTATTAGCTGTGTTGCCTTCTGCGATATCTCATGTCAAATA
TCTGTTGTTTGTATCGAGTGAAAGCCGACATTGTTCCAGGGAAGTCAGAATTTATTTAAA
ATCTGTCACATTGTCCAGAGGCCACGTTTGTGCTGATACAATATCAAGACAGAGATAAAG
TTATCTTCTTCATCAGCAGTTCCTTGTAAGCAATATATGACGTGATTTTCATATTATTAC
GTCAAAGAAAATAAGGAAATA

>gnl|Apo_MPI_N|595 cDNA; Alvinella pompejana; LEN=375
CAACGCAGAGTACGCAGGGACAAGAAGAACTACCCGAGCCAGCCCTTCCCTTCCCTGCGT
TTCCATAAAAACGCGAATGCATCTTTCAGCATTTTCGTTTAATCGGGAAATAAAATTCCG
CGATAACAAAAGGTCACGGGAAGTGACCGACTTCGTCTTGGTTGCTTCGTGCAATCGAAA
GCCGCCGTTTGCTTCGTTCAAATCGAGCAGCTGCAGCGAATTGGATTTTCACAGCCATAA
AATTCTAGTTTTCTAACGACGGAACATTTGTTAGCTTCGTCACAGGCCACCTCCGCAGCC
ATCGCTTCATAAACCAATTTTATGCCGGACAAAACCAGGCTTTTACTTTAGTCATTTTTA
AGCCCGCAGAGGGTC

>gnl|Apo_MPI_N|596 cDNA; Alvinella pompejana; LEN=352
CTGCTATTCTGGCACAGCCGGTGTATATGTCATCGGTCTTGCCGCAGAAGGACAGGTCGA
TTTAAATTAAGCTCGTCCAGCCGCACCAAGCCGGATTTAATGCAGCTGAGTTCACTCACA
CCCGAAACCGAAAGCCAAAAAGAAAACACGAAAAAACCCAAAGACGTAAGCATACTATTC
TTGATATTCGTATCAATCGCCACTCTCAGAAGTTATTCTAAGGGTGGCAGATGGTTCAGG
AAAAGGAGAAGGCCGACTCGACGTTATCGGTGTTAAACATGTGATACTCTGATATACGAC
GTGGCACGCTGGATATTGTATAACCGTATCGACCCTCTGCGGGCTTAAAAAT

>gnl|Apo_MPI_N|597 cDNA; Alvinella pompejana; LEN=659
TCTTGCGTACAGGGCTTCTGGCAATCCATCCAGCTGGCTGTTAAGCCGACCCACACAGTA
CAAGCAGTTCATCCATAACACCGACTGTTTTAATGGCACCATTCATTGCCGATTAGGACC
ACGAAGCTTGAAGGATAGGGCCAGTGAGCAGAACATCTGCAGCTAGTTATAGCCGTCTAT
TCCAGCAGGAAGCGAATGACTTCAACAATTACTTACTTACCCTGCTTCCGATAATAGACA
GACGCAGGCGGTGGGAAGCAGTGCAAATCAAGGATGACAGGCATGCCACCTAAGTGATAA
CCAGCAAACATGGCACGGATCGACAAACTTTGTACCTGGAACCAGATATAACGGGTGACT
AAAACTGGAAATCAGCCCGCATGGATCTGGAAATGTTGATTAATTACGTTCGGGGTGTTT
CGGTCTGCCCGAATTATCCTTCGCGGCCGTGTTTAAGGTTGTTTGCTCTTCACGCACCTC
TCATATTTGACACCTTCCGCGGTTTTCACTTCGTTCTGTTCTTTTTTCTTCTGGTTCTAG
GTTCGCGCTGAAATAGCACAGATGTTAGAACAATGATGTCGTTTTATGTAGTGGAAACTA
ATTCTTTGAACTCATGAAAAGGCACTTCGCAGCAGAAACAGAACCCCCGCGTACTCTGC

>gnl|Apo_MPI_N|598 cDNA; Alvinella pompejana; LEN=247
AAACACTAGACTGTTAGCAGATTGGGCAGGCAGTGGAGCTATTAAATAAGTAGATGATTT
AATAGGCCGGTCGACAGGCAGGTTATATGCAGGTACGCAAACATACATAGGCAGGTTTGT
AAACAGAAGATCTGCAGGTACAGAGGCAAAGATAAGGAAATACGCAGGAATGGAAACTTT
ATGTACGTGGGTAGATTGTAAACCGGATACACAGGTAACTAAGCGCGCCGCGTACTCTGC
GTTGATA

>gnl|Apo_MPI_N|599 cDNA; Alvinella pompejana; LEN=812
CAACGCAGAGTACGCGAGGGATTCGTTCTCGAAGGCCCTGCGTACATTTTGTATTTACAA
AGTAGAGTGAGTGTAGGAGGGAAATAGCCAGCTATTGTGTGTCTACCATTATAATGCATA
CACGAACATCAATTCACAGCTATTGGTTTAAAAATGGTATATTAATATATTTTATTGAAT
ATAATACGAAATATTACACACCCAGTTAACAATCCGCAAAGGTTTTAAATCGAAGGTGAA
AAACCGTATAAATTAACAAATAAACGAAATTTCGACTTAACTGAGGTAATAGAAATGAGT
TGGGCTCTGAACGGGCCAACTTTTCATTTCGAATTAAAGAAGTACATTAGTCAACTTGGA
TGAAGCAGACGTTCGCTGCATGGCGTTAATCTGGTATATTTGTTTCCTAATATAAAGCCA
TGATTGGTACCAATGTAAACATATAACACCATTTGGCTAAAACTGTTTTGTTTTCGACTG
TGTCACCAGATCAGAGCTGTTAAACCGAATTGCTATTTAGGTCTAACAGAAAGATAGCAT
GAACCGTGACCATCATTAACGCTGGGTCGTCTATAACGTCAGTGATCTACCATTTCGTTT
CACGTTCACACACACACACAGAGACTGATAGAGTGACCTTGTAAGTCGACGACATTGTTG
ACGTCGGCAGCCTTTGGTATCACCTGTATACAAAACGAGATCAAAGACGTCTTCATCATA
TATAAATATTTCTTTATTTAATTATTTTCGTTGACTCAGCAATTTATTCTTAAAATGTAA
TACACCAGTCTGATAAACAGTTTGTGTCTAAT

>gnl|Apo_MPI_N|600 cDNA; Alvinella pompejana; LEN=303
CTTTGCGCCGAACAGCCTTCTCCCAGATAGTGGAATAACCATCCTAGAAGATGGCGATCC
TGATTCATGCACTTCATTCCACGGAAACACGGAAGACAACAGCGCTTTAATCTTCAAACA
GGGAAATACGTCTACTGACATTAGACAGGCTTCACACACTGAAAACACTCTTATTTTGAA
TTATGTTCAACAGCGGATCTGAATATATCCTTTTCACTTAAGAGCCTTCTCCTAGTTAGT
GGAATAAACATCCTAGAAGACGGTGATCCTGAATCATGTACTTCATTCCACGGAAACACG
GAA

>gnl|Apo_MPI_N|601 cDNA; Alvinella pompejana; LEN=606
CCTGGTGAGTGACTAAGCCACGCAGTATATCAGAAGGGAAGCTGGAAGCGTCACGTGGTA
CGGGCGGCCCGTATCGGGTGAGTGCGTACGTTAAGCGTGGTTAAAAGGGAAGAATGGCGT
TTACCTGTGAAGTACAAAGGTACGGCGATCCCCCACGCGACGAGAAGGAAAATAGTGACC
ACGACGAAGGCCTTGCAGTAAGCCGACCAATGGCACTGGTCCTTGTTGTAGGAGTTCAGC
AGCGACCTCTGGCTATAATAAAAAGTCTTGTTGTAGAATGGATAGCGATAAAGGGGCGTG
GTCGTTTGCATTTTAGATCCTTTCGCGCAAGTCAGACGAAAACATATCTCAGACGGGCGA
GACCGATCTCAGAGCTTCAGACATTCAGAGCACAGCGGCGCGTTCTGCGGTCGGCGTCTC
TTACTTGGCTGCGGCACACGACCGTCCAGAATATCATCTTTTAATCGTCTGAAAGCTTTC
AGCGATGTAGAGGCAGCAGATTGAGACGGGAATCTTCGGTTGATAAGTCGGCCGCAGGTG
TTCACGCTACCTGCTCAACGAAGCCATAACCACGACAGGTTGAACGATCGACGCTCACAC
GCGTAG

>gnl|Apo_MPI_N|602 cDNA; Alvinella pompejana; LEN=713
AGGATTGTATGCCGGTTTCGAAAGTGAAGGAAGAGTTCAAGGATCACGCGCATAAGATTG
GCCACAGAGATTGTCACGTCATGGGCGTGTCAGCCCTACAAGGGTATGTATGTTTTTTGT
GTAACACACAGCCTCGCCCATATAGTAAAGAAGGTTGTTTACTGCGTCACCATGGTTACA
GCCAGCTCATTAGATACAAATCAAACTGGCTTCATTCTGAGATATAAAACGGTTGCTAAA
TTATTGGCCACACTCAAACATAACCTGTCGCTGCTTCAAATGTCTGTGTATATTAATAAA
GATAGCCACTGATTATGTGTAATAATATCTCATGGTTATCGAGTCATTCGAAGAAAAATA
TTAGTTAGCATTACCAGACTTATAATAACGTCTATAAGTTTATAAAACACGTTTGTTTCA
AGAATTGAAGCTTGTTTTTAACTTGGTTTTATGCTGTTGGTGATCCATTTAGTTAGTGTA
TGGCACATGACATACAGTCATTATCACGATCAACATACCGATTGGATCTCGTCATACAGG
CTTCAGACAGGGTATTATTATAGTGCCGAGTGGGCCGGAGCGTGGGGTATGGTAGGTTCA
TCGCAGACGGGGGTGAGGGGGGTGATGCTCAAACTTCTGGAGCTCTGTGTCAGGTTTCTG
TGTAATCTTCCACGTCGGCGGCAGTACTCCCAGTCAGCGTACTCTGCGTTGAT

>gnl|Apo_MPI_N|603 cDNA; Alvinella pompejana; LEN=201
ACAAAGTGGCACGCTGTTTCCTCTTCTCAACACATCCATCCCTGTATACTAGATAAGCTA
AGTCACTCCTTTCTTTTGCCCTTTATGCTGATGGAGAAGATGCCGCTGTGAAGCGATTCT
GGATCTCCTTGTTCACAATCAATCAGCAACATAGAATTAATCGATGACATTTGTTGATGT
TGTTGTTGTTGTTGGTGGTGG

>gnl|Apo_MPI_N|604 cDNA; Alvinella pompejana; LEN=268
GGGCTCAAACAATCAGCCCGCCAAGTCTGTTGTTCTCAGCCTTGTTTGGACAGCAGATAA
GTAAACTGTTGGTGCCTAATTGAATATAAAGATCTTCGTGTCAGCTTACTAGATAAGTAA
GAATGAATGTGAACTGCGACAAAAAACTTCGAGAGTCAGCGTCACGTGCTCCTGAGTGTT
TGTATGTTTATACAAAAGAACAACATGCTTATACATTCGGACATATTTTATATATACTCA
CCTCAATATACAGAGAGAGAGAGAGAAA

>gnl|Apo_MPI_N|605 cDNA; Alvinella pompejana; LEN=672
CGATCCACAACAAACCGTCTCTCGTCCAACCGTCTTCTGACTTATGTCTCAGTCGACCGG
TGCGAGCACGCGACACCTCGGGTGGGAATTCAGGGGGGTTTCGAACCCGATAGTTGTGAT
AATCTAACTTGACACTCTACCGACCAGGCCGCCCTAACTCGCAGACAACAGAGGTCACGC
GACCAAAACGATACCACGATACAACAGTAATACCGGCCAAGCCGTCTAATGGTGTCCAGG
TGTTGTGGATATATGAACACGTCTCAGTGGATTGTGTGTGGACTTAGGTCACTGGCGCCC
ACACCCACCTACAGTCAGACCACACGACTGGATTGTCTGCAGTCAGCGACTAACAAACGA
ACTACTCACTCCGTATGCTTTCCGCTCTCTTACACTCACTCACTGCTGATGACGTAAGTG
ACAAAAGTAAACAGAAGGTAGATCTGAGTACACTGGGGAGGTTAGGTGTACATAGGTCAC
TGTCTACTGTTTACCGACAGAGAGGTGGCCGGATTGCCGGTATGCGGATAAACATGGCCT
GACTGTACTGGCGAGTGGCGTGCTTTACGTCTGAGGTGGGGTGTAGACAGAAAACCTAAA
CCACCCCGAACCTGACCGAGAAAACTATGGCACCACCCGCGGGCACTAAAAAAACCCAGC
GAGATTCTGGAT

>gnl|Apo_MPI_N|606 cDNA; Alvinella pompejana; LEN=1153
ACGCAGAGTACGCGGGACATGCCAGAAGAACAATACTATTGTGTCGGCAATAAATTTTAC
AGCAGCAACACACACACAAACAAACAAACGCCTGCTAGACATTAGAAGCTGACCCTAAAG
TAAAACAGATGCATTCACAGATAAACAAGTCCTCGTAAAAAGGACAATAAACGGCAACAG
AAGCGTGCACGTTTTAACACTGAGAATTGTCACGTATCGACAGGACATTAACAGGTTTAA
AAGGCACAAAGCCAGAGTCTGTCACAACACAGGCACAATACACTTGCCGACCTTTTTTTC
TAAAAAGCACAACCTCCGGCGGATATCGACAGCACATTCAAACTACACCAGTGCCACATA
CTCTAGAATTCGCCGTTTTATCAAAATGAAGAACTCGTGTTTGTCTTAGTAATGCCTTTG
ACCAGAATAGGGAAGATTCCCTTATCCTGATTAAATCATCTTTTGCTGTTGTCTGTGCCA
CGCCGCTGCTACAATTTAGTCCCAATGTCTGGGCCACGAACACCGCCCGGCCATCCGTCA
ACTAATAGCGGATTGGTGTCATCCTATTGAGAAATATCAAGTGAATAGACGGACAGCTAC
GTCCACTGACTAACCAGTGACGGATAAACTAAGCTAAGGCCTAATACTTTCTCAGATGTA
AGTAGGTTACATCAATAAATCACTGGCAAGCGGCAGACACAGATCAAAGTGTACTTATCG
CTGTCAAACTGATTTGCTGAAATGTGCACCAACTGAACGCACTTGGAGAATAACGAGGAT
TCCTTAGAAGTACGCCTACCTTCCTGCCTGCCGGCGTTCCACACAGCCTAAACGACGCCT
GCAACATAACTAGGTACACCATTGCTGTTTTGCTAATATTTCCCGAAAATGTCGATTGGT
AATGGCAAATATACACAGCGGACCACTACGCTGTCCACTACCGTCCCAGATTAATCAACA
GACAACAGCTCTCCAATGCTGGATAGCTAGAAACAATCTTCAGCCAGCTGCAGATGAGTT
CTCACAATGAAGATCCCGGTCTTGCCAGCAATCAATATCAGCGGCACTGTTTGGGGTGCG
ATTGAGTGCCATGTGCAGTGCAGTTCCAGCATGATAACCAAAGCACGCAGGCAAGTCGAC
TAGTGTGTCAGAG

>gnl|Apo_MPI_N|607 cDNA; Alvinella pompejana; LEN=282
ACGATGGTGATAATTTTAAGACGTTGTCGGTTTGTTCAGCCAAGCCTCATACCTCCGTTC
ATAAACGTCATGCGTCATTGGCCGGTAACCGGGATGAAACACGTGCGCTTATCATAGATC
AGCATGAGAAGCCAGATAATTGTCGGACGTTTTGTTTTCCTATCAGACGACGGCCCACTG
GCTGGTCTGGTGCCGGCTCCGTCTCCGTGATGATGATGACGTACGGGGCATTACGGCATA
AAAAGGTCGTCTCCGGGGAGGACTGCATTTAGCCGTTATACC

>gnl|Apo_MPI_N|608 cDNA; Alvinella pompejana; LEN=1355
ACGCAGAGTACGCGGGGATATCTGGTCCGATCAGTGCAAATCACTCGCCACGGCCTTATC
ACCGCAGCTGGCAAATCCATTCCAGTGGATCGAGCACTATACACAAGTGTTGGTTTTAAC
ACGAGCAGGAAACACACTCCGGGCAGAAGTTATCAGGCTAGTTGGGCACTGTGGCCAACA
GCAGTGACAACAACGAATGTTCGGCCTAGTGAGGCAGGCGGTGGGGGTCAACGGTTGGCG
CGGATACAGCGGTACGAGTAGGCTGGCTGAATGGGAAGGCTTCTATTTACCACGATTGTT
CTCTCTGCACTCCGCCTGGTGTTGTCGCCGAATGTGACCGTACAAGTGCGTCGTGTAGCT
AAACTCCTTGCCACAAAAGACGCACTTGAACTCTTTGCAGCCTGTGTGCGTGACCATATG
TCCCCTAAGCTGCGACGTGGACATACAACCCTTGCCACAAACGTCACAGTAATATGGATA
TTTTCCCTGGTGCCAGTTAATGTGCCTCTCCCAAAATGCTTTCCGAATCAGCTTGCCACA
AACGTGACACGGCCACGGGAACTGGAAATATAACAAACACTGGTCACTTGCTGTTCGAGC
CAAGCACAACTGTTAAAGTTTGTCTAGACAAACATAATTCAAGCGGGATTTGAATACATG
TATATATAAAGTATCAGGCATAAGCACGCCCCTCGTCCAAGAACAAACGTTTCACAAAGA
ATAATCTTTCTAGAAAACACGTATCCCCTTCAGTAATGGCCATTCTTAAGTGGCTCACTG
GCATAGCCTAAAACTTGTCTCAGATGTTACCAGATCCGACTTAGACAGTTCCCCTAAAAG
CAGTCCAGAAAATGCTGGCTGCTTGGCATAAGTGCAATTCTACAGACAGTTTTAATTCGA
AATGGTAGGTTTTATTCCAGATTTAATCAATACAAGCTTAACCTATACAAGACCTTCAAC
TTCGTGTATAATATTACTTAAGTGCAAGTTCGTAAAACATCGCATCAAGTAAATAAATAT
CAGTTTTATGGCCACTATATCACTGAAATTTATTGATGAAAATTTAAATAATTTATGATC
AGCTCTTCACTGTGCGCTCAAAAGACCTAGATCATCCACGTTATCTTCGTAATCAGAAGA
CCGAACGATCATGAAAGCCGACACTTTGGGAAGTTTTGAGTTCTACGATGTCGGTTTTGT
TGCCTGTTACCCATAAAGTATCGTTGTGATTTAACCGTGCAATATATAAGACTAAGTGCG
AAGAGCATTTGGTGTGCAATCTGAGGCGAGTATGCCTTTCCGGGAAATGACATGCAATTT
ACGCATTCACCGACAACTGATAAAAAGCCCGCTAC

>gnl|Apo_MPI_N|609 cDNA; Alvinella pompejana; LEN=616
TCTTTCTTTCTTTCTTACGCAGACAAGCACAGCTATACACACAGAAACACAGATTATAAG
CCCCCACGCTGTTTCCTATTATTGATGTAATTACACGTACAAACGCAGAGAGCGTCTACG
CACGCACGCATGCACGCAGACGGCGCACCCATAAGTACCTATACCGACACGCAAACCCTC
TCAACCACGGAGTTTACAATTACACACAAAGGGTACACACCCACATTCACAGCATCGACG
CCCACCCACCCACAGATTAAGCTCTCACACACACACACAGTCTCTGTCACATTCTCTCTC
TCTGATGCAATAGCAGTCCACTTAACGAAGAAGAAAACCTTTAAGACAATAACAACAACA
GACGCCAAAAAGCAGGATATAGCCGCTTCATGCCTTTATCCATCTGTCGGTCTGTCTGCC
TCGTTTTAATGCGCATGGCTAATAGGTCTGCACTCAAACGAGGTCAGCGTTTGTGTGTAA
ATCTGGTGAAATCTCTCTGCGCGGTGGTCAGTGCTGCATCAGATTAGGGTCAGTGAGGTT
ATTGTTGCCTTCGGCCCGTGTCCGTGACGTCAGACTGGTATGTTGATACAGCGCGGCGTC
GACGAAGGCGACTTGA

>gnl|Apo_MPI_N|610 cDNA; Alvinella pompejana; LEN=369
CACTCTGATCCATGTCACCTCGCCAAGAAGCCACACACATCGACTGCCCGAGAATTCCAG
ATGTCCGATTACCAAAGCAGATTTGTTTCGGCTCACTTGGTTGCTGCGATCATCAAAGTT
CCTTCCTCGTCTGCGACAGATTTCCTGGGCTAAGTCATTTTTTGCAATCTTCAAAGTCGG
CAATTAAAACGTATGTTACAGCAATGAACACGCCCCCGTCTCCGGATTGACTTCGGGTCT
TCTTCCTCCGCCGTGTGTTTACAATTCCGGATAGCAACGCCGGATGATTTCCCGCGCTTT
GACCAGGATCCGTCTTCCGGCCGCTGTACGCAGGAGACCGGACGCCTCGCTTACTCTGCG
TTGATACCA

>gnl|Apo_MPI_N|611 cDNA; Alvinella pompejana; LEN=448
CTTACTTGACTGGCCACTGTTGTCATAATTTCTTCCATTTTCCCGATGGATGGCGAACAA
CGGTGCTGGCCTTTTGTGTCCAGTATTTGGTTCATCTCGACTAAAGGTTCTTTCAGATTT
ATCATTACAAACGGTGTCTTGACGTCACAGTTTATTTTGCTTTGTGATTGAATGTTTTAT
GAATAATGTCTCTTTTCATCTGCTTTCAAGCACGTCACATATTTGATGGATTAACATAGT
AACTGGAAGGAAAAACCTCGATTTATAAACGACAAACCATTTTCGTTTGGCGAGCTGATT
GATAAACGATGTTCTCGAACGAATCTCATCTCCATTTTCATTTTTCCCGGCAACAGGTGA
AGGCTCCGATTTACTTGGCTAGACACTCACTTAGCTACTTCCTTTTATATACATTTAGCA
CCGATACTTGCCATACAAAATACACACA

>gnl|Apo_MPI_N|612 cDNA; Alvinella pompejana; LEN=480
ACCGGGCAGGAGAACGACGTCGTATCCAGACAGTGACGTGTTGGTTACGGTTCAGCGAGT
CCAAGAACGAGCTGGTCGTCTGTCAGCCACCAAGGACAACGATGTCAAGTTAATAACAGT
TAACCGTTCACGATACGACCGACCAACTGACCTGTCTGCCTGGCAACACAAAAACGTTCC
TCGGACGGTGTTCATTATCGTTGCATCGACCAACCATTGAAATATGATACGAAATGAGGA
GAAAAAAACGCCTCTCGCATCCCACGTATAAGAGACGCCGTGTCTAGTGCTGAGCACTCC
AGTACAACCATCAGCTGTCAGTAAACACAGGCATTAATCCGAATCGTTACAGCTAATCGT
TATTTTCAGCAGAAAACAACTTACCCTTGATACAATGTGATTCGACCTCTCGGTACCGTA
AAATCTCACATTTTATGACTTGGTCAAAAGTAAGTGCCGAAATAAATGTTAACTCCTGAA

>gnl|Apo_MPI_N|613 cDNA; Alvinella pompejana; LEN=625
TATCAACGCAGAGTACGCCAGCAACTCGCGTTCAGCCTGCAGTGTACAGAGATGTCAGTG
CTAAGAATATAAGTAAGAGAATAGAAAAGCCGCCTATAAACAAGTGAAGGCGGTTAGGTT
TTTGTCTTCCTTTTAAATGGACATTCTCTATTCAGCCACTGATCACGAATGTTTGTTGGA
ATAAAGCTTTTTTCTGGTAAATATGCCTCATGTATAGTGTCAGGATTATGCATACCTTCC
AAGTATTCTCTCGAGCTAAAAACTGGGCATTGATTACAAGCTTAATCTCGTTGTCTTGGT
TAGCACACCAGTTGGCGTCTAGAACTCCTAAGCAATAATTACATCCTGGTGTGGAATTTT
CCATCTTAATTCCTACGTCCCTGTCTACGACGCTGATCGTGTTTGGATAGACATTTAATA
CATAATCCAGTACCACCTTCGATAACCTGGTACCAGACAGCTTGGTGTTCGTCGGTGTAC
GTACGAGGCCTGGGATGTCCAAAATACAGTTGAGTGTTGCTGGGTTTTTCTTTTCTTTCT
TTTTTCTTACCAAGGCGCGCAAGACAAATTCCCTCCCACTGAAAAGTAAATAAACAAACA
AATGACCCGTACTCTGCGTTGATAC

>gnl|Apo_MPI_N|614 cDNA; Alvinella pompejana; LEN=479
GCTGCTGCTGCTGCTGCCAGAAAGTCGACAAAATACTAAGGGAACAACATCTACTATTGA
TCTGTTGTCGGCATCGAGATTATACCTCAGTGAGACAGACGCGTGTTCCTGAGGACTTGA
AGCGAAAGCAAGCTGTACACAATGGTATAATGGTGACAATGTTGGTGTGTATCTATCAGT
AAGACGTTATGATCATGGAATGTTTACACGTAAATAATTCACGAGGAAATGTAAACAAAC
GAAATAAACTCAGACGTACAAAGGGGAAATATAAAACACAAGTCAAAGGACAGACACAAC
GTTTCCCGAACTAACAAATTACAGTCAATAAATAATCGTGGAAGGTTTTAAACAAGGTCA
TAAAATGGCGTGCCTTTGTACACATAACACAGTCGAACGCGTGCTGATATAACGACATGC
CTGGATGTGCCACGCCACATAACACAGATAGACAGCCGTCAGACGGACCTTCGGCCAGC

>gnl|Apo_MPI_N|615 cDNA; Alvinella pompejana; LEN=650
ATTGTCGTCGTCTTCATGAAGACAATGGAAGTGGCAAGGCTCGACTTTGTCAGTTCGACT
ATCACTTATCAACTGCAAACATTCTACATTTTCGGTTGTGACGTCATTATCGTTTGCCGT
CGACATACCTTTATTGTCGGTATCAATGTGGTTGCCATCTGAAGAGCTAACAGTATGGTC
GGTATCTTCCGGTTGACTACCTCTCGGCTTGAAGATTTCTTCTTTTTCTGTCACGCTGTC
TTGGCAGTGACTAGCTCTACTTTCGACGATGTTTGACGTCACTTCCGTCAGCGTCTCTGA
CATGTTGACGTCATTCTGTGATCTCCAGCCGACTTCTTCTGATGTTCGACAGTCTTTCTG
CCGTTGGTCGGTCGCTGTCCAGACATTTCCACGGTTCCCGAGCGATGCTGACTCGTAGCT
GCTGACGTCAATCGTCCACTGCGTGTTATCATGGCTACAAGCCTCGTATTCGGACAAGTT
TCGATCGGCCTCGAAAAGTTTCGGCGTGGATGTAAAGTATCGCCGGTCACTGACGTCAGA
CTCGTTCTGGTAGTCGTACATTGGTGACTTGGATTTCTTCTGAAATTCCGATCCAGACGG
CTTCCAGAACGAGGCATCAAAGCCGGACTTGGCCAATCCGTCTGTGGCAG

>gnl|Apo_MPI_N|616 cDNA; Alvinella pompejana; LEN=468
ACGCTACATAAAGATATCACATCTGACACATCGTTATAGCTCCTTAATCTGCTGTACCAC
TTTAGCGAGCCGAGGCTTCTATCTAAAATGTATTACACCACAGACACTAATAATACATAT
AATTGGACGGAGCTTACTCCAGTCAAAGCTAGCGTTATGGCTCCACAGACAGGTTACATC
ATTCGGACTGTGACATAGAGCCAGTTGATTATAAAACTACACAGAGCAGAAGAGTTACAG
CTGAGGCTTTAAGACGATGTTTGTGAAGGTTATTGTTCTCGTTAATTAATGGAATCACGT
TTTTCTATTGTCAACGAAGTACTGAAAGAACTAATACAAACACATATAATTTCAACGGCG
TATATGTTGACTCACTATATTAATGGTTTATAATATTTGCATAATAAATAGAAAGGAAGG
ACAGACGGTGAAAGCGTGAGGGACAGAAAGACGGACAGAAAGACGAAC

>gnl|Apo_MPI_N|617 cDNA; Alvinella pompejana; LEN=203
ATGATTACAAGGAGATCGCAAGCTAACCGTATCATTTTAAAGCTTGGTCAGAGAAAACCT
TGGCAGTCGATAAATGGTTAATGACACGACGAGAAAAGATTACAAGAAAACATCATTCTC
CGAAAAGGTATCACTCATTTCAGGATTTAGGTGTGAGCGTTGAGGGCGAAGGTGCTCATA
AAGACAGACAGACAGACAGACAG

>gnl|Apo_MPI_N|618 cDNA; Alvinella pompejana; LEN=882
ACGCAGAGTACGCGGGGTTACTACTGGGGAGGCTAGCAGGCTGAATGTGGTAGGGCTGAT
CACCCCACTGATGGCATTCATGTTGACTGGACTCAGACTGGGGTATGTGAACATCTGCAA
CAAAATAACACATCACATTTAAAATGAATAAAAACAATCCATTAAAAGCATTTTTACTGC
AAATAAATGTCTCAAGTGACATTTGCTATAATAAAGGTGCCAATGAAATGGCTGTTTCGT
CACATAAGCAACCTGATCATCACTAGACATTCTTTATAACAGTAAGTTCAGAGAGAGAGA
GAGAGAAAGATAAAACAACAATATTATCACATCACAGCCTTACTGAAATATAAAACATTG
ATATAATCATTTTATATGTAAATTGAATGGGATCTGAATTTGAGAACAGATTAACTGTGA
ACAATAATTAATCAATACTTAAATAGAATTTGATTATTTAAACTAAACTAAACTAATAAC
AGATTATGTTTACATACAGCAGCAGATTTTGCAGAACACAATGAAAGCCAGTGTTAAACA
ATCAAATATATTTTAAAGATTCAGTGAGATATACACTTTTATTTCCTGTTTCTGACCAAT
TCACATCAAGTGACTTTTGCAAACTGCTGTTAAATCAGTTACCACCCACCAATCATTGCA
AGCTAAGCAAAATTACCAGTAGAGTCGTGATCGAATGTGCCTCTGGTGCACATTGCAAGT
CACTGAATTGTACCCAGAATCCCATGCAGAAGTGAGAAGTGGGGTGAACTGAACAGACCC
GGCAGTCAGACGATGCACTGCTCCCTAGGTGAGTGAGTGAATGAATGAGTGATTGTGAGT
GGGTAAGTGAGTACTGACCTGTGGCGGCTGCGGGTGAATGTG

>gnl|Apo_MPI_N|619 cDNA; Alvinella pompejana; LEN=215
GGCCTCATTGACGGACACCATATACATGATACGATGTTGTTTCGAGGGTCGGCTTAAGGA
AACTCAGTTACTAACTGGCCCTAATGGAAGATCGTTAGAGGGCGTTGTTGAGGATGTGAA
ATGGCTCAGTTATAGATCTCAGGTTGTTTTGAGCTTCTGTCGCTAGATGGCAGTGTATGT
CTCCACCTGATCATGACACCCTGAAGACACCCGCT

>gnl|Apo_MPI_N|620 cDNA; Alvinella pompejana; LEN=492
ATAGCACGCCTCCTTACAGCGACAGGTCGTCATGTCTGGATTCATCGTCCGGCTATCCGA
GGGTGGCAAGATCCAGAACAGACGTACCTGGATGTAACGCTGCCTGCTGTACAGCGACTG
GCGGTTTGACGGTATCCAGATCAAGTCAATCTGTCAGATTCCTGAGGATCCAGCTATCCG
AAACTAAGGCCTCCGTTTAAAACAGGGATCGCTGCTCTGGAAGACCACGGCGCTTAATGA
TTGAGTGCCCATATCCAGAACTGGCGCTAAATGAGGAGATCCCGAGACTAGTTATAAAAA
GAGCACGCCCACGTCCGTAAGACACGCGTGTCTCGTTCGTGTCCGGATCAAACCAATCCG
TCTCAATCGTCGTCAGTCGACCTGTCCGGCATCCCGGATACGAATCGGAACGCAGCCAAC
AGTGACATCCAGGAGAGCGAATACGTAAGGATTCGATCCTAAACCGGAGTCAGCCGGGTC
ACTTCACGGCTA

>gnl|Apo_MPI_N|621 cDNA; Alvinella pompejana; LEN=284
TGGACAGTTGAAGATCTTGTTCAAGTCAACTATTAAATCCCATTAATTACGTACCAAGGT
TTTCTAATTAACGGCGTGCAAGCACAACATTCTAATCTTCTACGCGTGTGGTACGTCAGT
TTGTCGAACTGCATGTAGACGATAAGTTGTTATACATGTCAGCGAGAAACAGAGCAATAC
CTATCCGACATTTAGCACAGGTACGTCGGTTATCTAGAGGTATACACATAAAATGGTGTC
ATACCAAGGTGATAAAATAGTGCTTGGTAGGCATCGCGACGGGC

>gnl|Apo_MPI_N|622 cDNA; Alvinella pompejana; LEN=546
GATGAAGATTTAAATAGTAGAGTAGTTAGTCTATCACCTGGAACTTATGATATCGGTTTA
GGAGATAGAAGTTGGAATAATACTGAAGAGAGAGTTCTATCTTGGGATATGAAAATTACA
GATGCATATACTATATATGTTAGTGTAGATACTCTCCAAGGACATAGATGGCTATTTTAT
AACGCATTAAATGTCGATATAGGATTTCATGGGGCTGGTATATTAAATGGTATTGGAAAT
AATAAAAATAATGGAAAATGGCATAGAGTAACTGTAGATTTAGATAGAGACCTAAAAGAT
ACAGAGCCAAACAATGAAATTATTAGAGTAAATGGAATGAGATTTGGGGGAGTTCTTGGC
TCAATAGATAATATAGCACTAGATAACCCTAAAAAAGATATATATGAGACTGGAAATAGA
GGAATTAGCAAATGGATAATATCAGATAATACTCCAGATGGTGCAAAAATAGAGCTAATA
GCTCAAGATAGTGATAATGATGAGACTAGAGAAAATGTAATAAAACTAAGTGGAACAGAA
CAAGAA

>gnl|Apo_MPI_N|623 cDNA; Alvinella pompejana; LEN=326
CGCAGAGTACGCGGGATATCGTGTGCTCGGCGTCTGAAGATCAGTTTTAATACTGTTTAC
CGACTGATTTAAGATGCCGTCTGTATTGGACACTTGTTTTTAGAATATAGTTGATTATAA
ATATTAGATTAATGGTGAAATTAGTAGGGAATGTCCTATAGACGTTTTCTGGGAACAAAC
GAAGAACTACTTTAGTTTGTTCAATCAACTATCGGTCAACAGTGTACATCAGTAGTACTA
ATTTAAAGTCGGTGAACGGGAGCGATATACAAAAGAAAATAGGAGAGTAGTAGAAATAAA
TCCATCATAAATAAAAATACCTAAAT

>gnl|Apo_MPI_N|624 cDNA; Alvinella pompejana; LEN=670
GAGCCGCTCGCTGACTACATGGCTCTGCTGAACTCGTCGACTAATTTCGTTATCTACATC
CTCTTCTCGCCACATTTCCGGCATACGCTGCTGACGGATGTCCTCTGCCAGCGATCCGAG
CTCCAGAAACACATCCAGCTGACGTCAGCGACCAGATTCCGAAGAACAGAGATCCAGGAA
TCGAGGACTAATGCCAATGGCGTCCTGTGTCCCCGGGATGATGGCAGTCGTGTCTGTCAG
CCATCGGGATACGAGGTGAACAGAACAGACGCCAATCCAGAATTACCAGAAGCCGTGGCT
ATGGATTATCGACCTTTGTTGCCGCAGCTATCAGACGCCNNNNNNNNNNAGCTGACATCG
ATAATGGATAGCGTCGAAACTCGACGTCATTGGTCACCATGACGACGTCACGTGACCACT
TGACCTTGAAGTCTAGCACAATCGGCCGAGAATTGAACGGTTTCGTTTCTATGGCTTCGA
CTGCTGCACGTGTTCCTGGAAATATGTGAAGCTGTGTCTGCGTGTGGAAGAGCTGAAAAT
AAAAACCTGGTATCTTATTTCATTCGTCCATATTTGTTTCACATTCACACCTGCGTCTCG
GTTTGCTCATTAGTGCCGATATGCATGTGTGTGTGCGTGTGTATCGTGTATGTGTCGGGG
GGTGTAGTTA

>gnl|Apo_MPI_N|625 cDNA; Alvinella pompejana; LEN=1037
GACTTACGTTCTGTTGTTGGCCAGTTCGATATGTTTCACCACAAACTTCTTCCTTTTTGA
CGACAGTCGTCCCGATCTACCATACATCACCTTCATCTCACCACCACAACCGAAAGTGGA
AGGCCAACCAGCGTTTGGACAGCCGATATGTCGGCCGGAGGACAGAAGACTTCGTGGCAG
GATAGACGTCAACATTTCCTACTTACCGTGGCACGTGCTCAATGACCTTCACCCGGAAGT
GGAGAGCGGAGGTCGGTGGAGACCGAAGTGGTGTTACTCAGCCGATCACGTGGCCCTGGT
GGTACCGTACAGAGACCGCGATCACCATTTGAGGGCATTCTTAAATCACATGCACCCGAT
ACTACAACGCCAACTGCTCAATTATGCCATCTACGTCATAGAACAGGACAACTCGTCCCT
GTTTAATCGAGGGTTGCTGATGAACATCGGTTTCGTGGAGGCTCTCAGAGAAGACCACTT
CGATTGTTTTGTTTTCACTGACGTCGACCTGTTGCCGGAAGACGACAGGAATATTTACGG
CTGTCCACTGCAACCGCGCCACCTGTCGGTGTCCGTGGACAAACTAGGATATAAGTTGTT
GTATCCAGAGTTATTTGGTGGAGTTGAAAATTTCCGAACAAAAGACTTCCAAGCCATCAA
CGGATTTAGTAACGTCTACTTCGGCTGGGGAGGCGAGGATGATGACTTATATAATAGAGC
TGTGTTCAAGGGTTACCAGCTCTCACGACCTTCAGATGACATTGGCCGTTATACAATGAA
CAACCACACTAGTCAGAGCCAGCAAACGGACAGGTTAAGTTGGTTGCAGACTTGGAAAAT
GCGTCGCTCTATTGACGGCCTGAACAGCTTACAGTATGAAGTGGTTCGCTCACAGAGAGA
ACCTTTGTATCACCTGATATCAGTCAAACTAAACCAGACACAAGTAATCAAGCACCTATC
CACATCCATGAAGGAGCAATATCTATTGAAAACCTTAAGAAGTCGGGAGTTTATGTGAAA
TAAAGACATATCGTCCT

>gnl|Apo_MPI_N|626 cDNA; Alvinella pompejana; LEN=230
TGTTAATATTTATCTGTTTCTCTGTTTGTCTTTCAGTGCGATTCTCCGTGTGGCCAAAGC
GTTCGTACGAGGAAGTTAATGTGCTTTGAACTGGATTTACTTGAAGAAGTCGATCACTCA
TACTGCGAGGGATTGGACAGGCCGACTGAGGAAGAGTCATGCAACAGAGAGCCTTGTCTG
GACTGGTCTGTGGAAGAATGGTCAACGTGCTCGGTGACATGTGGAAATGG

>gnl|Apo_MPI_N|627 cDNA; Alvinella pompejana; LEN=633
ATGTCCAGAAGCAGTACAGCAGCAAGAGAAACCAAAGGAAATTCCAAAGTTGAAAAGCCA
GAAAGGTCAGCCCCAACGGACACAGATGAAGATCTGGATGAAGATAAACTTCAGAACTGC
GTGACCATCATTAATTCAGACAGGAAATTAAATGACGAAATCTACAAGCTGAACTCACTA
GTCATTAAAGAGATGTTTGCAGCCGGCGAAGATGGAGTGGAAAAGCTTGATAAAGACATC
ATATCTGACCAATTAGTCTGCATTATGTGCATGAAGGCATTCAGGAGGAAGCGCTGGTAT
TTCTTTTGTCGTCACATCGAAGAGGTTCACTTCCTGAACGTGGTTGAGTACCGTAAGCTG
CTGCTCCTGGACTCGAGCAGTGAACGGCGGAAGGAGATCCAGTTCTACAGGGATCAGCAG
CTCCAGATGACCAAAGAGTACAAGGAGGTCAGGTACAAGGTCAAGAAGGACCAGCTGATC
CAGTGTCCGGGATGCACGACCGTGTTGTCGGCCTTCGGCGCTCTCTGCGCACACATCCGG
AGCATGCACATGGATGCGCCAAACTATCTGGATCTGGTCCGGTACGCCGAGGAGTTACGC
GAGAATCGGAGGCGGTCATCCGAAGGACGAAGC

>gnl|Apo_MPI_N|628 cDNA; Alvinella pompejana; LEN=238
AGCCGGCTTAGGAACGGTCATGGTGAGCTTGGCACTCCTGCTTACTGCAGGGCTCAATAA
CACACCTTTCTATCCCTCCAAGGTTGATTGGCAGTCCAGCCTGACCATCTACAATGCCTC
AAGCACCTACTATACCCTTACAGCCATGACCTATGTGGCCTTGGTTATTCCATTGGTTCT
TGGGTATGTGGTCTATGTATGGTGGATCATGGATCGCAAGAAGCTGTCGCTGGATGAT

>gnl|Apo_MPI_N|629 cDNA; Alvinella pompejana; LEN=627
TTTCATTTATCGTACAATTCAAACAAAACACGTACTCGTGCCTATGAAAGAAACACCTCT
CTCTGAATATTTACTACACGTACTGATACACTTACAAATACACATACTGGTACAGGTACG
TCTGTGCACGTACGCACACATACACGAGCGCATGCGCACTCAAGTTTGTTAACAGAAATC
ACCATTCACGTGCAGGTCAACACCAACAATCGAGTTTTCATTTATTAATTAACTAATATC
ACTTGAGTGCTATTGTTTAGTAAATCAATATACAATTCACACACACACATGCGCGCGCAC
AAGAAATATCTAATTATTTACAGTAATAACACAATATAATCATTTCATTAAGTACTTAAT
CCCCCCCACCAGCTGAAATCTGACTGACTTCCCTTAGCACGTAACACAAGCACACGCGAC
ACAGACACGGTACAGGAAGTACTCGCGCACAACACACGAGTTAACACACACAGATCTCAT
ACGTAGCACACTTAACAACAGCCACGTTGCACAGTCTGACGATAAACACAAACACACAAA
ACGGATTAACCCCTTCCTAGCACACGCCGACTAAGAACCAATGCCCTGACATTAAGCAGT
GTTTAACATCCTCCCCCATCCCGTCCC

>gnl|Apo_MPI_N|630 cDNA; Alvinella pompejana; LEN=358
ATCGCAGGTTGCAGACGTCGCCGATTGCCGACCTTGACCTCGGCACGGAAGGTCGTTCTT
TCTTCCTGCCAAAGGAGGCGAGCACTCAGCGAGAAGTGTTGCATGGAGCTCGTGACGCGA
ATGTGGGAAGCTCGAATTTCGCTTCGCTTGGTCCTTAACGGTCGAGTGGAGGCCAAAGTA
AATTGTAAATTTACTGATCTGGAGCCGCTCGCTGGCACAAGAATGATCTCAATGGCGCAA
CCGACCCAGCACCGAGCGCTAAGATGTAATGTGTACAGGGATTGACCACGACCCAGAACA
AAACATGTCGACTCAAGTCGGTCCAGTCAGGAAATACAAGCCGACAGAGGCTAGAGAA

>gnl|Apo_MPI_N|631 cDNA; Alvinella pompejana; LEN=658
GGAAATGCAATGCTGAGAAGTTTATCCAAGTTTGACGATTGTGTTTTGACAGTTTAATTT
ATATAGTTTGTTGGTCATTCTATGCTTTAGACAAGGAACATGTCGACATTTGAGCGAGGT
ACAAGTCCTACCCTTTCCATGCGCGAAAAGTCTCTGCTGAAGCGACGCATCAACAGAGAA
CACAACAGCAACTTTCGTGCAGGTTACGTAAATATAAACGAAGAACAGTTACACAAGACT
GGTATAAGAGGCCGCAAACGCTACATCATCTACATTGTCACCTTGCTGCTGGCACTAACT
GTTCTCATCAACATACTTATAACTGGAACCATTCTGGCTGTACTCAGTATTGGTCGTGAA
GGCATGGCCTACCTGGAATTCATACCAAATGGCCTGTTAATACGATTCCTAAAGAACAGT
GACATGGGAAATATCTTGTTGACAGAAACTGAATTCTTGTTGACAGAAACTGAATTTGGC
AGCCTACCTGAACAACCACTTGAATTATCAGCATCAGCTGGAGGCCAGGTTCAGCTACAG
GTTTTCACAAACAGAGGAGCAATATTAACCCTGAGAAACAATGAGACAGTATTACAGAGT
TTAGATGGAGTAGAGATACTAGATCCAGATACTGCAGAGACAGTCTTCTCCACTAACC

>gnl|Apo_MPI_N|632 cDNA; Alvinella pompejana; LEN=517
TTCAGCGTAGATTGAGTATTTTCTACCCTTCGTACCAAGTACTCTGCTTTTCTTCAGGAA
AAAAAAGCTATTTTCATAAACTGTAATGGTACTATTGGTCTCTATAAAAGAGTTTAGCAT
CTTCACAATAGACTTTTTGATATATATGTCTGAGCCTTTTGCTCTTTTTTTGGTACTTAC
TCCCTTCATTAACATCGATGAGCTTAAAAGATAGATTTTGTTGTTTTCCAAAGTGGTATT
TGATATTTCCGAGACTTTAGTACCGCTGACCTTAATATATCCACCTTCAAAATAGAGATT
TGATATTTTTATTATAGATGAGTTCTGTAAAATGAGAGATAGATTATTGATTGAGACTTT
TCCATCTCCAATTAAAGCCACATACTCCTTTTCTGTCATTAGTAGCTTAGATTTTCTAAA
ATCGTACTTTCCAGCTTTAAATAGTACCACCGTTCCATCAGGGACACTCTGAACTATTTC
GATAATCTTCTCCATATCCATAGCTGGATTGACTTCC

>gnl|Apo_MPI_N|633 cDNA; Alvinella pompejana; LEN=693
AGTTGTGTCCAAACAGTAAAGGTTGACTTTTGACCCGGCAGCTGAGAGTAGTATGAGTGA
TCACAAAAGGAAAACAGCACCTAATTACCAATCAGCTGTTGTCAGAGAGGTCAGAGCTTT
TGTAGCGAAGTATTCCTTCTCATTTGGAGTTGTGTGACCAGCCAGAGCAATTATTCTTCA
TTTCAATGAACTCGCTGATTAAACACTGAAATATCCACAAAGACTGCTCTTCGTGCAGTG
ATGCAACCGCGATGAACACCAATTATGGGTCAGAGCTGTGGAATTCTAGCTGACATCACG
GGAAAGTTCCACAGAATAGAAGAAGAATCCTTATTTTGCCTAATGGAATCAACTCACTAA
GGTACAGGGTGACATCTCTGTACGATGATTCATGTCGGTGGTACAAGTAATATTCTGAGC
ACACAACTGTAATACCTTGCGATGTTATTAAATGAGTATGACCCAACACCTGAAGTACTT
ATGAATTGTAAAAAAGAAACATTTCTCACTCACACACAGAAGGGCCGAGATTAAATGAAA
TACCTATGTGAACAATCCAGTAGGAGTGGCAATGTTGTGTGGGAGGCAGCACGTGTTAAT
TCATCTAACAGATGGCTAATTAAGCTTTACACTACCTGTCAAAGTATAAACACACGACCC
GGGCAGGGCTGGTTGCGTACTCTGCGTTGATAC

>gnl|Apo_MPI_N|634 cDNA; Alvinella pompejana; LEN=803
CTATTCAGACAACTCAGACGATACATGGAGCCTTCCGTTCGGATCACAAACAAACCGCTG
TAGTAAACAATACACAAACGAAAGGAGCGATGCCGGATTTCTAAAACATCACCAAGATGT
CGTTTTTTATATAGCACACATCGGCAATCGGTTACATAAATCCACCGTATGTAAAGGAAA
TTACTTGTAGCCGATTCGAATCTTCCAACATTTCTCGTTTCCAAGGCGCAAGCTTCTTCT
GTAAACAGGAAATCCGGCTCTTGTTGCCGAGTCTGCGCAATGGCCATCTTCAATAGTGTG
AAAACGCTTCGCAAGGGGGCAACACTTATCTTAAGAACTGCATAAGAACCGGAGCACATC
ATAATAGAGGTTGAATATTTGTATGAAGCCGTTGTAAATTAATGAAAATACCAATCATTT
ATTATCAGAATCGAAATGTAGCAATTCTTTTTCTAGTAATTCATTAAAGAAGCTATCTTC
TTTAAAAAGACAACTTTACCTCTATTTGGAAATGTAGATAAAAGGGGTGTACTTTACGTG
ATAAGAATAGTTAATGATACACGATAATAGTTAGGAAATGTACAAGTGCCCTCCGGTGTA
TCTGAACTGTATGTTTATACAGTTCATTTCCTGTCTTAAGGTCTGGATTGGTGTCACCTA
TCAGTTACCATAATTAATTATTGGCAGTAACCCCAGCTAATCGGTCGTGTAATGACAAGT
CCAGAAATAGACGTAGTCATGTTTCAGAAGAAATATTTAGATGATCTTTAAAATTTCGAA
TACCCGCGTACTCTGCGTTGATA

>gnl|Apo_MPI_N|635 cDNA; Alvinella pompejana; LEN=1157
GTGTTGACTACCTTGTTGGACTGGACACCCCGAAGCTGCTTGTACCGGAGGAGTTCAGGC
CGACTCGTCCTGATCGTGGGTGGATCGTGAATCCCTTCAGTAACCCAATCTGGATTATAC
CAGCAGCTCTGGCACCATCTCTTCTAGCAACGATTCTCATCTTTATGGATCAGCAGATTA
CAGCCGTCATAGTCAACAGGAAGGAAAACAAACTCAAGAAAGGTGGTGGTTACCATTTGG
ACCTGACTTGTATCACCATACAGATAGCTGTATGTTCACTGATTGGAACCCCTTGGTTCG
TTGCTGCCACTGTCCTCTCTATAAACCATGTTCACTCATTGACTCGTGTCTCTGAGACCT
CAGCACCAGGTGAACGACCAAAGTTCTTAGGAATAAGGGAGAACAGGCTGACTGGGACAC
TGGTGTTTATTCTGATTGGAATGTCTGCACTGATGGCAAAAGTCCTTTCTTACATCCCAA
TGCCTGTCCTGTATGGTGTCTTCCTTTTCATGGGTGTGTCATCTCTGAAGGGTATCCAGT
TGATGCAGAGGTTCCTCATCCTCTTCATGCCGCAGAAGTATCAGCCAGACTACATGTTCC
TGCGCCAGGTCCGACTGCGACGTGTTCACCTCTTCACCTTCATACAAGTTATTTGTCTGG
CCTGTCTGTGGACCATCAAAATGATCAAAATGGTCTCGATCATTTTCCCACTCATGGTGT
TGGCCATGTGCTTTGTACGAAAAGCTCTCGACTGGGTTTTCACTCGCCATGAGCTGAAGT
GGCTCGATGACATCATGCCTGAAGCACATAAGCGTGAGAAGGAGGAGCGCAAGAAGAAAT
TACTTGAGGCCCAAGAGGAACAGCTGATCGAGATGTCTGGAGGCCTCGTTATCCCGCGTA
CTCTGCTCGTTATCCCGCTGTCTGAAGGCAGGTCTATCCAGATCCCTGTTGACAATATTC
GATACGACCCAGTCACCAAGAAACTGCAAGTCAGCGAGGAGATGTCGCAGTCGGAAATAT
GGAACCAGCTAAAAGACACGGCTGGACTCGATAAATATACTCTTAGATCCAGGTAAGCTT
GTTGATCCTGATCATGAGAATGATGATGTCTTGATTTGCAGTGTGCACCGGAGTTCTAAT
TAAGCATTTGTTGCAAG

>gnl|Apo_MPI_N|636 cDNA; Alvinella pompejana; LEN=274
GTTAACTGTTTAAGTGTGAAATAGCTTCGGTGTAGCAACGGTCCTGTGACAGGAATACAT
TTAAAATGAAACTTTAAACAAAAAACAAGGACAAATAGCTAAACAAAAGAATAGTTATAA
TCGGAATTAGTGTTTTATTGGTTATATCGTTTCAGTTTGATATTGTTTCAATGAGGTTTT
AACCTCGGGTTGCTTCCCAAAAGTAGTAGTAGGTACAAATCGATTAGTAAATAGTATCAG
ACATAAATAATGTGGTCGGTCGGTCGGTCTTGTG

>gnl|Apo_MPI_N|637 cDNA; Alvinella pompejana; LEN=274
GAGTACGCGGGACGGACAGACAGATCCAGAGGAAGTCGGGCAGACAAATCGGTAGATGGA
AAGACTGGCAGATAGAAAGACAAGGAGACAGAAGATCGTCTTTTACACAAGAACTATATA
CATTTTTTATTGCGTCTCGGTATAGGAATCGCCGTCTGACCGATCTGGCGGAAGTGGTTC
TAGCTATAAACGTTTTATGTAGTTATTATTCTAGCAAATGTTTGAAACGACAGACATTAG
ACAGTAAGCGAACGGCCGACTGGTAAGATTGTTA

>gnl|Apo_MPI_N|638 cDNA; Alvinella pompejana; LEN=317
AACGCAGAGTACGCGGGAATATCACGTGTGCCTTGCAAAGACTGCACCCAGCCAAGCGCC
AGAGGAACGTTTAAGTCTTTCAACAAAGGCATTATAACATTACGAGCGATCGGAGCACAT
TCTGATAAACAGAGGTGTACATACGAGCCAGAACGAGAAATAAACCAACATACCAGCTGG
CAATAAACAAACAGCTCAACGTACGGCCACGGTTAAGAGTCATAATTTACGAAGCACTTG
CACGAACTGTGCTCACAAACAGTATTCAATACAGACGAAAACATCGCTGGGGTATATGGC
TGGCTGGCTGGCTGGCT

>gnl|Apo_MPI_N|639 cDNA; Alvinella pompejana; LEN=521
CACGAGCCGTGAACTGCCGCGTGTGGTCAGATCGTGTTCCACTGCCTTCTCTTTCTACGG
GTTTGTATCTTAAATAACCGCCGTATGACGTCTGCAAGAAAAGTCAAAAAGAATTTCTCA
AGTCGTCGTCCACGAGAAGTGGTGCATAAATGCTTTTTAGATGGTTATTTTTTTAAACCA
TAAAAATTGTCTATAATTACTACACGATTTGAATCGAACATAATACTATCTAAACGGGGC
GGTTGTAAAGTAGCATTAAACAGCGAGTTAAATTATTCAAGTACTCATTTGGATTTATCA
TTGTCCTGCGTCCATCTCGGTTAAATCGGTCAGACCCTTGGGTTGTGATTGGAAGCTGAT
ATACCTCATTATGTCCATGAGGTAAAACGTCAGAAAGGCAAGAAAGCTGATTCAACACGA
GAACGTATCTATTTATTGCTCACACCCTTTGTTAAATAAAAATACCCGTTCGCCTATACC
TCATATTACACAATCCGGGGTCAACCCGCGTACTCTGCGTT

>gnl|Apo_MPI_N|640 cDNA; Alvinella pompejana; LEN=254
GTATCAACGCAGAGTACCTGTGCCAGCCAAGCCCACACTCTGCCCAGTGCCTGCTGTAAG
GCCAAGCTCTTTGTCAAGCCGAGATCGCTCCACCATTGATACAACATCGGGATATGTCCA
ACAAAAACAGCAGAAGAGGCCTCGGTATAATGGCACAGTGAAGGTCATGGCCATGGACAT
CAGCTGTTCACATTCTGGCTCACACTCCGAGCTGAAGAGAGACATTCCAGCCATATCAAT
GGAGGAGTGGCAGG

>gnl|Apo_MPI_N|641 cDNA; Alvinella pompejana; LEN=529
AACTACTTTGCCTAAATTATACACAGATTCATCCTTGAGGTATTTGCGTTTGGTAATACG
AGTAAGGGCGGAGTGCTTGCCATGTGAAATGGTCTACTCGGATCTGACATTTGTTGGCGG
TACGCGATATAAACGATGAAATAGCGAAGGGGTCAGCGGACTGGGAGAATGTTAAGGGTA
GATATAAGACGGCAGGAAATCGGGGTGTTGATAAATTTAGTAATTGTACAAAAGCAGAAA
AGTCAAGTAGTCGTGACCTGATCAAAAGGTTCCTCCATGACCTTCAATTGGGTTACATTG
GATTTCAAGGGGACGCTTTCAGGTAACAAATACAAAGAAGAATGTTTCGGAATTTCATCC
ATATTCCAAATCATATTTAACTCGCCATTATGTGAAGTCGTTGTTGTTGGAATCCGAGAA
CTCTCCAGGCCGACTCTGACCGAATCCAGCCTCCAGGTGTAGTCTTAGAGGATCAATGTG
GTAGTCAGTGACCTGGTGTAGTCTCAGAGGATCAATGTGGTAGTCAGTG

>gnl|Apo_MPI_N|642 cDNA; Alvinella pompejana; LEN=1234
GCCAATCGACTGCGATACGTCTGCCCACCACGTCGCCATATTTTGGGATACTAAGCCGGG
TTTCCTTCATATCACACCACTTTGTCGTTAGTTTTAGGCAGAGAACTGTTTTTGATTCAC
CAGCAAAATATTGTTAATTCTAGTTTTTGTCTTAACTGCAGACTGTCAAACAGCTATCAA
ATTCTACACGATTTCTTACAACATGCAAATTTTATGTCTACTAGCTTCAATGTTGAGCCG
CGTCTGTATTAATCAAACGCGGAGTGATACTCCCAAAAGAATACAGAACTTTAAAGTGAT
AAACGCTTCCTGTACACATAAAAGATTGACGTTAACTTAAAGTACACTACCGGGGCACGG
AACAAAATCCTATGCTGCTACACAGACGGGAGAATCCGTAGACAAACAATATGCTGTCAA
AGAGATGGAAAGCTCTGGCTAAGGTCACAGAAACGTCCAAGGACTTGGCAAAAACTTAAC
CATTTTATCTGCTCTTATCTACACCGGTCCCGAAAACGAACAGACAGAGGAGAACTACAC
CATTTCATATTAATTATTCAGACTACTCCTCACACCGGAGAGATGTTGTCATAACAACTA
GACGTGCCGGAGATCAACAGATCCGATAGTAGCCGAACGCTATGAATGTTTGAGAAGAAC
CAGGTTTGGGGCCGGTCCAAGCACAGAGTGACAAAAAATGGCCCGGCCGTGTTGATACAC
CGGCCAAAGCCGAATGATGAACGACCGCACACGGAAGGCCACAATCCTGGCCATTACCTA
CAATTTGCACCAGTTCTCTCTTACTCAGCCATCCAGCCAGCCGGCCAGCCAGCCGCAGAG
TACCGACCAATAAACATGGAGCGCCGTATTCCAAGTACAACGGTATTTTTGTGCCCAACC
ACGAGTGATCAGTGTGTATTTGTAGACAAAGTCAGTCATAACTTTCCGCGGTGCCAGCAG
CACAGTCATACGCCCCAGTGAGAACAGTACACACGGCGACCACACAGACACACACACGCC
AGACTATTAAGACGAATGCAGGCAGACATCGTTATTACCTGCAGGTCAATGAGTGCCCAC
TGATATCAGACACCTGCCTCTACGTGTTAATAGCCGACTCCTTGACGACGTGCGGACGAA
GTTCATGTCTTCGCCTGCCAAACTTGATTACATCGCCTGGCGTGTCCCAAACAAACAGAA
CAGGTCAGTCCCACATGCCCGCGTACTCTGCGTT

>gnl|Apo_MPI_N|643 cDNA; Alvinella pompejana; LEN=212
CCACCACCGGCCTCGGAACCAAAGTATGTAACTGTTAGGCATTTGTTCGTTCAAAACAAA
ATGCCGACCGACGGCGGTGGACGAATCAGGCGTGTGCACGCAGTTAAATGAAAGACAAAA
GTGAACAACAACAGTATTAAGACGACTCTCCAATGTTTAAGCTGTGGAACGTATTTGATT
CGGCCACCGGTCGACACAAAGCCATGTGGCGG

>gnl|Apo_MPI_N|644 cDNA; Alvinella pompejana; LEN=401
GGGTGCCAAGGGATGTAGTCAGAACGATTCTACAATACAACCTCCCACGTTCATCTGCAG
CTTAGACCGAACCCTCTCGTTATCCAGCCGTACCCCTATTTCTTACAAAGAAAGGTAGTA
TTGCTAAATATAAAGAATCTAAATGAACAATTATGTTTATTTAATAAATTCAGTCAAGCA
GCAACTAAATATTTTCAAACTGAAGCCACAAAATGTTTATAGTTTTAAATAAATAATGAA
ATAAAGCCCTGGTTAATGTTCTTCCGATGGATTATTTTATTTCAATATCGCAAATGATAC
ACTTACAGAGGTTTCACTGTAAATGTTCTTATGACCCGCTTTCCCATATACTCAACGCTA
GTACAGGGCCAAGGACATTAACTCTGCGTTGATACCACTGC

>gnl|Apo_MPI_N|645 cDNA; Alvinella pompejana; LEN=349
CACCCACTGACCCGCCATCTGAATACTTACACGTGTGTGTGAGCAGACGGATTGATCACG
TGAGCGATCAACTGACGCATTGACGGAATGGTAGGTATGACAATACTACTAATAATCATT
TAATAGACTAAATTGGACATAATAATTTAACCTAATTTAAAACCCTTTGTTTATTTGACT
TACCTGTCACTATTAACGTGACAAATACTGTTTTTGTTCCAATCGGATTGCTAACTGTAC
ACAAATATCGTCCGCTGTCACGCACCAGTGACGTCAAAATTATTAGATTTCCTCCCTTTT
GCCTCACTCTGGCTTGGTCAGGGCTAATGATGACGTCATCCTTAGACCC

>gnl|Apo_MPI_N|646 cDNA; Alvinella pompejana; LEN=1300
AAAATCAAACATGCTCTGACAGGCAAACAATACAGCCACAAACAGCTACGATAGACACAG
TGATCCTACACTTCTTTCATTTCTACCAATCACAGACAATATAATTGCAATGCAGCTAGT
GCATTTCTTGAACTACTTAAAAACCTAATGAACACTGGACTTTCTCCCAACATTTAGTAT
CCAGTGGCAGAAAGAAGACAACCTTTGCAGCAGCACTGCATCACCATTAAAACTGACCGA
TTCCATCAGGGTCTCAGACTGAACTGTTTGCATGACAAATGCACACAGTGAACCACCAGC
TGTAGAATTATATTAGCAGATGGTAAACACTTCTTGAGAACTAACACATAGATGCTACAA
GTCCATTCTGGAGGTGCACAATTGCTGGCTTAAGCAGTCTGCTTTTGATTGATGAAGAGT
AAGAATATTGCCATCACAGTGAACATTACTCCCACTAGAACGGTATTATAAGGTATTGGA
CAGGTGGATTTTTCTTTTCTTTTTCCAGTGTGGTTTGTTCTCGATACCACTTTCTGTGTT
ATGAGTACACTAGTTTGCCTGCTAACTCTCCACTGACTGTGGCCACCTCCATTCTTGGCA
TACTTGGTTGGATAACACAGGTAATTATGACATGCATGATAGCTTGCACGAGAATAGGGT
ACCATATTCAATCTGATACAAAGTTCAGTTCTTAACATTTGACAGCTTAAAACAATGGAT
TGGTTAGCCTGATTCTAATGTTAGTCAATTTCTTTCTTTCTTGCAGCCACTCATCAAATC
CAATGGATTTGGATTAGATGACATTGTCAAAGGAACTTTGTATGGTACCCTGATATAAAT
TGTAGAAATTCATTGTACAAATTCTTCACTTCTTATGAAATTTACGCCTTGCTGCTTTGA
TACGTCGATTTGAGGTTGTCACACTGAATGGATTACCAGAACTTCCTGTGGGAGCATTAA
ATGAGAATTCAGTGTTCACTCGTGTGCCACTACCAAAGGTAGGTGCTACAGGTGTGCTAG
CAGCAGAAGGATTGGGGGTAGGAGCATTGAAGCTAAATCCAGTGCTTGGTGATGCTGCCT
GTTGGCCAGTCTGACCAAACTGGAACACACTAGCAGTTGGAGCTGCAGGTGCTGGCTGCT
GGCTGCCAAACTGGAAGCTTGGTGTTGGTGTTCCTTGGCCAAACACTGTAGCTGGCTTAG
TCTGCTGGCTTGGTGTGCCAAAGGCAGGTGCCACTGTTGTGGTGACACCAAATGCTGGAG
GACTGGTCACTGAGCCAAATGCTGGAGCTGGTGCTGCTGA

>gnl|Apo_MPI_N|647 cDNA; Alvinella pompejana; LEN=337
TATAAATATTATTTAATCGTTTATATAATTCGTATAGATATAAACTGTTCTACGACACTT
TACGCTGAAAAACATGTTACGGTTGACATTGTATAACACATTTAGTTATTTTTATTTACA
TTGTTAAGAATGTTAACAATTAGTTGATTTAAACAAATGAGTTTTAAGAACTTTACGATT
TATCAGATTACATTTAGGACATACACGAGAACAAGACAATCCTGGTTTAGTAATCCCATT
TGCAACAAATTTATTCCATCTGCAACAAATTTATCCCATTTACAGCACATTTTTCCCATT
TACAGGACATTTTTCCCATTTACAGCACATTTTTCCC

>gnl|Apo_MPI_N|648 cDNA; Alvinella pompejana; LEN=208
CGCAGAGTACGCGGGCAGAAAATCTATAGATGAAATGAGGTGAGTATAGTATGCCAGGAA
TTGTAGTTGGACCAAAAGAGTCTTTCGAAGAGGCTTATAGAAGGTTTAAGAGACAGTGCG
ATAGAAACCTAATCGTAACTGAGGCTAGAGCTAGACAGCACTATGAGCCACCAACAGAGA
GAAGAAAAAAAGAGAAGATTGCTACTCG

>gnl|Apo_MPI_N|649 cDNA; Alvinella pompejana; LEN=214
ACCAAACGACCGACAACGTCGATTAACAAACGGTGGTTAATATTAACAGCAGTAACAGAT
ACAGCTCGACGCTTAAACTTGTTCTAACAACTTGTTCTGCTAAATACCGACACGACAACA
TCAAAAACAATGACCAATCAGAATCAAGTAAATCGTAAACGTAAATATTTGTACTATTTA
CCATACAATCGAGACCGAGAGGAGGCCGTGGTTC

>gnl|Apo_MPI_N|650 cDNA; Alvinella pompejana; LEN=217
CTGCGATAGGTTTTACTGCGTTTTCCAAACACACGATCGAGTGAGTGGATAGACTAAACG
AAACAAACTGTATTCTATGTATTTTTCAGGTGCACGTCATCACAATCTGATTACTACGAA
GTTATGAGCCCGTTACTAGATCTGAGCTACGTGTTAGCGTGTAGATGTTCACCTAAAATG
TGTCACATGATCTAGACTAATTTGCATACGTCAATCC

>gnl|Apo_MPI_N|651 cDNA; Alvinella pompejana; LEN=589
TAATCAACAAATTCAATCACTTCCAGACATAAATTACAGTCACAGTTAGTGACAGATAAT
AGTAATATTACCTTTAATTACACCTGACAACAGATGGTACAAATCGTTATAAACAAACCA
CATTACATCAAATTGTGTTACTTCATAACAAATGAACACAATTAATTTCAAAATAAAGTT
TGCTTTAATGCCACAGTTTGAGGCTACATTCTACAAAATCAATACAAACTGATAGTGTCA
ACAAAATCAACACAAACTGATAGTGTCAACACAAACTGATAGTGTCAAGTAGTTTCCTTG
TATACAAAAATACCAAGTAACTCCCTTCTTTAGTCCCGTAAAAATACCTACAGTGTACGA
ATTAAGATTTATATTTCACGGTATGTTTAGGGTAGAGCTTCCGCTTTGATTAAGAGCACC
CCAACAGGGTCAACAAGGCCATCAAATGTATACCAGGACTGGTACATACCCAGGACTTGA
CCCGACAGAAGATCTGTCAGTTTGTACCACTCGGCTCCATGGACGCCAATGTCACGTAGG
ACGACCGACACCTTGGTTGGTCCACCAGAAATATTGAAATACATAAAAA

>gnl|Apo_MPI_N|652 cDNA; Alvinella pompejana; LEN=482
CACGCGTCAGGTGTTTAATATTTAATGATGTGTCACTGATTTGAATGCAACCTTGATGTC
CACAGACAGATGAGAACAACACACAATCACACACGTACACACAAACACGTACACATATAT
ACGTGTCGTACAACCTCCCCCAGAGAGGTATAGTGACAAATACACACATATTAATTAATT
ACCTCCCAAGAGATTTAACAGCAGACGATATCACATAAATACGCATTAATTATGTGTGAC
TAGTTACGGCCATTAGCTAGGATTAATTGGAAACCGACCCTTTTGACCGATAGTCACGTG
CGTGATGACGTCATAGGTCGTTTTGTGTTTGAAACTTGTTTGATTAAGAGTGCCTCGCGA
TTCATACATTACCTTCATATAATTACAGAATATGTCTATAATTAGCATTCACAAACGTAT
GTGCCACCTGTAATTAGCCACAATTTTCGCTTCCTTGTCACTAACTGGATGAAAGTCCAC
CT

>gnl|Apo_MPI_N|653 cDNA; Alvinella pompejana; LEN=458
TGGCTTTATTTGGGTAAGATGCTTTGGGGCTAGAATTCACGACCATCAAGAATTACGAAT
TATCTCCAACGGAGCACTCAACTAATCCCTCTAGGGATCAGGGCGTTATGAGGGTACAGA
AAGTAACAGAATAGAAGGTAATATATTACCCACACACACACCACTGATTAGTGGTATAAA
TAAAACATGTTTACCTCTGCTCCTGCTTATTTAAACTATCGATTCGTGATTTAAAAAAGT
AAATATTGCCTGCTACTTATTCTGTGACAAGTTATAATTTATACTTTGTTTTAAATTAAC
ATATCTCTGTTTGTGATCGAGGCATCAGTTAAGTGATTCTCTCTGATTCGCGGTAATCTT
GGTGTCTTTTGCTAATATCAGACCAATGATCTGAGCTACTGATAGCAACAGAAGCTAGCT
TTGTAGCTGGTTTATCTGAGGTAAGTTACTACTTGGTG

>gnl|Apo_MPI_N|654 cDNA; Alvinella pompejana; LEN=822
AGCAAAGACACTCATCATATAACAAACTGTGTGCACGTGTCTACATGCACAGCCTGAATA
TCAACAGAATCAATGAACTGAAGAAGACTGAATCAATGTAAACGTATTGGTAACGATCAG
AATGATTCAAACAATCCACAAAGTGCAACAATATAAACGTTCAGCAAGAAATTAAATGGC
TTTTAAACACACTTCACTGCGATCAGTTTTAAAATTATCCGAGGTATTTTAAGATAGTTT
CCATCAGTTTCTTGATCACAGAACATACTAATAAATACCATTTCCTCAAAATAATGCCAA
CAAATTAATGGTTTGGCCATTAAAATGATAAGTACTTCTAGAAAATAAAATCTTTTCAGT
CTGTGACCAGACTAGATCAGAAAGGATTTCGGTTTTTACAGGGATCATCTTGCACAAATA
TGCCTGTAAACAATAAGAAGAAATCACGTTGAGAGTCAATCACGTGAGTATTTCACTTCT
ACGAAGTCTTTAGAATAACAAAAGACTCAGACAACTCACCTGATTCTTCAGTTACCACGG
TTACCATGTCACTAAGTGCACTGTTGTCTCCTTCCGTGAAGGCACGGATTCTGTAGGTAT
ACTGTGTGTTAGGCTTACGATGACACAGAGTACACTTCGTATCCGTACCACTCCAGACAA
TTACGGAATCTAAAGACCAATCATAGCAGTCTGCGATTAATACTGCCCTGAAGTCTAACA
AATACCATACAAATTTACATTTATGCATTGCAAGAAGGTATTTCTTACCAGGGATCTATA
CCGTATTCATAAATACATGTATAAATACGATTGCCTTCAAAA

>gnl|Apo_MPI_N|655 cDNA; Alvinella pompejana; LEN=1290
TTTTGGATGGAAGCCATATAAACACCAATTGTACAACTGACTGATCTGGTTTGGATTTGA
GGCATCACAATTAAAACTCTGCAGGAGTGGTTGAAGTCCTTCCTGCTGTTCCATGGTTTC
AGTTAGTGTCATGTTAGCTATATTTGGCATGTTTATCTTGTAATAGACAACAATCCTATT
GTTGAAGGTCACATAGAACAAACACGGTACATTAACATCCTTCTCTATGGCATAATGACC
TGCACAAAACGCGGCTACGTTTTCTCTGAACTTGAATCGTACCACTTCCTTGTTCAAATT
GACGAGGTACGTGTGTCCGTCCCAGGAACAAGCTACTACTTCCTCAGACCCGTCACCAGT
GACGTCAAGTTTTGTCAAACTAAACAGCTGATGGTCGACGTATATAGACCATAGAATCCT
ATCATTGTCAACAAGAGTCAGGGTACCGTCCAGTGTACATATAGCCGAGTAGTTAGCCAC
TCCTGTCTTAATCTCTTGTTTCTGCCAGCTGATACTAGCTACGACCTCGGTAGTGACACC
AGCATTTCTAGCTCGTGCGGATCCCAGTGGATGGAACAATAACGTAGAGCCAACACTGCC
ATCTCTTCGATTATCTTGGCTTTTTCCCTGTTTGGCTTCTGCGTCATCTTTCTTATAATA
TAACGTGACAAACGTGCCACCTGGCTGTGATGCCATTAAATCCATTTCTCCGTTGTCTCT
CTGATTAACAGTCAGAGAACTCAGCTGTCCAGCCAGGTGCCAGGTGTACATGAGAGNNNN
NNNNNNNNNGTTCAAACCATCTTCATTTATATCAGCAATAACCAAAGCTTTGTTGTTAGC
CAAAATATGTTGTTTGTGGGCTGGTTTCAATAAAATAGGCTTTCTGTCTTCTTGGTTTCC
TAATTCATCCTGAGGAATGTGTTCGTGGTCAACAACAAATACATAGCAGTAGCCCTCCGA
TGTTAGCACAACAAGAGAATTCAGGCCTCCTTGGTTACACACATCTCCTATTAGCAAACA
AGTTATAGTACCAAGATCTGAAGCAGTAGCCCAAGGTTTCTTTGCTCTGCCCTTGAAGAT
ATACAGGTCTCCACATATCGTGCCCAGAATTAGCTCATTGTTCTGGTCGTTGTCCACATC
TCCAACAGAGATGGCTTTACTAAACACGTTGCCTTGATACTCAAATTCTNNNNNNNNNNN
NNNNNNNNNNNNNNNNNNNNNNNNNNNNNNNNNNNNNNNNNNNNNNNNNNNNNNNNNNNN
NNNNNNNNNNNNNNNNNNNNTCATGTTCGT

>gnl|Apo_MPI_N|656 cDNA; Alvinella pompejana; LEN=1532
TATCAACGCAGAGTACGTGGTGCACTTATTGACATCTCACGTCTCTCGGCTTGTACGTAT
CTGCGTCTGGGCGAACGCTTCTCTAAAACAGGGAACCATTGTTCTGTGTGTGTTCTCCTC
GTCTTTGATAAAATCATGAAAAGTCATTTAAATTGTCATGACGTGTTGTGGTCGCGTTAT
TCTTAACTGAATCATCTCAGTCGCCGGTTCATACAATGGCCACCTTCTGTAATTAAATGC
TTATATGGCCGTCCATTAATCATTCATTTTTACATATTTTTCCATACGGCTCTGACGTCG
TTGCCATATTCTCGGCGATGAATGCCTTCTCATTTTGTTACTAAATCAAATGCAACCCGA
GCCAGACGTGTGCAGACGTTTGAACAATTCCGACATGAAATTGACTTTGTTATCTTCACG
TACGTCGATTGATTTCTGTGCTTATCGTCTGATGTCATCGTCATTGCCGGCCGACTCGGT
GCCCACACAGCGTGTAGATGTCTATTGTCCGTTTGATTTGCTCAGCATCAAATCCTATCT
TACGCCAGCAGTCAGTCGGAGAACACGTTGTTAAAATTCCGCCTCAAGATATCACAAAGG
CAACCGGCAACCATAGCCGAAGTCCGGCGAGACGTCTTGTGAGTCAGTGCTGCGGGTCTG
TCTAGTCAGTCACCCTAATTAACCCTTTTAAAAAATACCTGCGCATTCAGACATAGCGCA
TGTGTGCATGAGTGTGTTGAATTTCTCTGCTTGATTTATATGCATGTTCGGGATGTAGAT
ATCGAGTAGCGATCCGGATGGTACACTCCTGGATTGGGAAATCAGTGCCAGATGGACAGG
TTCTGGATTTTTTTCCTGCCAGTCAGTTGACTGATGTACTTAATTAGTAAACATGGCTTG
AACCATTTAATGACTGCCGTTTGTTTCTGTGTGCGTGCGTGTGTGTATGTTGGAGGTCGA
ATACTAGCCAACTGCGATATTTGACCAGCAGCACGAAGCACTTGAGTCGCACGTGCACGC
ACGCAAGGACGCATGCACGCACAAACACCAGACACAGATATCAGCAGGTCGACACCATCA
AAAAGGCAAAAGTAAGTGGCGCACGTAAATAATGCGTTTGTCATGGGTCAAAACACATCA
AAGGTTTTCTTTAACGCCGCATAAACCCTTGAAAAACGAGACAAGTATATAGCCAAGAGA
AAGCGTACACTAGCCGCATCCTTTTGAAGTTCTAATTGGATGTGCTGGGGCATTTCGAAG
GCGTGTGCCACGCTTTCCTGATTGGTCAAGCAGAACCTCTGCTTGTCGAAAGCAGCTGTC
GCAATGACTGTCAGGTGCTGCCACCTTGTGGCCATCTGTAAAAGCACAGTTTATTTTTGG
TCCTCGGGCTCTGACGCAGCGCCCCTTCGTAGTCGGTTCGTAATCTTAAAAACAAGAAAT
AAAAATATTCGTTTTAAATAAAACACCTGCGAAGCAGGTGTTCAGCGCTACTTAGTCGGA
CGAACTAATCATTTCCGATTGACGACCTCAGC

>gnl|Apo_MPI_N|657 cDNA; Alvinella pompejana; LEN=299
CACTGAGCTACCTGAATACTTATTTCAGACAAGTGAAGTGATATTTCTCAGAATTCGTTT
GAAGACGTACAAGCGGTATATCTCATGCAAGTGAATAACAAATGTTGCAAAATTTCGACA
TACATAATAGCCTTAGATTAGGCTAGCGGTCTTCATTACTGGACAGGGATCACATCATGC
CAATCAACCTTCTTCTTCACCATGTTCGTTACACATGGACACCTATCGATAGGATGAAAT
TGATATATACCTCCTCTTCAAATTCAAAGCAACATTTCAGCTTATTCAAATGATTCATC

>gnl|Apo_MPI_N|659 cDNA; Alvinella pompejana; LEN=310
ATGAATCTATGGCTAGAGGTAGACATGTTTTCATCTAACGCTTATTTTGCTACTCGATAC
ACAATTTAAGCAATGCACGAGTGACCATAAAAGAATCTTCCTGCTGACTCACGTGGCTTC
GCAGTTTTTGGAAGTTAAACACGCCATTAATCATTAAACATAAATAAATAATACTAGTTA
AAAATTCAGTATCTCGGTTGACTTCCTGTTCATTAAAGAGAAGTATTTATAAAAAGGTTA
TGTTAAGACATCAGATTAATAAATCAGACCACGCAGCATGCACAGAGGGGGGGTGGTTTA
GATGACGGCG

>gnl|Apo_MPI_N|660 cDNA; Alvinella pompejana; LEN=434
CCACCGTCTACGACTTTCTTACCAGACAACTTGCGCACGTTTCTTACTAATGCTTGCAAA
CAGTTCGGTCAAAACGCGAAAGACGATCTTCATCAATATAACCACGACTAATGTAGAGGA
AACCTTGCTCTGATCTGTATTAGCCAGTTGTCAAATGTCCTTTTTATGGAAGATAAGAGT
GGAACCATCGTGTTGTATCAGAAACAACGAATGTTCCAGCCTCGCTACAGCGAGAACCTA
CCACGTGCATGCTCTACAACCACATCCCTATAATACAGTAAAAACGTATCAGAACATCTG
ACTGGATCTAACGAGATCCGACGGGATCAGGACAATGGTCGGCCTACTCACTTTGGCCGG
ATCTTCCTGAAAGATACCATTTCGGCACGTTTTCATCAGTCAAGGCGAGCCACTGGACCT
TTAGAATGGTGCTT

>gnl|Apo_MPI_N|662 cDNA; Alvinella pompejana; LEN=379
AACGCAGAGTACGGGGGAGATTTTGTTACGCCGACAGCAGGAAAAGACGGACTTTACTTT
AAAGTTTCCGCAGCTTTCTAAAATTTCTTAAAAGGAAAGTTTAAAAATAAAAAACCCCGT
TTAAACGGGGTTTTTTATAAATTAGGAAATAAATGAAAAAGTTATTTATTATTTTTATTT
TACCTCTTTTTGTAAGCTGCGTAACTCCGCCTCCTAAACCCGTTAACAATGTAATTATAA
AACAAATTGCAGATTTAACTATTACACTTAGAGTAGTTAGTCAGGAAAAACTTGTCGAAA
GGCACGGGGTTAATACTCCCGAATCCTACCGGAATCCTTTTTACAAGTACCCGGGTCAGT
TTCCGCGTACTCTGCGTTG

>gnl|Apo_MPI_N|663 cDNA; Alvinella pompejana; LEN=470
ATCTTGAATTTAAAAAAAAAGTAATTAACCATCGCCTGAGCCAAGGCAGTATGTTGGACA
TGTTACTAACGTGGAACCAGAACAGATATGAGTTTATACATAATGATTACATATCAAAAT
ATCACCTGAATCATGCTACGATCAGTTAAATAAATCTATCCATAGATGGCAGCACCATTG
TCTTAGACACGCTGACCTGTAGATGGCAGCACGTATCTGACAAATAAAGGCAATGCTGAA
ACGGTAACGTTGTTAGACTGAGTGCCCTGACTATGATCAGTAATGAACGGACAAGAACGT
CGATGACGTCAGACGCACGGAGAGGATAACGGATCCGGAATCTGTCGAACGGAATCCAGT
GCATTTATCGAAGGAAGGCTGTTGTCGAAGAAGCAGCGACCTGTCCCCTGGCGGAAGACT
GAAACGCTTCAGCTATCTTCCAGAAGTCCTCGGTCAAATCGTGTTGTCAA

>gnl|Apo_MPI_N|664 cDNA; Alvinella pompejana; LEN=515
ACGCAGAGTACGCGGGAACCACGTGATCAAATGATCGTCATGACAACAGCGTGATCGGAA
TATCGTCAGGATAATCACGTGATCCCCGCGTCGTAATCGACGTAGAAGATGCCACTTGCT
AAACAGACAGATATTTGGTTGTTTGAAGTTAAACCTAAAGTTTGGCACGATTCATTTCAC
CTTGTCTCTCTCCAGGAACGCTCAGGGGCTCAATGCAAACGAATACAAAAATTTATGATA
CCGTGTGTCTGCCTTCCCAGCAGACCCAATCCAAATCTGCATTATTGTCAGAAGAGCCAC
CCACACAAGAAGATTCTTTGCAGAAGATACACATCATCCCGGGTGTCCCAAACCCAAGGT
GAATCCTCTTCCAGGTGCGTTTTATAAATAAACATGACGTCACTAAACCGGAGTATTCCG
ATATTGCCGGAAGAGTATCCACATCGAATGCAACCGGTGAGAGAGTTGAGATAAAACACA
GCCACTAAAACACACTGCCATTAAACACATTGCCA

>gnl|Apo_MPI_N|665 cDNA; Alvinella pompejana; LEN=230
TCAAACGAAAATAATGAGTCCTACCTGGCCAGCAATACATAGAAACTCCTACGATAAGTC
ATCCAGTTATACGCTTGCATTATTATTACTTAATTCTGGAGGTAAATATCACTTTTTGTC
ATGTTTTTAGACCAATGATAAGAGCCACTATGACCAATTCAGTTAATATTCCTTTAGGCT
GAGTATTCACTTGTGTACTGCTTTTATTTATAAATCAACAATAAGAAATG

>gnl|Apo_MPI_N|667 cDNA; Alvinella pompejana; LEN=208
TTTTACAGTTATTTTCCTTTCTTGGTCACAGGCGTATCTCGGAGTTAGTTGTTGTCTATT
TGTTATACACATTCAGGCTGATTGAGGGGACAACTCATTCAGTCATTCATTCGTCCCCGG
TCACACATCTCACGCACACTGCATTACATCCGTCAACCTCTCTCTCACACACAAATCAAT
GCATCTATCTATCTATCTATCTATCTCT

>gnl|Apo_MPI_N|668 cDNA; Alvinella pompejana; LEN=675
TATTGAAGGTTTAGAAGGTTATGAGCATAAAACCCAGCTTCGTGTGATACACCTTGAACC
CTTTGACCAAATTAAAGAATACTACGCAAAAGATTGCCTAGACAAGCTTGACAGTCAGTA
CAAATTCAACTCGCAGCCTGATTTAGTAGTGAAAGATCTTCTACGGTGTTTGCTGTTTCT
GGACTTTGAAGAGAAAGATGTGTTGGAGAAGTGGAATGCTGTATACAAAAGGTTCCTTGA
AACAGAGAAGGGAGTACAAGATGAAGTAAACAAGTGTTTCACTCAGATAACAAATGAAGT
CTTTGCAGAGATGAAGGACAATATTTTGAATAATTATGAAACATACAGAATTGTAAACAT
GGTTGTTTTACCTAATGGTCAAGAACAGAATGGGAAGATGGTGGTAATACGGATGCCAAG
ATCTGAAGGAAGTAAAGTGCCACCAGGAAATGTACTTTATGCTACTCTTGTACTTGCACG
TGAAATTTCATCTCAGGAGAACGAATCGGAACACTTCCAGTTCGAGATTGTCAGAGACTT
TGGTAAATACAAGGTCAGTGAAATAAGTAAGGATGTCAGGCACCCCCAGTATAGGATGTA
CCGTAAGTTGCAACCTTCAGTGTGTCAGTATCGCGACAAAACAACACTAGAAGCTTGTAC
TGGATTTGATGGCAA

>gnl|Apo_MPI_N|669 cDNA; Alvinella pompejana; LEN=557
ACCACCACATACCACCTTATACTGTCACATACCCAGATACCATCACATATCATCAGGTAC
CATCTCATACCATCACATACCATCACATACCCCCACACAGTAACATCAACGACATCTTGC
ACGAGTCCTTAAGATCCAATAATAGTCAGTAAATTAGTCACGTGATATTAAATGTGGCAA
TTAATTAATGGCATGACACAAAATCAATGACACCAGACACCGGGGTCGCACATACACACA
CTTGTATCTATCCCATTCACGCTCCGGTGTACACAAGCAAATCCATTCACGCTCCCAAAC
CCAATTAAATGTACCTAACCAAGCCCATTCACATTGATGCCGAAACAACACATTTTGTCA
TATCCGAGTCGGCACAGGAACAATCTGCTCTTTTGAACTTCAGATAAATCTCGACTCGTC
TTAAGATGCTGGACGCTGTTTGCAGACGGGGACTGATACATTACAGTCAGAGTGTCCACG
TGGGTCTGTGGCTGTGTTCGGTGTTGGCGACTCTTTATTTGTATGGGGAAAGTTACGTGC
ATTGGTCAATTATGTGT

>gnl|Apo_MPI_N|670 cDNA; Alvinella pompejana; LEN=1039
ACGCAGAGTACGCGGGGTCCAAAACAGCAGTGAGGTGGACAGCCATGCCACGAAACATTG
TTCTGAGGGAAAAAGTCCCAAGATCGACATATCAGAAAGTTCACAATCAGTACACTGCTC
ACCAGCTCCAAATCACATGAATAAAGTTACTGACTTTGAGAGCACACACTGCAGTTCTAG
TAACTCTGTTGATATGATCTCAAACTTGGTCAGCTCTTGTAGTCAGAGACAGCAGGCAGA
TGACTTGGATACACATAACTGCCAGGAATCCGGTCTGGATTCAACAGAACCAAAATCAGA
TCAGTGTAGTTCAATGATTCAGCCTGGTGAGGATTCAGTGCCAATGGATCACTGCCATAC
CCAGGATTTTGTGAGTGGGAGTAACATGTGTGAGCCACAGCCAGATGATGGCATCAGTAA
GAACAACCACATCCATGAATCTGGATCAGGTGAAGTGGACTCAACAGAAATCCTTGATCC
ATGTCAAGCTTCAAGCTCACGTAAAGAAGATGGTGAACTGGATAGCTCTGTGTCTGATAT
TGAAAGAGAGATGCGCTCAGGCATGTCTGTCAGTGCCAATCGTGTTGTGTCTAGCAGTGA
CACTGACAAGAATCAGATGGTTAACAGGGTAGATGAAAGTGAGAAGGAAGAAGGTGAGAT
CACTGATGATGAAACAGAAGAAGAAGGATTAGCTGATCATGAGGTGCCAACAGCATCAAC
CAACACCACTGCACCCCAAACTATCACAGAAACAGTATCACCAAGTTCCATTTCTACTGT
GAAATACTCAGCCTCACATGAGTGTCACAGTGCTTCACCATCATCATCATCATCCAGCTC
ATTTCGATTCTCACCCTTTCCATCAAGTTCACGAGATTGTCGTGACTGTGACTGGGGCAC
TCCATACAGAGGCAGCAGCTGCAGTAGTGTCATCAGCAGTAGTAGTAACAGTACAGGCAA
TGTTAGGAATAGCCACCATGATCCAGAAAGGTACCCTGACTTGCAGTCTGTTCCAAGATT
GCCCGTACTCTGCGTTGAT

>gnl|Apo_MPI_N|671 cDNA; Alvinella pompejana; LEN=200
AACGCAGAGTACGCGGGCTATCACGTGACTCTCACATCTCTTCTGACAATTGGCAACTGT
TACCCTTCGGTCAGAAACCATAACAGAGCCGGCCAGGACTTCATAAATAATCATGAGATC
AACCAAATTGTCGACCAATCAGAGCGCGGCGTTAGGCTGACCTGGTTAAAACAAAGAAGT
TACGTAACACGGCACAGAAG

>gnl|Apo_MPI_N|672 cDNA; Alvinella pompejana; LEN=214
CTTATCTCATCTAGTGTATATAGCTCCTCTTCAACAGGCACAGCAATATTTGTAGCAATA
CTCTTTGCAGATGCACTAGGTTCTACTACCACAACTGCTACTTCTGGGTAGTTTGAGTTT
GGAAATAGATTTCTATGAATTTTTCCATATCCTCCAAGTCCTGCAAATAGAAAAAGGGCT
AGAAAAGAGATAATAATATGAGGTTTTTTAAGAG

>gnl|Apo_MPI_N|673 cDNA; Alvinella pompejana; LEN=830
ACTGGGCACTGGAAATGATTAAGATCACTCTCTACCTTCACAGGTACTGACGAGTCGCTG
TTAACACGTCTTTCATCCTGACCGACTGTGTCAAAAGCCTCGGTGGTTGTAGTATCGAGA
CGTCACTTATGTTACTGATCTTCCTCTTTAAACTGTCTGGGTCACCTTGTGAAGTCATCG
GTTACATTCTGGAATTACCCCAGCTTTGATCCACTACCATAAAGGTGTTCTTTTGAATTA
CAGATGCCTCGGCCTTTTCATTCAGCGTGGGTAGATTAATTCAGACGTATGTCCATGGGA
TACTGTTGATTTCGCCCCTTTTATCGCCACTGCCCTATCTGACCACAGATATCTGTAATT
CATAAACGGGAAGACTTTTATGCCGAACAGCGTTATCAGAATCACCCAGAATCCGCGTGA
TATGCTACCGTGTGTATATTTTATGAGCCTGATGAATTTGGATGCTATCTCCTAACGGTG
GAAGGTGATGACGTCACTTCAGATTGGTGTCCGGAGCGTCTATTGTATCCAAACGTGGTG
CTGGGTCTCTGGCACACGACTTCTAATGACGGATGTGACGTGGCTTGAGGGAATCCTACT
AGGAAGAGCTGAATGACGTCGGTCTCTTTTGATTGGATGTCTCTGTCCGGTGACAAGACA
ACACGTAGGCAGACGGTATGAGCCCAAGCTGCTCTACAGAGCTTTACACAGACAGAAAAT
GTGCAAGCAAAAACATGCAAAACACCTCCTGACTGGTTATAGATTTAAGTTGGTGATCCG
GATCACAGTCCAGGAGACTCCAGAATCTTGTCATTCCCGCGTACTCTGCG

>gnl|Apo_MPI_N|674 cDNA; Alvinella pompejana; LEN=1032
CGCAGAGTACGCGGGGGTTGGAGACAAGTACGTGCGTTAGAAGCGATACGTGTCTGTGTA
AGCGACAATGTGTTTGTGCTTGTGTCCGTTTGGAGTCAAATGCTTATGATTTTATCATTT
AACTACCGATTTTTGAAATTACCTATAATTGCCAGCACAGGAACGAATACAATCATACTG
AATTGAATCGTGCGGGTATTTCGGAGACGTGTGTGTGTGTGTGATGTATATGCCTTGGGG
ACAGATGTGTGTGTCTATGGGTTGGAAAGGTGTGTATGTTTGTGTTGGAGAGGTGTTCGG
TTGTGTATTGGGAGCTTTATGGCTATTTAGAAGTTCAAGGTGCGCTAAACGGGCCACGAT
GTCTTCGGAATGGGTGTGTCGAAATAACAGCTGAAACTGTGTTCGGACCTGGGCCTATTT
GTGTGGGTGTGTGTGTTTGAGATAAATATCTGTCTGAGATGTTCTTGTGGGATTTTTAGG
GAGCTGTTCATCGGGACGTATTTCTTATCTTTGACTCGTTTTCCGTGATTGTTTTCGGAC
TATCCGTTATAATGTAGGCGTCAGCTAACGCTATACTTAGTTTGTTTAAAAACAAAAGTC
ATATTCATGTGTCTCAACCAAAATAACACGAAAGAGTTTAATATTTCACAAGTCAGCAGA
GTTGTTATTATTATTATACCATGTTCATTATATCATATTATATATTTCTAGGTATTCCTA
AGAATTACGTTTAATGTGAATCGTCATGCTTAAAACAAACAGGTTTGTCCCACTTACCAG
CTACAGTACTGTATTTGAAATTAAATCATGAATTAGTTACTAGCAAACTACCCCCAGTTT
TACGTGGTGTCTGGTTTCTTTATTGTTAGCACCTAGCCACACTCGATATACGCCTAATTC
AAATATTTAGTGTCTGTTGGAAGACAGAATATGCTGAGCTGCAGGCCTGATGGGCGAATA
AGCTGCCTTCTACAGAAGAAAGTTATTGTTTCTGCAAGCCAAAACAAGGCGAAGACGGCC
ATCCACGCTTAC

>gnl|Apo_MPI_N|675 cDNA; Alvinella pompejana; LEN=343
CAAATTGGAAAAATTGAAGTGAACAGCTCGTGGCTACAGGGAGAGAGTGGATGTTAATGA
TTGGTTGAAGGTCAATGGATCCCTGTTCTGCCAGGTGTTTACGGTGTTAGTAGATTCACG
CGTGTGGCTGATTGTACCTTACACTGGGAACGGGGTGCCCTTGCCAAGTTTTTTGTTTTA
GCTGTAACAACAATAATAACAAACCCGTACAAACTGGTAATTTTTATACCAAGCACAAAG
CTTCTGTGGTCTGACTGCCGTCTTGGGTGGTGTGTACTTGTGTACGTACATATCTTTAGG
ATACAGACATGTACAGCAGTGTTTGAGGCATTAACTGCCATCG

>gnl|Apo_MPI_N|676 cDNA; Alvinella pompejana; LEN=519
ACTCGCTAGTTACCCGAGGACCCCCCACTGACTGGTAATGTCTATCTGACAGCCTTCATG
ACGGGGTACTGGGTAAACATGGAAGGCTTTGGACAGAACCCAATCCGAGATATCATTAGT
TTACGAGGGGAGTCGTTTAAACTTGGCCGTATTGAATGGGATCCTGCCTTGAGCTTGTCC
ACTGGTTTACTGTATATTAACTGTACACCGGAGCTATCGTCTCTCGATACGGCCGCTATG
ATATCAAGGTATCTGTCAGGTCACACATGGCTGGCTGGCTTATGTATTTGTCTCCTTTTT
GTTTTAGTTAACCAAAGGCCACAAATAAACCGTGCCCTTTCCGAGTGCCATAATCGTTTA
AGACCGACTGACACAGATCAGCACGTCGTGGTGCAGTCGTGGTGCAGTCGTCAGTGAAAA
CATTAGAAATTAGACAGCTGTTCCCCACTGAGATTGTATGGCGTCCAGTGGTTTTAATGT
CATCATAACCGATGAGTGTATAACAGCCGATGGCAGTTA

>gnl|Apo_MPI_N|677 cDNA; Alvinella pompejana; LEN=350
TTACCTGTTGTCGATTCCGTTGAATCGCTTTTGACAAATTTTCGTCGTTTTATCCTTGAT
ACCAACCAAGTCAATTTAGCTTCCTTGTCACGAGAAGCCACCAACAAATAGCTAACGTAA
CTAGAATAGCTGTGGCAATTTCCGTAAAGTAACCAGTTTCCATATTAAGGTCAAGGTTAG
GAAGCTAAGAATTTACAAACAAAATTCACCCCATACTTCAAAAAGTGAAACTCGAACGAA
CCCAGAGTGAACAACATCGTTTAAGGTCAGGGATGGTGAAGAAAACAATTCTTATTAACT
GATTTTTTTAATAATTTAGCAAGCCTACCAAATTGTATATAAATAAAGTA

>gnl|Apo_MPI_N|678 cDNA; Alvinella pompejana; LEN=343
TCCTAGAGGGATCATGGGGCCCTCCAAACACCTTAAATGTCGAAACTAGTGTTGACGGTT
AGTGAAAGAAATCAGATTACCTCTTTTAATTGTCTTGCTCCTGGATACATACTAACACAA
TTGTCTTGTAATTTAATAACGATTCATCTTCAGGTAATTAGGCACACCAGTATGCCTGAT
GAATGCCACCTAACCACAGTCAACAACATCATACTGCACTTGTCTTTACCTGCTTCATGC
TTGTTCTCTCAGTTAGGAGACATTACAAAGCACCAGTACCAACACCTGCATCAGGTTTCT
GACTTGTTGGTGTGTGATACCACTGTCTGGGAGTATGAGTGAA

>gnl|Apo_MPI_N|679 cDNA; Alvinella pompejana; LEN=608
ACGCAGAGTACGCGGGCTGGATTCCTGCCCGCGCCCGTGTGTTTACGACTGAAGTCCATT
TAGAAGGTTATGGGTACGTTATAAGCACAAGCGCTTTGAAGTACACCAAATGTTACACAA
AGGAAGGTGTTCACTAACATCCCAGCCTAACACCCACACACAAACACTCAGAAGCTCTGA
CAGGCATGCAAAAATGTTTTCATTGAAACTAGATAAAACGTACAATACGTCCACTGACAG
GTCTCTCTCTCTCTCTCGCTCTGTCTCTCTTTCCCAACGTTTCTCTCTCCGAGAACTATA
AAAGACAATCATAATACAAATGATTCACGCGGCTTGTAAATAAATCTTCGAGAAGTAACC
CTAATCTTCGAGAGAAGACCACCTTGTCGTAGCCTGTCTGTCCATCTCCCTTTCGACGTT
GCCCAAAGGGTTAAGGTTTTTCATTTTCGTGACGTGTCACAGATAGAGATGAAAGCTTGT
CTGTCGTTTGACAGCTCGTCTGTCTTCCCTAAGACAATAGTTAGTTGCCGTTTTCAGATG
GCGTCTGCTCTGTAAGCGGGCTTTCCCTCGTCATTTACTGGCAACCATTCACTCCGGGAG
CTAGCTAG

>gnl|Apo_MPI_N|680 cDNA; Alvinella pompejana; LEN=764
ACGCAGAGTACGCGGGGGCGACACTAGGTGTCAGCACGTTCTATTTAATACTACCCGATA
CTATTTGGCTGCCGTCTTAGTAATAATATTGTGTGACGTGTATTAATAATAAATATGACC
ACTTGAGCAGCACTCTTATCTACTAGTGTATTTAATCGTTTAACACGCCAGTAGTGCAGT
ATGTTTTTGCCCACATTTTTTCCAGCTTTGAACAAATCCCATTGTTTGTTGACGTGGGTA
TCGTGCTGCAAGTTGAATGAAGTCAGAAGGTTTCTCTTCAAACAAGGTCGTCCCTCCGAT
CGTCCATCTGTTTCTTATCTTGCTTTTTCATTTTCCGCTCTTGAAGATCATCTTCTTTCA
TTGGAAACATCGAGCATCTGAGAGGTTCATTCACTTCATTCTGTTAGTTCACATTATCAT
GTTAATATCTTTATGTCAACATTTTCTGCAACCGACCCGATTTCTTGATCTGTGCCAAGT
CGTCATTCCCTAGTGCCGCGTCTGGTGGCCGTCATTGATTTCTGCTGCATGGTTTGACTT
GGTTATATTGTATCTACTCCATCCTTCCACCGCGTCAATACCCCAAACCGATGGCTTATC
TGTTTTCTACTTTCTCTCTCCTATAGGTGCTATGTTCGACTACAGTGCGGCCAGTTCTCA
GGCCGCCCTGGAATACAAGTTATATTTACTCAACAACGCAATGGACGAGGATGATATTAG
AACGCGGATACGACTGAAAAGCAAAGATAGCGATCGATTTATCA

>gnl|Apo_MPI_N|681 cDNA; Alvinella pompejana; LEN=237
CGGGGTCGACCAGAGGCTAAGCGACAAGATCACAAACCCGATAAGTGGCTGGATGTGGCT
AACCACTGGCGCCCGCTGTCGACAACATTACAAAACGATTACATTTGTTAACCTGATCGG
AAGATTGTCTCAGGACGATATCTGTTTTATCTATCTCTGTCTGACTATGATAATCACAGG
CCTTTTAATATTAGGTCCTTCTCCACTTTGTTGGCTTGTCGGTTATGCTGTGTTATT

>gnl|Apo_MPI_N|682 cDNA; Alvinella pompejana; LEN=455
GTTCTCTCTCTGTCCGCCAGCTTGTCTAGTTTCCTATCTGAGTGCATGCCTATCTGTCTG
ACTGATTCACATATTTATCTTCGCGCCTGATCACCTGCTAGATTTGCCGAGGTCTCCGTT
CAATCGATATTCCAGATAGGTGTGTATGTTTCAAACCTATCTGTCGTATCTCAGAACAGA
TATTCCCTGTTCTTAGTTTTGCCACCAAACCATCAAGAAAAAGTGGAAAACACGCTCAGA
AAGCACACGATCAGTTCACCAACACGGACTGAAACCGCTGCGTATTGTGTTTACACGAGA
GTCTAAGCTGTGCTTTCCTGTGTGTGTTGCTCTGTGGGTGTCGCTTAGCATGTGTGTGTG
TGTGTGCTAATCCGTATGCGTGTGGATGCGGGTGCGTGTGATGTTTGTTGATCTGCGCGT
ATCTTCCTTACCTCTGTGTGTATAGTTCGCTGTGT

>gnl|Apo_MPI_N|683 cDNA; Alvinella pompejana; LEN=1070
CTCATATGAGTAGTAGACGCATGTCTCAATCTGAATGCTTCGAATAAAAGTCCGATAATA
CAAATAAAGATAAATTAGATGAGGCGAGCTTTCTGCATTATGAAGGTAGCATTCCTTGTG
GCGAACAAATATACAATGTTAATTTTCTGAGCCGCAATCATCTACGCTTATTGAAATGAC
CTGCAAGGGATATTGCTAACTAATGGATAGTGGCACTCTTGAACTGGTCTAGGTATCTGT
ATATGTTCATGGCATGCCAGACTGGAAGAGTACAGACATCATTCTGTGAATGTATTGATA
TACATATAATAGTCCTTTAGTCAAAATGGGATTCTAAAATACTGCAGAATATATTGTGAT
TGCAATGTACTTATTATACACATGGAAACGTAAATCACTAGTTATCATAGAGTGATAGCT
TACCTACGGATACTGAGTAATCCATGTGTATGTGCATACATACTTCAGTCAGCTCTCCAC
CATCTCGCCTTCCATTTGCCCAAGGAACAGGTATAAACTCATTTCCTGCTGGCAGTAACT
CTTTGATGACATGATCATCAGTATCATTTCAGTGTCATGTCTCAGTAGAGAGTGAAATAG
CAAAATGCTGAGATATAATATAGTCGGCCTGAGGTAAGGCTTTACTGTTCATAGGTTGAA
CTTTAAGGAAACCTGCCGATATAAATACATGCGAAGGACAAATAGCACGCAGATTATGTT
TAGCTGATTTGTACTAAAGGCGCACACTAACCACATTGTAATTAGATCTAAACACAGAAG
ACTAAAGAGTTGACACCAACAATAAGTTATTTGCAATGCCTGAGTTCCTTCTCATAGCTG
CTGATAGCGGTAAATGGAACACAGAAAGGAAACATACGTATTATCATTGTTTAGATGGCC
ATGTAATGAACGACGTGCCGTTCAGCTATTTAAGCAGATGAGTAGTAAAAACAGAGATAC
ATTATGTGGAAAGATACAGCATATTCGCCATGGAGGCTTGAAGTTATCATAGATCAATCA
ATATTTGAGTAATTTATCTGCTGGGGAAACCGAGCACATCGTAGCACGGA

>gnl|Apo_MPI_N|684 cDNA; Alvinella pompejana; LEN=750
ATTGGCCTGGTTTCACCCAGTCCTTGTTAAGTCTGTCAGGGGCTTATCAGTTGTTGATGT
CTTTCACTGGCTATTGACAAGTTTTGAAGTACGATTAACAAAGCGATGAATGTCCTTCTA
GTAAGACCACACGTTTGTTGAGTGTTTATTAAAGATTCCTCTTGTTTTTACACCGATAAC
CTTGAAATGACGAATACAAATATTTGTAATGGCATGACGTTACAAGTGTTATAGACAGGT
TTCAGTTGAAAACCTTGAGATGTATAGGCGACTGTTTGCATTTAAGAATACTACCTTGAT
GTGGTTTCTTTCCCACATTATGCACTACAGATTCGCACTCATTATTTCATTAGAGCTACC
TGATAATTTTGTCCATCAAAGTTTTCTCAAACCTGTTTCTAGTCATCCATTTAGTATATG
CATTTTACTGGAAAGAACCATGCCCACAATTCAGAACTAAGCAGATTCCTCCTTTCTTCG
ACAGTTATTTCAGACTTGCGTTTTTGTGCCTTTGTGGTTTCCGCCATGACTATATACTAG
ACATACAAAATAGAACAAACAGGTGGCTTGCTGAGTGGCAAAGCGATACTTATCTCTTGG
TCTATATTTGCTCACTTTGTACCATGGCCTTTCAACGCCGTTCTATAGGAGTATAAATGT
GATCCAGAATTTATTAATAAACTCACTCTGGTATATTTCTGCTGCGAGCGTCAATAACCT
GAATTCTTAAGAAAGAAAATAACATGTTCC

>gnl|Apo_MPI_N|685 cDNA; Alvinella pompejana; LEN=1241
TGCCATTTATCGGGCACTTTAGGAAGCGGAGCACTAGAAATGTAATTCGTATCTGGGCTT
CGCCGCCTTCTGTGTCCTCGGTCACATCGACCTTGTTTCAGATTTTTTCATCTACACCGA
GGTGTCTCTACCACGTCAACCTAACGACCTTGCCAGGATAACTTTGCCAGTTGACATGGA
TTCCACGGTACGCTACCGCCTGGATTTCTGGTATCACATGTTCGGAAGCGGCATTGGAAC
GCTAGCTGTTGAGGTAACGAAGGACGGCAGACGAACAGTGATCTGGGAACAGATTGGTCA
AAGTAAGACGTAGAAAGTTTCGGTTTCAGCTTTTAACCGACGATAACTGTTACAAAGTGC
GCTGCTTTTCAGCTACACAATGCATTCTAGCGTGGTTTAGATTTAGTTCGGGCGTGGGCA
TTGGGTGTAATCTCATTCGACCTTAAAATCCTGCTCTTTCTTTCCGAAGCTGGTAATCGC
TGGATTCAGAACGTCATATCGCTTCCTCTGGGAACGACTAGGGTTCATTTTGCTGGCTAC
AAGAGCAGCAGTGAAAACGACGTGGCCGGCGACATTGCCCTCGACGACATCGCGTTAATC
CGCGAGACGGGCCCGCAATCTACAACCACTACAACTACTACCACCACCACCACAACAACA
ACAACCAAAGCTACCACAACAACCTCCGCCGCCACCACCACAACCACCACCACGACACCG
AGAACCACCGGTAAGCAACCTGGTTGGCTAACAAATTAGTCGCCTCTCCAAATTTCGCCA
TTTAGTTAATAAGTAAAGGAAAAGTTGGAAACAAATCCCCAGACCTCGCTTTTTCAAGCC
AGGAATGGGGATTTGCCAGACGTGACTATACTACGATAACTTTAATTCGATTTGCCTACG
GACATGTAACGTCGCGGCAAGCGTCATTCGAAACTTACTATCGTTTTCTCTTAAATCTAC
AACAGCGACAGCTACCACACAGCGCCCCATCACCGGTACTCCCCTTTCATCGGCACCGAA
AGGCGACTATTCCTGGGGATACGAGAAAGGTCGGGATTCGTGTTTTTTTACTTTTGTGAT
CGTCTCTTAAGTTCAGCGATCTAAAACGGTGTCCTCGTGGCGCGTGTAATATTTTGCTCC
CATAGCGAGCAAGTGGTGAATCGCTCACTAACTCGAACTGCTTTCGTTGTAGGAGCGTAC
GTGGCCTGTGACAAAAAGGGAGCTCGATGTTTCACGAATAC

>gnl|Apo_MPI_N|686 cDNA; Alvinella pompejana; LEN=301
CTTCCACCTCTTCAATTAATTAAGGTAAGGCCAAGGCAGTAAGACGCAGAGAGAAGATTG
TGTTATTGTATAAAGGACGTAATTGTGTGTCTTCGTTGTTGACATTTCTATGACAACTAC
CAGAATCAACCTGAAAGAAATATAGTTTTAGTTCGGGGATTAGTTACAAATATCATAAAA
AGAAATATTGTCATTTTTTAATAGCACGGACCCAAACAGGCGGATGGTATAACACTAAAT
GGAGTTGTGGTCAGTATTCCAGGATCCAGGCGTCGGAGAAAGGATCGATTTGAAAATACA
A

>gnl|Apo_MPI_N|687 cDNA; Alvinella pompejana; LEN=652
GTGCCGGCTTTAGTGCTCTGGGTGATACATTATGCTTAACCGAAATTGCGCTCACCTTTA
ATTCTGCCGTGTACTTGGGATGCTATTAGTTCTGTGTTCGGTGGCTGGTCTGATTGAATA
AATAACGCATCAGTAGGCCGTCTGTTTGGAATTGTATGATGACTTTCTTGGCAGGTTAGT
CTGGCTTTGGTGTGTCCTCTATTTTCTTAGCTAAATGGTATACATGCACACATTGATGCA
CAATTTGACTGTATTGGTTTTGTTTAGACAATTAGTTGTGCATCAGTTGCTGAAGGCAAG
CAAGTGGCTAGGCGGTTATAGTTCTAACGATGCTGTCAGCTTTTGAACTGTTTTCAGTGA
GATGTTCTGTTTGCCCGTCCGTTAAGCTCTGATTTGATATATTTCTATGCATTCTGACAG
AGCAAACGAAGGAGTCAGAGTGAAAGAGCTGCCTGCAGCCCGACTAAGTTGTGTATAAAA
TCGATCAAATTTTTATACACACCTTGCTCAAGATGGGAAGAAGTGAGCAAGTTATGAAGT
TCGAAGCTTGTGTGATGCCGGTGGTTGCCGAGGAAGTGTATGAATAGCCATAGTTAGCTG
GAGCAACTCGTGCAAAGTGTCTAGACTGGCATTGACCCTGTTTGCCTCCCCG

>gnl|Apo_MPI_N|688 cDNA; Alvinella pompejana; LEN=1697
AACAATCACTAAGAACAACAGTTTGAGGACACCAAGATGAAGTCATTTTGTTTAAGGTAA
CAAAACAATGGAAGGTTGCCCAGCAGATGTGACATCTGCCACAAGATACAGGCACATCTG
TTTCTTCCCACTTGACACCTGTGCTTGCACGTACCTGGGTCACCACAGACAACAGCTAGC
TTGTGACACAAGGACACCAACGTTATGATATTATACCTGTTCTGTGATACAAGGACACCT
ATGTTATCAAAGACAACACTGACGACAAGCACATCTCGCATCGTGACATCGCACCCCCTT
CATCGCACAACAACACTCGTCCTATCCCGACCAACGCCCTACATACAACGTGGTCATCAT
CCATCTCGTGATGTAATGCCTTGTGCTCCCGTGCCGAATCAACTGTGGCGTATATCCACT
TACGATGGCACTCTTCACACGATCCAATGACGTCTGCCTCACGAGCAATTTAACCCCACA
CCAGTTAGCACTTCCTCACTTTACTCAGATGTTACGTGGTACCTATTCACCAATTATTTG
TTGCTATCCTGCCCCCATGAAAGAACTAAGAAACTGTTACTTCAAAGATAAATATAATGA
TCTGGGAACGATTAATATCTATTTTAACTGAATAACTAATCAGAGACAGCACTTGATAGT
GTTTATTAATATGGGTACTTAAATTATAAAGCTAGCACTTACATAGATGCAATACTTAAT
CATAAAACCTACATTACTTGATACCTTCTGCTGACGACTACTGTAAAAATAAATATTTCA
TAGTATCTGTATTTGTACAAATGGAAGTGCATCTTAACATTGTAAACATTTTAATAATAG
ATGCCACATGCAGACAGAGATGAACACTGAATGAAAAACCGTATTACAAACGTGACATAA
TTATGTTTTGATTGGCTCAAACTTTACCTACTCAAGTCTTCTAACCTATGACAAGAAAAA
CTTTGATCTATGAAAGGTAGATGATTCTCCTAGCCTTGTGTGTCTAATCAGCACGGAAAA
TGTTTAAGAAACCTGGCCACGTCTTTATGCAGACTTCACCATGACAAACACACGCATACA
CACATGAACCTAGTAGAGTTAAATAACAGCATACATGGGTTACAATGTTCTTCTATAGTT
GTTAGGTACTAAAAACATTCCCAATCTTTAATTATAAAATTTGTTTGCCGAGATTTGTCA
TCAGAAGCACTCAAGAATTATTTGTGCTTATATACATAAACATCAGTGCCACCACATTTT
TTGATGTTGCAACAAACTCAGTTTTTTTCTTCAAAATGTGGGTTAGTTTTAACAATATTA
GCAAGATAAAACCTCAAAATCTGTGACTGTAGTTAGTATTAACATATAATCATTCCACAT
GTCACATTTCTAGCATGATATCATACCAGAAACACATATAGCTACTGAAATGGTGATAGC
ATTGAAGACATAGCCTTTAATTTGGAGGATTCTCTCGGTCCCAGTACATTGAACCATCCA
AATACTGGCGTGTCGAGCTATGTACAGAGAGATCAGGCATCAAGGCATGCACCTGATCAT
TTTAGGTGCACGTTTAGTAAGAAAGCCGAAAGGTGGCAAATTTACAGGACACGGCCAACA
TCACAAGGACACAAGGTCTAGCTCCATACAATGCACAAGTAAAACGTTTAACTTAAGATT
TGCACAACCGTTCACCA

>gnl|Apo_MPI_N|689 cDNA; Alvinella pompejana; LEN=372
ACGAAAGAAGAAGAATGAAGCCGACATTCAAACTACCAATCAATCATTTTGTAAACTTAT
TCTCAGGTGTTCATTCATATTACAAAGCCGATTTTCATACGTTAATAACAAATAGCTGAA
GACGCCTGTGCTGTGTTTGTGTTTAACGACGACAGAGGTGCTGAGCCTCATACAACTATC
TCTTGTTATGCTCCGTTTTACTGGAGTATGCCTTTATTGCCTAAAGTTGACAGCTATCGA
CCGCGACGGCACGCCGTCTATCTCTGGCGTTAATACTCTCCTGTTTAGACACAATAAGCG
TTCACTTACCACCTGGCGAGCGAAGATTTGTAATAGCTGTGCTTAGGAGGCTTGTCCCTT
GGGTCTGGGCCT

>gnl|Apo_MPI_N|690 cDNA; Alvinella pompejana; LEN=511
CTGCCTGCCTGCCTGCCTGTCAGTTTCTAACTGTGGTTGTAAATGTTAGGAGTCGTCCAT
ACCGAGGATGTCTACATCCTTCAGTGGACGGTAGTTAGCCATCAAATTAGTCTCATGTCG
TAATATTAAAACCTGTTGGATGTCATATAGCAGCGGGTGACATTTAGACAGCGATCCTCA
TTCCAGATCAATCCGGACGCAGTACGGGCCATAAATACAGTCCGGCCTCGTTCATCCGCA
CATTCAGTAATCCGGACAGTTCGCAGTGGGCGCGGTGTTCCCAGTAGACACATTACGAAA
CCTACAGAAGCTTTCCCTTCAATCCCAAGATAAACGTGTCTTTGTAAGCTTTTGGCACGC
ACAACCAGCTGTGAACTATGATCAATACAGTAGATTGCATAAAACCTAGTTATCAATTGA
TTTGATTTCAATCCGAAAAATTCGTTAATCCAGACCATTTCTACAGCGTGCGGCTAGACG
ATGTCAAGCTAGTCTATTAAAGTAGTATGTC

>gnl|Apo_MPI_N|691 cDNA; Alvinella pompejana; LEN=641
CGCAGAGTACGCGGGGGTCAGCGGACTCCGTGTCATATCCCGGCTTTGTGTATAATGTTT
CAAAAGTGGATATACTTCAGTTTGCTGTTTTAGCTCTGGGCGTCGTGCGTCGAGTCCAGT
TTGACGGTTTCAACCTTCGACGCTCCGTCTTGAGGGATAGCTTCGTACTCGACCCTAAAT
CGTCCCCTTAAAGCACGCTCCGTGTTTTCTCGTTCTCTCGCCTTATTTGATGCGTCCGTG
TGCGTTGGTTGATTTCACATTTGGTTGCCTGGCTGACATTACAGGCCGAAATGACCTCAA
TTATCTTGTTTTGGATTATATGGCTGTTCACAAACTGTTATCACGCTCCCGGACAAAACC
AAACCATTTCCGTTTCCGCCCGACTTCGTTCGACCCCATTACGGCACAGGACGTCACACG
AAGCTGGCTATGAATATTCATCACCAGCCTAATTATAATATATAAAACGCAATTATTCCG
CTAACGGTCATATGATAGGACTCCTTCACAGAACGCCCTCTGTCTGCAGTACCCCTTCGA
CTCCAAATCGATGTGCCTTCATCGAAACCCGAAAATACCTCGATCCCCAACGCGCCCCAG
AATAAGTTAAACTGCCTTGTTTATTTCTTACAAATTCGCCC

>gnl|Apo_MPI_N|692 cDNA; Alvinella pompejana; LEN=331
ATTAATATTTGATATAGAAACAGACAACCTTCTACTTGATGTATCTAAGTTCTGGGTAGG
AGTAACTTACTGCTTAGAGACTAAAGAATATAAGTCTTATAGGAATGTAAATGAACTAGC
TCTTGATTTAAATAATGCTGATACTATTATAGGACATAATATTATTGGATATGATATACC
TACTATTAATAAACTATCCTTTATTAAGATAAGAGATGATATAGATATAGTAGATACATT
ACTACTAGCTAAGTTAGCATACTATGATAAGGATAGAAGTTGGTCTCATTCTCTTGATGC
TTATGGAGAGAGACTAGGAGAGAAGAAAGGA

>gnl|Apo_MPI_N|693 cDNA; Alvinella pompejana; LEN=781
CTCATTCTCAAACACAGCCTATAAGCACAGAACAAAGTTAAAACAATAATCCGAAATTCA
TCACAATCGAAGGTCTGGGATAAGCTGAATTCCTTCTAGAATTAGATGAATTTAAAAGCC
AAATGCATGTTTTTCCTGAGACATCTGACTAAGCAGTCAGTGATCGGTAATTGAGATTTC
TCCTCAGCACAGATCATTGTTTAGTATCTGACAAAGATTCTGATATATGATTAATTGCAC
TCTCTACAAAGGTATCATCTACAAACACAACTGAGACATATTAAAGTCTTTTCTGCAACG
CTCCATTCTAGTGATGTTTTTAGTAATAATACAATTTACAGTGTTTTAGGACCTAACATC
ATAATATACATACAAGCATACTCACGATAAATTGCTAGTGTGACAACACATCATGCAATA
AGCAGACAAAATGTCATATAATAAACAATGTAGGAGCTTTCAAACCAACTGGTCTGGTCT
GGGATCATTCAACCCTGGAAAACTGGCGCCACTTGCCTCTTAGGCTCACTGTAATCTACC
TTCTCTGGCACAAGCACAAGTCTGTTTTATATCACAGAAGATTGTCAAGTGTAAATGAGA
AATATCAATCATACACTACTCACACAGAGCACCTAACGGATATGTCTCAGCATCCATGCA
ACTGTAAGGTTAAAAACAACTTAATGAGGTGTTATCTCATATAATACGGAGTTTAGATAC
TAGACCAAGCAAACGGCCTACAATAAACAAATCTGGACTTGTTTAAGTTTGGCAAAAAAA
A

>gnl|Apo_MPI_N|694 cDNA; Alvinella pompejana; LEN=390
GCAGAGTACGCGGGGGTCTTCTTCAGAAAAGGTATAACAGATGGAACAGAGGCGAATGCC
CTGATGCAATCCAGCCAGGGCCTCAGCGAGCTCTCGTGCCTCTGCTGGTGAGCGGCGCAT
CAAATAGAGCGCCAATCTCGTGGCGGTCTTGACGCCAATGCCCGGCAAACGGGTCAAGGC
CCTGATGAGCCGTTCTAACGAGGCAGGGGCTGCACGCATGGCACCAACTCACACGTAATA
CTCACGTAAAAAGTGGGAAATTCATTCCCCCGGAGATGCGAAAGAGACGCTCATGCTCCA
TCTCCCGTGCCCTATGTAACGCGTCGTTCACAGCAGCACGGACTAAATCGGCTAGCAGAT
[truncated: 58,002,802 more chars]
