# Supplementary material for: Deep transcriptome-sequencing and proteome analysis of the hydrothermal vent annelid Alvinella pompejana identifies the CvP-bias as a robust measure of eukaryotic thermostability
Source: Biol Direct. 2013 Jan 16;8:2. doi: 10.1186/1745-6150-8-2 (PMC3564776; doi:10.1186/1745-6150-8-2)
Supplement: Additional file 2 — Transcriptome dataset 2 JGI + Genoscope transcriptome dataset generated by the clustering of all publicly available A. pompejana ESTs (as of Feb 2011). The file was compressed with tar -jcvf archive_name.tar.bz2 file_to_compress, use tar –jxvf to uncompress it. Contains 39155 sequences. [file 1745-6150-8-2-S2.bz2 › Users/gasparj/Documents/Dropbox/Alvinella/New_Draft_Biology_Direct_310812/Submission/revised/Additional_file_2.fasta]

>Contig1
GCCGTATATGTGCTTTACGTGTTTTATGTAGATATTGTATAGTTTGTGTTGTTTATGCTG
TGTACGTGTCATTTAAGGTGCCTGTTGTTTATAGTTTTGTGTGTTGGTCGTATGTAAGTT
GTGCATGTTATGTATAGGTTGAGTGTGGTGTGTGTTGCGTATGGTGGTGTGTGTGTGTGG
TGTGTGTGTGTTGTGTATGGTGGTGTGTATGGTGGTGTGTGTGGTGTGTATGGTGGTGTG
TGTGTGTGTGGTGTGTGTTGTGTATGGTGGTGTGTGGGGGTACCGTATGTGGTTAGTGTG
TTATATATGATGTGAGTTTTGTTGTGTATCGTGTGTGCTGTTTATATTTTGCTTGTCAGT
GTGTGTGTGTGTTGTTTGTGCTGTGTGCGTGTATTTTGGTTGTGGGTGTTTTGGATATTG
TGTGTGGTGTGTGCGGGTTGTATGTGTGTTGTATGTGGTTTGTATGTTGTTTGTATGCTG
TTTTTGTTGTCTGTGTTGTATGTTGTTTGGATGTTGTATTTTGTGATTGTTGCTGTGGTT
GTCTGTGTTGTATACTATTTTTCTATAGCTGACCTAGCCTTCAGTTTCTTTGACCATACT
TTTATCTTTCAGTCCGTGGTTGCCGTATTCAAACTATTAACTGAAGACGACCCTCTGCGG
ATTTGTAATATTTTTTTATCATTTTCAGGTCTCTCCAACCCAAGTATGATCCATCAAAAT
GAAATAATCCGTGTATAACTCTCCTGTCATATTCCTAAACCCGTCGTTTTCTTTCAGGTA
AACTTTGCCATTGTACACACACTCGAGTGCGTGTGTCAGTTTAAGTGTAATCAGGGTAGT
ATGTCTGTAAATGATACTTGCATGTATTTAATAAACATCAGCATTAACCTGTGTGTTTGT
TGCAGGGTATTTTTATTGTCAATTTGACAAATGTTTTGGTTTGATTGTATCAGTTGACTG
CTTATGTCTCTGCGTTGTTATAGTAACCTTATAGTGTTTGAGTCTGACACGATATGTTAA
ACATTATGTTTGTTATATTTGACATACAAATAACCAATTGTTAATTCAAGTCAAACTGTG
ATGAATGTTTACTGTTGGGCAACAAAGTAGCATTTCTTCCATATCAAACCACTTATTTTA
CAAATGTTACGCAATAAAACTATTTTATAATACAAAAAAA
>Contig2
ATTATTTGTTGAACTTCTTCTCCTTTGGTACTCTGTACCACTGTTTTGTTAAATACTGGC
TAGTTGTGTGTATGTCAGCCAGTGATATTCAGTTATATTTCACCCGAGCAGCTCTGATTT
CATTGAATGTGAATTTGTGTCAGCTGTTATGTGTGATGCTCTTCCTTCATTATTGTTTGA
CATTGTGATAACTGGCTTAAATTCAGGTGAACAAATGCGTTGAAGTCTCCTGTGATGGTT
ATTCTAATGTTGATGCTTGTGTGCAGTTTATTCTCAGCACATGTGATACCTTACACATAA
CAGCCGGTGAGGCCAATGTTATGTGCTGCCAGATGGGCTTCATTCTATTGGACTGGTTAA
AAGTGGGTTTTTAAAAACATGCCTAATAAAGAGTGACCTGTGGAAATGTATATGATGTAG
AAATTATTTAGTTTTTGAGTTTAAAATTAATTTTCCATGATGATACTGTCTATCTATGCA
TGACACCAAAGTGAAGTGTGTCTTAGTTTGTGCCATGTAATGTTTTTGTGTGTATGTTTC
TGCCTTTTATGAGTGAATGAGTATTAGTGTGCTTGTTGTGTGAAGGTATGTTGTTAATTG
ATGATTATTATGACAAGTTGATGTGCTACATATCAGCATGCTGAAGTTTAGCAGAGTGAA
TCTTCAGTTAAATGTACAGCTCATTTACAGGGTTAGTAGTGAGCCAGAGGTGTTTCTGTG
AATATATAAAAGATGGTATTGTTTTGTTATCTGTACACATCATGTCAAGGTTTCCATTTT
AATATTGTATAATTTATGCACATTAACAATTATCTGTACAAAACATCATGACTAGTGAGC
AAAATGTAGTTAGTGGCCTAATTTCAGCATTAAATACTTTTTACCTTTGTATTATTAGAC
ATGCTCTGTGGTCATATCACTAAATGTCTTGTTTTATATATGTATGTGTGTATATATATA
TATAAATACATGTGTGCGTGTTGTGTGCAGTTAGTAATCACAAGTAATTTTCACATGAAC
AACTATACTCAAAATGTTTGTATTAAAATGTTTGTTTGTATTAAAATTTTATTAAACGTG
AAAAAAA
>Contig3
GTCGGCTGTGCACCTGGCACCTGCGTGTAACATTGCCGAAAATACCCCACCACAACCGCC
TCCTCCACTACCCCCACCTCACCCACCACCATGCACAAAAACAGAAACTCGGTCCGTCAA
GAATATTGTTCTTGATCATCTAAGAAAAATAAATGTTACAAACGATGACAACATAGCGAC
AGAAATAATAGATCTATGTCAACAATTAGACGCTCGAACTCATACAGATGATGTTTGTTA
TTTCTACTTTGCACGCCGAGGTATTACACCAGTGCTACAAAAAGGACCGACATGTGGTTT
GGTTGCTCTAAGTATGGCATCACAAGTGATCTGTTCAGAGCCAATACCACCAGAAGACAT
ATTTGACACAGCTTATGCGTGTGGCTTTACAAAACAAGGAGAAATGTTTTCATGTGAGGA
TCTTCTAAATGTATCGGTATCAAAGTTGCACTGTAGTGGTACCATTGTTCATGGCAGCAC
AAGCCACAGAAAAAGAGAATTATTCTCTCACTTGAAGCAAGAACACATCATAATCATACC
GTATGACAGAGATGGTAACAATGAGCCCTGCTTTAAACAAGGGCGCAAAGCTCACTGGGC
AGTTCTTCATGGTGTTGTGCTGTGTACCAAAGACCAACATGCAAGCCAGCTAAAGAAACT
TTCAAACTGTGATGAACCAGTGGAAAGAATTTATCAGATTACAACAGCTGATGTAAAGAA
AGTACCCACATCTCTTGCAGACTGTTCAAAATGCAGCATTTATGTTTTGGCAAAACAAGG
CAAAAGCAGAAAGTCTCAGCTCTGGAATATGGAATCTCTGTTAGAGAGTAATGGTCAACT
AATGACAGTTGATCCAGAAATATTATCCGACAGTAACAACTACATTATCAAAGACTTGCA
TGCTGAATTGAACGCAAGATTTATTGTCCTGCTGTAGTAGGTTATTGTTTTGTTAGTCAA
GTTTATTTGTTAGTAAATTAGTCAAATCTTATAAAAAAA
>Contig4
GGTAACAAGAAAGTTGCTTCATCACTCATCATGCGCCTGATTATAATTTGTCTTCTTTCT
GTTTGTCTTAGAGCCGAAGGAAAAGAGCACACATTGAAATCAAACAGTGGAAATGGTGCC
ACAAGGAGATTCATTAAGGCAATAACACCAGTAGAACACAGATCAGATCGCCAGGATTAC
ATTGAATGCCCTAATGGTATGCTGTGTCAGGCGCCAAGCACCTGCTGCCCAATGGGAGAT
GAATATGTCTGTTGTCCGATAGAAGACGCTATTTGCTGTAACGACCGAGATTTTTGTTGT
TCTCCGGGAGCAATGTGCTGTGAGTCACGTGACTTCTGTTGTCCTGTCGGAGACACTTGT
TGTCTTGATCACGATGGTTGTTGTGCCGCGGGCTACGATTGTTGTACTGGAGGAGGATGT
TGCCCTACTGGGGAAGACTGTTGCGGTTTATTTTGCTGTCCACGAGGAACAGATTGTTGC
GGCGTCAATTCGTGCATCCTGGAGACGAGTGAGTGTTGTGTGGACTTCACCAGTTGTCCA
TCAGGGACCTTCTGCTGTAACGACGAATTCGGAGGTTGTTGCAGCGACGGACAACAATGT
TGTGGAGAACAGTGTTGTGATGAATCGTCGATCTGCTGTCATGGCCTTAACACCTGTTGT
CTCGATGGCTACTTTTGTTGTCCTGACGGAAGCGGTGGCGCTTTTTGTTGTCCCAATGAC
AGCACATGTATTGTAGGCGAGGGTTGCCTTACTTCGGAAGGTATCTTCAGAGGAACACCT
GGCAATCAGACGCCGAAGTCGGTGTAGGATGGAGATCAACTGTCTGTCTTTGGATCTGGA
GCTAGACCATGTGATGACGTAATAAAAGTGCTTTCCCGGGTTTCAAAAAAA
>Contig5
TTTTATATGTCAACAGAAGACGTGTGTGTTGATGCTGTTTTGCTTCAAAGATGGCGAAAT
ACTTCAGTGAGAGTGATATTGAAGAGTTCCGTGACTGTTTCTTCTTGTATGCCAGACAGA
AATCAGTCACAAGCATAGAGGAGTTGACTATTATCATGAGATCTCTTGGGTTTAGTCCAA
CTGTTGAAGAACTCGCTCACTATTATGAAACCTATGCTAAAAGTGGGACAATAGACTTTG
CTACATTTTTGGACATCATGTATGAGCACTCACAGAAGGAGAAATGTCAGCAAGAAATTG
TAGCAGCTTTTCAAGCACACGATAAAAGTGGTAAAGGATATGTACCAGCAAGAGATCTCA
TTCATATACTAACTAATTTTGGTGAGAAGATAAGCAAACCAGAAGTTGATCGTTTATTTA
AGGAAGCCCAAGTACAGGACACTGTGAGGTGTGATGACATACTCAGAGTACTTCTAACTC
CTCTGCCTGACTACTGATCACATAGTTGCTATTAATGCCCCTACATTCCTCATGGTGACC
AAGTTTTAAGCATATCAGTTTGACCCTGGCAGTAAGCAGGCAGTTTTTTCAACCTCAACT
TGTAAAACCCTCTGGAGCTCAGTCACTAGATCTATAAGCCATTTTATTTGCTTGAAAGTG
TATTTCAGATTTTGATTTCTGTTAATACTGGACTTGGACACACTGGTATAATATTCTATT
TAGCATAGTTCATATCCATTGAAAGGCATCATTGTTTTTCTTGCTACATATTCCAGTTCT
TCTGCATACTGTGATATATGTAACACTCGAGGTTCTCAGTTATACAGGTGAATGATCATT
TCAATTTGTTTCAAAAGCAATGAAAGTTTTCAGATTAATTTTATTGAAATCGTGCTACTA
TAATCATTCTAGCTAGCTGTGACCATTCTTTTCACATATATTTGTGAAACAATTTCTTGT
ATTCTGCTTTTTATACATTTTAGTATTTGGACATTATTCTTTTTCTATTCCATGAAACTA
ATAAACTGCTTTCAATAATAACTGTTTGAAAGCTGCTTATGCTCAAATTAGTCTTGTTAT
ATAAGCATAAGAACATGCAAACATTATGAGACATTATCTTGAGTAATACAATAATGATTT
GTTTCAGATATGAGCTATTTTCTTTTTTATTAAAATAGCAGCTAAATGCATGGTTGTTTG
GAGACAGATATACTTTCTATAATTAAACTTGTGTTATAAGTGGTTGTAATTTTAGCAGTT
AAAAATAAAGCACAGTCCCAAAAAAA
>Contig6
TATCGTCTTTGGGCTTATACAGTGCACCACCCACCGCCTTTGGAAACGCTCACTAACTTG
GGATATCGATAGCTTTGCGGAATATACGACATATATTAATACCTGGCAATCGTGCTTAGC
TCGAAGCACAACATGTCGTACTATTACAATTACTATAACAACTACGCACAGCCAGCGTAC
AATGCTGGCTACAACCCTCAAGTCGTGAGCGGCCTGAACATGCTAAACAACTACGAGAAG
CAATCAAAGACAAAGAGCAGTTATATCGGTGCTATTGTGATTCTAGTACTCTTTCTGATT
GGAGCCATAGTAGCCGTCATCGTACTCTACTTTACTCTCAAACCAGGGGAGGCCCCTCCC
GGTTCGATGAACGTTGGCCTGACAGCAACAAGGACGGACATCAGCTTTTCATCGGAATAT
GCTGATGAAACTCAGAATGCCTTCCAGAGCTTGGCCACAACGACCTGCTATACTATTACC
ACCGTTGCTTCGGCAGACAACTATATCATAACAGAATGTAGCGTGAACAGCATGAGTGCC
TCGGCTACACAGGGAATTGATATGTCGGTCCAGATTACGGTGTTCCTGGATGACAAGACA
GAAGAAGCGATTCTAAGTGGGTTAGCTACTTCATTATCTACTGGGGTCGAGGATCCGCTG
ATAATTGACAGCAGCTCTGTACAGAAAGTTTGATGACAAGATTCGGTCCCCTGATATTTT
GGAGGTCTGCACTTCGAGGAACTTGTTGATTTTGACGAGCAAAATTAAAGAAGGACGAAA
GATCGAACTGTCACATGTATAACACTACTTACAAAACATTGTTATAGGTTTATGTAGTCT
AGTTACCCCCTCCCCTTTATTCGATCCCCTGTTCGATTGATCGGTCGGACTGCGGTCGAT
CGAGCGATTAGATGTGTGTGCTCAATAATTACAGTTTCAAGTAGAAGTGACTAAACAAAC
TATGCAGTTATCACAGTAACTGACATATAATGGCGTCTATATATCTTTTTAGAGACTATC
AGCGTACGTAAATAATTTGTGTAGATTTTGCAATCTAACATATTATGGCGTCATACTATA
ATGAACTCCATTATTTGTTATAATTATAATGATTTTATTCCACTTTCCTCTAGAAACATA
ACAATATTAAGAGAATCCATTATTTACCAAATACCGTTAATACGCATTAACAATAGTGTA
TTTCATCCGTTTTACCTTCCCTTTTGTATGAATGCTCTTTTAATATGGCTGTACTATTAA
TGGCCTTTGTAAATAAAATATCTTTCTAAAAAAAA
>Contig7
GTCATTTCTCTGCCTTTCAGGATATTCGATCAGGAGACCGGGAAGGAGTTATACAGAGTT
TATATCCCAGCGCGGCTGGATCACGCCATAACCTTGATGTCCACTGATCGCCAGTTGTAC
CTGTTCTGGGATCAGTTGTATTGTATCAACATGACGGAACAGGCTCTCCGAGAGGCTACC
GAGGGCAAGTATTTCCGGACTTTCTCCCACAAAGTTCCAGATGACATGGCGGACCTGCCC
GAGCCAATAACAGGCACACTTACCGATAACAACACGATCGATGGAGTCATTGTCACGTGT
TCTGAAGACGGCCAATCATCGGTCAAGGTCACGGTGACGTCAGAAGGATACAATGCTGAT
TGGCCGGTTCTGTTACCACGTGACGTGCGCGAGCCCGGTAAACAGTTCGTCGTTGAGAAG
CTTGTGCCAAGTGAGCTGGGTCAGTTCTACAGGGTGACTGGCACAACCATTGCCAAGTAC
TTGCCTGCCGACAGAGATGGCAATGGCGTCGGCAAACCGGAAGTGAACGAAAACTCTGAC
CGACAGGAAGTCGATGGCCCGACAAAGTGAAACCTTCGCTCCACGCCAGTTCTTTGTACG
ACGGTCATACCACGTCTGTACGCCTTACACTATCCACAGCATACATGCGCCGAGCACAAC
ATTAGAAAATATATAGACTTCGTCCGCTCTGTATTACATATGCTAATTGGCCACCGGTGT
TTGGTATCTGCGTCACGTAACGTCACTTCCTGTTAGCGGTAGCTGCGTAGCTATTGGTCT
ATATTTCTTTCCAATCATGCGCTGACATGGTTTGTTCTGTGAGGTCACGAACCGATACAC
GTTGCTAGGAAAGCGGTCAAAGCGTAAACGATTGTATTTTTATGGTATTTATAGCTATTT
TTTATCCAATTGCGCTTAATTAGTTATAACTATTTTGTTATTGGTGTTCGCCTGTGATAT
ACCTATAAATTGTATAGATATATGGACATGGTATACATGTATACACACACATATACACAT
ATTTACAAAGATTTATATATATACTTATGGGCCTTTGCATATCTACATGTATATATGCAC
GGCTTCTCTGTCTTTCTTTCTCCCTGTCTTTCTAAAATACTCACGCTACAAGCACACACA
CACGTGTGTATGACTGTGCAGTGTGTGTGTGTGTGTTAGATGTATGTGTGCATTTGTGTG
ATACTGCGGTCTTTCACTTTTTTTTTGTGTTATAAAGTTTTCATATATTTCGCCTTTTCG
TGTTACCGTTGTTGATTAACAAGTGGATCAGGCCAAAAGGTGGTGCTTGGTGCTGGTCAG
GGCATGACGA
>Contig8
AGCCGAGATGCGAGCAGTGGTTTGCTTCCTCAACATTCCACATTTTCTGTTTCGAATATT
AAATTTATCACGACAATAAAAATATAATTCAGAATGCGACGATAGTTTGATGTATCGGTT
AAGACTACAGCTGATCTACATTTCAGACACCACGTAGGGGGTTCTCCTGGCAGTCGGAGT
TCTTCCTTCGGTCGCCGCCCTGCTAGCCAGCGTGCCAATGTCAGTGCGCGTCAGTCATTG
CCAGCACGCAGCCGTAACCCGGAAGCCTTCAAATGCCAACTCGTTGGAGGCAGCCTTTCA
GCTCTCGATTCCTCTTCCGCTGCGTTTCCTTTCAGACTTGGAGTGCCTGTGTAACGGGTG
CGGGGATCCGGCCGTGGTGACGTACGACGGACGGGTGAAGATGATCACAGCCGAGCAGAA
GACGCTGCTTTCCAGATGGACAGCCGACAAGAACGACGTCTGCAAGTTCCAGGTTCGCGT
CGTCACCAGAGCGGACATCGGCGGCCAGGAATCGGCCCTGCACTGCGACTGGCTCGGCTT
TGCCTTCGGTGCCACCAGCAATCCGGACAAATTCAGCAAAAACTTCCTCTTTGCCCAAGA
CGTCGATGGAAAGGGCGTGGTGGCCATCAGAGGAGTCGGTTATCAGGAACCTTGTATAAT
AGACGTCAGCACGCCGTATCTTTATTGTCTCGGCGACTGCACGTGGGTAGTCACCAAAAT
AGATGACCATCACTTCACGCTGCGAAGTGATTGTTGTCCATACGCCATGGACTGGCTTCC
CAATGGCGAAGACACCTACTGGCAGCTGTGGGTGAGCGATGGCACCAAGTACAAGGACGA
CATGATGGAAGGCATGTGCGGCAATTGTAACGACGAGGCGTACGATGACTGGGTGCTGTG
TACGGACTGCGCCACCATCCTGCCGATGACGAACACCAGCCTGCAGGCGATCTCCGACTC
GTGTCGCGA
>Contig9
CGTTTGGTAATTGAAAGCGACGACGTCTTAGCACAGAGGAATCATATTCAACATGACGAT
GACGAGCGGTTGTTTGATTTGTTTGGTAGTTTTATTGTCCCACTTCAACCTTAATCAGTG
TACACCGCTAGATGACTACATCTCAAAACCTGAACCTCTCTATGGCTGGCAGCTCATCGG
CGAGTATCCGGCTGATGGATTCACTCAGTACGTCATCAACATGACATCGCAGCAATGGCT
TACTGAAGCTGAGACAAGCCAGCCAGTATGGTACCATTACCTGATTGTTGTCGTACCTGA
CAACATTACCTACACAGACTCCGGATTCCTCATGGTTGACAACGGAAACATGCACGACGC
TGTACCTGTCCCAGGTGAGGACAGTAGATTTGACAGTACGACCAGGTATGCCTTAGGTAT
GGGAGTCGTGGCTGCTGATCTAAAAATGATTCCAAACCAGCCTTTACACTGTGACGGTGA
TCCTGAAGATAGGACGAGGAGAGAGGACGACTTAATTGCTTGGACGTGGAGAAGGTATAT
TGACGAGGATGGTCAAAATCCTGATATATTACTTAGACTGCCAATGGTTAAGGCTGCCGT
TAAGGCACTCGACACAATTACAGCTTTCTCTAACAGTATCCGCCCCGAGATCGATCTACA
GACCTTCATGGTCTCTGGTGGTTCCAAGAGGGGCTGGACAGCTTACTTACTAGCTGCCGT
TGATGACAGGGTGTTTGCTCTTAACCCATCAGTTCTCTCGTGTCTGAACTTTGTCCAGGT
TATGAATCATCAGTATATGGCATACGGTGGCTGGTCATTCTCGAACAAAGATTATTATAA
TGAAAACATCACGGCCTGGATCAACGAACCAATTATGCAGGAAATGATGGATATCGTGGA
TCCTTACGCTTACAGGGAGAGACTGACCATGCCCAAGTTGGTTATTTCCGGTGTAGGAGA
CGAACATTTCATGCCGGATGACACGTGGTACTTTTGGCAAGATCTGATTGGACAGAATTA
TTTCTGGATGCTTGAGGACTCGGGACATGACATTGGCGATTCGAAACACAGCGAGAGGCT
TTATATAAACAGGATTACGTTCTTTCATGCTGTCAAGGCGGATTACCGGTTACCAACACT
AACATGGGAGAGAGGTGAGGACGAAGACCAAACAAGTGGTTACATAATACTACACACAGA
CATCGAGCCTTACAATATAAGCGCCATCTACGGAGACACTAATAGTGCAGATAGGCGTGA
CTTCAGAGAACATATTGGCATACCTGATCCCAGCAATCCAATACCAAACCCATTACAATG
GATTGAGGACACTGTAGAAGACTTTGGAAACGGAACGTACAAAGTTAGTTACGACATACC
AGAACAAGGCTGGCGTTGTTTCTTCATCAAGATGACCTTCCAGCTGCCAGATGGTCATCT
GTTTTTCACAACAACAGAAACTAACATCATACCAGATTACCTTCCATACCCAAAATGTCA
AACACCAGAAGAATGTTATGGTGTGTTATTGTGATTAAAACATGTTAATGACAATGGGAT
AAAATTCTACCCTTAAAAAAA
>Contig10
CGGCGACTGTTTCTGCCAGAAAATATGTGGATCTCGTCGCCTTCGCTCCACCATTAACAG
GCGCTCAGTTCCAAGTCAGAATATATTGCATTAATGATTACACTGACGACGATGCTAGAG
ACACAAAGAAAATGAACAAGTCAGAAGCCAAACAGAAGGGCAAGGAAGTTAGCTCACCTG
CGTCATTAGTGGTTTATAACGACGGAAATAATCTTCGAATAAACCTTGATAAAATATCCG
ACTCGTGGTCTTTGTCAGATGTAGGACCAAATCCTCAGGAGATGGATTTCGAACAGGTGT
GGCACAGCCTTGGACCGAGCTGTACGTTCGTACTGGTGTCTGAAAGTCAAACGGACAAAG
TGCAATGCTGTTTTAAAGGTTACCAGATCGAACACGACAAAAACAAGCAAACGCTCATTG
TCGCAGAAGAACGCAGTGTTTTAAAGGACAGTCGTATCGATCCACGTAAAATGCATAGTG
TTTTCCCGGATGAGCTCTGCGACACAATCATGAAGATGCTGGATCCAACATTAGTATCGA
TAAACAACTGGGAAAGTTTGGCCGAAGTCATGGACATGAACTGGAAGGATACAGTCTGGT
TACAATATGATTACAAACAATCAGGTAGGAGTCCCACTATCTACCTACTCAATCTCTGGG
CGGAACGGGGCAAAACTCTCGACGAGTTCCAATCGCAGATGAGAACCCTCGAACGCCTTG
ACATTGTTGATGAAATAGAGAAATGGCGACAGAAGAACAACAAACGGTCGTAGGATTCAG
ACAAGTGCAGCCTGGTCAGGTGTGGGTTAGCTTCATGAGAATCGCCAGAGAAAGAGAGAG
ACAGAGAGATAAGACCATGGCAGCCGTACGACAGCACGTTGTTCCTGCGTTCGCAGTTTG
TTCCAATAGCGGTCACGCCTCTAATGCATATTACGGTCAGCAAGCGTGTCCCCAAATGCC
AATTGAGGCCCTCAATAACGGCCAATCAGTATATAAACATGAGCGCCTGCGGCCAATTTC
AATTTTACCTGACCGCAGCAATTCACACGTGATGATAATTAGTTTCGAAGGGACACAGGG
AAAGCGCGCAAACTGTTTTTGTATATTTATTCTGTGAGTAACAAGACAAATATCTGTCCA
GTGGTGTAAATGTGTGCCTCTCTGACTATCCACTTTTAGACGCCAATAAAGAATGGTTTA
TTTATTGTACGAATACCTAAACTTTACTGGCCTGAAACACCGCTCTTCAGACGATTTAAC
TTGACGTCAAAGCATTTGATAGCTTCAAGTTAGTTTGGAACGGTTGGTTTCATTATTCGT
GCGTCATTATGACGTCAATTCGGTTTGATAGAAACATCTTCCTCGTGCCTACCCATGAAT
TTCTCCATCGCAAAGCCATGAAATCAAAAGAGGACGTTTATAGCCGGTGTCTTAATCAGA
TTTTATTTATATGAAGATGTGCGTACAAACATGTTAGCTACAAGAATAACATCAAACAAA
AAGGAAGAGAGAGATAGTGAAACAGGATACCACGGTGTGCCATCAGAAGTGCCGACTCGT
GTCGTAACTGATATCTGATTACACATTAGAAAAAAGGAAAAAACAGAAACCATTCAACGC
TGTTATGCCAAATACGCGTGGTGTATTCATAGCACTCACTCACTATACGTTGTGTGTAGA
TAAAAAGGTAGACAATGCTACTAACCAGGTAGCGCGGAGACAGTTGATTACTATCCTGAA
CGTAGTACGGGTAGTTCTCTCGCTGTACATCTCTGCATACTACATGTTCAATTATGTACA
GTGTGTTGCTATGGCAACCAAGCACGATTAAAAACCACTGAATTGATAATAAAGTCGTCG
AGAAACAACTTGTTAAAATGTGCACAGGTTATGTCGGTTGTTTACACCACGATCCGTTCA
TGCGAAGCTGAGCGTGACTGACGTCATATTGTTTGATATGTATCACATTGTTTCAGTGTG
TAATACCCTTCAACAACAATACACATACACACGCATTATATATATATATATGTATATAAT
CATATTGGGTATTTTACACAGAGCCAAACCTGTAGAGGGAGAATCAATACGTTTATATAT
ATATATATATTCACACACACGCGCGCGCGCGCGCGCGGGCGTTTATCACAATGTCTTGTA
TAATAATGTTGTCTGAATTATGTCTACACACATCCGCACACAGTGTTACCCGCGTATATC
AAACCTGGTTATTACGAAGACCTGCTTATATCGAACTCGTGTATCCATTCATTCGGTGTG
AGCTCGAGCTAAGTCGAACGAATTCGGCCGCATCCAACTGTGACGACGGCTCGCATTCCG
ACGTAAGCGGGACGCACCGTACGCGCGCGTGCACACACGCAGACTCGCACGAGGCTACGC
TATTGTTGGGAACAGCAAGATGAGAATGATACCGGTCGACTGAGAAACGGGCGCAGTGAG
ACGCCAACACGTGGACCGACACATACAGACGCAGTGAAATAAGCCAGCGCGCTGAGGCTA
ATAGCTCCTACCTAGACGTACAGCGTGATACAGACAGGCAGACGGCAGTGTGTAGAGCAG
GCTGCTGACCACGGCCCCGTGACCAAAGGAGTCGACTGTGTTGACAGATTGAACGTCGGG
TGCTGCTTTTGGC
>Contig11
CACGACCAGTTCACATGGCGTTCAACAAAACGACGATAAAAACCAATCCATTCGTCTCAG
TTAGGTGGATTCTTGTTCTCAGCAAGCATGGCCGACATCAACCCTAGACCAGAGGACGTA
GCCGACAAAGTAGGCGAATTGCGAGAGAAGTTTAAGACGAAGCTAGCAGAAAAGTTTCCA
AAATACGACCAGCGCGACATCGAACGTTTAAACTCGGACGACGCCTACGCAAGGTGCTTC
TTACGTACGCTGAAGTCACGTGGTGACGTCAGCAAAGCCCTAGACGTCATTCATGAAGCG
TTCAAGTTCCGAAAAGAAATCGGAATTTGGGATTTGACAGAAAGTTCCTTTCCCAAAGAA
GTAACGGACAGAAAAGGCATCTATTATCAAGGTCAAGATGTCAACGGATACCCGATCTTG
TATATCAAGGTAAAAGAGAACACGGCTTCTGGTTCGGAGGAAATGACCTTACTTAAGAAG
TACATTGCTTGGAACTTCGAAGTACATCACCGTAAGAATCCAGAACAGATGTGTGTTGTA
CTCCTCGACATGTCTGGAGCGGGAACGAGCAACGTGAGCACAGATATCACCAAATTTATA
CTGACCTGTTTCGCCACATACTTCCCAGCTTACCTTGCCTACATGCTTAATTATGAGATG
CCCGCTTTATTAAGCGCAACTTGGAAGTTGATCAGCGCTTTTCTTAGCAAAGACCAGACA
CGGAAAATACTTCTCATCAAAAAGAAAGATATCAACAAATACATACCAGAGGAACATCTC
TGGCCACACATGAAAAATTAGAAAAACAAACAAGATCAAAGTTTTGCTTATTTCAGCGTT
CCTCACATTCGTTTCCCTAGTAATTAAGCTGTCTATAATGATCCTAACTGTTATGTAGCA
GGCACAGA
>Contig12
ACAAGAAAGTTGGGTTTTTTTTTTTTTTTTTTTTTTTTTTTTGCTACTCAAACACAGCAC
TTGATACTTTATTAATCAGTCTAAATATAAATGCATACAGTAATAAGCAGGAAATATAAT
TCTCTTGAAAGCAAGTGCAAATAACAGTGGCCTTTCTACATATCATGAAATGCAAGCACT
CCCAACATAAATATCATTATGTACATCCTGATGTATCAGTTACAGTTCACATTCACCTCT
GTATATAGGTTAGAGTAAATGATACTATGATTAGATACATATTAACCAATTAAAATTGTT
CCAATGAGAAAAGACATTTTATTGCATTCTTGGAATATTTATAAACAAGAATTTCATGCA
ACCTGTCTGCCTGCTTTCTTCAGTATATCTAAACAGTGATGAAGTCAAGTAGGCACCATG
TATGATTTATGGCTCATTCTTTTCTTAGATATGGCACAACCACTGGCCATTTTTATGTCC
ATGCCAGATGTCAGATCTATATGCCCTACAATCATTCAGTCAAATTAAGTTACCAGTGAT
TAACAGAAAGAGAAAAATAAAGATATGCTGAAAACAATGTTCTTTGATATAAAAACAAGA
TTAGAAACAATCACATCACAAGTGCATATCAAAACCAATAACAGATGTTAAGATTATTGG
TGTTCCACTCTTAGTCTCACAAACACATACACAGTCAAGAACAAGTGAATGAATTAGACA
GACAGGATGTATAAGGAGGTTGATAAAATATTTACATTGTTATTTGGTCTCTTCATCTCA
CAATAACATATTAATCTCTCAAGGTATTGGTGATATTGTTTGTCTATTATTTTAGATGGT
GCAAGCGATGGTTGGGAACTGTAAGCATTCAATACCTTGTTAAAGGTTCCTCTCATAAAC
AACATAGAGACAGACCAAACATAAACTTAAGCAATGTCTGATAATACTTATTTCTTGATT
TGAAACCATTTGGATTCATTGATTGCCATTTCCAGGTATCAGCACACATAGCATCAAGAT
CTCGTTCAGCCTTCCAGTTCAATTCCTTAGTTTTTTACCAGCAGCTTTCTCAAATGCCTT
TACCATGTCTAAGACAGAGTATCCTTTTCCAGTTCCAAGGTTGTAGATCTGGTAACCACA
ATTTTGTTCAATTCTTTTTATTGCCTTGACATGACCAACTGCCAAGTCTACAACATGGAT
GTAGTCACGTACACCAGTGCCATCATGAGTGTCATAATCTCCTCCAAAGACATTGAGTCG
TTCTCTCCTTCCCACTGCCACTTGAGATATGTAAGGCATAAGATTATTGGGTATACCCTG
AGGATCTTCACCAATGCGACCCGATTCATGAGCCCCAACTGGGTTAAAGTATCTCAAACA
GACAACATTCCAAGCCTTATTCTGTCTTGCCACATCAGCAAGTATCTCTTCAATAACATA
CTTGGTACGTCCATAAGGGCTGGTACATTGCCCAGCTGGGTGTTTTTCATCTAAAGGCAG
GTACTGTGGGTTGCCATAGACAGTAGCTGAGCTTGAGAACACAATGTTGTGAACGCCAAA
TTCATTCATTACCTCCAGAAGATTAATGGTTCCCTGAATGTTATTTCTGTAGTACAGCAA
TGGCTTCTCTACTGATTCACCGACAGCCTTGAGGCCAGCGAAGTGTATCACAGAGTGAAA
TTTGTGCTTTTGAAACACTTGTCGCAGGTTGTGGTTATCAACGACGTCTAAGATATAACG
AGGTATGCTACCCTTACTGATACCTGCTAATTCTTCCACAACGTTG
>Contig13
CTTTGTACAAAAAAGTGGGTAACACCTCTGCTCTCTGAACAACTGCGTGAGGTTTTGGCC
CCGAGGATTTCTACAAAATGAAGATCCTGATCGTGTTTGCCGCCTGTCTGGCCGTTGCGG
CCTGTGAATGTGGTCCCCTTGAGCGACTGAAGGTCAAAGCTCAATGGGAAATGGTCTATG
GCTCAAATGCAGCGGCCAGAGAGACCCTGGGCGAGGAAGTGTGGACCCATGTCTTCCTTC
ACGAACCAAAGGTCAGAGAACACTTCGGCAGAGTGAGAGGCGACGCAGTCACGTCTTATG
AATTCCAGGCTCATGCCACTCGCGTGTTCGGAGGATTCGACATCTGCATCTCTTTGCTCA
ACGATCCTGACACACTGAATGCCGAGCTGATGCATCTCCATGATCAGCACAACGAGCGAG
GCATTCCTCACGAGTACTTCGATGTATTCCGCCATAGCTTGCTGTACATCATCTCCACAC
ACGTGGAACATTTCGATGCTGATGCCTGGAGGGATTGTTACAATGTCATCAAGAATGGAA
TTACTGAGGGTCTGACGGAGTAAGAGCATCGTTCTCACTCGAACTTGGTGAGCTGAAGAG
AAATCGAGTCAAGCGAGAACCGACGACCAGAAATTGAAGCACAACTGAGCCGGACTTTGG
AGGCGCACGCTTTCCATCCAATCTGCTGACGCATCATCCTCGGGGCCGGATGTTAGAGTA
GAAACATCGGAACAAACAAGCCGATCACAATATGATGCACCCAGTCAGATGGAGCCCAGA
AATAAGATCGACGAAGACACGAGTTAGAATTGTATCGTAAACGAGTAATCCACAGTCATC
TCTACCGATCAGCAGACTCCGTGGTCATTTTGTGAACGAGACGTTTGTTCAAACCTCAGC
AGTAACAGCAGCGCTTTCCAAGGTCAATTAGTGATGTTCGTTTCTCTCAGCTCTAAAATA
AAAGTTGATAAAACAGAAAAAAAAAAAAAAAAAAAAAAAAAAAAAAAAAAAAAAAAAAAA
AAAAAA
>Contig14
CACTGCGTCTGTCTTTTAGTTCAGTTAAAGGCGTCTCCAAGGTAATCGCTGGGAATTCGT
CTCGGTAGAGATTAAGCGCCAAGGGCTCGATTAACCATGGCGGTCAGCAGTCTGCAGGAT
TTGAGGAGCCGGAAATTCTGGGTGGCGCTGTTAGCCGAGCTGCTCGGCACGGCGCTGCTA
GTGGCCATCGGCGCCGGCTCCTGCCTGTCGAAATCCGGAACGGATCCTGACCCGAACGGC
GCCTACATCCGGATCGCTCTGACGTTCGGCCTGACGGTCGCCACGCTGGTGTGGGCGCTG
TGCAACGTCAGCGGCGGCCACATCAACCCGGCCGTCACCGTCGGCTTCGTCATCACGCGG
CGCATCAGCCTGGTCCGCTTCTTCCTCTACGTCCTTGTCCAGTGCGCAGGAGCCGTACTC
GGTGCCCTGCTGCTGCAGGCCGTCACCGACGAGGACTACCATCCAGACGGCTTCTGTACA
TCCGATACGAGCACGGGCGCCGGCGCCCTGCAGGTGTTCGGCGTCGAGGTCATCATCACC
TTCACCTTCGTCCTGACCGTCTTCGGCTCAGCTGACGTCCACCGCGCCGACGTCAGGGGC
TCCGCCCCGCTGAGCATCGGCATCGCCATTGCCATCGGTCACCTGTGGGCGATCCCGCAC
TCTGGTGCTGGCATGAATCCTGCCCGCGTACTGGGCACCGCGGTCGTCGGTCACCACTGG
AACAATCACTGGGTGTACTGGGTCGGGCCGCTGGCGGGCGGGGCGGTGGC
>Contig15
GCTGATACTAGCTTTTTTTATACAAAACTGTCCTTTTTAATACAACAACTTCGCCATCAG
TCATGCGAAAGAACTCGGAGAGATAAGCAAATCTGTAACTAGTACTGTCTGTTTAATTTC
TTCCAGTTTTTCTGTGATGTTTTTATCCAATGTTAGTGATCTGGACTAGGTGACTAGCAG
CAACAGGGCGCTTGTATGGAGTCTTTCTACCACCCTCTAGTCAGGGTCACTGGGCATAGC
TCCCAGTACAGTGTCATCGGGTACAGTCTCTAGTAGAGTGTCACACAGGCACCCGACACG
AACCACTCCAACATTTTGTCCTCCAAATGACTAACAAGTAAGGCGTCGAGTCTGGCCAAG
GTACGTTCAAGTACTGGTCTCTGTACACTTTATACATCCAGAGGGTAGACTGGAGATCTG
ACACCGTCCTAAAGAGTTGTCTCTTGTCGGCAGCCGACATTGACGGCGACCTCATGCACA
CAATAGACACGTGCGTGTTTATCTTGGACCTTGCGACACCATAACACCACGACAACATCT
ACAACATCTACAACATCTAAACACTACCGACACAACTAAGCCACAAACGGCCAGCTGCAC
AGCTCAGCGATTTTAAGCAAAACGTGGCAGGATATATTATACAACCTTAGAAAGGAAAAA
GGCTTTTAAAATTGATGTCAATACTCTAGTTTTACATTCGATGGCCAGTTCAGGACACTG
GCTAAACAATTGTTGTTCAAGCATTTGTATGCTTACCAACTTTGTACTAACTTTACTTGG
AAATCAAAAATAACTTTCGGGTCAAGTCGCAGCATTACTGTGGTACGCAGTTGATGTCTT
TTTATAACTAGCACAGTATGAAGCAAACCACCAAGACACGGTCAAAGTGGTGTCATATTG
AAGACAACTGGTTTGTTCTTTACTGGGTCAGATGGTCCTAACACGGCATTCTAGCGTTCT
ATCCAGCCGGTGATGATGTAACATAGAAAACGCTACGGAGATTTTGAATGGTTGTAGCTT
TTGACAACCTGACTACAACTACAACAACCGACGTGTTTACACTAGAAAGCGGTAAAAAAT
CGTAAGGTGTCCAGTGCAAAGGCAGTAATTTCTGAGTTGCCGTTCGAAATGTTAACATTT
TCCAGATCGCCGTTCTACTCTTTCAGTTCTTTGTTATTTACCGAATACTGAACAACAGTG
AAAAGAGAGTAAATAAGCGTGCAAGTATGAATTTCCTCTGGCCTGTCTGTTGATCCCTCT
CCTGACCTGTCTGTTGATCCCTCTCCTGACCGGTATAGTTGCACTAACACGTAGTCCATG
TTTCCATGACAGAACATTATCAGTGTAATCTGATGTCAGCTGGTCACTCCTGTTAATACC
TCCCTTATATTTGTTATAGTCTGTTTTACTTGCAGGGCAATGAACCTTCTTGTCATCTAA
TGTTTCATCTTACACCACAATGAATAGTAGACAGTTCACATCTCTTCTTCTATCTTTTCA
TTTGACAAATAAACGTTTTTGCTTTCTGAAAAAAA
>Contig16
CTACAATCGCCATTGTAATCGTTGGCTTAATTGAAACTTCATCATTTTATGTGCGATTTT
TCACAAAATTAAACTTCATATCGGTCACAAACTATGATGTACGGAGTGGAGAAACGAAGG
ACAGATGTCCAGGGTCTGCCTCCCGGTTGGAAACGAGAGGAAAGCATTCGGAAATCTGGT
TTATCTGCCGGAAAGACCGATGTTTATTATCTAAGCCCAACTGGTGAGAAGATCAGGAGC
AAGCCACAGTTGGTGAGATCTCTTGGAGAGAATTTTGATCTGAGTTGCTTTGACTTTCGC
ACTGGCAAAATACTGCAGAGTGCCATTCGCAAAAGTAAGCGTCACAAGACTGGTTCCTAT
GACTATGCAAGAGGAATCCGACACGATGCCAATCTGGTGCTGCCAATCAGACAGACAGCT
TCCATCTTCAAACAGCCAGTGACTGTTGTACGTAACCGGCCAGAGAGTAAGACAAAGTCT
GATCTGAAACATGGTCCACAGGAGCAACCAAAACAGTTGTTTTGGGAGAAGCGTTTGCAT
GGCCTACAGGCTTGTGACATCACAGAAGAAAAGTTCAAAAGTCTGGATTTGCCAAACAAC
ATTCAAGGGGTAGGACCAGAACTAAGTACGGAGAACATGCTTCAGAGTATTGCTGCTGCA
CTGCACCTGAACAGCCAGCCAATTACAGGACAGCATGCATCCAAAGTATCATTACAGAAA
AACCTCAGTGTTAACATTAACACGGAACAACCTCTCATTCAGGCTGTGGTCGTCACGGAG
AATGACATACAGAAGCAGGAGGTGAAGGTCACGGAGGCACGGAAGAAGCTGGAGCAGGCC
ATTACGTCGCTGATAGAGTAGCAGACGGAAGTTTGTCGCCGTCGTTAGCACGGTGCCGCC
CTCTGGTGACGTATGTCCACACTACGCTAACGAGGACGTCATCTCGGTTTGGTCCATCTA
ACTCCGGTCGCCGTCATCAACTTATCCACCCAACCGTGTTCAGTGATCGCCGGACAGAAG
CATCATCATCAGCATCTTCATCATCATCATCACCAACGACGCACTGGCGTACACACAGCT
TAATGAACCAAAGGTACCACTTCCGGTGTGGGAAGGCTGAGGGAGTTCTGCGCGGAGAGA
GACAGACAGACAGACAGACAGACAGACAGACGGACGGGCAGCCAGCCAGTCAGACAGACA
GACAGACAGACAGACAGACATGCTGACAGACAGACGGACGGGCAGCCAGCCAGACAGACA
GACACGGACGGACGTCCTGGCATCCAGCCGTTGACATTCCCATAGTTCTTCAGCTTGTGT
TTATGATTTGTGGCACCTCTGTTGTCCTTGCTGCGTGATGACACACCAAGATCATTGTAC
TTTGTTTGTGAACGAGTGATTGGCTGGCTACAAGTGTGCTCTCCTGTCCGATGTCACTTT
GTAAATGAAATAAATATTATTTTACATTTCCGTGAAAAAAA
>Contig17
GTGGCTATTCGTGATCATTTTGGTGACGTCGCACGCATCCGGAACGCAGCCAAAGCTCTC
TGCCGAGGTTAGGTTACACAAGCGTCTGTTGTATGGCTACAACAAGCTGATCAGACCGTC
TGAAGGCAAGAACACAACCACGGTACACTTCAGTGTGATGTTAAATGACATCAACGAAAT
CAGGGAAGGGACGCTGGAGGCGGTAATGAAGGCGAGCGTCTGGGTATCGATGCACTGGAA
AGACGAGCGTCTTGCCTGGTCGATGGGCCAGTATCCAGTAGAGACAGTTGTAATTGATCC
GAACAAGATCTGGATACCCGATATTCGACTGTACAATAATCTTGATCCGAAGATCCGGAT
GGACGACAAGGTGAAGGCCCTGCTGTATAACGATGGCAGTATCCGGTACGACATTCCCAT
GTGGCTGCTGGTGCACTGCTATCGGCCTCGCGTGCCGAACGCCACCTGGGAATGTCCGTT
CCGGTTCGGCTCGTGGGTCTATCACGGATACCAGCTGGACATCTACATACACGAGGACGG
CATGGACCTGTCTCAGTACGCCGACAGGGTTTGGGGCATCAGCGGTAACGAGAGCGCACG
CAGGGCTATCACCAGGCGATGCTGCAGGGAGCCCTGGCCCGAGATCAAGTACACGCTGAG
GATGATTCGACGGTAGACGAGGACGACCGCCGCCAGGGACGACAGCCGACTGCCGGCCTT
CCGCTGTCGGCCGACCACTTCCGCTGTCTGTAGTCAGGCGCCGTCAGAGACTTTAGTGCA
GCCTTAACCGATCGTAGCTACGGTAGAGTGAGTGTGTTGTGAGACTCGTCCCTCGATCTG
GCCCGACCAATGGTCAGCGGCATGGGGATTGGTCGGGTCGTGGAAGCCACGAGGATGGAT
GTCTTCGGAGGACCGTGGAGTTCGCTTCTTGGCCAAGTCGCCGGCGTACGAGTGGCAGCT
AAAATCGATTCTGAACTCGAATTGTACGAATGTTGTTTATAATCATTAATCTAAAGTCGA
TTTTTGACAGAAAACTGGCAAGACTGACAGAAGTACATTAGCTTTGTTTGTTCCGACTAA
AAAAAGATAATTTTCCTTGCTTATTTAGTTGAAATTAGCGATGTTTAAGCCAAATAATAA
AATATTCTTGAAAATGTATAATGATATGAAACTTCAAAGTAAGATTTTCACATGATGGTT
GGCAGATTGGCCGGCCTAGTCCTTTGTATAATGCCCATTACTTGTATTGAATATTATTTT
GTATGGCAACCAAATTCTGCTGTGAAATGCCACAATTACTACACAGCCAGTTCTGTGAAA
GTCGGTTTTTATCAGTAGTAATACCTCCTATGTGCTTAGAGAATGTTTGATACTATTTAG
AGATATCGTTGTTTTTATTTCATTAAAATTCACATAAACACAAAAAAA
>Contig18
CGCGCATCGTGCTCTGGCACAAGACGCGCGTCGGCTACATCACCAAGCACCTGGAGCTCG
CCAAGGACAACTTCGACCAGGACGTCGTCGTCGAGCACGCCGACGAGTTCGCCGACGAGT
ACCTGAAGCAGGACGGCGTCTTCCTCATGCGCCTCATGGCCAAGAACACGTCGCAGGGCG
TCACGTGCATGCTGACGCAGGAGCTCTGGAAGCTCTTCGTGCCGTGGTATCGGGCCAAGC
ATCCGGGCGCCGACGACAGCTCGCCCGTCAAGCCTCGGCACAACTTCGAACCGGAAACGC
TGCCACTGCGCAGTCGCCGGACCTGATCCGTCTGATCGCTCGGCGTAGAGGTTCGCCTTC
GTCCAATCCGAGTCGTCCTTTCGGTGCGGGTCGGCCGACACCAAAGTCGTCCTCCGTAAG
AGGTCGCTGAGATTTGTTTACGTTTCGGATCCCTGAATGGCGATTTGTAGATTTCAATGA
CTGGAGTCGGACACTGGAAAAAAGTCTAGTAATTGTAAGCAAGTGAAGAATGTCTGTCTG
TCTGTCTGTCTGTCTGTCTGTCTGTCTGTCTGTCTGTCTGTCTGTCTGTCTGTCTGTCTG
TCTGTCTGTCTGTCTGTCTGTCTCCTTTGTAACGATATTATATGCTTTTATCTATGTACT
TAACTACTTAAAGCGTTCAATTTTCGTAGCCTTTTTTCTTAGTGCATTTTTATTTACTAA
ATCTTTCGCTATGCAATCGTGTGTTTTTAGATTGTTTTATTATCAAATATTCGAGTCACA
GCGCAAACAATGCTCATTGCTCATTCTTTTGGAGCGCAGAGTGAAGGGATTATTCCAAAT
GTGATGTTTAGAATATAATGTGATGTCACACAGACAAAATTACCTAAATTCTGTGACAGA
TTTACCAGATATAACACTGGTTAGTCTTCTGCTGATACTTGGAACCTGAAGTCTTGTATT
GTGTGACTAACGGACAGATACTGGAGTTTGTTAAGGTCTTGTTTTAAGTTTGTTGTGTTA
AATTGTTTGTTTGCATTTAATAAAATAAATCTAATGTCCTTCTTCTGACGCCCAACACGT
GACTTCTCATGTAAGTGCATTTTAGCTGTCTTAGATCTGACGGAACAATTTATATTATGA
TAGGATAATATTTCATGTTATAATTCATGGTATGATAATGTTTTTGACAATGTGTATTAT
TTTGTTTTGTTTGTGCGTGTGTATGTATATATACATATATATAGCACGTTTTTTTTAACA
TTCACGCAAGCGACATGGCGTTCAACAATACCCATTGCTGCAGTTATGAAAAACAAACAT
TGTATCTCAATAAAGTGCATTTGACTGTTTGAAAATAGATGTCTCCTGTGCCATACTGTC
TGTGGAATTCTTCATTAAAATCACATGTCTGCAGGTCACTTCAGAGTGACATATTATACT
GTATAATGTAAGCAACTTGCAGGTAGCTGGCTCAAAATGTGCTTGATTTGGATGAGATTT
GACTGTATTGAGTCAGTCATGCTTTCACCTCTGGATCAAGCACTATCTTGGGGCTCCCGA
TGCTGTACTCTTGTCTTAGCTCAGATTATTAGCAGAAATAAAAAAGGGTGCGAGCCACTG
TACAAAATTAAGGTGTCAAGTTAGGCGCATCTGTGGTTGTCAGTGTGTGTGCATTCATGC
ATGAATGCATTTGTGCATGGAATATATGACCACCTGTACAGACATTGTCAGTAATGCGGG
CTGTTGTTTAGCCAAGTGCTGCATTACTGCCATTTTTACAAACAAAACACATTGCTATTA
>Contig19
ATGCCTGTGTGCCGTGAAGAAAGCTTGTGTAAATAATTGCACGTTCTCATCAAATAGCAT
TATTTTTACTTGCCACATGGAACCACTAGCACCAGATCCTTTAAGCCAATACACCTTAAT
GCCAGGTAGAACTGCTGTGATGCCGGTACTCTGCGCATTAACCCTACGATTTGTAGAAAC
AGATAGGAATGTAGGCCAACTAGAAACTGACATAAATCTTCTCAGCGTGTAACATTAACA
AACAATCCACCATTAGTGTTTCTCACAACGTCATTGGTAGTTAGTTAGCCATTCGAAAGG
GGGCAGCAGCTGACGGCGCTTAAAGAATATTCTGCTACGCTTGAAGACACAAGCTTTCAG
AGGTCACAGCATGGTAGTTTTAGTGTACCTTGGTCTGTAATAGCTGTTGTTACATCGTAT
GTTTGCAAATATCTATGAAAGTAGGCATGCATGGGTTATGTACTTGTATGCTGTTACATT
TTGTAGTTAGAAGAAAATTGATTATTGTGTATTATTATATATTAATTTGTTTTCAAATGC
ATTAAATAATTTCTATTGGAATGACTTATACTACAGACACGTATTACTAACCCTCTTTTT
AGAAAACACCGCAAAATATTCTGAAAGAGTTCATTACCTGAACTGCACACATTAAACGCT
CAATTTTATTCGGCTAATCTTCTGTGTACACACAGAGAACTTGTCCAAACGAAAAAGACA
ATGCATTCATATGAATGGATTGTAACCCATGCTTGCTACAGTTTCATTTGGTGTTTTTTC
TCCTCGGTTTGACAAACAACAAACAGCAATCGTTTCATTCTTGCTTGTCACGTGTCCAGT
GCATGTTACTTTGTCATTTGATGTTGTGTGTCGATGGTCCGAACTTTGTTTTCTGTTCAG
ATTCTTGGACGTGGTAAAGGAAAGCGGAGAACCCCAACAGGGTCATCCAGTTCACTGTCT
TCAAGGTAACCAAGGTTTAGAGAAACTCGTCCTTCTTGCAGATGACAACAACATAAAGCA
GAGATATTTGCTAACTTTTAAAAGACCCGTATGTGTGGAAGAAACGTAACAAACGTCTGT
GCATGCCTCTGTCAGTGCGATGTTATTAACATGTTGCTAATTTGCCAAGTCCTCCAGCAT
GCTAGCCAAGTTTGGCCAGTTGGCTTTAGCACTAACAGTCAGCAAGTTCTTCATAGAACA
ATGTGGTGACTATTGTTTGGCATCTTCACACCTAAATCCACCCAGATAATAATACATTGA
TAGGAACTGTTCTAGTTGACTCTCAGTTCAACTAACCACTTTACACTCTCTGTTAATA
>Contig20
GGATTGTAAATCTGAGAAACCCGGAATCTATAAGCTAAGCTACAAGCCTCACGAGCCAGG
AATATACCTACTTAACATACGTTTTGGTGATGAACACATCACAGGAAGTCCATTCATGGT
AACTATTGGCGGGGAACCATCTGGTCGGGTGAGGGAGACCGTAGTCAAGAACATTGAACA
GGTCCAGCCGGTCTACAAGGGAACACAATGCGAGTTCCAGCTTAAAATTCCTGATACTGA
CCCCTTGGATATGGAAGCTACACTGACGGCACCTAGTGGCAAGTCTGAGCTTTGTGAGAT
TAGTGACTTGCCGGATGCGCTGTATGACATCAGGTTTACTCCATGGGAAGAAGGGGTTCA
TACCGTCAGTCTCAAACACAAGGGTCTCCATATCTCTGGCAGTCCATTCCAGTATACTGT
TGGTGCCTTGCCCGCTGGTGGCACTCACAAAGTAGAAATTGGAGGAACAGGTTTGGAGAA
AGGAGAGGTCCATCAAAAAAATGAGTTTAATATCTATACACGAGAAGCTGGGCCAGGTGT
GCTCTCTGTGTCAGTTGAAGGTCCTTCCAAAGCAAAGCTGGATGTAGTTGATCGTGGCCA
CGGTTATACCACTGTGTCATATATAGTCGATAAACCAGGTGAATATGGAATTCACGTTAA
GTATAATGACGTTCACGTACCTGACTCACCCGTTATGGTGTACATTGTACCTGACAGTGC
TGATGCCAAGAAGGTCACCATCCACGGCTTAAGGGACAGAGGTCTGGAGGTTGAAAAGCC
AGCTACTTTTCATCTAAACATGAATGGAGCCCGTGGTAATCTTCATGCTCACCTGAACAC
GCCATCTGGATCTGAAGAAGACATCTTTATACAGGAACTGGACAGGGATATGTACGCCGT
CAGATTTATCCCAAAAGAAAATGGTATTTATTATGTTCATATCAAACTTAACGAGGCGCA
TATTCCGGGAAGTCCTTTCCCCATGTTGGTCGGACAGCTAGGAGCTGATCCCGCTCTAGT
ACTGGCAAAAGGCGAAGGTCTGGAGAAAGGAACCACTGGTAAAGCTTGCAAGTTTGTTGT
GATTACAACTAATGCTGGTCACGGTACGCTGAATGTCACCATTCAAGGTCCTTCCAGGAC
GGCTATCATTTGCACAGAACTCGATGAAGGCTACGAGTTTACTTACACACCTATGGCTCC
AGGAGACTACCTGATTAACATCAAATACTGTAACGTCACCATCGCTGGGTGTCCTACCAA
GGCTACTATCACAGGTCCGGGCAGGACAGGAGCTGGCAAGCCATCCGAGATCATCGAAAC
TTCTGGGTTGTCAGTGGAGACCGTAGAAAAGAAACCTGGAGCAGTGAAAACCAAGCGCTT
TGTGGGTGACGCCAGCAAAGTGGTCAGCAAAGGCAATGGGCTGAAGAAAGGATTTATGAA
CAGAACAAACACGTTTACTTTGGAAACGAAAGACGCCGGACAAGCAATGCTGACCCTTGG
CTTGATGTCGCCGACTGGTAATCCGGTTGAAGAGTTGACCTACAAAAAGACAAGACCCAC
GACTTACACGGTCAACTACCGATGTCGTGAGAAGGGCGAATATCAGATGGTGATCCGATG
GGGCAATGAGGACATACCAGGTAGTCCCTTCAACATTACCGTATCGTAAGCTTCACATCC
AATGACCAAAACCCAGAATTTCTAACTCTAGCGCTGCCATTTTGTTATTACCATTATGAG
CCATTGTTATTCAAGTGGGATTGTTTGTGGTTTCCCTTATCGAAGATAAGGCTCCGTTTT
TGAATGCTGTGCGTAGGCGGCCTGTGTAAATAATAAGTAGTCCCAATTCAGTCGGATCCT
TTGTTTTAATTTATCTGATAGCTCTGCGCTTTATTTATCATTCGGGTGCAGTCCGATAGA
GTGCCGTGTATCGTACATTCTGGTCTTAGAACTACTTAGCGTCTAATAGTTTTCGGCGGA
AATGCCTTTCATGACGTGTGCCTATGCAATATCAGCTTCATTCAATGTCTCTTTTGTTAC
TTTGTTTAATCCCTTTTTCGTAAATAACTAGAGAAATGCGTGTCTTAAATTAGTTTTGTC
TAATTTTAACGCCGCATGGAGGTGGTTAATAAGAGGTCGGTATGTCTGTTGGCGTGTCTT
GCCACTAAGTTGTTTACACGGTAACACCATTTCCTGTTACCGTTAAAATTATTTTAATAC
ATTTGTAATATGTGGGCCTTGGACACCACAGTAGTCAACAGATATTTATCGTAGTTTGTG
TATTGACGGCTGTGTGTTTTTATTTGCGTCATTTGCTTTCTGATTATTGTTGGTATTTGT
TTGGTTGTTTCTTCCTTTTTCTCCAAAAGTATATCATATTTTTCTATGTATTACGTGTTA
CACAGTTGGTCGGTAATCAGCATTACTACCAATGGATGTGTTGTTGATTATTCTCTTTTG
TAGCCGCTTAACGTGTACACATGATAACGGTAGCTGGTTTGATTTTTGTTTTTAAGCTCA
GATTTGAGCGTTCTTCTGTTATTTAACAAGTGCATAGATACCACTCAAGATAAATACAAA
AACACAGAAGACGGACCAATGTTTTGGTAATAAACTTTTCTAAATGTGAACAGACGATCA
CTGTTTTGGCTGGTCATGTGACATCACTTAATGTGTCCTAAGGTTTGTGGCTAAAAGAAA
TCATTCTAAGAAAAGGTTCTCTTTACTGGTTTGTTTTGGAGAACAATAAAGTCTACCGAA
GTGTTTGTTTTAAAAAAAAAAAAAAAAAAAAAAAAAAAAAAAAAAAAAAAAAA
>Contig21
GTCAAAGGAACTGCACAAACTCAGTAACAGATTCTCAAATATAAGCACCGGAACACATTT
CATTTACAACAAGGAACATTTCTAAATTCTGAAGCTAGGTGACACAAGAGGAAATTAACC
TTTTTGTCTGCCTGACTGTTTACCGATCTGTAAGCCCGGCTGTCTGCCTGCCCACCCACT
AACCAATTGCCTGTTTGCGTTCGTATCGTGTAATACACATCCAACTGTTTATTTCAGACA
GGAGCTAGTAGACAGCATTAAATTAGTGTCTAACCATTATGCATTCATCATATCATGTTC
CACATTTATATGTTCATTCACTTGATACCTACTTATGTTAAAAGCTTTTCTGCTGTATAT
CTACCTTTATGCTATTACATGTATAAGTCATGTTTTAACTTAAAGTTTAATACCACTTGA
CATGTAAACAAATAATTGTTCATCAAACCAAAGAAGCTCGCAGATAACTATGTGATAATC
TTCAGTCATGTTAATCAGTCAAAGATTTCCATGTCACATTGGTGGTTCATGTGTCACGTG
ACACGTAGTTGATTTAACGTAGGTGTCCATTTAGCTGTAGACATCAAAATATTAACAGCT
ATAGGTGATCTCTTACGAGGTGTTTTACTTTTTCTGTTTTTCAGGAAAAGTGAAAATGTC
CTGAGGACAAGTGATCTCTTAACATAGGTCTTTTTAAACACAAATGCAATGATTGTATGA
CTTCCCAAATTCAATTTCCCCAACATTATTTATAGATTGATAATGACAGTCTTATGTGCA
ATTATCATTTGCTGATATTGAAAA
>Contig22
AATCATTATTATACTTTTGAAAGTGTTGTTATTGTATACGTACTTGTTCTTCTTGTGATT
TTATCAAAGTTTAATACATTTATCTTTCGATAAATATCTTCGTATAAGAGCCAGTCATAG
CTTTATATTGAACCGTTGGTCTCAAGGCATCTTATCCTCACTTGAGTAGCCCTAATTGAG
TGAGCTATTTCCAACCAAGCTTGAATTCTTGCTGAATTTGCGTTTTGACTGAGAAGAAAA
CAAAATGGAAGTCAGCTTTCCGTCCGAAAATAAGGCTGGCCCGGCATTTGGCGTGATGTT
TGGAGAGCCAAAGGATTCTCCGATTGGACTGATTGTCATACATGAATGGTGGGGCATCAA
TGACCAGATTAAGGAAGAAGGAGCCATGATCGCCAAAGAGGGCAATTTTACAGTGCTCGT
ACCAGATATGTATCGAGGGAAGGTAACGGATGACCGGGAAGAAGCAGGACATTTGATGGA
AGGCTTGGATTGGCTGGGAGCTTTGGCTGACATATCAGCCTCAGCCGACTTCCTCAAGCA
GAAAGGTTGTAGTCACGTCGGCGTGACCGGCTTCTGTATGGGCGGGGCGCTGGCCTTCGC
AGCAGCAGTCAAATGTCCGCAAATCAAGGCAGCTGCTCCTTTTTATGGCATTCCCAAAGC
CGAGCTGGCCGATTTAACGACCATCAAGATTCCGGTGCAGGCCCACTTTGGCCAGAAGGA
CACCATCGTCGGCTTCTCCTCGCCACAAGATTACGAACCACTCAGGAAGAAGCTTACAGA
GGCCGGGGTCAATCTGGAGTTTTACACTTACGATGCAGGCCACGCCTTTACTAATGTGAA
ATCAGAAGGCTTCAACGAACAAGCCACTAAACTGGCCTTCTCTAGGCTGTATGAGTTTAT
GCACAAGTACCTTAAATGAAGCTGAAGCTCTAAGATGCACCAGCCATTTCACGGATTTCA
CAACGTATCTTCACTGAAAAGATTGTTGCTTAACATTCCAGTAAATTATCGCTAAACATT
ATGAAGTTAAGGCAGAAAACATTTCTTTTTCAAAAGTTAATCAGTCGAAACCAATTTCGG
TATAAGTTGATCGCAGACTGTTTTATTTAATCGCTGGCTATCATCTTCAACAAATGCTTA
TGAAGTCTGTTGATGTTAGAAATAAACATTAATATTCAAAAAAA
>Contig23
AGAGAAGATGGAGTTGTCGGGGATAGTGATAATTTTGACGATCATTGGCTCTTGCGTAGC
TAATGATGCTGTTCCGGTTCTAATATGGGGAAACAAAGATGTACCAGACTTGATGACTCC
AGCTGCTGGCCATTCAGTTTCCAGCAGTGATTTTGTAGATACTGTATTGAATCATCTGAA
CAATGACGGTGTGAGGGATGTCATAGTCTTCATTCAGGATCAGCTGAGTCTTGATGATAT
CAGTCACAGTGCTGATGCCTACAACCAGAACAGCGATGGAGGTGACTTTCATAACATAAA
GACTTTGATGTCTAGTCATCCTTCTACCCATCTTCCCCGTGTAACATCACCAGTTGATGC
CATTAAGTCATGGAAAAAGAAGTTTGACGGAAGTATTCATGAACTAAAGTCGCCATACAA
CATTAACAGTCTCCCTCTTGATAGCAAAAGCTCCAGCCTGATTCTTGTTCATCTTCCAAA
TGCCAAATCACTTAAAGAAGCAGATATGGTAATAGGATCCATTTCATCTGAAATGGATCT
GCTAGGTCGGCCCTACAATGCTCTGTACACTGCTGTGTCTTCATCCAAGATACCAAGGGA
GAAACTCTACATGGGACGTCATCTACTGGCAGAAGAAGACATGCCTACTCACTTCTACAA
CATCTCATCATGCATATTTTTCTATGCAGACAACATTACCTTCAGGGTAAAGGAAGGAAA
AGAATCATTCAACTGGACATTTGATGCCAAGGCAGATACAACTGGGTCAACTTGTAGTCC
CATACCTAAACTTGTGCTAAACTTTAAGGTTGATGGGAGTTCTTTGAAAAACCTCACTCT
GGTGGTATCATTCAAGAATACAACCACTGGTTACTGGGAAGCAAAGCAATGGTTAATCAC
ATACACCAAAGGTACTGAGACAAAGGAGGACGTGTCACTTGCTGTAGGGTCTATCTATGC
GCCATATGGCCACTCATATCATTGCACAACACCAAAGATTCAGCAAATAAAGAATACAAC
AA
>Contig24
CTCCAGAATATGTTAAAGCCTGGAAACTAATATGTGATGTCTCATGTGCAGAATTTTCTA
AAGTATATGAGCGACTTGATATCAAAGATCTAATCACCAGAGGTGAATCATTTTACCAAC
CAATGATGTCAAAGGTCGTGAAGGAACTGGAAGAAAAAAATATGGTTGAGGAAGATGAAG
GAAGGAAGATTGTGTTTGCACCAGGCAAGAAGATACCACTGACAATAGTGAAGTCTGATG
GGGGCTATACTTATGATACATCTGACCTGGCAGCATTACAATACAGACTGGATGAGGACA
AGGCTGAATGGATACTGTATGTTGTTGATGTTGGACAGGCTGTTCACTTTGAAGTGTGTT
TTGCTGTGGCTGCCAGGGCTGGTTGGTATGACCCAGAGATAACTAGAGTTGAACACATCG
GCTTTGGCGTTGTCCTTGGAGAAGACAAGAAGAAGTTCAAGACTCGTTCTGGTGACACGG
TCCGCCTCGTTGACCTGCTGGACGAAGGACTGAAAAGAGCGGAAGCCAAACTGAAGGAGA
AAGAAAGGGATAAAGTACTAAGCCCTGAGGAGTTTAAGGCTGCCCAGGAGGCTGTGGCTT
ACGGTTGTATTAAGTACGCCGACCTGTCTCACCACAGACAACATGACTACGTCTTCTCCT
TTGACAAGATGCTAGAAGACAAAGGTAACACGGCCGTCTACCTACAGTACGCCTACATGA
GGATCAGGGCCATCGTGAGGACGGCCGGGTTCGACCGCGGCCGGCTGGCCAGAGCCGCCG
GGGAGACGACGTTCGAGCTGGGCCACGACAAGGAGTGGAAGCTCGGCAAGCTGCTGCTGC
GCTTCCCGGACGTCGTCGGGCGGATCGTGGACGACCTGCTGGTGCACGGGCTCTGCGACT
ACCTGTACGAGCTGGCCACCGGCTTCACCGAGTTCTACGACAGCTGCTACGTGGTGGAGA
AGGACCGGCAAACAGGCCAGGTCATCAGGATCAACATGAGTCGTCTGTTGTTGTGTGACG
CCACGGCCAGCGTGATGAAGCAAGGGTTTGACATCCTCGGAATCAGGACAGTCGACCGCA
TGTGAAGGTCACGTGTCACCCACCGTAGATGGCAGTCAACGGGTGTGGCGTTCGTGTCAG
TGGAACCTGTCTTAATCGACCATCACTGGGACCAGCTGGAGGGGTCCTTATACAGAGTTG
ACCGTCTACTAGACGGGTCCGTCTATAAGGGCCTCCCACGCGGACTTATCGAATGTGGTC
AGTCGTGGGCGGGTGGTCTTTGAACACAGTTGGTGTTTTAAGACAGGTGGTCGTTCGGAC
AGGTTTCACTGTGTAATAAATTTATCTTTGGATTGATTAGTGATTTCGCTAAAAGCACGA
ATACGATGTTAGACTAGCACTGAATAATCAATCAATTGCAAAACAAATTAGTGGCACCGT
AACTAAGATTCATCACCAAACAACGGCATAGTGGCCGAGTTAACAGCGAATCTGAATATT
CATACAATAAATTCTCGATTTAAATTGATTCTAGAATATTTTGAGCGCTGAATTTAATTC
CAGAAATAAACGACACAAATCGTTCGACGTGGAAATAAATAACGCAAAATGTTGTTGATT
TTTTGTCGCGTTCAATCATAACGCAATAATGTAAACTGATTCAGAAGAATAATTGATAAG
AGAAATCTGCGTGTGAGATGTTATCAAATAAAGTCCTGTCTTCAAAAAAAAAAAAATTT
>Contig25
CACGAGGCCAGCGTCCGCGTCTCAGAACTCTCCACTCAGAACTCATCACTGGCTGCCACA
AAGAGGAAACTGGAGGCAGACATCGCTGCTATGCAGACTGATCTTGAGGACACTGCTGCC
GAGCTGAAGGCTGCTGAGGAATCTGCCAAGAAGGCCATGGCTGATGCCGCCCGACTGGCT
GAAGAATTGCGTCAGGAACAGGAACACGCTGGACACATCGAGAAGCTGCGCCGTACCGCT
GAGGCACAGGTCAAGGAACTGCAGGTCCGTCTGGACGAGGCCGAAGCCAATGCGATGAAG
GGTGGCAAGAGGATGATCCAGAAGCTGGAACAACGCGTCCGCGAGCTGGAGGTTGAACTG
GACAACGAGCAGCGCCGCCATGCCGAGACGCAGAAGGGACTGCGCAAGCAGGATAGACGT
CTGAAGGAGCTGGCCTTCCAGGCCGAAGAGGACCGCAAGGCCCAGGAGAGACTCCAGGAC
ATGATCGACAAACTGCAACAGAAGATTAAGACCTACAAGAGACAGGTTGAAGAGGCTGAG
GAGATCGCTGCCATCAATCTGGCCAAGTACCGCAAAGTACAGCACGACCTTGAGGAAGCC
GAGGAACGCGCTGACATGGCTGAGAACACCCTGAGCAAGCTCCGTGCCAAGAACCGCAGC
TCTGTGTCTGCTACCAGAACGACAACTGCCGGAGGTGTCAAGGTAACCATCACCGAGAAA
TCCTCCAGTTAAATAACGATCCCTACGGAGCAAGTTACGGAAGCACACCCGGATATTACG
AAATTCGCACCACCCCAACATCTTTAATGAGCCCCCATTCGTCAATGAACACATCATCGT
ACCGCCTCCAAACAGGACCCACCAATGGCGGCGACGATTACTACTATGAGGAGGAGCTAT
AATTGTGAATGGCTTATCATTGGCTGGATTGCTTTGAGAGAGCTTGCCGCCTTCCAAGAA
GAATTAACGTTGCCGGCGTTTAATTGATTAGTTGCGCTACTTTGTAATGAGCTTTATTTG
ACGAGTCTGTTTTATGGGAATGGTTAAGCGTGTTTCTTGTTATAATACGCCTGTAGAATT
GCTAGCAAACTTGTATGAAAAAGGTGTCGTTTGTTTTCTTCTTGAATCCATATGGCCCTG
ATAACGAACCACCCAGCCGTTAGGTAGCTGTGTCTCTCTACATATATACAAATGTATATT
AACTATATAAAGGACTGCAATTCATATGCCCATTGTAATATATGGCAATATATGCATCGA
CGTGTATATAGCTATTTAGATGAATATAGGGACCCATTGCGGAAGTGGTGGTTTTTTAAA
AGGTGAAGAATTTCAAGTAGCCCTCCCTTTTTCCAGTATTAATATTTAATTAATACAAGA
AAATGCATGCTTTCACTGATACCAGCATGCGGATTGGATGTAGATAAGACTTCGGTCCCA
GTCTACAGATAACAAGATTACTGAGATAGTTACGATGGCATGTTAAGTGTGGCCCATGTT
TGTTCATTTTAGGTGAAGGAGTTGTTTGTTTTTTCCATTTTTATATTGCTGTTTCCGTTT
ATATATATATATATATTAATATGTGTATACAGACATAAAACGCGGTGATTATTGTGTTGC
GTGTTGTTGGGGCAACGTAACATATAATCAGTCATTTAACAGACCAACTCATTCAGTGCT
GATTGTGATGTCATTCCAAGGCTAATGGAACGCGAGAGATTTGAAATCAGAGCGGCGCCT
CTCATTGGTGGGATCCGAACCTAACCGTCATCCCCTTCCTAACCAATCAGAATGCCCTTC
AGCGTAACAACTGAATGCCATTGGATAGGTACACCGATTGTACAGTTTCCGGTTGGTATT
TCACTGGCACTAATTTATTTTTAGATTTTGTAGTTTATATGTTTAAAAACTGTGGTTAAC
CACCCATTCATTTCATGATGCGGAATAAATAGAATTGTTTTATCAAAAAAAAAAAAAAAA
AAAAAAAAAAAAAAAAAAAAAAAAAAAAAAAAAAAAAAAAAAAAAAAAAAAAAAAAAAAA
CCAAAAAAAAAAA
>Contig26
GAAACAGATCACGCAGTAGAAGTCCAGGAAGAAGGCGACGGCGAAGCAGGAGCCGTGAAC
GTCATCATCGCAGCCGAACTCCAAGGCGGAGGAGTCGTGAGAGGTCCTACAAGGAAGAAG
ATAGCATCCGGAAAAGGAGCCGACGTAGTCGTAGCCGTGATCGCAAGAGGAGCCGTTCTC
GTGAGCGGAAACGTTCCAAACGCAGTCGCTCTCGTGAGCGCAAGCCTGAACGGGATCGTC
GCATGGAGGAGAATGCCATGCAGCAAATCTATGACAAGCCAGCTGGAGAGGGTGACTGGA
ACATACTTGAACCAAGCCAGATCAAGTCTGAGCCAATCAAGGAGGGTTATGATAAATACG
ACAATGTGATGGGGCCTAGTGGCCAGGACCAGTATGATAATGGTCGTGATGAACAGTACA
ATGGTGATCCAGCCTACCAGGAGAGACAGCCCCAGCAGCAACAGTATGACGAGTATCCAG
ATGCTAACTGAGTCATTCACCTGTTTTCTGCATTCTGCATTTGTCCTGTTCTTCTCTTGT
GTTATACTGGTCTGGTCACACTATGGCTTTCACAGTTACTGGGCTTCAGATGTTGATCTC
TGGTTTGGTGTTACGCATGGGCAAATAGATCCATTATTATGCAGTGCTGTTGCATGATAC
ACAAATGATACATCCTATATAACATGGTCACTGTATTGTTACCTAGCTCTTTCTGCATCA
CATCTATTAGAGGTTAACATTCATGTACCAACCAAGGTAATACCTGTAGTTACAGTGCAG
ATTGGTTATAATTTTGAATGAAGCTTTTAAATTTCTCTCACTTGTTTTTGTAATACACAA
TTACTGTAAAATGGTGTTAGTGGAGTGGTTCTGTAAGCTGATTTTAATGTTTTGTTCAGT
GACTGGCAATATGAAATCCCTAACAACTGGCTTGCTCTCATTCTATATCATATTCAAAAC
ATCACTAGTTTTCTTATCTGGTTCGTTGCAGACAGTAATGTTCTGTTATCTTAAACAAAT
TTTGTCTAAGCACCATCCTATTTTTGCTGATGGCTTGTACTGTTCACCGTTAAAGATTTC
TAAGCCTTTCTGTACCAGATTGAAATGTACTAGCTAATAGCATACTGTTTTCTGTAAGGC
TTATATGCTTCTAACTGTGGAGACTTGGATTAACAGTTAACTTCTGTGAAATCTGTAAAT
GGTTTACACCTGTCTTGGGATGGTAGTAAAAACTGCCTTTGCCAAGAATTTTCTCACGGG
TGTTTTAATAAAATGTTAAATTCATTTTTTTCCTAGTCTCATTCTTTTCAAAAAATTGAA
AAATTTGAATGAGATAGATAGTAGTGTTTTCTGAATTTGAAAACTTCGTTGGGCCAAAAA
TCCATCAACAGAAACTAAAGGAAGTATGTATAATGTAACATTTGATCATTTAAGCTTTGG
CAGAAAACTTGATGCTAATTAAAATTACTACCTAATACGTTGGTTTAATATGATGGAAGA
AACATGGGTTGCTAAAATGCAACAAAGTAATATTTGCCCCGATATAAAACCATTAAATTG
ATCCTTGATCATTTTGCTGAATGCACGTAAAATATTTAACTTGCGCTGAAAGTAATACCT
TTTATAATAATCCTTATTTGTTTCATTGCAATTTTATATGCAGAAGTTCTATCTTATATA
TATTAAGCTGCATAATGGCACTAGCATAAAGCTGTCGCATCATTTATTGGAAAATATCAG
TTGTATTTCTGCTGAGCCAGTTCCATTTTAGAATAAATCGTTTTGTTTGACTAACTCTCT
TACAGATAATAAATTGCTTACTGCTGAAAAAAA
>Contig27
TGTTAACAGAAATGTTTGTGGCACTTAGTCAAGGCTGTGGAGTGTTAGTCACTACCAATA
AATGTTAAACAATTCCTCTTTAATTTCCCGTCTGAGGTGTATTGCCTTGCAGGTGCATAT
CTCAGTTCAGCCAACTCCTTGTGTGGAGGACGTGGGCTAATTGAGAGGATGGCGTGTGTG
TGTGTGTGTGCATATAAAAATGTGTGTGTGTGTGTGTTGTTGTCAGATACTCCCTGTGGG
AGTTGAATACTCTGGCTAATAGAGGGATAAAGCTAGTAAATATAACAGAAGTCAATGAAA
GCAGAGAAGTAGAAATAACACAACCTGGTTTAATATGTCCAGAGGCAATTGGTTACATGT
AAGTCATCATTCCTAAGCAACTTCGCACATTTGATTAGCAGTTCTGTGCATTTCTGAACA
GATCTAAATACTCCTCAGGTAATAAAAAAAACGTTATTTTAATTTGAAGTGATCAGATAC
ATGTGTGCTATGCTTGTTTATCATGTGCATTTTCGAATTTGGTCCTACACTTAATGCTCT
CTTCCAGTACAGTCATCGGTTCCATCTTTCTTGTATAAATCATTGGCATTTGAGGAATCC
AGTCTGGACGCTTACTCCTTAGGTTACTGCATCTCAGAAACATGTTTGTTGAAATGAACA
CAGTCATCATATATGTGTCGTATAAGCATTTATTAAAGCTTGACACTTTGCTGTTCATCA
AAAAAGATGTTTGCAATGTATTAGGTGTCAGATTTGTATTAGAATGTTGCCAAACCTATT
CCTTGCACAAAGTTTTAATGTTTTCGCTGTGTTTTTTTTTTAGTCTTGTTATGCAGTTGT
CCACCATTAGCTTGTTATGTAGCCACTTATAGCCTGTGATTTAATTAATTGTTCTTGATA
AGTGCCAGTCATTAAGCTGTTTGTCTCTGACTTAACAGAGCTGTGGCCTAAAAGCAGTGA
GTTTTGATCGTCCACGACCAGAGAAATTGTTCTGTTGCCAAGTCAACACAAATCTGAAAC
GAGTTCTGTGTTTGGAATTAATATGGAGTGAAGCAGGAAACGGTCCAATTCATTTAACAA
ATATCAGACCGCGGCGTTTTACAAGCCAGTATCACTGTAGTAGTTATCCTGCTTCTTCAT
TAGATCATCCAGTGAGCTTTTGTGTCCAACATTTTAGCTGTTGTGTGATCCACTGTTCTA
TTCTCAGTGTTTACCGAACGAGGCATATATATATTTGTGTTACTCTGAGAGAAGAAGCCG
ACGAAAGCAGATTGTATTTCTTGCCAAACCTCATCAGGCATGATTGTTTTACGAGTTGAT
GATTCAGTTCTAGTTGTCCTCACTTAGTTGGTTCCGTGTACTTATTCATCTAATAAATGA
TTAGCCCCAAAAAAA
>Contig28
CTTGGCAAAAAGGTTGTCATCAGCGGATGGGGACGGACTTCTTCTCGAGGAGACCTTGCC
GATTTACTGAAGTACACGTATGCCACAGTAGTGGGGGAGAGTGAATGCACAACTAGATTG
AAGGGAGTCATTTGTGCTAAAGGTTACTCGGGAAGCACTTCTTGCTTCGGTGACAGCGGA
GGTCCCATGACTTTGACGGAGAATGGACGAGCCACAGTGATTGGCGTCACGTGGTTTGGA
AGTGAAGACTGCTCAGTCTATCAGGCCTTTACATATACCGATGTTGGTCGTTACATCAAA
TGGATAAGAGATACCATGTATTGAGAGCAACATCATCGGCAACATCCATGAATTAATAGT
TTTCTATAGATCGACCACTTTTTGATTCAGCTCTTTGACCAAACCACCAATGACCAAGAT
CACATGCGAGTGACTTTTTAAATCGATCGATCGGTGAGGAAATATCGAGCGATCAACCAA
TCAGTAAGTTTGTGGGAGGAGCTAAAAGCCTTGTAGGTTTACTGACTAGTTGATGACTAT
TAACTGGCCCTGATGCAAAACCATTTAAGAGATTAATTAATCTACCAGATGCACATATTA
ATCAATGCAACAACCAACAAAAAAGATTATTGTTTGTAAATCCATTGCTACTCGCAAGAC
GCCTGTCCGGCTGAAATTCC
>Contig29
GTTGTCCAATATGTGACACGCGCGCGCACGTGTAGGTATCTGCTATTTCTTCATAGAGGT
CGAGTGTGCAAGTAAGGATCTTCATTCAGGTGTATTCGGGGGCAGTGTTCATGAAGCTAT
GTCAGATTTAATCGCTTTAATGGACTCGTTGGTTGATAGCAAAGGCAAGATAACTGTGCC
AGGTATTTATGACAGCGTTATGAAAGTCACCCCCGAGGAAGAAAAACTGTACGAAGATAT
AGATTTTGATATGGAGGTCTATCGTCTTGACACGGGACACAAGAAACTACTTCATGACAA
CAAGAAGGACCTTCTCATGCACAGATGGCGCTATCCGTCTCTATCACTGCACGGTATACA
GGGTGCTTTCGACGCCCACGGATGTAAAACTGTCATTCCCCGTAAAGTGATAGGGAAGTT
TTCTATCAGAACTGTGCCTAACATGGAGTCTGATGAAGTGGAGAGACTGGTCAAGAAGCA
CCTGAACCAAGTACACCAACAGAGAGGAAGTCCAAACAAGATGAATGTGCTGCTTGAACA
CAGTGGTCGATATTGGCTGGCTGACTACAGAGATGTCCATTACCAAGCGGCAAAGAACGC
CGTTAAGGCTGTTTTTGGATGTGAACCAGACCTCACACGCGATGGTGGAAGCATTCCAAT
AACCTTGATCTTGCAGAAGGTCACCGGAAGGAATGTCTTGCTACTGCCAGTTGGAGCGGC
CGATGACGGAGCTCACTCTCAAAACGAAAAGCTCAACAAATCGAACTACATACAAGGAAT
CAAGCTGCTGGCGAAGTATTTCTCCGAGGTTGCCAGCCTGTGAACTTGATTTAAATGTTG
ACGGATAAAGAGATAATCCACCATATGATCAATCAATAATTATCTTAAACAAAAGACAGG
CGCGTAACACATAAAAATAAATGTATCGAATGGAGCTAAAGATGTTTCCAGTTACCTAAT
CAATGTATTTATCGTGTTAATTAGTTTAGTTTCTTGGAATGTAAATCGCTGATTATTTCT
TCTAAAGGACGACATCTGTCAGTGTTATCCAATAAAATATCTCGTATATATTTCACGAAA
AAAA
>Contig30
GGCTTATACTGTGCATAGTGTATCATATGTTGTTTTCGACATTTAATATATATACACGTT
TGCTGATTCATATCATAAAGTTTTGATTCTGCATAGTATAAACGTTGTGTACTTCTTCAA
CGATGGGCTTATCAAAGCTGGCAAGCTGGCTGGGACTGAAGAAGAAAGAGGCGCAGGTGA
TCGTGGTTGGCTTAGATAACAGCGGAAAGACAACAATATTAAATAGACTGAAGCCAGAAG
AGGAACAAAGACACGATATCGTTCCCACCGTGGGGTTCACCGTGGAACAATTTCAGTCAA
AGTCTCTTAAATTCACGGCCTTTGACATGTCAGGACAAGGCAGATATAGAAATCTCTGGG
AAGCCTACTACAAAGATTGTAATGGCATTATATTTGTGATCGATAGCAGTGACAAGTTAC
GAATGGCTGTTGCCAAAGATGAGCTTAGCCTCATTCTCGAAAATGAGCACATCAGGAAAC
AACGAATTCCGATTTTATTCTTTGCCAACAAGATGGACAAACGTGATGCAATGACCAGTG
TAAAATGCTCAGATGTTCTAGGCTTGGACGATATTCGGGACAAACCTTGGCATATCTGTG
CTACCAACGCTCTGACTGGAGAAGGTATTGATGAGGGATTGTCGTGGTTTGCAGAACAAG
TGAAAGATGTAATTAACAGCAAGAGGAAGTAATAGCACTATTGAACTTGTATATCATTTT
CGTCGTGTCTATGATTTGTACGAGTGATTATGTATGCAGCTGAATATTTGGATCTTCTCA
TTCAAGGATAGTCACCTTTCTTCGAAAGTAATATTTAGCAGGAAATGCATTCATGTTATG
AAGTAAACGACTAACACTTTTCTATGAGTTTAAAAACTTCTGGTTATTTTCAGTATTATC
ATCAGTATTTGGATATTTAATTATTGCTGCCTTCAGTATTTTCTAATTGGTCTTCATAAG
ATTTGTTTCTGTTATGATTACT
>Contig31
CTATGGCGAACTTAACAGTACCAAGCCAGAGTCATCGAGTTCGTGGTTTGATTGGTTCAG
TGCTGAGCCTGTGGAGGAGCAGATTGCCAGCGATGAGTTTGTAACTGTTTTGCCCAATCC
AGTCATCCCAAGTCCAATCAAGAAGGAATTTCTCATCAACATGATGACTGTTGGTGGGTA
CGATGATGCCAAGATCAGGATGAAGTTGACGTTGTCCTATGATTCTCAGTGGATGATCCC
TCAGATCAACATGCAAGTTGTCGGTGCTCCATTCATCAAGCCACTATGGAAGGTCAAGTT
TGACTTCCTCATCAACATCCCCAAGCTCATGGAAATTGTCCTAGCGGCTCCTACGGGACT
AGATGCAAAACCTATTGTTGTCACAGAGATTAGTTTTGGCAATGACAGCTTCAGCGAGAA
CGTCATCACTATGAAGATGTTGTCTGTAGCTGGTGATGAGATGCCAGTCTGGCCAGTTGT
TGACACTGCTGTCATCCCAGCAACGGTGAAAACCCTGACATTTAAAATGATCATAGACCA
CAGTGGAGTTGCAAGTAACATGAAGGAGGTCGTAAGTAACTTTGTCCTGCCATATATCCT
TCCGTATGTTGTCAAGGAGGAGATTCCTGAAAATAACAGTATGATCACAGACAGTGACAG
CATCGCAGCTATCATTCAGATTATTCCACAGCTTTACAAGATAAATGCCATTGTTGCCAT
GCCAACGTGGAAGTGCTACATGTCTGCTATCCCAATTCCTATTGTGATTCCCCTGATGCA
GCTTATTGTACCCACTGGTGTGAGCCTGATGAATCTACCCACATTTCCATTCATCACCTC
TTTGACTGCAGTGCCAGAAGATATAGCATCTGCATTGTATGATGCCTGTGTGGTGGAACC
ACGTAATATAACCACCCTTGACAACCTCATCATTGCAATTCCTGACCTTGACCCAACCTG
TGAGATGGTCGTAGCTCATGACTGCAGCGAGCAGAGGTTGTATACTGTAATCAGTAGCCC
AGTGTCTGCGGATGGCGTCGGTACTATCAAGGTCCTAATACCAGGCTACAAGGTCGAGAT
TTCACAGGCCTTTGTCAGTCAAGAAGCAGTTGTCATGATCAATGATGTAGTGACAGCCAT
CCCAGTCAGCCAGCCACTGATCATCACTGAATCCATCGCTGGAATTGAAATCCCAGTCCT
GGATATGATAGCTGATGGTACCAAGTACATCATCAAGGCTCCCTTAGTTGGTCTTGCTGT
GGTTGTTGATGGTGAAATAGTAGAAGTCATGGTGTCGCCAATACTAAGGAGCAAGGCATG
CGGTATCTGCAACCAAATCCTTGAAGTGCCAATAGCCAGTGGTTCAACAGTTATACCAGC
CATTAATGACACCTACTCAATAATGTCAATCTTCGCAGACTCTATCATCAGATCAGCCCA
ATGCCCTGTTATAGAGATGGCAAGTCAAGGAGGAGAATAAAGGGCTGAAGAACAATGGAT
TGTTATTTAATGATGGATGTGTCTACTACTATCTGCCAAACTTACTGACTGTGCAGGGTA
GAACTGTGATGTTTTAGCTTCCTGGGTGTGGTATTTATTGCAAACTAGTGTCTTCTGCTT
TTCTGTGTTCTCTGTCACTGAAGTTCGGCGTTGCTTGATCCAGACTCCACCATGACAAAC
GTAGTATCCGGATGAATGCAGACCATTCTCTGATACGATTAGATAGATCTGCTTTGGTAA
CTCGAACGCACTTGTTGACCCGGATTGGCTAAGAATTGTGTACAGGCTGATCCATATTGC
TAAAATCGATTGCTGTTGCGATGCTATGTGTTTCTTTGTTTTTGTGCGTCTATGTGTACC
CATTTGTAGCGATCTGGATGTGTTCGAAATTGAAATCATAGCCATACGTCAATTATGTCT
TCTTGTCTGAAGCACACCACAGTGTTCTTGCGTTAACCTCAGGTCGTCTCCAAAGTTTCA
TCTCTCTATGCAGATTCTGTCTGTGTATTCAAATACAAATAAAAATACAATGCAAAAAAA
A
>Contig32
CGCCATCATGGAGTTAGTGACAATGTATTATGTGCATATGGGGCTTCGGGAGTCGTCGCT
TTGTCGAGCGGAGTGATTGATACGATTTCTGCGATCACAGTAACAAATCGGATCTCCTCG
TTTTTAATAACAATGAACATATTAACCTCAAGGTTACAGGCCAGGATGGCAGTGTTGTGC
ACTTTAAAATCAAGAAGAACACTCCCTTGAGGAAGCTGATGAATGCATACTGTGACAGAA
CAGGTGTCAAGAGTGGAGCAATGCGATTCCGATTTGATGGGCAACCAATCAATGAAACAG
ACACTCCAACACAGCTGGACATGGAAGATGGTGATGTGATTGATGTATTCCAACAGCAGA
CTGGTGGCAGTACACGTTGAGTGTTGGAGTGAGCTACGCAGTTCTAACCTTGTGTATATA
TTGGGTCATTCTCATTTCAACTTCTGAGGCTTCAGTGGCTCTACTCAAGAGAACATGTTG
CTAAAATTCTGTTCGGAACATATTAATCCTCACAATTCATTTTTCCCATCTATATGAAGA
GCTCCTTTTGCTGTAATCATGTCATATTTATTTTCTTTAAAAATGCCCCAGGTGATACTT
CAGCTGTTTACAGGGTTTGGAGCGTAAAAGAATTTGTATATTGTGAACATAGTTTCTTTT
GTCT
>Contig33
TTTCTTTAAAGACTGCTTGTTATTCTTATGGCAGTTGCCGGAAAGTCTATTTTTTGTTAC
AAACACAATACATATATATATATATACCACCATTGCAATATGCAGAAAACCAGTTCATTG
ACAACAACTATTTTTGTATTTGATGCTTTTTTGCCGAGCACTTAATGAAAATTTCAGATT
GGTTAGTGACATCAGTGCCTTGTGTGCCATAAATCAAAATATTTTGCACTCAATCCAGTA
ATCCATAGTTATCTGACATTGTATAAACTTTGATTTTTGTGCTAGTGTATTTATTACTCA
CATGGGTATCATCTTCTTAATGTACATATATCATCAAACTGGGGTACACTCAGGTTTGAA
CTTTGAAAAGAATACATGTAAGTTCTGTGCATGTATTTTAAAACAAACTTGGGTTACCTC
TGAAATGCTTGCTCCTTTGACTTGATTGCATCCATGTTGCCAGTTTTCATTTTGGAAGGA
CTGTTCCTATATGAATCACTAGTGCCTTGTACTCAGTAAAGGATCAAATCCTTGTTGGGA
CCAGTTTGGGCTCATGCCAAAAACAAAACCGTCCAAAGAATCATTTACTGATTGCTGTAA
AGTAGAATGTTGCCACACTGGAGTCTGTTATGTTGATCATGGTGTTAGTCAGGTCCTCTT
TCCAGTGTACAGTATACATGATTGTAGCAGTGGGCATTACTGCATTAGCATACCATTTAA
TGTACATATCCCATGAATTATCCTTTTGAAGGTTTTGTCATTGAACCATATATAATTGCT
GGATCATGTAGCCGTTCACATTGATCACAAGTAATGAACAATCAAGTCTTCTGATTCATT
GTGACCATGGTTCCTCAAGCCAGACGTTGTCAGTGTTTAGTGTTCAGATAAGCTGGTTAC
TTATGATAAAAGTGCTTGCATCCAAACCGGTTTGAGACATGTTCCACTAGGTCACATTTT
AGACAGTAACAACTTTGTATGTTGATTTTAATCTTTGTACTGATTTTGTATCATACTTTT
AAAAGGTACACACATTGGACATGGATGTTTTAATCTGAGTCTGTGTAAGCAAAATTACTA
CTTAAACTTTGTTTATAGTGTATCCATTTTCCAACAGCAACAACACAAGCTTATGTGTCA
CTGCCAGCATTTATTCCATATGGTGGCCTTGAATTGTACATCATTCCAGAGAAGGTTACA
GTGAAGTATTAGTACTAATTTTGTATATAAATAGTTTGGTTGATTTCATTTTAGTGGCAC
TTTTACTTTTGGTTTTGCACTTTCTGGAGAATGGTACATGGTTTTGTGAGTGTGGTGGGC
AGTGTGTGAGCACATGTCATCCAATGTTTGTCTGGCTGCAGCATTCTAAGATGTTTGCCA
TGTCTCTTGCTGCTGTATGATAGTTTGTGTTAAACATTCATTGTTTCAGCATGACTGTAG
TGTCATTGCAGACCTGTATATCATCATTACATTTAACAAATAAACCTATTTACCACAACT
ATTTGGCTTCCAAAAAAA
>Contig34
CAGATGTGTCCGTGTGGATTGGTCGCAAATCCACTCGTTTGATACGAGCAGCTGCCTTGA
AATTGGCCCAAGAGCTGTGTGCAATGATAAATAGACCTGACTATGCTGTAGTAACAAGAT
GTCTTGAGGGCACAGAACCTCAGATTTTTAAATCTAAGTTCAAAGGCTGGGATGATGTCA
TACCAGTTGATTATACAAGGACATCTGAGTCTGTTTTAAGAAGAGGTGTTGATCTGAAGG
TGATCATGGAAAGAGACCAAATAAAGACAGATCTTTCAGCTTTGTTTATGCCCAGACAGC
CTGCCATGTCAGCTGAGGAAGCTGACCAACTGATAGAGGAATTAAATGAAGATTTGGAAG
GAATGGAACCATTTGTTCTTGAAAACAAGAAGTTTGTGCGGCTGCCTGAAGATGAACTTG
GTCATTTTTACAGTCAAGATTGTTATGTATTCCTCTGTCGGTATTGGGTACCACCTGAGG
AATCAGAAGATGAGGAAGAGAAGGAACCAGAGAGTAATGGGTCTGGTGCTGAAGATGAAG
AGGATGAGCCAGCAGACTACATATGTGTTGTATATTTTTGGCAAGGCCGTGAAGCAAGCA
ATATGGGCTGGTTGACATTCACATTCAGTTTTCAGAAGAAGTGTGAGGCTTTGTTTAAAG
ATAAGCTAGAAGTTATACGAATGCATCAGCAGCAAGAGAATATTAAGTTCTTGGCACATT
TCAAGAAGAAATTCATCATACATCAGGGCTCTAGAAAGGCTGCCCGAGGTGAAGATGAAC
CTGCTCC
>Contig35
AAACAAACTGAAAGCTTGCGTATGAATCGGGTCGAAATAGAGCAGGCACTGACTTCGTGA
TAAAAACAATTTCAGATCGTGTTCTTAACAGCGAATGGAATGAAATATGAAGCTATCGAT
CGCCCGCACGCTTATCTTCACCGTGATAACAACTGCTATCGTTAGAGCCGATAAAGATTC
AGAAGAAGAAGATGATGATGATCTGTCGTCTGGCGCTATTTGTGGCATTACCGTGGCTGT
TATTGGAGCTGTGCTGTTGGTTGCAATTCTGGTAGTTTGTTGTCTGAGGAGTAAGAAGAA
GACTACGAATAAATCCGATCAGCCCGAAGCCCAAGTAGCCACATCAAGTCAGCCCGGAGT
CAATGCTTCTTACAGCGGAAGTGAGCAGAGAGTTGTCTTTGTACCTGTCAACCCCACAAA
TATGTCCATAACCGGCAATCCTTGGACATCGGATCAAGTAGCTTTGTCGGCCACGGCACC
ACCGTCGTATGAGGAAGCCACCAGGCCAGAAAATGCCGAACAAGTCACAGTGCCAAAGAC
AACAGCGCCTTCTGAAGACCAAAGTGCCACAACTTCTGGACAAGTGGCCAAGGAGTTAGA
AGTCAGTGAAAAGGAAAAGGCTTAGTTTGACTGACACACAGAGAGAAAGGGAGACAATTG
GAAAAGTGATTCAAACACTGACTGACTGACTGACTGACTGACTGACTGACTGACTGACTG
ACTGACTGACTGACTGACTGACTGACTGACTGACTGACTGACTGACTGACTGACTGACTG
ACCAACCAAAGCAACTATTTATTTAAAGAGGTAAATATTTTCGTGATAGCTTTATAAGGC
ACTGTAAAATACTAATAGAAACAAATAAAATGAAAGAGTTGAAAAAAA
>Contig36
CGTTGTCGATATGTCTAAAGCGTCAGAAAGATGTCTGGTAAAAGAAAGCTAGGAAGAAAT
CCTGAAGGCAGTAACCTAGGCAAAAAACGAAAAGTTGGATCATCTGCTGTCATAAGTGAT
ACAAGTGCAGCTACAGGTGATCTGGACACTCTAGAATCGGATCCAAGTCCTTCTGTTTCA
GTAGCTGAGTCAGAAACATTTGAACACAAACAATTTGTCTTCAAGGATCCAAACTTCGCT
CACAGCAACAAACAGCAACAAATAGGTAACAAAAAGGGTCGTTCATGGAAAAATCTTAAA
CAAATCATACAGATGGAAAGATCATTGCCATGGAAACCAGACCATCCATTATATTCTAGG
ATTGATGCTCCACCCTCATTTAAACCAGCCAAGAAATACTCAGATCTAAGTGGCTTACCA
TCCCTTTACACAGATCCCATGACAAAACTGAGGTATTCTTCAGCTGATGAATATTCAAGA
GCCAGCAAATTGCCCTCAGATATAGTAGCAGGTCTCTTACAGTTACGGAAAGCCAACAAT
TTAGTGCCATAGAGCTATCTTCTTAGATCCATATTAGTCAACAAGGACTGATTTTTACTG
AAATGCTATGTAATCCAGAATAATGTTTATGGATCTAGTATTTGCTGAAAAATATGTGTG
AATCAATGGTTGTTAACCATGTCAAGGTAAATGGATTACACACACAGATAGCAGTTGCAT
GAGACCTTTTGTATTTTGTTATGGAGTTGTAAGTTGCCAATCAGGTAATTATCAGCTGTC
TGTGATATTTGTTAATAGACTTCTGGAAAGTAAGCCCTTCTAGATGTGTCACAGGTTTTT
CTTTGGCAATAAATGTCTATTATTTTGTATCTAAAAAAGTAACATATTTGCAAAATAACA
GTTCCAAGTCATATTCATGTTTGTGATCAGCAATAAACATCATGGTTTGAATACACTTTA
AATGATGTAAATAAAGTAGAAATACCCTTAAAAAAA
>Contig37
GGACATTTGTGTTCACCAGCTAGAGAGTCACCTCCCAAGGTAAAGGAGCCAACCAACACA
CTGGAATCAATGGACATCACATCTCCACCAAGTACACCACTACCATCACCAATACCACAC
CGCATCTACACACAGCACAACTACACCACCACCACCAACACACCACATCTACACACACAC
TCGAGAACGGCTCATACTGTTGGCACACAGTTCAAGGTCTAATCATGTTCCGTTTCGTGG
CACTACTGGCAGTGTTGGCCATCACAGTGGCCGAGAATCCTCATGCACATGACTTCCAGT
GCTGCTCCACGGAGGACCGCAAGGAGATGCAGGCTCTGTGGCACGAGATCTGGAGCGCTC
AGTTCACCGGAAGGAGAGTTCAGGTCGCTCTGTCCGTGTTCGAGGATCTGTTCGAACGTG
AACCTGACGCAAAGAACCTGTTCAAGCGTGTCAACGTCGATGACATGAACAGCCCGGAGT
TCAAGGCTCACTGCATCCGTGTGGTTAACGGTCTGGACACAGCCATTAGCCTGCTGGATG
ATCCCTTCGTCATGCTTCACCAACTGGAACATCTCGGCAAGCAGCATCAAGTCAGAGACG
GCGTCAAGAAGGAACATTTCGACATGATGGCTCGATCCTATCTGAAGGTCATGCCACAGG
TCAGCTCCTGCTTCAACGCCGACGCCTGGTCCCGCTGCTTCGATGGCATAGCTCACAAGA
TCGCCAGCTACCTGCCAGCATAAGCTGCCCCCTGGCGAGTGGACGTCAATCGATCGGCTG
ACCCCTAGCGAATAGACGTCAAACTTAACATCTTAACAAGCCATGATGATGTTCCCGTAG
ACTATTCTGTGTGTGCACACGAACGTGTTAGACCCGAAACTGTGTCGCTGTGAAAGATCT
CAACTAGCTTGCCAGCTGAGTGTAGTAACATCTGACCGAGATGGACAGAATGAAATCCTG
ACATCGCCCGTGGTTGTTGAAGTCTCGTTGCCAAGGTAACGACTACCTGGCCCTAGGTCG
TAACCTCTGCCCTGAGTACGTTCTAACGACTTCCGGTCGTGTCAGGATTTCTGCTTGTTT
TATTCTTGGATAATCTGCCTTTGTGATTTTAGCAACGATATTTGAGTGTGATACAAGATT
CCTTGGTCAATAAATAAAAACACAAACAAACAAAAAAAAAAAAAAAAAAAAAAAAAAAAA
AAAAAAAAAAAAAAAAAAAAAAAAAAA
>Contig38
GTAAATGTGGAACATTTGTGAAGGAACACGAAGCACAAATTAAAGTTTGCTTTGGAAAGA
ATTCCTGGTGGTACAACCCTCTTCTCCTAATTCCTTTGGATATGCCAGATCCTGGGAATA
GGCAATCGCCTAACAGTACAGCTACCTATCTACCAGTGCATGCTGGCCTGCAAAGATCTG
TCAGTGTTGGAGATATTGTGAAGCTTTGTTCCGATATATCAACCGTACAATATTACCAAG
AAGGACACGGAGGATGGAACGACAAAATGAAAAATATTCTTGGCAAGATTGGAATCATCA
AGTGCGTGGACAACAATAACGACGTTTATGTCTGTTTCGGTGACGACGATGTGACCTGGT
GTTTGAATCGTGACGTCATTACTCTGATACATAAAGCTGGAACTACAAGTGGACAGAAGT
TATTGTTTGAAGATTATGATTCGATGGCAGAACGAGGAAGTGTTGTTAGATTGAGTGCCG
AACTAGAAATTGTTATGCATCAGCAGTCTGGGCACGGTGGATGGAACAACAAGATGCGGG
ACGCGATAGGAGAGCTAGGTATTGTCTGTAAGAGGCCGAAGAAGGATGTCGTCAAGGTGT
GTTTTGGTATTGACACATGGCACATCAACATTGCCAGCCTCATACCATGGTCACTGCCCA
CGAGCAATCAGAACGTAACGGCTTCGAGCTGAACGATTCCGACTGGCAGCCAGCAAGGAA
TTGAAGACGGAGAAACTCCTAAGCTTCTGTCGTAACAACGATTGTCGTGCATACTAGTGT
TTTCATTTCTGCATCGCATTTATCCGCTAGTAACCATATCGGTTTTACCAAGTTTTATGC
AATAAAATACTTCTATTTAGTGATAATAGCTTACATTACAATTGTACTCCGCTTCTATGT
AATGATTTTCTTTTCTTAGTTGCCCTTAAATTCCTGTGTGTGTTTATACGTTGTTTGCAG
GTTATACTAACTAGAATAGATCTTTTCACAGTCTGTAAATATATACTTATCGGTTATACA
TTAGAAAGTAAACGGAATTAATTAAATGGTAATACGTTCTATGTTTGATAGATGGTATCA
TGTTGGCCGTTGTTAAAGGTTTCACAGTCAGTTTTGGCCATTAGTTATTCCAGTCGCAAT
TCAGAGTTGTCCAATCAAATAAAATACATGTCATTTGAGAAGTATCTGCCATAAAAGATG
CTTACAGTACTTAGGATTGGTAAATTCCTCTTGGTGTAATATTATGCAGATTGTATTGTT
TTCATGAGATGTTGTATCAATAAACACGTTATCATTATACTACAAAAAAA
>Contig39
AAGATGGATGATTTTTGTCTTTCTTTCTTTCTTTCCTTAAGTTTCTACATTCACGTATAT
ATATATATATATGTCGATGTATAAGAGCACCCACCCATCTGTATGTATGTGGGTGGGTGG
GTGCCCACATACATACAGATGGGGCATGCATACAAACATGGAAAAGATCTTCGTGTTGGA
ATTTTGTTTATACCAATTTTGTTTATACCAATCAAAGCATTTAGAAGACGTGATGTAGAT
TGGAAGTTTGTATTAGAATAGCGGCTTTGAACAAAGTCAATTGTATACATAATTTGTGGT
GTTACTATAATTTACTACATTTCCTCGTGGTGGTGGTCAAAGAATTACTAACGACCTATT
GAAAAATTGTATGTCTTTCTGGTTCGTGATAAGGGGAATGTTTTAACTTTGAACAAAAAT
GAAAATTGCTTTCCTTTAGATGATGCCTACCGACAGGGTTCAATAAACATATCTAACAGT
CCAAAAAAAAAAAAAAAAAAAAAAAAAAAAAAAAC
>Contig40
CTTCCGGTTGTTTTTTGCGGCGTGAATTGCGGTAGTTCATATTTTCTTCAAATAATACTG
TCAACAAGAATCAGTAATAATGAAACCGTTAATGCTTCATGGCCATGAGAGAGCCATTAC
CCAGATCAAGTACAACCGAGAAGGAGACTTGTTATTTTCTGCGGCCAAGGACCACCAGCC
TAATGTCTGGTACTCACTGAATGGAGAGCGACTTGGTACATACAAAGGTCACAGTGGTGC
CGTCTGGTGTATCGATGTTGATTGGGAGACTGAGAAGCTGTTAACAGGTTCAGCAGATAA
TACATGTAAATTGTGGGATTGTCAGACAGGTAACCAATTGTGGGAGTTGAGCACAGAGTC
TGCAGTAAGGACATGTGGTTTCTCATATGATGGCAACATAATCATGTTCACAACAGACAA
GGCAATGGGAAGAGACTGTCAGCTGCGAGTTTATGATACAAGGGATGAGTATCAGATAAA
AAACAATTCTCCAATGTGGCAAGAGCCAATAGTTAAACATAAAATAACAGCAGCTGTTTG
GGGTCCTCTTGGTGAGATGATTATAACAGGCCATGAAAATGGTGATCTGTGTCAGTGGGA
TGTTAAGACAAACAGCCTGATAACACGAGCTATGGATCACAGCAAGCAGATCAATGACAT
TCAGTTCAACCGAGATATGACCATGTTAATAACAGCTTCAAAAGACAACACAGCAAAGTT
GTTTGACACACTCACACTGGAATTAAAAAAGAATTACAAGACTGAACGGCCAGTAAATTC
AGCAGCTATTTCACCAATAAAGCCACATGTGGTTCTTGGTGGAGGTCAGGAGGCCATGGA
TGTGACAACAACATCAACAAGGATTGGAAAATTTGATGCCAGGTTCTATCATATGGTATT
TGAAGAGGAATTTGGACGAATCAAAGGCCACTTTGGTCCCATTAACAGCGTGGCATTCCA
TCCTAATGGTGAAGAGTACAGTTCCGGAGGAGAAGATGGCTATGTACGTGTGCACACATT
TGACAAAGACTATTTTGATTTTGAGTTTGAATATTAATTATTATATTTGTCTAGGCAAAA
TGTTATATGCATAACTAAATTTCAAGTGTATGAATATATTATTTCGCCTGCAACCATGGC
TGAATATGACCACAAAGACAAGAATTGTACTGCATGATACTAAACTGTACAAAAATTAGA
AATTACAACATGTAAATAAAGTTAAATTCATATGTTTTTTGTTTGTATTA
>Contig41
CTCTTTTTTTTCAACTGACCTACCCACTAATGTGGATTATGATTTTGTTCCCAGTAAAAA
AAACTAGTTGTTGGTATTGTTTTTAGGCCAGGCAAGTAATTTTTTTCTATTTTCAGGCAT
CTGGTGTCTCTGTCAATCCTTACTGCATTCAAGCTTTCAACGACATCAAGTTGAAACATC
TCTATCGTTATATTGTCTATGCTCTTACTGATGACCTGACCCAGATAGAGGTCAGAAAGA
CAGCCCCACCCTCGGCAACATATGATGAGTTTGTTGAGGAGTTAATAGAGGCTGAGAACA
TGCAGCAGTGTCGTTATGGAGTATATGATGCTGAATATGAACTGAAAGATGGCCAGAAAA
GAAATAAACTTGTCTTCTTCCTTTGGAGTCCTGAATGTGCCAAGATCAAGCAGAAGATGG
TGTACACAAGTAGTAAGGATGCACTGAAACGTGCTCTTGTTGGTATTGGCAAGGACCTAC
AGGCCTGTGATCATGGTGACCTAGCCTGGACCAATGTACTTGAGCTTTGCCTCAGATCTG
AAGTAGCCCAGTAGGCTGTATCAGTGCATCAACTAACACAATGTTCACTGTAATGTTCTC
AACTTGTTCTCTCACAGCGTACAGAAAGCAAAATTTGACAA
>Contig42
GTCTTGACTAGTCGAGGCCGGTTTTAAACAAAATCCTGCTTATCGCCGGCAATCTCAGCT
GCTTGACCAGGTTGTAGACATGGGTAAGTTGACGTGTACAGTAATGACTGGCTTTCTGGC
TTTGAATATGGCTGTGGTGCTTCTGATCGTTGCCACGGCGACCCCTGCTTGGCTAAAAGC
AAAGTATAATGGCACTGAGACTGGCGTGGATAAAGAGCTTCATATCAACATAACCGTGGG
ATTGTGGAAGATCTGTTATAATGATAACTGCTCAAGACTGAACGAAACTCTACAACAAGA
TTGGTTTCGGTCAGTGCAAGGTTTAGATGTTATTGGCGTTGGCTTGGAAATATTGGCTTT
GCTGCTGACATATGCCATTTTACTGTCAGAGTCACTGAAACATTCTGGTGCAGCAGCTAT
CTTTAACACTACGCTACAGTCTTTGTCAGCTGTTAATTCGTTGACTGCGCTGATTATATT
TGCGGTGAGAGGCAAGCAATATGGTTTGGATGAGGAAATTCCAGATAACTATGTCAGAAA
ATTTGGTTACTCGTTTGATGTGGAAATTGCTGGAGTGATCTCCAGCATAATGGCTGCTGT
GGCCTCGGTTCAGAGTGCGTACTTCTATTCAACCCACCAGAGAGGATATGAAAATATATA
GAATTTATACAATGAATCCTATACACTATAACTTTACATTTTGATATATTTGCCTTTATT
GTGATATGTGTGTGAAAATCAGTGATTTATAAAGGTTATATCATGCTTTTAGACTGACGT
GGTAGGCTGGCCAGTTTTGTTTGCCGGATTTAACTGTTTTTAAACAATTATGACAGATGG
CCAGCATTCATATTTTATTCTGTGCTTATGACCGACCATTTTAATGAGGAAGAAATTATG
CTGCCAGTTAGTGAACTGTACCTATGCAATACATATCAGCTGTTTGCAATCCAAACAAAT
TATTTCTAGAAGTCAGTAGAGAGTGTTGAATTAGTGTGTTAATGTACTGATTGATTCTGA
GTAAAATCATGTGGAAACAGAATTGTGAAAACAGTTTGGTAAGGCAAGTTATGTCATTTC
ATGAAATATAGCATTCTCTGGCTTGCAGTTTACTCAGTTCACTAGGACATGATTGCATGT
TCATTTGTTTCATATCTCCAAATGCTAGATAGAGTTCTTAAAACAATGACATTGACACCA
ACACTAATAATAGATACATATACATTATGGCTAATATATATATATATATAGTGCAAGTAG
ATGTGATATATTTGTTCATTTTACTCTACAAAAATTGTATCACAAGATTTTAGATACTGC
CATTACTATATCATCTGTCTGTGTAAACATGAGCACACATAGACTTGATGTAAATATAAG
CATCAAACATACACACACCACAGAACATTAACATCAGACATGCTCATGCCCCAAAAAAA
>Contig43
GAAACAATCGCGGCGTTGAAGTCACCACTGAGAACTACTGTCCGTCGCCCCAGGAATACA
CGCTCTCAGAATAAAACGTCAGGCAGGAATAGAAAATAAATCTTACAGAAACAGATAGAA
AACCTTTGCATGAATCACTCGCCGCTTTTTATTGCTGATATAAAACGCCAAAATTGAAGT
GCATTCCCAAGAAACTGTCGGGATTGTTTATTTCATCGAAGAAACGTGTTCCTTCTCCGT
GCCATAAGACACTTGATCACAGGTGGACAGAAGACAACAAGTCGTCGTTGTTTTGTTGCT
CTTCAGTCTCCAATCAACCGACTAGCGGCTGCCTGCCGTTCTGCCTGCACGTCGCCTGCC
AGGTCCGTCCACAGTTGTTAGTCCGATGCCAGCCGGCGTGACGTCAGCTGAAGCCGCGAT
CCAGACGCGCAGGCGTCACCGGCAATGGAATACTGGATCTTCGTGGCGATCACCCTGATC
GCGGTCTTCTTCATCTGTCTCGTCGTATTCATCCTGCGCTGCACAGAGTACAATCACGTG
ATGAAGAAGATGCGAACGCTGAGCGTGTCGTCCGGACATCAGCCAGACGCCGATCCGGAA
GTCGGTGGACGCCGTAGCGAGCGCCGTGAGCGAAGCGAACCGCCGCCCTACAGCCTCTGT
CTCCAGCATCCCATTATCGCCCGCTCCCCCACCGAGGTCATCACGATCGCCGCCGATCGG
ACGGAGCGGGATCGGCCGGAAGTGGCCG
>Contig44
CTTGGACAAATTGGAGGTAATTCACAGGTTGGAGGGGCTGGAACCACTGTCAGACCAGCT
GACAATAGACCTGCTCCCGTCCGCATGCAACAGAGGCAGAGATATGCCAGCAGTGGACAG
AAACGTGTTCACTCGCCCAATGGAACCGGGCAGGACTTCAGCTTCAGGAACAAGAGACAG
CGTCGTCGGTATGGAAGACAAGATGACAGACACCAAGACAACTTGCCAAGAAATAATTAT
GTTGGACAGGGGAGATTGTATGACAACATGATGAGTGTAGGAGGTGGTGCAAGCGGAATG
AACTACACACAAACTGACAACCAGAGCTACGGCAGGCCAAATGATATGGGTGGCAACAGG
ATGTACAACACACTTGACTCAGTGAACAGAATGAGGGATTCCATAGAACCACGACAAAAT
ATGTATGGTATGAGTGGACCAGATTACCGGCAAGATCCCTATTACTAAAACATGTAAAGC
TTACTCTGAAAACGTTATGGAAATTTATGATCTTGTAGTTGATCCAGGGAACCATAATCC
AGGGAATTGTATCAACAGTTATTTTGAAAACTGGATTCTTTTTCGAATAGAACTGACAAA
CAATGTAAATAATTCCACACTGTAGCACTCATACATGTTATGATGTCCCTTTACCCCTGA
AGGTGTTTCAATATTCTGTTAGATTTCTGTTAGCAACTGTATGGTTAGTTTGATTATTTT
GAATGAGAAAACAACTTGTTATCAGTATGTCGTGATAGAAACCGTTTTAGTCCTAGGTCA
GGGATTTAGCCGCTGTAAATTGTCACCTTGTCTGAAATATGTGCTGTTTTCTTATTTAAT
CTTTTTTTTATCATTTTGTACTACGTGTGTGCATTTCTCAGTCATGTGTATCTCTGTTTA
AAAAGTCACTGATGATCTTAATTTGTATGAACTGCATGCATAAACTGAAAAAAAGAAAGG
ATTATTTGGCATAGTGATAGTTTTGTTGTTGTTGTTGTTTACACTACAACATGATTAAAA
TGGACGTACCCAGACCATCTGGATCTAGATTTGGCTAAATGCTGGGCTGTTGACCTCCCT
GTGTTGATTCCTTGTACTGCATGCTGGAATATTGCACGATAGCTAAATGTTGATCACAGG
CTGGATACATTCTGAACCAGTCTGCATTTACACTGGATCTAGCTGTGAATTGGATTTTGA
TAGCAGCATTGTGACAGCGAGAAGTCGAGCAACAAATCTTGTTATGCCGATCAGTGATGC
AGTTCCAGATGCGTCAGGACAGTTTGTATTTGATGATTGTGGTAGTAACAGGATCATAAC
ACATTCCTGGATTATCCAGTTTCCATGTGTTTTTTTTAAAGAGCTAACTGTTTGACTCTT
TAAATAATCATTAAACAACATAAATTGTTAGCTATGTGTATGGATATATCTATAATTCCT
GTAGTTTGAAGCTAGATCATGTATGCTTGTGATGTATTTATGTAATGTATTTGACACTGG
GCTTAAATATAACTATCCTGTTCAATAAATGAAGTATTTGCAAAAAAA
>Contig45
GCTTTACTCAGGCCGGCTTTTCACTTCCGACTTCGTCTCGTGGCCGGGTTATAATATAAC
AGGTTATCTGAGGAAGTTAACCTTTATCCGCTCGGAGTTCACCTATATCGCCTGCCCCTC
ACGGAAAAGCGACGAAACCAACATGTCTTGGAGTGCCTACATCACGAGCATGACGGGCGG
CAACACGGTAGCCGAGGCCTGCATTGCCGGGCTGGACGGTAACGTGTGGGCGAAAAGTGA
CGGAATTAATCCCTCGTCTCAAGAACTCCAGACAATTATCGGCGGCTTCACTAACGCCGA
TACACTTAGGCAAAACGGAGTTCGTTTGGGCGGAGAGAAATATATCTATTTACAATCAGA
TGATTCGTCTATACAGGCTAAAAAGGCAACATGTGGATTATCTATCGCTAAAGCCAATAC
ATGTATTTTGATAGGATTATACAGGGACGGACAACAGCCAGGGAATTGCCGTAAAACTAT
AGATGCAATGAGAGACTATTTGGTTCAAAATAAGTACTAGCTTGGTAGAGATCCGAACAG
AACCAGGCTTATATAGTGAACAATTTACAAGAAGATCTATTATATATCAATAGCTCTAAT
TATATAGACACAGCCTTCATCAAGATGTCATTGTTAATATAAATATTGTAATGAGGCAAA
TTAATGTGAGAGTCGAATGTGCATTAAACTTTTACTTCTGGAAGCAGATGTTGATTGTAA
CCACACTTGCTAGCAGTGATTTGTGATTGACCTCGGTTTGTTCAGGAATTAAATTGGCCA
CTTTGTTTTTGATCTGGACTTCTCCTTGCTGATGAGATTTTCAACTTGTTTTCTGTGACT
TTGCAGAACTTAGAATTGATGCTTGTGTGTTTGTTTAGTTTGCACATGTAAGTGATACTT
TTCTGTTCTTCTCTGTGCGACTGTGTTAATGGTCAGATATGTCCTGCTGGTAACAAATGA
AATCGAAACTAATTATGTATGGGATTTTCACTCTTACCTGTCTGTCTGTCGGTCTATCTA
TCCACATATTATGCCTCTTGTTTTCTAGAGGTAATTATTTTTTCAGCTGCCCACTAAGGG
TTCAGTGCATCCAAAGTACCTTTGCCTGTGTTTACGGTTCGATTAAAGGTTTTTATTTGT
TATTCTCGCCGGAGTATTTGAAATCTGCACAGTGTTCTTAGTGAAGACGGTGGCAAAGCA
ATGTTTCACGCTGTTCAACGCTGGTTAGCCGCAAAAAAA
>Contig46
GGTGTTCTGATATTACATGTAATTATGTTGATAGCTGTAGTAGTTATACTACAACAGAAA
ATTGTAGCTTTGGAGATAATTCAAGATATTTTTGACAATCACCATTACAGTAAAAGGAAA
TTAATTCTGTTCTAAAACAGTTACAAATGATCTGGTCTTTGTGAAACATTACAAGAAGAA
CTAAACTGGTATCTAAGAGATGCCAAAAAGAAGCATTTTGATAGAGTTTGGTGTTAGTAT
GTGGAGCTTGCTGCAGGCGTGTAGTTTATTTTTTATAAACAAACCAGCTGGATAGTGGCT
CCTATAAAAAGGTTCCATGTTAAAGGCTGATTCATGCTAAATAGTCGTCTACCTGTCGGT
GAGGATCTGTGTAAAGAAAACCTGATATTCTTGATACCTGTTGCTTCTACATACTTAACA
CAGCCCTGGTACAGGCTACCTACATGCCATAATCCTGAACAGTCAATCACAGTGACAGAG
TCAGTCACACCACCATTGTATTTATGAAAGTTTACTGGTGGTCCAAGCTACGACCACATA
GTTTAATTATCATGCATACCAAATTGCTGACCTTGGAATTTGTTCATGTCTACTGAACTT
CGCATTCAGCAGACGCCTCATTTATCTATGGTTTTAGTATTGAAACAGTTTCGTTTGGCT
TTCCTGCATGCAGGATCTCATGCTAGGTGTCTTTGTAGTGAAACCAGACTGATTACATGC
CGTTGTGTAGTCGGTGGTTCTTTGATCTCTGTACGCAAGTTGGACTGAAACGAGGCAATT
CAGATGTCTGAAAAGAAAGTTCTCACAATGACGACTGGAAACAGACCTGAAAAAAAGTTT
CAATTTAAAAAAAATAAGTTTACAATTTTTGTTAACAACTATTTGTTATGTGGCATCAGT
TATCTACTTAAAATCTTGGTGATGATTTAGCTAAAGCCTGTCCTGCTCAAAGGAGGAATG
ACATCCACTCTAAGCAGCGTTTTGTGAGGTTTATCTTACCGACTTGCTGTGGTATTCAGT
AACATGATGTATACTTCCTTCCAAGTCATAGATGTCCGTGTGACTCGTCTGCTACTGAAG
TTGGTCTCGTAAAGCAGTGTTTATTTGTACCGCTTCTCTGATTTTCTTTCAGCGTGTTGT
ACAAAACATGTCAAGATGTACATAATTGCTCTATCATTTCCTGGTTTCTTTCTATTTCTC
TTTTTCATTATCATCTTATACCTATATTTGATGTCATTTGTCAATCATGTGATTATTATC
AGAGGAATAAAGCTGATTGATTGATATGCAAAAAAGTTTGTTTTCTTTCATTCTGTTGTA
TCCAGACTAGCAGTAGTGCTACAAATATCGGCGAGTGTAATGGAGGTCTCTCTGTAACCT
TTATTTTGTGCTCCAAGTATAAATTCAGACATTCGCAAGACAAACACGTCTCAGCCCTAT
TTAGTCTGCTGTTACGGATGTTTTCT
>Contig47
ACCGAATCAGATGCCAAGATCCAGTCTCTTTCAGGATCCTACAGCCAGACTGTGAAGGAA
ACCGATTCCGCACCCAGAATTAGCAACCAGCTTGAAGCAGATGTTCAGCCACTGGCTAAA
TCCGGGGTCCAGATGTTCAGCCCCAGCAATCAGGAATCAAGCAGTATGTCTTCAGTTGTA
AGTCAGCCTGAATCCAGTGAATCAACAAATCCAAGTTTCAGTGTACATCTGACTCAGACT
GAGACCAGGTGCCTTCCTGACAAACAACCAGAGTTTACCTCAACCCATCATGGAGCAACA
TCTTCTGACAAATGCTTGCCAAATACAGATGTTCCCATGGATACAAATCAGGAAGGTCCA
ACGAATTCCGGATTGTCTGTTCACATCAAAGAGTCTGAATATAAGCACACCGACACATCT
CCAACCCAAACACAGCCACTTGCTACATCAGCTGGTAATCAGTCGGCATGCAGTACACAA
CTGTTATCAACAACTGTAGACCCTGATAGGCAGTCTGGCGTGACCACACAAGCATCCACA
GACAATGATCCAGTACTTTATGCACAGCGGAACCCACCAGCCAGTGTGCCAGTTGAAACA
GAATTGATTCCTTCTGACGACATAGAGGTCGTGGAGATGGAAGATGCCTGATGGTGGAAT
GAAGTGTCTGTCTGTTTTGGCTGAAGCCGTAGCAATAGTACCGTCGTGGATCACCCAATA
AACATTTCCTGTAGTTGACTTGAAGTCTTAAATCCCACTCATATTACAGTAGGAGATGCT
AAGCAGGTTCATATCAGTTACTGCGTCAAGTGAAGCATGCGTGCCTGATGGCATTTCTGT
CAGTTGTATCCCAGACTGCAAGCCAAATAAAAACAGGTCCGTTTTTACTGTGGTCTGACG
CACCTGGCAAGCTACCAATTTTGAAAGCAACGTTCTACATTCCTCAACCAACATATACCA
GGGAGGCAGGTACTGTGCCACATTAATAGCTCAGGATCCCACAGCTATAAACGGAAAGGT
CACAGAAATAGACAGTTAATTTAAAAGGTAGCACAACACACTTGTTATGTTGAAGTGCCT
GATGGTCCAGCTCTGTCTGCAGACACCAGGGTGTCGCCGTAAACAGTACACTGTTCTCTG
TTTAAGCATACCTATTAGCTCCGAAGATTTGTGTTGGTCATATGTGGTTCTTGTCTTACA
GTTTGTTAGTTGTTATTTCATGTGAGCTGTTGGTCGTGCTTTTGGGGTTGTGCACCTTTG
CCAGTGGATGTAAATCTGTGCTTTGTATCATAAAGACGTTAGTCGGTTATCAGACATTTC
TTGGTCAGGTGTTTGGGTTGCATTTCTCTCGTTTGTGTTAGGATGACTGATCATTATGCA
GGCGAAACTAGCTGCGTATGCGTCTCTGTCTATGGACGTGCATCCTCGTGCAGAATCTTA
TAAATACACATTTCAGTAGTCTCTCTGAAGACAACTTATTTCACTACAGATTGGTTTCGA
TGTTCTTGATTGTGTATCTGACGATCTGTCATTTAATACAAGTTGAAATAAATGTTCATA
GAATGGATAGATCGATGGATGTTTTTTCTCGTACAAAATAAATAAAAAGTAGACAACCCC
TAAAAAAA
>Contig48
GTCAGGGAACCACTTAACGGTATAGACGGCGTGTCAGACACGGTCACCGACCCCAAACCC
ACAGAAGCCGCCACCGGCTTCCTATCGTCCGAGCTTCAAAGCTGACCGCCGTCTGGTTAG
GTCGTCCGTCTGGTACCGTCAGCGGAACAGAGAGCTATGTAAACAGCTACCAGTAACCTA
CCGGCAGTCATAACACCTGTACGATAACAGCCCTACAATAACAGCTGTACGATAACAGTC
CTACAAAAACACCTCTACAGTAACACCTGTACGATAACACCTGTACGACAACACCTCTAC
AGAAACACCTGTACGACAACACCTGTACGACAACACCTGTACGACAACAGCCCTACAGAA
ACACCTGTACGATAACACCTGTACGATAACACCTACCCCACGGCGGGCCTCTACAATAAC
ACCTACCCCACGGCGGGCCCTCTACAATAACACCTACCTCACGGCGGGCCTCTACAATAA
CACCTACCCCACGGCGGGCCTCTACAATAACACCTACCCCACGGCGGGCCTCTACAATAA
CAACCAACCCCACGGCGGGCCTCTACAATAAACACCCTACCCCACGGCGGGCC
>Contig49
CTTACATTTTGTGTATGATACCTGGGTTTAAGGCTTGTGTACATAATTGTCCGAAGACAT
TCAGCCAGTTATCTGGTTGTCTCTCACCATGCTTACCATAATCAATGTGAATACTTCTTT
TTTAAACATCTCCTGAATCTAGTCTCATGATAAAATGAGGTCCCGTCTTTCTCTGTGTGC
GATCTATTATGACGTAGAAGACTTCAAATGGTCAACTGCTGTAGATTTGATTGCCCATTC
TTTGTTTACATGCTGCTTGTTAATGTTATGTAAGCTGATTCCTGCTGGAGAACATTCCAC
GTTTACTTGTATTCCAGCTGTCTGTCTAATAAGTAACCTGCTGCCTCTGTTCTGTGATAG
TATTTTGTTATTGACTAGTTGTTTGGTTATGTTTCCATTGATTGCAACACCAACTTCAGT
ATAACAAGTCCCAGTATAACAATTATTTTGCAGTATTTATTGCCGACGTTCACACGATAT
TTAGCTATTTACAAGTGTGTCTGTCTGTCTGTCACCAACAAGTTGTGCTCTCATTTTAAC
TTGCATTTCTGTTGGTATGGGATATTTTATGATGCTTTTTAGGTTAACTTGGTATAGGTT
TATTAGTGTTATAACAAACATGTATGTGGATTGACTGCTGTGAAGATGTGCTGGTTACAA
GTTACTGTAGTAATTCCAGACCAAGATTTGTAATTTAAAGTTTCCTTGTTACAATGCTTT
TTCCATTCAGGGATGTCCATTCCGTGTGGTAGATCGTTTGGGAATTAAGTCATACCTTAT
AATGTATTACTGTGTGTGTATAGTTGGGATGTGCAAATCATCTTGGGTCAGGGCAAATTT
TAGTGGTCTTTCTGACTTCTCTTGTCTGAGAATGGTTCATAAGGATGCAATGCAGTTCTG
CCCCTGAATATATACCTACTTTACATGTTACATTGTTCATTTTCTTGTTCTTTCTTGTTT
ACATTAAACATCTTGCTTATTAACACATTATATATTAATTGTGGGTTGTGTTAGTTAGTT
TTGTTATTGTTTAAATAAATGTGCTCTGCTTTATTTCAGAAAAAAA
>Contig50
GTGACAATTGCTGGGTGGCATTCGGACGATGCCAGTGACTGTGTGTGTGTGTGGGGGTGT
GTCCGATAGAGCAGCTGATCCTTGGATTATTGATGTGTATGCTATACAGATAGATATCTG
CAAAGATAACTTGTACAATAAAAGATCTCTGAGATGTCAAAGCATGTTCTTCGTGTGCAC
GAGAGGCCCCTGGGTTCACTGGTCTGTCACATCTACCGAGTCGTGTGTGCGTATGCCAGG
CATACTGGAACGCCGAATGGAAGGCACCCGAACAATACAGTCGTTTATAATAGAATTGGA
TTCTTTGGCTGTGTTGAAGCCCATAGGAAATTTGTACAGTCTGTGATTTGCTTTAACCTT
GAAGTATATGGAGTGGCAGGACTCTGTGATACAGATTCTGTGTGTGTACCTGGAACACAG
CAGCCTGTTTCCATGCATTTCACGAGTTGGGCTCGGACGTCGTTTCAAGATGATCGGTCA
CCGTGCGTAAACATCGCCCCCTGTGAACTACTGGAATTGCCAGTGAGGTTTCCCAGAGCT
AGATCAACTGCAGACACAGCAATAGGACGGGGGTTAAATGGTGGCCACCCGAGCTTCAGG
TGGCTACGTTTAACAACTGTAGTCCATTTACTGCTGACCATCAGTGAATCTGTGTACATG
TGACAGATGTCCATAATAGAATCACAATTTCAGTCTCACTGGTTCTCAGAGATGCACAGT
AATTTGATATCAGAACGGAAAGCTGCTTACAGCCAAGATACCAGACTAATCAGTACGCCA
GAGACACCATGGCTACTGCAACGGGAGTGCTTACATTTACACGTTTTTCTGATGGGAAAT
CCAACTTCAGTGAGGTTTGAACCGGGCTGGTAATAGTAATGAGATCCACTTAAACATACA
TACAGGCTCGTATGTACCTGAGGCTGTTGTATAGATAACTGTGTATAGACTTTGTTTGTG
TGTTGCTCGGATGGACATGTATGTATCTATAACCTTTGGCTTACTGAGCTGGTTGAGGAA
GGTTAGGTTGGGTCACAGATTCTAAGATCGTTTGCTGTCATCATCACCAAACACCGAGCT
TTGTTCCTATTGTTGACGTGCTTTTTTCCAACTGGTGGATGTTTGGTAGCCATGACTTCG
TGACCACTGACTAGTTTACATTCTTCTTAAACAAGACAACAGAATTGAGGATTCTATTAA
CTTTAGAGGTTTAAGCAGTAGACATCTGTCAGTGTTCTACCGAACTCGTTTTTTTTTTTG
GAACAATTATTTGATCATATATTGTATTCATGTGGCTGGCAAAAACATATCACTTCTTAT
ATGCACTTCAGAAGTACTGTCCTGCTCTCTGACATGGTATGCACCTAGTGTGTGAATGTG
GAAAGTATGCTTCTCTGTACCAATGCCATTCAAACACAAAATACTGGGAGATGGTCTTCT
CATCAGTCTGATTATGCAGAAAGTACCGACAATGGATGAAGGTCAGAATATCAATTCTTG
TAGCTTGAGCCACAAAGTTGAATTGTAGCATGCCCAGTTTTCTGACATCTTTGTCAAAGA
TCTCAGTGTATCGGTTAATCCGTAAACTACTGTATTGTTGTTGTGTGGAGCCTATGATAA
CAAGATATATTTGTCACCTAGTGGGTTTTCCAAGACGTTTTTATTTGTAAATAAATTACA
ATTCCAAATAAGTGTGTTGTTTCACTTTGCAGTTACACAAGACCAAAAATGCTTGTTTAA
CATGACCTGCTAAGCTACTGCATATTTCATTAGTGTCATTGGTGAATACAAGCTTCGGCA
ACCCATACAATCCATACCTGGTTTTCAATGTTAGCTTGAAGCAACAAAATCTGAACGCAG
AATTATATTGGTTATTTGATAAAATACATATATATTTTATCCTTACTACCTATATCAAGC
CAAGCCAGTCTTTTCAGCACAATGAACTGCAATTTGTATTAGAACTAGCTGATGTTTGAA
TACATTTAATATGAAAAATATACAAGGTATCTACACAGAAGAGGCAGAAATGATTTAACA
AACAAAATGCACATGGTGCTGTCGAGGCCAGATGAATCGATCATTCACACAGACAAACAA
CCACTCCATCAGCAAGCATAACAAATCAGCGATGCTTCAGCAGCACAATATGTGAACTGA
GCAATAATAACCAGATCAGAGACATTTGTGCTCTGGGTGTGCATGTTCACAGCTTACAGA
TCCTACATCCTAAGCACATCCTTTTCATATTTCTCATGGACAACCCTCTTGAATTGGACT
TGGTTATCCCAGAGATCAGCAGCTGCAACATTCAGTGGACTGTCGTTGTTGGGATCTCCA
AGCAAACTCTGCAGGGATAACAGCAATGTCTTCACATCGTACATTGCTGACCATTTTTCT
TTAAGAATGTCCAGGCATATGTTCCCGTGTTGGTCGACATTAGGATGATAACACGGCGTT
TCAAAGCGGACTGTTGGTGCACTGTATGGATAACTGGCCGGAAACTCCATTACTAACTTG
TAGGAAAGTCCTTCATATACTGTGCCTTTTGGACCCTGTATTGTGGCCTTCCATTTAAAC
AAATTATCTCCCTCGGGGAATGCAGATATGCCCTTGTCTCCGGCCATCATTAGAGTCATC
AGTTCCTTTTGTAACCTTTTCGTGGCAGAATGGGATTCCTTGGCTCCAACGCTTGGGTTA
ATTACGTCTTTTGTACTCATCTCAGCCGCTGCAGGGTCCATATTTTGACTCGCCATTAGT
AGCTTTTGAATTATTACTGGAGCCGTGTGCGTTTTATATGCCAGTTCGTATTTAAGCACT
AATCCCATCGAATGTTTCGATTTCAAGATTGTATTTGAATCTGGCACCCAGACT
>Contig51
ATAATTGTTTGCATCTAGTTATAGGTTTTTTAACTGTTTTGTTTAGGAGACACACGTGAA
GGCATTTGTTTTACGTATAGTTTTTTTCATTTCCTATCTTTGGCCTTATCTATGTTTGTG
TGTTGTGTGCGACATCCCCATCTGAAGGTTTGGTGAAACCTCGTTAAGACTTGTAGATGA
TTGCAGTCGGGTTAGTCTTGCTCATATGGTCGGTCAGTGGAATACGGTGGGACGTGATCT
ATGGATCAGGTTGTCCATCCATCCATCCATCCAACCATCCATCCATTCATCAGTCCATCC
TTCACATCCTGCTTGAACCGGAAGCGACTTTCAAACCAGAAGATGAAAAACAAAACAAAG
AAGAGATGGTTGTACGCCAGCAGACAGCGTGTTGACGTGATTTCTCACAGTAAACGACAG
GTCCGAGCGAGACGACGATACTGGCCGAAACATCATGGAAATGACCTCGACATGCTGTCC
AATGAACGAAGCCAGCCAACCAGCCGCCCATCTGCACAGCTGAACCACCAGACTTTGTTA
TCTTGTTTATAGCCTGGTCAGTCACTTGTACAGAAGCATCCTCACTTCGTCTCAAAACCG
AAATTACCTAACACCTGTAGTAAGTAGCCCAGCGTTTTTCAACGATTCAGCCACGACCAG
TGAAAAGCACAGCACGCACAAAAGATCTGATAGACGAGCCACGTGGTATTGTAGTGTGAT
AATTTCATCTGCTCATTTCGAATAGCTCACTTGGGCACGGGTCGCTGGCATGGCCAGCGG
CACGATGTCGTTTAGCCAGCAGCAGTCTGGTACGTGGTGCTGGGTACACTAGGAACTAGC
AAGCAAAGCGTCATCAACACGGCCTCAATTGTATCATTCATGTGTTGTGCTGTGAGCTCG
CAATGTGTATATTGTTGTTATACGAATTCTGCAGTGAGAATGGTTTTTGTTATATTGCCT
ATTTATTCGTATTTATCTTTAGCGTTGGATCTAGTGATATATCGTTCTTTCAAGTTTGTC
GAAGCCCTAGCAAGTATACCGAGAGCGGGCATCAGGCGCCACGCACGCGCGCGCGCGCGT
GAATCAGCAGACACCGATAATCTCTATGCACGTAATGTACAATCACACCATGCTACAGGT
ACACGAAGCCGAGGCAGGACATACAGGCAGCTTGTGGAAGTAAGAAACGGGGGCTAAATG
GCGCTACACTGTCACCCCAAAGAGATTAAACGAAATGTACAAAGAAAAAAAAAAGACGCG
CACACACACACCTCATCGTAACACGTTCAGGAGTGTTAGACTGGCATCCACCAGTTGCTT
TTGTCTGTTGCTGTATCATACTCGTGTAGGTTTTATCATCCACACGTTGTACAGAGGCAG
AGAGAGACGGAGACGAAGAGAGAGCAGCCGAAACGACTAATCGTGCTGGTCATCGCTGCC
TCCACTGCTCAGCATACGCGGATCACTTGTTGGCTTTCATTCGCAAAGGTTCAGTTTATA
AATCTGGATGTTAAGTATTCGTTTCAAATGCTCGAGCTCTGTGTACATATCCGTATTTCA
TACAAATAGATGTTCTTTTCTGTGAACGAGTAAGTGCTTCTCAGAGGTATCGACTACCTA
AGAACAAGTGTACAGTTCCTCGTCCTGCTCAAGGCATTGTGCTGTGTTGCTGTAGAGCCA
CGTATTCGATTCTATCAGGTTTTGAATGTTCCCTTTTGCTTTTTTAGTAGTCGATGTTGG
CGTGAGGGAGATCTGATGGAAAACGCTGATGATTGTTGATTTTAATATTTGATGATAAAA
TGTGAAGAAAGACAATAAAACGTGTTCCTTTTCCAAAAAAAAAAAAAAAAAAAAAAAAAA
AAAAAAAAAAAAAAAAAAAAAAAAAAAAAAAAAAAAAAAAAAAAAAAAAAAAAGA
>Contig52
AGACAGACTCTGACACACGGAGTCACTTGTACTCGGCTTCAGTTAATTGTTTCGGGTGAG
TACACTAAAGCCATGGAGCAGGACTGGCACAGCGGACATTTCTGCTGCTTCAACTGTGAC
CTGAATTTGACTGGCCATCGGTACATCCTTCGAGACGAGCATCCTTACTGCATCAAGTGT
TATGAGAACCTGTTTGCCAACATCTGCGAGGAGTGCAAGACTCCGATCGGAACCGACTCG
AAGGATCTGTCTTACAAGGACAAACACTGGCATGAGAAGTGCTTCAAGTGTGTCGACTGC
CAGAATTCTCTTGTTGACCAACCTTTCGCCTCGAAGGAGGGCAAGCTTTATTGTGCTGAC
TGTCACGACAAGAACTTTGCAGCTCGCTGTGATGGCTGTGGCGACATCTTCAGGGCAGGC
ATGAAGAAGTACGAATACAAGGGAAAACAATGGCACGAACAGTGCTTCTGTTGTAAGGTC
TGCCAGCAGCCGATAGGAAACAAGAGTTTTATACCACGTGACCAGGAAGTGGTGTGTGTC
CCGTGTTATGAGGAACAGTACGCCCAGCGCTGTATGAAGTGTAACGGGGTGATCAACAAA
GGAGGCATCACTTATAAGGGCACGCCATGGCACCGTGAGTGCTTCACCTGTACTCACTGT
AATAAAATGTTGGCCGGAGAGAAGTTTACTTCTCGTGATGAGAAGCCATACTGTGCCGAC
TGCTTTGGAGAGTTGTTCGCTAAAAAATGTATTCGCTGCACCAAACCCATCACCGGCCTC
GGAGGAACAAAGTTTATTTCATTTGAAGACCGTCACTGGCACAGCGATTGTTTCGTCTGT
TACAAGTGTAACGTGTCTCTGGTTGGCCGTGGCTTCCTCACTGACGGCGCCGACATCTTG
TGTCCAGATTGTGGCCGAGCTTAGGCAGTTAATCGCCAGATGGCAGCATCGGAGCGCAGA
TGACATCTGCGGGCCGCCGAGACCACCACACCTCGTGCTGTCAGATGTTTTTTTTATAAT
GATATTTTTAAAGCTCTATTTTTAAAAGCTCTGAATGAAAAGCGTCTCGAAGCGTTTCAG
TCGACCTTAGGTACGACGATTGCCCTGTAAGAAGTGTATGCTGCGTACTTTTATTAATTT
GATAAGGAAGCTAGTTTTCAGAGATGCGCTGTTTGTCATGCACACTTTCTTCCAGCATTA
CGACCGTACACCGGTTACAGCTGTGTGTATACCTGTACGTGGACCATCACACGTGAACAC
TAGTTCTATCTGCTTGTTATTATTGATGATTTTTGTTCCCGTTAATCTACACCACGAACG
CTGAATGGAACTTTGTTTTATATTTTTGGTTTTTGCTGTGATTTAGTGTGTTTACGATAT
CAAAGACAAGTATACACTGGTTGGTAGAGTTTGTTTTTGTAGATATAGAAGTGGTTTCCA
TGGTTACGTATAAATGTTTTTCTGTGTGTTTTCACTGATGAGGAAGACAATGCTGATGGT
GCTAGAGATTAACATGCAACAAAAGTGTTATGAAGTGTGTCTGGAGTATTTACATAAATA
TATCAAAACACCAAAAAACACCAGATTTATACACAACCAAAGCCTGTTCTAGATGTATTT
AGATTTAACTTACTGTAATTGTTTACTGCAGACTTACGTTTGTAGGTGTAACGTGAGCGA
CTTGGCATAAAATGTAACACAAACACACAGATATATGGTGTGTTTGTGTCTGTGTTTGTT
TGTGTGAATACAAGCTTTTATTTGTCTCGTGTCTATTTATTGTTCTCTGCTAACCGCTCT
GTGACTGGAATCTAGTACAGCCTTTGACTTAGTGTATGTTGTTCTCTGTGTAATATAATA
TTTTCACTTTCTTATTTCACTTGTTCACATTTTAACTAATCACACTGTTAGGCGAGGCGT
ATATATTTGCCGGTGAACACCACCACTTGTTTTCTCCTTGTACTCGGTCGGTCATTACCT
AATTCTGTTTTCCATCAATCTTCTTCGTGCGGCCGTCAGATTCAGTAGCCGGAACCCAGC
TTTCTGTGTTTTATAGTGTTTTAAGATGTGTTTTAGGCTGAATGTTGATACTGTGCACAA
GCCTTAACACCTGTAAATTGGCTGACCAAACCGAGGCACGTTTGGACTGGTTTGGTGAGT
GTTGTCTTTGGGCTGGTCGTGATGTTATCGACTTCATGTCGTGGTCAGCTCATCTTACGC
GTTCTTCCACTTTGGCCTTCCGCAGAATGGTGCTACTTTGATATAACTCACTACGGGCCA
TTCACGCCCACCCACCCATGTGTATACATATGGCTTATAATCCTAACCTAGTTACTGGTG
CTTTCCGTCTTTTAGATACGCCTGCGTGTGTTTCTAGTAGCTGCTTTCTGTGTTAGGTCT
CTGACATGCGATCCTCCGTTCACTGTAAGTATATTTTGAAGAGTCCGAAACCGAAACCAA
TACTGCCATCGTGACGATAATCATGTTCAGAATAATGGTTTTCCCCAAACGACAAACTTT
CTGTAATGTTTTTTGTTTACGGCGTGATATCATGTTAGTTCACTGCCTGCGTACTTAGCT
ACTGTAACCAGCTGATCACGAATTTATTTTTCTTTGTGGCCCCAAGAATACGAACAAAAA
GTGATTTGGACAGTAGTGGCCAGTGGATGCCAATTAGGAGGCTACGTACCAAAAATCATT
ATTTGATTTATAGAACTCTGTTTATAGTGTTGAATAAAGCTTTGTTTTAAAAAAAAAAAA
AAAAAAAAAAAAAAAAAAAAAAAAAAAAAAAAAACAAAAAAAAAAAAAAAAAAAAAAAAA
AAAAAAAAAAAAATAAAAAAAAAAAAAGAAAAAACAAAAAAAAAAA
>Contig53
CAGACAGTGTGGGGTCGTGTTGGCTATCAGACGGTCGGATTGCATTGGACACAGGCGGGA
CACTCTCATATCTACCAAGTCCAACTTTTAAAATACACATTTTTTTCGCTCAGAAAAAAA
TAACAACAAAGAGCCATGGGTGAGGACAAGTCAAGCAAGAAGGAAAAGAAGAGCAAGAAG
AAGGAAAAGAAGGCTGAGGATGAAGAGCCTCAGACGGAGGGAGGGGAAGAAGCCCCAAAG
GAAGAACCAAAGCGTGCGCAGAGGGCCACCTCCAACGTATTCGCTTTGTTTAACCAGTCT
CAGATTCAGGAATTTAAAGAGGCCTTCACAATGATCGATCAGAACCGAGATGGAATTATA
GATGTCGGTGACCTAACTGCCATCTATCAGCAGATTGGAAGAGAGCCCGACCCAAAGCAG
TTAGAAGAGATGCTTAAAGAAGCTCAAAAAGACTTGAATTTCACGCATTTCTTAACTCTG
TTTGGCGAAAAGCTTCATGGAACTGATCCCGAGTCTGCTCTACGAGATGCCTTCAAACTG
TTTGATGAGGACAACAAGGGCGTAATACCTGAGGAATACTTCAAGGATCTGCTGATGAAC
GTAGGAGACCAGTTTTCCAAAGAAGAGATCAAGCAAGTCTGGAAAGAGGCACCAATTTCA
GGAGGAATGTTGGATTACCTCAAGTTTGTGCTGCTCATCAAACGTGGCAAGGAAGACGAA
CAATAAACAAAACAAAACAAAACAAACAAACAAAAACACATAAACAAACAACCCTCCCGC
ATAGAGCTTTCTGGTAAAAATGTAAAACGAAAAACATTTCAGTGTACGGTTTC
>Contig54
CGTATTCGAGGACCATGAGACGGTCCTGAGGGAAGTGAACTGCCAAAATAGAATTTCTGT
TCGTAAACCAGCAGCATGAGAAAGGGATAATGATGTTAATAGATTATAAGCGAATCTTAG
GAAAATACTCTCAACTGGAATATATTAACAAGCTACGATGTCACCACTCTGGAAGCCAAC
CACAAAAAGTCCTTTTGTTAGTAAGGTGACTTGGCTGGCATCATGGCGTCACTTCGTGGT
ATTCGTAACGTTCGTCGCTTACGTCACGCCTCAGACGGCGACACCTTGCGGCGACTTGTT
TCAAGACGCTTGTGACGTCATAATCCTGCTAGATATCAGCAGTAACGTCACGAACGAGAC
TTTTGACGACTACGAAACTCTGCTCAGCAATCCACTGGTCAACAACAACAACAACAACGT
GTCCTTTCAAGTCATTCTATTTACCGAAACGTCAAGTGTTCACGCCGAGAACATCACCAA
CAAAAATGGCGAAAACGCGGAATGTTTCTACGACATCATCAAGCAATATAAAACGGCATT
GACGGATTCCAATGGGTCTGGAATAATAGCGGCTACCCAAACAGCCTTATTACTGGTGGA
AGCTAACGTGACGTGTTCAGCTATGATCTGGTACATAACAACCGGTTACCATGGTAACTA
CAGCGAGGTGCGCAGTATGTTGGACGAAATCGACGACCGAAGGCTGACCGTGTCCGCTTT
CGGGGTAAAGGATTTCGTCACATCCAACCTGGAACGACTGATCGAAGTGTCGAACAGGAC
GACTGAAGTGAGATCTCTGAGGGACCTTCTAAAGGATTATCATGTGAAACAGCCGGTGGA
ACGAACCCTGACAAAGCCGGTGGAACGAACCCTGACAAAGATCCGCTATTCATTTTTTTC
GTCC
>Contig55
CGAAGTTCGTCGAAGCAGGACGCCAGCAAGGATCTTGCCTCAAACAGTCAATCCTTTGTT
CGGTTAGAGACGCAGGTCAACCATGTGCTGTGGATTCAAGCCGCTCCACGCCATACTGGC
CATGGGCACGGTACTCGTGTGGGCCTTCGACGTGGCCACCAACTGGTTCGCCTTCGCCAG
GTTCATGGAGGCGAAGACGGACGACAGCGTTGACTACTACACGAGCGTCTTCGTCGGCTG
CGCCGCGTCCCTCGGCTCCGTCATCTGGATCATCGCCATCCGGAACATGGTCTACGCGTG
CAAGGCGTGCGGGGCGGACGACGCCGAGGAGGCGCAGGAGAGCGTCGGCCGCTGGGAAGA
GTCGACCGCCTTCTTCCAGCTCATACTCCAGGACAGCGCCATGGCGCTGCTCATCTACAT
CACGTTCCGACTGGCCTCCTGCACGCTGTACCTGAACCTCTTCGAGTGGTCGGTGACGGC
CGAGCTGGCGCTGATAGGCGCGCTGTCCGGATCCGTCTGGAAGGTGGCCGTCGGGCTGAT
CGACTGCTTCTGCTGCTGCTGCACCAAGGCGTCGACCGGCTGCGGGTGGGCTTGCTTCTG
CTGCATCTGTCGGCTGATCAGCGGCATCCTGGCCGCCGGCATCCTCGGCTTCGTCGCCTA
CCAGCTCTGTACGATCAATGGAATCGGATTCGAGAACCGAAACGAATGCCTCAACGGAAC
CACCGTTGCACCGTAATAACCGAACTTGAACACAGAAGCACACCCCCGAAACCCCTGAAT
GCCTAATAACGTGCCAAATCTTATATGCTACCCGGATAAAGTACAAAATGTATTTTCTGA
TTATCGGTTTAGAAAAGTGAGCTTTGCCAATGCGAATTTACAGTTCTGGTTGAAAATATT
TGTATTATTTTGTAATTATAGTAAGTGTAAATTATGATATTGCTATATGTAGTATGAAAC
CGAAGGTGTTTTGTATTTTGTTTCTCTCCTTCCTTTTTCCAATAATTATACATTAATTAA
AATTTTTAACCTTCAAATTTATACACAGACGTTCACACATGTATATACTGTTGTTTGCTG
CAACCAAATAAAGTTATTTCCAAAAAA
>Contig56
ATGAAAGCAAACAATTCGCATTCACGCTCTACGAAATATCGAGGCCGACAAAGACAACCA
GAACCTCACATTCCGGCTTCAAACACCGCTCAGACGCCATATTTGGCGAGGGTCGGTCAA
CCTTCCTCGGAGTCGTCTGGATCATCCGGCGATCGTCGACGTCCTGCCATTCGGGATTTG
GACTGAGCCAGATCCAGACCCGTCCAGGACCCCCCATCGACGAAGGCGTGAGAAGAACCT
GTTCGGCACCGAACGGAAGACGGAACTGGTCCACTGCGCATGCCCGAACTGTAGACAAAT
AATCAGATGGGATCACGTGGACGTTTATTCCATTTACAAACTCTCGAAATGGAGGTGTGT
CTGGTTGCTATAGTGCTGTCTCTCAGTCTCCATCATGTCACCGGGCAGGTTATAGGTGCC
CCAGGTGCGACTGGTCACACGGGTCAACCAGGGCTGCCCGGCCCACAAGGCCCGAGAGGT
GCCTCAGGCTCAGTGGGCCCACCAGGACCCCCCGGTCTGCCAGCCATCGAGGTACAGTAC
GACATCGAGAGATGGAGTGGCACCGCTGGGTGGAGAGGACAGCCAGGGCAGGCAGGTGCC
ACAGGTGTGCCGGGCAGACAAGGCGTCGTAGGTGCCACAGGCCCACCTGGCTGGGTTGGA
TCTACGGGTGCCACCGGCATGATAGGCGGCACCGGAGCCACAGGTGCCACGGGCGCCACT
GGTGCGACAGGTAGATCTGCCTTGGTTGGCACGGCCTACGAATTTTACTTAAGAGGATCT
CCAGGTGTAAGGGGTCCCACGGGAGCCACAGGATCGCCAGGTTTTGAAGGACCACTCGGT
CTGCCTGGAGTGATCGGTCCACCTGGCCCAGCTGGTCCACCCGGAGCACCCGGAGCACCT
GGCCGCTTGATATTTGACCAGCCGACGACACAGCCACCAGTGTGTCCGGAGTTCGAGCCG
CTGGTGCGGGCGTACGGCGTGGTGTACCAGAAGTGGAATGAGCCGTGGGCCCGACACGTG
CTCAACCCGTACGTGTTGGCCATCATGCTCGGCTGGCTTCTGCTGCTGACGGTCTGCGTC
ATCATCGCCGTGGTAGCGGGCACGTGCTGCGACCGGCCAGCCTCGGATAAAGTCTTCTCC
GACATCGAAATGCACCCGGCGCCGGCTTA
>Contig57
CACAGAGACATAGACTGACGTAGAGGGACGTTTGTCACACGCTGGGCAAACCTTAGGCCA
TATTACAATATAAACATCAAAAGGCTAAACATTCGCGCGTAGCAGCCTCAGTATTGGGTC
GCCCTCCTTCGTCGTGACTTCGGTGTTCTGACGCTGCTGCTGTTTACGTGCGAGTTGTAC
AAGATACGTGGGATGGTTCGGAGCAGTGGCCAACAATGAACAAGGACATTTGATCGAGTC
AAGGCTATCTGAATCGAAAACATGTCTTACACGCTAAAACGGGGACAGACTAGACACAGA
CGTCCTACAACAGCTCCAGCACGACAACGCATGAAGGAGATGACTACACTGTCAGCCGCT
GTTAGACTCGATTCTCCACAAAATGACGCAGGTTTGGACCCTACAGTTATGTACATCCTG
ATTGGAGTAATGTCCTTTGTGCTGCTTGTAATAATTATGGGCATAATTGGTGGAGTTGTT
TATCGACGAAGACATCGAGTTCTAATACGAAAATCAAAACCCAAACCAAATTCTGCTACC
TTGCACAGCGTTAAGAACGTGGCCTATCACGCTGATATTAACATTGAACCACGCTATCAC
ATCCATGCAAACATTAATGGGAAAACAGAAGTAGGTCACCAAGTACAAAGCCGGGTACGC
AATGAAAACGAAGCTGGATACGACAACATTGTGGATGAGGTGTATGACGAGATCCCCGAT
ATCGAACTCCGAGGTTCGAGTACAGAAAGCAACGGCAATGTTTCGTCCACAAACAGAATT
TCAATGTCAGGCGTAGATTGGAAGAGGTCAACCACGCCAGATTCTGAATCAAGAAACAAC
GAGTTGGCATCCAGTGAAGACGGTTCCGGATCGATTCAAGCTGAACAACTGCATGTGGAC
GAACCAGTGCTGGAACATACATATTTAGAGCTCGTGCCATAGTCTGACTGTTCGATCACA
TTTTAGCAGAGCTCATTCGTTCACAGACTAGAACTTCTCGTTTAGTTTAACGTCAAAGTG
GGAGTTCTGTCAGCTGATCAACTCAGCTCTGTGAAACTTGAAATCGGATTAAACAGTCGA
CCTTTATGTACAAAAAGCATCGCGATTCTGGAACGGGAACTGTGTTATAGTTCAAATCCG
GAAAACTTTGTACAGGACTTGAAGTTTTCGTTTAGAAATGATGTTAAGTCAGTTTACCGT
GTGATGACATCATTGTAAATAGTGTATCGTGTTGTATAGGTTTTATACAATCTAATACAC
TGCGTAGCGCAGGTGTTCTATAATTGAATAAGATGGATATTGTGGAACAATGGACCTGAG
ATCGTTATTCACGGATGACATTAGTACAATATTTATGAACTTAAAAGATGGTTGTAATAA
CAGCCGAGGTGGCTGTTGAATTTCGATGACAGTGGATTGCTGCAAGCTTTAGAAAATGTT
TCCCTAAATGATATATATAATATATATGTGCCGGATTATACTTGCTGATGTATCTGTTTG
TTAATGCGTATGGTGGGTGGCTGTATTGGTGGGCGGATGTTTGAGTGTTTCACGTCTTGT
TTTCGTCAGGCCTTATATGTATGTGTATTCATGTGTGTTCAAGCGCATGAGTTCATATGT
ATTTGTGTTAATATGTGTTGATATTTGTGTTTTCATCGGCGAATGTTGATCTGCGTATGT
ATCATTAAGTCTGTGGATATACCCTACCGTGGGGTGTTTGCACTCTGTTATTGCTGCTAT
TAAGAATTTAATGAATCAGCCGTCGAAATATTGTAGTGCACATAAATCTGAAGTTGTTTA
AACCGGTGAGAAGTCATAAGTTGTGTTTTCTTGCTTCTGAAAACTGAATGTGTTGAAGAT
TTCAGCCCATCGTTTTTGCTAAATGAGTATTAAAATTTTAAATTTCAACTCAAAACTAGA
CGTTGTCATTTTGTAACTATTAAAACTAATAATATATCACACAGTTAGTGCAGACTCACC
CACTAAAAATAGATTACATAGTTTCACTATCCTAGTAATGCATATGCCGTTATAACACAG
AATTGCCAGTTAAATCGTCTGTGATATTTGCACTGTTTACTTCCGAAATGTTATCTATTA
ATCAAATACCAACAGGCATAGTTACTGTTAAATTTGTATTGTTAATATTCAGCATTTGAA
ATAAATACGCGTTAGCTTTTATGGATCTTGTCAAAAAA
>Contig58
TGCAGTGTATGCAATAGATTGGGATGTTCAAACAGATCTGGATGTCTATGTACACAGTGA
AGATGGATATTATGATTGGGAAATCCTGGCTGAGTACCGTTACAACGTCTGCACCATGTA
TATAGTAAACATGACGTCACAAAAATGGCAAGACGAAAGTTACGTAGACCGTCCTGTTTG
GTGGCATTTCATGGGAGTTGCCATTCCAGACGAGAACAACATCACGTATTCAGACGCCGG
CTTCATGTTTATAGACGGTGGCAGCACTGATCCACAAGACGAACCTCCTGATGAAGCAGA
TGATGAGAACATAGCCGTGTGTCTGGCTGCTGTAGACCTCGGTGTGGTCGGAGGATACAT
CAAGGCTGTTCCCAATCAGCCTCTACACTTCACAAACGATCCCCGCCAGATGAGTCGTAA
AGAGGACAGCATCATCGCCTGGACGTGGCGGACTTACATCGACGATCCGGATCCAGATCC
CACTGTCATCCTGAGGATGCCAATGACAAAGGCAGCCAAGCGTGGACTGGATACGATAGC
AGCCGTGGCACAAGAGGTACATCCCTTTTTGAACATCAGCCGCTTCCTGGTCACTGGAGC
CTCCAAGAGAGGCTGGACAACTTGGAGCTTATCGGCCACAGATAAAAGGGTCATTGCTGC
AGCGCCGATGGTCTTCAGTCTCCTTAACTTTGATAAGACTCTGATGACTCACTACCAAGC
CATGGGCGGAGCTTGGTCGTTCGCATTTGAGGCGTATTACCGTGAAAACCTGACCCGGGA
GCTGTTTAATCCAAAGGCACATGAAGTGTTCGACATCGAGGACTTGTACATGTACAAAGA
GCGCCTGACTCTTCCTATCCTTGAGGTGGTGGCTGCTGGAGATGAGTTCTTCCTGTGTCA
AGACTCCAACAACTGGTGGGACGGAATCCCTGATCCCAAGTGGTTATATATTATGGAGAA
CAGCGAACATTCGATGTTTCCACATTATCTTAAGATGTACGACACGGCAGTTGGCTGGTA
CAGCTCCATTCTAGCGAACGAGTCCCTGCCAAAGTTGTTCTGGTTCTATGGCGAGACGGC
TGATGGAGGCTACATTGACCTTAAAACTGACACAACACCCGAGGAAATAAAGGTGTTCCG
AGCAGAGACGTTAGCTAACGACACGCGACGCGATTTCCGGCTGGCTGAAGGCAGCTCACA
GGACGACGTTCACTTCCATCCTGTTATCTGGCGTGAGAGAAACTACACCTTAACAGAGCT
GGGTCCCAACCACTGGAGAGCAACTGTAAACAGGGTAGAAGACGAATGGGTGGCATTTCT
TATCAGAACGATGTTCAGGAGTGGATCTGGCAACCGGATGTTCTTCACAACACAAACAAA
CATCATTCCAGACACTTATCCTGTTGAGCCATGTTATGATGCTGACTCATGCCATAGTGT
CATGGTCTGATCTACTCAATACCGGTTACACAGTATTGTTACAATAAAGTGCTTATGAAA
AAACACAAAAAAA
>Contig59
CTTTGACGCACAGTTGTCTTATCGAATTGGAAAGCGAGATGACGATAACCGCTTAAGACA
TCCAAAGCACGGAAAAGCAGGAATAAGACGCTGGCAATTAATTCACTGAAATATTTCCAT
AACATTCCAATTCTTACTTTATTGTTACAGGTTGAACCTGTTTTACACAGATTCGGTGTA
ATCAGGGATTCCAACAGAAAGTCATGAACGATCAACTGTCAGAGGATGAGAGGCTGGCCC
AAACTATATATACGATGGAGATTGCTTCTATGACAACTGATGACTTGATTCTGGCTGAGA
CTATATACAGTCAGGAGCTCGCTGCTCTGACCAGTACCGACGAAGACAGAGCAAGATCTT
TAGCAGGCGGAGAAAGACAGTGTGACTGGAATCTGGCGGAGAAAATATACAGTCAGGAGC
TCGCTTCTCTGATACAGGCTGACGAAGAAATAGCAAGGGCATTAGCAGAAGAAGACAACC
AAGGAAAACAGAGTAGTTGCTTGAACGATGAAGTACTTGCCAAGGATATGCAAATGGCAT
TTGACCGAGAATTGGCCCAATCACTTCGCAAAGCCACCACCAAACACCAGCCACAAGAGT
CTACCCAGGAGCCGAGCAGACACCGAGTCAATGCAGCAGCCACCCCCACCCCGCGATCTG
ATCTGACGAGTCAGAGTGTCCAAAGGCTCACACAACAACAACCACAGCACGATAACGACA
CCGAAGCAAATATGTTGAGAATGCCCGATGAGTGTTTAGACTATGAGGATTTGCTCGACT
TAAGCGAACAAGTTGGGGATGCCAAGGGATCTGGCTTGTCACAAGATCAGCTCCTTGTCC
TGCCGACTCAGCAGTACAGGAAAGAGGAAGGGGCAGCCACCGGGCAAACATCTGAGGACA
ACCAATGCTCAGTTTGTCGGGAGGACTTCGTCACCGGAGATACCCTGAGGATGTTGCCGT
GTCTTCATAGATACCACAAACGATGCATTGATGCTTGGGTACAGTCAAAAGCAAAATGTC
CAATCTGCAATATGGATCTTAAGGAGCATTGGAAGAATAATTGTCAGTGAACTTCGAAAT
ATGTCTACAGTTCCCCGGAGGACCTGCTGCTTTACTACACAGAATGTTTATACACCAAAG
AGTTTCTATGTTTCTAACTATTTATCGTTCTGTAGCCTTGACCTTAAGTTAAGGAAGAGG
TCAAGATGGGATGGGGGCATTGGTAGGTAGATTTCATGTTAATGTATTGGTGCAGTTCTA
TGGAGGTTGTGAATTTTTAATATCGTACAACGGTACACAGGGAATTTGTAAACTATGTGT
ATAAACTAAAAGTATAAACTGTTTAACTTGGAAATGAGTCTTCTCGTCAGCGCATTTCAT
CGTAAGTTCTCATATTTAATGTCACCAAACCACTGAATTGTATGGGTGTCGTTGAATTGA
TTGTATTTTGCTTATTAAATTAATCTATCATAAAATGGATGTGGATAAATCGGACGAACG
ACGAAAAAA
>Contig60
CATCTTATTCTGCCTTCTGATGAGACAGAAGCAGTGTCCAAACTGTGGCGCCATCTTTGG
ATGAAAACGGTTTCCTCATAGAATAGGAGCAGGTGTGATAAAGGAGACTTCAGTGTGGAG
TGGACAGCTGTTCCACTCATCACAGTTAGTTCATAACAACAGATCTGACTCTACTACCTT
CAACATTTGTTATTCTCTTCAGATATCATGGCACATCAAGCTTGTGTAAATACAATTCAA
ATTTCTCGGTCCTGCAGACCATGAATGTGCAAGCATGTACTGAAAATAACCAGTTCAGTA
ACTGTACATGCCCACAGCTTTTCTATCTCAGTACACATACCTGCATGCACAGAGTGTGTA
ACAGTCAGATGTACTGAACTTATCCTCTGTATTTAGACATTCACGAGAAGCACACGTCTG
GATTCTGTCCGGAACTGATTGCCAGTTGAGACGATCATTTGTACTTTGCATGGGACGTGG
TGGTGGGGAGATTTGTCGTAGTTCTTGATTCCCTGATGGCTCATCAGCGTTGACATGTCT
CAGACCGGGTCAGTTGCCGTACTTAGAGTCCACATGTACGGAGATCGGTTTGGATCGTGC
TGTTATGTGGCACAGTAAAACCTAGTCGGCGTTTGTTTATGTCTCACAACAGATAGTCAT
ACTCTTGTGTTATGGCGCTCATTCACGTATTGCAACAAGTAACATACTGTGATACGTACT
TGTTTTAATTAACCGATGTTTCAAGGCGACTTGGTTACTTCGTGCGGTTATATTTGTTAA
ACCAGAAGCTAGATTGTACTTAGTAACTGTGTTGCCTTCTTAATCTCGATGATGGACTTT
ATTCATGACTCGTGGGTGTGTTGTTACAAGCGAAGGTTTGGTAACTGAGGAATGTAATGT
AACATAATCAAGTTATAATGGCTTTCACAATTAACTCTTGCTGATCTGTCCTTGCCAGTT
GTAAATTCAAGAGAAAACGTTCACCGTGTCACCTCCATAAACATCCAAGTTAACAGTAGT
GTGATAGAAATTATTGTGCACAGCGTGGCGGTCATATTGGCTAATGTGTCTTCGTAGTAG
GTAATATAATCGACTCGCACACATCCGATGGTTTACATACCAGAAAAATGCATTTGTTCT
TGTAAATAGACTTTTGTAATCGCTGAGACAGATCGGAAAGCCCAACCCACTCAAGTGTAT
GGAGATGGTCCTAACGTTTATGTACATTACAAATACTCGGTGTGATTGTGCAGCAGGGTA
TCACTTCAAGGATGGTTTCTGATTGAAATGTGCGATTTTCTTTAGATGACTTCAGAAAGG
CAGTCATTTGGAATTCAGCGAGTTAATCATAATGGTGCCTTTTTTGGAGTTGGACATGTA
ATATCTACAAATATGGTAGTTTGTTTTGTTTACATCTTGTTACAGATTATCCATCTTTAT
ATATATATATATACTCACACACACAGACACCAAGTGTTTATTTATACATACACAACTTGT
ATCCTTTTGTATGGTCATCTTAAATAAAATGCTGATGTTCCACACAGATAAGTGTGGTTT
GGTATCCTTGGGAAAAATAA
>Contig61
CGGTGTCTAGCTATAAACAAGTGCGAGCTCATACCTTTTGTTGAGCGCTTAGTGATACCA
AAGATGAGTTTACCAGTTAGATCTGAAGTGGCGTTTGATAGGGGAAAGCGAAGGAAAAAG
CGAGAATTGAGTGATGAACAGAGGCAAGAAATCAGAGAAGCATTTGAGTTATTTGATACA
GACAAGGACAGAGCAATTGATTATCATGAACTCAAGGTTGCAATGAGAGCTCTTGGATTT
GATGTAAAGAAAGATCAGGTTTTAAAGATTCTGAAAGACTATGACAGAGAAAACACTGGA
AAAATATCATTTGATGACTTCAATGAAGTCATGACAGACATGATGCTGGATCGTGATCCT
AAGGAAGAGGTGCTCAAAGCCTTTAAACTGTTTGATGATGATGATTCTGGAAAAATCAGT
CTCCGCAATCTGCGAAGGGTAGCAAGGGAATTAGGGGAGAACATGACAGATGATGAGCTA
CGGGCTATGATTGATGAGTTTGACAAGGACAGAGATGGAGAAATAAATGAAGAGGAGTTC
ATTGCCATTATGGTTGGAGACACATAATAATTTATCGACAGACTACCTTCACACTGTCTT
CATATCACTCCATTCATTCTCACTGCTGATGCTTAGTGTTTTTGTCATGTGGATGTTGTG
TGATAGACTTTAAGGTGAAGAGCATTTACACCATCTTGCTTCATTGCCTTCTTGTGTGCT
GGTCAAAACAAGAAGAGAAAAGATTTACCTCTGTCCATCTGCTTTTCCTATCAAATGTTT
GATTTCATTATATATTTCTGTTAATCAGCAACTCAGACATTTGTTTGCCTAATTTGAGTT
AAATTTGTGATTTATTTAATTCTTTCAAGAGAAACCATACACCATAATGATGCAAGGCAA
AAATTATCATGGTGCTCTGATTAGAGTGCCCATTTATGATTCTCTTTGATGCTTCAACCT
TTATACCTATGTAGAGAGCATGAAATTGTTTAAATTGTCATGGATAAGATTGCTATTTAC
ACACACAAGTATGCACATACAAAAGTGATAATCTCACTACAGCTTGATAACATATCTGTT
TTTATTTCCTAATTAGGAAAACAGAATAAAACAAATTTGTAGATGTATATTGTGTGACTT
AATAAATGCTTTAACCACTGATTCATAATTTAGTTAGCAGGTTTCAGCTACTCTCATTGA
TTAATCCAGTGGAAGTAAGTTTAAATTGGGTGAAACAAAGTTTCAAGTTTGTTTCACATG
TAAGAGATACCACAACAAAGTATTGTATGGCCCTTTAATAAAACAAGTGGAGTGTAATGT
ATTTAGGACTGAGCGTG
>Contig62
CGGAGAGCTGCCGTTTGTTGTTGTGTGAGAGTCAAAGCCGAGCTTCTGGGCAGATTTCTG
CGTTCGCCGTCAACAAAATATATTCACCAGCGCGGTTTCAATCGGAAGGCACACACACAC
ACGCGCACGGCAACCTGTCTAGCTTCGGCCGAGCTTTGTTTTTGGGGGCGATGAAGGCGC
AAAGCGTAGGATCATCTCGCGTCGGGCAGGAGTTGACAATGAAAGCCGACCAGTTCCGCA
TCTGCAAGCACAAAATGGAAAACGGCGAGCAGGAGATGCAGGCGTGCTTCAGCAAGCTGA
AGGAGCTAGTGCCGTCCGTGCCGCAGGACAAAAAGCTCTCCAAGGTCCAGCTCCTGCAGC
ACGTCATCGATTACATCCTGGATCTGGAATTAACGCTGGACACTCACCCGTCGATCAGGA
CGTCTCCGAGTATTATCAAGGCGCTGTCCGAGGCCAGGAAGCCACTAGCGGAGAGCTTAC
ATCTGAACACGTTGCAGCCGACACAGATGGAACTCGACGACAGCGGTTTGTGTTCGACGC
CTGTATCCAGTTAGAGGTCAGCGTCTTCACTGAAGTATCCACCGAGCTCCATAGACCAGA
TCAGATGTTTCACCTTGAGCAGTGTTCCCACAGTGAGAATTTCCAAGCGACCCGGCAGTG
AGAGTGAGCCAGCCTATCGTCCTATCAGGATTTACATGTAAAAAATAGCACACGGACACA
CACAGACACACGCCAGTTAAACCCAGCACCGCCAATCTGTGACATCTCTGGCTGGTTCCC
GAGATAGACACAGGTGGATGGACACGTACGCACCGTACGTACGTATGCATACACACAGAC
AACAGACAAGGATCCAGCTGTTGTAACACCTGTCAGGTCAAAGCCCACGGGCCCCCGTCA
GCCTACGGACAGCTGCGCGTGTTACTAACTTGTCAGATAAGTCGGTCGGACGGCTTCAGC
GTAGGGGGGCCCGCCGGGCCGTGGATAGCGAACCCCCCTCTTTGTTAAATGACGTCAGCT
GTTTGCGGATTTGAGCTGTCGGCCAGCCTGCTGACTGAATGTCTGAGTGTCAGATGATGT
TATCACGACGTCACACAGGTGTTCCCCACGTTCGGTCTTTGATGAGTCTCGTTTCCGGCT
TTCCCCGACTCGGCCATCTGTAGACGCACCTGATTGGACACGCCGGCCGGCAGCGTACCG
TCGTTGTCATGGCGACCGACGGCAGCCCGGTGGCTACCGGAAGCGGAAATCAACAGAAAA
AAGCAAATACTAGAGATGACTACCGTGGACTCTATCCCGTCTGTGTGTGTACACAAGGAC
ACTGCAGGCTGGTGTCCAGAGATATAAACAGTTAACTCTTCACACACCCATTGAATGTAT
GTATGAGTGTGTATATATACATATATAAATGTGGACAGTCTGTTTTTCAATTCACTGTTT
GCACTGATATAATTTAACTGCGCGCGCGTGTGTGTCTGAATGCCAACTTGCATAGTACCA
GAATCCACATAGCTACCAACCAGAACTCAGATGTTATGTGTGTATATTATATTTAAAGAA
TGAAGCCGAATAGTGTCATAGCATTAATAATTATTCTAGATGAGTGTCTAGAAGAGATGT
TTTTTATTTTTTATTTGAAAGAAGAAACCTTGGCAGATGTTGATTTGTATTCGTTTTAGT
TTTCATTTTAATGTTTAACTGTTATCATCATCGCAATGGCAGTGTTTATCCACCAGACCG
AATTTCTAGATGGTCGCCGACGTGTTTTGCATAGAGATGTTTGTTTTTATTATTTTCTAT
ATAGATCTATATTGTGTGTCTATATATACGTGTGTGTGTGTGTGTATGAAGATTTGTACT
GTCAGGTTGTGAGGCTGTCTGTCACACAGTGAACTTGGATGCTGTTTCCATTTCTGTCAC
GCACTCCGTGTACGCATGTGATTTTTCTTCTAAGCGGATGTTGTGTAATGTGCAAATATG
TCTATAATGTAACGATATGCTTTAGCAATAAAAACTTTGTGGCAAGTAAAAAAAAAAAAA
AAAAAAAAAAAAAAAAAAAA
>Contig63
GTAAATAGTATGACATATTCGTGAGTAAAATGACATTAAGTGGGTTGACAAAGTTATGCC
TGACTTGTGCCAGGAGCCAGCTGAGCAATGGGTACATATGGAGAGGCACACCTGCAGCAC
TGGTGGTCACAATTCAAGCCAGAAGTATTACTTCTAAACATTGGGATCCAAAATGGAGGA
GACTCAGAGCCCTCAAGACCAGAAAGTTGGACTTGCCAGATTATGAGAAGATGAAACGTG
ATGCCAATATGTCAGTTACTGAACAGCGAGAGAAGTTCAAAAAAGATGGAGTAGAGCCAC
CACGCCGATATGAAGAGAGGGACACATTACTCACAGCAACCAATACAATATTTGAGAGTT
ATGTGCCACCAGAGGGTGATGGAGTAGCATCACTTGTTTCTGGAGAACGAGCCAAACAGA
GTGTTATAGGTTTGGAAAAGAAAGGAAAAAGCTACCTTCATATGAGGAAGATTAGAAAAT
TTGAGGATTTTGATCCAGCCCAGTTTGCTGAGCAAGCACTGGAAATATATAAGGAAGTCC
ATGATTTGCTACAAGATTACCGTAAGAATGATACAAGACTGCACCAACTAGTAACGGAAA
GAGCTTTTCCTGAAATGGTGTGGAGATTGGATAAGAAGACTGTACACTGGGAATACATCA
CAGGCTTAGAGCCACCTCGGGTTGTACATGTTCGAACTGTTGATGCTTTAAGTAAAGACA
ATATATATGGTCAAGTAACTGTCCGCTTCCATAGTCAACAGATCCTGGCTATCTATGACC
GATTCGGACGTCTCACCTTTGGCAGTGAGACAATAGTCAAGGACACTCTGGAGTATGTTG
TGTTTGAAAAGCATCTCTCAGATGAGAACTCAGCCTGGCGTATCCATGGCAAGATCATAC
CAGACTGGATGCCACAGGCACAGCATGTCCTGCGCACAATGAAGGTACCAACCACTGTAC
AGACGACTGAGGAGGAAGACAAGGCCACCGAGCTGGCTGTCTAGTATCTTGTCTTCAAAG
GAATGGTGTATGCTGACTTGACGAAGTGCATCAGATACTGATTATGTTTCTTGTTTGTGT
CTGTATGAGCTTCTATCTGGTGCCACAGGCAGGTAGTAAATATCAATGCCATGTTTGAAT
AAAATAATTCTGAATGTATTTACTCTCAAAAAAA
>Contig64
TTCGTTTCCAGCTCGGAATTCCCGCTCCCGACAACCCCACCTGACCATAGAAACTAACTC
TGGGGAATTCCCACTGTTATTACTTCGATGATGATGATGGTGATTATTATTATTAACTTT
AGTATTACTAGGAATGTTTCTATATCGTGGGCATAATGGTGCAGGAATGACAGCATTAGT
ATGGTATTAACTCTTAATCCCGACACACGTTAATAAAGCTTAGAGAAAATGAGAAGCAAG
GCGTGTATAAAGGTTAGCAGAGCGCAGAAAACCAAACAGCTACACGTGGGTGTGCTTCCT
TGGATGAAACGGTTAGCTAATGAAATGCCGTGAAGTTGGCCCGAGTAAACAGTGTGTGTG
TGTGTGCAGCAGGAAGTAACACGTGTCGTAAGGCAAGCCTAATGCCCAAGGGTTTAGGAA
GCTGTTAAGGCAGACGGCCGGTCTACAGTGCCAGCCTTTCTCCATCTCTCTCTCTCTCTC
TGTAGTATACTTGTGTAAAGTGTTATCGCATTTATCACGACGACGTAGCAGCAGTTTGAA
CTATTTACCGTCTAGGGATTTGTGGCATTACTGTGTCGTAGTATTGTGAAATCGAATTTA
CCACGTCATAGGCACAGCTACTACCAAAGCCGTGCTTTCCAGTGACAGCCCATGCGCACA
CGCACACTGGCGCACGCACGCGCACGCAGACAGACTCAACTAGCACACACGAGCACACAC
AGACAGACACTTGGACGAGTCCATGGCTCTAAATACACAGACGGACACACACAGAGACAG
ACACAGACAGACAGACAGACAGACA
>Contig65
ATGACTGCAAAGCAGGAAGCTATCCTGAAGACGTTCAAAGAGAATTGTAAGGATATCGCC
AAACCTGAATGGGATGATTACTACTGGACAAGATGGCTTCGAGCCCGTGGATTCGACTTG
AAGAAAGCTGAAAAGATGCTTCGAAATGACGTTCAGTGGAGAAAAGATTGGAAAGTAGAC
AACATTCTGGAGTGGGAACCACCAGAGGTACTAAGAAAGTACTATCCTGGTGGTTATTTT
GGAGAAGATAAAGCAGGCTTTCCTATCTGGATTGATACGCTCGGCTCGATAGATCTCAAA
GGCATGTTCTTCTCCACAAAGAAGAAGGACATCTTGAGATACAAAATTTATTATGTGGAA
TACCTCTATAAAGTCATCCTTCCCGCTCAAAGCAAAAAGCATGGTCGAAAAATCGAAAAG
TGCAGCATGATCTTCGACATGGAAGGCCTAGGGTTGAAGCATTTGTGGAAACCAGCTGTC
GACATATTTACGGAGCTGCTCTCTATAATGGAAGATCATTATCCTGAAACTCTGGAAACG
GCCTACGTAATTAACGCGCCTAAGATCTTCCCCGTTATGTGGAACATAGCTAAGCCCTTC
TTAGAAGAAGAAACCAGAAGGAAAATAAAGCTACTTCACAAAAACTACAAAGACGAAATA
CTACAGTACATAGATCCAGACCAGTTACCTGTACATTGGGGTGGCAATTGTCGTGACCCA
GATGGAGATGAGTGCTGCAGATCTAAGATATGCATGGGTGGAAAGGTTCCGGAAAAATAT
CGGCTGAAGAATATAAGAGAAAACATCGACACGAGCAAGTTTGAAAACTGCACCGTACAG
CGGGGTTCTTCTGTCCAGTTAGAATATGACGTCACAGAGCCTGGATCCACTCTTAGATGG
CAATTTTTGACAGAAGGGAATGACATTGGATTTGGAGTATTCAAGCGTACTGCAGACGAA
CGACAGAAGAAAGGAGAAATGGAGGAAATAGTGAAATCAGAAAGAGTTGACAGTCATTTG
ATACCAGAAGAGGGAAGCGTCGTACTGGAGAAGAAAGGTTTATATATTGTTCGCTTCGAT
AACACCTACAGCTGGACGGTGTCCAAGAAGGTATCTTACCTGATCGATGTTTTACCACCA
GCCAGTGAAAAGGAACTGGAGATCACACAGATGTAACTTAAAACAATCTGTTTACTGTCT
GCAAAATGCTATTTGATATCCTAATGATTATATGTGAACTGTAAGTGTCTTGGAGAAAAG
TAAAACAACAAAATATCTAAGTTACAGGTCAGATTTATTCGGTGTTAGTGTCATTAAATT
TTAATAATCAGATAGGAAAAACTATGCTAAGCACATGAAATGTTCAGTGTATGAGCTGAT
TCCTCAACTAGAATAAGAGTCTTGATATTGTATGATACGTAATGTAGTGATAACAAGCGA
ATAAATAAGC
>Contig66
GATCAAGTGCAGTCGGGAGTCAGCTTGCAGCGGAACCGTGAAACTCTCGTACAATGGTGT
CAGTGTGAGTCAGTGTGTGAATCAGTGTGTGTGTGTGTGTCAGTAGGTGTGGGGGTCTGT
GTGGGTGTGTGTGTGTATCAGTAGGTGTGGGGGTCTGTGTGAGTGACTGTCCGTTTGTGT
CAGCGTGTGTCTTTCTAGTTACAGTAAAGCCTGTCTCGAGGGACCAAAGGCCGGCTGTCG
TTTGACACAGCAGACTGATGCCGAAGGGAAGGAACTCAAATTAGTAACGAAATAGCTATT
CGTCTGGATGGCCAAGCTTCCAGAGGAGACAACGGCTGGAAGCAGACGACTTGTCTGAGA
CGGGTCTGGAGAATTTCTGGAGTCGGCCGGAAATGGAACGAGGCGACGTTTGCCATAAGC
CAACGCCAGGGCTAGACTGCTCTATGTCCGTCCAAGTGTCTTTCAAAGGGCTATTTATTT
AATTGGTGGTCGTTTGTTTGCCGGGGACCGACAATGAAGCAGACACACTTCGTAGCTCTG
TTCTTCTGTGGTGGCATCATACTCGGATCCGTCCTGAGCTTCTACTTCGCGTCACGTGAC
TACAACGCCGTCTTTTCCGTCGGCTACGACCAATCGGATTCGTCCGCTACCAGCCGACCA
ATCACTGAACAGAAAGACTTGAATGACGTCATGCGCGAGATCGACAGACTGCACCGCGTC
ATTGCGCTTTTGAATTCCACGGCGCTCAACGGGACGAAGGTGGTCTACATCGAAAAAACC
CCAACTAGTCACCGGGAACTGGATCTGATTCCAGGACCGGATAGAAAGATCCAGTTTTCA
GATCACGATCTTCACCAAGACGACCACAGCGTGGCCGACGACCTGGCCAAGAAGGTGCGG
GTCCTCTGCTGGATCATGACCAGCGACAAAAACCTGTGGTCGCGGGCCATCCACGTCCGG
GAGTCGTGGGGCCGGCGCTGCAACAAGCTGCTCTTCATGAGTGACTCCGACGACCCGACC
TTCCCGGCCGTCGGCATGAAGACGGAACCCGGCCGGAGGCACCTGACGGCCAAGACGATG
AGAGCCTTCGACTACATCTACAAGAACCACCGGCACGACGCCGACTGGTTCATGAAGGCC
GACGACGACACGTACGTCATCGTGGAAAACCTCCGCTACATGCTCAGCGCCTACTCGCCG
ACCGAGCCGATCTACTTCGGCCACCATTTCTCCGTCATCGTCAAACAGGGCTACCACAGC
GGCGGCGCCGGCTACGTCATCAGCGCCGAGGCCCTGGAACGGTTCGGCAAGCGGAACGCC
TCGCTCTGTGCCCAGGACAACGGGGCCGAGGACGTGGAGATGGGACGGTGTCTGGAGCGG
CTACACGTGGCCACCGGCGACTCCAGGGACAGGCTCGGCAGGAGTCGGTTCCACTGCTTC
AATCCGCAGACACATCTACACGGCAACTACCCGGACTGGTATAAAAAGTACGACAAGTAT
GGAGCCAGACAGGGCGTCGAAACGATAAGCGACTATCCCGTGAGCTTTCATTATGTCTCC
CCGAAAGAAATGTACGATCTCGAGTACTATGCCTATCACATGGCCGTCTACGGCATCATC
AACGGCCTTCAGGATCTCAACGGCAAGCCAGAAGAACGCCGGACAACCAACACCAGACCC
AGTACAACAACCAGACCCCGCCAGCCAAGTGCAGGAAGCTAAGCTCCCATACTGAATTGA
ACGAGTTGCTCATCGGTCACGTGACCGGCATCACGAAGGAATTCTCTAGTGATCCGATTC
AGGACTGGAGCCATTGAAAACTACGCATCAAGCGGATGCTTCGTAGCCGAATGCGTTACG
AAGGTCGACCACTTGTTACCTGGATGTAAATCAGTGACGTGTATAGTAAATTATTTATTG
ATACTCCATAAACGGCTATCAACCATATGGCATTGCAGTAAAACGTGTACATTGAGGCCA
GTGCCCTGTTGCTAGGTGGACTCTGTGAGCAGGTGCCTACTCATTCAGATTTGGGAGGTT
GATCCTTGAGTCTCCCAGAACAAGTTGTAAATGACAGAGATTTTACTGTACCCTCTGTAT
ATGCACGTACCTCTATCTGTGAGTTAGGTTGTCTGTGTTCAGCGTGCAGCGTATCATGTG
GCTGTTCCTGCTTACATTTTGTTGAAGCGTCTTGACCACGGGCCAGCTTAGCAACTTTCA
GTGCAATAAAGTTATCAGTCATTGTTATCGTGAAGGCTACGAATATGCTTCACAGTCAGG
ACTAGGATATAAAACCTTTTTTGGCAAAATCGATGCTTCGGTGTCGGCGTATTTTAATGC
CTAAGCATGATTTTCTGTTAAGAATAAAATTTTGGGCGGAAAAAAA
>Contig67
CGAAACTGTCGTATTTATCTGGCCTTTGAAACATGAAAGTTAGTTATCGTATTTTGCTCT
CTGACCACACAACTACTATATAACGATTGTGCTGCTCCATAGCTGACTAATTCAGACAAG
AAACTGCACCTCCGCGGGGCGATCGAACGATGTACGCAACGCTTCTTATAGGCAGGATAG
GCGTGAACTGAACAGAATGTTATTCCCCTCTGTTGCCGAACAACGCGTTTAAATGTGTCT
CACGAAAAACGGCGTGTTTATGATCCCAAAATAAGCTGGAACCATCACTATGATTTATTT
TTCTTCTAAAGGTCGTCTAGCAAGATGTGTTAAACCAGATCAAAAGCGAACACGGATATT
CAAAGTGCTTTGTCGTTGATTATCGAACAACTAGACGGCTTCAAAGCTACTGCGCATGAG
CGGAAGTTGGTCAGCGCAGAGAGAGAGCTGAGACGTATTTACGCTGTTTTGCAGTGTTCT
TCTGTCAAAATAGCTAGGCAGGATGACCCGTGGCAACCAGCGTGAGTTGGCTCGCCTGAA
GAACCTGAAGAAACAGCAGCAAGTGGCCAAGGCGAAGAAGGCTGGCGAAAAAGGAGCTAA
TGCCGGGCAGTCCTTACAGGAAAGACGCCATAGGGATGCTGAACGCATGAGAGAAAAACA
GCGGAGGGCTGAAGAGATGAAACAGAAACAGTCGTCTTGATTGTTGTTTGCCCGTGTTAC
CCAGCTGTCATGCTATACTCACTTTGACTGGGGACTGGTTCACATGAAACTCATTTGTAT
TATAGACATAAACTTGGCGTTCTGCAGAACACTCCACTAGAGTTCAGATGACACACATGC
ATGTTGTAATGCTTGTTCCATCATGTTTGGTTATTTATGTTTTGTTATCGTTTTCATGAA
ATATGCCAGGCTACTTGTTTTTATGATTAATGATGCTTGTCATTTTAAGGATCAACTCAT
GTCCTTCTGAATTGTCAGTGGTACCAATTTGTATTTTGTTCACATTGTCTGAATATGCCA
TAATTGTTTAAGTGGAATAAACAGACAACATGGTTAAGGAATATTATCCCAGCCAAAAAC
TACATGTTGAAATAAAAGATAATCTTTTAAAAAAAAAAAAAAAAAAAAAAAAAAAAAAAA
AAAAAAAAAAAAAAAAAAAAAAAAAAAAAAAAAAAAAA
>Contig68
AGCCCCCAAAGACCTTTAAGACAAAGAGGGCGAGAGAGTGATGGAAAACATAGCAGAGAA
AGTGTCATCCACAGTCTCATCTACAGTGTCATCCTGTGTGTCATCCCCGGTGTCCTCCCC
AGTCAGTCATGAGGACACACTTGACTACGTTAATTTAGGTTTGTTGGTGATGTCACGTGG
TGATGACTACTGTGAGTTGTCAACCAGTCTACTAGAAAGTAAACTAATCCGCTCGGTGCC
AGAGCTCCAGTCTGCCCTCAAACTTATTAAACTTTACAAAGAAAACTTGTTTAACTTACC
TGTACCAGAATTAACACCTTACTACAGACATTTAGAGGAGAGAGTGTTTAAATGGCTGGT
GTCGGGGGGGTGTGACATTGTACTGGGGGCTTTACCCCGTCACCCTGACAGGATGGTTGT
AGACATACTCGGACCCCAGGCACAGGCCGTGTTGTCGCTGGCCACACAAAGCCGGCCACT
GACATTGGATGACACCACCAGAAAAAAACTGAGAAAAATTAAAGAGAGAATAGGCGAGAG
GATTGATTACAGCAAACTGTACCCATCTTTAAGATCAATGATTGAATCACGACATCAAAA
ACCACTTATACAAACTATAAGTTACGTCTTTAAAAGTTTAGTGTTACAAGAATGGATACA
AAATGAAGGAATTACAACAGAAAAACTTGTAAGAAACGTCCTGGAAAAATACATTAAACG
ATTGGAGTCGGAAGTCAGTGAACGATTGGAGTCGGAAGTCAGTCATCCATTTTTGCCGTC
GTCCTTGTCTCATCCTGTTGTCGTAGTCAAGCCACATTTACTTTGTATCTCGGGTTACTT
GTACATTGAGGACTCGGTTCTCTCCATCCACCGGAACAATGTCAAACAAATCGTCGACCA
GATTTCTCGTGTGATTGGCAAGTAGAGGTCTGCCAAGACACACTCTGACAACAATCAGAT
TTATGTCACCTGATAATAACTTCTTGTTATTGTAAATAAATTTGTTTATGACTTTTGTTT
TAAAAAAAGA
>Contig69
GTCGGTCTGTAGTCTTGTGTTTTGGAGTGTTTGTATTTGGTTATATGATGGCCGAGCAGG
ACGCCGTAAAACCATCACATGGGACACATAGCTTCGATCAAGAAGAATACACGCTCCGGA
AGCGACTGCCGCGGAAGTATCCTAAGCGAAAGAACGATGTCTACATCAACAGACGGACAG
ACTTCAAAGCTCAGCATGCTAGATGCATGAAGCTCTTGGAATCCGGATACAACGAAATCT
ACATACACGGTCTGGGCGCAGCCGTCAACAGAGCCATCAATCTGGCCCTGCAGATCCAGA
AGAGTGGCATGGGCACTCTGGACTTGGCTGTCAACACCTCAACCGTTGAGCTGGTCGACG
ACTTTGAGCCGGAACGGGACGAACTTGAACACCAGACGCGCACGAGGCACAACTCGGCCG
TTCACATTTGTCTGTTCAGACGACAGCAGACGGTTACGGAACCTTCCAAGCCTGCAGCCA
GATCCTGATTCAACGTGTCGACCTGTTTATGTTACTGATGCCATACCTGGCTGTCTGCTA
AGTTTGCTGTTGTTTTATGAATGTCTGGATCGGAGATTGTTTGTTTCGCTCAAACCTCCC
ATCTGTCACAGATCGCAATTGTTGACATGTTTTTGTAGCAATATACTCTGGAAATATACT
ATATTTTAGAATGAATCTCTCAGATTGAAATAACTTGCTATATTGAACTGAAGTATTAAG
TTTATTGTTGATTTTCTGGTTGCAATATCAAGTTATTTTCGAAAAAAA
>Contig70
CTCATTTGTAAGGATCTCGGACAGGGAGCCCACACAGAGACAATGATACACAGACCGAGA
CACTCACTCATTCACTTACGTCCAGTGACACACACAAACACACACATTGAAACACACACA
GAGGCACAAATGCACGCACACACATATGTACAAACACACACACACACACAGATTGACACA
CATGCACGATGACGCAAACGCACACACAGTGACTCACACACACACACACACATACATACT
CCTGTCATACTTCATTCCTATCACGTTCTTGGTTCCAACAAGCTGGTCACTGTTTGAAGG
TCAAGGGTCGGTCGGTCGATTTGTCTCTGTCTGTCTCTGTCTGTATGTATGTCGGTTTGG
TTATGCAGAATTATTCTGCGAATGACATAGAGACGAATTCTAAGCATTTCTCCCCTTTTT
GTATTTTGAAAATACTTGAACTCGTGTTTCAATGTAAATAATTAATAGCGGTAACTATAA
TCATACTATTTAATGTAAATATGATATGTTGTATAATATTTGCTGGCATGGATATTGGGA
AATCCTGTGTATATAGACGTATATAAATATATGATATGACAGGCAACAAACCAAATATAT
GGTCAGGAAAGAAATCCGTATTTTCAGCTTATAAGCCAATGTCTACATCTTGTGTTATTT
AGTCTTGCGTGTATTTGTGTGTTTTATCGAGTGTTATGCGCGTGTGTGCTTGTGTATGCC
TGTGTCAGTTAGTATTATGTGTTTGTTTGTATGTTATTCGCTGTTGTGTGCGTGTTGTTT
GCTATTATACGTGAGTTTGTGGGTATTTAGTGTTCGTGTGTGCGTGTGTGTCGGCGCACT
CATTTCCTACGTTGACTATGGATCCCAGATTTCCATGTCTCTAGCCGTGTTTATGAGTGT
GACGCGCCTTTATTTAAAAAAGATAGGGAAATACAATATGTCTCCTACCAGCATGGGCCA
GACAGAGGAAACACAAAGGAAACCGAGCAATATCTCTTTCCGGGAGACAAGTAATCGTTG
TCTGTTCTCTGGTCGTGTGTTTGACGTCTGTGTGACTTCTAAGTGTTATCTTAGATTGTT
ATGTTCAAGTTGTTTTAGCCGTATTCCTCTGGAGAGATGCTTACGATCTGACAACGTGCA
TACTGTCATCTCTCTCTCTCTCTCTATCTCTCTTCCTATATATATATATATATGTATGTA
TGTACACAGACAGACATACAAACGCACACATTAGATTATAATTTATGTATGTTATCGGTT
TACCTATTTTTGTTATTGTTCAAATGAAATGAGGGCTTACCACAAGATGTCTCAGCTGTG
TCGGTTCATGTAAAACATGCAACTGTCTGTGTTTGTTTGTGGACATCCGTACAAAGTGAC
TTCTCTTTTCTACTTGTTCACGACAGTTACCTGGACATAAGCTCCGAACGTGGCGCCCTC
TCGTGACAGCATGCGGTAAAAAAA
>Contig71
CACACAGTATGTGTGTGTGTGTGTGTCTGGATAGAATGGTGTAGGCCTTAGTGATATCCT
TGGTTATGTACTGATATTATTATATGTACGTACTTGTACTGTCTGTCTGTGAGAGAGAGA
TTGTCTGTGTGTGGGTATGGGTGGGTTTGTCTGTGTGTGGGTGTGGATGGGTTTGTTTGT
GTGTGGGTGTGAGTGTGGGTTTGTCTGTGTGTGGGTGGATTGTCTGTGTGTGGGTTTGTC
TGTGTGTGGGTGTGGGTGGGTTGTCTGTGTGTGGGTGGATTGTCTGTGTGTGGGTGTGGG
TGGATTTGTCTGTGTGTCGGTGTTTTTGCTCATCAGTCAGACTTGCTTCATCCATGCATT
GTTACGTGTAGTGTTTTATAGGATCTCACAGTATTCAGTGGCAGTGAATACTTGTAAAGA
CATCATTCAGTCCGCTCTTCCTCTTACTTTGTAAGGACGCTGTCTGAAATTATTCTGCGC
TTCTCTTTCCGCCATCTTGTTTGTCTCTTGGACAAGCTGCACGAGTATAGACGGCCAATA
AAGATGCACTCACACACAAACAGCAGGCCTGGCGTCAGCCAATCACACTAACGATAGATG
TCACGTGATGTAGCCGTCGGACGACCTCGACCTCCGACAGATGGCGCCACAGCAGTACAC
CAGCGTCTCGGTCGGTCCTTGTGTTGGTATCGGTCGTGTTTACTTAACAACAACCAATTG
GAATGTTGATTGTGTTGGAATGTAGCTTTGGCTTTACTTCGAAGTTTCAACTAGGCACGA
GATATAGCAAGTCCAACCAGTAATCGGACTCCGTTCCTTGATCAAGTCTTACCAAACTCA
GCCCTTTACCGTCTTGACACACGCAGTAATGTTTTCGTAACCGATACAAAGAAGTTTGGC
TTCAAAACCCGGCGTCCTTTGTATGTGAAACTCGTCAAGCTTTTGTTATCCGTCCACAAG
TGATATTTATGTGTAGCCGTCTTTGTTTGGGCTTCTTTTTCAGCAGAATTCAGTTACAAT
TCTCTAGTTTTTTTTTTAAATAATAATTATTATTATTTATGTTTCTTGTCGGAAGGAGTC
GTTATTTACAGAAAATACTAGACTGTACTTTTTTATTCTTTGTTTGAGTAAACAATAAAG
CGAATGCGTGTCAAAAAAA
>Contig72
TGTTGGCATATCGATTAATGCAAAGACAATATAGATAACTGCCATAACCTTGCTATCTGC
ACAAACACAGACTGTTCCTTCACATGTACATGTATCTCTGGATACACAAGAAAAAAGAAC
AGCTGGAAATTGCAACGATGTCGACGAGTGCTAAAAGGATCAAGATGATTGTGACAAGGA
ATTGGCCACCTGTATCAACACCATAGGATCATACACATGTAGTTGTATCACGGGCTACAC
TGGAACAGGCACATCCGGACGCTGCGGTGATATTGATGAGTGTTCACTGGGATCCGCTCG
CTGTGACGTGCACGCCGAATGTATAAACACTGTCGGCTCATACAAATGTGAATGTGAGGA
AGACTACACTGGAAATGGTTTTACCTGTATAGCCATTGTTTGTAACATTACGTGCGACGT
CAATGCTGACTGCATTAAGGTGGATGATCATTTCACCTGTCAATGCAAGCCAGGTTTCAC
TGGCAGCGGCGAGCCTGAAGAGTGTTCTGACATTAATGAATGTGAACTGAACATGGACAA
TTGTGCCGAGAACGCAGAATGCATTAACACTTTTGGAAGCTACAAGTGTAAATGTTTGGC
AGGCTTCACGGGTGATGGATTCAAATGTCAACCTATCCCAGAATTCCCATGTGTGTGCTA
CGTACAAGGCGACCCAATGGTGGAGACATACGACAACACTCTGAAACTGATCTTTGACGA
GCAGAAAACCTTGTTGTCACGTGGAATGAATCCAGACGAGATGGACAGGTGCAAGTTCCA
GTCACGTGTCCAGACAGATGATGACTATCCAGGAAAGGAAGGACAGGTCTATGTTGAATG
GGTTTCCTTCTCATTTGGAATTCATCCTAACGCAACTAAATTCCTGCGAGCAATCCAGAT
ATTCCAAGACAAGGTTTTGATACGTGGACGCGGAGTGATAGGTGGCGTGCCAGTGTCCTT
GCCGTACACGTACACCACAGATAACAATCCGAGCGGAGACCCAGTCACCGTACACGTGAC
CGAGTACGACGACACCGTAGTTCTGGAGTCAATCGACTGCCCGTGGAAGTTGGAATTTTT
CCGAGGAGGATTCAACTCGAGGGTACGCCTATCGGTCGGCGCCCGCTACAAGCCTTCGAA
CAACAATGGACGGAACATGGACGGCATCTGTGGTAACTGTGACGGCAACTTTGACTACGT
ACTGTGTGGGTCGGACAGAGTGGACGTCAGTCAGTCAGAGGACAAATATCAACTGATCTC
TGAGAGCTGTGCCGAAGGCAAACACCAGCACAAAGACTAAACAACGTGTACATCACAGAA
ATATAAATATAATGGAATAAAATACATTATACCAGAAAAAAA
>Contig73
AAAAAGTCCAAACATCATCCTGGCTGATGCAGACTTGGACCATGCCATTGAAGTTTCTCA
TTTTGCCCTCTTCTTTAACATGGGCCAGTGCTGCTGTGCTGGATCCCGTGTTTTTGTGGA
GGACAAGATTTATGATGAGTTTGTGGAGCGATCTGTCGAGAGAGCCAAGAAGAGAACAGT
TGGTGATCCTTTTGATCCAAACGTTGAACAAGGACCTCAGATTGACCAGGAGCAATTCAA
CAAGATCATGTCTCTGATTGAAAGCGGTAAGAAGCAAGGAGCCAAGCTGTGTGTTGGAGG
ACAAAGGCTTGGAGACAAAGGATTTTTTCTGGAGCCAACTGTCTTTGCTGATGTTAAGGA
TGACATGACAATTGCCCAGGAAGAGATATTCGGTCCTGTGATGCCAATCATGCGGTTCAA
GTCTCTTGAAGAGGTGATCGAGAGAGCCAACAAAACGAAGTATGGATTGGCAGCAGGAAT
CTTCACCAAGGACATTGAAAAAGCAATGCACTTAAGTCATGGAATACGTGCCGGATCAGT
GTGGATAAACTGCTATGATGTGTTTGATGCCAGTGCACCATTTGGTGGCTATAAAATGTC
AGGAAGCGGCCGTGAACTCGGTGAATATGGTCTGGAGGCTTACACTGAAGTGAAAACTGT
CATCGCTAAAGTACTACAGAAGAATTCTTGAAGGCCACAGCGTGCTGACAGTGTTCTGTC
TCCTTGGAGAAGTACCGTTAAACTACTAATTGTTCTGGGAAGGTCTTACTAAAATCTCCA
AAGAAGTCGTGTATTTAGACAGTGTCCATACCTACACAATGCTTGGGAATCACACAAAGA
AAACTGCTTCTATTTTCGATGTGTGCATGTCCCGAACAGGAAAACCTTTCTCGTTACGCG
CTAATTGATTACATATATTTCTATTAGTGTTTTTGTAATGCGGTCGTCTTCACGTGTGTT
AGCTTGTTTGTGGAGTTACCAATAAATTGGATGTTTATATTTCTAAAAAAAGATGTTTTA
CTACCGTTACTCTGGGCCCTACAGTTTGGTTCGCAGTTGTACTATTTCCAAATCCTCATC
GATTTCTGCTGGTGCGCTGACATTTATTTGAGCGAGTGGCTTTCCTAGATAGCTCCCTCG
CTCGATTCGAACAACAATTAGAAATGCTGTTTTACAGGGTTCTCCAAAATTCTATCAGGC
AGAGATCACTTCTAAAAAGTCTGAGTCGCGTGATTAACAAGAAAGCAAGTACATTACGTC
ACAATAGCATCATATTTTAGTGTTATGGCGTTAAATACACGGTATGAAAAGTGTACACAG
AAGGCATGCCACTGTCACTTTCTGAGATAATTGAAAGTACAAAGTGAGATGAACTAACAT
TTCAAATGCAGCACGTATTTTATATGAAAAATTATGCGCTAATATTACAGTCAGGGGCTG
GAGAGTCGCCTTCCCGACGGCCCGAATACGTTTCTCTAAATAAAACTCGAATGGAATTGC
CAAAAAAA
>Contig74
CATCTGGTGGCTCTTTGAAGCTGATCATTCTCCATCACACTATCCCCATGACTGCATCAA
CGTGGAACAGATGTCTGTGACTGAAGAATAAGAAGACAAAGAACAGAAGAAGTCCTATAT
TATTATTATTATTCCTAAAGACAGTTGCCAAGCCTTTGGCTCCGAATCAACATTATGTGT
GGGTGGAACTTGTCTGTGCAGAAAGCTGGATTTGTGTTGCATTTATTTTTAATCCCGACA
AATGGTGAATGCGTTTGCGTGTGCATAACAATTAGGGTTCGTCTGCTGGAAGAATGACGG
CGTCAGTCGTGCCCGAGGTGGCAGAGCACAACTGAACAGGTAGAGCGTACTTAACAGCCT
TTAAGCAATCCACGCCCGGGTATTCATGACCTGGTCTTGTTGGCGTGCTTCCTTCCTTTC
AGCACGTCGATTCCGAGTAGTCAAGGTGTTTAGAATTGGATAGTTAAATCCGAAGAACAA
GGCAGGATGTATTTTGGTGTTGTAGGCCGGCCGTTATCGGTCTTAGACAAGGAGCGTGTC
CTTCGTTGTGCCGTTCGGCGTCGTTTTCGTTGTTTGAGAGTGATCTGCGAAACCGTTTTG
TCGGCTTTGACTTGGCTGCTGCGCGTCTGCTCGGTCCGGCCGAGCCGTGCCGCCGTCCGT
CCGTCCGTCCGTCGCGATGCGATTGCCGCAGTCCTCGCGCCTGGAGCCCTTCCCGTCGCG
AGTCCGCGCGCGGGATGGGAAGGGAGCGCCCCCCCGCGCGCGCGCGGAGTGCGGAAGGTC
GACGACGTCGGCGGCAGGCCTCGCCGCGGCCGGCCTGCGAGTGTCCGTGTCGGTGTGATT
GATTGCGTGCTGCCAGTCTCGCTGCGAGTTGACGATACCCGAGTGCCAAACACGAGCTAC
TTGACAGACTCCCTCTCGGCCGCTGCATCGCCTCCGATCGCCCGCCGCTCGGCTCTCCAT
CCTCTCGACGGGAGCGTGACGTAGCGTGTGCGATCGCGCGTGCGCACGAAGCACACGCCG
AACTGCATCAGTCGGAATATAGAACATTTACATATCAGTAAGCCACCCGCTCTTCTCATT
CCAGTGTGCCGAGTGTAGCTTTCTTTCTTCTGTTTTGTTTTTGTCATGGCAGATGCGTTT
CGAATGTCTGAAGTCTCTGTTCACTTGTTGCTATTCACACACATACACACAGACAGATCA
ACCAAGTATTCTTCGCCTCGCTTGTAATTGAGTTCGCTTCCTCGAATCGATCGGCATCTT
TGTTGGATTGATTTTCCTCGCGCGCGCACGCACGCGCGCGCGCGCGCGTGTGTGTGTGAA
TGAGTGCTTTACGTTACCTTCGTGCGTCGTCTCCGTTTTGTGATGAAGATCTTCCCCCAA
CAACAACAGTTCGCGCCTCGGGCCTACGGAGAGGGGGGCACTCCGAGGTGGTCAGACGTG
TTCTCTGTGTTAAGCTGATTATTTCTGATAAGTAATGCTGTAAGGTGACTTGTTGACTAT
TACTGCTACAACTGTTAAACGATGTATATTGATTGCGACATCATTCACGTTGATAATAAA
CGTATCCAGTAAGCCCTAAAAAA
>Contig75
GACAAAGTTAAGTCTCGTTCTCACTGCATAGACATGGACGAAGTCAAACAACACTTCTCA
GCTCTGTTGGCTGAGAGTTTGTCCGGTGGACGAGACGAAGACACGTTTGATGTGATCGTT
GGACATCTGAGGTCGGAGAAATTAAGAGCTGAAGCAGCCAAACTGTCGATAAACAAAAGA
AAACCGAAAGCCACCCGCCGTTCAGGATGGAAAGTCAAAGCGGCTGTCATCGTTCTGATA
TCAGTGGCCATTTCCACCGTCGTCTCGCCGTCGAAGGCGTGGCAGAACCTCGTAGAATAT
GTCAGCCAGACCGAATGCCTGGTGGAGACGAATTTCTTCGTGATGGAAATGAGTCGCCCG
GTGTTTAACTGTGATATCTGTCGGAACCTGACCGAGGTTCCGGTCGTGACCAACATAACA
CGGCAACAGTTCATTGACCAGTTTGCCTACACTGACGTGCCCGTACTGGTGAAGAATGCC
ACAGCCAACTGGACGGCCATGGACACGTTCAGCTTCCAGTACTTCAGGAAGCTGTATCAG
GAGGCAGGCAGGAAGCAAAAGGAACTTCTGGCCAGATACCCCGCGGGCGGCGACCAAGAG
GAAGTCGTAGACTCCGGGCCGGAACACGAGGGAGACGGACTTGCCTGTCAATTCTTTCCT
TACAAAACAGAGTTCACCAGTCTCCTGGACGCCTTCAACATGACGGACGAAAGGGCGGCC
TTCCAGGACGGAGAGCAACCGTGGTACATCGGCTGGAGCAACTGTGACGAAACAATCCAA
TCAGAACTAAGAAGCCACTATCAGAGACCTTACTTCTTACCTGTAGATTCGGAAACTAGT
TCCATTGATTGGATTTTTATGGGAGGGAAAGGACGTGGAGCTCCGATGCATATTGACAAT
GTTAATCGACCATCTTGGCAGGCTCAGATATCAGGAAGTAAGACTTGGGATCTTGAGCCT
CCACCAGAATGTCTGTCAGAATGTCATACAATGAGTGTCAAAGTGGAACAAGGAGATATC
TTTGTTATTAACACAAACGTGTGGTACCATGCCACGTTTGTCCATCCGGGACCTGTCAGT
ATCTGTATTGGTTCGGAATACGACTAAAATGTTTTGATTTCGTACATATTTTTATGGTAT
CCAGATCTGCAAATTGGTTTATTACTTCGTTATAACAATATACAAAGCATTACGTCTATG
TTGTTATAAAGGATCTCTTTAAGCAGACAGATGGCTATTATTCATTCATGTATCATGTAA
TACATTTGTACTTGCCTATGTGCTACAACACCTCCTGGCGGACATCCCTCAGTGATGTCC
ACCGTCTGTATTATGGCCATCTGCTCTGATCCAAGCATCCTAATCGTCCAACCAGACCAC
AGCCACTGCCACTAAGCACTTTTCCAACAATGGCCACAACTGAAGCGTTTTACTAAAGAC
ATATATTTATGTAGACAGAACCTGATCTATATTTTCAAACAAATGAAAGTTATGCTTGAC
ATACAGCAGTGAAAAGAATACATTTATTTGTAAACATTATTTTATATATTTTGTATACCA
AGCAAGTGATATGTTTATCCATCACATTGAAGATACTGCGCAGAAGACACTGACAATTTT
AATCTATCCCTGAAGATGTCTTGTTACATCTCTTGGAGAATTTGTGTGATATTTACGAAT
ATTCCATCTATTTTAACCACATCTTCATCAGTACTAATTTACCTTTTTGCAAGTGCCTGA
TATAAAAATTATAAGTTTTTATAGATAATCTATTTTGGATAATTTTTTTATCATACTTCA
CTTTTATGTGAAATATATTTTTTCTTCTTCTTGTTATTATTATAATTACATGTATATATA
GCTTTTAGAACAAATGATATACTCAATGCTGTCATTTTATTTACTCAATAGATTTTGTGT
AATCAGCATAATTCATTTATTTTCAATTGTTTGCATGATGAATAAACATTTGATTTATTC
TGAATATTTATGGGACAAACAATACTGTAGAGAGTATAACCAGTCTTCTGTAATCATAAT
AAAACATTTTACATTTACAAGCATAATAAAAAAA
>Contig76
CACACGTATAAAGAATCATACGAACGATACCGTTGTCAAACAGGGTAACACTGCAGGCCA
ACACTGGAGAGATGTCTTACATTGTCTATCTCTATTTTGTCTACAGATTTAAACATGTCT
CTTGTATTCAGAAGGTCGCCGAGTGTCGGGCTGTGGCAGTGCGCAACGACCTCAAGGCAT
CTGGTTTAATTTTAATTACTGAGCAACATTTGTAATGACATCAACTAGACAGCTTCCTTC
CTCGAGTAGCGCTTTGTCGTGACATCTCGTGTTCAGAGTATTGATGTCACATTTAATTAA
AGTATTCGTTTCCTTGAGTGCGCAGCTCGGATTGTGCCCGCGGGAGCGCGCGCGCGCGCG
TGTATATGGACGGTTTTGTTTGTGTTTGTAACGGCGTCTGTACGCGTGTAAATGGCAAGT
AACGGTCTTAGCTGATGAGTCATCGCAAACAAAGTTCCATCTTTCATTACTTTATCTGTA
CGCGTCATAATTCATGTTATTCAAGTAGAACTGTTGGGCTCCTGATATTTGTACATCGAC
ACACACACACACATATATATATCAATGTTTAAGCAGGTTTGTCCATCTGTTCGTTCATTC
GTTTGTTTGTTTGTTAAATCGTTGTCTGTTTATCATGCAGATAACGCCGGACAGGTGCAG
TGTATTATAGTTGTCCTATCACTGTTCATGTATCACCACTGTACATGCTACTGTTTGCCG
ATGTAAATAGTATTATTATAGGATTGACTAGATTAGCAACGTGGCTATTTGTAAGCGATA
CGTTATCTACTTCAGACGTGCTCTAGTTAAGACTGAGTGTTATGCATTGTTTATTGCAAC
GTGTTTGTCTTTGTCGCCCGATTACCGGTTAGCCGCACACGATTCGTTATATGGGCGTGA
TCGTCGTCATACGCGTCATCTCTTGTCTGATGCCGTCGAAAGGACGTCGTTTTGCCGGAG
TCCCTGCCAGCAAGTGTCTGTGTGTATATCTGGGTGATGTTGTGGATGAACCGTGGTCAG
ACCCCTCGTTTGGATTACGTCTAAATGCTAAAGCATTGATAATCCTTGTCCTTCTGTTCT
CAGCATCATTTTCTATAATCAGTCCACCTTCATTCTGGATTTGTGTCAGTACGCACACTC
TAAAAAGACCAAGTTTATCCCACAGTGGTCTGCCCGTAACTCTAAGTTACGGATTCTGTC
TACTGAGTGGAATCAACTTTAGCAGATATTTGCAAATATTAACCCTCTACAAAATCTCAG
AAGATTTTCATTTGGGTCTGCTCTCCGGACAAAGCTCGATGATGGTTTTAAATTCCGCTT
AATTGATGAAAAGGTGTGTTTTACGAATTGTGATTGGGAACTGCTTACTGTTGATGACAG
ACGGACCATTAGTAAGACTAGCGTATTGAACACTCGTTTCTTGTATACATTGTACTCCGG
AAACAGCACTGTCACGTGGCTTGGCTTCCTAGTATATTTCCATCGTCCTTGTTTGTTTCA
TTTTGAAATAAACTGCCATTGTTTAATTAAAAAAA
>Contig77
CGCGCTTTGTGTCTCAATCACCATGAAAGGCAAAGGGAAAGGGGAAAGGCGTGAGGAGTC
AAAAGATTGTCCCTTACACTTCCCTGACCTGACACAAGTGGATCATGTCTCTGAATGTCC
AACGTACACATCAGTATTACAGAGGAATGAGGAAGAAGGCATAGGAATAGATGAACTGGA
TGTGCTACAAACAGAATTAGAAATACTGCTGGCTTCTGTGGCCAAAAGAATGCGTCAGCT
AGAAAGTGAAATCAATGTCCTCAATGGATGGCAGGACAAAGGCAAAGACAAGAAAGGAAG
TATAGGAAAAGTAGTAAGTCATCCTGAGACGACGGCGCCATCTCCTGGAGGGAAGAGAAC
TGGAAAGGGAGTTGAGGAGAAGTCTAGCAAACGATTCAAAGACAGCTCAGGGAAGGCTAC
GGCACCACCTTCATATAAATCAACAAAGGGCAAAGGACAGCACAAAGAATCTGAAGGTTC
GGAGGCACCCAAACTGCCGCTGTCGACCACCCCCCCAGCTCCACCGGCTCCCATCCCCCC
AGAAAATCCTAACCAGAGGATCATCAGGAATGATGCCCCGAACAGGTTCTGGTCAATGGT
CGAACCGTACTGTCGGGAGGTGACGAGCGAGGACATGAAGTTCCTTGAGGAAGTCATGAG
AATGCACGAAGACGAAGCCGAGTATTACAAGACGCCAAGTCTGGGAAAGCACTACTCACA
AAAATGGGCGCACGAAGACCTACTCGAAAAGCAAAGAGAGAGTGCCAAACTAAATAAAAA
ACCAGGTGTTAATAACAACAACAACAAAAACAGTAATGTGAATGAAGCATCTGCCATGTT
GAAGAAATTGGAAGAAAGGGATGATGATCAGAGTCCGTTTGGTCCCCTCACACAGAGACT
CGTGCAAGCTTTAATAGAAGAAAATGTAATGGCACCCTTAGACGACACACCAATATCAGA
GGCTGATGCTGTAGAAGCAGCAACCATCTCGCCTCGGTCGTTAGCTAAACAGCTGAACCT
TGGAAATGCTGCCGCACTAGAAAGGCGTATCAAACGAGAACTTGAGGAACAAGGTATTTT
TGATGTAGATGATCACGCCGATGATAGCTCCGATGATGAAATTTTGAATGAACTACGCAA
AAACCAGCATGAACTACGAGCAGTCAGCCAACACAACTTGATGATTGCAAAACGTCTTTA
TAAAGCAGCCAAAGAGGAAATGAGTCGGCAGGAACTACGCAGAAAAATGGCAATAGCTGA
TGCAGAAGTAATGGAGGCATTTCGTAAGATTCAAGCAGCCAAACAGAAGAAAAAACCTCC
AACAAAGAAGGAGAGAGACATTGCATTGAAAGTTTTGAAGGAACGAGAGATTATTGTCAA
ACAGCTAGAAGCTGCAATGGAATAATATCCACAGAGAGAGATAGAGCTGCATGGTGTATA
GTCTTTATAAATAAGATGACTGTATTAGCACAAAGCACAGTCCAATTAGCGAATTAACAA
CAAAACATAGATGTCATTTGGTTATTTATGTTATTATTATGTTTTAAGAATGTTTCCATG
AGAGCTCTGTGAATGATTGTGTGACATACCTCCTGTTTGTTTATTTCTGTGACTGTTTTG
ATATTTCTGTGTTCATAATGGTTTTTTTTTATAGAAATGGTGTGTAAAACACAAGTATTG
AAGACAAATAGCTATATTAAAACATCCCTGAAATCAAAAAAA
>Contig78
CATTTACCTAGTGCTTACTCACTGCTCTAGCTGATCGGATCTTTTCACAAGTTTCTGTTT
AAGGCATAAATACTAATAGGACATAATGAGTTCGATAGGAACAGGGTATGATCTATCTGC
TCATCAATTTTCGCCCGATGGCCGGGTATTTCAAGTAGAATATGCCCAAAAAGCAGTTGA
AAACAGTGGAACTGCCATTGGTGTTCGAGGGAAGGATGGTGTTGTATTTGCTGTTGAGAA
ACTGGTACAATCTAAATTATATGAAAAAGGATCTAACAAGCGCATTTTCACAGTTGACAG
ACACATTGGAATGGCTGTAGCAGGGCTTCTGGCTGATTCCAGACATTTAGTGGAGGTGAC
ACGAGATGAAGCAGCAAACTACAGATCACAGTTTGGTAGCAGCATACCATTAAAGCATTT
AGCTGACAGAGTCTCAATGTATGTACATGCTCACACACTGTACAGTGCTATACGTCCATT
TGGCACTAGTATAATGCTAGGCAGTTATGAAGAGGGAGTTCCACAGTTGTACACTATAGA
CCCATCAGGAGTGTCACTGGGTTACTATGGCTGTGCTATTGGTAAGGCCAAGCAGAATGC
CAAAACAGAGATAGAGAAGCTTAAGATGAAAGACATGCCAATTAAGGACCTTGTCAAGGA
AGTGGCTAAAATTATTTATATCGTACACGATGAAGTGAAAGACAAAGCATTTGAATTAGA
ACTTGGATGGGTTGGTGAAGTTACTGGAGGAAAATTCGAAAGGGTTCCAGCTGATATTCA
TGCTGTTGCTGAGAAATATGCAAAGGAATCTTTGGAGGAATCAGATGATTCAGATGATGA
AGACCTGTAAAGTTTGGGAGAGATTTATAAATGACATTGGTGAATGAAGAACCTAATTGT
GAGGACATCTCAGAAAGCAGAATGTTTCAAGTGAATGGCAGGATATCAAGGGAACTCATT
TGGGTTTCTTCAACTTTTGAAGTGTTTGTAAATTCTTGTATGCAGAATAAACCATTAAAG
CAGTAAAAAAA
>Contig79
GCAGACAGTGTGACCTAAGCCTGTATTATCGCCGCCGTCGGATAGCAGCCGAGATAGTTG
CTTTTAGGAACCGGCAGCCTAGCTCAAGTAAAGATGATCCGCATTGCCCTTGCTCTGTGT
CTCGTGGCCGCTGCCACGGCGAACTCCTGCTGCAGTGCAGGAGACATGAAGAAGGTCAGA
GACTCGTGGAACAGCCTCTGGAACAACGCCGACTCTGCCACCACCAAGGTCATCTTCGGC
AGAGAGATCTTCCACAAGCTTTTCGAGAAGTTCCCTGACTCCAAGGGTATGTTCAGCCGA
GTGAACGTTGACGACACCAAGAGTCCGGAATTCAGCGGCCACATGCTCCGTGTGTTGAAC
GGCCTTGACCTTTTCATCAACCTGCTCGGAGAAGACGACGCTCTGGACGCTCAGATTGAA
CACCTGAACAGGCAGCACTTGAACTACGACGGCATGAAGGCTGCCTACCTCTGGGGTATG
CTTGACATCCTGACCGAGTCTCTTCCTGGAGTCCTTGACGACTACGATGCTCTTTCCTTC
AAGAACTGCTTGGTCCGCGTCTTCGACGACTACACCAAAGGACTGCCTTGAACGCGTCTC
TCCGCTAGCAACTTCCGGTCGACGACCGGAAGCGCCCTCGCCGTGGGAGCGATCCTGAAC
TAGTGAAGCTACTAACTACCAACAACCTCTCGACGAATTGATAACTTACTATAAATATTC
AAAATGCCGTTGATCCAATTGATATATGTACGCTTGTTCACAATTCGATTCCTTTAAAAC
TGAAAGATTGTATAAGATAAAGCAATTAACATATTGATGGCGGCAATATTGTTCGGCTTT
GCTCAGCGTCCGACCGGAAACAGCTCTCTAATGGCTCCTGAAGTTGGTTTCCTGTTGGAC
AGAGGATCCGGACAGGGTGGGCGTGTTTCCGGCGCCCACCTCTCACCGATCCAGGGACAA
CACCGGTCATGAACGATACACACTCCGTAACTATATTGCCGTGTCAATGTTGTATTCATT
GTGTACTGGTGGCGGGAATATACTAATAAAACATAACAGTAGTAGAACGTTAAAAAAAAA
AAAAAAAAAAAAAAAAAAAAAAAAAAAAAAAAAAAAAAAAAAAAAAAAAAAAAAAAAAAA
AAAAAAAAAAAAAAAAAAAAAAAAAAAAAATAAAAAAAAAAAAAAAAAAAAAAAAAAAAA
>Contig80
GTTGTCGTGTTGCTATCGGAGTTACATCTGTTAATGTGTTAGTTTTTAAACTGGACTGTT
CGCCGGCTGACTGTGATTTCGGCTCGGTTCGGTTCTGTTCGCTGATTGAACTATTCGTAG
GCGTGGATGGCTTCGGCTCGGTGTCTGCAGCCGGTAGCAGTTGTCGTCCTGGCGTAGTTA
ACTGCGTTTTATGTAGCACGGATTCCAACAGACCGACCCCGACCCGTCTGTGATTGGCCG
ACGTAAGTTGATTCCCGTCTGATTCCAGTCGGCGTTAGGATTACGTACAGAAGCACGTCA
AACCAGTCTAATCAGAGCGTGCTTCGTATCCGATATACGTTAACACACGCACATTTGTAT
GTATGCACACACACGCGCGCCTGCACCGAAACAAGTCTGATATCATACACGTATATAAAG
TGATCGGATTGAAGGAAGCTGCTTTGCGTATGATTCCAATTATCGTGGTGCTGTGGACGT
TGTTAGGTGATAAATTAACGTCAATTACATGTCTGACGTCAGCGCTACCGCCGTGTCACG
TGACATGTCCACTGCTTGGCTTACACGCATTAAGGGGATGTTTTGAAGTTCTCTTTCCGT
CTATTCCTGTGTCTAATTAACCACATCCAGTTCATCTGCCAAATGCTTGAGGTTCGGCTG
TCTGCCTGTCAGCCGAGGAGAAAGATATAGCCAATCCGGTTGTGACTGACTCTGTGTGTG
CGTGTGTGTGTCCAGGTATTGAAGCATTCATTATTAAAGTCACCCTGTAAACGGTACGGG
CTGTTCAGAAGGGCTTGGTCACACTTCTACACCAGAGTAACTTAGCTGCGTACGATGCTT
CGTTGTCGAAGGCCGTGACATTGACAAGTCTTCGTGACAGTCGCCATCTTTCGTTGTGGA
GTGTGAGGCCAAGAATTTGTTTACAACCCGTAATCACGTGTTTACAGATGTAAACGTTGC
ACTTTTCGTTCTATCGTTCTGACTTTTGTATAATCGTCTGACTGTGAATTAATTCGTATT
TTCTGAATGTGATCTTCAGTAGAATAAAAATTTGCTTGTGTTAAAAAAA
>Contig81
CGTGCCTCTAGGGCAGATCGTGTCGTGCACGTCCCTGTATCTCCGGCAAGCAGACAAAAA
CCTCTTGGTTGCCGGACACCAACTGACTTTGAGATGCGCGAAGTTTAGATGACCTTACTT
GTACTCCGCGTTCTCGTCTTACTGCTGGGCTGTAGTTGTCAGGCTGTCGATAGTTCAAGC
GTGAAGCTAGCCTGTCGTGTTAGCAGCGGGTTGAGGTGAGTTCGTTCTGACGACTCGACC
TAGATTTGAGCCAGCTCGTCTGTGTTGTCGTGTTTTCGCTTTAATTGCTTCGCACAGCGG
AGCCAGAAAGGGAATACTAGAGCTCCAGGATGTCTGTGTCAAGAGTTGCAGGACTTGTGT
CAACATCATGGCTTCGAAAGCAGCTTGCTGGTGGCCCAAGTAGGATTAAAGTACTTGATG
CTTCTTGGACAGCCATGAAAAGTGGCAAGGAAGATTATCTAAGTAAGCACATCCCAACTG
CGAGTTTCTTTGACCTGAACCAGTGCGTTGAACCCAAGCCCACACTGCCAAGGAATCTGC
CCTCTCCTGAGTGCTTCCAGGAATATGTGCAAAGCCTTGGGGTGAACAATGACAATCACC
TTATTGTGTATGACCGAGGGGTCATGCTGTCAGCAGCCAGGGCATGGTGGACCTTCAGGG
CATATGGCCACAAAGATGTGTCCGTTCTGGATGGTGGCTTTAACAAATGGTTAGCTGACA
AATATGAGGTTGCTGAAGGTGAAGAAGAATCACCTAAGAAAGGTGACTTTACAGTGAACA
TAAATAAGGAGCTCATCAAGAACTATGAAGAGGTTGTGCAGCTGGCCAAAAAGAGGAGGG
TTCAACTACTTGATGCAAGGAAGCCTGAACATTACTTTGGAAGAGAGGAAGAACCAACTG
GTGCCACTGTGAAAGCATTGCAAGGTATGAACCAACCACTTCCAAAGACCATGCAGAGAG
GCCATATACCTGGAGCTAAAAACATGATTGAAGATGTGCTTCTTAGTGAAGACAAGTGCA
TGCTGCATAAGCAGGAACTAAAGCAAGTGTTTGGCAGTTATGGAGTAGATCTTACAAGGC
CATTGGTCACAATGTGTTATTCTGGTAATGCTGCATCTTTGGTAGCTCTTGCCACTTATG
TCTGTGGCAAAGATGATACTAGTGTCTATTATGGATCCTGGACAGAGTATGGGCAGCGAG
CTACCCCTGACATGGTGGCAACATCTGGTGGCGAGAAAGTCCATGGAGGTTAGGCTGCAA
CAAGTTCCAGTGTGTTAAATTCAGTTTTGAAGACAGTCAGATTTTGACAGAACGTTTTAA
GTTTACAAACTTTGAATAAAACGTTCACTGAGCTCATGGTTAATGTAAGGTTTACAATGG
TTCACTCTCACATATCCATTACCTGGTTTAAGACAATTTTATGCCCGGTGAAATGGTTTC
TTTTTTCAATAATGCCACTGGGGATAACTTGGTGGTTCTATTATTATACTATTATTTAAT
CCAGTTTACTATCATTAACCTTCTTAGTGCTATAACTTTTATTTTCATTTATCTTGAATC
ATGTAGTGAATAATACTTTAAGAATACCTGGCTGCTGTATGAATATTTCAAAAACGCACA
CTATTTAATATACAACACAAGTCTATGTTCCAAAGATGATGTGATTTGAAAAAGTATTTA
TTGATGTTTCTGTGTTGGCTGTTGGCACTTAATGAATGTTGTGAAACAACAAGCAGCATT
TTCATAACTGTTGTTATGATGTTCCAAAAACGCACACAATTTACTGTATAATGGTATTGA
GACATAATAAATATATCTTTAGATTTAAAAAAAAAAAAAAAAAAAAAAA
>Contig82
GGCACATTTCAAGCCGCTTCCAGACCGAGTGTTAGAATTGTGACTGAAGTGGAGAGAGCG
GGTGACGTATTACGTGTGCACGTATCCAAATCCTTAGCATGTTATGCACAAATTTTATAT
CGTAACACTGAGGCCATATTGAGCTATTTTTGTAAACATATTTGTGATATGTTACTCCAG
AATTTCATCCAAGTGTGCTTGTCTGTCGGGCGGACGTCTGGTCTGCTCCATTACCCAATG
TGAATACGTTGTGCCAGTCGCTATGGTGACTGGCTTGAATTGTTGTCCCCTTTTCATACC
AAACTCTTTAAGGCCATGTATTTTGTGTGCAGAAATGTTTTCAGTCTTAGATCAAGTCCA
TGAGATGTGAAACGGAGTATCCACTTCTTTGGTTGTTTTTATATTTTATCTTGTTATTCA
GCGTATTGAAGAGTTTAGACAGTTGTTCGTTAAAACCTCAGCTCGTTTCGTTCTAGTGAC
TTACTATAACTTCCGATTTGCATCCATTAATGGTCCAGTTTGTCTGTGAATCACTCGTGA
GGCGACTCCAAAGTTTGCAATGTGGCAGGTCAGGTGGAAGATTTTGTTGATAGCAGTTAG
TTTGAGAGAAATTACATTCCCAGACAAAGCAATGCTCTGTTGATGAGTTTGTGACCTCCA
GCGAAAAAGTGCCTTCAGATATGTATGTAGCTGTCAGACTATGTTTGATGTTCTGTCTTG
TTGACGTAGCTGTCAGACTATGTTTGATGTTTTGTCTTGTTGACGTAGCTCATGTTTGTT
TATTTGTCTCTGGTAACGGAAGTAAAATAGCAAGGCGACATTTTAAGTACGACACGGATA
TTGGTGTGGGATTTGGTTGATGATAAGCGTTTGTTTATTTATCAGTTCGTTATCAGAACG
TGTTTTGTTTACATTCCATTTCACAGTATTATCATATCGAGAAATCAACTTTTGTTCGTT
GTTTTGAGCCTACTTTCATAGTCATCTGTCTCACAATTTAAATTGTTTCTTTTTTGTTTG
CGTTTTTCCGTTCGTCTCGTGTCCGTGAGACATTACTTAATTGGCTGTGTCTGGGCATAC
ACAGACAGAGGCTGTGTCTGGGCATGCACAGACAGAGGCTGTGTCTGGGCATACACAGAC
AGAGGCTGTGTCTGGGCATGCACAGACAGAGGCTGTGTCTGGGCATACACAGACAGAGCT
GTTTTTCAGTGATATTTGTAAGAAGTAATCAGTACGTGGGCTCACACATGGAAGTGTGTA
TGTTTTAAATACGACCGAATACGAAAATAAAGAATTACTAATGTGGAAAAAAA
>Contig83
CATCGCTTAGCACATGTCTTTATTCCGAGGACAACAGACGCCCACACACACACACACCGA
CACACAGAGAAGGCGCAGTTTGTCGCTGTGTAATGCTTCGCTTCCCGCACATCTCCCGCG
GTCTGTTCGCGTGTAAAGATCCGATTCACACTCGTCTGCTAAGATACCTTAGCGAGGAGG
TCTTGATACCGGGACGTGGTGTGGGTGGGTGGGTGGCTGGGTGGGTGGGTGGTTGGATGA
GTGGGCGGGTGTGCGGGTGCTTTCCCCATCGGGGTCGTAGCCGCAGTGTGGCGGTGGTGG
GACACCATCCGATCAAGCCGGCCATCCACCCACCCACTCACCCACTCGTTCAACGACAGA
CAGTAAATGACTTCTGCTGGACGCTGGCTTTCGGTTACCATGGTAACGCCGACGCACGCG
CACGCGCACGTGACCGGTGCGACTGCTATCAGTTGGAATTTGTGTTGTTGTTCCGGACTT
CTTTCCAGACGAATCCTCTCCTGGGTCGTCGGGATAACATTGACCGCAGTCCGGCGACTG
GCTTTCTTGTGCAGTTCGTCTTGGCTTCGTGCTCTGTGGTACGCGTGCCTTGCGTGCGTG
CGTGCGTGCGTGCGTGCGCGCGCGTGCCTTGCGCGGCGACTATTTGCCTGACAAAGGACT
ACTTGAATCTGGCGTGACGACCGCACACGCACGCGCACGCGCGCGCGCGCAGGCAGTCAC
TCCACAAGCACACACACTGCCCGTGTGGGCAGCATACGCGCCTGCGCCCGTGCGTTTGAC
TGTGCGCGCGCGTGTAGGTGTGGGTGTAGGCGCCCGAGTGGTGGTACACCCCGAAGGATA
GGGTCGATCGCCCTGAACACTCGGTCCCTGCGACGGGACGTTTCAGCGTGGCATTCTGTG
TACGATGGAAGGCAGTCTGGGGGGCGTGTGAGATCCAGACAGCTGTCTCTGTACTTAGTT
TCTTGTCCTGATGACCATTCAGTGCTCCTCGATCCTGGTGTCTACGATCCGGAATTGTAA
TACGTTATTAAACCGTCAGTTAGCGTGTTCTGTTAGATAGCCAACATTATGTAACATGAG
TGACATGTTAGCGTATTCTCTTGTATTAATGTAATAAACATTTTATCACGCTCTAAAAAA
AAAAAAAAAAGAAAAAAAAAAAAAAAAAAAAAAAAAAA
>Contig84
CGCTGGCTTCAGCAGACCCAGACGAGGTCCTGGACAGGTTCATGGCCAAGCAGCAGCACA
CCAGGCCACCATCAGAGCAGACACTGGTCGATGATTCTTGGATACGACCGGAGACAAAAG
TAGCATAGAAGCTGATTAGCCAATGAGCTGCCCTCCTGGCAAACAGCTGACCAGTTAGTG
CCCTCCTACTATCTCCGGTGAGATGTGTTCAGTCCAATGAACTGAGCAAAGCTATTCTGT
TATACATTTGGTTTATCTACAATAAAGGAAATTCATATAAAAAAGGACGCCTGTATCTAC
GCATTATCCTTGGCTATATCAGTGGTAAAATGTCTTCACGTTGATTTTTTTCTTTTCGCT
TTTGTATACTGAAGTAATATTCGATGTGTACAGGCTGCCACAGATTAGCTATCATAATCA
GTGGGTTTATAGACTTGTGTATCCCATACAGTGAACATAAAGTTATGAAAACCTTCTCCT
GTAACATATCTACAATCTGCATTTACAACATATTTTTATCTAACGGCATACATGACATCA
GCTGGATTTACACACTATCACACCACATAAAATCTTTTACATATATTATGATAAGCTAAC
TTGAGCTAGTTATAAGGTTGAGAAGATGCAATATTTATGTACAGCGTGGACGAGCCAGCA
TTTCTGTGTGCTAGTGGCATACAGGGTATTGATGAACTGTTTTGCTATCAGGTTTAGAAA
AGTATGTTTCTGTGTTGTGCTTGCAAAATATTCTGTCACAAGCTGTAATTAGCTGGACCC
TAATCTGAATATTTAGTTGTTTCTTGAGATGCCCCAATGTGATAGTATTTCTCATACTAG
ATAGTAAACATCTTACATCGTTTTATGATTGGTGATGACTAAATAACTGTCATAAATATT
GTTGTTGTTGTTATTTGTGCTGAGCCATTTGAACATTATATTCACATAATATTTATTTAT
TTATATCTTGTATACAATTGATTAAGAAATGATGTACTTTGACAATAAAGACATTTTCTA
AAAGGAAAAAAA
>Contig85
CTCTCTTAAGAGACCATGGTCAGGACTAATTCCAGTGGTTATTACATGCAGGTGTTCATT
TAGCACATTTCCTATAATGTTCCCTTCTGGAGAAATGGATAAATTAGTCTGTGGGTGGTC
TTTGAGTACAGGTGGTCTCTTAAGACAGGTGGACATAGTGTCAGGATCTACTGTATGTAG
TTGTTATTTGGCAGATGTCGGCAATCAGACGGTGAAGTCGATGAATGGTGACTAGTCAGT
ACATGTAAATAAACACCAAATAGGTACAGTGACCAGGTGATATCACCGTGTGATCATTGT
GAGAGTTCTGCGCTAATTGACTTTTCATCAGAGACCGGACTTAACAATTAAGTGTTAACA
ACAACAATTCAGTCACTCATCGTTAAACTATTTATTTCACGGTCTTACTGTGATTCCGAG
CCTTCTGCTCCAGGTAAGAACGCAGTAGGTGATTGGCACTTAGTAATATCTAACTGCCAT
GTATGTATGAATTTGTCTGTTTTCACATGGAGTAAGATATTGTGATGGTCTTATTGGTAA
ACTGCGTGTGTAAACAGTCACATTTTAATGTATGCTTTATCTGCATTTACTGCAATAAGC
TTAGCACAAATTGGGATGCAAACCACTGAAGTAAGTGACATGGTTTAAGATCGAAGGAGA
AAAATGATCAGTTACATATGGCAGTAGCCAAGGGTTTGGTGTAATAAGTAGGGGGACAAT
CTTTTAACGGTAACTTATAAATTAACTGGAAGATCGTGTTTTGGCTTGAATATTTGAAGT
CTGGAATGATGCCAGGATGAGCGTATTTGGTGGGGGCAGATTATTCTGTTAGTGAACTTC
ATTCTACATTCAGCTATGGACAGAAGCAATTCGCCGTGAAGTTCTAGTCAGATTGTATGA
TCACATTTAAGGCACATGACTTAATGGTCTAGTTTCTGTTATTTAATCCATATATATATA
TATATACGTTCTGTGTGTGAGAATTCTCTAGATTTATGCAGAACTTGGAAGTAGAAATTC
TGCGAAAGATCACAGGATTCAGCCCAATGATGTCTTTGTATTTTCATTTGCCTTGGTATC
AGTAGTGGGTAATGTTTATAGACAAAGTTTCGCAGTCAGCACAGATAACATACTTTATTA
CTGGTCTGCGATCTGTCAGTGTTTGAAGTTGGTGTTTATTACAATTATGCAAACCATTTC
ATGTGGTCTCCCTGTGTGAGAGGCATTCTGATAACTTATGCTGGTAGGTGTTTTTCTATG
TGTTCATTATTGTTGTTTTGATTCTTCTGTTATGATAAACATGTTAACAGTTGAGAGACA
AGCTACCTTCAAGTCAATGGCCCGAAAAATCTAATTACAAGTCAGTCAGCTTTAGGTGTG
TGTATGTGTGGTGTTTCCTTGCTTCTTGTATGAAAACAATCACACAAGATATGTCTCTCT
CTTTTACTCATTCATTAAATAGATATACTAGATATATACATGCATATGTGTCAGAAGATG
TGGTTCTTATTCATTGTTTGGAAACTTACAATTGCCACCAAAAATCAGTTTGTAACAAAA
GCTAACCAATTGGATTTGTATCTAGGTTAATGTTTGGTTAAGATGTACTTAAACTTTGTT
TATTTTGATGACACTACATGGCCAGTTGTGTAGGTGATCAGAGATGGCAGTGTGGGTGGT
GATCATCCTCTTGTTATTTACTTGAGGTTGTCGTGTGTATTTTGGTTTGTATAGAACCTA
GATACATTTTTCTAATTCTGTGATCTGTCCTACTACTTGTTTTAGTGTCTGTAATAAATG
TTCCTGTATTGTCCAAAAAAA
>Contig86
GGCTTGGGGAGGCACCAGAATAGAGGCCTGGTCGTCGCCCGATGCTCTTCAAGTCTGCTT
TCCGGACGGCGTCCCTCCCGGATCGTCGCCCGAAAACGACCCGTCTGTTTTGTGGAATTC
CATGATTCATCCTTTCCTTAGTATCCCGATATTTGGTGCCATTTGGTATCAAGGAGAAGC
TAATAGGAATGATTACCAGAATTATGGCTGCGCCTTACAAAACATGGTAAACGATTGGCG
AGAAAAGTGGTATAACGCGACAGAAGGCATCACAGATATCCAGTTCCCATTTGGTCAAGT
TCAGTTAGCACCTTATAATGACAACGATGTCGACACTGGCTTTCCCGACCTACGCTGGGC
TCAGACGTACGACATAGGATACACGCCTAACGATCGCTTACAGCGGATATACACTGCCAT
AGCTCTGGATCTGCCCGATTTCGACTCGCCTTCAGGATCGATTCATCCACGTTACAAAAG
ACAAATAGCTGTCAGGTTGACTTATGGAGCGTATCAAGTGGCCTACGGTCTGACAACAGA
TGGGCCATTCCAGGGACCGTTCCCAACTTCCACTGTGCTTGATGACGCTGGCGTCACTAT
TACCTATGACGATGGAACGGCAAACATTGAAGTGAGAACTCAGGATAATTTCGAGCTGTG
TTGTTCTGACGTCAGTACGGGTAGATGTCCAACGGAAGGCGTGTGGACGTTGGCTTCTAT
TATCTCCAATACAGCGACCAGTGTGACATTGTCGAATGAATGTAGTAACTTTGTGACTGG
CGTCAGATACGCGTGGAGAGAGAGTCCCTGTCCACTTGAGATGTGTGCTGTTTACCGAGT
TGAAAACGAGCTACCGGCTCCTCCCTTTGTCCTCGACATTTGATGTGTCGTCTGCCGACA
AATAAACCTATAAACTGTAAAAAAAAAAAAAAAAAAAAAAAAAAAAAAAAAAAAAAAAAA
C
>Contig87
CGTAATTCTGCAAGTTAGTAAAGATGGATCTGGTTATATATGTGGTTGCTGCGAGTTTAG
TTGGAGTTCTGATACTGTTATTGACATTTATCAAGAAAAAACGTTCACCGAATGAACCTG
CTTATGAGGAAGGTCATGCTGTGCGTCCTGCCCCTGCTCGACAAGCTGAGAGAGCAGGTG
GTGTTAGACGAGGAGCAAGAAGAAGGATGGTCATAAGACAACAAAGGGATGAGGAGGAGG
AGGAGGAAGATCTTCAAATAGAGCCTCAGTTAGATGAAAGTGGTCAGCCAAAGAAGATAG
GAGCAAAGAAAATGAGGAAATTACAAGAAAAAGCTGAAAGACGTGCCCAAAGAGAGGCAG
AAGAGGAGGAGCGCCGTGAACGTAAAAGGCAACAAGAACTGCAAGAAGAGCTTCGAAGAA
AGGAAGAGGCTCAAAGAAAAGCAGAAGAAGCTGCCAGGCTAGAAGAAGAGAAACGAAAAC
GTGAAGAGCAGGAAAGGCGGGAATATGAAGAATACCTGAAGTTGAAGGAGGCCTTCACAG
TGGAGGAAGAAGGAACACATGAAGCTGAATTGAACCAGGATAGTGAGTCTTTACTCCAGG
AGTTTATTAACTACATAAAGGAGATGAAAGTCATCATGTTGGAAGAACTGGCTGCTCATT
TCAAAATCAAAACCCAGGATGCAATTGATAGGATAAATACACTCCTTGAAGAATCACGGC
TCTCCGGCGTGATGGATGATCGTGGAAAATTCATTTATATCACAATGGATGAATACGAAG
CTGTTGCTAAATTTATTAAACAGAGAGGCCGAGTATCCATAACAGAACTAGCAGAATCTA
GTAATAAACTCATCAATCTCAATCCAGAAAACTTAGAAATCCATAAGAAATTAGTTGGTG
AGGTGGCATAACATGTGTTGATTTCTTTTCAACATATTTCAGAAAATAAAACTATTTATA
GTAGTTCACACAGTGTCTGAAGTGAAAGTATTGCTCATAGGCCATTTGTTGTGTTGGAAG
TGTTTTGTATGATTACAAATTTGCCCAGAAATGTAAAATATATGGCTTTTGTTGTACAAA
TTACAATAAAATATAGAAACAGATTGCTGTAATTTCAAAAAAA
>Contig88
AACATTTTTTACAGATATATATATAGCCATGTATAGGCATCTGGCTTATCTCTGAGTGCG
CCTTTGTAATAACTACTAATGGCTAAAGTCAGTCATAAGGGCCATCAGTCATATGGATCA
GTTTTAATGTTGTTATTATTTCCAAGAGGTAAATGGGTACAGTGTAACCTCCATTTACAA
TTTCTGTTTTAGTGTGTTGGTTGTGTTGAAGACTGATTGTTTGTGTTAGTGAACTCTTGC
CAATTGTCAACTGATAGCAAGGTACTCAGTGTGTGACCAGGTTGTCTTTCTGGATGTGGA
TAAATGATAAAAAGAAGCCACTGTAGGAAAATTGACAATTAAGTTGATTGAATATCTCTG
ACGTTAATTCCTTCTCTCCATCTGTCTATCAGTATGTATATATATTGGATTTCTTTGTGT
GAGAGGTGTCCAGAAAGTGAGAGATCCAGTCATTGCATTTCTCAAAGCACTGATTGATGT
TCAGACATCATTTTGGTGTTTAGTTGTTCAGTGGAATGTCTTTTGCGATCCTTTTCTCGT
TCCTTTCTTCTTTTTTTATACATACAAAATTTAATTAATTTTGATAGTTTGTTACAATTC
TGTAGCCAAGCTGTGCTGTGCTCTAGACATGGGTGATGGGTTGCTGCTTTTTTATCCAGT
GTTGGCAGTCAAATGTTACTCTTCTAAACATTGTGTACAGACCAGTGGCAACCATCACAC
TGGATTACACTGTACACCACATCAGCACAGATATCCAGATTGAGTATTGGTGAGTGGATG
GAACACGTAACAGTGTATCACTGACATCTAACTGGTCCACATCTAATGGCAAGACGAGTA
GATGGTGTTTGATTTGGCTACTGACTTGCTCTTGAAGCGACTGTGTACAGCTGAAGAATT
GTTACTTTTACGTTGGTTTTTGAGGTTTGCTCTAATGTACGTGTTATAGTTCCCATATAA
ATGTACGTCAAGGGCTGTGGCATCTTCTCAAGTAAATCATTTATTTTCCGGTACCTTTCG
GTGTGATGCTGTAGCTTCATTGATAGAAGAAAGAATCCGAGTTCCGTACACTCCGTTCAC
CTGTTACAATTATATTATTAGCCTGTCATTAAGAATCACTACAGGTAAAGAAATAATAGT
CTGCTAATAAAGAATATGCAGCGACACCTAGTAATCGATTGCTTGTTTCTGCTACTCTCA
TAACCTCCACTTAATGTCTGCAGAACTGCTGCTGTACATCTCCAATGTTTAAGTGTTAAA
AGAATGAGACCAAGCTTGAACTACCTATGCCTACAATAAATTACAGACATACTAAGGGGT
AACTCCATAATCCTGCAGGTTCACCTTAATACTTCATCCTCCCGAAACTCTGGCCCTTTT
CCTGGATTGTAATAAACCGTACCCAATCTCTCTGCCCGAAAAAAA
>Contig89
CTCAGACTTCAGCATCAAGACAGCCGGTCGCTTTGTCCGTTTTGAGACAAGCTTTGGCCT
CGTTGTCCAATACGACGGATACAACATGATGTTTGTTCAGATGCCAGACAGCTATGGTAA
CCAACTGGGTGGACTCTGTAATAACATGAATGGAGATCCGAACGACGATCTTCGGGATTG
TTCGGGTGTGATGAGGTCAGACGACGAGAGTGGCTATTCAAAGTACGGAGACTCCTGTCT
GGATCCGGACTACAGCGACCCATCAGGAAACTGCAAAACAGATCCACCGCCATCCTGTGA
TGTTGAGAACTACGCTGGCAATGAATGGTGCGGCTACATTGTCGATAAGAATGGACCGTT
TTCTTCCTGCATCAACGACAACAGCGAAAACGACTTCATCGCTTGCAAGTACGATGTTTG
TCGGGATCAGTCCGCCAAGTGCCAGGCCCTGGAGAGCTTCGTGGAGAAGTGCTACAAATC
AGGAGGAGCTCCAGACTCCAATTGGAGATCAGTAACCGGATGCCCAATGAACTGCTCAAC
AAACGCCCACTACGAGTTTCAAGGGTCGGCCTGCCAGCCCACCTGTGAAAACCCGAAGGC
CCACTTGTCGTGTGAGTTCGAAGACACCGAAGTCTGTCAGTGCAACGACAACATGCTGTT
GAAGGATGGAAAATGCGTTCCTATAACTGAGTGTGGCTGCAAGGACTCCGACAATGTGCG
CCATGAGTTTGGTGACAAATGGGACGTTGACCTCGAAACATGTCTGACATTTGCTTACTG
CGTTTGTGCGCTAGATTCCTTTTTATTTAAGTCCCCAACCAAGCACACTCAGAAGAGCAA
ATTATAAGTTATTGTAACAGCTGGTTTTAAAACCCGGTGATCTAAGTATTATTTTTCTCA
TTACACTGACATCTGTAGACAATAGTTGTAATATGATTCTAACTCGACCATGGAAATGAA
GCTTTTTTGCTCTTATCTCTGCACGCTGTCGTTAATAAAGCTTTGTTTTCAAACCAAAAA
AAAAAAAATAAAAAAAAAAAAAAAAAAGAAAAAAAAAAAAAAAAAAAAAGAAAAAAAAAA
AAAAAAAACAAAAAAAAAAAAAAAAAAAAAAAAAAGAAAAAGGAATTAAAAAAAAAAAAA
AAAAAAAAAACCCCTAAAAACTAAAAAAAAAAAAAAAAAAAACAAAAAAAGAACAAAAAA
AAAGAAAGTAAAAATTATAAAAAAAAAAAAAAAAGTGAAAAAAAAA
>Contig90
CACAAGCATGGGCACAGCGAATAATGTAGAGACGCGAAAAAGAAAACGAATTAATAAGAA
CAAGAAAAAGAACTGGAAGAAGGCAAACGTAGAAGATGTCGAGGAATTCTTGGAGGACAA
AAGACTACAAGAACGGACAGGAGGCCTTGTTGCTGAGAAGCCTGATGAAAGTTTGTTCTT
TGTCGATACTTCAGCCTGTAAAGTAAAGACTGCTGAACCAGTACCAAGAAGAGTAAGAGC
ATTAAAACATCTAAAGTGCCATGCATTCCTGGAACCGGATCCAAACATAAAACCTGTTAA
AAGTAAAAGGAAATCCAAGAAAAAAGTGGAACCAAAAGCAAAAAAGGCTAAAACACAGCC
ACAGCCCAGCTTGTCAAAAAAGAAAAGAAACAATTTTGAACTGCCTGTTGTAACCAGAGA
CATCTGGGCTGAAGAAGATAAAGATGAGCAAGATGAATATTACTTGAGACAAACCAAAAA
GAAAACTCCCCAGCCACCACCACATATAAATGCCAAGGTGTCAGTGCTTCCCTCTGTTGA
AGTACCACACCCAGGAGCATCATACAATCCTTTGTATGAAGAGTATCAGGAGCTCTTGCA
GAAAGCACTTGAAACAGAGAAGGAGAGAGAGAAAGAGGAATTAAAAATAAAACGTTCTGT
TGATGACCTGATACCCAAAGTATCGTTAAGTAAAATAAAGGAGCAATGGATGAAGGAGAT
GTCATCAGGAATAAATGATGCTGATTTATCAGACAGCAGTGATACAGTGGATGCTGATAA
TGACAGATTGTCTGTTAATCCACCTGTAAGACGAGAGGACAAAAAGACTGAGAAACAGAG
GCGAAAGGAGAAAGAAAGACAAGCACAAGTTAAACTGGCAGAGTTAGAAAAAGAAAACAA
AAGGAGACAAAGGGAAATCTACAATTTGAAAAGGCTGCGATTGGAGGCTGAACAGAGAAT
GCTTGCTTTGAAGAAACGTCAAGAGCTAAAAGCTGCCAGAAAGGAGAAACTAAAGACAAA
GCCAAAAAAACTTGGAAAATACAAATATGAGGAACCAGATCTGGAGATTAAATTGAGTAA
AGAATTACCTGACTCACTGCGTCACCTTAAACCTGAAGGCCATTTGTTGGAGGACAGATA
TAAGAGTATGCAAAAAAGAAACATCATAGAACCAAGGAAATATACCAGGTGCAAACGACG
ATACAAGACCAAAACCTATGTAAAGAAGAGCCACAAAGAAGCAGTAAACATGATAAAAAA
GGCATTATCATGAAGCAAAAAGAACGAAATATCAAACCTTTTTGATTGATTGAATGTTCT
GTATGTTATGTTACTGATCATGATGCAGGGTGGAATGTGTGTATGCTATACAAATAAACA
TGTATTTATAAAAAAA
>Contig91
GTCATTGTGCTGTTTTAACCTTCCAACTCAACCCTTGGTGACATTTAGCACCTTTTGCTG
GCGTTGTCTTTTTTGGACAACGCTTTATTTTTTTGCTACTTTTGCCACCAACTAGTGAGT
GAGTGGATCGATTGGTAAACTGGTGGTGATACGGATGGTTGGCTGATTGGATTAACCAAC
CAGTAAGCAGCCTGTGTAATTTTGACCAGCTCCTCACATCATACTGGCCAACTCTGACCA
CACTATTTTTCCGGTGGTTGCTCGTCTGGTCTTAGAAATGTTTGATCGATTGCAGCTATG
CGTGACCTTGCTGACAGTCGCACGGAAGACAGTTCTGTGTGAACCGATGCGGAACTCTGT
GAATATCAAGGTATTTTGTGCTGGAAGTCGTCACATGATGATTAATTACAGTATTAGGTA
ATTACGTAAGTTTATGGTTTTGTTTGCATCTTGTTTAGATGAGTAATTTTACCGGACCGT
TGTTGTGTAGAAGTGGCCCGATTAGATGTACGTGTGTCGTGTTTGATGTAAGATTGTATG
CGGATAGACAGTTGCCGGTTGAACGGAACTCGTGTTCTGAGCACCGTTAGCAAGTGAAGC
GTGACTTCCCACGGGAATTGGAGACTTCTTCCGACAGCAGCTGGTCAAAGGGATGACCAA
TGTCAGCTCCTTTGCCGACAGAATTCCCTTCCTTGTACACCAGATATTAAACGGGTGACT
GTAATATTGGTTTGCCAGTTGAAATAATCAAAACGTTGGCCCAAAGTGATCACAAATACA
ATGGCGTTCAATCTGACCAAGGGAAGTCCGTCTTCTCTTCGTTATGCAGAGAGAAGAAGA
CACTTTGTGCAACTACTGTATGCTTTCTGAAGTGTGTTTTGTTTACTGCCGTTCTGTGCT
AATTTATGTATCGATTACGTTGATCTAATGTTTGTTTGTTTGTTTTGTTTTGTTTTTTCT
CTATGCAGTCTTTGTCACCGGTTTTTATTCGTTAATTCACGATTAGCAGAGTTCAGTTTG
ATCAAACCAGAACGCCAGTAACTTACACAAGGTTTTCTTTTCTCTGTTACATATCACTTC
GAATGTGAACGTCGTGCGTGCCTTTGGACGAAGCTTGCAATGAAATGATTTTATTTTCGG
TTCCATAACAGCCTTGTTTATGAGGTTTTCCTTTGTACTGGCAGTTTTAGACCGTGTCCG
AGTACTTTTTATCACGTACAAAGTGACGTACACTTGCTGTACTGTACAGAGCACGAACGC
CTCACCGATGTACACAATAAAGCTTCGATCTCCCAAAAAAA
>Contig92
CGACGTTTCATCAATTCATACTTCATGTCTGATGATACTATTCTTGTCTTTGAGCCACCT
GTGAGAAATTCCGGCACCATTGGTGGCAAGTTCCTAGAGAGAAGCCGTGTTAAGAAGCCT
AATCAACCGAGCTTCAGTACTCAGCTCTCTGAGTATTATAATGCCAAAGATCTGTATGTC
GGGGCATTGGTTGAGTTTAACAAACACAGGTTTATGCTGATTGATGCTGATGAATATGCC
TATAACTACATGGAGAGACACAGCTCAGAGTTTCCCCATGCTAACATTGGACTGGTGATG
AGCAAGTTACATGAGATGATTAAAAACAACCGTGATGAGATCACACGCATGGCCTCTGGT
GCCACTCAAGTTCCATATGATGAGTTCCGTAACATCGTCTTACGTATGGCACAGAGCCAG
TTGACGGAACATGAAATCATAACCATTGCCAGATTCTATCAGGATCGCCAACACGACACA
ACAACAGCCCAGCAGATGGTAGCAATGGCTCAGGAACAGCTGCGGAAAGCCAACTTTGAT
GACTTCTCAGCAATCTTGCAGCAGTGCATCAAATTTGACAAAGAGCGGACTGGTTACCTC
GATCCTGATGGAGTTAGAACTGTGTGTAACACACTTAAAGTACCAGTTCAAGATGATCTA
CTCAGGAATCTGCTCACAATGATGCCAACTAATGAGGGACTGGTGAATTACGCAGACTTT
GTGAATACACTGAACTGGCGTGAGCACCCAGTCCTACCTCTGCCACAGAAAACATCACAG
ATTGACGATCAGTGGCAAGGCAACAAGCCAGGTACACAAATACAATGTGTCAATGTGCAA
GCCTTCGTACAGGACTTGTTGAATTGTCCACGCCCTCAACAGTAAACCAGTAACAGCTCT
ATTATCTTCAGAAATCTGTACAACTGAATGCTAATGAAAGATTTGTCAAATGATTATTCA
GTTTTATATAGATATATCTACTTGATGGTTTTTTTATCATGTAAATATTTTCTGTAAGAT
GTTCTATTGTATTATTGTTAAATACTTGCCTATTTATTTCCTTTTTTCTGTACTTACATG
TTTCTGTTCCAGCAGTAATGTTGTCTTGATGATTCTGCAATGTGAAATGTTACATATCTT
GTTTAGTTCAACTATTTGGCCTTGCAGTGTTTTAGCAATGTTTGTGCATGTCAGTGATAT
CGAAAAGGAAAGCAATCATTCAAACATGTTTTAAACACTTGTGTTATCTTTGTATTTGTG
ATGTCTGTTTTCTTTTAAACTTGAACCGCGACGTATATATAAATATATAATGTTTACTGG
CACAGTAATAAAGTTACAAGAGTAAAAAAA
>Contig93
CTCGTGACACAGACGCACGCACACAGGTGTGTATATATATAAGCAGAGGCAGTTAGAGAT
TTAAGTCAGACAGGTCTCTGTGTCTGTGTGTGTGTTGGTGATCTGGTTTTGGACGCGTTC
TTCTCTCTACCTGATGCCATCATGGATCCGCCGAACGGCCTCGTCCTTGGCTGTACTAAG
TGGACCGCTTGGCTGGCCGTGGTCAGCGCTTGCTTGCTGGCCGCACGCGGCGTCGGCTGT
AAGAATACCGTGGAGCTGAAATCGAACAGCGTCACGTGGTCGTCACGTGACCCTAGCGCC
GGTCGGACGCCGACGCCGGTCCGACACCGAGCCAGGCGGAGCGTCTTCCCGGACGACATG
AAGACACAACTGGTGGCCAAACACAACGACCTGAGGAAACAGGAAGGCGCCTCCGACATG
GAGTACATGATATGGAACGACTATCTGGCCTCGATGGCCGAGGACTGGGCCCTGATGTGT
AAATGGGAACACGGCCAGCCATGGAGGCCGGCCGACGAACCGCCGTTCGACCCTCTCGGC
CAGAATCTCTACGTCTACAACGGCACGTTCGACCCGCTCCGTGGCATCCAGCTGTTCTAC
GACGAGAAGGTTTACTACGACTACGAGACGGGCGCCTGCAGCCAGCCGCCGTGTGGACAC
TACACGCAGCTGGTGTGGTCGACGAGCAGAGAGCTCGGCTGCGCCTATGCCTACTGCGCC
TCCATGGTCAACATCGACCTGATCAACGCCAACTACCTGGTCTGTAACTACGGCCCGGCC
GGCAACTACCCCGACGTGAAGCCGTTCGCCAAGGGAGACCAGTGTACGCGCTGTGTCAGC
GGCCAGTTCTGGTGTGACGACGGACTATGCCGGCGTGACTGTACGGTCCAGAGCACCAAG
TGCCAGTGTCGAGCCGACCACTAGCACGAACTCGGACAACGACCTCGGCGATACAGACCA
CTCATCGCATCTGACATTCGGAAACCATCTCTTGCTGACTGCCTACTCGTTGTATTTACT
CTGCTAAATTAAACCAAAGTCACATGTGTTCAGATCAAGGCGCAGGCGCGATACATAGGA
TTACTTCTTGTAAATACAACTAGGATTTGGTATCGATTTGTGTGTGTGTGTGTGTGGACG
TGTGGTTTTTAACGCTGTATTCCAAACATATCAGAGAGTTTAAGGCGCAGTTTGTAACCC
TACGTGCTCCTCATGTGATTCAGTATTTCGGTCAGGCCAATCAGGACATTTATGGTAATT
AGTTCGTTTTTGCAGTTCGTGGAACGAACGCTGAACAAACAATAAAAATACTAATGAAAC
GCG
>Contig94
AACGTCGTACATGTAAATAATGTATTTATGATTTCGTATTTAAGTTTAGCATTAGTTACT
CGATCACGTTATGGGCCAAGATGGCGAATGTATTCGGATGTAGTTCGAACGAGGTCACGT
GCTTAGTCCTAGCCACGTGACACGATCGGGCAACGTGGTTGGTGGCTGGATGAAGAACAG
ACGCACGAAGTTGGTCTGCGTTCAGCACGGCCACGTTGTTTACCTTAGCGACGGTTAATT
AAAATCGGTTCTGTGTACATACATGGCAAACATGCCGCCGATCTGTCGTAATCTTCCTCC
TCTTGTAATATAGCTGTAGATTTAGTTATTTATGTTCAATCAACCGAGCTAAATTATGTT
TCAATGTGTACAAACGTTGTCCTGTTTCCGCAATGCTAGAGTCGAGCTGTGACTAAAAGC
TGTAACTGTTTTAACTGTAAGCATATTACACTCCAGCTGGAGCGATTTCAAGTGATGACT
GGCTGGTTGTTATCGGGGCCTGCCGTCGGTGAGGTCAGCCAGTCTTGTCCAATCAGCGCC
GGTATGCAAATGCGAGCTTGGCACGTGACCGTGTGGCGCGAGTGCTGCTGGTGAGAGCGA
GTCGTGTGCCGAGAGAGAGAGAGAGGTGGCAGGTCGGTGTTCGGGTGTTGTAGTAGTCGT
TGTTGTTCTTGTTGTCGGACGAATGTTGTTGTGCCTGTGGACGATGAGATGTGAGCACAG
AACCTGGACTGTGGTGGTCCTGCGGTCCCAATGGCCGGGCCATTCGTTGTACAATTTCGT
CTCTGTGTACGATTAGCATTCTGTTTTTAATCCACTCAAATCAGGTCAGGTGACTCGGAG
CTGGCGTAAACATGGAACAGACTAAATACCGCAATCAAACGGACGGCCACTTCGGTCTAC
GAGTACAGTACACTGTTAGCTATTGATTTCAGTTGGTCGCTGAAAACATTCACATTTTAC
CACCCACACCATGACGTTGTATTTGTTTTAAAGGTCACTGTTTTATGTTTTTTTCTTTCC
ATTTTTAATACTTTTATCAAAAGATGCTGATAAATTTCTACCGTGAACGGTTCGAAGACT
CGGACATCCGATGATTTTGTAAGAGCAATTACTGCTTCATGTACCACAGAAGTATTGCAA
TAGCTGACGTCATGTTGA
>Contig95
CGCCCTCAGAGTGTGCTCGCTTTGGCTGAAGCAGTCTAAGATTGGCTGGTAGCCGCCGTG
TGTTAACGGCACAAGGAAAAAGCTATTCTGAGTTCAGGATCATGAAGACAAGATCTAGGA
GAACCGAGGCATCGTGATCAGCCGAGCGTTCGCGACTCCTTGAATCCATTGTTTATATAT
CGGAATAGTATATCACGCAGACGTGGTATTATATTTATAACTATAGAGTGGAGGTAGATC
TGTGTTTCCATTGGAATATTATTAATCAAATCCGTAGGCGTTGTTGTCAGGGACCAACAA
AATGGTTATTAAACTTTACGTATCCAGGACATCTGGAAACGTACTGATGAAGGTTCAACA
AGAACACATCAAGCGAGTATTTGACGCCAAACGTATCCAGTACGTGGAGATTGACATAGC
AGACCCACACCAACTGAAAGAGAAACAATTCATGCAAGAAAGTTTAAAACTGTCGGATGA
AGACATGGTCGCGTTACCACCACAAATATTTAAAGAAAAGAACTACCGAGGAGACTACGA
CACATTCCTACAGGCCGTAGAGTGTGAACACTTGTACAAGTACTTAGACATAGAGGCTCC
AGTACACGAAGTGGAATATCAGAGAAAACATGAAGCCAAGGCTTAAAGGTCCACCATGGT
CTAAGCTGCTACCAGGAAGGCGGCATTAGGGAATGAGGCGGTCAGGACAATATGAATGTA
AAAACTAGTGGCCTCTGGTGTTATTTGTTAGAAGTCAAATAAGATACTTCCAATGATTGT
TCTATCATAACTCGTGTGTATGTCACGCCTAGGATAACTGCGTTGTAGTTACACTACACC
GAAAAGAATATTTTAGACTTTGGTAGTTTCATGTCTAAATGTAATCGTTGTTTGCTGTTA
ACAGCACTGTATCGGTTTTAATGTGTTGTGGTGATGATTGGCGCCGGTCTTTCCTTATGC
ATTAAAGTCCGATGTAACCTGGACAAGTACACTCCGACACTCCTAATGGAAATTTCACGT
ATCATTTTAATCCGGTTTCCGAGCTTTCTAACCCGACTGATTACCTCGGCGACGGGAGGA
CAATGCTTGGGGGCTGTAACACATCACAGTGAGACAAATTAGAAAGCCATCCTTTATAAT
CCGACAGTTGTTCAGTATAAGCCATGATAGCACAAGTCAAGACACTGCTTGTTCGGATGA
CTGAATATAATAAATGAAGATTGTAACCGCAGAATAGAGCATTATTCCTCCAGACTTCTG
AATAAAACGGGGGAAATTTTGTTTTTGCATTTTGAAGAACTGTACTGGACATATCAGGCA
TCTATCTATAAGATGACTGGTCAACGGTAACAATGTGACGAACTGGTGTCATTATATGCC
GATTAATGTTTGTGCTGCCATCTAGAGGACGCCCTCGTCCGGTCAACTGATTTTCTTTAG
CTGCAATATGTCACTTCCGTTAGCAGTATGTTTCCTGACTGATCCGTTGAAATGTCTTAA
GTTTTGTGTGTGTGTTAAACTGAAGGACATCGTTGTACGACAGTTTGACATTAAATATAA
TAACGTGTGAAAAAAA
>Contig96
GGTGTTTTTCTTTATATGGGTGTCACATCCCTAGGCGGGGTACAGTTTATTCAGCGGATT
AAGATAATGCTTATGCCTGCCAAGTATCAACCTGACTACATTTACCTAAGGCACGTACCG
ACCAAACGGGTACACGTGTTCACAGGCCTCCAGATCATGTGCATGGTCGGCATGTGGGTT
GTAAAGAGTATCAAGAAAATTGCTATTACTTTCCCTTTACTGGTGCTAGCACTTTGCTTT
GTGAGGAAGGCGATGGATTTCTGGTATTTCTCTCAGCAAGATCTCTATTGGCTTGACCAC
ATACTACCTGAGGAGGAGAGAAGGAAAAAGGAAGATGAGGCTATGAAAAAGGCTCAAGAC
GCTGATGATGTGAATTTGATAGAAACAGAGAAACCTTGGCCATCAAAAGATTCAAAATCC
GGCTCGCAGTCCTCACTAAAGAAGGCTTAATGTCTCACTTGATGCAGGTGCTCGAGGATT
CAAGATGGAGTGAACAAATGATATATGCCACGTGCAGATGTGAGCTTGTTGATCTTGAGA
GTCGACCGTCTTTGACCAATCTGCCACATTCGTTTCGTATATCAGAAGTGAACCATGAAC
TTCATTTTCGGTCGCTTTCTGTCGGACGACTAAACTCTAGATAATAAACCCGTCTGCATA
ATGTAGTAAAATATGTAAATATTCCTACCCACGTTTTATTCTTATTATTTAGAGTATATC
ATTTCTTTTGTAATCAAAATACAAAATGTATAATGTCAACACGTGCACTTGTACAGTATA
TGTACCATACTAATTAGAAATGTGTATTTTAGATACTGAGGAG
>Contig97
ATTGATAATATAAGCACGCCATCAGACTAACCCCAAACGCTGGCACGGAGTGACTTCAAA
CAGATAAGTGACCAGAAGCCGTGGGTCCTGTCGAAGGACGTCAGCGCCGACTTGTGAATA
GGCTAGCCGCGGGCATATCACTGACAAGGGCGTATCAGCACTCGGATCGCCACAAATACA
GGCTCAGTTCTGGTAGTTCTTGTCGGGACACACCCACGGGCGGGGCCGTGCCATGCACGC
AGTCCAACACTCGGCATTTGTCGGAGCTTAAATTCCAGGACGGAAGACGCAGCTAGCATC
ATGAATTTTACAGAGTTCATCACGGCCTCCGGTTTGGCAGAGAACAGTTCACGGCAGGCA
GAGGTCACGACGAGTCAGGTGTTGTTGACGACGGCTGCTGACGTCAACGCCCCTTTGTTT
ATCATGAAGAAGATCTCCGGAGACATTCCCGAGTTCGAGATCATCCTGCCCTGCATCTTT
GGCATCTTCATCGTCCTGTCGCTCGGTCTGATGGTCTTCTACACGAAGACTCCAAAAGAG
GAACGTGCCAAGGAAGCCGAAATCGACAAGGAAATAAACAATGAAGAAAACGACGGTAAG
GTAGATTCGTCTTGGTTCTAAATGAACACAGAACTTTGGACATTCGAGTTCGTCCTTGGC
AGCTCACGTGAATAGGAAAGTGCAGTGATGGCGCCTTGAATATGTTCTGACATTGTTCCT
CAAAGAATTCATCTTTCTGGTCTTGTTTTTCTGCGATTGCAGTCTTTTATTTCTCCACCT
CACTGCGGGACACTTGCACAAGGACAAGCTTGGAGCTAAAACATGACGTTTTCATGGACA
GCAGCCAGGATTGAGACTGATTTATTTGTTATATTTATATTTTGCTACACTACTGGATTA
TCTTTTTAATGTTCGCACCAGAATTATCGGAATTCGTCGACAATCATTTTGTGTTGCAAT
CATTTTAATTATCAGCAAAATTTCCTTGCAAGAGATTTCCTTATTAAATGAAATTAACTT
CGTGAAGAGAAGTACAAACTAAATGTTTAGTGTGTGTTTGTGTTTAGTACATATAAAAGG
CGCTGGCACAGAGAGAGCAAACCCGTGTCANAATTGTGTCTAGTCCACATCTTCAAGGNG
TAAGACCAAGACAGCAGCATCTTCTCCTGCTCGGTGGGGCACGCANACACCGAACTACTC
CGACGTAACCACCATAACACAGCATGCTTTGATAATATTGTCATGTGCTGGGGCA
>Contig98
TTTTTTTTTTTTTTTTTTTTTTTTTTTGATAGAAAAAGTTGATTTATTGGCGATTTGCAG
CGGATTTTCCCCTCAACACATGTTATAACGTAAGTAAATCCAAAAGGAACTCAGTTAAAT
TTTACATACACCGAAATAATGAGACCAGTCGGCTGTAAACACAGCAGGCAGACCAGGGAA
TCAGTAGCCGACCTACACACGTTCACAGAGTATGGACCTAGCCGTGTTACTTGTACAAAC
ATCTTCTCACTGAGAACTGAGAACAGTAGACAAGAAGCACTTAATAAATAGAAGATGCAC
AGCTAGTTCGGGTTTATGGTCTCAATAACACAATCTGAACTGAAACATGATAAAACAAAT
ATGAAATTCTTGAAATTTGTGTTGTGAAAGCGTACATACCAGAACTATGGTGGGATGTAT
TATCGTGTGAGCACCAACTCGGAATAAACAATTTGTAAACAAGTATTGTTTTAATTTTTG
CCATGACGTCAACAATTCACGCCTACTGCATTTTACAAGATAAATGTACAAATGGATCAC
GCAGCGCAGCATCATAAAAACATTTGTACTGAAAATTATTTTTAAAAAGTTTCAAAACAC
GTATCGTCCTTATGGTAACATCGAAATGAATGCTAAGATTCACTAACTAACTCAGATGTG
TTTTATTGTTACTCCGGCTACCAAATTCACCGAGCAATATTCTCACTGGACACAAAGTCC
CAAGCAGCAAGGATCTCCCAAGCAGTGTACATTAAAATGTGGAAGCCCACATGTTAGTAG
GAATTCAGCTTTTTAAATAAACAGACAAAAAACCACAAGATAAACAAAGCATGCTTACAA
AATCATAAATACATTAGTTGGTGTAACTTCTATAAAACGTATGCATGCTCTTACCAGAAG
AGGGTATACATGTTGTGTTATTGACGAGACATGCACTGTCAGAAGCTACACTCAGAGGAC
ACCCCGTAACAAACTAGTACTTATAGCAAATACACATTTATTTCTGACTGGTTTTAGCAC
GTGTGAAGTATACATAAAAAGGTANTCCTTTCAATAC
>Contig99
CACCAAATGATGCAGAATCTAATATGTTAAAACATCCAGAAGGAGTTGATTGCTTCACAC
TGCTGCACCATGAGCTCAATATCTGTACAAACTCACTACAGTATGACATGATCCTGGACA
TTGTCAACAACTTGATGTTGTATGTGGAGCCGAAGAAGAAGGAATTGACTGAGAAGTTGG
AGAACATGAGGTTTTCTCTTCAGTTGGGGAGCATAGAGGACCAGAGGACTCCAATATTAC
AGAGACAAAATATGTTGAGGGAATTATTACTTGAGATGCGCAACATCGAAAAACAACTGT
ACAACTTACAAAGATTATCAGACAACCAAGGTCACTCAAATGACCTGCTGACTAGAAGTC
AGGATCTACAGAAGCAACTTGAGGTTTGTAAGGATCAAGTGAATGCCCTCAGCGAGGAGT
TGGCGATCATGGTCAGCTGCTTCAAGGAGAGCCAGCTACAGGTGAAGAGACACCACAAGT
CAGCCACAGCTCACAGAGAGCCTTCAGTCACACGCCAATACGAAGTCTGCTTCAAACACG
CTGAATGGCGTATGACAGAGGACGACGGGCAGATCGGCATCGCAGATCTCATCCTCAAAA
ACTTCCTCTACAAAAAGACAAGTTGTGAAGATAACTCTGGAGCTCATCAATTGGATATTG
GCTGGATTAAAGTAACAAATCTTCTACCTGGAACGCCATACAGGGAGGTTCTTGTACCCT
GTGATCCTCAGGGCAAGGTTCTGTCGGAAAGACTTCCATGTCTGAGAATACTGTGCAGAT
TTAAAGCACCAGTTGGAGGTATCTCCGTGAAGGAACATTTTGAGGTGAACGTTGCTCCTC
TAACAATCCAGCTTACAGCCAGATTCTACAGAACGGCAATGGCATACTTCTTCAGAGAGA
AACAAGACGACACTGATGAGAGTGACACAGATGAGATACCTACAAGTCTGATGGAGAACT
ATCCATCACAGAGTGGCTTTGGTAGGAGTCACAAAAAGGACAACCGGCAAGAAGGCCAGC
ATGACATACACCGAGATAGAACAGGTCCAACTAACCTTGTCAGGGACATCGATAAAATGA
AGGAGAGGGCTGCCAAGAATAATATGTTTTTGTATATAAAGATACCTGAAGTACCACTTA
GAGTCAGTTATAAGGGAGACAAAGAGAAGAATATAACAAACATCCACGATTTCCAGTTTC
TGTTGCCCACACTGGAGTACCATGATCAAACCTGGACATGGCATGACCTCATTCTTGTAT
TGAAGAACGACTGTAAAAAACGCCTTATAGCTCAGGCCGTACAGCAGAAGCTACACCTAA
AGCTTCATCTGTTCGACTGTGGAGAGGAAGACGTGCAGGAAGATAGTGACAAGGCCATGT
TACTAATGGGACCCAAGCTAGTTGGTCCTCCTGACAAGAGCCGTAAGAAGGGTTTGTTCG
GCATTAAGAAGTCCTGAGTCATTTGCTTATGCTCTCTAGCAGTGTGTGTGTGTGTGCGTT
GAAGTGGTGCTTGATAAAAACTTTTATGCATGAATCAACAAAGAAACTAGCCTGTGATGC
AAAAAAGTCATGCAAAAACGTGCCAAAAAAA
>Contig100
CAAAAATACATCAAACCAGTACACATTTAGCTGGCGCAGACGAACTCTCCCGGTAGACTA
TAGCCCGACTATATGACTGGGCCCGCAGCACCAGAGTATCAGCAGACGATACGCAGCAGA
CGACGCGTCTAGACTAAACAGACGATACGCTAGCTTCAGAGATTCGCGCCACAAACAGCC
GAACAAAATGGCAAACTTGAAGGAAATATTTGATGCCATCGACACGGACGGAAGTGGATT
CGTAGACAAGAAAGAGTTGAAAGCAATGGTTAAAACATGCAGCGATGCTGGTCTTCTGGG
AGAGAAACTGACAGATGCTCAGATCGACGAGACCGTTGCAAGCATCATGGAACTCTGTGA
GGACGACAAACCCGATGGCAAGCTGTCGTTCAAGGAATTTGAGACCGGAATGAACAAGCT
AACGAAGTAAGCCGTCCAGGTGATTGCCAGGCTTCTTCTTATTCTTCTCGTCTGGAAACA
GAACGCACTTCCTTGTTCATCGTTTGAACGGCTTCAGTATTGCAAGTCATGACGCTTCAG
TAATGTCTTCACTTCAACAGAACCGACTGTAAATAAACAAATTCAAGCAAGCAAGCAAAC
AACAACATATAAACAAACAAACACACACACACACAACAATACAGAAACCAGCGACATTAA
ACTGCTCCTGCCACGTCACAGGTCGTCTAATTATCGCTTTACACAGAGGCTTGGTTTGTT
GAAGTTGCTATTATTACTAAATAGTGCCGGCTAGGCGTGGATCAGCTTCCAATAGGAGAG
ATGGTCGTGATGGAATTGTGTTAAAAACATCCAAGTCAGGCACGTTGTAATCGTTTAACT
AAGTTTGTTTCGAGCCGACGATCGCGTGCTTTCATCTAAGCGAGGGAAGGTCCATCAGCA
ACAGGTGCATTTGCATTAGCATTCGCCCGCAGACCCGTGTACTTGTCAGATGAATGGTGG
TTATTTCATGAGTCACCACAGCTGTTTGGCTCTTGCAGCTGCTCGAAGCGCAGGCGAGAT
CGAATATTTGATGAGATCATCGGACAGCCGACTTGGATTTAAATCCGGCTATTGTACCAC
GCCCTGCCCACTCAATAAATTGATACCAAATCGAAAAAAAAAAAAAAAAAAAAAAAAA
>Contig101
GGCAGAAACAAAAGCTTTGTGGTAAAAATGGAGAATCACGGCCAAAAAAGGAGCGCTCAT
GAGCAGGAGGATGTACTTGAAGGCGTCACATCAGTCCTTCTGGACATAGAGGGCACGACG
ACGCCACTGAAGTTCGTCCAGGATAAACTCTTCCCATATGTCAAAACCAATATCAAGACA
TACTTGAACAGTCACTATGGAGAAGATGAATGCCAGAATGACATCGATGCGCTCAGAAAT
CAGGCTGCTGCAGATAAAGAAGACTCAGTGGAGGGTGTGGTGGTGATCCCACAGCGATCA
GATGATAACCAGGAAGCTGTCATTGAAGCTGTAGTACAAAATGTACTATGGCAGATGGAG
AAGGATCTAAAGACAAAAGCACTCAAACAATTGCATGCACACATGTGGCGGGAAGCTTAC
AAGACAGGACTTCTCCAGGGAGAAGTCTATGATGATGTACCATCAGCTTTGAGACAGTGG
GTTAATGAGGGCAAACGCCTATATACCTATTCAGTAGGAAGTGTTGATGGTCAGAAGCTG
CTGTTTGGCTACTCTGACAAAGGAAATCTTCTGGAGTTGTTTTCAGGATATTTTGACACC
ACTGTAGGTTCCAAGACAGAGAAGGATAGCTATACAAATATTGTTGAAGAGATGAATGTG
AAACCTCAGGAAGTTGTTTTCTTTACAGATCTGGCATCAGAAGCAAAAGCTGCGGCTGAT
GCTGGTCTGAAGACGGTTATCATCATTCGGGAAGGTAATGCTCCACTGAGTGATGAAGAT
AAGCAGCGTTTCTTCACTGTTACCTCATTCACCGAGCTCTGCTCAGCAGATGTTCCCAAA
GCCAAACGTGTGGAGGGTGGCCATGAGGGAGCAAAACATGCTGGAGAGGGTGAAGTAGAT
GGCCAGAAAGAAGCTGGACATGGAGAAGAGGCAGCAGCTTAGACAATCACCTCGTGTCTA
ACACATGCACACCGACAATGTAATCATTAAACAAATATGTTATACAGTGTATATTGATAA
TTTTGGCATTGGTCTCATAATCCAAGCTGTGCTATATTTATGATATTCAGTGGCTTTTAT
AGTGTTCTGTTTTCTTTTTTGGCAAATCATTTTTCAGAGTTTCTTACAGTTTTTTTTTGT
GTTTGTTTTTGAGACGCATTATATTCAACCGGAATGCATTTCTTCTCACATGCCATCATC
TCTGGAATACATTCATCTCAAACAGTGTAACATAACTGAGCATTTTGTATAACACTGCTT
CTAGTCTCTGTGACATCATTATATCAGCCGCTGTATGAGAGTGCACTGTTACTAACCACA
TCCAGCCATGTGTTCATGCTTCTTTCTGTGCTAGAATTCTGCATTTCCTATGATTCTCAG
TGTAACTGTTTTGCACACATGACTACTGCAAGTGGCGTATCAGTTTTGAAGAACGCAACA
TGATGTATTTATCTGTCATTTTATTTATTGTTCCTTGGTCATGCCCAAATTGTAGTTGTT
AAGGTAGTTCAATTGTCATTTTCTGCCTGCTGAGTCAATAATTCAAGACAGTTGTCCCAC
CGGTCGTCATGTCTTGTCAGATAACTTGAAGAAAGCCACCATGTTCATTGATGTTTTATG
AATCCATTTCATGAAGTTAGGGAAGTCTAGTTTATGTATAGGTGTAGTACATGATATTAT
GGTTATTTGTTGTGCTTGTAGAAGGGGGCTTATTTCTAACCCATGCTTAGATTACTTAGC
ATTCTTCATACTTGTCCTTATACTGAAAGATCTTGCTGGTAATGATGTGTTCTTATTATT
AGCACATGTTAAGTGTGTGTTATAATGTTGTACATTTGAAAGTGAATCAAAATTCTACTG
ATCATCAAACTGATGACCATGGCAGCTGTTAGCTCTTAGTTTCACACAATTAGTATTTCC
TGTTAAAGTACGATAGGTTTAAGGTGATGTTGGTAAGGTAATAGATCATGTTCTATGTCA
GACCTGTTTGGAATTCCTCTCGTTTCCAGTGGCCTAGTTAAGTGAGGGTATGTCAGCAGT
AATGCAGTATGCCATCTGTCTGTTGGATACGTCTTATGGCCAACTTTTACAGTTTTATCA
ATTTTGATGAATTGTCAAACTTTCTACAATTTTTAAGTGAGCCACATTTTAGAGCTGGTT
AACTAAATTGAAGTAATTCTGTGTCTTAGGTTGTTATAGATAATTATAGTATTTTTGTAT
GGTAAAGTATATCTATTTTAGATCAATAAATATACCATTTCATTTATTGTAGTGCCTGAA
AAAAA
>Contig102
CGTACATCGGTGACAAAAGATAGGTGAGTACGGTAACACGTGAAGATGGGTAGTGGAAAG
GAATCTAAGCGAAACGCGGAGGAAGATGGAGACAACAAGGAAACCAAATGGGAAGATAAA
TTGGCTAGAGTTGGCCCTATTGCCAAACCAATGGCTACAAGGAAGCTGGCCAAGAAAATC
TACAAAATCACAAAGAAAGCTCAATCAAACAAGTCACTGCGCAAGGGTGTCAGAGATATA
CCAAAATATCTCAGAAAGGGCGAGAAAGGATTGATTGTCATTGCAGGTGATACAACACCT
GTAGAGATTGTGTGTCACATGCCTTTGTTGTGTGAGGAGAGTGACATTCCTTATTGTTAT
GTTCCTTCCAAAGATGATCTTGGCTCTGCCTGTGGATCGCACCATCCCACTGCCATGATC
ATGATAAAACCACATGAGAATTACCAAGAGTTGTATGACACGGTCAAGGAGGAGATGAAG
GCACTGCCATTACCAATATGAACTTCACATTGAAAGTGTATTGTCTTGTTAAGGGAATGT
CTCATTGAGAGGTTGTTGAGTGAATTGTGTTTACTGTGTACGTGTGAGCATGCTGGAGTG
AGAAGTCCTGTTGATCAAACGGTTTTTATGTCTTACATTAATTCATGAGAGCCATTTTCA
GTGGGTTTTTACAATCTGTTGAAGCTAAACCAGTACACAGTGCTTACCTGTGTGGTGTTA
TATCTGGGTATGTCTTCAGGTGTTAATAAATCTACCAGAAGAGTAAAAAAAAACAAGTTT
TTACAGTTGCATGAGTGTGTTTGAGCATGTGTGTATAGATACAAATTGTATTAAACACAG
CCATGATTCATGGTCTTTGAATGCATTTGACCATCTTGGTAAAGTGATCTGGCATCTATG
TTACTTTGATTTTCTGCTGAAGGATCTGACAAAATTTACAAACTGATTGTGATGGATGAA
AGAAGAATGAAGATGTTTTCTCAACAAAATTAAACTTGTTTGTTGAAGTTCCAAAAAAA
>Contig103
GATGGCACGTCATTGATCATTGTACTCACAGCAGTATTGGTCGTTTGTTGTCAAGGACAA
GACTGTGGAGAAAAGCCTCCCCAACCACCCTGGGATGATGAAGCTGTCAGCCTCATTACA
GGCGGGAGAGAGGCTGTTCCAGGCAGCTGGCCCTGGCAGGCCTCGCTGCAGTTTAATGGA
TCGGAGGAATTCTCTCACACCTGTGGGGCTATCCTGATTGATGACTGGTGGATCCTGACA
GCGGCACACTGTGTGGAAGGCAGGATGATTGGACTCAATGACTCACGGCGAGAGGATCCG
GCCTACTTTAAGGTGATATTTGGCTTGTTTAACCAATCAGAACAGGACACGTACACAACA
CAGCACGTCGGCTTGGATCTCATCATTAGACACGATCGGTGGATTCCAGATCCATACAAA
GGCTACCCAAACGACATAGCCTTGATGCGCCTGACGGAGCCAGCGAACACCTCTCTGCCT
CACGTCGAGAAGGCATGCATACCAACAGAAAACAACATGAACTTTACAGGAGAGGAATGC
TGGATTACAGGATGGGGAAAGACCTACTGGAATGACAGCTTTATCCCTGACACTCTACAA
GAGGGTTTAGTAGATTCAATCAGCAACGAGGAATGTGAAGAGATGCATTTTGGCTTCATC
AGAGATACACATATATGTGCTGGCACAGGAACACCAAACGCCTGCAGCGGAGACAGCGGT
GGACCAATGAGTTGCTACAAAGACGGTATCTGGTACGCAGCTGGAATCACCAGCTGGGGC
ATTATCACATGTAGTACACTACCAGCTGTCTACACCAGAATCTCCAAGTACTGGGAGTGG
ATACTGACAAACATGTTGGCCAACCAACCAGCTTGACTAGGGCACCGAGTATATTTAAAT
CCAGAAATAATCCTAGCATAGAGTGGATTAGAAAGACCCCTACGTACAGCTATCATTAAG
GTTCTGTTGTCAATAATATGCCATTACCCTGTACTTGATCTCGTGAGCTAATAAATAAAT
AAATACACGTTTGAAAAAAA
>Contig104
CGGACCTTCACACCGAACCAGACCGTGCTCGGGACGACCTCCACGGCTCCGGAGTTCGAG
GACACCAGAAACCTCTGTGATAGGATCAATCACTGGCTGCATATTACAGGTGCTCGGTTG
TTTTCTGTGGAAACCATAGCCCTGAGACGTGCCGTGGGTTCATTAGGTGCAGAAGCTACA
TTCTTCAGACCGCGACCGGAAGGCGAGCGATGGCTGTATCATATCAGAATATATTTGGAT
GGTGACTACGTGGAGCCACCGAATGCTCTCAGTCTGGTCGTGCCCAGTCAACCGAAGCTG
GCAGTCAGCGAGCCAAATCTTTTCTACTGAACGAAAGCCTCTGGCCAAGCCATTCGACAA
ACGGATGGACGTGACTCGATAGGTGGCAGCACTAGCCGATCTATCCAGTGATGGCTGTCT
ATTAAGTTCCACGCGGTCATGTGTCATACGTTTACCGTCAAGTGACATGTGATGACACAC
ACACACACACATATATATATAGAGAGAGAGATAAATAAATAAATACACGTACCCACGCGC
ACACGGACGAAGATAATGGATATAAACGCCAATCCACGACAACCTTCCCTTCTACGCCGA
TAGTCACTCGCCAGATGGCAGCACCACTTCGACTCCAGTTATCCGGGAAGGAGCTCGTGT
GATTGGCTTCTGTGCATAAATAACCCAGAACGCTATTTTTATTCTGTGATTAGTCGTCGT
CGCCGTGTAAAAAAGCAGCCGTCTGCACTGTTTACCTCACGCACGCAGCCCGGCGACTGT
CAGTGGACGCGGTCGACCTTACCTGGCCTGTCTGTGTACAGGTGTACGTACGGCTGTCAG
CTGCTCCGGGCAGACCTGTGCGTGCTTGCTGTCGTTTCGGACGACTCTCTGCCGGCTCCA
GAACGCACGCCGACGTGCCACGATGCCAAACAGCCGCCGCCAGACATCGGAGACACGTCG
TCTGATATCGGTTTCTTTGTTCTCCTCGGCTCAGCGCCGTCTGGTGGCGATACCTCACTA
CGAATGCGTGTA
>Contig105
CGCTCGCCTACGACTGGTAGCGTGATTCGTTAGGGGTTTGTGTTCGTTTGTGGCTTTTGA
TGTCCTCACGGTCCTGGCCTTCAGCGACCTTGACCTTCGCGCTGGCTAGTCTTCAATCGT
AGAAAACTGAGCGCACGAGATACGTCGTATCAACTTCGCCGCTGCCAACGCTTTCTCGAA
ACCTGCGCTTTCGAAACGAAAATGGCCCTGTTTCGAGCTGCTTCCCACGCCATCCGACCA
CTGGTGAACGAGGGAAGGCTGAGCGCTCCTATTGCTTGCTACCACAAGAATGTAATTGAT
CATTATGAGAATCCAAGGAATGTTGGAACTCTGGATAAAAATGACAAGAGTGTTGGGACT
GGCTTAGTTGGAGCACCAGCATGTGGTGATGTGATGAAGTTACAGATAAAAGTTGATGAA
AATGGAAAGATTGTTGATGCCAAGTTCAAAACCTTTGGCTGTGGGTCTGCAATAGCTTCC
AGTTCATTGGCAACAACATGGATAAAGGGAAAGACATTGGATGAAGCCAGTACCATCAAG
AACCAAGATATTGCAAAAGAACTTTGTCTCCCTCCTGTAAAACTACATTGTTCAATGCTT
GCTGAAGATGCCATAAAGGCTGCTCTTCAGGACTACAAGATTAAAAACCAATCAAGTTCC
AAGTCTGATGGCAAGGCAGAAAAGGCTAGTGTGTCAAACTAAGCCCTTTGGTAATGGAGT
CTTTTTATTCATGAGACAGTTTCCAGTTGATAATAGTGGATATTATCAGCTCAATACAGA
CAGTGGCATTCATAAACATGTTGATGGTGCCGAGTTGTTTTAAAAGCTCGGATGTGATCC
TAATACACAATGGTGATCTGCATGTGTGTGTGCGTGTGTGGACATATGTATGTCTGTTTT
TACACTTGTATATAATATCAACTTTCATGCTGTGTGTTAATTGATTTTGAGCTAATATGA
AGAAAGTTGTTATATCATACCATGTAACTTTTACGTGTTGCTAGCTGTCCTCTTCAGTTC
AGTACTAAAGGACATATAATCATGCTGTATGTTTAACAGCAATATGGGTATTAACTCTCA
AAAAATAATATTGTGGGCAAATTTCAAGTCAGACTACTTGTACAGTTTCAAGTTCTTCCT
TTGCTAGCCCTCATCAGATATCAGTAATGAACTGGAAAGTGCAATGGTTACATAGCAGTA
ATGGCACTCTTCTTTCTCTGGAGGGATGTGTCCCAAGAAGCAGGCTTGTTTGATGAATGT
GGTGCTAAATTGTAACTATTATCTAAAGTGTAATTATCATGATAGTTGTGGGCAGAGTAC
CTGTAGGCTTGTACATTTAACCATCTTACTTCAGTCTTGTGTTTTTTCCAAAACAGTATG
TTGTGGAATTATTGAATATTCTATTTCAAGGTTATGTTCAAATATTATACTAGGATACAA
TTTGGAAAGATGAGCACAGTTATTTAACTTGTTTTCTGTTATTTCACGTCTAATTTTATG
ATAACAATGTTTATATTTGATTAGGCACATGCACACACACATGTATTGTCATGCAAATAG
TGACACTATTTCTAATATTTGAGTTTGACAATATTACAGAGTGATTAAAAAATAATAAAA
ACTTGTTAAAAGCAGAGACTATCACAAGGGGTATGAATCATGTGAGTGGATGCAGCACAT
ATGTTAAAAATCTCAGTGGACTCGTTATCTTCAGAGATTGTCATGAAGATTGTCCATGTA
GATGTTAGTGTCTTTTACTATATTCTCTGTGATAGCCAGAAGTAGAGAATAATTAGTAAG
ACAAAACTGTTTTCAGGAAAGGGCAATTCCACTTTAGTTTTTATATTGGATTTGTGCAAA
ATGCTTTAAGCTGGCACAGAAAACAAGTAAAAAATGTTCTTCAGTGTGTAATATGTGCTG
TCATGTTGTTAACTGATGGTTTGCTTGAACAAAAGGTTAAACTTGTTGCAAGGCCACATA
CTGGATAGTATTGTTTGCAGTCAGAGCATGAATAGAGATAGAATGTAAGACTTTGGTAAA
TGTTCCATGTCTTCAAGTGAGAACTTTGTCTCCCAGTACATCATCATTTCTGGAAGTGGC
ATTGGAATATATGATGCAATATGTTAGAAATAAATGGTTTGAATGTTGTTCTTATTTCGT
GAAAAAAAAAAACATTCAAACCATTTATTTCTAACATATTATCTTATATTGCCACCACTT
ACCTAAGCCCATTACTTTAAAAACA
>Contig106
CAGAATGACAACAGCAGCTGTTGGCCAAGTAGAATTCCCTGTGACAAGCAAGGCCTGTAA
CAGCCTTAATATATCTGGATGATATATGGCAGATTGTAATATAATCCAGGAAGGTCACCA
TGGGCATAACCCAAATAATGATAAGTGCTGTTTATGTTGGCTGTGCTCATATACCATGCC
CTGGCAATGGTTTCAGTTCAAGATGGCGTCACCTGGTAATATAACCAGATGGTTGTGCAA
GAGATTGTTTTTGTGTGTCAATATTCCAGATTGACCAGAGATGTACCTATAATGTTTTTG
TTTTCTAGCAGGTATCCAAGATCTGGGTCAGGTGTCAGCTGTATAGATGTGGAAAGTTAC
AATGATCGAGATCCAGTATCTCAACATCTGGCATCCAGTACTGATCACCAAGAATCAGCA
CAAGAGAAAAAGAAAGGAGGCTGGCCTCGTGGTAAGAAACGGAAGAAGAGTCGAGACCAG
AATGCCCCCAAACAGCCACTAACTGGCTATGTACGCTTCTTGAATGATCGTAGAGAGAAA
GTCCGACTTGAGCATCCCACACTGTCATTCTCTGAGCTGACCAAGTTGTTAGGTGCTGAA
TGGAGTAAGCTTCCTCAACATGAAAAACAGCATTACCTGGATGAGGCTGAACGGGATAAA
GAACGGTACCTGAAGGAACTAGAAGCCTATCATCAAACTGAAGCTTACAAAATGTTTATA
AAGAAGCAACAGGAGAAGAAAAAGAAAGAGGGCAGTGAACATGATAGCAATCATCATGGA
ATCAATCCCTCCACAGGAGAGGTTTCACAAGAAGGTGGCTATAAAGATGATGAGCCTACT
TTCAACATTCCAATCTTCACTGAACACATCATGGATCACAACAATGTCAGCTCGTGAAGC
AGAGCTACGACAACTCCGCAAGCAGAACACAGAGTATGAGGAACAGAATGCTATTCTCAG
CAAGCACATTGATAACATGAAGCAGGCCATTGATAAGTTGGAGGTGGAGTCCGTGCAACA
GAAAAATAACAACTTGTCATTAAAGCAACATCTTGATGCTATTAGAGCTACACTGGTAGC
TAATTTTGCTTCAATTCCGTTGCCAGGTACAAAAGAATTTCCCACAATTGAGACTATTGA
TAATTACATGTCAAAATTGCATACTATTCTAAGAGATTCTCCCAAAGAACATGAGGCACT
TGTATCAACTGTACGGAAAATTGTGGGTCGTCTCAACATAGACAGTGAGAAGTTATGACA
AAGCCTTAAGGTACCTAACAGAAAATGCATTTAACAATTGGCATTCTTCACTGAGCTGAG
TGCTGGTTTCTTCTGGTCATGTTGTTCATTGTTGTTAATTTTAATGTGTTCTGGAAGCCT
CCTTTGCACCAGATGTAACATCATTTGTAGTCATAGTTACCGAGATATACATAACACTGA
GTGCTCGGTTGGTTTGACTTTTTTGCCAGGTCGCTTTGGCTTGCTCATCAAATGTCGAAT
CAAATCCCTCATCTCCCTCATTTCTGAGATGTGTCAATAAACTGTCTGATGCGATTGAAG
CATTTCCCATTTGTATACCTCATCAAATGATTTGCTTCTGTAGATATTTATTGTCAATAA
AATCATTTCTACTAAAAAAAAG
>Contig107
CAAAGCCGGTGTCTGCTGGTTTGTTTGTGTAGAACACCTGACAATCTAGTCATGGCTCGG
TTTATATGCCTCTGCCTGGCTTTGGGTGGACTTTCAACAGTGTACGGGCAGAATCCTGAG
ATAACAGAGCGGATTCTTCCGGATATCAAGCGCATCGGAGTGACAGGCAAGCTACACTGT
ACTGTCATCAACCAGATGGACAATCCTGTTTACTGGATCCATAAGAACACACAGACAACG
ATATCCAGTAACGACAAGATTGTTATAGACGACTCACTTAACACGGTAGTCAATGGCTGG
CCCAAATACCAAGTAGAGCGTACGTACGACGGCCAGAGCGTCATCTACACAATCATTGTA
AACAGACTGGAACCACGTGACGCCGGATGGTACACGTGTCAAATACACGTCAGAGGAAGT
GACGAAAGACCGTCCAAAGATGGAGAAATGGTAGTATTGATTCCTCCTGCCATCATTCTG
TCTGTGACGTCACACACTGTCATGGTGAAGGAGTTTGAGACAGTAAACCTGACGTGTGAC
GCCACCGGATTTCCGACGCCGAACATTACCTGGGTCCGCGTCAATGGAGCTGCCAACCCT
AATGGAGAGCTACGTCATATCGCCAGGACCATGCCGATAGAGAACGCTCGTCCAGAACAC
AAAGGTCTCTACCGCTGTCTGGCCGACAATAACGTGGCGCCCCCTGCCTACCACGACACA
GTCGTCATCGTCATGCACCGACCGACAGCCCATGCCATACAGTCCTCGTACGGACAGGCT
GAGAACAGGATGTTTGATGTCACTATAGAGTGTAGGATTGGAGGGTATCCAGAGCCGGAC
CTGTACTGGTACCAGGTGACGGACTCCGGAGCGTGGAGACCGATAACCAACGACGACAAG
CACACCATCAACATCCTGCTGAACCACGCCGCCGTGCTGCAGCCGTACGAGAGGTGGTTC
CAGATGATCATCAGATCGGTGCAGGCCAACGACTTCGGGGATTACGTCTGCGAGGGACGG
AACGAGTACGGCAGCGGACACGCCATCGTCAACCTCTTCGCCACCTCAGAATGTCAGGGT
CCAAACTGTCCACCGGAACAAGTATTCGCTTCCGCTTCCTGTCTGATGATGTCATATGTC
ACAGTGATGACGTCACTAGCTTTAACTACTTGGAAAACAAGTTGAGTGAAGAGCTTGTTG
TCGTGGACTTAGATAACAAGCAGCTTGCGTGGATAAAATAAGACCAACTAATGAAATTTC
AGGGCTAATTTGGATGTTTACGTTCTGTAATTCAAAAATGAATATAATTGTCAAGTTAAC
TCGTAATCTATGGCGACATATCTTGTACCCGAAATATTTTGTACATAGGATTTATTTGAT
AAATAAAATATAATTAGAAAAACATAAAAAAA
>Contig108
GTTGCTTACAAAACATTTATCTGTTTCTGTGAATAAATGATTTTTTTTAAATCTGATAAA
TACTGACATTCTAATTTGTCTGTCCTGTCCTCTCCTCTGTCCGTCTGTGTCTGTCTGTGT
CTGTCTGTGTCTGTCTGTCTGTCTGTCTGTCTGTCTGTCTGTCTGTCTGTCTGTCTGTCT
GTCTGTCTGTCTGTCTGTCTGTCTGTCTGTCTAGATCTTTAAATAAATGTTGTGCCTTAC
ATTTTACATTGATATTTAGGTGTCCATATTTGACACAAACCTTGACTGATTACATGTCAC
TATGATTCAAACTGTTACATTACTACCTACGTTTTATTTATCGCTAACTGTGCATATATG
ATGGTCTGGTGTTCTGCGAGTTGTCTGTTTTGAATATAGTTTATCACATTTCTCGGTGTT
TGGCCTGCATTGTGTTTGATGCGTGCAGCTGATTTGGTCTTGACGCTGACCTCAATCACT
GTTATTTGTCTGCCAGTCTTATTTATGTTTATGGCAGACGTTATAATGTAAACACTGGCA
CGCCACTGATCCCCCGACACTTCTGTATATAATTGTCTCAGTATTAGCGCTTGTCCCCAT
TAAAAGCAGTCTGATGTAACACAATTGTTTTTTCTGCTTGTTTATTGTTATACATTTTAT
TTAATGCTCTTGCTGAATGTCTGTATTCATGGCGTTAATCGCTGGACAAGTGTACATAGA
TGATTCTAGAGGAAAGCAAGGATTTGATCCACATTCTTGGCATAGAGCAAGGCCTGTGAC
CATACGATAAACTACTCGGTAAGCTGGCAGTTCTACTGAATGGGCAGACGTCGTGACGTC
AGCGTCACGTCACTGTGATGTCATCATATCAAAACTCGGACAACGTGCTTTTATAACTCG
TAGCGTAGGACCCCGGTGACTCGAAGGTCACCTGGTACAGCAGGTAGTTCGTAGTTACAT
AGACGTTAGACTGTCCGAGCCGTCACACCAAGCAGACATCCAACCGACCGACTCCGTCAT
TCAGATGTACGACACACGTAGACAGCGTGCAGTAATCTCGCAGTGACGTCATGATAAGCT
AACACGTCCATTCACTTTGTCGGATAATGTGCTAATAATACTCGACTAACCATCGTCTTC
TGATCCCCACAAACCGATGTCTGTCTGCTTTTTAATCCGAGTTGTTCTGTTGGCTTACGG
TCTTACGTTGGTTTGCTGTGTCGTGTTCTGAGATATGTGTGTGTGTGTGTACGTACACAA
GAACATTTGGTTGTGATACTTGATCGATTTTACTGGTGTGCCTATGTGTCATTGTGCCAG
ACAGGTATGCTAGCCTCTTACTTGCATACTTGTATTATATCGGTGTGTTATTGCCTGTAT
TGTACAAGATTGGCACGTTATTACCTGTGTGCGCGTGTGCCATACGAGACAGGTACACTG
TTGTTACCTGTCTGTTCTGTAAGACGGCTGACTGATTTAAGTATATAAACGGAATTAAGT
GCGGTTACACGGCGTCTAACTAAACACTGAGCCACTGTAAGACCACGAACTCCTCTCTAA
CTGGACACTGGTCGCTTGAATGTTAAAGCTTGTTTGAGTGTTGACTGATATGAATTTTGC
AAATAAAATCATTTATTATTTGAAACTTGGC
>Contig109
CGCTACCTGCTCTTCACAAACATCGGTAGCTGCGCCGTGCTGCTTGGCCTTGGTGATGCT
GCTGTTCAGGGTGTGGAGAAGGCTACAGGTGTCAGTAGTCAGCCATACGATGGCAGACGT
ACAGCTCGTCTCGCAGCGACAGGACTTCTTTTGGGCCCATTTAACCACTACTGGTATTCA
ATGTTGGATCGCGTCCTGCCATCAGTGACAGCACTCACCGTTGGCAAGAAAATCCTTGCT
GATCAAAGCGTGGCTGCTCCGTTCTTCGCTTTCATGTTTTTCATGGGTACCGGTGTGTTA
GAAGGCCAATCAATAAAGAACAGCTGGCAAGAGTTCACTAGAAAGTTTTGGGGTGTGTAT
AAGGCTGACTGGGCCCTGTGGCCTGCTGCTCAGGCCATCAACTTCACATTTATTCCAGGT
CAGTTTCGTGTTCTTTATGTCTGTGGGATAACACTCTGCTGGAATACATTCCTCTCATAC
TACAAGCACAAGGATAGGATAAAGAAGCAGACTGTCAGTGCCAACAAGACTCACAAACAG
TAAAACTTGTCATCTTGGACAGAAACTGGAAATGTGTGCCTTAGTAGAATCCATATGAAG
GTCATTGTGACCTGCTAACAGCTGAAGTCACCTGATTAACTCTCTGATGTGATGGCGAGA
ATGTCACACTCCGTTTGTGTTAGAAGAAAACACAACGTCGAATACCTCACTCTTGGATGA
GAACAGTGCATAATAACTGAAAAAAACACCTTAGTCCTACAGTCAGCCTGTAATATGCAG
GAGTTTGGTATAATTTAATAGTTGCAGTTTTTTCTTAGTGTCTTATACATTTGATACAGT
TAGCTTTTCATTTAGTTTAGTTTAATATAACACAAATACAGTGTTGATGTACAATAAATA
TACAAGATGAAGTGGAATGTTATGATGGCAGAGATCATAAAGCCACTTTCTAAATGTAGG
ATGTGCAAGAAAAACTGTGATGTTTTGTCATCGTTCCAGTGTGCCATATTTTGTCTACTT
GGATCT
>Contig110
GTACCATACGCGAAGCCGAGAGAGCTCATTCGGCCGGAATCATAATGATTGCAGTTGGTG
TTGGTTCTAACGTTGACCTAACGGAACTGGAATCCATTGCCAGCGACCCGATGTGTTTAC
ATCTGTTCCTGCTGACAGGATTCAATGAAATCGAAGATTTGAAGTCTGCAATCGAAGAAA
GAGCCTGTGAAGCTCCAACTGTTCTTGATCCTGAGAATAATGGGACGGACACAGGAGGCA
GAATACCGCCAGGAGAAAACATTAACTGTCAAATGAAAATCCCTACAGGCGGCGCCACAA
TCAGTCTGTCAACTCTATCCGGATCACAAAGTACTCTATTCCTGGCGGAAGACACTTATC
CAAGTCCGGCATTCTACGAGCAGAAATTGATATCAACACCTAACAACCCGGCAGTGGCAT
ATATCCAGAATCCACACGCTACAGCTTTAAGTGGTGACTGGATCATCTTTTGTAATGTCA
TCGGCAACAACGGTACCGAGACTAACATCACATTCGGGATCAGACCTGGAGACACTACAC
ATTGTCACTCGAATCCCTGTCTGTATGGTGACTGCGTAGAGATAGTCGACGGATTTAGAT
GCGACTGTAACGAAGGCTACACGGGCAGACTATGTGATTCAGAAATCCCCGATCCTTGCC
AGTCGAGTCCATGTGAGAATGGTGGCAGCTGTAATGCACTCAGTGACACTGATTACACCT
GTACTTGTCCTCCCGGCTTTGCTGGTGACAGGTGTGACGATGTCATTCCGCCATCGACAA
CCACACGGCCACCAACATCCGGATACGACTGTGACGCCAACAATCCGTGTACTCCTGAGA
ACATCCAGAATGGCAACTTCTATTTCCCACATCACGATCCAGAGAAATTCGTGCAGTGCG
ATGCTCACGGAGGATGCTATGTGATGCCTTGTGCTCCAGGAACCGTTTGGGATCCAGATT
TAAATACTTGTAACCACGCACCCTCAAAATAATTTCATTCCCGGAATACTTCCAAGTGAT
TTGTGTACCAGCAGATTATTACAGTGAAATACACTAATGAAGACGCTTGTATTCGATAAC
CATCTAACAACTGTGACTTGACAATAGCTAAATAACTGAAAGCAAACTCTTGATAATGTC
TGAGTCAATTCGTCGTTTTTTTTTTCTTAAATGTTTGCTGTTTCTCATAATATCTCAATA
AAATGAACATTCCTGCAAAAAAA
>Contig111
CAAAAGCATTTCTACCTGCAATGTTAGAGAAGAATCATGGCCACTTGGTGTTCATCAACT
CTATGCTAGGTCTGATTGGATTGGCTGGAGCAGCTGACTACTCAAGTTCAAAGTTTGGCT
CATCAGGATTCACAGAGTCACTGAAATATGAAATTGCAAATGAGAACAAGACAGGTGTTC
ATCTGACAGTTGTCCACCCATACCTTGTTGACACAGGAATGTTTTCTGGATGTAAAACCA
GGTTTCCCTGTCTGTTTCCACCTCTAGAACCAGAGTATGTGGCCTGGAAGACAGTTGACG
CAACACTGACCAATTCTTATATGGTGCTCATACCACGATTAATGTATTTTTTGTCACTGG
TTGTTAGTGTCCTACCTATTGATGCCATAATAGCCATTAATAGATTTGTTGGTGTTGACC
GATGTATGGAGTCATTTCATGGAAGAAAAAATAAGAAATGTTAGTGCTTTTTTAATGAAA
GAGAATGCAGTGTGGTATGCATATCATATATTTTAGTTTCCCTTGGACTTGCATTTTGTT
TGTAACCTTATGGTGATGCATTTTTTCTCAGGGATTTTTGTAAGTAGTCAACACCTGATT
GTTAGTTATGAAATTCTACTGAGTGAGTGACATATAAAAGATACACCATTTAAGCAATTC
AAATTTGAAAAAGGTAGCTCTAGTTTGATGAGCATTATGGGTTATGTAGCAGTTACGATT
TTAAGTTTGATGTGAGAAATATTGCCAAAAATCATGTTATGTGTATGTTTGGAAATTAAT
GTCCTGCCCATAGATGTTGCTAGCAAAAATGATTAAGTACCTTTCATTTATATCATATTC
AATGTAGCTAAATACCATCAACTGTTTATATGAACAGGGCTCAGTGTGCTATATTCATCA
CCAGTAGATATTTTGTATCTTTTCAATATTGTTCATTGTTTATGGCATAAAGCTCAAGTT
TTATTCGCTTAATTAATGTTGTGCAGATTGATGGTGTAAATTCAAATTTCTTGGCTCAGT
CATATAATCCTGAATGCAAAGTAGTTCACTAAATCTGTGATCTCCGAAAAAAA
>Contig112
ATTTTTTTTTAATTGGAAGCACACACAGAACTTCAATTATTTGTGTAATTGGAAATTTGG
CCGTGTGGATCTAACCGTACAGCCGAGATTTACGCTGGATCACCTCAAGCTGGGTTGCGC
ACCCTCAACGCTGAGCCGGAACCTTCCGCCCTCGGGCAATGAGAAGGTAACAGAGAAGGG
AGCCGCCAACATGAGCCTCTACGTGCCGAAGGCCGGAGGATCGCCGACAGGGAGCGCGAC
GGTCGGCAGCTCGACGGGCAACCCCCGGAACAAGGTGGCCCTGAAGCCGGGCCGCTCGCT
GATGGACTGGATCCGGCTCGGCAAGAGCGGTCAGGATCTGACAGGGGTCAACGGTCAAAG
GTTACAGGTCACCACGGAGGAGCTGAGCAAGCACAACAAGGAGGACGACGCCTGGATGGC
TATCAAAGGATATGTTTACAATGTTACTCCTTATATGGAGTATCATCCTGGTGGCATTCC
CGAATTACTGCGTGGAATAGGTCAAGACGCCACAGAGCTCTTTGATGAGGTCCACAAATG
GGTCAACTTCCAGTCGATGCTCAGCTGTTGTTTGGTGGGAAAGCTCGTAGACAGACCCGT
CAACANGCCGTCTAAAACAACTCAGGAGAAACTCTGGTACTTCGTTATCAAGCAATGCTT
CACTTAGCATTAACGGTAGTACGACGCCTCCACCGAGTTTAAAGCTGTCTGCGCCTTCTG
GTCAGCCTAAGCCAAGGTATGACTGGTTGCAGACAGATGACTTAGTTACTGTGATAGTGT
ACACAAAATGTCCACAGTTCAACCACGAAAATCTTATCATAGACAAGCCTGGAGCTAAGG
AGCTGAAGCTAACATTTATCATCAATGACCACACCTACCTGATACACTTAGAGCTACATC
AAGAATTCAAGACTGATTACAAAGTAACTGTCAGTCCAGAGACAGGTAAAACGGAGATAT
CACTGGGCAAGTGTACATCTGGTGTGAAGTGGCCTTCTCTAGGCACCCCCAGAGGGCGCC
ACGATAGCTGGACTAAAACATCGGAGCTTGATGTTGAGTACAGACGGTGTCAGCTGACAG
CTGTGACCCCGGTCAACTACAACACGAACCTGTACAAGATCCAGCTGCCAGCCGGAACGA
GGCTGCTCGTTCCTCTCGGCCACCATGTGCACTTGAAGGCAGAAATAGAAGGCATTGAAG
TCAGCCGAAGCTACACAGTGGTGCCACCTGGTATTGGCAGCGGAGTCAAGGAAGAGGCCA
ATTCCGGAAGAGCAATCCACTTCCTAATAAAGATATACGCCGATGGCGCTATGACTCAGT
ATATAAACAGCTTAAAGACAGGGGACCGGATAGAAGTCAGCAGTCCAGTCGGCACCTTCA
AGGCTTCATCCCTCGACCAACTTACTCACGTCACGCTCTGTGCCGCTGGCACCGGCTTCA
CTCCGATGGCTGGACTCCTGCAGTACATGTTCTACGAGAAGCCAAAGGAAGATAGAAAGG
TCTGTCTGCTGCTATACAACAGGACAGAGAAGGACATCGTATGGCGCGATAAACTCGAGG
AACTGGAGCGCAGTTTCGCCAACTTCCGCTGTCATCACATCCTGTCCGAACCCGGCGACC
AGTGGCCAGGACTGAGCGGCCGGATCAGCCGACGTCACCTCGACGAGCTGGTGCCCCGTC
CAGCTGCGGACTGTGGCCAGCTGCTCTGCGCCTGCGGGCCGACGCCGTTCACCAAGGAAG
CCATAAGATTGGCTGAGGAGATGGGATTCACGAAGGACATGCTTCATGCCTTCTTAGGTT
AATCTCCAATAGCAGGCTGCCGTGTGACAGTCTTCGATTGGCACAGTGACACCTACAACA
GCCGGAGCTCAGAGCAGAAACGGAAACAAGGTTTCTTAAAGAATCAGCCGCATTGCCACT
GGAATGGCGTAAATCCCAGCCTAACTGGTCGGCAACGAGAGGCGGCCGGTTTTCGTCATG
GTTCTGCTTTCCGAGGTTTGACTGTATTCACCATTGTTTAATCCATCCCGCTGTGCTACG
CTGGCGTACTGCTGACGTTTATGTATTCCGATGCCGACTTTTGTACGCGGACGCTGTAGT
TGACTGTGAAGTCACGGCAGAAAGGAATAAAGTGCTATTTTCTAAAAAAA
>Contig113
GACGCGGTGAAAGCGACTGAGGAGCTGTAGTTATTTCTTTCGTCAGAAGGTGTCGACACT
GTTAGTTTTCTAAAAACTGACTACTGTATTCCAGAACTACACGGTATCTGTGTCAGCGTT
ATACCCTAGGTATAAGCTGTCGAATGCCGGCACAGATATTCCAGGTTTGTTGATTACAAA
GACTAATGTCGTAGTTTTTACGGTCGGCCGCCGTGGTGAAGTGGCTCCAGCGGGTGTCGA
CTCGAGGTTCTGTTTGGAGGCGGTTTCGGTTCCGGCTTGGGTGATCACAAAGTAACGACT
AAGTGAGCCTACTTCGAGGTCCCAACAGACGTCTCCGGGTAGCAGACGTGATGGAAGAGG
TCTGGTCGCCACCGACTAATGTTGGCTTCAAACTGGCCGCAGTGACCTCTGTCTTGGTCA
GCGCCCTCGCCATCGTCCTCATATGCTGTACGATCCAGAACAGCCTCAACAAGAAAGAGA
TCGGAAAAATAGAAGAAGAAATAGAAAGACTGAAACACCGCTTAAGTCGTCTAGACCAGG
ACGGACAGGACAACTGGCAGGAAATAGATACCAGCTTCGGCGACATTCCGAAAGAGGAAG
AGAATTTGGAAGAGGATTTTAAGACGGGTGGATTTTTGGCAAAACTCGATTCCATCGATC
CGAGTCTCGTAGAGAAGGGACAAGATAAAGTGAAACTCGCTCGGTACAAGCGAAGTCGGA
AGACATCGATAAACGAGAAGGAGAAAAGGGGAAAGGCCAATAATGAGAAGAGGGGCAGGA
AGAAAGCAAAAAAGCTCGCCATACCAGCGATCCATCTCTTTGGCAGCTTGAATCAATCTT
GTCCCGGTAACGATTCAGTGCGCATCACATCTGACGAATGCCAAGATTTAAATGGAAAAC
AAATTGGCAACTATGGATTTCTTCCTAAAGATGAAACGATGGCATTTTGGCGACAGGCGA
AATGGACGGAGACAAATCACGTAAAAAGGTTTTTCACGTTCAACCAGAAGAAAGGCTCGG
TCACGATACACAAGGATGGAATCTATTTCATCTACGCACAGGTACACTTCTTTGATACGT
CTGCCTATCTGAGCTACAGTGTACAGAG
>Contig114
GTCACCGACCATTCCCTTCGGTGCCAAGAAAGACAAGGACAAGACCAAGGCACTGAGCGC
CGAGGAGTTCGAGAAGATGAGGCTGTTCGAGGCGAAGACCGACCACACGCAGGTGTCTCC
CGCGCTGTGCTTCAGCCTGGCCGAAGACCTGAGGAACATGAAAGGCAAGGGAGGCAAGCT
GTTTGCTAAAAGGGTGGCTCGAGCCGAGAAGTGGGTCGTCGACGACAACCCAACCGCGTC
GAAGCCGAATCCCGATCTGATCCGGAAGATCGCCATGCAGGCAGCGGCCGGCGGTGCCAT
GCCCATGCCGGGAATGGGCCACGCCGAACCGGCGGCGCCCTCTGTCGCCAAACCGGCCCA
GAAACAGGAGGACAGTGGCCCGGTGGTGAACAGGCTCAAGGACATGATCGATCCGCCCAA
GCCGAAGATGACGCCCTGGGAAGCCGCGGCCACGAACGACGGGAACGTGGAGAAGGCCTT
CGACCACCTGAAAGGATACAATCCGTACGGCAGGTCAATAACGGGAGAGCTGGCCACCAA
TCTGGAGACGGCCACCCAGAAGAGCGCCTACACCGCGCCCTCTACCGTCGCTCCTCCAGT
CGTCAACGCTAGCGAACAGTCAGCCACCAAGCTGCCCGACTACACGAGGAAGATCAAACC
TTGGAACCCGTCTGAGCAGGGGTCGTCTGCGGCAGGTGCTGCGTACTCCTCCCCGGCAGC
AGTTGCTAGACCAACGCAAGCAGCGACATCGAGCGGTCCGGGCTTCCGCCCCGTGTCGTT
CCGACCTCCGATAGGTGGCGCCACATCCGGCGGAGCTTCCGGTGGCGAAGCGGCATCTAG
CGGCGGCGGCGGCGGCGGTGGCGAAGAGATGGGATACTGTGATTTATGAGTTTGTTGTAG
CTCGTGTGATATGCAAACAAAGAAACGTACGCTAGTGTTTGATGCTTACCGTGTATCATA
CGATTTCATATTTATTCCTTACTGAACACGTGTACATAGTATGAGTGTGTGTGTTTGTTT
GGCTGTTGCCGCGTGTCTGGCGTCATGCTCCGCCCACGCCTGGCCCGTCTGGCCGCGTTT
GATTTGTGGCAAAGATGACTATTTTTCTTCTGGATTTATAAACTATCATCATCTTCCCGC
TCTCCATCTTGCTCCTAACTTGTACACCCGTCGTTTGTTGTTTGCTGGGTTCAGGTCGTT
GTTTGTACCGAACTAACACGGAAACTTTAACAAATAAACCAAATCGTAAACGTGTATCCT
CTGTTAGACCAGCGGATCTCGACACGCAGAAGAAGAATAAAGTGCCTTGAGCTTTGCCTG
GTGATCGTATTTGCCGCTAGCTCAGTAGTAACCGTCATCTGCCTTAACTGACAAGCCATG
TCTGTGTGACGCCTTTTAGAAACCAACTCGGTTAGAAGGATATGTTTTTAACTGAAATAG
ATTTATTAATTGATAAACAATTGTTTTGTATTGATGATTTAGTGTAAAGTAAAAGCCTGT
TGTGTTGCTGGCCAGTTCAGTGAACACATGCTTTCTGGATGGTTGTGTTTGATATGCAAA
CAGAAATCTGCTATCACCAAATTCACATATCTTATAAACCGATATTAAATAATTGGGCTT
TGTTTGTCCTAGGTGCGTTTAACTTGAGCCTCTTCTGTAGGAATGACATTAATGAAAGCA
GTTGTTCTGTTTTATCCAATATCACCTTTGACGGTGAATATATTGTTTGCTTGTAAATAA
ACTAAAAAACCCAAACAAAACGACGTTGTAGCATTTATACACTTTTATGGAAGCTCCACT
AAGTATGTATTTATTCGCACAGCGTACACAAACGCCTATAAACACGTACCTGCGTGTGAA
TGTTCGTATACTTCACATCCACAGACACACTGGGTGCCTACTTGGCTAAATACATATTAA
CATCAGTGTAGTATTATATAACACCGACATAACGCTGTACCAAGTGGTGTCATGTAAGTG
ATGTCTTTGCCAGTATAACACCTTTTCACTGATGTAGATATTCGTTTTGTTGTACAAAGG
CCTTTCTGTCGTTAATCCTGCTTTTCGATTCAGTTCGGTTCTGCTTCCGTTCGGTTCTCT
GGTGTGGCAGACGGAGCTAGCCGCAATGCGTACGCCTTTGTACATGTCGGCTAATCTAGC
ACGAATAACTCTGGAGTATTATTGTATGTTACTGGAACAACAGAAGGACGACTTCCCCGA
GACGGACGACACAAAAGACAGAGAACTCACTGAACAACTCTGTTTCAAAACGGAGAGTTT
TTCTTACTGAAACCATACACATTTGTTCGGAAGCGTGGACTGAGCAAAAAATATCTACGT
CTCTTCAGAGAGATGGTATACATTTAGACATCACACCCGACTATCGAGTACAGGATGCGG
TGTGAAGCAGCTCAGATGAATATCAATAGACACAGATATACATCGAGGCACGTAGCGGCC
TGGCTGCTTCGGCGACTAACACAAATAGATTGGATCTGCTGTGTATCTATCGATGGCGCT
GGTGTTCTTGTCGAGCGCGGTTTCAGTTGTTATTGTTGTGTTATCTTTCCTCTTGCTGTA
ATGGGAAAGTTACTGCCGATTTTTGATGGAGCGATGAAATAAATCGAATCCAACACGAAA
AAAAAAAAAAAAAAAAAAAAAAAAAAA
>Contig115
TGCTAATGGTGACTGGAAGATTGTTCAGGGATTAAATGTAGACGAGTTCTCCAGAGAGAA
GATGAATCTGACAATGAAGGAATTGCAAGAAGAGCGCAACTCGGCCTTGGAGAGCTGTGA
AGATTGACTTGCTGCTGCAAATCTGTAGACCTAAGAGTGCTGACTGGAAGTGGAATGGAA
TTTATGCTGCTTTTTCAATACGTGTCAGTGTTTTGTATAATGTTAAAATTTATCTAATCA
CATCACCGTTGTAGTCATATTTTAAAATTACCAACTAACAAATTGTGGTTTTTCTTTCAT
TCTGGTTTTTTAGGTTTTCAGCGAATGATATTATAGTTGTGGTTTGTTCAGTGGCTCTTT
ATTGTCTAGTTGCTCGATGGATGTTTTAACATATTTAGTTCTCTTGTACCTGTTATCATT
TGTTATTGCCTGAAAATTAACACAGACAAGAATTGTGTAAAATTAATGGAAACTAAATTA
GGTTGAGAACTTGCAAATCACTCATAAGGTGGTGTTTTGCAACTTTGAGAAGGCAGAGCA
GATAGGTTGTTAGACAGGCCATTACAAAGATGTCAACTTGATACCAGCGTTATTTTTTAA
AGATGTACATACTATGTGAGTCAATCCAGTATTGTGAAAGCTTGCATAAGGGCACTGATT
GCTGTGAGATGTTGTACCACATGCTGCTTTTGTCAATTATTTATTGTTGTTCTCATCTTA
AGATGTTTTATCAGGGTCCCAGACAGTATGTTGGTAGCATGAAACAGTCAGCTTGCACAT
ATTTTGCATATGACCAGATTACAAAAAGGACTGCATTTATATCACTTGTACCAGCTGCTC
TAACACTGCATGCTCTGTGTGAACAAACTTTGTTGTTTATGCCGAGTAATGTCAATACCA
AAACATCTCTGTTTGGCAGTTAATTAGTTAATCAATGTGTTGTGTATTGATCCTTAGGGA
TTAGTGTAACTTGATTAATCAGCCCTTAAGTGGGACCAACAGAGGCCATTTTTACAGATA
TAGAAGTGATGTAGCTGTTGTAGTTGAGCAGTTGTCTCTCTTCAGTGTTTATTTGGGTCT
GAATCCCAAATACTGCAAAACTGAGACAGTTAATATAAAGAACACAACAACATTCAAAGT
CTACAGATTTGCATAAAGTTGACAACAATTTATGGCAGATATAGTATTCAGCTGCTGGCA
TTCTATATAAAAATGTAAATAACTAACCTTAGTGATTTGATTCAAAGCACATGGCGAATG
TTTTGAGATGTTTCCTACACATCACCCAACCCATGTTCTGGCTTGATTTTGACCTGTACA
ACACACTTCTGTTGGACATCTTGATTCACTAATATAATCCTTTGCAATTGTGAGCTGAAA
GCCTTTTTTAAACCACATGTAATTGTACATTGTTATCAAAGATTAAAGTAATATATTTCA
AAGCAGAAGAGGTGTGATTAATCAGAAGAATTATTAGTATGAATGCTTTTATCTTTAATG
AATGTTTGATCTAGTTGTATATTTAAAGATAGTGTTGACATCAGAACAGGGCAACCCTGT
GCTCTAATGCATGTTGAAAAAAGCAAACATAGTGTAATAACATTATTAGCAACAGATTGT
ACGATTCTTCAGACTGTATTAGGTAGCTATGAAAATAAAATGTGGAACTCGAAAAAAAAA
AAAAAAAAAAAAA
>Contig116
TCTGGTTTATCTTTCTTGCAACCAAAAGTTACTTGAAACAGAATAGATAGCCTCGATGGT
AAACAAATCCGTGCTTCCTCTACCGACCAGGGAATGTTGTATCTGTATACGTACTGTCTA
TTCTGGTTTATCTTACTTGCAACCAAAAGTTACTTGAAACAGAATAGACAGTACGTATAC
AGATACAACATTCCCTGGTCGGTAGAGGAAGCACGGAATGTTGTATCTGTATACCTACTG
TCTGTCACAAAAGATCCTTGATCGCTTCCGGACAAAAGCTGTCAGAAGCGTGTCTGCGTG
CTTCGCTATGTTGCGAGTGGGATTCCCTTCGGATGTGGGCATGACGTCGCTCCTCCTTCG
GCGTTCTCTTGTCTTTCGCTATCGATGGAGCGCGAGAACCGCTGGCGTATCACAAAAACC
GAAGCCAAATTAATAGATAAACTGAGCTAAATTATATAAAAGAGAGGAGACTTAAACAAA
CGATAAAGAATGCGCTCATGAGGTAAAAGTACGGAAGCCTAACTGTGTCATCTGAAAAAC
CTAATTTCTATTACGGGAGTGTATAGCCAAGCGGTTGACGTGTCTGTGCTTGGGTTCGGT
GACTCAGGAACCGGCACGTGTTTGTTGTGACTCCAAGCCTTCACCGTCCCGGACCGGAAA
TCCGGTATGACTGTTATCTAATCCGTTCGTGTGCACTTGTATTATCCTTTGTTTGTGTAT
ACTGAGGCGATAAACAGTGTAATGTTAATCGCGCTCTCTCTCTCTCGCTGTAATAAATTA
TATAATGACAAAAACAAAAAAAAAAAAAAAAAAAAAAAAAAAAAAAAAA
>Contig117
GACTCTATGTGTGCTTCCGGGTACTCCGCGTCTTTGTCCGAGTCTATCTCTCGTTCAGAG
TTCACTGAATCCCTGTCCGCTTCTGCATCCTGCTCTGCCAAGTACGGAACAGTTTCAGGC
GGGGCATTCTGTGCAGCATCGGGATCATTTTCAGTGTCGACGTCTGGATCTGGCGTGGCC
TGTATAAACAGTGGAAGTTATTCAGGATCAGCATCGTTTTCCGCCTCGTCCATTGTGGCC
GGAAATGAATATTCGCTATCCGGCTCGTATTCAGACTCTATGTGTGCTTCCGGGTACTCC
GCGTCTTTGTCCGAGTCTATCTCTCGTTCAGAGTTCACTGAATCCCTGTCCGCTTCTGCA
TCCTGCTCTGCCAAGTACGGAACAGTTTCAGGCGGGGCATTTTGTGCAGCATCGGGATCA
TTTTCAGTGTCGACGTCTGGATCTGGCGTGGCCTGCATAAACAGTGGAAGTTATTCAGGA
TCAGCATCGTTTTCCGCCTCGTCCATTGTGGCCGGAAATGAATATTCGCTATCCGGCTCG
TATTCAGACTCTATGTGTGCTTCCGGGTACTCCGCGTCTTTGTCCGAGTCTATCTCTCGT
TCAGAGTTCACTGAATCCCTGTCCGCTTCTGCATCCTGCTCTGCCAAGTACGGAACAGTT
TCAGGCGGGGCATTCTGTGCAGCATCGGGATCATTTTCAGTGTCGACGTCTGGATCTGGC
GTGGCCTGCATAAACAGTGGAAGTTATTCAGGCTCAGTATCGTTTTCCGCCTCGTCCATT
GTGGCCGGAAATGAATATTCGCTATCCGGCTCGTATTCAGACTCTATGTGTGCTTCCGAG
TACTCCGCGTCTTTGTCCGAGTCTACCTCCCGTTC
>Contig118
GATGTTTTACACATTTCGCAGCCATGTAGCATGCCCAAACATTCATTCCAAATGTGAACT
TGCACACCCCACATCTCCCCCACCAGTGGTGATGAAAGTTGGCAGTGAATTCTTCTGTAT
GAACAACTGTTCTTGTCACTTTTCTGTTGTAATATCCTATTACTTTTGATATCACTTGTT
GGTGTATTACGTCATGTTCGGAAAGCTTAAACAGAGCATGTTTCTTAACTGTAACATTTG
CAACATGAGTGAGAGTTAATGGTATGTATGTGTTTAGGGGGTTGTTTGCCACTGGTCATC
ATGTGTGCCTGTTTAACTCTGTTCCTCTTTCGTATTAGGCTGTTGTTCTGAATGTAAGCC
TACTATGCCTCACGAGTGGATGCTGTTCTCTGACTTGCCCAATCAGATCACTTGATTGAT
GAACTTAGCTGTAATTGGCTGGCAGGTCCCAGTGACTTGTGATTGGCTTGTGGATTTGGT
CTTCACCATGTCAGGTATTTGCTGGACACTGCATGGGAACAGATGCTTGAATACAGTGAA
TGCCAAAAGTGTGGTTTTGCCAAATGTGTCTTGAAGATGGAGGAGTAGCTCAGAACAACA
GCATCTAACATTCTATAAAAGTATTTAGGTACGCTTATTTTATAAGGAAAGAAACACATT
TCAGTTGCTTTTTGAATACTGTGCCACTCCAGCCTTTAGCACTGGTATCATGGCCTTTGC
CTTGATGATGTATTCAGATGTTTAAATTCTGCTCAGAAACACTTTCAACAAAACTTGACA
CACTATGGGCATTTCTAGTTCAAATTATATTTAGTCAATAGTTACAGAATGAAAGAACTT
GTAATCAGACATGTATGAAGTCCTTGCTAATTTATGTAATCAAATGGGAGCTATCCTATA
AGAAGTTCCTGTGTTATGCGTTTATTCAGTTCTGCTATTTGTTGTCCTTGATCAAGTTTG
TATAGTGTGTTTCGTTCTGGCTACCTTGTGTTAATTTAGATGTGTTTGAACTACCTTGTC
ACTGGAACTGTAATTAATCTTTATAGGCTGCTCTCAACTACCTATGTGTTACGTATGTAT
GTAAAAGCTGAATGCTGAGTCTTGTGTAGCCAAAGGCTTGTTGTTTATGTGTGATACCAT
CATGGTCTGGTGAAGTTATTGTCTTCAAGTCTGTGTCCATGGGAAAGTATTGCAATAAAA
TATAAAGCCAAAAAAA
>Contig119
TCTAGCGATTGAACTATGGCGTACATTTCACTCGGAGGAGGGGAAGCTTGGATGTTGTTG
TGGTAGCCAAAGAAAATAGACACATTTAAACAAGATATCGTGATGGCATCTAGCCAGAGT
GACATTAATTCGTTACTCACAATACTACAGCTTTCAGATACGGCTTACCCTACCGGTGGC
TTCTCACATAGTTTAGGGTTTGAAGCAGCACAAAAACACCATCTCATTACAGATCTAGAG
AAGTACGAAGATTTTCTGTACTGTACCGTGGAAAACGCAGGGTCGTTGAACCTGCCATTT
GTCAGGGAAGGCCATGCCAATTACAAGGACATAAACGAATTGAAGAGACTAGACAAATTA
TGTGAAGCGTCATTGTCTAACCACGTAGCAAACAGAGCCAGTGTTAGACAGGGTCGCTCC
ATGCTGGATACAGCATCACAGATATGTCCAGCCAACAGCACCATACAAGCCATACAGGAG
GAAGTTCTCTCTGAGAACATGAGGGGGCATCAGGCCGTAATACATGGAGCAGTTTGTGCT
GCGTTAGGCCTAAATGAAGAATCAACACTAACAATGTTTATGTACTCTGTGCTCAAGACG
GTTGTTGCAGCATCAGTAAAACTTGGCTATATGGGCACGATGCAAGGACAAAGGATCCAG
TACAGAATAAAGGACATTATTCCAGATGTAATTAGCAGAAACAGAGAACTATCAGTAGAA
GACGTATACATCCAATTTCCTGTCGTGGATATTTGCCAAAATGTTCATGACACCATGTTT
TCCAAGTTCTTCTACTCTTGAATGTACCTGAACATATCTGCAGTATCTTCACCATTTGTG
CTTTGAAGTTTTAATTTGAAAGGCAAAAATTCAGAAACATTACCTAATTCTTCAATGTAA
TCACCAACCGGAAGCAAAT
>Contig120
CACCAAAAGACCTCCGTGAGAAGGAACTGGCCCTCGTTCTACATGCTTACCAGACCCGGG
AGTGTCATGTTGCAGAAAGCCAAAGGAAACTGCTGAGAACCCTCTGGACTCCCGAAAGAC
ACTATCCGTTCAAAGAAGCCTTTGGCAATTACATAAAGGAGAAAGAGACGCAGAATGACG
GCTACTGGCGAGGTCAATTCATCATTGAAATATCCCTCAGCGAGAAGAAGCGCGACTCCT
GCAGCGCCGACGCCATCAGGTCGCCGATGAGCACGCAGTCGGAGTCGTCCGAGATGAACA
TGCCGATGGGCAACTTCTTCCAGAACGCGCCCTCGCCGCCCCTTCTCCAGCAGCCGTCAG
GCCCACAGCCGATACACCTGCCCCTATCCCCCGCCTTCATCGGCACCGACCAACCGATGG
CCATGATCAGACCGATAAACAGCGGAACCGACTCTGCTTCATCCCTGCTGGACAACTTCA
TCCCTGACGGCAACCTGGACGAAATAATGAGATCGCTGCTGGTCGAAGACAGTGATGGTG
ATGTGATGTTGAGCTGAGAGCCGTTTAGCCCTGGATGAACGGACGGTTTCCTTTCTTGCA
CTTCCATTGCTGAGCACGGAGAGATCCAGAAAGCCAATCTGTCGTCACGCCACTTGGTGT
CTCCTTTCACGCTGATGTGCCTGTGGTCGGCATCTTACGTGCCTCCATTGGCTGTGTGCC
TTCACCAGAAACGAGCAGCCAAGGACGGCCACTTCCCAGAGGTCGCTTTGATTGTTTGTT
GTGTAGAGTGACCGCACGAGCATTGTGTAAACTAGCGGTCTGTCGTTTCGTTTTCCGTTT
TGTTGTGTGTACTTATTTTTCTAACTTTCTCACTTTGCTGTACATAANATCCTTTGTATA
CACGCAAGTATGCTTATGGATGTATGCACTCGTGTA
>Contig121
ATTTGTTGTCAGTAATGAGGCACCTGGAGTTACTGCTTCTGTGGAAGCTGGCAGCCAGAG
TGATATTGAGGTTATTGATGAGCAGGAATTGACAGCTGCAGAAGATTACACTTTGAGCAA
CCATGCAATAGGTGTGGAAGTTGCTGATACAGGGAGTGACATAGAAGTAATAGAAGATGA
ATTTCCACCTGGAATGTTTGTCATTAACAATGAGACACCTGGAGTTACTGCTTCTGTGGA
AGCTGGCAACCAGAGTGGTATTGAGATTACTGATGAACAGGAAGTGATAGTTGCAACTCT
CACTGCAGGCAGATTTTTACCAAAACAGAAAGTCCATCATGATGTTACTGAAGGAGAAGC
ATCACAGTTATCACAAGGACAAAACCCTGAGGAGAATAGTGACTGGAATATAGCCATAAA
GATCATGTACAACTATGGTATTGAGTCCAATGCTAGTGAATTATACAGACATATGGCAAA
GGAGCTGCTTCCAGCACACGCTAATTTTCTTCAAGAAACACATGAACTTTGGCACAATAG
GAAGAAAGAGAACTGCCAGCTTCCAGGTCATCCAAACATTGTCACTATGTATGGAGGCTT
TGTTGATGATTTTCCAGTCCTATCAGAAGCTCTAGAAGTGTATCCATATGCTCTACCACC
ACGAATTAATCCTGAAGGCTGTGGGAGAAACAGGACTATGTTCATTGTCATGAAGCGGTA
CCCCTACACACTTCGTGAGTATCTGCAAGTTAAGCATGATCTGTCATTTCGCCATTCCAC
ACTTCTCCTCCTTCAACTTGTGGAAGCAGTAGTTCACATGACAGAACATGGTGTAGTTCA
CAGAGATTTAAAGAGTGATAACATCTTCGTGGAGGAGATTGATGATTGTCCACACTTGGT
GGTTAGTGATTTTGGAGAAAGTATTCACTTTGATCAAGAAGACAATCTCTGTCTGCCTTA
CATGACAGATGAAATAAACAAAGGAGGCAATAGTGCACTCCAGGCACCTGAGATTGCATG
TGCAGTACCTGGACGAAAGAAATTTCTTGACTATAGAAAATCTGACTTGTGGACTGTAGG
TACACTGGCATATGAAATATTTGGCATGCCCAACCCATTCTATGAAACAGTTGATGGTAA
AAGATTACAAAGTGCAACTTACAGTGAAGATGACTTGCCTTCTCTTGATCATGTGCCAGA
TGTGCTGGCATGGTTGATACGAAACATGCTTAGCAGAGACCCAGATCAGCGTTGCAGTCC
AAGACAGATCTCAGTATGCCTACACCTAATTCTGTGGTCTCCACTTGAATGGACTGTATC
TTTGAATGTGAGGTCAGCGTACAAGTTGACATACCCACCAACTGAGCTTAACCTCTACCG
ATGGATAATGCTGTTGACTGCACAGGTGTTACTGGAAAAACTAATCTGTTATCAGAGAGT
GGAACATGAGCTCAGACGTTTATTTTTGTCTCATTTCGATTTTAAAGAACTAGTTCAATG
TGTGAAATTGTTTGAGAGTGTGAATTAAGAGGCAGTGGTAGGCAATGATAGTGATTTTGA
ATGCAGTGGCTTGCACAGACCCCAGTGTAATGTACTAATAGAATTCGTGCTTTTCAATAT
TAACTTGCTAACATTTCTGTGATAGTTTTGAATAAGCGACCTTGTTGTTCCTTCTACCTG
ATTATTTCCTCTCTGTATGTGTTGAATAAATTTTACTTTAGATGCGAAAAAAA
>Contig122
ACAACGGCCAGCAAATCCAGGGACGGTTGCCCAATTTCTTCCATTTTAACATCCACGGCA
TCCAGAACTTGATTGATGAGTACGGACCACGCTCTGAGCAGGTGGAAGATGCCAAGCAAA
TATTGTCTCGTTTTATTGAAGAGATAACAGCTGATATACGTGCTGTCTATGCTGATAATG
TTATTGTCGCCGTGGTGACGCATCCGAGGGCTGAGATGGGGACGCTTTCGAGGAAGGCAC
GACATCTACTTCAGGAGGCTGGTCCAACAAAGGCGCCACCGACTGTCGACCTTAAGCTGG
CCGCCGAGTACTCAGACATGTACCCGGTCGTCTTTAACATAATCCTGTGGTTTGTCATCG
TCATGGCCATCGCCATCTACGGCATCTCGTACGGCGTCTGGTACATGGACCCGGGCAGGG
ACAGCATCATCTACAGAATGACGAGCCAGAGGATTAAGAAGGATTGATCTGTGCCCGGCG
TGCGCTGTCGTCCGAAGACGACTGTTTGTTTGTCTGGTGTGTGTCCGAGTGTTGACGGTG
GGACGTGGTTAGGTGTGCGTGTGTGTGTGCGTGTGTGTGTGCGTGATTTGATATGTACGC
GTCTCTCCCACACACACACACGCGCGGAGAGTGAGACGGACGCGTACTGGTAGCGGAGGG
TCGGTTCGGCTGTACTCACTCGCCGAGTACCACGCCGAGCTGCGTGGCGTGGAGTTCTCC
GTGCGTGTGTGTGTGTGTTTGAATGCCTGGTTCTCTGTGTGTGTGTGTGTTTGAATGCCT
GGTTCTCTGTGTGTGTGTGTGTTTGAATGCCTGGTTCTCTGTGTGTGTGTGTGTTTGAAT
GCCTGGTTCTGTGTGTGTATGTGTTTGAATGCCTGGTTCTGTGTGTGTGTGTGTTTGAAT
GCCTGGTTCTGTGTGTGTGTGTGTGTGAGTGGATGTCCACCTCACGGCATGCTTACACAG
GCCGGTGTGTGGACTCGTACCTGCTCGTCGTTAGATTAACTTAATTAACCGATTCCGAAG
CAAACAATAGCCACTCGCCCATTAGACGCTCACCGCGGTGCAGAGTACAGCATTAACAAT
TGTGTATATATGTCAATAATAGCAAGCCAACGTACTGTGCACGCGTGTGGAACGTCTTCT
TAAACAAATTTAATACAAGCAAGAAAATAAACTGGGGAAATGTAGGACATGAGATAAAAC
AGGGATCGTTTTAATCTACAAAAAAATTGCTCCATTCACATCTGTCTGGCTTAATTAAAT
TACCTGTACCTTACCAAAAGAGAGCAGTTTATCGACAACAAAAATTTCAGCACGCCTATA
CAAGTATTCATCTAACACGTTTTTAATCGTAAATAACAATAATGC
>Contig123
GTTTGGCCCGCCGTCGCGTCGTCTCGACGTCCGACTCCGGTAATACTCCTCGGCTCGACA
ATACTCCGATGGAGGGGCGTTCGCAGTATACTCATGACCTTCTCCACGAGACGTCGGCTC
AGTCTCCCGACCGTGCTTCTCCTCCACTCGATTGCCAGCCACTTCTACTACGTTGGCGAC
CACTGGACCAAAGCGATTTATTTGTGTGTGTGTGTGTGTGGCCTCCGTTCTGATTTTGTT
CGTTTTAGGCGTAGCCTGTCGGTCCGCTCGTGTGCGTAACTTATTCGTAGCTAGTTGTTT
TTATTCGAAGACCAGAATCAATCTGTGATTGATGGACTGGGGCGCCGTGGCGGTCAATGG
CCCGCCGCCAGCAGGCAGGCCTTGTGTGTTTTTTAAGACGTGTTCCCGAGGAGTGGCTTC
CAGCAGTCCGACGCACGTCTCGGCTCGGTCGACGAGATTGTCTCTTATAGAAGAACGAAT
GGTTCGGCGCCTGGCTGCATGCTGTTTTAACTGGGATCGGTACCACCATCGCCACCGCCT
GTCCCGGGAACATCTTAATCTAGGCTCGTTTTACAACACGATGTGTGTGTCTGGTGTGTG
TTAAGTATATCCACACACATCCACACACACACACACATATATATACATATTTACACGTGC
GCGCCCGGCGGGCGCATGATAATGTAATACAGCTGTCTTGCCTGAAGTGCACATATCTAC
GACGTGCTAATTCTTACAAATTAACCTAACGTTGATTTAATTTGAGCATTCAAGTTATTC
GGATATCTACGCAGTTCGTTGGGATGGAGTTTGATCACGATTGTCCAGCCAATGGCTGGC
GTTACGGACGACCGACGGGGCGTCTTCTGTGCACAGTTGTAAATGTTCCTGAAGGCTTCT
TGCGCTGCTGTCCTCTGTCCTGTAACAGCTTCGTGTCCGTGTGCTGTCTGGCGAGGCACC
GCGCCCCGTGCCAGTAACGATATACGTCTACGGTAGAGAGTTGGAATTAACAGTAGCGGT
ATTTAGTGGCGTCTTGTCTACACGCATGCCAGTGCATAGCAGCTAAACGTGTACTAATTT
ACATGTCATTGTACATTGTCGAGAATAATAAACAAGTCATGTATACGGGCCCAAAAAAA
>Contig124
ATTTACTGTACATATTAGGTTTAAATACTGACGGTTTTTCTCTATATTATCCAAGAAATC
GAACTAACACAAAATCAGAACTACTATTTTACCTTTGCAATGATGTGAAAATATCTGCTA
ATTGCCTCAAAAAAAACTCCAAATGTTGGGATGACGGGTTAGTTTACATCGAACAGCATC
AAAATGCTGAATACAACCAGCACCCTACGGACACACTGCTGTCTTCATGTCTTTGGCGTC
TTGTGACAGAGACACAGCGATCCAGAAGACGAGTAGGGAGTGTGGACAGATCCGGAACCT
ACCCACAAGGTCACCAGGAATATTTGAAAACGTACAAACGCAGAAACAACTCTACCCACC
GACAATGGCCGACCGACAGACGGCTTCCTGGTTACATCTGCCTGCTGCATCCTCTTCCAC
ATCGTTCAATGACGTCATGTCTTCGGGTATACAGTTTTATAATACGTGCGAGTGATGGGT
TTTACAGCGTGTCAAGGTTATTTATATTTTTTTAAGTGAACATTGTGACCTAAGAATTGT
AGAATGTTGTAGCGTGGAATGCCTTCTTTTTGTGCTGTGTGCTCTAATCCCTTTGTACTG
TACGCCTTTTGTACTGTGTCCAAAGCTGGCCTGTTATCATGGCTATTCTTATTTGTGAAA
CACTTGGGCTCCACAACCTACAGGACTGTCACAGGACTGTCACAGATCTCTGACAGGACT
GTCACAGATCTCTGACAGGACTGTCACAGATCTCTGACAGGACTGTCACAGGACTGTTAC
AGATCTCTGACAGGACTGTCACAGGACTGTCATTACTGTTATAATGTTTACATTTTTTAT
GCTGGTAGATTGATCTGTAAAATCCAATGTTTTTATCAGTGAATGTTTTTTTTTAACATT
TTCACAAACTTGCTTGTCTAACCAGATTCTCACTTAGCGTTCAGTTAACCAGTTTGAACA
CAGGCATTAATGTATTAAGAAAAGACCAATTTATTCTGGTCCTATAAATGATTATAACAC
ATTAGTGAACAGTAAAACCTGTCTTAAGTGACCACCTGTATGACCACACCTGGTGGTTTT
AAAGTCAGATAGCAGCTGATCACAGATTTGTTTATAATGGTTCCTTATGAATAAATTGGC
AAATCAGAAAAAAA
>Contig125
AACGGCTGATCGAAAAGAATCGAATCAGACGTTTGGGTCGGGGCTGCCCGCCGCCTCGGT
CGTGGTCAGCGCGGGCGGCTGGGCATGGAGTGTCGGCCGAACGAGCCGGTCGTGGAACCG
ATTGGGGACGTGCTAGACCATTTGTGTACACGAGCCGGTGGCAAATGGAAGGGAAAACAC
ATAGCCCTTGAGGGAACTGGTTAACTCGTTGGTTTGGGCTGGGCTTTAGAAAATACGGAG
AAAGGAGTGGGGGGGATCAATTGCTAACCGGCGGCTCTGCAAGTTCGCCGACTGCTGTGA
ATGTGTGTGCTAGCCAGCCAGCCTGCCTGCCTGCCTGTCTGTCTGCCTGCCTCCACGCCT
GCCTCCACGCCTGTCTACAAGACGTGTGAACTCCCAAGGTCGTGCATACGCTTGCCCTTG
GCAAACGTGCCCCACATGGCGAAGACGGAGAGCCAGGCGGCCGGTGTGCAGAGGGCCGGC
CAGGCTTGCCCGTATCCTCCAGCCGAGCAACCGGCAGAGCCGCCGAGGGATGAGCGGCAA
TCCCGTAGACAGAAATAAGACCAGTCCCCGACGTGAACATCTGGGCCAGACATGATGTCA
GACGAGAACGATGATGGCAACGAGCGTAATCTGATCTTGGTTACTGTCCGCAGCTATATC
TGGCCGCCGCCGCCGCCGCCTCTGTTCTCCGTGTCAGCAGGTCGAATCCTTTTGAAGCTC
GCTCGTGCTGCTCCGTGGCCGCGTACGTCCGTCCGTCCGGGTGTCGGTGAATGAGACGAG
CGGCCGGGTGCGGGGGCCTCTCGGTCCGATTGTTGTGTGTGCCTCGTGCCGGCCGACGGG
GCGACCCGTCTGCTCTGTGTCTGTGCGTGCGTGCGTGCGTGCGTGCGTGCTTCCGTGTCC
CGTGCTCTCTGTCGTGTCCGTGGTGCGACCGGTTCCGCGGTGGCCGCGTTGGCCGGCCGC
TGGTCTGGCGATCCGGTCGGGCCGTCGTTCTGTTGGCGACAAGTCTCGGCGGGTCTCCGT
TCTCTGTCCGGGCAGAGGTCAAATGCGAGCTGCCTTCGGTTGATGGTGATGTACCAGTCA
GGCGCAGTTCTCCGTCTCATTCGTACTCTCTCCGTGCGCTGACGCTCTCTCTCTCTCCCT
AAACCAAGTGTGTATTTGCCATGTTTCATATGGGGCTTCATGGCTAAAAAAAGCCTCCCA
TCTGTCGGTTATATAATATTTACCTTTCGTTTGTTCATCAACTTTGAAAAACAAACAAAC
CATACAAACATACATACATACATACAAAACCAGACTGCACACAGAACCGAAACCGAAAGA
CGGCAAATGCCATGCGACAACCTTTCTCATCTGTTCATTTAACAACAGGGAGTTTTCCAC
ACCCATCCACACACACACACACACATATAAACACACACACACACGTGCTTCGTAAACGCA
GTCAGGTTGGTATTCGAGGGTACGTCTATCCACTAATCCACAAATGGTGCATGCGAACGG
AAACTTGTGATGCAAACTAGACATGTTTGTTCATCGTAAGACGATCAGTGCTGAGTGTCT
GTTGTGTGTTCCTGCTGTTGTAATGGTAGCGATGAGGGTGACTAGCGCTGTTATTTCAGC
ACTGTTAGCAAGTAACATTGTGCATCTTCTAAAAGCCTCGTGTTTCTACTACACACTTAT
ATTATATTTTTTGTCTCGCTGTTCCTAATTACTGTGTATCATGGTTGCTTCTTCGTTAGC
TCCAAGCTTTACGTGAATAAAGACAGATCTATATATGAAAAAAA
>Contig126
GACACAGCAATCAACACCACGAAAGGCTTTCAAGGAGGAAAGAGTCCTGACCTGGGAGTG
TGACAGAGCGAGAAAATCTACTTGGAGGGACTTCTTACAGAAATGGCTACAGGTGGATGT
ACATCGGGTATAAAAAAATGGTTGGAAGACAAGTTAAAAGAAGCCAAACTCTCCAGAACA
TACCTGGATCAAATCCAGATGGAGGTAGACACCGACATCGAAGCTGCTCGCGAGGAAGTA
AAAAAACATTGTCGGGCTTTGATAGAATACATCAATCAAAAGTACGATTTATTAAATCAA
CAATTGGACGATATTCAACGGGAAATTAATGAACATCTAAAAGAAGATAAAAGTCGAGTT
GATAAGGCAAGTGAAGAGATTGAGAAGTCACTGGACCTAAACAAACATTTGTATGAACCA
GTACCGGGGGTACCCGAGGGCCAAATTGAGGATATAGAAAAGTTGATGTCGGATGTCAAA
AAACAGATTCCACCAACCGAGGCCAGAATGAAACGACCTCTAGGAGTACGCTTTGTGGCA
GGAGAAAAAGAAATAAACATTGGAAAAATTGAGAGAGAATATCGGTTACTGAGGTGGAAA
GACACCACTCTGACACTGACACACACCTTGGATCCAAAGATAGACTTGTTCAGGGACATG
TGTTACCTGGCCTCTGGACAGCTCGTTGTTGTTGGTTTTGGTTCTGGTTCTCGTCGTTGT
TTGGTTGTATTCAACGAAGACGGACAGGAAATAGAACACCACCTGAGTCAGGTACACGAG
GAAAATACAAACCTGGAGGGTGTGTGTACAGATAACAGAGACGGCAGAGTGTATATAACA
GAGTACAGAGGGGAGAAAACACCAGGATATGTACACAGACACACACCAAGTGGACACCAG
TGGACACATGACACCATTACAGTTTGTTGTCAGCCAAACAAAGTAGCCTTGACTAAAGAT
AAAAATATTATCGTGTCTAGTTATAACATCTACAACAACAACCTACACATGTACGAGGTG
TCTGACCGGGGTGACAGTCATTCCATCTGGTGTATACAGATGTCAGACTGGGTGTCATCT
GTATGTGTCACCAGTGATGACACT
>Contig127
TATGAACTGAACTGCGCTAGCCTACAAGTGAATGGAAAGATCTCCTGACTAAGATGAGCA
CATTCTAAGGAAAATAGAGACTATCATTGTAAACAAAGAACAATACGTTTAACTAACAAT
CGAAGTTAATCATAACTTGGACAGTGGGTCCCTCACTTCAATTAACAAATGCCAATTCTA
ATAACTGGCAGCTGTTGTGGTTGGTGTGATACGCTTGGCTCTAATCTAAACAATTACTTC
CGAATACGGTGTGCGTAATAACAGGTGTGCCTTTCGTGTTATTTAAACGTCAACAAAGGT
ACGTCAACATCTCGGGTCCACACGCAGAGGAAAGATGCGGTGTCTGTTGGATTGTCATTA
CAGCACGTCACACAATGATACATACGTCCTGTAAACACTTCCTGTAAACACTTGTAAACG
ATGTGTACCAGTGAAAACCTACAATACAGCTTTAGCATTACAGTCATGTCCGTTATACTG
TGTAGCTACTTTTCCGAGCAGACGTTTCTCTCACATTTCGGAACGTTTTGTTCTTTTCTA
TGCGACGCGTCGGCCTATATTAAATAAGCATCCTTTGTAGCCAAAGCGAAGCATACTTCG
TTTGTTTGTGTACTTTCTGTTTTGCTAATCATACTTTACGCCCAGAATCCTAATGCTATC
CAGATACGTTGGGTTGGTCAGAATGCGACTTTCTCCATTACCCTATGGGACATAACTTCT
GGATCCGATACCTTAAACCAGACGATTGCGTTCTTTATCAAGTATATTTTCTTCACCATC
TGCGTACTCACCACGTAATTAGTTGATACTCTCTTAAACAGGTGTCGCCACCGCAGAACC
ACAGATGCCGCGGTGATAGAAGATTATCGAAAACCGACATACGTCAATTGCAGTCTCTCC
ATGTAATATTTTATTGTGTACTGTTTGTTTAAATAGCTTCCCCAGTTCAACTGTTTTAAA
ATGTTAAAAACATTCACCATTGATTGGATTTTAGTTATAACAAATTAGGTTTTACTGTGT
GGGCAATTGGAAATCATGACCTAAACAACAACACTGATATGTACTCGCTGGTGTATTTGT
GTAGAGTCAATAAAGTGATTAACTTTCCAGCAAAAAAA
>Contig128
GGCATAGCTTCTTATAGCGCCGATATGTGAGCGAAAATCGCCCGAATATGCGCCCGTTCG
GATACAAGTGGACATCATGGTTCGAGAAACGAGATACCTATGGATCGGAAATCTGCCCGG
CAAAATAACCGAGGAGAAGATATCGGAGAGATTTTCGGGTCATGGCAAGATACAGAGTGT
CAAACTGTTACAGACACCAGGCGGAGAAACTTGCAATGCCATCGTGGCATTTATGGACAT
AAAGTCAGCGTCAAAGGCCCACAACAGTGAAAACATAATAGACGGTGTCGTCGTTCAGAC
TCAGTACAGTGAACCAGGCGCCGTCATAACTCAGCGTGCACCAGTCACACGGACACACCA
TGAACCAGAAGTTCATTCAACTGTCACAGCAGTAAAGAAAGAAGCCGCTTCTTCATCAGC
ATCAGGATTTACTTCTTCGCAAAGAAATGTGACTGGACGCTTTACTAACAAACAAGAAGG
GTAAGTGCAGGGTACCAGTTAGCCCTTCAGATATATACTTGTCTATATAATGTAAATGTA
TTCTCACTACTAGAGTAAAGAAAATCACTTGGAGTATTTCATGTACAGCATAGCCTCCCC
TAGGATAACTAGATATTGGCATGGGAGCTTTGTGGAGATGGCGTGTAAGGCAGTTATTTG
TGTTGTAGATTATTTTCATTTTGTGTGTTTCGATGTGGATTAATAGTTTGATTTGAGCCG
TCAGCGTTGTTGGATACCCACAACTGGATAGCGCCGCCGTCGAGACACCAGGCAAACCCT
GGGCACGTACACAATTGTGGATTATTGGAGTTTATTGGATTATCGCATTGCAGCCATATG
GATAAGCCGGCATTAACACTGGATATAACGTGGATATATTTAGTGTTTTTAGCTTCATAG
CTTTGGATAGAATGTTTGTTTCAGTTACAATCGGCGAGTCACTAGACACCGGTGCACACC
TGATAGTGTTTTATATTTCAGAGTCAGTTCGTCGTCGTCGTCATCAGCCATCAAGCATCC
AGATGAAGCATGTCATGTTGATAATCTTGTGTGCGTTGATATATATATATATATTCCAGT
GCTATTTCTACCCTGTGATCAGATAGATGTTCATTTTCAGCCTGCATGATGCATTGTACC
TATTGTATAGCATATAGATGTGGCTTGTCATGACAACCAGCTTACCATCATATTTATTCT
GCTGTGATTCAGCCTGTTGGTATGTTGTAAACAAACAGAGCGCACACTGTTTCTGTTTAG
TGAAAGCTCTGATTAGCATTTACTGTTTTCAATGCTTGTTCACTTTTCGGGCTGGAGATA
GTTGGTACAGCTATTCAGGACTTCTTAACTGGTCAGCCTTTAGACTGCTCTCTCTCTCTC
TCTGATACCACGGCTGGTAGTATACAGTATGTCCAGTTACTTTCAGTAATGGCAATCAGC
AAGTAATAAATTGCCTTGAAATAATAGGGTTGGTTTTTTTTTTTCAACAAAAAAGCCGCA
CGAAAAGTTTTGGTGCGACCACGTTTTAACCCTTTGGTATCAGTTTCGTGCTGGCCGCTT
TTGGCTGTAGAAGTGTATACACTCTAGGCGTACTGTGTCATTCTATTGTATGGTTCACAG
AGTCACACATCAGGTGAGACTGGAACAAAGAAGAGCAAGTGACTGCAACCGTTTTAGATT
GCTGGAGTATATATTAATTCTTCACATGTTAATGTGTATCATGATACACATGTACTACTG
GTGCATATGACAAGCTACTTATTGTGGTCCTTTCAGTTTAAAAAGATAAAATATCTTCTG
GAAAACAACATGTGACAAATCTCGTAGCTATTATGCTTGTCAGAGGTACACATCATAGCA
TCTGTTTATCATTAAGGTCATTAAGAGTAATTGTTCATGGTAAGTTAGTGACAGCTGTTA
CGGTGATAAAAATATCTGTCTCTTTAAAAAAA
>Contig129
GAACTTCTGAAGCTTGTGTTTCGGAAAGGTTGTCAAATAATAGTATATAATGGCTTCGGG
AGTGTTATCTCACATGAAGGATTTTTTTCATCCACATTATGTATTCAATTTTATACTCAG
CATCTCATTTTTTGTGCTGAAAGTGGCACAGCCATTTTGCTATCTGATGTTTGAAGACTG
CATGATGGAGTTGAGAGAATGGGAATTGCTTACATTCCTTGGATGTATTATTGTTTTGAA
GAACAGAAAGCAGTCCTCCTATAGGGATTATGTTGGAATTGTGTGTATGTTTGCCAAAAT
ACTGAACTGCATCTTGTTTGTTAGGCAAAATCCTTTGTATGGTCTTATATACTTCATTAT
CTGTCTCTTACATTTTGTGTTTCTACCTGTTCCAACCTACTCAGGTCCTGAGTATATTAC
TTATTTTAGAGGACCTAATCTCCAGGAAGAATTAGAACGTGATAGAAGAGTGACTTGGTT
AATTGAGTTCTATGCAGCCTGGTCTCCACACTGTGTATCATTTGCTCCAACATTTGCTGA
ACTTTCAGCCAAGTACAACCTGAATAACCTGAAATTTGGCAAAATTGATGCTTCTAGGTA
CACAGACACTGCAAAGTATTTTAAAATAGACACATCATCATGGACTAAGCAGCTACCAAC
ACTTATACTATTTCAAAATGGTAAAGAGGTGAGAAGAAGGCCTGCTATAACTCCACAAGG
CAAACTTATTGCAAAGTTTGTCTTTAGTGAGGAGAACATCATCAGGGATTTTGAGCTGAA
TGAGCTCTATTTTCAGTGCAAGAAGAATCCATTGAAGAAAGAAAAGAAATCGAATTTGAA
TAAACAAAATGGAAAACCAAAAAGTGAATAATATCTTGTAGCATTTATTTAAATATGTGT
AATCACCTGATGTCCTGGTCTTGCTGTGTAGCCTACATTTTATCTACCTTGTCCTGATCT
CATTTTGACCAGTTTTATATGTTTGGTTGCTGTTAGATTTTTTAAATGTGTAGCATCAAC
TTCATCTAAGCACAAGAGGTAGATATTTACATTCTTATCAAAGTGTTACATAGAAAGGTA
AACTAAGATTTCATTTCATGTGAAAATGTAAACATCTGTTTCTGAGTCGTGTTTTATTAT
TTTCAATTATTTTGAATGCTGCACTATTTTAAGATGGTAAATTGATTAATCTTCTAAGTC
AATCAGCTACTACTCAAATTATCCTCTAATATTATCTTTCTGTTTTTATCATCAGGAAAG
ATACATTATGATTTGTTTTAGTCATTACATGAAATTTATCAAGTTTGTAACATGATTACC
TCTTTTGCTGAAATATCAATAATTTGTGCACAAATGTTCTGCTTATGAAAGTAATCAATA
CCTTGATCAAATCAAAATAACTGCTTAAAACTACCACTTTATTCAGTGCATAGCGTTTTT
TCGAACCTGCTTTAATATTTTTAGCAATTGTTAACATAGTCCAAGCCTTATGCAAAATAA
AACAAACCAAGTCGAAAAAAA
>Contig130
CACTTACAAAACAATAAAAACATCAAAAATAGGTTTGGCCTGTTGTGCCAAATATTCAAT
TGACCAGTGTTGGTACAGAGCAGAGATACTAGGCATGGGATTTGGCCCAAATAAGAACCT
ATGTGCCGTACTCTTAGTGGACTATGGATCCTTGGAGTACACAGAACCCACCAACCTTCT
TGAGCTTCCCAGCAATCTGCTACCATACACTGTACAGGCTATCAGATGTTGTCTGTTTGG
AATATGTTCACCTGCTGGCGCACCTGAACACTCAGCCACCAAAGCCATGATAGTAAAGCT
TACATCTGAGCCACTTGTGGCTGTTGTCAGATCATGCACTGATCAGTATGAAGTTGATCT
GTATCACAGAGATGTATTTTCTCAATCAGGACAATTCGCCCCACTTGTATATACTGAATT
GATTCAAAATGGCATCATCCAGCACACTGACAACAGTGATGCTCTGGTTGAAGAGGTTTA
CGAAGAGGAGTGTGAGAGCAGTGATAACAATGAGCCGTCTGGTTGAATACTAGAAAATTC
GGTTCAGTGGATCAAGTTGTTTACGTTTTCTATAATTTCTACTTGCTGCTAGAGAAAATT
TAATTTGTCTGACCAGAAAGAAGTATTGGCTTTTTTGCAAGTAGTATAAGCAGTAAAGAA
ATTTCTTTTGTTTGACATTTTGCCGACTTGAAGTGATGTGGAAGTCATTCATAGGATTTT
TCTCCTGTGATTAATTCTTTTGAAGCACAGAATTTTCTTTGGTTTTATTTTGTTATAATG
TTTATAATATTTGTAAGCAGCGGTGTATGTTGAAGACGAAATTCTTTAATCTGTATGTGG
ATGTATATGGTTCTTATTACTCGAAGTGTTTTAGTTACGCGATGTCTTCTTACAGAAAGA
AATATATTTCTGTATCCAGATGAACGTAATATTGTAAATAAGGAATTGTCTATATAAATG
CTTTTAAAAATATCAGGAAATTAACGTGATCCTGGATATACATTTTATACTTACCGCTGC
TCCAAGCTCTTCTATAAATAATGCCTTAAGTCGATGCTCAACTAGTAGTTTACGATTATC
GCATCCTACCAAATGTATAAACCCTTTGTATTCCTCCTTAACTACAGCTTTGTTCACACA
TACCCAGATATATTGGACTAAAGTTTCCTGCCTTACCGTGATAAAGACTGTGTCGGTTTG
GCCATTACTTAGAAGTATTTACTGTGACGGCTGTTGATCTCTTCTACACGACCGAGAATG
ATTATCGGCTGCTTCATGTCCTTTCACGACGTATCCAAGCATCGTTCAATAAAAAGTCAT
CCATCCGTGGAAGGTCAAGGCCGCAGCCTTTTGTTTAAATGTGTCGTGATGTTTGCAGCT
TTTCGTTCTACACTTTCACAAATCAATAGTTTCAATTTTTTGATTGCTTTCAGCAGCTGT
GACGGATCGAAAATTTCGAAGCAGAATTTCAAGTGGTAGCCTGTGTTTTTATCACTAAAC
CTAATCATACTTGTTTTGTGACAGCGCGTGACATTACCAGCAATTCATCTGTTATATTTC
TGCGTTATAGTTAGTGGATATTGTACCATTAAATAGTAATTTAT
>Contig131
CTTTCTTCCTTAATTCGGAGTTTGGTTTTCCTGCGACTAGCTTCGCCGCCCGGGCTACAG
CTGGCCTGTTATTGATCTAGGAGCGGTGTTTGGTGGTTTCCATTCGTGTCAGCTGATGCG
CGGAAATCTTAACACATCACGTGACTGCTCTGGTGATCAGCCATCACCTTGAAGAGATGA
GGTCATCGAGTTGGACTTCTTTTTATCAATTTACTCATGTTGGAGAAGCACTTCGGTTTG
TGTCATTAAGGAACGTTGTATGTGGATAATGCGCATCTCTTGGTAGGACGATTTACGCCT
GTATACATATCGACCACCCACCACCCAGCTTCACCCAGTGATTTATTTCACAAACAACTT
CAACCATGAGCAAGGATTATGCTCCGTTGCCGTTCTCGTATCTGACCGGAGGTTTGGCTC
CGGAGAAGAAACCAACAGGATTCAAGAAGACCGGATCCGAGAGTGAGTCTGGTGGAGCGG
ATCCAGACGGCGGCGTGCCGTACAGTATATACTCGGGCCGAACGCTGGAACGCGAGACGC
GGGAGATCAGAAATCAGAGGAAGCTATCCATGGACGTGGTGGAATCGCACCTGGACGTCG
CTGATCCCTACCTGCTGAGTACCGGCGCGCTTACCACGGACAAAGCCGACATTCGACGGA
ACAACTACTCGGAAGACCCCCGCTACCGGGACGCGCTGCCGTCGGAGACGAACGCCGGAA
ACGTCTTCTTCCGGTCGTCGGACTGCGGAATGGAGTCGCCGAACGGGCCGCATTCGAAGG
CGGCCGCCGGCTACGTAAATCACGGCCTAGACACGATGACGAAAGACGAGGAACCGGCGC
CGACCGGAGCCAAGAAGCTGCCACGATACGTCGTCACCGACCACGGCCAGTACCAGGGCT
ACCCGGCAAGCAACGGTGGCGCCCCTACCGGCGATCCAGAAGGCGACATGACCGACGGTT
CCAGGGCTAATCCGATCTGGGACAA
>Contig132
CAAGTACTGAAGGTTGTTTAAACTTCAAACAGTCTGTTATCAATTAGAAGTCATTTGGTC
TGTCATAACTAGAACACTCTAAGGTAAATATAACAAGATGTCTAAGTCACATTTCAATCG
TATGACTCCGACATTTATCGCTATTAAATGACTGATGTTGGATATTTTCTGGTTGCCCTC
GATGATGTCAGATATTTCCTATCTGTTTTTATTTTGTGTTGTTATAGAAATGAATTCAAC
GTATTTAACATGGTTAAGTTATACTTTCCTCATTTTGTTATTTTACAAGATGGCTACAGG
TGGATGTACATCGGGTATAAAAAAATGGTTGGAAGACAAGTTAAAAGAAGCCAAACTCTC
CAGAACATATCTGGATCAAATCCAGATGGAGGTAGACACCGACATCGAAGCTGCTCGCGA
GGAACTAAAAAAACATTGTCAGGCCTTGATAGAATACATCAATCAAAAGCACGATTTATT
AAATCAACAATTGGACGATATTCAACGGGAAATTAATGAACATCTAAAAGAAGATAAAAG
TCGAGTTGATAAGGCAAGTAAGGAGATTGTAAAGTCACTGGACCTAAACAAACATTTGTG
TGAACCAGTACCGGGGGTACCCGAGGGCCAAATTGAGGATATAGAAAAGTTGATGTCGGA
TATCAAAAAACAGATTCCACCAACCGAGGCCAGAATGAAACGACCAAAACGAATACGCTT
TGTGGCAGGAGAAAAGGAAATAAACTTTGGAAAAATTGAGAGAATAGATCGGTTACTGAG
GTATGAAGACACCACTCTGACACTGACACACACCTTGTATCTAGGGATAGGATCGATCAG
TGACATGTGTTACCTGGCCTCTGGACTGCTCGTTGTTGTTGGTTTTGCTTCTGGTCGTCG
TTTTGGTTCTGGTCGTCGTTTGGTTGTATTCGACGAAGACGGACAGAAAACAGAACACCA
CCTGAGTCAGGTACACGAGAAAAATAGAAACCTGAGTGGTGTGTGTACAGATAACAGAGA
CGGCAGAGTGTATATAACAGAGTACAGAGGGGAGGACACACCAGGATATGTACACAGACA
CACACCACGTGGACACCAGTGGACACATGACACCATTACAGTTTGTTGTCACCCAGTCAA
AGTAGCCTTGACTAAAGATAAAAATATTATCATGTCTAGTTATAACAACAACAACCTACA
CATGTACGAGGTGTCTGACCGGGGTGACAGTGATTCCATCTGGTGTATACAGATGTCAGA
CTGGGTGACATCTGTATGTGTCACCAGTGATGACACTATTGTCGTCTGTGTGTGGTGGAG
GGAGGTGTGTTTACTGGACACACAAGGACACCAATTGAGTAGACTGGACACAGGACACCC
ACAGATAGAACCTTGGGGTGTGTGTTTAGATGTGTGTGATGATATTTTGGTGTGTGATAA
AAAGTCAAAGTCTTTGTTTTTGTACGATAAAAAAGGAAAGTTTATTAAAAATGTTCTTAG
TTCGCCGTGTGATTGGCCTTGGTGTGTCAAATTGTTAAAACATAAAAATGTTGTTGTGTC
TGACAGGAGCCGTGTGTTTGTATATAAAATGTAGCCTACAACATGTTTGTGTGGATGTAG
ACTTGTTGTATAAAACAGATAATTAGTAAATATTTATTAAACTTGATTTAATTAAAACAA
GTTTGATGTTAAAATATCTGATATATTGTGAGTGTATCAACCTTTGTTAGTTTGTAAACA
AACTGAATAAACAACATTTTATGATAAAAAAAAAAAAAAAAAAAAAAAAAAAAAAAAAAA
ATAAAAAAAAAAAAAAATCAA
>Contig133
ACCAGCGTCAGGCCAGCAGCAACCAACACTGACCAATCTGCAACCTGCACAGGGTCCGGA
GCAGGTTGCTCACAATAGTCAGCAGGCTGCGACAGCTGAACAACAGTCTATGGCAGGACC
ACAGCAACGGATGCCAACACCCCAGCAACCGATGCCAACACCACAGCAGTCTATGTCAGC
ACCTCAGCAGCCCATGCCAGGGCCACAACAGGCAATGCCTACACCACAACAGCCAATGGC
AGGACCACAACAGCCAATGGCTGGACCACAACAGCCAATGGCTGGACCACAACAACCTAT
TCCAGGACCACAGCAATCTATGCCATGTCAACAGCAACCTATGCCAACACCACAACACCC
CATGTCTGCACCACAGCATCCTATGTCAGCACCACCAGGCCCACAGCAACTCATGCCCAC
ACCACATCATCCTATGCATGGGCCACAGCAGCCATATCCTCCCCCCCAGCAGCCTATGCC
AGGCTATCAGCAGCATATGATGGGCTACCCACAGCATATGGGCCCACCTGGCTATCAACA
ACAGCAGTGTATGCCGGGGCCATACCACCCCTACCCCACAGGACTACAGCACATGCCAAT
GTCACACCAGGCCATGCCCATGCAGGATCCACAGCAACATGCTTTGGGTCCATCGCACAC
CATGGCTCCACCAGGTCAGGTCATGCCTGGTCCGACGCAGCCCATGTCGGCTCCACTTCA
GCAGACCACGTCAGCCCCATCACAGGCTGAACCGAACCCCAGTCAGCAAGCTTCAGATGC
TGTACCTTCGGGCACAGCACCACAGCAGCCGCTGTCCACTCAGGCACCACCAGAATCAGC
CCCACCACAGCAGTCCACATCTGGTGTGGGGCAGGCTGAAATGGCCCCACAGAATCAAGC
AGCAGCACCTGGCCAGTCAGCATCAGACCCTCAGCATCAAATGGCAGCCCAACAGGGCCA
GTCGGCTTCTGTGCCACCACCACCACAAGCCACGCAGCAGCAGCAACAGTCACAGCCAAA
GCCAGCTTCAGCAGCACAGTCTGAATCAGCCCCACAGCAACCAGCAGAGAAAGAACCTGA
GAAGTCGGCTAACAGTGAACCAAGTGAATTGATCAAAGAATTGGAAAAGCCAAGTGAAAG
TGTAAAAAAGAATAAATGATGTGTCTGTATTTGAGCAGGAGAGCTGAAATCTTTAGGCAT
TAGCATTTATTTTTTGGAATCAAGATGAGGGAATAGATCTTCTTGCATCTACTTTGAAGA
GCCAGACCGAACCTTTGTATGGTGTATTAAGTGTCATTGTGTGTGTGAGTGTGTCGAGTT
CACTTTTAAGTCACTCCAGCTTGGCTTGACTGGTCAGTCGGGATGAGTTGTAAAACCGTA
GTTCATTTCATCGTGCAGGGATTTATTCTGTCTTGTGGGAAGACTGGGTTTGTGTGGAAT
TAAATCAGCCCATGATCTGGGCAATGTTGTGTCTAGTAACTGTAAAGAAGTTAATGTATA
GTTTGTAATAAAAGAAGTAAACAGAAAAAAAA
>Contig134
CATCGGGCGCCATCACCACTGGCATAAACACGATTCAGATTATCCTGAAGGCGTATTCCG
GATCACTGAACGATATGAACGTCGCATTCACGCTAATCCTCTGCTCACTCGGAGCTCTGG
TTTCCGGCAGGCCAAGCGGATTCGGAAGTTCTCTTCCCACGCAACAAGTTGGATATGGGC
AAGTATCTCAAACAACTAGCTATGGTCAACCTCAGCCTGCCCTACAAGTAAGCAGTTATG
GACAAGCACCAGCTGTCACGCAAACAACTGGTTATGGGCAAGCACCAGCTGTCACACAAA
CAGTTGGTTATGGACAAGCACCGGCTGTCACACAAACAACCGGTTATGGACAAGCACCGG
CTGTCACACAAACAACTGGTTATGGACAAACAGTGGCTACCCCCCAAGTGTCTAGCTACG
GACAGCCTCAAATACAGTCGCAGCCTGTTGGATATGGGCAAGTAACGGCTCCAGCTGTCA
CCCAAACAACTGGCTACGGGCAAACAGCAGCTCCAGCTGTCACCCAAACAACTGGCTACG
GAGTGGCTCCAGCTGTCACCCAAACAACTGGCTACGGACAAACAGCGGCTCCAGCTGTCA
CCCAAACAACTGGCTTCGGAGTGGCTCCAGCTGTCACCCAAACAACTGGCTACGGACAAA
CAGCGACAGCAGCTGTCACCCAAACAACTGGCTACGGACAAACAGCGGCTCCAGCTGTCA
CCCAAACAACTGGCTACGGACAAACAGCGGCTCCAGCTGTCACCCAAACAACTGGCTACG
GAGTGGCTCCAGCTGTCACCCAAACAACTGGCTACGGACAAGTAGCAGCCCCAGCCGTCA
CCCAAACAACCGGCTACGGACAGGCAGTGGCTCCAGCTGTCACCCAAACAACCGGCTACG
GACAGGCAGTGGCTCCAGCTGTCACCCAAACAACCAGCTACGGACAGGCAGTGGCTCCAG
CTGTCACCCAAACAACCAGCTACGGACAGGCAGTGGCTCCAGCTGTCACCCAAACAACCA
GCTACGGACAGGCAGTGGCTCCAGCTGTCACCCAAACGGCTGGCTACGGTCAGGCGACAA
TTGCCACTGCACAGCCGATCAGCTATGGACAGACAACAAGCCAATCTACGAGCTACGGAC
AGACACAGCCACAGAGCACGGGATATAAGATAATTTTCTACAAATATTATGACCACTAAG
CATTTGGCACGAGTACAGTGATGAGCACGCACAAATGTCTTGGAACATGGACCTTTCTTG
TAATCAATAAATCAGTTATGTTCTAATGCGAACGTCTTTACTGGAAAAAAAAAAAAAAA
>Contig135
CACAATGGCATTCCAAGAGCCATCGAGACTCAGGCTGACTTCTGGAAGTCCTACTACAGG
ACAACGGGTAACACACAGCAATACATCGACAAGTCTCACCTGCTGGAGACAGGTTGTGAT
AGCAGCAAAGGTGCTGACATCGTTTTCGTCCTGGACGGATCTGGAAGCATTGGATCACAT
GACTTTGAGGAAGTTAAGGAGTTCGTGAAAAGCATTGTTGGTGGCTTTGAGGTCGGCCCG
TACAGGTTCGGTTTGATCCAGTACAGTTCTAGTGCGAGAACCGAGTTTAATTTGGGCGAT
CACCTCACACAGCACGATCTAATTGAAGCCATCGACAATGTCATTTATCGAAACGGCAAC
ACAGCAACAGACGCAGCACTGAGAATGTTGGTTGATGAATCTTTCTTAGAAAGCAACGGA
GCCAGACCGCCAGCAACCGGCCTGCCAAAGGTGGGAATAATTCTGACAGATGGTCGTTCA
AACAGCCAATCAAGTACCATACGCGAAGCCGAGAGAGCTCATTCGGCCGGAATCATAATG
ATTGCAGTTGGTGTTGGTTCTAACGTTGACCTAACGGAACTGGAATCCATTGCCAGCGAC
CCGATGTGTTTACATCTGTTCCTGCTGACAGGATTCAATGAAATCGAAGATTTGAAGTCT
GCAATCGAAGAAAGAGCCTGTGAAGCTCCAACTGTTCTTGATCCTGAGAATAATGGGACG
GACACAGGAGGCAGAATACCGCCAGGAGAAAACATGAACTGTCAAATCAAAATCTCTACA
GGCGGCGTCACAATCAGCCTGTCAACTGTATCCGGATCACAAAGTACTCTATTGCTGGCG
GAAGGCACTTATCCAAGTGCGGCATTCTACGAGCAGAAATTGATATCAACACCTAACAAC
CCGGCAGTGGCATATATCCCGAATCCACAGGCTACAGCTTCAAGTGGTGACTGGATCATC
TTTTGTAATGTCATCGGCAGCAAAGACACTACACATTGTCACTCGAATCCCTGTCTGTAT
GGTGACTGCGTAGAGATAGTCGACGGATTTAGATGCGACTGTGACGCCAACAATCCGTGT
ACTCCTGAGAACATCCAGAATGGCAACTTCTATTTCCCACATCAAGATCCAGAGAAATTC
GTGCAGTGCGATGCTCACGGAGGATGCTATGTGATGCCCTGTGCTGCAGGAACCGTTTGG
AATCCAGACCTAAACACTTGTAACCACGCACCTTCTAAGTGATCGCATTATCTGGATGCC
TACGTATACGGCACCGAGTTAGATAAATCGAAATTTCGGATAGTTTTCTAAATGTAATAC
AGAAACTACGAATGTAAAACTACTTCAGTAATCAAATAAGTTCTTCGCTGAAGGAAGTTC
TGTTATTGTCAGTCCCGAACCAAGACCTCCCACGCCAATCCAGTTCGAGGCAGAAATACA
AAATCTGTACTGAGAATAGAAATGAACAAACACAATATTTAGTTAGTAAAATAGTTGAAG
TTCATAGCACACACAGTCATTGAATCGATTAGGATTTCAATTGGTCAACAGCTTTCAAAT
TGTTTAATATTGTAATGGATGGTGCATGGTTTTAAATAAATTGTAAAACAGCTGCAAAAA
AA
>Contig136
GTCCTCAGGTAGCAAGTCAAAATGCACAGCCTCGTTTTCGTTGCTTTGCTTACGCTAGCC
AGTGCTCAGCCTCCTGTTTGGTGGACCGGAGGAGCATGCGGTACGAGTCAATATCCAGAT
GCCGGTGAAGCGTGTCCAATTGGCCAACCTTGTCCAGCGCCGAGAGTTGTTGGCGGTATA
GCCGCGCGACCCAACGAATTCCCATGGCAGGTGTCGGTCCGTAATGCTGACGGACACAAG
TGTGGAGGCGTCCTCCTGAACGAACGCTGGGTTATATCAGCTGCCACCTGTACCAGTGGA
ATGCATCCAGAGGACCTAACCGTTGTCCTTGGTGCCGTGAACCGCACTGACGAAGGCTCT
GCTTATGCCGTGGAGGCCGTACTGGAGCATGAGTTGTACAGTGCGTCTAACTTCGCCAAC
GATCTCAGCATGATTAAAACAGTAAACAACATCACGATAGACTTTACCGCCACCCCGATA
TGCGCACCGGATCCGGAGGTTGAATACGACGGCTACGACGCAGAGGCCTCCGGTTGGGGA
ACAATCAGTTCCGGCGGCTCACCCTCAGATGAATTGCTCTATACCACTTTGAGAACAATC
AACAACACCGAATGTCAAGCTTTATTTACTGGAAACGAGATCACAGAAGGAATGATCTGT
GCTGGTGATGGAGGTAATAACGATGAAAGAGATACCTGCAAGGGTGATGCTGGTGGTCCT
TTGGGCTACAAGAATGATGAAGGCATATACACTTTGATTGGACTGACGTCATGGGGTATT
AGCTGTGCTGCCGGCTATCCGGGTGTATACACCAGAGTCAACCGATACACCAGCTGGATC
ACAGAGAAGATGGAGAAGAATTAAGTAGCTTATAGGAAAATGACAATGTGTATTCCGTGT
GCTTTCGTACAGTAATGTACAATAAAATACCACACCCCCAAAAAAAAAAAAAAAAAATAA
AAAAAAAAAATAACCCTCCTTTCTTGAACAAAATTTGGAATTATAA
>Contig137
GCCATTTTGATGTGATATTCTTTCAGAGCCGTTCTTTGTTAGCTGCGCCGTTCCTTCCTA
GACAGACGATCAGCATTTGACATGAGTTTTGGCCGAGGACCACCGCCAGACATCCGCGGC
ATGGTGTCCCTGAAGGTGGACAACCTGACCTACAGGACGACTCCCGACGACCTGAAGCGT
GCATTTGAGAAGTATGGCGACGTGGGCGACGTCTACATACCGCGGGACCGAGTGACCAGG
GAAAGTCGGGGCTTCGCCTTCATCCGCTTCTACGACAAGAGAGACGCCGAGGACGCAATG
GAAGCGTTTGATGGAGCGACGCTGGATGGCCGAGAGCTGACCTGCCACATGGCAAAGTAT
GGCAGACCGTCCGAGTCGCATCGGCGCAAGCCAACCAGCCACAGGAGAAGCTCTTGGATA
TTTTATAACCATGTCATGTAGATGAGGTCATGGGTCAGCATTTGCTTCCTGTAAGGAAAG
AAATGCACAGGTCCTACTCACGGTCCAGGTCCAGGTCCAGATCCCAATCAAGATCCAGAT
CCAGATCAAGGACCAGGAAAGGGCGATACTCGGGCAACAGGTCTCGCAGCAGGAGTCAGG
ACAGGGGAACAAAGCGATATGACCACAGCAAGTCGAGGAGTGCATCCAACAGCCCGAGGA
GACGATCTCACAGTCCATCACGTAGGAGTCCTGAAAATGACAAATGAGAACAGGTCTTGA
TTGATGAGCCTTGAATAGTGAAACATGGTAGGACACAGTCCAGCTGGTGTGCTCCTGTGC
TGCTGATGTTCCAGTGGTCACTTCATGTGAATAAAGATGGAACTGATGGAGGTCTTAAAA
GGGAAGCTGTTTTGGCCGCTGCCAGTGTTAAGTTAAGCAGTCTGAGTAAGGGTTTGCCGA
GTATGTTAGAGCTATGTGCTGTGCTGTGCTGTGCTGTGGAGTCACATCGAGGCTGTCACA
TGTCTGTTACAGGGAGCTGTGTCTAGAG
>Contig138
TTTTTTTTTTTTTTTTTTTTTTTTTTTAATGGAATAGCCTTTATTTGAGGTTGGCTTCCA
GTGTGGCATTTTAGGCAACTGTCTATTGCTTGCCTCGTCCAGCTCCACGGAAGGAGAAGT
TGCCCTCTCCGGCGCCAACGTTGGCGTCCTTCTCCCGTCGGTAGGCGTCTCGGTTGTCCT
GAGAGTAGGCCTGGGTGGGGAGTCCAACCCCTCCGCCACCTCGTGG
>Contig139
GTCACTGTGGCCATCATTGACCTGAAGCCGGAGTTTGAGTATCAGACCGTTCCCAAGGTG
TCAGCTAAGGCATTCCTCAAGGCAAAGGTCAAGAATACATCACCTTATGCCCTCCTCGCT
GGGCCGAGTAACATCTTCTTGGACAACAACTTTATCACAAAGTCTGAGCTGAAGGCGGTG
AGTCCTAACGAGGAATTTGTGTGTTCGCTTGGTGTTGATCCAACAATCCGGGTTGAGTAC
AAACCTCTCCTGAAATACAGAGAACAGAGCGGCCTCATATCAAAGACCACCTCGATGACC
TACAAACAGGTTATCCAGATTAAGAACACCCACCGTGACGTCATCAAGATACTGGTCCTG
GATCAGCTGCCCCTCAGCACTGAGGAGAGGATCAAGGTGACTCTGCTGGAACCCGTCATT
AAGCACCCAGAAAAATATGATCCGACCAAACCAATCCGACTGAACTCCGACAACAACATT
GAGTGGGATCTGGAGATCCCGGCTGGCGAGACCAAGGAGCTGGTACTCAAGTACAGCATT
GAGCATCCCGCCAACGAGGAGATTGAAAGCAAAGTAACAGCATACAGCAGCTCATAAAGG
AATGACCTCCCACGGGCTACCACCACCAACGATCTGTCTGCACATCACACTGGAGAGCCA
CTGTACTAACACCAGCACACACATATACCAAATCTTGTCATCGTTGGTGTCGAGCCCTGC
TCCTCAACTATGTTATCACATCAACGTCTTCTTCACGTTTACATCTGCTCTTCCTGATAC
GCGTATTTGATGTTGTCTTGGCAGAGTGTTTAGAGCCTGAATTTTTATTTTACTTTCAAA
CATCTGATGTCCGATGTTTGTTTATATTTTTACCGCAAATGGCAAACTTTACACGTTTTT
GCTATTGTGTTGTGTGAGTTAAGAGATGAGTCTTCGAAAAAACATGATTGTATTTGAGTG
AGTTTTCCTGAGTGAGGTAAACCGAAGTTTTTAGTGGGTTTACTTAAAGCAGGCTTGGTT
ACAGAATGTCAGTTAATGTACAATGATTATGTCGAGTTTGGACAGATATTTTGTATTCAT
TTCAAATTCTTATATCACTCTGTAACATGCTGATCCAAGGTGTCTGCAGGAAGTAGTATA
TCACAGAGAAGTCTTCTGTTATTTATCCAAACAGCTTTGGTTGCTTTTGGACAAATTCCC
CAAAAAAA
>Contig140
GTAACTCATGTTTAAGCCACTCGTCTGCCCTCAACCTTTGGAAACTTCTGTTCATGGAAT
GTTTGATGAAGTTAGCAGAAGCGAGAAACACAATTTTCAGTTAATACATGGTACCATTCA
GACTCTTGCAAGTCACAGGAGAATTCTCCAAGTCTTCACATCTGTGTTGACCTATACGCA
CACGGAGCAAAGTAAAAGGCCTCCTAGAAGGCACGCCTGAACAACGACCAGTGCCTCTAT
TGTGGGCACACGTTTAGAACCAGATACTCTCTTAGACAACAACAATTCAGTACAACCCGT
TTTATGGCCAGTCCTTAATTACGGCCATTGATCACTGGTCCTAAGAGTGACTGCGATGCG
GGGACATTTTGTTATGTGTATCTTAGACTGTTTTTATGGCTACCACCATTGTTTCTTGAC
TATCAGCTACTTCCTGTGTTCAAGTGTAGGTGATACGAATGACAGATAAAGATGGACTCG
CGTTTTTCAACATATTCAAGTTACTTAGTTAGGCCATGACTAACTAGCACACGCTGAGTG
TGTAACTGGAAATACTCTCTGATGTGTATTTGAGATGCTGAGCTATTGTGATGAGCTCCA
GCTGATGTTTGTCAGGTGTGTAAAGAATATGAATACAGTCGTCCCTGTGTCACCCAACCT
CCTGCAGCAGCATAGAACTGTATAAAGCAGGTTGGTGAAACGTGGGACAAGCTGTGTGTG
CATGTATGCTTGGAATAGTAGCTATTTTTTTGTGGTTGCCAAAGGCTAGGTTTCTTGTGA
GCTGCAGACATTTATAACGGTTCAGGTGTTTTATTTTTGTATTATGTTTTTGTATGGTTC
AAAATATGGTAAATTCCATCTTAGAAACACCATTGTGATATGTTCAAATGTTCTTCATAC
ACTGAAAGTTGTTATGGTGAGGGTCTGGGAACAGCGAAGGTTGTATGAACAGATTTTATT
GTTTTATGTGATGCTCACTGAGAGCAAAATGGTGTGATAATTAGCCTTCAGACACCTCCG
TGTGATCTTATAGTGTCTTCTTGCTGGTTATATCCAAAGTGATTTTTATGTGTTATGTTG
ATAGACAGATGTGTCGGCATGTCATGTGCAACCAAGCAAGTTCTCAGTAAAAATAAAATA
GTTTTATTAAAAAAA
>Contig141
GCTGAAGGAGCTGACGCTGCGTGAGACTCGACTCACCGACCTGCCGATGTACTTCGACTC
CTTGGAGAAGCTTTGCAGCCTCCACTTGGATCAGACGGAGATTGGCTTTACGTTCAGGAA
CGCGCTGAAAATGGGAGGGATTCCCATGCTGCTCAGCGAAGTGGCCCAGCGCCGAGAACA
GATCAACGAACAGGCTCGTGTCAAAGAGAAAAGACTGAGCAGTGCAATCCTGCATCAACC
AACACAAACCTCGTTGAGGACGAATCCGAAACCGAAACCGAAAACTCCGAGCATTTCCGG
CAAGGATCCAGTCATCACAGAACGACAGCGTGAGTCATTCTGTGGCCAGACACACCTGAC
AGTCAGCAACGACATCTTCATCGACCCAACAAGGACCCCCCACTCCCGTGAACAGAGCGT
CGGTGATAGCAGGCAGCTAGACCCTTTCATGGAAGAAGATTGAAATCTTTTTTTATTCCA
AACAAACATCAACATCTTCATTCCCTTTACTACGTTGTTTCTTGCTGACGATTCCTGCTA
ACTCTCACAGGATCAATGAGTGAACATTAACAGAGTACCACCAAAGGCAAGCTTACACTG
ACAGACGTCATTGCCGTGTCTATGTGGCCGGCGGATTGTTTGGGTAATTATCGTGTATTA
CCTTTTAATTGACATGCTTTAGTCTGCTCTCTAAACCTGTCCACTTGTATGTATTCCGAG
TGTGTCTGTTTGTGTCCTACCTTTCTTAAGAGGTCACCTCATACCAGACAGCAGACGCCT
GGTTCTACCATTAGGTACCATTATAAAGAGTCCTGTTTGGTTGGTGGTATGCGACCATCT
GTTCACACTGTTAAGCCCATTTTGGGTGGTACTGNGCTTGTTTTAATGTGTATTGNAATC
TGACAATAATGTATTACCCAC
>Contig142
CGATAGAGTCGTTCTTCGCAACCGGACATTTTCCAACATTTTAGTCTACTTTTTTCTTTC
CTGGTTGTTCACACAAACGGTTCACAATTCCGCCCAAAGGAAGCTCGAAAAAGGGGGAAG
CTTTTGTCCAGGGCGGTTTAACTGCTGCGTGGTACACTTCTATCCCTGAGGACTTGATCC
TCACAGGGCGTCCACTTGACTTCAACACTGATCCACCGTGGGATCCCAGCTGATACTTGT
GCAAGGAGCAGGCGTTTCCAGCGGCCATATCGTAGTGTATTTCCTGACAAATCACAATGA
AGCATGTACTGATGAAAACTGTGTCTGTTGATATCACCAAAGAATCCCCCATTAATATTG
TCAAGCAGAGGATCAATTCCCGAGGTAGAGAGGACAAAGATGATGCCTTTTTTGTTGGTG
ATCTTGGAGACATCATCCGTAAATACAAACTATGGATGTCTCAGCTTCCCCATGTTACCC
CATTCTATGCTGTGAAATGTAATGATGATACAGCTGTTCTTGAGGTTCTGGCACAGCTTG
GCACTGGCTTTGATTGTGCTAGCAAGGTTGAGATCCAGAAGATCTTGGAGCTGAAGGTTA
GTCCTGATCGTATTGTGTATGCTAATCCATGCAAGCAAAACTCACACATCAGATATGCAG
CAAAGAAAGGGATCTCAATGATGACTTTTGACAATGAAACTGAGCTGCACAAGATCAAAC
TGAACCATCCAAATGCAAAGCTGATCCTGCGTATTGCTCCACCAGATGATTCCAAGTCCC
AATGTCAGCTGGGTATGAAGTATGGCTGTAACTTGAAGGCAGTAAGCAGGTTACTGAAAG
TTGCCAAGGAACTGGACCTCAATGTCATCGGAGTCAGCTTCCATGTTGGAAGTGGTTGTT
ATGACAGTGGGGCTTTTGTAGCAGCTGTTGCACTGTCCCGCACCGTCTTTGACATTGCCA
AGAACTATGGATTCCACTTTGACCTGCTTGACATTGGCGGTGGCTTTCCTGGACAAAAGT
CGGCTAAGATCTCATTTGAAGAGATCTGTACTGTTCTTCGTCCTGCTCTTGACAAGTATT
TCCCTGACTCAATGGGTGTACGCATGATTGCTGAGCCAGGCAGGTTCTTTGTGGCTTCAG
CATTTACACTGGCTGTGAACATCATAGCTAAACGGGCAGTACCAAGAGGTGAAGGTACCC
TAAATGGAAAGGAGCTGACTGCCAATGATGAGCCTAGCTTCATGTACTATGTCAATGATG
GTGTTTATGGATCATTCAACTGTCTGCTTTATGATCATGCCATTGTTGAGCCAACTCTGA
TCCATGATTATGACAAGGATGAACCAACATTCATAAGCAGCATCTGGGGCCCCACTTGTG
ATGGTCTGGATTGTGTTCTGGAGAAGTGTTATCTACCAGAGATGAATGATGGAGACTGGA
TCATATTTAAGGACATGGGTGCCTATACCATGTGTGCTGCATCAAATTTCAATGGAATGC
CAAAGCCTCGCTGTTTCTATGTCATTCAAGATGTGTCATGGCACCAGTTGAATTCAAAGA
AATGTGGAAGTGGTTTGCTGCGAGCTGTGTCAGAGATGAAGTCAGGCCATGAGATCCATG
CTGATGCTGACCACTGCGATGTCTGCCCAGCAATAACCGTTGTTGACAATTAAAACATGC
CCAGCACTTCAGCTCTTTACTGATTATATCTGTGTATGCTTGTTTTAGATTTTAAATCAA
TTACCAGTCACTGATGTTCATCAGTATATGCTTAATGACCATTTATCTAGCCACTGATTG
CTCACACATTGTAGAATGTTACACATCTCTTGTTGGTGGTTCTTAGCCTCAAAGAAGTAA
GCTGTATTGTAAGCATGTCTGGGTTTGCCTTTGACTTGTGCTCATGTAACTGGCCTGTGG
CAAATTAGAATTTTTTTATTGTTGAAAACACAGTCCAGTTGCTTACCACCAACCCTCAGT
TAATATTTAATGCCAATATTTGTTACTTGTTTGTTTATGCTTGCTCTGTACATTTCCTCT
GTTTACTTCTTGGAGGTGGTGAAGGTTGGACAAAGCCAGTCAATGGGGGGGTTGAACATT
GTTTTGTGGGTGACATGAGCACAGATTTGAAAGCAAAACCCAAACTAAAGTTTGTGTAGT
TTGATTTTTCCTTGTTCAGCAATGTTCTCTTTGAGGTATGTCAGATTGGGGTTAAAGAAT
GGATCAATGGTGATATTGTCAGGAAATACGTATGATAGGAACGCCTGCTCCAAAATAGGC
CAAGACACTCCCTGATTAAGTTAATATGGAGTCATATCCCAAGTATCTTACTTTGAACAT
GACTTCATTGCCAACTTAGTCAGGTTGTGTAATAGTTGGTATCGTATTAAATTTTAAAGC
CTAAAAAATGTGTTGTGTTTGTTTTATTGTTTCACTCGTGTTTGTATGTGCACTCTTCAT
TCAATAGTTTCTTGTTAATACAATCAAATTCAGATTTCCTTATCCTCTAATGCGTTTCTT
TTAACAATTACCAAATTGTTGTAAATGATATTAGTTGTGTTCCACTGACTAATTTAGTAT
AAATTAGAAGGTAATATCACTACAGCTGATATTGTATTCACAACTACTGAACTCATACCC
GGTGATTGCCATTTAATTAAACAACTTGTGATCTTGTTATGAGTTCTAAATGAATGATCA
ATTAAATAATCCCAGTAACCTTTTAACAAACACACAAGTTCAAAATTTGGCACAGATAAC
CATCCTCAACACATGTCGCTCATGACCTTTATTTGGTTAATTGTTCGTGATAATGTGTTT
AAGGGAGCATGTCATGAATTTATAGGTAGCTGGTGTGTAGGCAACCTGAATCATATAAAA
GCCTTGCTTTTACTTTGCCAGAAACAAATGTTACTTGGTGATTGCTAACCCAAATTTTCT
TTGGTTCTAAGTGCTACTAATTCTGGAAATGTTCATCGTGTATACATTGGTGGCAAAACT
TCGATGGCTTCTCAAAATGTCTTCATTTGACCATTACACGGTTCCACTTAAGTCAGCTTA
GCAAAACTAAAACTCAGTGAATATAGATCGAAATTTAGCGGAAACATTCGTTTGTTGGGC
CGGTAATTGTTATAACTACATACTGCATTGCATGAAGTAAATAAACAGACCTTTCTCATT
AATCACCTCCACGAAAAAAA
>Contig143
TGAACCGAGGTCGGATTCACAGGTGCTTTGGAAGGCGAATCGTCGAATTTTCGCTAGCGT
CACGCACACACGGACCGAAACAGACCGCCAACACACCGATTCGGGCTCTGCATGCTAAAC
CTCTGATCGGCACCATGTCTGACCAGCGAGTAAACCGCGAGGAATTGGTCCAGAAGGCCA
AACTGGCTGAACAAGCCGAGCGATATGATGATATGGCCGAGGCCATGAAGAAGGTGGTCG
AGTCGGGCAGCGGCAGTACTGAATTGAGCAACGAAGAACGAAATCTGCTCTCGGTCGCCT
ACAAAAACGTCGTCGGGGCCAGGCGCTCGTCGTGGAGGGTCATATCGAGCATCGAGCAAA
AGACCGAATCGACCGAGAGAAAGCAGACCATGGCTAGGGAGTACCGGGAAAAAATCGAAA
AGGAACTGAGAGAAATATGCGAGACAGTTTTGGATCTTCTAACCAAACATCTCATTCCCA
ATGCCACAGCCGCAGAAAGTAAAGTGTTCTACCTAAAGATGAAGGGAGATTACTATAGAT
ATCTTGCTGAGGTTGCTGGAAGCGACAAATCAAATTTGGACAGCAACCGAGAGGAATCAC
TGAAGGCTTACGAGTCGGCTCTAGATCTAGCAAAAGAGAACATGCCTCCAACACATCCAA
TTAGACTTGGCCTTGCCCTCAACTTCTCTGTATACTATTATGAAATCTGCAATGCACCAA
ACAAAGCGTGTGAATTAGCTAAACAGGCTTTTGATGATGCCATATCAGAATTGGATAACC
TGTCTGAGGATACATACAAAGACAGCACCTTAATAATGCAGCTGTTACGGGATAATCTCA
CTCTATGGACATCAGATGCCCAAGCTGAAGAACAGGAAGGCGATGGTGCTGAATAACTTA
ATATTCCTTATCGTTTTGCTGTTGTAGATTTTTGTGTTCCATTAAAGTCTAAAATAAACT
TGTCTATCTCGTGGCTAGCTGAGTCAAAAAAAACACACGCGAGCATGATGGTGCAGTGTT
GTACAGAACAAATGTTGGTGATATGTTTGGCTTTTTTTGTTGTTGAGGCGTTTCTGTCAA
GTTCGTGATGGACAAGTTAAATGCCTTTGTCCTGTGTGTGATCATTTTATATGTCGGTTG
CGTCATTCAGTGATTTGTTTTGTTGGTTCTTTCTGTATCTTTTTTTTTAAAATTAATTAT
TCTTATCGACTTCTTTCTGTACAAACACCATAAATGTGAAATAATTATATTTTGTACTGC
ATAAGATGTTTTCAGTTTTCATTAGAACAATCTGTAAATAACAGTTACGAGCTGCGTGAA
TGTTTGAAATGAGATCAGTACACCCCATCTCCATTGTAGGCTTGGCCTTCTTTTCCTGGT
TTTAGACTTGTAGGTGGCAAACAGAAAGCGAACTGGCAATGAAATAAATTCACCGTTTAT
TGGGATTCAAAAAAA
>Contig144
GAGGAAATCTCTTATAAAAACCCGACCGAAGTGGCCCAGTCGGATGGCGGGCTAGCTCTT
GTCTATAACGCCTACGCTTACGGCCCCTACATGGGCACGGCTCAAGTGTCTTTTGATGAG
GAAGGCAAGGTCAAGAGCTGGCCAGGCAATCCGATCTTATTGAACGACACGTGGCAGCAA
GATCCAGAAATCCTTCAGGAAGTGGAGCAGTGGCGTGAACCAATTCTCGGACACAGACAG
ACCAAGATTGGAGAGTCTTACGTCTTGCTACAGGGCGGCTCGCCTTCCTGTCGTATAGGA
GAGTGTAATCTAGGCAATTTGTTCACGGACGCCATTTGGCAGAGGTACATGGGCCAGCCG
TCTGGTTCCAGCTGGTCATCAGTTCGAATTGTATTGTGGAACGGCGGCGGTATAGCGGCC
AGTATTAAAAGGGGGCCGATCCTGATTGAGAACATCATGGAAGTGCATCCATTCCGGAAC
GCCGTGGAGCAGATCTGGATAACCGGATCAACGCTGAGGAAAGTCCTAGAACACTCGGTC
ACCGGATTCGACCCGACCAATCCGTCGGGCAGATTCCTCCAGGTGTCAGGTCTAAAAGTG
CAGTATGACCTATCCAGACCAGAAGGATCTCGCGTTGTCGAGGTGCAAGTTGCCTGTGTG
CGGTGCAAACTACCAACATATCAGCCTCTTGATGACAAGAAGATCTACTCGGTTCTGACC
AGTGGATACCTTGTTGGTGGCGGTGATGGTTACGATGTATTAAGGGATGGCATTCTGAAG
AGGCGAGTTATAGGTAGAGAACCTAATGAAGCCATTGAGTATTACATCAGAAAAATGTCA
CCTGTATTTACTGGAATGGAAGATCGGATTACGGTTAAAAGAGCAGAAACGACCAGGGAC
GATGATGAAATGAAATGAAATGGCTTTCCTTGACAAGAACAAGTCTGTAGAGGATCAACT
AAGTTTCAAATTACTTATCTCTGACTGGCGAGGCGCTTATGAAAGCGGCCTTTTGTTCCT
CGATGGCTATACAAAAAGTCGAACGCATGCACGCACAGACGCACACAAGTGATTGATGAC
ATACGTTCTTAGGTCGTACATTTTAGGCGTCTTCCTTCAGAACTATCCTACGTCACCCGT
TAAAAAATAGTTCGTTCTGTCAATCTGATCAGAAGACGATACGATTTCAAGTTTTCTTCG
AAAAAAA
>Contig145
GTGCTTTCGCCGAGTGGGTGACAGAGACGGGCTTAGGAGCTTGGGAGCTATAGCTAAATA
TCGTCCGGACTCTGAGGGTCTGCTCGTGCTATCAGCGACAGAGTTGGCGGATTGCAGTCC
TAGGATTGCTTCGCTGTTCGACCGATCACACCTCAAGGATTTATAAGAGATCCCACAAAA
GACGGCAATCATGGATCACGACGAGGCTCCGGCAAAAATCGATGTCATCGACGCCAAACT
CGACCGTATGGCTGCTCAAATGGATCTGTTCATGACCTCGAAGATGAAAAAGAAACTGCG
ATCCAAGGTCACTCCCTCTGACGACGAGGAACACGACGACTTCTCGACGGATTTCACGAA
GGATGAGAACGAGGAACGCGGCAACTGGTCCGGGAGACTGGACTTCCTTCTCGCCTGCCT
CGGTTACGCCGTCGGGTTGGGAAATGTTTGGAGATTTCCGTATTTGTGTTACAAGAACGG
AGGAGCGGTCTTCTTCATACCCTACGTCATCATGTTGGTGTTTGTCGGCATACCGATCTT
CTTCCTCGAGCTTACCCTTGGTCAGTTCACAAGCAACGGGCCTTTGACTTGTTGGCAGTG
TGCACCATTCTTCAAAGGCATCGGTGTTGCTATGGTGATAGTATCGGCCCTTGTTGGTAT
ATACTACAACATGATCATAGCATGGTCTCTCTTCTATCTGTTCGCGTCGTTCACGAAAAA
GCTTCCTTGGCAGGAATGTAATCGTGAATGGGCCACTAACTGGTGTGAGGATTATGTCGA
GTTACTGAAAGAGCCCTGTCCGGAAAGTCCCATATTCAATAATTCCAATGGCGTCTGCTG
GAACGTAACAGATCCGAATAACTGGATACCGTTTGGCATCTACAACACATCAGTAGCCGA
AGAACATGACTATAAAAGACAACTAACAACGGAACAGTATCTGAATCGCCGAGTGCTGGG
CAAAGACTTGCCCGGAATTAGTATGGACAACATGGGAAAGATGAAGTGGGAGCTGGTACT
GTGTTTGTTGTTGGCCTGGATCATTGTCGGCCTCAGTCTAATTAAAGGTGTCAAGTCCTC
TGGCAAGGTTGTGTACTTCACCGCTCTGTTCCCGTACGTTGTGCTTGTGATCCTGTTAGT
TCGTGGATTAACCCTCAATGGTTACTATGAAGGCATCAAGTTCTACATTCTGCAACCAGA
CTTCACCAAGTTGAAGTCTTCAGCGGTGTGGAAGGATGCCGCCGTGCAGATATTCTTCTC
CCTGTCTGATTCCTGGGGAGGCCTGATCGCTTTGGCCAGCTATAACAGGTTTCATAACAA
CGCCCTAAGGGATTCCTTGATTGTCTCCATTGGCAACTGTCTAACGTCGTTCTTCGCTGG
ATTCGTCATATTCTCATTCCTTGGCTTCTTGGCTTACACCATGGACACGACCGTCGACAA
AGTAGCCGAAAGTGGTGTTGGCTTGGCGTTCATTGTCTACCCCGCCGCTGTAATAAGGAT
GCCTGTCTCTGTCTTGTGGGCCATTCTTTTCTTCATTATGCTGATAACCCTGGGACTGGA
TTCTGAATTCGCCCTCATTGAGACAGTAACAACGTCCATCTTGGATCAGTGGCCATCGAC
TCGGAAACGGAAGTGGCTGGTTATCATTCTGACGTGTCTCGTCGGATTCGTTCTTGGATT
ATCTCTCTGTATGGAGGGCGGAGCTTACATGCTACAGTTGATGGACCATTATGCAGGAGG
ATGGAACGTATTATTGATTGCCTTCAATGAATGTATCTGCATTGCCTACGTCTACGGTTT
CTATCGCTACAAGGAAGACATCCGTATTATGATTGGCAACACATCATGCTTCATGCCATG
GAACTGTTGTTCATTCTGGTGGGCTGCCTGCTGGTACTTCTTCACACCTGTAGGAGTTGT
GTTCATCCTCATCTATTCCTGGGTCGACTACTCTGAAGTGTCGTACGGCAAGTATGAGTA
CCCGACTTGGGCGGCAGGTCTCGGGTGGCTTATGACGCTGGCTGTGGTGGCCGGTATGTT
TGGCACGATGATCGGCACCATAATCAAGCAGTTGATCCGCGGGGAGTCAGTTGTAGATGT
CTTCAAGCCGACCAGGTACTGGGGCCCGTATCTAAGGAAGCACCGACGTCTGATGCTCCG
CTATCTGCAGCCAACCGAGGTTGATCTGGATCCATGGAAAGAAGACAACGGATCTCCAGT
ACAAATGGATGACATCAAGCCCAGTGTAGGCGAACCGAACTTGGCTTATACAGTAGAGAA
GTTCTAGAACCTGACTCCGAGCCTAACAAATCTTGTATGTAAAGCGGGGACGCCTGTTTA
GAAGACTTTTTTACATAGAACTCTTACACACTCAAGCACACATTCACATGCTCATATCAC
AGACGTTTCTCCGGCGCTACATCTGTAGCCTAAATGATGCTCTCAAGGCTTCAGACATGC
TTACGTCGGTTAATTCTACCGACGACGAAGCATGTTTTTTTAAATATTTTGATAACCTTT
ATCTTACTATTTAAAATATATACCGAGATATACAAGAGATGTGCACGTGTGTAGGTTCTG
ACTGTAGACACGAAGGCGCCACACGTGTGTGTCGGTGTGCTTTGTTCGTTTGGTTCTGTC
GGCAATAAATATTTCTACAAATGTCTCGAGCGAATTATCCTTTGGCTTTGGTTTCGACTA
TTTTAAATCGATCCAGAAATTCTGCAGACGACGACAGAAAGGACCAGAAGGCTTCGTTTT
TCGTGTTCCTGTAATAGTTGAAGATTAACTCAATGTTTGTCAGCGATGCCCACTCGTATA
ATGTACTAATGTGTTTATATGTGAACTCGTGTAACAGACAGTAATAAAAAATGTGTGGGT
TTGTTCATCTCCACGAAAAAAAAAA
>Contig146
CTCTAAATACACAGACGGACACACACAGAGACAGACACAGACAGACAGACAGACAGACAG
ACACACAGACAGACACACACAGACCGACAGACACACAGACCGACCGACAGACACAGACAG
ACACAGACAGACCGACACACACACACACACAGAGACAGACCGACAGACACACACAGACAC
ACACAAAGAGACAGACATACAGACAGGCAGACAGACAGACAACGTGCATGTGTAATTAAT
AACCTGGCCTATGACACACACACACACACCTTCTTACTGTATACATCAGGCCGTTCGCCT
TGCGTGCCGACTGGTTGGTTTTGTTCTCTGGCAAGGCCGGCAAGTATTGTTCGTACTGAT
GCTGCTAGCTGTTGCCGTGTACTTGTCTTTCTGTTGCAGGTTACCGCTGTTGATGTCCGA
TCGACTCATCTCATGAATTCCATGCTTCAGTTCTGTCACCGACGATAATTCGTTCTCGGT
TTTTTTGTTTTGTTTATTTGTTTATTATTGTTTTGTTTTCCTCCCTCGACTACATCACGT
TGAAATCCAAGAACTAGAAAGGCACCCCGAACTTGTTACTATTGAAGACCACGATGTCAC
ATTTGTTATCCCCAGTGATATTATTATTATTATTGTTAATGATTATTATTATAATTATTA
TTATTATTACCCTGTATGTATATCTCTTGTATTCTCTTAACATTTTTGTTGTTACACCTA
ACCTGCATATTAAGACAGTATGTATACACTTTATGTATTTTAGCCCCGCTGACGGGATGC
TTACCTAGAATGTACATGTAACCGAACATTTCTCTTTATCGACTGTCAATGTCTTCTCCA
GGAAATACCTCAGTTAATAAATAAACATTCTTTTTCAAGGCTAAAAAAAAAAAAAAAAAA
AAAAAAAAAAAACCCAA
>Contig147
TTCAAGACTCGAAGCAGACGTTTGGAAGACGAGTAGAAGGAATTCACAGCTGTTTTGATA
GAGTTAGGGGTGCATCTGAAACGTACGTGTGTCATTTGTCTCCAAGACTCGAAGCAGACG
TTTGGAAGACGAGTAGAAGGAATTCACAGCTGTTTTGATAGAGTTAGGGGTGCATCTGAA
ACATGGCTTCATTCCACTTTGTGTTGTGTATCTGTTTTTTGGCTCTGGGCTCCATCCAGT
TCTGTGATGCTTGGTTATGGAGCTGGTCGGTTGGCTCACGTAGTACCATCACAGGCAGGA
TCAGTGGCATACCCGGCGTGACAAGGAGCTGGTCGGTTGGGGTAAGCTGGACATGGAGGT
TTGCCCGGAATCAGGACAAACTCGGACAGTGCCTACAGCTGGCTGACGCCATAATAAACC
GCAAGGAATGGGAAGCGGTCGAACCGAGAAGGCAGGTCGAAATCGACGGCCGAGCTCGAG
AGGTTCTTATCTGGCACACCGGCCCCGACAGCTGCAGCCTGATTGGCCTGAAGAACGAAG
ATTGTCAGGCCTGTCTGCGGAAACAGTCCTGTGTACAACGGCTCGTCAACGCCATACAGG
ACACTGATCTGAAACAAGGAAAGGATGACATTAGATACAACTTCCTGATTGATGAAAACG
GTGCCATCTATGAAGGACGAGGATGGGGAATTGTCGGTCAACACACCGAAGGAAAGAACG
CCATGTCCATAGGTGTTGCTTTGATTGGAGACTTCGGCAAGACAGAACCGAGCCAGGCGG
CTCAAGACGCCTTGAATTCCTTGATATTCTGCGGCAAGATGACCCAGGAACTGACGCCTG
ATGTACTCTTGACTACGAGCGCAGATATGGCGGGCCAAGCCTTCTACGACATGTTGGACA
GATGCAATGGCCTCTGCGTTACCAACTAAAAGCCAAGAACAATGGTAGACGGCTACACAA
AGGGATAATCAGTTGAATTAAATCCTGGCTTCTCTTTGGTGTTTCGATGCGCTTTCTTTT
TTTCCTTTCGTGATTAATCAGCACTTAATATCAGTTACGCTTATACAGTAATCGTGCAAC
AAATACTGTCTGTTCTGCATAAATAAAACAATAGTACATTCTAAAAAAAAAAAAAAAAAA
AAAAAAAAAAAAAAAAAAAAAAAAATTAAAAAAAAAAAAAAG
>Contig148
ATTATTGGAGACGATTAAACGGCGAAATGGCTTCTGAAGGGACAAGTCGTGACCGAATTG
AGGAAAAGACTCGGGAGTTGATCACTCGACTGGAGGACGACTCAGACGATAAGTCAATTG
AGTATCTCCTGGGATGTCAGCCAGAGGATCTCCGAGCCGCTTACCTCCCTGACCGGCTGT
TAGCTTTCCTCAGATCACGACCCGATGACTCCGATGACTCCGCTGACTCCGATGACTCCG
ATGACTCCGATGACCTCTCTGACCTCCCTGACCGGCTGACACCTCTCCTCAGATCACACC
GTGATCTGTTTATTGACATTCTGAAGTCAGAGGCCGAGGCCAGGACACGGACACACGCTG
AAGTCTGCGAGATTGTTGAACAACAACACCAGTCGGAGCCCTCCCGGACACCAGACAAGT
TGGCAGACAAGGTGACAGACAAGTTGGCAGACAAGTTGGCAGACAAGGTGACAGACAAGT
TGGCAGACAAGTTGGCAGACAAGGTGACAGACAAGTTGGCAGACAAGGTGACAGACAAGT
TGACAGACAAGTTGGCAGACAAGGTGACAGACATGTTAACACGTGTCTGTCATATTATGG
CCGAAGAAGACCCTTTGTTTTCGTTTCGTCTGGTTGGAGTCGGGTCTCACCACGACGGCA
CCAAGGTGTCAGGTCAAGGTGACCTGGACTTTATATTACAATCACTATACCAACCAGGAG
AAGGGTCAACGGTCAGGTCAAGAAAGAGACCAGTAAACAGTCAGTCATGAGGACACACTT
GACTACGTTACCTTGGGTTTGTTGGTGATGTCAGGTGGTGATAACTTGTGTCAGTTATCG
ACCAGTTTACTGGAAAGTACACTAATTCGCTCGGTGCCAGAGCTCCAGTCTGCCCTCAAA
CTTATTAAACTTTACAAAGAAAAGTTCTTTAACTTACCTGGTCCAGGATTAACACCTTAC
TACAGACATTTAGAGGAGAGAGTGTTTAAATGGCTGGTGTCGGGGGGGTGTGACATTGTA
CTGGGGGCTTCACCCCGTCACCCTGACAAGATGGTTGTAGACATACTCGGACGCCAGGCA
AAGGCCGTGTTGTTGCTGGCCACACAAAGCCCACCACTGACATTGGATGACACCAACAGA
AAAAAACTGAGAGAAATTAAAGAGAGAACTGTCAAGTGGATTTATTACAGCGGAATGTAC
CCATCTTTAAGATCAATGATTGAATCAGGACATCAAAAACCACTTATACAAACTGTAAGT
TACGCCTTTAAAAGTTTAGTGTTACAAGAATGGATAGAAAATGAAGGAATTACAACAGAA
AATCTTGTAAGGAACGTTATGGAAAAATACATTAAACGATTGAAGTCGAGAGTCAGTCAT
CCATTTTTGCGATCGTTCCGGTCTCTTTCTGTTGATGTAGTCAAGCCACATTTACTTTGT
GACTCGGGTTACTTGGACATTGAGGACTCGGTTCTCTCCATCTACCTGAACAATGTCAAA
CAAATCGTCAGCCAGATTTCTCGTGTGACTGGCAAGTAGAGGGCCTGCCAAGACACACTC
CGACAACAATCAGATTTATGTCACCTGATAATAACTTCTTGTTATTGTAAATAAATTTGC
TTATGACTTTTGTTTTAAAAAA
>Contig149
GTACTACCTAAAGCAAATACTTCCGTTCGTTATGACCGTTCGCAGCGAAGATGTCCCTGG
CATTCTCTGCTAGACGTCTGTCACTCAGCCTTCTCTGTAAAAGAGCTAAATATCCTTCAA
ATTATATAGCTGGTCTAGCAACCTGTACGCGTTCCCCTGCATCATGTGATGGAACTTCAA
CTATTAAAGCACCAGAACCTTCACTGGTCCATCATGATTTGATATCATCTGGTCATAACG
TAAACACTTGTGGGTTGACACGGAACGGGACGTCACTGTCTGGGAATGTAAGCAGCCTGT
CTTCTCTGTTGGAAGAGCTGACCGTGAATACTAGTCTTGTTCCAGAAGGCCAACAGGACA
ACAGAAAAGAAAAGTATATCCTTCCAACAGTGTCCAATTATTCACAGAAGAAGATCCTTG
ATCCAGACACTGTTCATCAACGATATGAACTACCCACTCTGTTCAGTGAAGTTCAGGAAA
AGCTAACTCCTGGCCTGGAATCATTTGTCCCCAAAATAGATCCGGATCCACTTCAGAGGG
TGATTGATGAAGGTTCAATGCCTCTGGTTAAGGTGACAATGCCTTATCTGTTGAGAATCA
GACGTCACAAAATGAAGAAGCACAAACTGAAAAAGTTTCGCAAGAGGATGATTTACCTTC
ATCGTAAACTTGCTGAAATCAAGAAGAGAAAGAAGGAACAGCAGTTGGTTGAGTACAAGC
ACATGTGGGAAAAGCGTGGCGAAGAGTTTGACCCAGAGAAGTTTGTGCAGGACCGTCTTT
TGCTGGCCCGCAAAGGTGGATATGGTGTTCCACTTTTCCAGGGCAAATCAAAGCGATGAT
AAAAAAACACAATAAATAGCTCTTGACATAATCCATTTCTCTGTAATACTGATCTAGCTT
TGAATGGACTGTATGCTACTAAATGATAAAGTGTCCATTTTAAATAAATATGACTTCACA
ACTGTATGTGCTTTTATGCCAAATACACTTTTGTGATAATAAAAAAACTCAGCTGAAGTC
AGCAATGTTCTCTTTTAAACTGATTCAAAATTATCACTTAACATACAACTGGTAATGCCA
GATAGCTGCATTTCCTTTCTCTTGACGAATGCTTTGGAAAGCCTAGGAAAAGCTTGATGT
TGATCTGATTTAATATTAAAAAGATGACTGATCATACCTTGTAGTTAGTTTTGTTTATAC
ACAATTGGCCTTTTTAATTATGGTTTCTATCCATCTAATGAATATAGCCTAGATGATCCA
TACAGAATTAATCACCAATAATTAGATTAAGCTGACATATCTATAAGACATTGCCAAAAT
ATTATTACAATAATTATTTAAAAGC
>Contig150
AGAAAACATGGCGAATAGAACAGTGAAAGACGCTCAGTCAATAAAAGGCACCAATCCACA
ATATCTTATTGAAAAGATAACAAGAACTAGAATATATGAGTCTAAATATTGGAAGGAACA
ATGTTTCGCTTTAACAGCCGAGTTGGTCGTGGACAGGGCAATGGAGTTACGCTATATTGG
TGGTGTATACGGCGGCAATGTGAAACCAACTCCCTTCCTGTGTCTGTTGTTGAAAATGTT
ACAGATACAACCAGAGAAAGACATAGTAATATATTTCATCACACAGCAGGACTACAAATA
CACTAGGGCTCTTGGTGCCATCTATTTACGTCTGACAGGAACATCAATGGATTGCTATAA
ATACCTGGAACCTCTTCTTTTAGATTACAGAAAAATCCGAGTAATGGACAAAAATGGAGC
ATTTCAATTGTCACATATGGATGAATTCATTGATGGTTTGTTACATGAAGAAAGAATGTG
TGATATTATATTACCACGAATACAGAAAAGACAAGTGTTAGAAGAAACCAACCAGTTAGA
ACCTCGTGTGAGTGCCCTTGATGATGACTTGGAAGACATAGAAACATCGGATGAGGATGA
AGATTTTGATAAAAAGGATAATGAAGTGGCACCTCCAAGTCCAGATAGACGTACAGGATA
CAGAGACTGGGACAAACCAAGACGAAGTCCTTCACCAAGATATAGAAAGCCATCTCCACA
CAGGAGAGAGATACGAGATCACCACAGAGATGTTGGTGGTCATGACCACCACCGTGACAG
ACACAGAAGCAGGTCAAGAGAACGCCACAGACACCGTGATAGTCACAGAGATCGAGAGAG
GGAGAGGGAGAAGAGAAAGAGTCACAAGCATGATGATGATGACAGACATCATCATCATCA
TAAAAGTAAGAAATCAAAAAGGGACAGAGACAGCAACAGAGAAGACCCAGAGATCAGATT
GGCAAATGAACAAAGAGCAAGACTGGGACTGGCACCATTACGCCCATGATTGTGTATATT
GACCTTAACACAGTTAATCCACTTGTGTGCATGTGTGTTGGAGAGAAAGAGGGATTTTAA
GCTGAACTGCTTTGAGGACTGGTATTTGAAATTCACTGTATAGTTGGACAAATGTAATAA
AACTAGTTTTATATATGGGCCTAAAAAAA
>Contig151
GGGTGATTATACTAAATGGGAAGAGTCATTTTGGCATCTGATAGAAAATTGTGAAATTAA
ATTACCTGAAACTACCAGCACATGTCAGAAGGATGGAGCTGAATGCAACTGTTCAAAGAA
CTCTAACAAGAAGAAACAGTATGAGACATCTAGTGAAGAAGAAGATTCTGATGCAGAAAC
TAATTCCAGTATGTCATCTGGCCTGGTTGATGTTGAAGACTTGGGAAGAGTCATCGGGGC
ACTTAAAGATGCCAAGGCTACAAAGAATCTTGGTAAATTAGCTGCAGATGGTGTGAACAC
TAAGCAAATGATTACACCAATGTTGCGCAAAGCTCTTGAGAAACAAGGTTACAAGTTAAT
AGGATCCCATTCTGGTATTAAGCTTTGCAGATGGACAAAGTCAATGCTGCGTGGTAGAGG
TGGATGTTACAAGCACACCTTTTATGGAATAGAAAGTCACAGATGTATGGAAACAACACC
TTCATTAGCTTGTGCAAATAAGTGTGTCTTCTGCTGGAGACATCACACTAATCCTGTTGG
TACTGAGTGGAAGTGGCAAATGGATGATCCACAACTTATATATGATGGTGCTGTGGAAAA
TCATCTAAAACTGATCAAACAGTTCCGAGGTGTCCCTGGAGTTAAAGATGACAGATATCA
GGAAGGTTTACACCCTCAGCATTGTGCTTTATCTCTTGTTGGCGAACCAATCATGTACCC
AGAGATAAATCGCTTCATAGAATTGCTGCACAATAATGGAATCTCCTCATTCTTGGTGAC
AAATGCGCAGTTCCCTGATGCAATAAGAAACTTGGTGCCAGTCACACAACTGTATGTTAG
TGTTGATGCTAGCACTAAAGAAAGCTTGAAGAAGATTGATAGACCTTTATTTAGAGACTT
CTGGGAGAGATTACTGGCATCCCTGAAGGCCTTAGCATCTAAGGGTCAAAGGACTGTTTA
TAGGTTGACCCTAGTCAAGGCTTGNAATACTGAGGAACTTGATGCTTATGCTGAACTAGT
TAAGATT
>Contig152
GGATACAGCATGGCTTTCTGGTCAACTCATCCGATGCCAATGTCTCCCATGTCATACGTG
ATCTGCACCGTGGGGCAACGTATGCAGTATCCGTAGCCAGGGATTTGAGATATGCCAGAC
AGAGTGAAACAAAGAAGATAGTGATCAGCCCACATCAAGCTCCATCATATTTTGCTGTAA
TTCCAAACGAAGATCAAGGAATGGTATACTTACAGTGGAGACCACCAAAACATCTGCCTG
AAACAAACTTTACTTATGGAATATACAGTGCTGTCAATGATGATAATTACACACTTGTTG
ATGAGGTCAAGGAGAACCAGAACAGTTTTGCTTTAACAAGCCTAAAACCTTCCACTTTGT
ACAAGTTTAAAATTCGAATGGATGATGTATATGGCTATCCTGGAGAATTTACACCTGTTG
AGAAGTTCAAGACACCATCGCAAGAGAAGTGGCATCCTTACGTGTCGGCTACAAGTTCCA
CAGGTGGCATCAGTCATTCCATACTGACAGCCATAGTTGTGCCCTGCGTGCTGATTGTTA
CCGTCCTAGCTGCGGCTTTGGTTATCTATGTCCACCGCCATCGACGTCTACAGAGGAGCT
TCCTGTCCTATGCCAGCAGTCACTATGATACCAGATCTGGTACGGCAAGGCTCAGCACCT
CGGACGACCTCGACGAGGAAGACCAACCAATGATCCAAGGCTTCTCCGACGACGAGCCCT
TGATCGTGGCCTAACGCGGCGGACCCCCCACCCACCCACACCGATATGTTATCATTTGTT
ATTCTCCATGTTTTCCGACGAACATCGCATCTGTCCACGATACGTACGCCCGATCTCTGC
ACACACCTTTGCCTACTGCACACAATCGACCAGATACCAACCTGTCAATCAAACAACGAT
TCCTTAGCCACTTACTTCTCTGCTGTATGAAGGCTGTGCTTGTAGTCCCATGTTTGAAGG
GGTCGGGTGGAGACTGTCTTGACATATCAAGTTGAATTAAAGTATTACTAACTTGCAGTT
GTTGGCTCACAGATTCTAGTATTTACATTTGTTACGTGTGATGATATTGCAGCTGTCAGA
TGATTTAGTCCCACACTTGTGTGATCGTCCTGTGCGTGTCTGCGCTGCACGTTAACTGCT
TGCTTCGTGATGCCTGTGCGTCTTACCAGTGCCTAGTTTATCCAATAACCGTGTCGCACG
CCGAAACGGCCACCGGCAAAGATGTAAACACGCCCAGCAGTGAAGTACGCCCGCCTACTG
AAGTATTACCGACAAACATGCCTGGCACACCCGAGCCTGGGGCCAGATCATAAGAAATCC
CGCACGTCTGACTGGCAGACTTCAGGCCAGATCAATTCGTTTATCTCTTACGGTCAGACG
TGAGCAGTACATGCGCCGATGTGGTGGCGGTTTGCCCTTCTTAACAGCGGTCGTAGCTGC
TTCTGACTCGTCTCTGTTATGGCCTCCGGCGTGTGATGAAGTGCACGTTTGCCGTCTCGT
TTACATTCCACTGTTTATTGAGGTGGTGGTGTTTTTGTATGATTTTCACTATAGCGTGTT
CCGTTATAACAGCGTGTTTATTATACCATACATTTTCGACCTGTATTCCAGTTTTGTAGC
GTTTTAATTTCACAACCATCTAACCGATGAATGATTGTTTTCTTCCTTTCAGTCAGTTTC
GGTTTTGTAAGAATGTATTTTGGTATAGTAAAATACTTTGTTAACATGGCCTGCTCTATC
ATAAACATTCAAAAGGAAGCATCCACAGAAGTGAGGTCGATTCTCTTAGTGGAATATTTG
TTTACGATTTTAGAACACCAGCTGAGGTGTTCTGGGTTTGGCTAACCACTCTATCCGCGT
ACGTAACGTAGTTTCTAGTGCAGGCTTGTGACAGTGATATACTACAGTGTGTACGTAATA
CAGTATTTTGTCATTTACCATGCTATTCAATTCATTAATCTTTGACGCGCCATACATCTT
TATGGGGCGAAATAGACGGGTTTTTAGTCGGACCACCCTTTTAATCAGAATACAGAGTCA
ACAGCTGAAATATTGAGATAGTTTCGTATCACTACAAATCAGTAAGAGCGTTTGTTTTGT
TGTTTAAATGTTTTGTTGAGTTTTATAAATTGGCTGCCTTTCTTTTAACGAAAAGAATAT
GTAAATAAATGTACTTATCGTCAAAAAAAAAAAAAAAAAAAAAAAAAAAAAAAAAAAAAA
AAATAAAAGAAAAAAAA
>Contig153
CGTCTGCTCTGTCGGTTGGAAGTCTAGTTAAACTGTTTACTTACTAATCAGCCAGCAATC
GGTCTGACGGCTGTCAGAATGCCATAATGTCAACACGTAAAGTCGTCGTCTGACACCCTG
GTCTATCAGACATAATGTGTTTACAGCTGAGGGTTTATGAGACAATGTGTTTATGACGTA
CTACATCACACAGTTTTATGATCGGCTTTGTTTTGATACCGGAAACACTGACTTGTTGAC
GCTGTAGGTTGCCATGACGACGAGACGCTAGCCGATCGGACGAGCCACGTGCCAACAGCG
GATCCGGAAGGAGCGCACAGCCAATCATGGATAGCAAACCGAAGGACAATGACAAGCCTC
TGTCAGACAGCACCTTGTCCGACATGAATCTGACCGACACCGGCTCGACCGTGGACCAGT
CACCTCTGACGTCAGAGAAGGCACACGCACCTGACCGGTGCTACGTACCCCGACGTTACG
TCATCGTCTGCCTGATGTCGGCCGGAATGTTCATGGTCCACGCCATGAGGGTAAACCTTG
CCGTCACCGTGGTAACCATTCTAGACAAAAACACTCTGACGTCACTAGGAGGATCGGCGT
CTGACCTGCCACACGTGACGTGGGATCCTGTTCTGATTGGAGTGCTACATTCCGTCTTTT
ATATGGGATACCTAGTCACACAAATACCAGGAGGTTACCTGGCTACTAAACTACCCTCTC
ACAGGTTATTTGGTGCCTGCATACTGACCTCAGGTGTCCTCAGGTGACACCCAGTCGTGG
GCCAACCCGCACTCAGAAGTGAAAATCATCAACGAGAAGGGTCCACTGGATGAGGGACAG
AAGCCGTATGGCACCTTCCTGGCTCAGATAGACTAATTTGACAAAGTGTTAGAAAACGAA
GCGACAGTACTCAAAAAGGAAGCCATTGTCCTGGAGAAAGCCGCGCTGGAAGAGGCAAAG
GTCCTAGAAAAAAAACTTGAAAAGGAAGCAAAAGTCTTGAAAAAACGACTGGAAAAGGAA
TCAAAAGAAGCAAAGGAGCCAGTGGAAAAGCAGACGAAAGTCTTGAACGAGAAAGACAAA
TCGGCCTTGAATAATGATAAAGGGATCACTAAGGACAGTGGCGGAAGTGATAAAAAGTCT
GACTAGACAATGGCTTACTTGGGATGTCACCTGTCAGCTGAGCTATCGGTCAATCCGTTG
CTCTAATTTTGTCAGCTGAGCTCTGGTCATTTGTTTCCTGTTTGAGTTCATGTTGTTGTT
CTGATATAAACATATCTTTACGGTGAAAAAAA
>Contig154
GTTTGTATGTAGACAGTCAGACACAGTCACACAGTCACACACACAGACACAGTCACACAG
ACACAGTCACACACACACACACACAGACAGTCACACACAGTTACAGTCACACACACACAC
ACAGTCACACACACGCAGTCACACACAGACACAGACAGTCACACACAGACACAGTCACAC
ACACACACACACAGTCTCACACACACACACACAGACACATTCACACAGACACAGACACAG
TCACACAGACACAGTCTCACACACACACATACAGTCACACACACACACAGTCACACAGAC
ACACAGACAGTCACGCTCACACAGTCACTTATTATCACAGTTACGTTCACAGCCACATAG
ACGCACAGTGTGATGTGTTCTGGATACAGTCAGACAGTCAAGTGAGAGGACTGTACACGT
GGACTGACCTGTAGACAGTGTATTCTATCGAACGGTGATTTGTTCAGACGTTCATTTTGT
TGGTTCTCGGAAAGTAAACGGTCGTCGACACTACTCTGATAGCGCTTCTTGTACCGGAAG
TGTGAGTGTTTGTGTGTCCACGTGTCTGTGTACCACGTTCACGTGTTAACGTTTGCTCGT
AGCCGTGTGCGCTTGCTCCCTGCACGAATTTGTGGCGCCGGTGCGCATGCGCACACGACG
GAATAGCGGTTAGAAGTGCAGACTTCCGCCGAATGAGATCAGCACCAAGAGTGTGGCTAG
GACAGCCTGGAAATCACACACACCCCCACCCCTAAAAATGTTGTTGATTCTCACCTGACA
CGAAGCAATACAGAAAGCTGAAAGCACCGATCCGCTCCCTGGTAAGAAATCGGCGGACCC
TGAAAGCTAACATTGGGCGGATGGTCATGACTTTTATCAATGTTTTAAACTGGAAACGCA
ACTCGACCGCCGACTCCATCCCAGTCTTCGTCGGTGGCGGCCTGAGTCACGTGACAGCGC
CGACCCGGTGACGTAGCTGACGGCTTACCGATCGGACGGACGTGGTTGGGTTTTATCTGG
GTAAGAACCACGCTATCCATCGCCTCGCGTCTACAGTTTTATGTCTGTTTGTGTGTGGAT
GGCCGGGTCTGCCTAAACATCCGGGCATTGTCGCAGCTGTGCTTACACTAGCGTCGTGTC
AACAACAGTCGTTCGCGTTTGCGTGGATGCGAATATATATAATAATATATGTGCGTGCGT
GTGTAATTATATAATGGTGCATATATGTGTATATGTAAAACTGTGTTTAACAACACTGGA
TTATGTATACCTGATCAAAATTTGATTTTCGAAAGCAGACTTTTCACTGCCTCATTAAAG
TCAGCAAATTGTCTTGAAGCTGTTTGAAATGTACTCAGTATATTGTAACATAACTAATTT
GAATAAATAGCGATGTTCTACCAAAAAAA
>Contig155
GACCGACCGACCTTCCGACCGACCGACCGACCGACCGACCGACCGACCGACCGACCGACC
GACCGACCGACCGACCGACCGACCGACCGACCGACCGACCGACCGACCGACCGACCGACC
GACCGACCGACCGACCGACCGACCGACCGACCGACCGACCGACAAAAAGACCGACCGACA
AAAAGACCGACCGACAAAAAGACCGACCGACAAAAAGACCGACCGACCGAAAGACCGACC
GACCGACCAAAATACCGACCAAAAGACACACCGACCGATTTAATGTATGAGAATAAATTG
AAGAACAAGTTATATGTAGTCGGGTAGGTGTCTGGGTAAGAAATAGTGTGGGTGCGGTGT
GTGCGCTCACATTTCCCCAAATAAAATCTTATCTGTTTCATATTTGTAAAACAAGTGATG
GTGAAGTTAGCACTGTGCGCTACTAATCTTCTGTATACCTAATTGAATAGTATTCCATTG
TTTTAATCTCGTTTCTCAAGTAGCAAGGTTTTCGCCGAAGTTCATTTTAAAATCGCCAAA
TTCACAAACTCAAATTAAAGGGTAGGCAAAAGCGGAATCTTAAACTAGTTTCTTTAGTTA
TCTCATGCATCGGTTTAAGAATTTCAGTGTATGTCCATTTGTGGCAAAAGTCCAAACTTA
GGCGGCGACGTCAAAAATATTTGGTATTTTATATTTTCCGTTACATCAAAGTGTGAGGTG
ACTGGCATTGTATGTGGGTGGGTGTATATGTGGGCGTGCGTGCCTGGATGTAAGTAGATC
TGTCAATTTGTATGCGTCTACGTTTATCCAGCTTTAAGTTTTTATTTTGGGCCGATTTCT
CTTCCTACACGGATCCGTGCCACGAGTCACGGCCGGTTTGTGCACCGTAAATACCCAAGC
GCGTCACGTGACCGACAGTCTGAAAGCAGACGACTAGACGATCGAGGTCAGCAATCGGGG
ACGTGACGTCATGCGCGTCCGTCGACCGGTTCCACGAGACAACGGCCTTCTCTCGTGACT
GTTCCTTGGATTCATTCCGATAACTGGGCACACCAGCTATGTGCAGTCGGAGTGCAATCC
CGCTACATCGAAGTTGATGGGATCCAGTCAAGTGCATCGCCGCCGACGGGCTTCGTTATA
ACAGAGGTTCGTGTCCACCAGAGAAGACTGCTGTAGGTTTGGCAACGACATCGTTTCGCT
TCACCGTAGGCAAGACTTCGTTGTAACCGGCTTTGCCATAGCGGAATTTCACTGTATTTG
CAGCTGGAAACAAATACTTTTCATCGGACACAGAAAACCTGTCCCTACGACAAGCCACCT
GTCCTAGGCGACTATCTTGGTTCGGAGATCATTCACCTCCAAGTGATCCACTGATCTCGT
TAGTAGTCGCTTGAGACAGACTTTACTGTATGAATACAATAATCGTCAAATTGTCTTTAT
GTAATAATAGCAGACAACGATAAATGCAGATATGAACTGGAAAAAAA
>Contig156
CAACCATACAGAACTGTCCGATTTTGTGTTTGATGTTTGGACATGGTTTGAGAATAAAAA
CATATCAAGGCTTTAGAAAACGAAAATCCAACAATATTTGAGCGATCGAAAGACAGGGAA
ATCGTAGAGGATGAGAAAGACAATAATGTGGTTGATAAGTTTGACGACAGAGAGATATTC
GATTTGATTCGATCGATTAATGACCCAGAGCACCCATTGACTCTTGAGGAGCTGAGTGTG
GTGGAACAGAGCAAGGTTAAGGTTGATGATGAAAAGTGCCATGTATCAGTCGAGTTCACT
CCCACCATTCCACACTGTAGCATGGCGACACTGATAGGACTCTCCATCAGAGTAAAACTA
CTCAGAGCTCTGCCCCCAAGATTCAAGGTTGATGTTATGATTACACCAGGAACACATGCT
TCAGAAGCAGCAATCAACAAGCAGCTTGCTGACAAAGAACGAGTTGCTGCCTCACTGGAG
AACAACCATCTCCTGGAAGTTGTCAACAAATGTCTTATGCCAAGAGAACCTTGAATGAGT
CGAGCCCACGACCCACAGCAGACTGATGACCTAAGTTATGTGGTCCTTTGGACTTGGTAT
TGTATCTGTGTTCTGTGTTGTGTTGCCATAACCACTTAATGTTGAACTATTGATTATCTC
TTGTCCTCAGGATGTCTGTTGAAGTCTAAATGTGTTAATAAAGTCTTTCCAGGTCATATG
GCCTGACTTATCTTCACTGACATGATGTACTGTGGTCAATAAACAGCTGAGCTGGCTAGC
ATCTGTTTATGTTTTGTGAAGTGGCTTAACCATTGTGTATTGGCTTGAATGCCAAACAGT
AAATCCGTAATGACTTGAATCCCGTGAAATGCGTCTAGGTTGTTTATATTTATAGTTTTT
CTTACTTATACAATATGAGTTGTCTGTAAATCAATGCTTTGTACATAGCATGTATATATT
AAAATCTAACTGGATGTGATCTTGTAATAAATCACTAATGACTTGCAAAAAAA
>Contig157
CGTCTTCAAACAGTTTGACAAAGACAAGAGTGGTAACTTCAACAGCTACGAGCTAAGAAT
GGCCTTCCACTCTGTCGGTTTTCGTGTCAGCAATGGTACTTTCAATGCCCTGGTTCAGCG
GTACAGCCATCGCGATGGTAAAATATACTTCGATGATTTTATCCACTGTGTGGTCAGGAT
GAAGACGATGTTTGAGATCTTCAAGGAAATGGATCATGGTGGTAAAGCCGTCTTTGACCT
AGACCAGTTCATCCAAACAACGATGTACTCGTAAAAAGATGGACTTGGTGAGTGCCATGC
CATCTGATGGATGATGTCCTCATTAGTCAGCAGATGATGACACCCAGCTTAAGCAGCCAA
AGATCCACGTTGTCTTTTTGGTACAGTTTTATAAAGCCAATGTGCTGTATTTTGCTGATG
TAATATGCTTTACTCTTTACCACTGTTTTTATATTTTGTTGTTTTGTTTTCCTACTTAAA
ACCACATTATTTGTTATTTTCTCACTAGATCTGTGTAGTATAGCAATGTCTAAAACCATA
TTACAGTATACGCTTGTGTTTGTAGTCTACGTGCATTGTGTTTGTTAAAAGTGAAGGCAG
ACTTAACAGACAGGTAATTACCTCTCACTACACGTAAAATACAGTCAGAACACGTTGTCA
ACTTTACCAATGGATGTGTGTTTGTATAATTTTAGCATGTATCGGTTTACTTTTGCGTGT
ACACAATTTGATGGACAGACTTCATCTCAGCTTAGAATACACACAGCAGACAACTAAATC
TGGCAGTGTTAGTAGTCACACGTAGTCAAATGGCTATTGACCAGTTTTAGATTGAAGTCT
TTCATATTCAGGGAAAGTGTAGCAGGTGGATAAGAGAATGTCCTACTGACATCCTGCCTT
GCCAAAACACACGGACTTGATATAGCCAGGATCGTATAAGGTTTACGTCTTTGTATATTT
TATCATTGTTGAGTAGACATTGTCTAATCACACGTGGTTTGTTTGTTTTATACAATTTTA
ACTTCTGT
>Contig158
ATTTGTGCTTAGTTTGTCTGCTTTGGCGCTGTAACTTGCAGTTCGTAGCGGCATCCAAGT
CTTTCTTACAAATACTACTAGATAAGATGTCCGAAGAGTGTCGTATACTTGTCACTGGTG
GTTCTGGCTTGGTGGGTAAAGCCATTGAAGCGGTTGTCGAGGGCGGCGAGAAAAGAAGTG
GTGAACAGTGGTATTTTGCTACTTCAAAGGATGCCGATCTCACAGATTTAGCTCAGACAA
AGGCGTTGTTTGAGAAAGTTAAGCCAACACATGTGATACATTTGGCGGCTATGGTTGGTG
GACTTTTCAGGAACTTGAAATATAACCTTGATTTCTTGCGCAACAACATTAAGATAAATG
ACAACGTTTTACACACATCATATGAATATGGGGTGAAGAAGGTTGTCTCATGCCTATCAA
CCTGTATATTTCCTGACAAGACAACATATCCCATAGATGAGACCATGGTACACAATGGCC
CACCACATGATTCTAACTTTGGTTATGCTTATGCCAAGAGACTGATTGATGTTCAGAACA
GAGCTTACCATGTACAACATGGCTGCCACTTTACTGCAGTCATCCCCACTAATGTGTTTG
GACCTCATGATAACTTCAGTATTGAAGATGGCCATGTCTTGCCAGGTTTGATGAACAAAG
TGTATCAAGCTAAAGCTAACAACACTCCATTTGTTGTTTGGGGTACTGGTGCTCCATTGA
GACAGTTTATTTATTCCCTGGACTTAGCTAGGCTTTTTATCTGGGTACTTCGAGAGTATC
CAGAGATTGACCCAATTATTCTCTCAGTTGGTGAGGAAGATGAAGTCTCCATAAAGCAAG
CAGCAGAGATGGTTGTGGAAGCAATGGATTTCAAAGGAGAGGTTATTTATGATACTAGCA
AGTCAGATGGTCAGTTTAAGAAGACAGCTAGCAATGCCAAACTGAGGAAATATTTGCCAG
ATTTCAAATTTACTCCAATTCAACAAGCTATCAAGGAAACATGTGATTGGTTTGTGGCAA
ACTATGATAAGGCCCGGAAGTAAATTAAATTAAATAGTGAATAAATTGAGTGTAACTTGT
ATTTCTAGTTGGTCACGGTAATACAAATGACTGATGTATTGCATTATGGACATAAACGTC
AAACTCCTAACCAATCAGTCGTATGAAGAATTGACACTGTGCATAGCTGAAACTGACCGT
GTGTGTGACATGTTAAAAGGCCTAGTGATGTTTTGCCTTGTGTACCTTGGGTGTGTTTAT
GCGTAATGTAACACGGTAAACTTCGAAGGTGAAGGTCATGTGCAAACTTGGTCGTTTATA
TAGTCTGAAAATGATTAATGGTGTGTATAATTTGGGAAACTGATCAGGGTTTTTGTTACT
GGCTCTCTGCTCTGTAAATATGGTGGCACATGAATTTTGTGTAATAAATTCAAGTCGTGA
AAAAAA
>Contig159
GGTGGCTTGAACGTCACTGTGAACAGAAACATGAGCGGAAATGTAACAGAATATGAAGTG
CAGAACTTGAAGCCAAATACAAATTACACTTACACCATTAGGTCCGTCAGTGGCTTATCA
TATGGCCACAGGAAAGAAAGTTCTACGGTACCTTGTTGGTGTAAGACAACCAATAAACTT
ATGACGTATTCGTTGGTCAGTGCCGGCTGTCTGGCATTTGTGGTGATGATTGTATTAGGT
GTGGTGTTTTCGCGGCGTCGTAGAGTCAGAAAAAATAAAGAATCGGAAAAGAAAGGTGGC
AAGGCCAAACCTAAGGTTATAGTAGGGCATTCTATTAAAATCGTGGATTTTGGTAAATAT
TTCGAACAAATGTCTGCTGATTGTGATTTCGGATTTTCCGAAGAATATGAGAAACTGAAA
AATGTTGGTATAGATCAGCCCTCTGAAGCGGCACGACATACCGATAATCGGGTAAAGAAT
CGATATACAAATATATTGCCCTATGATCATAGCAGAGTGAAGCTTTTAAGTACAGACGAA
GAAGAAGGCGTGACAGACTATATCAACGCTAGTTGGATGCCAGGATATATTTCCAAGCGT
GAGTATATTGCTTGCCAAGGTCCGCTACCAGCCACTGTAGATGATCACTGGCGCATGATC
TGGGAGCAGAAGTGTCAAGCTATAGTTATGTTGGCCAACTGTAGAGAAAACAATAAGGAC
AAGTGTGCACGCTACTGGCCACACGACAGAGAACCTATGTTTTACGGCGACCTAAAAGTA
CAAATAACAAGAGAAGTGAAAGATCCGGACCATTCTCCACCTGAATACATTATCACTCAC
ATGATTATGTCGCAGGGCAGGAACACCAGAGTGATAGTTCATTATCACTACATCGTTTGG
CCAGATTTTGGCGTTCCTCAAAATCCACAGTCATTGCTGTCGTTCGTTAAAAAAGTACGC
AGTAACATAAGCAGCGAAGGAGGCTGTGTTGTAGTGCATTGCAGCGCTGGTGTAGGACGT
ACCGGAACTTTCATTGCCTTGGACAGACTTCTGCAAACCATAGATGAGCATGACACCGTC
GATATCTATAACATTGTACACGAATTGCGGATGAATAGGTCGTTCATGGTACAGACTGAG
AAACAGTATGTGTTTATTCACAAGTGCCTGAAAACTGAA
>Contig160
AATTGTCCCGGAGAGAACAGTTAATTTGCGATACAACGAGAACTGAACGCACCAATAAGC
ACTAATCGCGTTACGACAGGAGGCCAGCCTTTGTGCTGAAAGCAGACAAACAGGCAACTT
TGTGTGCCGTTGTTTTTCTCTTACTGCGACCTTGTTTATTTACCTGTGGCTAGAAACAAA
CGGAATTCTTTGGCCACAATCAAGACGAAGCGGGATACATTTTACTGAAACATCGTGAAA
ACAACACCGCAGCCGTCAGGATGGGGGATAAAGGTGTTATGATTAACTTCGGCGTCAGTA
AAAGTATATTCCACCAGCAATGTGTGCCAGCTCAGAGCAGAATACAGGCGTTACCGACCG
GAGACACCAAGTACAAAGAGTCAGACTATGCCAAGTGCGATGCCGTCACGCAGGATACAA
TCTGGAAACAAGCAGTTGAAGTGGAGAAACGAAGTACAGAACAGTGGCACGAAAATTGGG
GATTCTTAGCACAGTATGACCCTAAGGGACGACCAATCACACCAAAGGAACTACCCACGG
AAGTAAAAATGTTTTCAGATAAGATACCAAACACAAACGCTGGCAACTATGGAGCCCGAC
TTGACAGCGATGTGGCTCAAACAATACAGGCACTTGAGTTCAGATTTAACAGTCATAATC
GAAAAAAGAAGATGGGGGATGATTTGGTGTGTTATTGATTATATTAAATGGTGTCGCCTT
TGTTTCAGATTAAAACATTGAACTATGCTGTGTCTTATTTATTTTGCTTTTTCTCAAACA
CTTGTCATTTTCAATTAAATAATATATCTATATTACATGTTAAAAGTTAATTATGTGTCT
TGAATATTGTTGGTGTATTTGCTGTTGATGTTTACTTCCTCACTGGATAATCATTTGTGC
ATGTTGTATGTTTCTTAATAAGCACACATCTATATATATATATGTGCATAAGTGCAGGGT
GTGGCTGTCTGTGTATATTTGTGTATTATATATATGCACGTGTGTGTTTGAGTCAAACAA
AATAATGAGGGCGTTATATTTAATAACTATTTCATATTTAAGAGATTGACTTGAAACAAA
TTAGTACTGAATTAGCTGTTATCTGTACATTATATATATATATATAATGTGTGAGACTGT
ATATACTCACACAGAGTGTGTATTATTCTACGTGCCAACTGATTTTTGTCTAATACATCA
CCGAAGTTTATCATGTTATACTTGTTTAGATATTCTTATCTTTGTTGCCAAAATTTTAAT
GTTGGACTTACTGTTTGTTAAGTTGATGCAGGCTTTTATTGTTTACGTTACTCAGTAAAT
ATTCTGCTCAGTCTTTGCTTCCTTCACACTAGTTGCCAATGTGTCTCTTCAATGACCTTG
GTACTTGATCCTAAAAGATAACAGCAGCGGATAGATTTCATCAGGTCAATTTTTTTAAAT
AAATATTGTCCACACAGTTTTGTGTCGTGGCTTCTGATGTGTGTAAGGAAACAGCAGTGC
CAACAGTAAAAATGTTTTTAATATATCGGATCGGATAATAAAATATAATTGAAAACCAAA
AAAA
>Contig161
GAGTCTAAGAGTGAACTAAATGGCTTCTCGTCAGATGGATTCTTAGCCTGCAGGTGATCA
CACCTGACACGATATTAAGGATATGCAGCGTTTTCGCAACCATCTGGCGCAGTCCTCAAA
GCAACACTGTCTAATCGAAGGGCAACACTGAAAGGCTGAGGAATCAACTAGAAAAGTGTT
CAGTATGAAGCCGTTATGGAAAGCCATCGTTATAGTGACGTCAACTATTCTACTTGTGAC
CACCGCTTTGCTGAATATCGCCATCTGGACGGGATTAGACTTCGGCGGTTGGTTCCGGTC
AGACATCATCGCCATCTACCAGAAGTATGAGTTGGAAGTGTTCCCAGCCACGTGGTCTTA
TCGGCTGGATGTTTACCTTTGACCGGGAACAGTTCCAATTCGCCAGTCCCTTCCTGACCG
GAGTATCCCTGACGCTGTACGCCTGTCTGGGCTTCTCGCTGCACGCTCTGGACAAGCACG
GGCTGGAGCTGCTGAGACTCGGCCACCGTCTGGAGGTTCAACTCGTCCGTGGATTAATCC
AGAACGGGCTGGCTGCGTACGGCACTTGGGTTACGGTCACTTCAGCCGTCAACATTGGCA
TCCTGGCCGTGTCGGTGTACAGCATGTCAGTAGAGGATGCCTCTACCGTCTGCCTGGCCA
TCATCGGAACGTCTATGGTCATCTTCTCCATTCTGGATACGACTCTTTTGGATCGCTATT
CCCGCTACGTCGTCATGCCATATTTGATACTGATCTACACGTCCAGTAGCATGGTGCATA
AGAGTCAGGAGGTGGGAGGCAGGAATTTGTACATCGCCGGTATCATCCTTGGCATGTCCT
TAACGTTTGTGTGCGTCAAAAGTTTTGTACT
>Contig162
TGAATCGTTCCGGGGACACAAAAGAGGAGATCGCCGCCCTGAGGTAACACACGGTCACCA
TGAACACGTCACTGATGGTCGTCTGTTTCGTCGTTGCCATGGCAACGAGCGCTTTAGCCG
ACTGCGGTCCTCTGCAGAGGCTGAAGGTCAAACAACAGTGGACATCTGCCTTTGGTACGG
CCCATCACAGGATTGACTTCGGCACCGCGATGTGGAGAAGCATTTTCCGCCAAGCACCTC
AGGCAGTCGACGAACTCTTCACCCGAGTTGAGGGTCATGACCTTTACTCCGGAAAGTTCC
AGGCCCATTCAATGCGCGTGCTCGGTGGCCTAAATATGGTCTTCTCCGTAATGGACGATG
AGGCTGTACTGCAAAGCGTCCTGGGTCACCTTCGGGATCAGCACAAAGAGAGGGCAATTC
CCAGGAACTACTTCGGAGTATTCAAGTCAGCCTTAATGAAGGTGGTGCCAGCCACCATTG
GAAGGTGCTTCGACTCCGATGCCTGGGATGCTTGCTTTGATGTGGTCACGGACACACTTG
CTGATTACTAGAGCGCCTCAGTAAATCAAACAACAAAACAAGCACACAGACCACGCGAGC
CGTCTTCGCTTCCGTAGATTTCTGCGCCGCTGATGCGTCACGTGACTCGTTCCATCGTCC
CTCAGGGCTGTAAGGCTCGGGGTATGACGTCACGAATTTGGTCTTCACTACTTTTACCTC
GTGAGCGCCACCTTTCCACCAAGGCGATATGCACGTGATCACCATCTGACGTCATCGCCC
AGCTTCTCCTCTTCGATCTCCCGGATGCGACATCATGCGCGCGCAAATGTCTCGCAGGCG
AACGCAATGGCGTCCATTCGTGAAAATCCAATAAAAGAATATGTAGCTCCAAAAAAA
>Contig163
GATACATCGACGATGAATTCTGTTTTGGTGACAACGGAGCAAGATAATCGCGTCAAAAAC
ATAGGAATGATTGTAGGCATTTCAGTTGCTGCGGGAATTGTCTTACTGGTGGGTGTTATT
CTCGTCGTCTACGTTTGCCGAAGAAAGGCCCGACGGCAAAAACGTAGCAGAAAAGAATTG
CCTATACCTTCGGAAATTGATCGTCCCCATTTGGATCAGTTGAATGAGGCGAACGATACG
TTCCCGGAATCTCACAAAGTTCACAAGACGGAGAACGTTCCATTTACAACCACACCCGAC
AGAAGCTGTAGGACACCAGCTGAAAAAGTGAATGAAGATCCTGCACCTCCTTATCCTCCA
CGTCTGCCTGAAGTCGTAGGCACTGATCTGAAGAGGCCTCTGCCCAGCAACACCAACGAA
AGTGATAATCCATCTGAAGTTTATATTGACATGTCCAGCTGCTTGAATATGAACCAGGCA
GGAAATACTCAGCGGACTCCACGCCCACACAAGGCAAAGATTCACTCGTACATTAACACT
GGAGAAAAAGGTTTTAAACATAACCCAGATTTAAAAGATGAAACAGATGAAGACTATGAG
AATCAAGAAGTCTGGAGGGAGCATGTCGTTTCTCGCAGCACCTCATGTCTACATCCAAGT
GGATCAACTAAGCCAGCTTTTGACTTGAAGAAAATCGTTCCTTTTGATGAGGCAGCAAAT
TGCCCGAGGAACCATAGTTACTACAACCAGCCAAAGGCCAATGATGAGACTCTGAAACCA
ACTCCCAGATACATAAACGCATGCAGCTTTCAAAGGCTGTGATGGGATGGAGCGTTGAAC
GAAATGACCTTCGCTTGTGTGTATTAACATGGAACTTGTTTGATTCATCATTGCATCAAG
TCACACCGACGTCGTTTTCACAACAGCCCAAAGTCAGAACATCAGACGCACATGCCTTAA
AACAAAATCAGCCGCTGATTACACTGACTTTAGAGGGTCTCCAGAATCTACTATAAGATT
GACCAATCAGGAGAATTGTTGGGGCTAATCAGGGACAGGCCTAGATGTTGTTTCGTGTGT
GTACTTATTTGTTAATTAATAAAATAAAACCTCTATAAACTGACCTTTTGTCGGGATGGT
TTCGACTAGTTCATTTAGGGCGTGGATTCGTTGAGAATACATTAATGGGAAGATATTAAC
AGTCAATTTAGGGGAAGGATTGACATGTGGAGATGATCGATCTGGAAGATTTTACTGTAT
TTTATTTGTTTTATCAGCAAAATTATTTATATTTTAGTGTGCGTTCCCAAGAGTCAGTGG
GTGGGCGGTTGGGTGAGTGATCTGACTCATTCGACGAGTCACTGAGTCAGCCAGTAAGTG
CATTGGGTAAGAATATAGTGTGCCATAATTATTCTATCATAAACTTGATAATGTAATCAG
ATTGTTCATTAAATCCCATTTGTTCAGCTACTGTTTTGTATAAGTGTACATGTGTGTGAA
AGAGAGAGATTTCTGTCATCACTTGAGATCAAACTAATACGGTAGGCGTTGAGGTTGTAT
ATGCGTCCAGAGTTCGGCAATAACTAAGTATAATAATTCAGATCAATATGTAGATGTACT
GAAAGTCTTATGTCGGACAATACTCTTGAAATATATCGGAATAAAATAGTTTTATAAAAC
ATTTCCAAAAAAA
>Contig164
CTCATGTGCCTGCAGCAGGATTCACACAAAGAGCTACAATTGATCCTGACTTAAATGAGA
TTCATGTCTTATCAGGTCTTAGCAAAGACAAGGATAAACGAGATAATGTCAAAAACTCTT
TGTGGATTTATGACATAAATAAAAACAAGTGGTCATGTATTTACAAAAATGAAAAATCTG
GTGAACATTACTGGAACAAGATGCAGCATGTAGAACCTGTGCCAAGGTTTGCCCATCAAC
TTGTTTATGATAACATTAGGAAGATTCATTACCTGTTTGGTGGCAATCCAGGTAAAGACA
GCTTACCCAAAGTACGCTTGGATGATTTCTGGTCTCTGAAGTTGTGTCGACCATCCCAGA
ATCACCTGCTGCGTCGTTGTCTGTATCTGATACGTCGTCACCGATTCCAAGAGATTGCTC
AGACTGATACAGTAGCAGCACTTCACTATCTACAGTCAGAATTGGCTGCCACTGTTGACC
ACACAGACACTGAGGAAACAAAGGAGTTTCAGATGCTGGCATCAACATTATTTCAAGGTG
TTAGTGAGGAAGACATTGATCAAGATGAAGACCTCAGTCAGCATTTTGCATCACGTTCAG
CATTATTTGACACGTTGGCTGGTTTCTTCCCAGAGGAGATGACACAACCTCGTGGCAATC
TAATAGACTTAATCACAATACAATGACACCAGCATGTGCCACAGGATTTAATCACAATAC
AATGACACCAGCTTGTGCCACATCCTGTGCACAATCATCAACTAGCTGACAATTGTGATA
GTGTTCTTGGAAAATCGTCAAATCCAACCAGGCATCACGACGCATTGAGAAAGCTGCCTC
CACTTGTACTTCAGACATGGTTGTCTTGCCTTCCTTGTCATGTATAAGCTGGTGGTCAGA
TGTTCAGTGGTTGCTGTCTGTCCTGTTTGTTGATGTCTGTGTGTTGGACTCTGTGTGGAT
AGTATCAGCCATTCTAAAGTAGATAGCTAGCCAGCGCACTGCTCATAACCTGACAGCTCT
AGGCTGGTGGAGGGATCTGCTGCAAGCTTGGACTGGTACAAAAACTGATCAAGTGATAAA
CCATCACTGGCTGGCTAACCAAAGGAGCCGCTTTCGAGTGCTACATGCTTATTTACCCAC
AGAACATGCTCAACACAATCTCAGTCCATTAAATAAAAACCAATTGGATGTATGTAATGT
CTTAATCAAAATTAAGACATGGTTGTGAATCTCATTTCTCTTGCCAACATTTCAAGATAC
TTGGATATCATAAGCAGGCTAAGTAACTAGCACCAACATCTAATGCTTCATACAGGTGAC
AATGTTTGACGTACAACTAACTATATGTTATTTAACCCACATAGCAATTGTTAAAATATT
TAAAATGTCTCAACTAAAATGTATGCATGACACAGATTGGTTTCTATATAAAAAAGAGGT
GCTACTCAAATGTGCTACAGTGAAATAAATACACATCATGAAGAAAAAAAAA
>Contig165
AGCAAATACTTTTGGTCCCAAGTACACAAAAAAGACTGCCAAGATGGAGCAGTCTCCAGC
CACCCCATCACCAGGAGCAGATACAAGCTTGATTCAGAAAAAGAAGAAAAAGAAGAAGAA
AGTTAAGCTACCTAAAGACTATGATCCTAATGTACCACCGGATCCAGAACGATGGCTGCC
TTTGAGGGAGAGATCATATTACCGTGGTAAACGTAAGAAGAGGACAGGAGTTGGTAAAGG
AACTCAAGGTGCAGTGTCAGCTAGTGTTGCTGCAGAGCTGGATAAATCTGCCCAAACAAA
TACCAGCAAACAACAAACAACTGCCTCACCAAAGCCAGGTTCATCTGGTTCAACTCCTGT
TGTTGGACCAAGACAGCAGAAGCCACAAACAGGACGACAGGCAAGGAAGAAGAAGAAAGG
AGGAAACAAGTGGTAGAAGTGTCAGCTGTGATGTGTCACACAGTAATAACAGGATAGATC
CTGCAATAAAATGATGTCTACTAGATCTCTTTATAACTGGCATTGATCTAAGAGCTATTT
CTTGTTAATATCCTGTCTTCTGTTTGTCAGCTGCTGATAACCAGTGTGTCCTTGGTGTTG
ATGTTTAATTGCAATAGAAAGCATGGTCATATTGACGTATATTACATTTCATTTTAGATG
CTTTATCATACGAAGCTAAGCATAATTTATTGTGGACAAACAAATCGAAATTATTGTTCA
AATCTTCAGATTTCGTTGCTAACATCTTAATGAACATGTAGTTCATGTCTGGTTAAACCT
GAAGCTCAGACTGTCTCTTGAAGTGATATTCTACAAAGTCTGACTTTTTGACACACAAAC
CATTAAATACTAAATCTACTTGATACAACTGTGTCTTGATTAGGTCAGATACCTAGCTTT
AGAAACGCATTTCTGTATACCGAAGCTTCTTGCTTGTTATAGGAAAACAAACATGATGTT
ATCTCAGCTGCCTGCTTGTTGACTATAATAAATGCTAAATATTATTCACACTAAAAAAA
>Contig166
CTTCTGGCAGCTATTCCCAGTTGTTGAAGCTTGTTTCTTTCTTTTTTGGCCAGGTTTTGT
GGCCATAGAAAATCAGCTAGGCAACCTTATGCCATCTCAGTGATTCCTTAAAATTGCATT
AAGTCAACTTGTCTGATATCCTTCAAGTGTCTCCATGTTGTTGAGTTTGAAGGATGCCAC
TACCATATGAATAATGCATGCACCATCAGTGACAGACATCAGATTGCAATGAACAAATCT
TTCTGTCCATGATCAACCAGTGGATGGAAATCATTGCCACGAAAACAATGTACAGTTTAG
GCAGGACACCAACTACAGTGCCATCTATAAAAAGGTCACGTCTCTTTGAAAGCTAAAAAC
ATGGTTTCATCCACACTCAGAGTGCATGCCTTTTATCACTGCTAATTGTTTTGTATCTGT
TACGGCTACTTGTTGGATGATATTGGCCTGCATACATTTATTGTGTACCTGCTGAAAGAA
GTGCTTTCCCCTCTGACTTATGATTATTGCTTTACAAATGTTTTGTTGCTAGATATATAG
TAAGATTCACCAGTCATGACCACAGTTCTTAATAGGAGACAGGTGGTGACTGTGGAAATG
CACATACCACTTTATGTTTCAGTTGTGGTCTCAGTAGGGCAATGTTCCTTCTGGGGAATT
CTACTGCATGTCTTTCATCATTCAATTTAGAATTTATACCATACACTCAAATCTTTGCCC
AATTATTTGTGTATGCTGAGGTGGGTTGGTTGTTGGCCAAGATAGATCCAAGTAAGCATT
TTGCTATCAGATCCTGGTGACCATAGCTGTGAGTCCTGATATTCAGTCACTCCCTTCCAG
GGCAGGCTAGCATGCTATAAGCAGTGTTAACAGAGAACTGTTTCTGATATTAAGTGGCAA
CTGAACGCTGGGTATGTTAGAATGCTAGTCACGGGAATGGATGTCTGCTGGCAGGTGAGG
AAGTTCTCAGATACTACAAGATGTACCTTCTGTGTCATTCTAGACATGAACGTGTGTGTG
TGTGTGATGGAAACTAGAGAGAGAGAGAGATGATAATATAAAGATATGGAATGAAATAAA
CTGTTCAAATAAAAAAAAAAAAAAAAAAAAAA
>Contig167
GTTGTTGTTGGCCTCGGGTCGAGGTCCCATGAAAACCATGATTGTTGCACCGTTTCGACG
TTAAAAGAACTGGTGAAGCTCTGCCATAGGAAAGTCATATTGCTGGCTGATCAGATTGCA
TCAGATGTATTCGTCCCGTGGTTTGGGGTTTCGTCCACAGTCCAGGCTTCTTCCTTTCGC
TCGTCACGTCAAGTGCTGAGTAAGCTGACTCAAGTTGAGATCCGAAATGTTACCGTTTCC
TTCCGGTTTCCGTTTGCACTTAACCTTAATAACCGAGCGTAAATCACGAGACATTCTTCG
AAGACGAATTCGTATGTTTCGTGAGTTCATTGCTAAGCCGTCTTATCTCATCGGGTTATC
TTTTCAAATGTGATGCCGGCACGACGGAGGTCGGTTCTGGATCAACTAAGTGCCATCATC
ACCAAACGTACAAGTTCCAGAGACTGGTCCAAAGTCCGAGCTAGTTACGAAGCGTACAAG
TCAGTGTACCAGTTGTCGTGTCTTGTATGCTGGATGTGAACATGTTCCTTTGTCTTAAAA
ATCTAGTACGGTCTCTTCTCTGTGATTAACGTTCTTCATTCTTATTGCATGTGTGTTTGT
TGTGATACATCTTCACAGCAGCCGCATATAGACACACACACACACATATATATATAAACG
AATATATTTAGCATGCATCTAGTGGAAGAAAATCAAATTTAGCAGCAAGTTCGCGTTTTT
TCCAATCTATTGTCGACATTGCGATAAAACTGCAGTCGGTCCTACATACATATACGCGCA
TATATGTATTGAACATCACTGATCATTTGGTTTTGATTTCCTCCGTTTATCAAGCTGTGT
TCAAGATCCGATAATCAGGTAAAATATCTTGTCTTAGTGATCTTAATGCAGCTCATTAAC
GTAAACTATTGCTCATGCCTAGTTATTAGTGTAGTGCACTGCTGTTGTTACAGCACGGGT
TCCTAGCCACTTTAAGCAAACAACCGGTTCGACGAGGCGCCTCGCGGCTTTGCGTCCCTC
GCAGTTACACCCAGGATTGGGATCAGGAGTCGGATTGCTAGCTGAACCTGGCTCGTGCGT
TCTTGCTGTTCAGCTGGTTGTTTTTCAACTTAGACACGTCATCGGTCGGGGAAGACCGGC
CCAGTCTGGGACCGGTGTGTGGCGCCCCAAACTATTGGAATCTTGTGATTTTTGTTTCTT
TATCATATAGATATGGATTTGTTACGAGGACGTCTATGATGTGCTTGTGCGCATGCGTGC
ATGTATGCCACTATCTGGTTTGTGCCATTGAGAACGATTTTATTTTGTTTGTTTGAAGCA
TATTATAGCTGTGATTCAGTGTTCGTTTGTACGACGTTCGTTGAAGCGTTTGTTTTTTTC
ACCACCCTCGTTTCCCTTTAACACCGATCAGAATTCATGGTTTGAAGTACTACACTATTT
AATCGTTTGAAAATATTCTCAAAGCATCTCAGTGCTGACCTCTGGTGTTGGCCGGCGGAG
GTAACGTATCTGGCAGAGTTCAAAGCGAGCACATTTCTACGGTCAGCGATTTGACAATTC
AGGTTTTAAATCGCTGGTGATGTTCTCTCCGATTTGTGACTTTGTGATTTTTTAATTTAG
TTTAGTAACAGCTTGACGATGGTAGTTTATCATGTAGCTGTTTGTAAATATGTTATTATC
AATGCTACTTCTGTGTTTGTGATCTTTGAATGAGGTGGCTGTTGGCTGGCTGCCTTGTGT
TTTCTTACGAGATACACACGAGTTATTCTTTAAACATGCTCCGCTCGTTCTCTGTCTGTG
TTCTTATTTAGTATGTAATCATCTGACTCTCTTGTATGGAGTTTGTCACCTTTGTTGATT
TGTAAATAAAATTTTTATCTCACTTCAATCAGAAAAAAAAAAAAAAA
>Contig168
TTTTTTTTTTTTTTTTTTTCACTTTTCTCACATTTTATTTACTACCATAAGATGATACAT
AAACGTATGCAAATTAATTGCTTATAGTAGATAAAATTAGTGTTGTCTGTACAAAAGTAT
ATAAAATGCACATCTAAGCTTAAATTACAGACTTTACATTGGGATATTCATACACATAAT
TTGAATCACAAGGAAACCACAAAAGACAAGGTCGAATTCATCTCCAATTCAGTTGTATGG
GAAGAGTCGTACAGGCATTGGCCATGTTAGCTCACTATCCATTGTGACGTCATAAGGTCT
CTGGTATTTGTCAAGGTGTTCCTGAGGAGTGACCGTTGCCTCTTCATCGTTTTCAAGCAG
AAAGTTTATGACATCTTGTTGTGGGAGTAGTTCTGGAACTTTTTCATGTAGATTTTCCAT
AATGTTCTTCAGGGCAACCTTTGGCTGTTTGTTGATATAGGAACCAAGTTTTAACAGCTG
AGTAAGCATTTCTATTACAAGCTTAAATGCTTCCTCACTTGGTTCATATTCATCTAAATT
ATGTGCCTGTATGTCCAAAATACGGTAATTCCAATTCTGGTAGATATGATTTGGGATATC
ATGAGAAATGACAATAATCTTGGATTTCTGCATCTTTCCCTCTCCAGATAGCTCATCTTT
CCGTAGATCCTTTATCAACTCAATCAAGATGTCTTGTGAGCACTCTACCACATGTACACA
GTGACTGGGATAGAGAAGAAGCAAACCAGTTGGAGCTTCACACTGGAACTTGTTTGTCAA
ATCTTTGAATAACTTCTCATAAGATAATCCAATTTCATTGAAGTCACCCTCATAGGTCTT
AGATATTATAACAACACGGTGCACTAAGGCCTTTTTGTTTAGAGCTCTATTTCTATCCTC
AACGATATCTAAAAGAGACTGTCGATGTAACTCGAATAGAGAATCATCAGGTTCACCTAC
GCTGGCCATTTTTGTAATTAC
>Contig169
GGTCTGTGTAGACGGAGGCCGAAGTTCAACACTGGTAGATTTTCTTGTTTGTTGTGTATT
TCGGCAGTTGTCAGTTTGTTTGTTGTATTCGTCCACCATGTACATGTCGGTGGCTATCCA
GAAGGTCAGTGGCTTGGCTGGCAGAACTCTGCTTGCTGGAAGCAGACGCGGTATTCGTCA
AGTGGTCGGTTTTGGGCATTCTGCAAATGGTGCCAGTGTGGTGGCTTCGGTTGGAGAGAC
ATCCGACTCACGTACCAATCCACGATGTGTCATGTCTGTGGACTCTGACAGGACGCCTGC
CGTCAACTCCAAGGCACCATTCTTGTCCTCAATGTCTTCTGGACATCATGCCTTTGTGAC
CAACAAGACGCGGTTGTTGCCAGTCGTCGGTACGCCACAACACTCCACTGTCCGCTGGCT
GCAGGGCCAAGATGCTCGATCGAATCCGGCCCGAAAGACGAAGCACATTTCCACGGGAAA
CAGCGACTTGGATAAGGTGTTCCAAGGTATCCAGGACATCCTCTCTCCGGATCTTGTCAA
AAGCACCAACGGCATCTTCGAGTTCGACTTCAAGGACGGCGGCACGTTCTTTCTGGATCT
GAAGAATGGCTCCGGAGACATCGGCCAGGGCAAGCCGGACGCGAATCCAGACGTCATCAT
GACGATGAAGACTGCCAACTTCCTGAAGATGACTCGCGGAGAGTTTAATCCGGTGACAGG
ATCCATGTCGGGCAAGCTAAAAATGGAGGGCGACATGAAAGTAGCCGCGAAGCTGGAAGC
AATACTGAAACAGGTTCAACACAAACTAGACTAGATTGGCACCAGACATGACATAAACAG
CCAAAACGTAGCAGATACTAATAAAACTCAGTTAACTGCCGTCTGAGTAACTGAAAATAT
GACATGGTATTTGTATGTGTTCTCATGAAATTCAGTTGCAATGAATTGTTTTGGGAGTTC
GGTCACGAGACATTTTTAGGACTTGCTGTTGCTCAGACATTCTAGTTAACCAAATTTTAC
CTGTATAAATGTGTATCTCATACCTGTAACTGTGTATTTTTATTGGTTACTGCAATTAGC
CAATTGCAATTCTATGTGCCATTTAATAGCTATTAGTATACTCCTGTGTAATATGTTTGG
TATGTTTTTGTTAACTATACAAACAAATTTGGTATATTCTTGCCATGGTTATTCGGGTTT
GGTGGTAGTTAAGGTTCATTTGGAGCTTTTATCTTTTATCCAAATGGTTTATCAGCACAC
ACAAATTTGTTGTGTTTAGTAGATAAATATTTCTCATATTTGTTACATAATGATACATTT
AGTGTTTGTGTTTGTAACAAAACATCCAGCTGATGGTTTGTCAAGTGATTTGTTTCAGAT
TTTTTTAGTTTGTGTATCAAGACACTTGTTGAGACTCTCACGCTATTTAATCATGTATTG
GTGAGTAATTTGTAACCCTTTAAACTATTTATGGCGAGTTTGGTGTTACAGATGAGATAC
AGGTGTGGCTGATATGAAAACTTTCACACTGGCCAACTTTCATTCATTCCAAGGTTTCTA
AGCAGATGTTCATGTGTCTCATCTTATGCTACCTTTTGAGGATGCTGACTTAAATGTGTG
TAGAGTATGAGTAGACATTAAATATACAACAGCATTTGTATCATTCTTGATAGATCTGTC
ACTTGGAATGTAAGTAGAATTTGAGTAGATGCTGGAGGTAATAACCAATGTTCAGAAGTG
AGTCAGGTAAATATTCTACAATAATTCAATTATTCCTTGTTTTTGTATCACTTGGAAGTC
AAGTAGAATTTGATTAAACCTTTGTAGTTGTTGGACATAATGATAAATTACTGACAGTAT
TTCTAGTAATCCTGAGTTGATGTTGCTTGGAATATAAGTGAACGTTGAATATATGTTGGA
AATAATTATAAATGTTCATCAATATTCAATTAGATAAATGTTAATTAGTATTTAAATCAT
TCCTCATTGATTTATGACTTGTTACTCAAATATAAACTGAGTAGAGTTTGAATATGTATT
GGAAGTAAACCTAAGTGATTGTCAGTATGTTTGTCATTCCTGGCCAATTTGTCATGGAGA
ATTTGTATAAGATTTCAGTGGAAAGTTAAATACTTGTGGGACATGGTGATAAAATGTTGT
CATTCTTTATATATTGTGAGTAGAGCATGAGGATACTGAGTAGATACTGGAAGTAATGAT
AAATGGTTGCCGGTAAAAAAA
>Contig170
GTTTTACGCAAGCGGCTTTTGTATTTTATTTGTGAACAAATCAGTCACAAATGGACATGG
GATATTTTGTGTAAGTTCAGAATGCGTCTCCATAAGCGAAGGTATAAAATTGTTGTCATG
GAGGCTTTGGTATAAGAATTACCAAAAATGATATTGGTGGAGAATACTTTGTTTCATGCG
TGGAAGATAAGCTAGTCCAGATACCTGTGATGACTGCAATGAATGAAAGTGGCAAGTGTG
ATTGGCTTGCGCACAACAGCAACCTCAGTGAACACCAGTTTGTTCCAGCTACAGAAAACA
CTACCAGTCAAATGGCACCAACACAACCTGAAGACATAGACATGGAACAGGAAGACTGCC
CTGAGATGTACAAAGAAGGTAGTCAGTACTTTGCTGTGCAGATGTCACCTGAGCAGTATC
GCATCCAGGGAAATTCATACACAGAGGCTGCTGTCAAAGCCCTGGTCCAGTCGGCAGATT
ACCTTCGTCGTTACACAAGGTGCACTCTATGTTGGAGCATCTGGAGTGAGAACATGACCA
CACCAAGCTGTCTTGAATGTGGTGGCTATGCCATGGAACGGCCATGTCCAGTATGTGAAG
GCCGATGTGGTCAGGTTTGGAAAAGAGATGTAGAACTGAGTCACAGTAACAATGAGGCTC
ACTGGCAGGGAACGTGTGCTCTTCCTGAGGAACAGAAGCAGCAGTTTCTGGCCAGCATTC
TCATAGAAG
>Contig171
GCATAAGCTTGTTTGTATGCATGTGCGCTGTATGGATACACTACACGTGTATATAGTGGT
GCTTGAAAAGAACATCAGAGATTATCATAGTAGCCATGATGTGGCGGAAAAAAGACAGAT
TCAGCTGCCTCCAGTGAATAAGAATTTGTTTCCATCCATCCATCCACCCACCCACCCACC
GACCTTCCTGCCCACATGCATTCAGCCTGCATGTGTAAGCTATTTGGTGTGACTGTAGCC
AGTGCTGTGAATACAAGAGCTGTCCATCTTCATGTTTGTGCATCTGCTGAGGTATTTTGC
TCATCAAGCATCATTTGTGTTCATCACTGGAACAGATTTGACAGAAGACTTGGAAAACGC
GGCTGTGTGGGACACATCAACATATCTCCGCTTGACATCTAACAACAGTACTGTCCATTT
GTGTGCGTGTGCGGGTGTGTGTGTGTACCAGTTTAGTCACCTGCAATTCCACAGAGAGGG
CATTGGTCGAGAAGAGCCAGCATATAAGCATCAGCATCAAACAGCTCCTACCTTTATGCC
TGCCCATTATTGCTACTGTATCTATGAGATATTTATCACAGATGGCAGTTACGTGGTCCT
CGCGTTTCTTTGTGGAGACGCTGTCCATGTAAGTTGTTGCATCAACACAGATTGCCGTCA
GTGACTTGAACCTCTTGAAGCTCCTTGTGTAAGCTACTTGTCTTAGTTGGCTAGAGTACA
CAAGATTGTGTTCATTCGGGTCTCCGTTCTGGATTTAACCTTGACCTTGACCTAGAGTGC
TGCTTATAAGTAATCAGATTGCTCTGCACAACGTTGTCCACGACGAGATGTGACTGTTCT
TGTGGTTAGCATTTGGATTAACCACTGCGCGTATCCTGTGCATGTGTGTGTGTATGCATG
GTTATGTGTTTGTTTGTGTGTGTTGTGAATATTGGGACGCAAACGTGGCTGTGATGGGTT
GTTTTTAATGTGGTCAGTTGTTGTGTTCTATCTGATGGAGGTATACTGTGATAGAGACGC
ACTAGGGTTCACTGCCTGTAAATAAGTATTAATTTATTATCAGTGTAGTTGAGGGACGTC
CCTTTATTCAGTTAGTTACTTTTGTACAATGTCCTGTCTACTCGTTTCCATACAGTCGCA
TTATGTTCACCATCTGCAGTAACCATATGTCATTTTGTACGTACAAAGGAAAACATTTCC
AAATAAAACAGTATTTTCATGCTCGAAAAAAA
>Contig172
CTTTATATTTCGTTGCAGAACGTGATTTGGGCATTCTGCGAGAGAACACCTTCTAACTGG
CAGAATGGCAAACCATCTAGTAAGACAAGTGGTCCGTGTGATGCCTCGCATGTCAGTGCG
ATGTGCATCTTCTTCAACGCCAGCTCACCCCCCAGCTAAGAGTGAACCCGCTTCAATTCC
TGAAGAACTTCCACAGGAGCTGAAGTCTGAGCTCTACCCAAAAATTGGCAAAAGAGAAAT
TGTTGGCTACGGCTGGAATGGGCTGCCCACATATGTTGACAGAGTTGAATTTCCATTTCC
TTCAATTCGTTTCAAGGAGACAACTCCAGAAATATTGGCTCTGAGAGAAAAGGAGAAGGG
TGACTGGAAAAAACTTACAGTTGAGGAAAAGAAGGCCTTGTATCGTGCCAGCTTCTGTCA
GACATTTTCCGAGTTTGAGGCTCCGACTGGTGAATGGAAAGGTGTTCTTGCCATAACACT
GTTTGGTTTTGTTGTGACTGGCTGGGTCATCATTGGTATCCACAAGTATGCCTATGATCG
CATCCCAGTCACTATCACAGAGGAATGGAAAGAAAAGATGGTGGAGAACATGGTTCGTCA
AGGCCAGAGCCCGCTGCAGGGTGTATCATCGAAATGGGACTATGAAAACAACAGGTGGAA
ATAGGAAATTGATGGATGTTCTAATATCATTCTGCTTTATTTGGTCATATTGCTGTTGGG
AGTTGCTGTTTTTGTGAAAGTCTCTGAAAGCCAAAGCAGCGTCTTATCCAGGACAGTGAA
GAATTCGTCTCTTTGGGCTACTACCTCTTATGTTATATTTCTTGTAGCTTAAGTTGGTAC
TGTTGTTCAATCCAATTTAAAAGAATGGTATTTAAAGAATTTCAAACAACTTGTTCAGGA
CATGGAAACTCTTTTCTATAATGTTACTTGGGAAGCTTGAAGCTGGTATCATTCTGTCAA
GCCAGTATGGGATGTGGAAAGAGATTTTAGGCAGCTCCATGAAGGATGTGGCGTTGCATT
TCGAAGCAAAGATTTTATTGATCTTATTTATGTTTGTAAATGGAAGAAAACAAAATAAAT
CACATGGACCAAAAAAAAAAAAAAAAAAAAAAAAAAAA
>Contig173
CGCCAAAAGGTCAGGATGGAGGCTACGGATTCGGAAGAGGCCGTGGTGGATGGGGAAGTG
GACCACACAGATGTAGAGGTTATAATGACTGGAACCAAGGTTATGACTACAATAACTATT
ACAACCAAGGCTATGGTGGTGACTACTATGGTAACTATGGAAACTACGGTGGCTATGACT
ACAACAACTACTACAGATCAGGGCTGGGGTGGTTATAACCAAGGTTATGGCAGCGGCTAT
GGCAGTAGTGGTTATGGAAATAACAATTATGGAGGTAAGAAACGCTACTGGCAAAGGCAG
CAGAAAAATGGTTGGACCGATCATGCATAGTGCTGTGTGGTACTTAAGGTTTTCTAGCAG
TCATCATGTTGCTGTATTTGCTTATGTCCTCAGATTCTTGTGTTCTTTTATTTTTTACAA
TCTATGGTTTAAAGTGAGGAGTGTAAAAAACCTGGAAATGCTGGCAGTGTTACAAGTAAT
AAAAAAAATGTTAGAACTTTACACATGGTGAATGCATTTACAGATGTGACATTTATTGAG
ACTAGAGAGGGACTTTTTGTTTAACTTAAAAGGATTGTTTTTAAACATGTGCCTTTGTAG
GCAGATTGTTTGCCATGTAAGAACTTAGTAGTACATCGCATTGTAGCATTCCATACTTCT
AAATGCCAACTAAGTCACATTTGTTGTTCTTTATGAATGACAGTGAATGTACAGATGTAT
TGCAATTGTACATATTGTTAACATTAAAGGCTGGTGCTTTATTTTGTACAAGTTAACATC
AAGCATATTGGTCAAGATCATTGTATGGTATAACTGAATTATTAAATTGTTACTCAGAAA
TGGTAAATGTTAAAAGAATTAATGCCAGAAATTAATGTTGTGTAATGATCTTAGTTTCTA
TGCTTTGTGGTTCCAACCCATTTACAACATGTTGAATATGGTATATACATTTATATATAC
AGTAGTGTCAGCTCTGACTTTGTGTAAAAGTTTCTCTCAATCTCGCTTAAAACTAAAAGT
ATTGTGAACTGGTTTTAGGTTTTTGGCACCAGAACATTACTCCATATGGTGCAATATTTG
TCATATCCTGTACCATTGTGTAAATAAATAGGCCTCTGTTGTCCATGAGCCATTGTTGAA
ACAACTAAAAAAAAAAAAAAAAAAAAAAAAAAAAAAAAC
>Contig174
AGTGATTCAGAGACACAACCATCAGGGATTTGGAGCTGGAAATTTCAAGGCATTATTTGA
GGCCATTGAATTGGATCAAGCTCAACGGGGCAACCTGTAAGATGGACTGGACTTAAATTG
TGGTTGATCACTTTGGCTAAGAGACTATCCTTGCAGTGAAGCCTGTACATAAGATATACA
AGGATATTATTTTTCTTGCAGTGTCTCTTGACTATTAACAGTCATTTATCTAAAATAAGA
AATAAGCATATTTTGTTTGTATTCTTTGGGCAGAATAACAACACCCTGTCTGGAAGAGAT
TCAATGGGCATTTTCTGTACATTATGATTAATAAGCAAATGTTTTGATTTGACCTTATCC
ATCATGTGCACTGGGTCATACTGTTAAGGATATTTACAGTGATTTGCTCCACAACGTTCA
TCTTTTATTGTTTGTACATATTAAGGTGGTGGATACTTTAACAGCCAACATTTTTTTTGA
TAATCAGATAACATGATGCTTTAAAAATGCTTACTGTGAACATGAGTGCTTGTGTTGGAA
CTTTTCATAAAACGTTTTTGTTGGAAATTTTTATATGAGAATAATATTTTGCAGATTTGA
AACATCATGATGGAAACATTCTATCATCTTTCTAATGTGGTTATTTGGATTACTAAACAT
TTATGAAGCATGTCACAATTAAAGAATATAGTAATTATTGATAATAATGGAAACATTCCA
CAACAGATTGGGGTGTACATTGAGTTTGGTGGTTGTTTGGAGATGTGTATTTACAACTTG
GTAGCATATCACGTTGTTGTTAATCTTCTCAGGATATCTACATGCTATTATCAGTTGATA
TTGACTGATTAATAAGTAAAATGTTATTTAGAGCATAACCATAATATATTGTGTACCCTT
TATTACTGTTGTGTGCATCTATCTTTGCAAAAGCGTGCGAGTGTGAAAGTAAACATTCCT
CAAGCCCATGTTTGTATGTCCAGCCCTTGGCAGCTACCACAAACATGCACTTCTGTTCAT
ACTACAGAATTATGTATTTTTATGGTGAATTAACCCAGTGGTGCATTACTTGGTTTAATA
TATGTATACATGTTGATTTTATCTGATTTATTAACACAAATTTGTTCAGTAATGTATTTA
CTAGTTATTTTGGGACATACAGCTTCATTCTGGTGTTACAGTCTATACACAATAATAAAT
ATAAAATGCACAAATATTTTTGCGTCTGCAATTTAACATTTGCCAAAGGTATTTAAGTGA
ACTAAAACTGGCTTTACATAAATGACTTATGTGAAGCATAACTGAATTTGTTTATATTTT
CCCCTACTTTTTAAAACCCACAGCTGTTTTACCAAACATGGAGCATATTTACATATAATA
CACAACAGTATTTAGATGTGTATCTGAATAAACATTGAATGTGATTGTAACTGGTGTATT
TGACAACATATTTCTCCTGCTCATACTTTTTTCAAATCTTAATGCAACATACCTACTACA
AAATTTCTTGATAAATATTGTCTTGACCAGACACTATCGGTTTTGTCAGATAGCATTATT
AACAGTTCAGTCAGTTTCAGTGGACACAGTCCAAGTATGTAGGCACAATATTTTGTGTGA
AGTATAGCAGTTATAGTACTCAAATGTCATCAATTGGCTCAAATTGTTTTAACGCATGTT
TCTAAATAGAGCATCTGCCCAAAAAAA
>Contig175
GATATTTGTTGTTGTTGTGTTTAGTTCATCGTGGACCAGCAGCACTGATATCATGACGTC
ACCGTAACGTTTACATATGGCATAGTCCAAAGACAGAATCGAGCTCTGTTCTGTGTGTAC
ACATCCGTGTGTCTGTGTGTACACATCCTTACTGTGTGGGGTACACTATGTGTGTATGTG
TGTACGTATTCTGTGTCCGTGTGTATGAGTGTGTTTGCACGCCGTCTGTGCGTATATTCG
AGTGTGCAGTGTGTACGAGGTTATGTACACATTTTGTGTGTTTATGGGTGCGCCAACGCA
TGCGTACACATCCTGTATATGTGCACGTGTTATATGTGTATACATTATGTGTATCTCAAC
TTTAGGAGGTGCTCTTAGTCAAAGCCTATCGACTGGCTGTAGTCATTACGTCACCATATC
TACCACGTGACTGCCACGACGACCACACACCACGCCTCCTGTCGGCTGACTGTGGTAGTG
TTTGCTTCTTTCAAGTTGTTGGTCACATCCTCAAGTTTCTCATGTGATGACTTCTCCGTC
AGCGGCACGAACAAAAGTGGAACAGTGTTTGGTGTTTGTCTTTTAAATAGTGCTCGTGTG
TCCGTCTGCGTCTCGACTTGTTTGTGTGGCTCTCTATATGCGTGTACGTGTCTGTGTGCG
TGTGTGAGACTCGTGTCCGCGTGTGTGTGTGTGTGTCTGACTGCCTGTGTACCACACTAT
CAAATGTGTCTGTATGAATGTATAAATTTCAATGTGTATACGGAGATTTATGTCTGTCTG
TCTGTCTGCCTGTCTGTCTGTCTCTGTTTTTCTGTTTGTCAGTCTGACTGTCTCTATCTG
TTTGTTTGTTTGTATGTCTGTCTGTCTGTCTGTCTGTCTGTTAACTTTGTATCATTCTGT
AATAAAAATACTTATTACACACGAAAAAAA
>Contig176
CAAAGGTCAACAATTCGTCTTCGCCGTGGACATCGTTGACGACGATGGGACCATTACAAG
TCGACACTTTGCCGTAGAGTACGGACTGCGCAGACAGAAGAGAAGCTCGTCTTACAGCAG
CTGGAGCGAGTGGTCGATAGGCGACGAGTATCGTTTCCCCGACTACGACCAGTTTACATA
CGATGGGTGTCCGGTAGGCTGCGGTCCCGTTGCTTGGGCCATGGTGTTCGGTTACTACGA
CAGACGAAGTGGATTGAGCTCCCGATACAGTGGCAGCGAGAACCTGTACCGCAGTGGAAG
CGACGGCACAACCGGAAGTAGTTCTGAAATAGCTCCATCTGGCATGGGTGACAGCAGAAT
TAAAGCCTACATCAGCAACCTGAACGAAGTCCTTGGAACGTTTTGCGTGCCTTTTTTTGA
TTCTGGAGCCACACTTCACTTCAGCATGGACAACGTCGAATGCTTCTTCAGAGAGAGACA
GACGACTGGACGGCCGAGGATAGTGGACGAGTCCCACTGGTTGTCTTGGGCTGGCATTTA
CGACGAAGACGTTGAGGATTGGACGATGCGCAAAATTCAAGCCGGATGGCCGGTGATTGT
CGGTTGGAGATCAGACGGCTACTTCGGCTGGCATTATCCAGTTGTCACAAAGGTGAGAGT
GCGTACCCGTACCTATAAATCCTGCTTCCTGTGGTGGTGCTCAACGGAGACTTCAAAAAA
CAAAGAGATGTATTTGCATAAGGGTTGGGGTGGCTACCTCGATGGCTGGGAAAATTTGGC
GGCCTATTACGCAGTGACGGCTGTCTATTGATTGCTGGTGTCAAAGGTCAAATTTGGATG
CTGATAAAAGGAGAGAAAATGATCGTATTTGGCAGTTAATCTGAGGTGTCGGAGCTCAAT
AGTTAATTTTAATACCTAATACCACTAACACTGATACCTACTCAACTGCTGCTCGATCTG
TAGCTTTGATGAAAAGAAGACATTCCATTACTAACCCTGTGCATTTCTGTATTAGCGTCA
AGTATATGTATTTTTTATTCAAGTTTTAAGTACGTGTTCCAAGTGATTTGTGGGTTTTTA
ATTGAAGAATCGTTAGGTTCAAAAATGTATCTCCA
>Contig177
AGCGGTCGAAGTAAACAGATCAACGATGCGACTTGTGGCCCTCCTCTTGCTGGCTGCCGT
GGCGCAGGCCTACGAGATCATAGAAGGAGAATTCTTCTTGGGCTTGAAGCCTGAAAACGA
CGCCGGCATATTTGCGCAGAGGCTGAAGCGCGACTTTAATCTGGAATTAAAGAAGATCTG
GGACATCAAGAGAACGAAGATCCTCTGGGTGGCTGGAGACAAAGCCGACGCCCAGCGCGC
CAGCCAGCTTCCGGAAGTCAAGTATCTCAGCTACAACGGTTGGGCACATGCGGATCAGAA
CGAATGCGTCGTCACGCCTCATCCGGGGATCTGGGGTCTCGACCGAACTGACCAGAGGGA
GCCACTTCCCTACACCGACCCGAGCAGTCCTGACGCCACCTACGAGCATGGAATGTACAC
CGGCATTGGAGTTAACGCGTACGTTGTCGACACTGGCATAGACATCACCCACTCGACGTT
CAACGGCCGTGCCGAATGGGGCTACACTGCCGAGGGCATAGACGGCGACACCGATGGAAA
CGGTCACGGAACGCACGTGGCCGGCACGATAGGAGGCATCGAATACGGGTTGGCCAAGGA
GGTTCATCTGATTGCCGTCAAGGTTCTCAGTGACTTCGGAAGCGGTCCTTGGAGCGCTAC
CCTCGATGGTCTGGAGTGGGTGCGCCAGCACCACCAGACGTCGGGAAGAGGCTCCGTGGT
CAACATGTCGCTAGGCGGCACAGGCGAGCAGGAGGCCATCGAGGACCTCATCGGACAGAT
GTTTCACGAAGGCGTGTCGTTCGCCATCTCGGCCGGAAACTCGGACGCTGACGCCTGCTT
CTACACGCCGGCCCGCACCCCGGAGGCCATAACTGTGGCGGCCACCGACGTGGAAGACAC
GACGGCTTCGTTCACCAACTACGGCAGCTGCGTCGACATTCACGCTCCGGGCGTCGATGT
GTTGTCGTCACAGCCTGGCGAGGGTTCGGCTATTTTCTCCGGCACGTCTATGTCGGCGCC
ACATGTTGCCGGCGTCATCGCCCGCTACATCAGCACGTACGGAGAGGGCAACCCTCCAAC
GGCCCAGGAAGTCACAGACTGGCTGCTCTCCCAGGCCACGCCAGACGTCGTCAACTTCCG
TCCTGGACACGACTCCTCGCCCAACCTACTCCTCTACGGCTCCTGTTCGATGGCCTCGCC
GAAGTAATCAGTGGTCTGCGTGCACCATGTTTACTGTAGCGAAAAATGAATCAGTTCAAA
CTTAAAAAAAAAAAAAAA
>Contig178
AGAGAAAACATTTGCTGTGAGTATATATGCGCCTACATTTGTAAAGGTTTGTACAGGCAT
CAGTGCAGATATGTACCGAGTTACATTATTTCATGTATACGACTGGAAGTGTGCATGTTT
TTTGTAAGTAATATAACATCTGACATCTTGTTAGCCTGCTTTTGTTTCGTTTTTTCCTCT
GACGAAGTCTCTAAGATGTCTGTAAAAGGTGTCAGATTCGCTAATATTTGACTTCTCTGC
TCGTTTTGTTTAAAGTCGCTTGATATTTTCTCTTTCCTGAAAGCACAACAACCCGCAAAT
AAAGCATTTATGGTAAAACAATCGAGCACTACACCAAGTCTAATGTGTGTCCTTCAGACT
CGGGTTACGTCTTTGTACGCTGTTGAATACAATCATGATTTCGGTAATCATTGTCGTGTC
CTCGGTACAGGTATCCAGATGTGTACTACACGTCAACCGACCAGTTGAACCAGAACACGG
CAAACATATTTCCGATGTCTGTCGACAAATCTAGATACTAATTAATAATTTGTACAAGCA
GCATGATTTTTGTATGCTATACTTGATGGCGTGATTGTTACTGGCGTTACTCAGCGTGAC
GAGTCGATGACTTGGCGGAGGGTATACCCTCCGTCTGACCCCGAGTCGTGTGTTTAGACA
ACTAACTAGCAAGGTTCTAAAGACTTGTTACACCCATTTTATGTTCAGTTCATTTGGTGA
GCAGATTTGTTAAACAATCGTAGCACGTTGGATGACGTAATGACGGTACTGAACACTGCG
GATTAGTTTGTCACAGTGATAGGGATGTAACTTGTTATAAATACAGTTATAACACTGTAC
ATTATCAACAGTAATAAACCTAGCTGTGTAAAGTGTGTGCCGTTGTTTATTGTGTATAGC
TTGAAGGTTGCTGTTGATGAGTGACCTCGATGTTGAGGTGCGTGTCGTGTCAGGTGTTTT
TCCTCTTGTCATCTGTCTGCCGTCAAAGGTTCGTGGTCGTTTTGGAGAAGGTCGTGTGTG
GTCCAGTCACGAGGTGCTCGTTTTGGAGAAGGTCGTGTGTGGTCCAGTCACGAGGTGGTC
GTTTTGGAGAAGGTCGTGTGTGGTCCAGTCACAGACGTGTTTATGATTTGACGAGTGAAT
GTGACGTAGGATGGCTTCTTCTACGAGTGTTTTCCTTTGTTAGTGCATTTATAACATGAC
ACGAGTCTGGCAATTAACTGAATCAGTGTCAAACTGGATTAAATAATAGTCGGTTGCTAC
TGCATTGATTTAATAAAGCCAGGCCTAAAAAAA
>Contig179
AGATTATCCTCGGATCCATTCGTCTTCGTGTCTCGTTTCTGCCTCGTTCCCGTGCAGACG
ACTTCCAGCTAAAGTCGTCCTCTACCGACGGCTCTCGTTAAGCGGCAAGCCTGTATTAAT
AACAGTGGCTGGCTCTAGGACGCTAATGGAAGGAATTAGCGGGGGTTGTTTTTGGTTGTT
CCAGTTGCTCTCTGCTCACTCGCCTCCCTCAAACGTCAGTTGGGTGTCGGTTGGTGTTAG
CTGAACAAACAAACAAACAAACAAACAAACAAACAAACAAACAAACAAACAAACAAACAA
ACAAACAAACAAACAAACAAACAAACAAACAAACAGTGTTTTAAGTAATGTCACCTTTAC
CCAGTGGTGGGTCCACTAGCTGGTGGCTCTCGGGTCTTGTTTGAACACAGATTACTCTGA
CTTACAGCACTGGCCTGGTTTGACTTCAGTCAAGTGTCCGCACGTGCGCCCGCGCGCAGG
CGCGTGCACACACACACACACAAACACCTACAGAGACTACGTCAATCACGAATACACACA
CGGTACCAAGCCACGGTACACACCACAGGACTGATTACACACAAACACCCACAAACACAC
CCGAACACATTGGGGTTGACCCACGTTTAAACACACATACACACGCTGTGGGTGCGTGCT
GTTCGAGCCACACATAAATGTGCTGACGTCAGCAGTTCTTTGCGCAGGCGTGTTTACGAT
ATGTACGCAGAAGAAAAAGTGGCCTGCGTAAATACATTGATTGTGTCTACTTTTTTTAGT
ATTTGTTTAGTGCAAGTGTCAGCCACCGAACCAACGACAATTAAATTAAGCGGCAGGTCA
AACAGGGATTTAAATCTAACAAAAATACTTCAATTCAACATTCTCGGTCCCTGATGTGAA
AGATAGAAAAGTGTTTGAGGCGAACGAAAACACCGCTTTTTATGTGGTTACTGCGTTTCT
TGTGACGTCATGACGTTGACAGAAATATCTAACTGGTTCGATGACCTAACCTTCGTGCTT
GTGTCCTTCATTAATTCTTCAGCTAATTACCGATAAAATGTCGTTCTGTTTAAAATAATT
TATTATAGTAAGTTGCCTTGGTAATATTATTTTTTCTGTCTTTATAATATCTTGTTTACT
CGATATTCTCCAGATTGTGTACACTAATACGAATAACGGTTAATGTAAATAAATCGTCAA
TGGCTGATTACAGCTGTGACGTAGGAGACGATTGTCCAGTCCTGGCGCCTGTAGTAAATG
TGTACTTAGCAAATACGATTGTGTTTGTGCCAAGAAACAAGAATGGTCTAAAAATGAACG
GATTAATGCATGCTTATTCGATGTGTTTACAATTCTGCCTCACCGCAAGCACGGACGCAC
GCAGGCACGCACGCACGCGGGCACAGACCGCCATTATCCGGCGATGCCCGCATTGTTAGA
AGGATAAATCAAATCATTTTCTGCGTATTTGTATGGTGCGTGTCTTCATAGGGACAAAGC
CATGTGCACAACGGAAGATGTCATCTGTCCCGTTCATATCATCTTGCAACCATGCATTAA
TTTTGTCCGTCTGTCTGTATGTAAATGTACTAAGTTCGCGTGTACTCTTTCATAACTGAA
CTTTTAATGGTGATTATGGAATAAATTGATCCGACAAAGAAGCCCCAAAAAAA
>Contig180
GTGTCCTGTCTGCCGCCTGTCTGTGTCCGTACTTCCGGTGTCCTGTGTGCCGCCCGTCTG
TGTCCGTACTTCCGGTGTCCTGTCTGCCGTCTGTCCGTGTCCGTACTTCCGGTGTCCTGT
CTGCCGCCTGTCCGTGTCCGTGCTTCCGGTGTCCTGTGTCCGTACTTCCGGTGTCCTGTG
TCCGTACTTCCGGTGTCCTGTGTGTCGCGGTGGTGTGATTAATTCCGCCGTGCTTTGATT
CTGTTCGTCCTGTCGTCAGGCCGACCTGCGTCGTTCGTGCGTGTGCGTGTGTGGCCGTAC
CACGGAATGTGTACAATATTTGTACGGTAAACGTTTGACTCTCACACACACACACGCACA
CACGAGCCGTGTGTGTGTGTGCGTGTATATATGTATATATAAAGCTAGCTACGATGGTGC
TGCTCCGTATTAGATAGCCAAGTGATCGTCATCCGAACATGTCTACCTGATCCGACTGTG
TGCACGTCTCGTTCCGTTCAGACCTCGTCCATTCGGATGGAAGGCCGCCCTAAGCCGGTC
ACGTGACCTTGTCGCGTGTACGCCCAGGCTGCGAGCCGGCCCTGTCCGGACCGGAAGCAG
GCAAACACGCCGTGCCCGGACCCCCCACCGGGTCTGGCGCCCCCATTACGGCCAGCGCCT
GTATTGCGGCCAGGTGTTGGAGACGTCTCGCCGTTTCCGGTGGCCGACCCGTCCTCGCCG
TGGATGACGTACTGACGACGTCTGCTCCGATGACGTATGGTTGTTAAGTTTAACATTTGC
TTACAGATGTAACGTTGAGGTTGTTCAATAAAACATTTTACCACAAAAAAAAAAAAAAAA
AAAAAAAAAAAAAAAAAAAA
>Contig181
GTGGTGTTACCAAAGCGCCGAGAATCGTCAAGATCAGGGTGGGCCTGCTGAAAGGGTCGC
TTTAAAGCTGTGTGAATGCGGCTGTTAGCGTAACCAACCGAGCACTGCTGATGAATGCCT
GACAGCCAAACCAGTCTTAAGTTACAGCACAACGTACACAACCAGCTGACGACATCCTTC
TGTGATCGGACTTGGGCATTGGATATTTGTGCATGTCTTTTTTCACCATTTTTTTGGAGA
AAGGAACAAAAAACCGATAACATTTCAGAGCGTTAGATTCTAATGCGTCGTCGCGCAAAC
GGGCATTGATCAACAGTCGACGGAGGAAAGATACGGAACGGTTGGCGGCAGTGTTCTGGC
ACGCCGCTAGGTGGCGTGCCGTACGCCGGCCACCGGAACTATGAACGGGCGTGTACACGT
GTCTGAAATCTATCCTTACTGAACGAGCGATTGACTGATTGGTTGATTGATCATTTGATT
GGCGGATTCGTTAAGTCAGCATTTGCCATATTGTACAGAATGAAAATATCTCAGGCNCTT
TTTGACACAGAGATTCAACATTTGTTTGTTTGTTTGTTTGTTTGTTGTTGGCGGGGCGGG
TTTTCCGTTCCCACACGTGTAAGTTGGTGCGTGTGTCTGTCTGTCTGTCTGTCTGTCTGT
CTGTCTGTCTGTCTGTCTGTCTGTCTGTCTGTCTGTCTGTCTGTCTCTAGTTTATCGTAT
TCGGCGTGCTGGTGACAAAGAACGAATAAAGAAGACGGGTCAGAGAATGATACAAAAATA
TAAACGTTACCTTGAACTGTGCCGATCGGAGAAAACCTTTTATAAACATGAACACAGAAA
GGACGACAGGACGAGAGAGAGACGGGCCGACCGAGCCGTTAGATGGTTTGAGGTATTTTC
TTGCCTCGTAACTTTTTTGTTTAACTCGGCTCCGAGTGTGTGCGCCGTATGACGTGGAGT
TGCTTCTGTTTTTATTTTTTATTTTTTTCTGCTTTTTTCCTCATCACTCTCCGAGGGGAC
ACGGGACAAGTAACTGATCGGTGATAGACAAGTTATATGGTGATTTTTTTATTATTATCG
ACCGACTCCCGAGTGAAAAAACGGAATGGAAGCGCACGTGTGCGTGTGTGCATCAGTATA
AATCAGTGTATTGGATTTACAATTAAATAATATTGACTCTATTCAATTGCACAGTCAGTG
ACTGTGAATAAACTATTGATATATATATATATACAAACTATATAAATATGTGTGCGTGTG
TGTAATATATATATTTTATCAATTTCAATGAAAGGCCTGTTTCATATACGAGAAACAAAC
CAGATAGTGGTGAGGTTACCATGAATGAATATTAAAAATAATATTAAATAAATATTAAAT
TTACACATTATTGATAACGCAAGTCGTTTCAATGTGAGCTGTTGGGGTAGAACGATAAAT
AAAAACAAGTCTTAATAGTCCCAAAAAAA
>Contig182
GGATGGCTGGCTGGCTGGCTGGCTGGCTGGCTGGCTGGAAGATACCCCACCTAAGACGAG
TTCCAGCCACAGTGGGCATTGCGGAGAGAAATATAGTCGCACAGTTGAATTATAACAAAA
AAGGCTGTATTAAGGTCAATTCTTTACTAGTACTTGATGTTATCGACAATTTACCTAATA
AGGCACTGTACTTTGATTATTTACCAATCAACGATGTCAAATTCACCAGAACAGATTAAG
GCTTCATCCGTATAACATCCTGCTGCCATGAGATTAAGTAAATTGGAGAACATTTTAATT
TTGATTGTATAAAACTTAATAATGACAACAATACATTTAAGTTAGAGCGAAATGTTAGTG
CTTCCCTTTTTAAAATTTATCTTATTATGAATTCGTGGGAGCATGAAAAGTTTCTCTGCG
TACAATTCAATGCTGCATACCTGTGGTCACCGAGATGTAATCAGTACCTTTGTGATTAGC
ATTAGCAGCTCATCGGAGTCACTGAGTCACCAACAAGTCATCCAGCTCTATAGAAACAAT
CCAAATCATGGCAGCCTTAAATTTTCTTCCTGGCGAAGGCAACGTCATAAAAAATGTCAA
AAAACGTGTTTTTTCTGATGAGCGATTAATCTGCGATATATTCCGAGGTGGCCCAGTATT
TCTTGGTGTGGGGCTTGGAACCACTAAATTTCACTGACTTATCTTTCTGACGTTTAACGT
CGGTGATTGTCCAATCCGCAGTTATATTGGTCACTGGCCTTGGAAGGAGCAACACTAGTG
TTTGGCGATGAGAAGCAGTATCAACGTTTTGCGATTTACACCAGACTGACGCAGTATTGT
GTAACCAGTTATAAGATTGAAATATTCCGATTGTATAATGAAGGCTTCGTTTTTGGTTAT
AGCTTAAAGCGGATTGCAAATGAATTCACTGCAAATGAGGCATCGGTTTTTACAAGTGCG
GTAAATGTATCTGCTGGTAACAAAGGCGTATTTGTTAACAGGGACAGTATCTGTGGGTGA
CCATTGTTCATTCGAGATGTTCTGCCCCAAATTTATTACTTGAAACGTGTGAAAACAATG
CTATCCGGCATACAAAATAATACTCAATACTTTCGTATAATCACCAAGAAATTCGAGCGA
CATTCTAATATGGTTGTACCTGTGCCATCCTTAACATTGCACAACTGTCGTATCGGTTTC
TATAAGTATTGGTATGTTAATAAGTATCCACGAGAAATTGATTTAGCATATGTAATCTAA
AAAATACAATGGTTTTAGTTCGAGTAGGTGTCTGGCTTGGTTAATCATACACTTGGTTAT
TTTATCAGATAGAATAAATGTACTGCGAAATAAACATTAAAAACACAAAAAAA
>Contig183
GCTTTTGAGGAGAAACAAGGAAACTTCTCCACTGCTGAGGAAATACTGCAGGAGTTTGAA
AAAGAAATGCCTAATTTGGTGATGATACAGATGCGTCTGATCAGCTTGGCCAGACGGCAA
GGCCTCTTTGAGAAGGTTGAGCAGCTCTATGAGCGATACATGGAGCAGGCACAGTCTGAA
AGAGAACAGAGCTTCTTTGCCATGAAGAAAGCCCGATATCAGTCCAAGGTGTTGCGCAAC
CATGAAGCAGCCAGGGAAACCCTAGAGCTAGCACTGAGCAAGGATGAGACCAATGAGAAG
TTGTATCTGCAGTTGCTAGACCTGGAGTTTCAGCAGACAGACATGGATCTTGCACGTATC
AATGCTTTGTTTGAGAAGGCAATGGACAGTAAGCTAGAACCTGACCAAAAGGTGACCTTT
TCCCGCAGGCGGATGGAATTCATGGAAGACTTCAGCTGCAGTGTTGCCCTTGTTCAAGAA
GCTTACGAGTTGCACCAGAAACTGCTGAAGGAAGTTAATGCTCAGGGAGGAAAGAAGCGG
AAGCCAGAGGAAGCTGCTGGTGAGGATGCTCAAAGTGATAAAAAGGCAAGATATGATGCA
AAACAGTACAGCAATGGCTCGGCAGATTACAGCAGCTCACAGTCCTACATGACACCACAT
TCCCAGGGGAGCTATGATGGCTATGGTGGGCCACCACCACCACCCCACAGTTACTATAAC
CCATCATGGAATACTGGATACAATTCCATGCCTTACAGTTACCACCAAAATCAGTGGGGT
CCCTACAGCAGCAGTCAGTATTATGGCTCCCAGTAGAGGTCATGGTGCTGTACGCTCAGT
GGAAATGTTAGTGTTGAAAACTGACAGCAGAGCTCAGAGAAGGCAGTGTAGTTTTAAGAT
CATGGATAGTGTTACCATAGTTCTGTGGATGAGCTGTGTTGTAGTATAATGATTGAAGAC
TGCTGTTCCAGACTGCATTTCCATGTGTTTTTTGTCTTCAACTTTGTGCAGACAAGTTAC
TTGGTGTCTGAGCCAGACAGGCAGCTGATACACATACTTGTATATCATGCCATGCTTTTG
TACAACTGAGGAATAGATGGTATTGGCAGTTTGCAGTATTTAAGGTTGTCTCCATGAATA
TATAATAATGATCTAGTACTTCTACAAAGCTGGAAAATCAATGATAATCTTGTCAACATT
CTTGTCAGATGAAAATGTGGTGAGAGCAAACTTGTGCAGCTGCTTGGTCACATGTCTCGT
TAGATTTGTCATATTTTTAATAATCAATAGGTTTACTGGAATATCATAAGGTTATTTCAT
GTAATTTTCTGGTATTTTAACTGGTTGAAGGAAATAAAGGCATCTTAACACACACAAAAA
AA
>Contig184
ATTGCTGAGAGGCGCTCGGATTAGCTACAACTCTTGGTTTAATTAAGGAGGCTGCCATCG
TATTTTTTAACTTGTCGGTGAAGTCGAAATTGGTGCTTACGATGGGCTGTGGATCTTCAA
ATGCAGTGGCCGCCAGCGACAGCAACGCTGGGCCAAATCTGAAAAGCCTCGTGAAAAAAT
CCAAACTTCCACTGAGCTACATAGAGGATCTCTACGAACGAATTAAGAAAGTATCAGAAG
ATGGAAAGCTGACAAGTTCGCAGTTTACAGGTTTGATGGAAGTTTCCAACGGATCCTCCC
TGGAAAAGTTCCTTAACCAATTATTTAATGCATTTAAGGCAAAAGGAAGCAATACTATGA
GCTTCGAGGAGCTGATTATGATGCTGAGTGTAATAATGCAAGGATCGCTTAAATCGCGTC
TGGAGGCCATATTCCGGATCTGTGATTCGGACGGAAGCGGACAGATAGAGAAGGCAGAAC
TAGTCTCAACCTTTAAGAACATGATGTTCCTGGTGAAAAATGAAGATAAAATCAATGTAG
ACGACATGGAGGATTTGGCAGAAATCGTGTTTGACGAGACGGACCGAGACAAGAATGGTC
ATTTGACGAAAAGGGAGTTTCTTGAGGCTTTTGCCAAAAATGAGAGAGTGAAATCATTGA
TCACCGTCATTTTTGTAGCCGTTGTCAAAGCCCTTAAAAAGGATTAACACGCAGATCTCC
TGCCATCCAATTCGAAACAACCAACGAAAATTGACGAGAAAGAGTACCATTTATATTTGT
ATTAATTCTTTCGGTAGTAAGTTGTTAAAAGATCCGCCATTATGCTATATTAACAATATC
ATTGCGTATATGAAACGCTTTCCGACGCCAACATACATCGGAATCAGTCACGATTCAAAA
TTTTACTCAGAAGCCCTAGTGATTAACCTCAGCTGTAAGCATGAAGATACACCTTATGAC
CTTTACACCTTCGTAAAACATTATGGCAGTTTTTACGTCATATACTGCAGGAATGCTTAG
GTCTCTGGTGCAATAGCGAGAGTGCTTAAACGCGATTTGTCACTTAAGTCGAAAACCAGT
ACCAGATTGGAATGATTTTATAATATATTGTGACACAATAAAAAAA
>Contig185
CTTCATTCATGCAATCTTCTCCTTCTTCTGGCTAACGTCGCTCTCCTATGAACTGAGAAG
GTAAGACACGAAATGGCTGAGATATTCATTTGTTTTTGTGTCAGTAACATTCAAATATTA
GATGCCACACTCTGTTTGTATTGGCTTTGATGTGCGCTAGTGTGGATTTTGTCAATTTTG
TACAATAATGCAAGTACATCTAATGGTAGAATACATAAATACATTATAACACCAGGACTG
CGCAATAAGTGAAGAACGTTTATTTCCATTGTGGTTCTGTGTGTACCGATAAGATGCTAT
AATTCATCGCTTCATGTTTATTACTGTTATCATATTGTATTACTTAATTACTCCTTGCTA
GAAATCCATCCTTCCGTTTAAGATGTGTTCTTTTGATAACTTAATTTCTCTTTTACCAAT
CTGTGCTTGACTATGGTCATTGTCTGCATTTAAATTCCACCAAACAGAGCATATGAATTG
GATTATTTCTCGATCGAGTAATTTTATTGTGGTTTCTTGTTAATTTGAGATTACAAAAGC
CCTTCACAGATTTCCACCTTCCAAAGTCTTTTACGAGCTGGATTAGTCCCGGAGGAGCTT
GCGTTTGGTTTCGTATTAACATCGCCTCCCGAGTAGAAGCGACTGTTTGTAAACAATGAA
AACAAGTTAATTGTTCTGTTTTCCTCTGCAGTTTCTACATTTTCTCCTCCGTAAGACAGC
GCGGTGATACTCACTCACAAATGGAAATACAGCCAAGCTGTGTTTATGCCTTAACAATGG
TCTCGTTGTTTGTGGTCAGCTGGTGCCAGCAGATGTATATACCTAAAAATCCAGGCGAAG
ACTGTCCAACCGATTACCACGAGGGATCATTTTTCGACGAATGCGTTCACTGTTCTTTTA
TTTGCTACGAGGAAATGAATGAATACATGAGAGCCAACTGTGAGCGCCTCTGCCCAGATT
ATTACGTTCGCTTTCTGCCGACGTCGACGTCAGTTGTCTCGGAGAAGATGACGCCAGACT
TCTGGTTGTATTGGTCGACGGGCTTTCTGTCGGCGTGGATCGTAGTATTCCCAATGGCTA
CTATAGCTCTATGTCTGATTTGTAAACGACGAGATGAACCTCTTTTGGCCCCGATTATCT
TCGTCTGTAAAGAGAAAGGTGCACCTAATAAGATTATTACGTTCGCTTTCTGCCGACGTC
GACGTCAGTTGTCGCGGAGAAGATGACGCCAGACTTCTGGTTGTATTGGTCGACGGGCTT
TCTGTCGGCGTGGATCGTAGTATTCCCAATGGCTACTATAGCTCTATGTCTGATTTGTAA
ACGACGAGATGAACCTCTTTCGGCCCCGATTATCTTCGTCTGTAAAGAGAAAGGTGCACC
TGATAAGATTTCGAGTAATGTGTGAGTGTAGATTGGCTGTAAGTTAAACTTCGTGAATAA
AATCCTTTTTGTTGACCTAAAAAAA
>Contig186
GATTTATAAAAAAAAAAGTTTTTGTTACAGAGTTATATAGATAATGTTAGATAGAGAATT
TCAGGCCTAGAACAGAGCCTGCCTGCATGTCTGTCTGTTGTTAGTTTCACTTGTTGTTGA
CTAATGAAGTCACGTGTCGGAGGTAGTCTTCAAACAACGTCGTCTTCTACATCGGTGTCC
TGTTAGGTTTAGTCAGTGCGCATGCCCATGTTCGGGGATTTAGTGTCGAAGTCCCTGATT
GGCTCGCTGTCGGTAGTAGCCTTCCGGTTAGAACGCCGTAGAGAACCTCTTCTGAACGCC
ACAGCCGTCAGCTGTTTGTGTCGCTGTGCTAGGGATGGTCGCGTTTGGTGTTTTGGCAAT
GTCATCGGTGTGTCTGGCTTCGTGTGGCCAGATACGTCTGGGAGTGTGGGCCGAACCGAT
TCTGGATACGACCACGTGAAGACTCTTTCTCTCTTCCTCGGTTAGTTATCTCCTAGCGAA
TCTGGAATCTCAAGTTCGAATGGAAAGCGCTCGATTTCAATTGTTTGCGTGCGTGAGTGA
GTGGTTGAGCGTAAGGTTGGCAGTGTGCGGGATGCAATCAGTTGTAGGGCGCGTGAATGG
AAGGTAGTTGTCGAAAGCGTGAGAAAGGATGACGGTAGATAGATGTACAGGTAGATTACT
AATTGTGTGTGTGTGTGGCTGTAATGTCAGACTGTCAGACCGTGTTTAGGTAGGCACCGA
AGGCACTTAAGCACTCACTACGTCTAGCTGAACCGTTGACCGGAGAAAGACACTTGAACG
TGTACATAGATCGTGGTGACCTCTTCAGTCCGGGGGCTCGATCTTTGAAACCTCCCCTAC
ATTTCTTAACCCGCAGCATTCTCTGGGTTCCCACGGAATGGTTCGCATGGTTGTGTTTTT
GTTGGAGAAATAGCGCCCAGAATCGGTTCCTTAATAGCCACTGCATCACTGCTTAACCGG
CGTTGGGAGATACGCTTTGGCATCTAACTAGCTTCAGCATATTCATCTTTGGCAACGGTT
CGAACCGATTCCACGTACGGAAATCTTCATGTCCGAGCAGTTCGTATATTAATCACAACA
AGCAATCTAACCACAATCATAGGTGTCGTCTTTGATTGGATTCGTTCTTATTCCATTTAT
CTGAGTTGGTATCGTAAAACTCGTTGACACGCACACAGCGTATGAGCGTGATTAGGTTTC
GGGTAGGAATTATCTCTATTATTCTCTGTCACCTTTTTGATCTTCCTCAATCGACAGGTA
TTGTTTCGATTTTCGGATCTCGTCGGGCACAACGAATAATTGTAATATTCTGCGTCTGGG
TGTTCTCTGCTACAGCTCATCTTATCAATAAGCAGCGCATTCACAAATCGCCACAGGCTT
GTCTAGCGCTCGAAACTAGGCAGTGGTCTCGTGGCTGAAGGTCGTGACTACCATCCACCT
TCGTGAGTCGCGTCGTACCAACCGCCGTCACGCTGTGGCCAGCCGTGACAGCCTTAAAAA
AGTCCGGTGTCCGTTGTTTCTGTTGACGAAGTCTCGACGAGGCTAGGACGTACGGCGCCG
AGCCATTGCAGCGGTACACATCTGTGGTCGCACTGGACGTGTATCCACTTCTAAGATGTT
CAATTGTCATTCATTATTCGATATCAGTTACAGTGCTATGACGTTTAGCCGAATATTGCA
GCATCTGTACGTGAACTAATAAAACTGTATTCGTTTCCATTGATAGCATGTCAAATAAAA
CGGGAGTAAATATTAAAAAAAAAAAAAAAAAAAAAAAAAA
>Contig187
TTTTTTTTTTTTTTTTTTTTTTTTTTAACATTAAACTTTTATTTGAACAGAATATAAATT
GGTGTAAGGCAGTTCTTATATAAAATACTAAAGCTTTAAATGAACTATGAAAATACTACT
TTCCAAAGAAATCTGGAAATCATTTTACTTGTGAACACAAGAAAAACCTATCATTTGGTG
ATTATATCTATTTTATACAAGACCTTTTTGTGGTATGATACACGTAGCTCATAGAACCAT
TATCTAATTGATATCATACTTCTAGAAGGAAAGAATCTGATTTAGCTTTATCTAGATCAG
CTCAGATAATGAATAAATTACAAATATGAACCAGGGACATTATATATACACTCTGTCCAT
TTAGTTGCAGTACACAAATTTAGCTGATAATCAAATTTCAAACACATTACAATCTGCAGA
CAGCAGAATAGTGAACATCACAGTAAGCAGAAACATGTGAGACAAATCACTGCTTCTGAA
GAGGCACAGGGGAAATGTGAACATCAACAGATAATGATGAATGGCAAAAAACCTTAACAC
ACTAATATCAATAACAAAATGTGTTTGGGCTGCAGAACATATACTGCATAACAAATGTAT
ATCTCTACCATTCTGCTCATCAAAGGAGATTCACCTACTCAAAGTGCATTCTGTGATATG
ATTAGAAGGATAACATGCTACAAATGACTGGGTAATGAAATGTATTAAATGCTGTTCAAA
AGACTGACATGGCAGACAACAAAAAGAGAAGTGGTACTACTCTCCAGAGATCACTAATAG
ACACTGGCAAGAACACATTCTACCAAATGGAGGTCACCTTGAAATAATAAATAAAAATAC
CATGTAGCTGCATACTGACCTTACACTACATTCTATGTTCATTCTAATGTTGTGTTTTTA
TGTAATATGAAATTAAATGATTCATTCTAAAGCCTTAGCACATCATTTAGATTGACATAC
ATCAGCCACAGAACAAGTTTTATTCTGCAGGTCATAATAATCCATTCATTTGTCTCCTGA
ATGAATGCCGAGTGAAAGTTTCACCTTCTCATAAATAACATAACTGATGCTAACAGCTGG
AAGCACCTTCATGAAGTTTGGTGCAATACCACGATACAAACCCTGGAAACCTTCTTCACG
GACAATGTGAGCTGCCAGTGGCATGAAACCAGGGCTACCAGCAACTGTCACACCAGCGTC
TTTGTTCTCTGGGTGATTTTTGATGTACCACTGTTTTAAGGTCTCATATATAGTGAGATC
AATGCCGGCATATGGGATGATTCCAATCAGGTTTGGTATATATCCTTTGAATAAGGCCCT
CATGCCATTCTCTTTGTAAACTTTAATTCCGCAGTCAATGATACCTTTATACTGGCCAGA
TTTGGATACAGCTAGTCGAG
>Contig188
GCCAAAAACTAGGAATAGCGAAGTTCAAGAAAGGAAACGAGACGTTGAAAGATAGAGTGG
TGAAGCTCATACCACGTGGGAAGAAGTGCATCGGCAACCAGTGCACAATAACAACATCCG
AGCCATTTGATTTTCATGCGGCCGATGACCAAGCCAGCTGCGTCATCAAGTCGCCGGTTG
TCAACGACGGGAAACTCGCTGCCATTATTGTTGGGTCGGTGCTACTAGCTGCAGCCATTA
TAACGATTGTCATCCTTCTGGCGAAGCGCCAACTGTCTGATGGGCCAGGTTTCATATCAG
ACACTGTGACAACCTCCAGTGAACAAATACTCGTACCCGGGTCAAATGAAGGGAGGAACC
GAAGAGAATTTGTTTCGGCAGCAGCCAGAAACCCGACGCGCAAGTCCGTTTTTCTTCTCT
ACTCCGGTGACAACAAACATCACCAAAACGTGGTCGGAAACTTCAAGGAATTCCTCAGCA
GGTTATGTCACTGTGACGTCATCTACGACGTGGAACACCAGAGGAGCATTCTGGAGAGAA
AAGAGGAATGGATCCGCAGCGTGATGGAATCGAGCGACTACATCCTCATGCTTAACTCCG
AGGGCACGTACTGGCGCGCCATGGCCACGAATCAAGGCTTATACTATCCGCCGAATGACG
TCTGTTTCATCGACACGTTCCCGTTGGCATTCCGCATTCTGAATGGTCCGGACGGATCGC
GTTACTTACGCAAACTCATTCTGGCGCACTTCTCGTACACGCCGATGGAGTACAGATCTC
CGCCGCTGGCCGGCGCCCAGGACAAGAGCCACTTCCAGCTGATGATGAACATGGAGGAGC
TGTACACCTACATTCACGGAACTGACTGTCCGAGTTCCGTCAGCGAATTCACCTGCGACG
AACCGACGGACGAGGGAGAGCGCCTGAGGAGGGCCATCTCCTTGGCTCAGAGCTACGTCA
AAGAAAATCCGGCCTGGTTCGTCCGGATACACGGCACGCCGCTTCCGGCCGTCACGAGCT
CCGATCAGAAGACTAACCCAAGCTCACCTTCTTCGTTCAGACGCCTCGAACGACCACACC
ACGGTCACCTTCCTCTGTCTGAAGGCCCAAGCAGCATTTTCCGTAAACCAACGACAAACG
CCTTCCCAAATTATCCCACATGCACAATCACACCCAGCGACCAGATATCGTTGACCAGCT
CGGCTTTGGGAGAAGCTATCGCCGAAATTAATGATTCTGGATACGAAGCGTCGGGCGGCT
TCGCCGAACATGTATAGTATAGCAAGGACTGTCATCAAGACGTATCACCAATGACTTCGA
CAGCGTTCACTGCAGACAACCTTTGGATATTTGCTACGAGGCGTGAATAAAGCGTCAAGG
CACGAGGAAAACGTGGTTTTTCAATCCGATACTGCAGCAGAATTACCCATGCAATAGGAG
AGGTTCTTTCATTTAGGATATGTCGCGCATTAGTGCACAACACATTTTGTAATATTTTCT
GCAGTTGCTACCACAACGACTCCACAAGTTCTACACTAAACGTTTTGTAAAAAGGACCAT
TAACTCACATTTAAACAGGACTTAGATGCACATTTTATCTACTAATCGCATTCTACGTCT
GTCTCCTGTTTACTAGACCGTTATATTATTCTAAACCCTAAGATTCTTATAAGAATAAAC
TGACATCGGAACCGAGGCTTAGGTGCTTCCTGTTGTGGCTAGAATCTAAACCGATTGACG
TCTAAACATTTAACGAGCAATGCGCACGTTCATTCATGAATTTTCCTCCTCCTTCCCCCG
AAAAAAACCTGCTCTTCATTTGTCCTCCCATCCATCGTTCAAACGACCGAATGCGCGCAT
TCGGGGCCACCTCTTCTGGTTCTGATGATCTCTATCACTCGACACGAAGCCCCCCGTTCA
GAAATCTTCCATTCTCGGCAATTGTATGTTTACTTACTTTTGTACGTTTAAACCTCTTCT
AACTTTTGACACGTTTCATTTCTAAACCACTAGATCTCATTATCGGTTAATGCTTACCCA
GTTCGATGTTACTTTTCTCTACGCTTCAAAACGTGTTTCGTTCGGCTTTCACGTTCTAAG
TCGATGTAATACACGACGCATTTGCTCTCTCGTTCGTATGTAAATTTAATATAACGTCGA
TTACTTATATAATATTACTAGGTGTTTAAACAAATTATTTCGTGCGAATAATACATAGCA
ATTCAGCTGATCAAAGTGTATTTAGGTATTAATTTACTGTAGGGAATCTTTTTTGGCATG
CATATATTTAATTGTTTTGTTGTTTTGTACGTACGTACCTTGTATGTCTGCCAAATAATC
CGGCCATGTCGAGATAGAAAGCAAATTCCTGGATCACCGAGTGTTTTCACAAATGATACC
GGTGCAAAGGCACATGTAGCCAGGAGAACCGTGGCTTATTAACATGTGAATGTTGACGAA
TTGGTTGCTGGCTGAACAGATGGCGTCGAGTCTTGATCCAGTATTGGCTGTGTATGACAC
GGAGATGGTCGACCTGCTGACGTCATTTTGTTTACAGAACGCGTACCTTGAACTGGTATG
GTGCACCTCACTGGCTCCGAGAAGCTTGGTCCTAGGACATAGGAATAGTGAACACTCGGA
ATTGGCATACAGCGAGTGAGCAGTGCATTCTTTACTGTTTACCATCACACAATCGTATCG
GTCGATAACGGCAATTAAAAGAGTTGTTGGTAGCTCATGGATTAAACCATGACAAATCTG
TCATACAGAGGAGAAACGAGGAAACTGTCACATAAGTGGATAAATATGACGTTAACGTCA
CACGTCACGAGTACTGCATATGTTATAGCAAGCAATGAGGTGGCTTCTCAAAAATGCGAT
TTTTCATTAGGGTTTGAAAGTATGCATTTTTCACAACGATATAGCTGGTTTAAAGAAAAA
TAACTGATCTGTCCTATATAAAGCACCAAAACATTTGGGTAACTTCATCTGTACTTTATT
ATGATTAAAATTATAACTGGCCAAAAAAA
>Contig189
ACCAAATCTGATCCTGAGATTCATAACTACTGAATCGGCCGTAGCACGTTATGACAACAC
ACATCCGAGAAGTGTGTTCTTCAACACTATAACCAAACCGTTATGATTGTGAGACATGCT
TCCGCCAGCGAACGTAGTCTAGCCATTAACTCACAAGTAGATCTTAAACGTGCTTGAAAT
GCATATAATGTGCTGCAAATAATGTTTTGTTGTTTTCTGGTGGTTTCTTTCTTTCTTGTC
CCAATGAATTCAACGTGACAAACAATATTTTGTTTAAGTTTAAAAGCACAGCGATGTACA
TTCAAGAAATTAGCAGATTGGCACGTGTGTCCGCGCGTACACACGCGCATATATATATAT
ATATAAGTTTTGTTAATGCTTCTAGCTTGAGATCAAGAAATAGATGCACTTGTATGCACA
GGATATTCATGCCAGCCACTGGATATCTTAGCTTTAGTTTACTACTGAAAGAAAATGTCT
CCAGGTTAAGGCTTCCACAGAGGTTTGATCCAAACCGCTTCGTTTTGTCGTTCACCTGAA
GTGATGTGGCCGCTGTTTAAATGGTACAACGGTCACTTGGTGGTGTTCTTCTCCATCAAG
TAAACCCGTTGGTGCAAAAGAATATGTCAGAAACACACAGAAAAATGTATGCGTGCTCGT
GCCTGTACGTTCTTGATGTGCATGTTTGTGTGTGTGTGTGTGTTCTTGGATACCTTAACT
CTGCACAGATTTATGTGAGGAATTAATCTGCGAATAAATGTGAATGGATGTCTTGGTACA
TAAGACCGCACATGTTAATATCTTCTAAAGTGTGCACTGTGCGTGTACGTGTGTGCACAC
CTGGGCAAGTGCTTGTGTATAGATGCGTATAAGATTGTGTGAATGACTCGGTGTGGGGTG
GGTTATGGCGATCGATGTGCATTTGTGTAAGTGCCTTTGCACGGGTGCTGATTATGAGCG
AATGCACGCAGGAATACGTGCATTTTAATGTATAATCGAGTAGGTTTTGATGTGAATGCC
AGGATGTGTGTTTGCCTGTCGACTTCAGTGTCATGCAATAGTATGTGAATGCATGTTTTG
GTCGATGAATCACTGTGTATATAAGCGAGATTATGCGAATTTGTCATTGCTGGTGACATT
TATACACGCAATACCTTTGTAGCAATGTCATTTTACTAATGTCTCGATGTATATTTTGAA
ATAAATCTCACATATTACAAAAAAAAAAAAAAAAAAAAAAAAAAAAAAAAAAAAAAAAAA
AAAAAAAAAAAAAAAAAAAAAAAAAAAAAAAAAAAAAAAAAAAAAAAAAAAAAAAAAAAA
>Contig190
CCTCAGCCGAGTACCACGCCAGGACAGGCGTACAAACTAGTGACGGCACAGCCCGTACAG
CCAGCCAACGCTTCAAACATCCCCGTCTACAAACCAGACGAGCCTATCTACTGGTGGCTG
GGTCAGCCAGTGCCACCTGAGCCTACTCCAGGTAAGAGTGGAGACCAGTTCACCGAGTAC
AATGGACAGAGAATTCCAACTTCTCTGACAGCTCCTACGTACTGGTGGGTGGCACAGAAA
CCGGCAAATTAATCTCATCATCGTTAAGAGAAGAGGTACGCGACACACGGACATCATTTA
GCACAGTATCAGGGACCTGACTTCATCTTGTGTTTCACTTGTCTTTGTGATGACAGTCAG
CCTTTAGAATGTCTGATTGTTCTTCGTGTAAACTAAGACGTCGTGTCAAATCGAATTCGA
AAAAACAAGGACGTAGAAGGAAAGCCATAACTTGGAAAAAGGCTTATCAATCCAGAACAT
TGTTTGATTACTCACACCGTCAGGGTTGTACAGACCTGCTTGTTTTATCTGTTTACCTAG
TTTTGATTGTTGAAAACAAATTGAATTGTTTATTTTTGGCCTTCAGCACCAAGACGATTA
CTTTGGATTGCCGTATTTGTGTGTGAAAACGTTGCCATGACTTGACTAATTGTGATGTAT
ACGTGTCATAGTTGGCTTGTTTCCACTGGAGACTCTAATCCGTAAACAACACATTATAAA
CACTTCTTAGACACACAGAATCCAAACTAACTGTAGATAGCTCTGGAGGGTCAGTAACAC
TTACTATACGGGTTGGTTCATATCTATATGTTCTTACAAATAAACACTTCAAGCTTGGTT
CTGTTTATATTTATTATGTATTGGGTACACAAAATGCTGTTTTTGAAAGCATCTGAAAAT
AATATTCTAAATCAGCTTTCTGTAATAATTAATCGTTAATTGCCAATGTACAGCGCAGCT
AATAAAATTCCATATTATTTGCTTTAAAAAAAAAAAAAAAAAAAAAAAAAAAATTCATG
>Contig191
CTCCGTCATACGACTCCGTGGAAATCTTCCCTTGTGCTTTGCCGTTGTACGAGGGATTTA
CGCGTTTTGACCATGATGTGAAGCCAGTTGGCTGTTTTCCTTGTGTGAGACATCTTGCTA
GTTGGTACACATCTAGTGCTTCTTGTGTGCAATTCTCTTGGGTAACTCGCACGAGCTCGC
CACGTTTTGGTGTTTTTATTAACTTAGATTTGCTGAGTTCTAATTACGGACATGTGAAAA
GAACAGTGCTCTGACACAGCGTCCTACTCACGTGATGTTTATTATTGTACGAAATGTTTT
GTGCCTAATGTTTTTATCTCAGCCTATACAGAAGACATAGTCATACGTACGTCTGGCAGA
TATATATACATGATGTATGCGAGCAAGAAGTAACTTTTTATAATGTACTCGTAGCTGAAA
TGTTTTGTCCGGCGGATTGTCCCTTCTAAGTGTTTATAAATACGTCTCCAGTGCCTTGCA
CTTGTTTTTGTACAGGCAAGATGAATGACGTCGCCATGACAACCAAATATGAGCACTTCC
GTGGATGAAATAAAATTTGGATGTTGCTTTGCTTTTGGCAGAGTGATCTACTTTTGTGCA
AGCCAACATGTTTTCTTGTTTTGCTTGTGACATCTTCACTGTGAGCATCGTACACACGAC
GTTCTGGAGTGCAAAGAAAATAAAAACGATTCATCCACAACTAATTACAAACGTTTGCAA
CTGATTTCAGTTGAACGAACATCTTGTTAGGAATTAAACCAAATCCTTCAATTACCGAAC
GGTTATTCTTATTTCAGGCTTACAAATGGACATGGTTAGATTGTGGAGACCATATATTAC
AAGTAACTGTGAAAAGAACAATAATTAGAATTAGAAAACAAAGTAAAAAGGTGGAATACA
TTAGTGTTTACTCAAATAATTACCTTACCGAAACAAAACGCTGTGCATCTACAAAATATT
GTTGGAACCAAACACATGTCTGCCGTACATTTCCGGATAACAGTATAATGATGTAACGTC
CCCTTGCGACCACCCCTAGACGGCGGCCAGTGCCTGAAATGCGGTCAGATGCTGTGGTCC
CAAACATTCAGCCATTTAATGCAATGCTAATTATATTGCAAGTAGCAGCCACGCCTCTAA
TGCGTATTACGGCCAGCACACGTAGTGCCAAATGTCAGTTGAGGCCCTCAATAACGGCCA
ATCAGCGTACAACACTGATCTCCAGTGACTGATGATCATAGAAGTCATGCTTGGTTCATA
TAAGTTGTTTATGGTTATCAAGTATGCCTCATCTTAATACATGTGTTTTGACAGTTCAAA
TAAACGCCACCGCTCACTTTCTGCTCAAAAAAA
>Contig192
CATTGTGGCAGGGCGGGCCGAAGGAAAACAAGTGTATATAAGACACACGAGGTAGCCGGA
GCGGATATCTTGGGAGAAAAACACGGAGTAGCAATAGTTTGTACATTTTCATTACAAAAA
CGGTTAGTTCATAATATTGTTTTTTTTCCAAACATGTGCGAGCTAATACAACTGAGGCGC
AGAGACACGAGCACGCCATGGGGTTTCAGGATGAACGGCGGTAGAGAGTATGGACAGCCC
CTTTACATACAAAAGGTAACCAATCACAGCATTGCCTACAAGTGTGGCTTGAAACCTGGC
GATGGCATTGTGCAGATTGGCCAGGTACCGACACATGGAATGACCCATGAACAGGCAAAA
ATGGAAATCATTCGTGCTGGAAATGAAGTAGACTTTGTCGTACAGAGGAATGTTGTTCCA
GTTACGTCGCCAGAGGGTGCTCCATCCCCGGCTGCAGTTCCCGCACCAAGAGCAGAAGTA
GTTGAGGAGCCTTCACACTGGAGAACTGGCCCTCCCCAAAACCCAAACTTACAGTCCCGG
TCGTTCAAAATACTGCAACAACAGTTGGCCACAGAATAGACAGCAGCCAGTCAATACTGT
AATGACTTCACCCTTGAAGGCATGGAGGTCGGTAAGGAATGAGTTTAATCGGACGGCCTT
CTAACACACGACATTACTTTCATTGTAATTAAAGTTAGACAACCTTGGTCAAAGAATGTA
TACTCTCCTGTTGAATAATACTGTTCTTAGTTTCTACTTAATACTAATGTTTGAAGGATT
CCTTTCGTTTCTTCGAAATCCCAACTTCGCCTTTTTAACAATGAACTAAATCAGCGTGG
>Contig193
ATGTTTGCTGGAAGCATTGGTTCTCTTCTTCTTGATAGATTTGGCTGGACCAGCCCATTT
CATTTAATGGGCTTATTGGGCATGGTTTGGCTTCTGTTTCTGCGTTACTACACTGTTGCC
TTAGAAAGGCGGAAGAATCGTGTATTATCCATACATGATGATCTCTCAACAGATCTGGGA
TCTGGTGACAATATGAGAGTGCCATGGGTTACCCTCTTCACAAGTGGAGCATTCTGGTCA
TTGTTAATAGGTCATTTCTGCAGCAATAATGCCTTTTTTATCCTGTTATCATGGCTTCCA
ACATATTTTCATGAAAATTTTCCACATGCCAAGGGTTGGGTCTTTAATGTTATACCTTGG
GCAACGAGTATACCTGCAACATTAATCAGTGGTGTGATAGCAGACAAGCTTATAGCTAGA
GGTTGTTCAACTACATTCATCAGAAAATTAATGGCTACAATAGCACTGTGTGGGCCGGCC
TTCTTTTTGCTCGTACTGTCAGCCACTAAGACCTTTGAAGGTGCTCTCTTCTGTATGGCA
GCTGCTGTGGGTTGTTGTGGCTTTCACTCCAGTGGGATACTTGTCAATCCACAAGACATT
GCCCCAAAATACTCAGGCTCAGTGTTTGGTTTTATGAATACAGCAGGCGCTATTCCTGGA
TTTGTAGGTGTATATATCGCAGGTTATATCTTGGAAACCACACACAGTTGGAATGCTGTC
TTTAGCCAGACAGCTTGTGTTTGTCTGTTTGGCTGGCTTATTTATATGATGTTTGGAACT
GGCAGAAAGGTTATACAGTACTGAGGGTGGTTTTGTATATAATGTTCTTGTTGATATCTT
GGCATCTTGAAGAGAAGAAATTTGCTGTACACACTCCAATCGAAATAGCTGTATAATTCA
AAGAGCATTAAGTGTTAAAATGTTGGGTTTTCTAGTGTGCGTTGTAACGTGAAGACTGGG
TAATATTCAGACGTTGTGATATGATTCCGGAGTCAGCTTTACAGGCGCGGCTTGTTCAGA
TTTCTTAAATTAAAAATGTTATTAACATTTCACATACATGCATCACCTTTTTGAAATACG
GAACATGCCATCAGAGGGTTGCTTGTGTATACTGACTGACACGTGTGTTCTGGACTGTAA
TGTTAGACAGAAATGTTTTTATTGAGAGGGAACTGAATTGTGCTGTTTGTTGCTTGACGT
TGGTGATGAGTGCTGGCGATGAATGGTTGACTAAGTTAATGTAAGACATTTCTTCTTCAG
AATTAAGCAACGTTCTCATTCCATAAGGATCATAATGATTTTAACATACATTTTAATTGT
GTTAAAATGTCTGACTGCCAGTGTGAGTTTGATGCTTAGTAATGACTTGTCTCACCAACT
TGATTTGTACAGTAACTGAAACATATAAGTATTTATTCATTATATCCGTGTTCTAAAGAA
AATATTTTTTCATGAGCTTTGAATGTCAAAGTTCTTTTCATTAAGAGATCCTTTTTAACG
CGCATCACGTTACCATGTTGACTTGGTTTTCATGACGTGATGAAGTATGCCAGTGTTGGA
AAATGACTAAATGTGATACTGCCAGTTATTATAACTAATACAGTTGTATCTTCGCTTGTT
ACCCATTCAACAATGACACAAGTGTCAAACAATTCGAGCAGCCTCACCACGAGTACATGT
AGCAGACGTTTCGATTCCATATTTCTCTTGTTTGCTAGTTTACATCATTCTGATAACTGT
ACCAGTAAGATTTTTATTTCAATAACTAGATTTATTGTCTTCTCCCTTACTTCATTTGTT
TCTTTTATGTGGCGGTTGCGTTGGGCACCGTTTTTACGTCATTCTGTCAAGTGATCAAAA
AAAAAGTATAAAACCGTTTTATGATTCATCCTGCTTTAGTCCACGCTTAAAAGGGGGATC
TTTATATATAATGCTCTCTAGTGTTATTAACATTGTGCGTGGGCACAATTTGAAGGTGTG
GATACAGTGGCATTCCAGTAAAGATAACTTAAAATCAAAAAAAAAA
>Contig194
CTCCGGCGGGCCTTCGAGCTCGTGCGCCAGAAGGGCGGCCTGTGCGTCTCGGACGAGGTC
CAGACCGGCTTCGGTCGAACTGGCGACCATTACTGGGGCTTCGAGGCGCACGGCGTCCAG
CCGGACATCGTCACCATGGCCAAAGGCATCGGCAACGGCTTTCCGTTGGCAGCTGTCGTC
ACTCGGCCGGAGATAGCCGCCACGATGGGAGGCGCCCTGCACTTCAATACCTACGGCGGC
AATCCGATGTCGTGCGCCGTCGGCTCGGCCGTCCTCGACATCATAGACGAGGACGGCTGC
CAGCTCGTGGCCAAGGAGGTCGGCTCGTACCTGCTCGGTCAGCTGGCCAAGCTACGGGAC
GAGTTCCCCATTGTCGGCGACGTCCGCGGCAAGGGATTGATGATCGGCGTCGAGATGGTC
AAGGACAAGGCCAGCCGCCAACCGCTCGCCATCGACGAGGTGAACGCCATCTGGGAGGCC
TGCAAGGACATGGGACTACTGCTCGGCAAGGGTGGCCTTTATAGCAACGTCTACCGTATG
AAGCCGCCGATGTGCGTCACCAAAGCTGACGCCGATTTCACCACGGCCGTCCTGAAGAAG
GCCATCCAGGATCACCTTAACAGGAAATGATCCCAGTCCGTAAACTGAACATGAATGGCG
TCCAGATCCATTATAACCTGAGCCAAAGATGAGGAAATCGAACGTCCCCACCAAGATGTT
TGTTGAGCTTTATATCTAGTTCTATTAGCTTCAACCTTGAAATGCACAGTGTGAAGGTCA
CTGTGTGAAGGTCACATGTATATAGCCTATTCATTTCAGTTCAAAGCTTGACAAGTGCGG
CTAGTTCTGTTTCACTGATTGTGTGGTGCTTCTGTATAAAGGTATCAGAATCAATTTACT
TTGAAAAGGCAGACTACATTACACTTCAGCAAGAAGGCACAATTCTTCATGAGCCTCTGC
TGTCTAAATGATTATCAGACTCATTTATTATTGTAAGAACTGATCATAAAATTTAATGCA
TATTTTTTAACCATTTTTGTAATCAGTTTAAGATGGTTATAAGAGTACCTTGTTGATTCG
TAGCAGTCCTAGGATAGTAATCCCACTGACAAATATCGTACAATAGAATTGATCAAATTA
CAAGTAACGAACTTAAAATAAACGGAACCTTTTCTTTCCAAGTACATTTTAGTCTGAATT
AAATTTGCAATCTCACATGTGTGAAATAAAATGTTTACGCACCGAACAAAAAAA
>Contig195
TACCAAACAAGCAGAAGCAACAAGATGAAGGTTTGGTGCTTACTGGCCCTACTTGGCGTG
GTCTTGGCAGCCGAAAAAGACTACGTCGACAAAGAGTACTTGATCGGCTTGAAGGCTGGA
AGCAGCATTAGTGATTTCTTGGCCAAGAATCCTTCCGTTCAGCTGAAGAAGTCCTGGGAT
CTGGGCAAGACGGTGCTGCTGCACGTCCGCGCTGAGGATGCTGACGTGGAAAAGATTGGC
AAGCTTCCGCAAGTGAAATATGTTGAACGTAACGGCTACGCTCACATCAACCAGTGTACG
TCTGAAGATGCTAACCAATGCTGGGGTCTGGATCGTATCGACCAACGTGAGCCACTCGGT
TACACCAATCCCACCAGTCCCGAGGCCGTCTACTTCTGGGGTGAAGACAACGGAGCCGGA
GTGAATGCCTACGTGCTGGACACCGGCATCGACACCAGCCATTCTGCCTTCGAAGGTCGC
GCTAGCTGGGCTTACACGGCCGAGGACATTACCAGTGGAGACGAAGATCGCAATGGACAT
GGAACACACTGTGCCGGAACCATTGGCTCTTCGACTTATGGCGTGGCCAAGGAAGTGAAC
TTGTTCGCGGTTAAGGTGCTGGAAGACAATGGAAGCGGTCCTTGGTCGGCCATCATCGAC
GGCATGGACTGGGTGAGGACGGTTGCCCACACTAATGGTAGTAGATCCGTTGTCAGCATG
TCTCTGGGAGGAAATGGCATCACGGACAGCGTGTTGGAGGCCGTAGAAGCTCTATACCAA
GCTGGTGTGGTGGTGGTGGTGGCTGCCGGTAATTCGGACAGTAATGCCTGTGCCTACACC
CCCGCAGCTGCACCCAACGCCATAACGGTCGGCGCTAGTGACGTCACCGACACATCGGCC
AGCTTCACCAACTGGGGCGACTGCTTGGACATCTTTGCTCCCGGCGTCGAC
>Contig196
CTCGACATCTTCCAGGTTTGTAAACATTAGGAAAATAATTAATACCCACCACCAGAGGGC
GTCGGATGCAAGAAGGTGCCAGAAACACTGGACACGCACAGCCTGAAGACAGACAGCGAG
CCGCTTGCGGATAGGCGGACACCGACAGGCTGACAGACAGGCAGATAGGCCGACACGTCG
TGATTTTAGTGCACAGGCAAACTATCAGAGGATAAGGCGACCCGTGTGCAGGACGTAGGA
TATGAGATACGTCGACACCTGTTCTGTTGATGTAACAAGTTAGATTATTCTCAGTGAAAG
GTGTACACATGGTTTGAGTGGACATGGATGTGAGTTCTGGACAACTAGACGAATGCGAAA
GCGCTTCAGCGGATCCGGACGTAACAGAAAAGGAGCACGATATCCAGAACAATAACGACC
ACGGTACGACTCACACCGACCGTCACAGCTCCGGCGGCGCCGATGACGCCAGCGTTACAC
CCGATGACGTCATCACCACCGTGTCCGGCGCCGGCGACAGCGATCCGGAAGTCCGGATCG
ATATGAAACGGGACGGCGCGCCGGCCGACGTCACCGTCGTCTACGGGACGAAGAACTCGG
CCGTCCTTCAGGATTACCTCCGCTGGCAGAGCGACGCCGAGCAGCGGTACGACACGATCC
GGAAGGCGCGGGGCGAGCCTTCCTACGCCGGCCGGCGGGCGATCCTGCTCGTCTCGTATC
TAATGGGGATCGGCGCCTTCGCCGTCTTCTTCCACCTGCCGCGACTTCCCAGACTGCCGT
TTCCGGCCATCAACAACCTGGAGGACTGGGACCCGCTGCTGGTGCCGTACATCTGGTGGC
CGGGCGGCACGGCCGTCGTCGAGGTGCTGTGGGTGTACACCCATCTCCGGCGATCTGTCT
TCATCGTGCTGACCGCCTTCCGCGTCGAGCTGGCGTCGGGAACTCGTCTGGATCGGACGC
GCTCCGCTCCGGAGCGCGACGGGCGACGGCTGCGCCGTGCCCAGCGGGTGCTCGGCGCCT
GCGCGCTCCTCTATCACGTCATTTCCGGTGCCTGGCTCGGGTGGGCCAATAATCCCTTCT
GCGGATACCTGACGGCCGACAAACCGTTCGTGATTTCCGGCCTCGTGGCGTATCTAGTCG
GAGAACTCGTGATCACCATCGGTGATGGATACTATCTCTACCGGAAGTCGGTGGAGTCGG
AAGTGTTTAGGAAGTTCCGGTTAGCTGCAGAGATATTTATCTGGGCTGGTTTTGGCCTGG
TTTCATTCACTCTCCCAGCTGTCTTTGTCTTCCTGCTAAGGTTTGCCATTTTGACGTTTC
TCCTCTACGTGCCAGAGCGACCGACCTGTGTCTGATGAACACTTCTGGACGGACACATAT
TTATATGTGTCAACACAAGTATATGCAATCATATGTAATATATGCGCGCAAGTTTGTATG
AAGTGCCCATGTTCAACTATATACGTTCAGTTATTCGAGCATACAGACACAAGTGAATAT
GTTTGTACTTGCGTAGGTGTATGTGTGTGTTATGGATAAGCTATCTCTCTCTCTCTCTCT
CGATATATATATATAATACAAACATGCATACGGATGTGTTATATCACGTTATATATATGT
GTGTTTGTATATGTACCAACACATAATTATACCCATAGATGTGTGGGTACGAGAGAGAGA
GAGAGAGCCAGCACCCCACGTGTATATGTGTATGTGTGTGTTCACATTAAAAACGGAAAT
ACGTCTGCATTCCTGATTTATTTCATGGTGAAAATCTGCAGTGGAAAAATGTATTGCGTA
AGACGAGATGATCCCTCGTATATTAGCTCGTTTTGGGGTGTTTGGCGAAAGTGAGTATAT
CACTAAATCATTGATGTAAGACAGACGAAGGATACATTGGTTTAAATCAGAAGATCAATA
AAAGTGTGAGATTGAAAATCAAAAAAAGCTTGACGCTGTCATAATGCGCGCGTCAAAGTT
CAGCAAGTGTCGTGTCCGTTATGATGAGGCAGACGTTTCCTTGGCGCAGGTGTATCTCTG
ATAAACAATTACATCGGATCAAGAACATCTCATTGAACAATTCAATCATACAAAATAAAA
CAAGTTAAATAAAGCCCTAAAAAAA
>Contig197
CCACGACGCAGACGCCGGACTTTCAGCTCTGGCCGAAGTCAAATTGTAAACAAGCTTGGG
GGCTGCCGGGCTCTCGGAAGGAGTCGGTCGTCGGGTCGGTCCGGCAACCTGCTGGCCTCG
AGGTGAAGCTTCCGCGGACGAGAATACGTCGGTCGGAAGGCCGCCTCTGGACCTATTGCC
GAGGTAGAACATAAACGTGGAACTCCAGATTGTCATTTAGTCGCCTATCAGCTTCGCCGT
ACCCCCGGTTATACGTCGTTCTAATGTGAGCCGTCATTACTTCTTTTGTCTGCTCATTAA
CCGGCGTTCTTGGCTACCTCCGTCTTGTTTGTTCGTCTCTTTTCGATTATTTATCTGTTG
ATCTCTGGTTTGTGGCCTCTTAATCTATTATTGGCTAATCAGGTCTGATGCGGCTAAAAA
GTTTCTTTGATATTTTGCTCGCCTTCGGATGCCAGCGCCAGGTTCATCCGAGTGTAGCCG
ATCGATGGATCGGCTAACTCCAAATGGACGAATGCCACCCGGGTCAGGGGTCAGTCGGTG
CGGAGCTGTTAAGGAGAATCCCGCTATTAATATATCGCCAACATCAGCACTTTATTTTTC
AGACAGGGTGGGGCTCGAGCCATATACGGTCCTCTATGTTTGTTTGGCGTCCATCCGCCG
CGAGCCGTGTGTTTTCTCGTCGTCCCAAACCACGCACGCTGATCGGCTAATGTTCCGGTT
TCTATGACGTCAGCCAGGTAGCTGGCTAAATCACTTCCCCTCGTCCGTGTCGCATTAGGT
CGGTGACGTGTTGATCGGTGCATGTCGGTTGTTAGCTTACAGTTGTTGGATATCCGACGG
CGACACGACATAGCGGTGTTACGTGTGTTGGTAAGGTGACCCGGTCGGTCGGTCGGTCGG
TCAGTCGGTCGGTCGGTCGGTCGGTCGGTCGGTCGGTCGGTCGGTCGGTCGGTCGGTCGG
TCGGTCGGTCGTCTGTCAGTTACTGCAGTGTTCAACGCTTCGATCTTGACTCACGATGTT
CGTGAACTTGTCAAGTATACGACTATATCAATTTGTGATAAGTGTACAGCTGGG
>Contig198
ACCGTTCATCGTTCACTAGCCACGATATAAAGAGGGCTGCCATTGAGGCGGTCTGTCTAC
TCTGCTGGCTCATTCCGCTCGTGTGCACGAACTACTGGTTGAAGCGCGCAGTTCATTCAA
AATGGTTAACCTGGGGGACGTCTTTCCTAACTTCGAGGCCGAAACCACCCATGGCAAGGT
GGTGTTCCACGACTGGATTGGAAACAGTTGGGCCATACTTTTCTCCCACCCACGTGATTT
CACACCTGTCTGTACCACTGAGTTGGGTCGGGCTGTCAAACTGGTGCCAGAGTTCAGCAA
GAGGAACACAAAACTGATGGCTCTGTCTTGTGATGACGTGAAGAGCCACAAGGAATGGGC
CAAGGATGTTCTGGCTTATGCTGGTTCCAATGATGAGTTTCCGTACCCCATCGTGGATGA
CTCCAGTCGCAAGCTGGCTACAAGCCTTGGAATGATCGATCCAGATGAAAAAACGCCCTC
TGGTGAACCACTGACGTGCAGAGCTGTGTTTGTCATTGGCCCAGACAAGAAGCTGAAGGC
TTCAATCTTGTATCCAGCAACAACTGGAAGGAACTTTGATGAAATCCTTCGGTTGATCGA
CTCGCTGCAGTTGACTGCTGTGAAGAAAGTGGCGACACCTGCTGACTGGAAGCCTGGCAT
GCCTGTCATGGTGGTGCCCTCGCTGTCGAAACAAGAGGCGGCCAGCCTCTTCAAATCGAT
CGACACCAAACAGCTGCCGTCGAAACAGGAGTACCTGCGTACAACCACGGACTACTAAGT
ATCCGTCTGTCTGCAACAACAAAGACAATCAGCACCACCACGCGAACAACACCTATGGCC
TGTATGTAAAGGAGACATCACGTACAACTGGTTCCGTTCAATGATTACGACATCCGGCTA
ATGTATATTTTTTGATTTGTTTATGCCCGCTGTTTATTTCCGATGTTGTAATTCCTTGGC
TGGCTAGCCGCTCGGTGCACGCCAGGACGCTAAGCACACGCACAATTTTCCTGTACTGAT
CGTACCACCGTGTATTCGCTTTGTTATATCGCCATGTAGGTTGCCAGTAAAGATTTGTAC
ATTTGATTAATCACGCATTGCTTTCGTTCATTATGCATGCCTGGTAAGCGAAAACGATTG
TGTACCGTGTAGGGAAATAAACGCAGTGAGAACTGAAAAAAAAAAAAAAAAAAAAAAAAA
AAAAAAAAAAAAAAAAAAAAAAAAAAAAAAAAAAAAAAAAAAAAAAAAATAAAAAAA
>Contig199
GTATTAATTGAATAGACGTAATCGTTCGTATTCTGGATGTTCTGGAAACCCCTCCAGACA
ACCACCCGACTGACGTTCTGGACCGAGATATTTACTATCAGGATCCGACCAGCAGTCAGT
GTGGTTCCTATCGATCAAGATGAGGATTTGCTGTGCTACTTGGAACATCCAAGGCGCCGA
GCCGGGATACGTCACTGAGGCCGACATCAAGAAATGGCTGAAGTCGGCACCGAAGAGAGA
CACGGCCAAGAATCCGTATCAAGACGCCATCCCAAACATCCCAGTCGACATCTACGCCGT
CGGATTCCAGGAGATCATTCCAATGGACAACAGCGTCCGGGTGCCAGTGCCGAAGATCAT
CATCAAGGGAGCGAATAACATGGATCTGACAAGGGCCAGTATCAGAGACAAGGTGCTCTG
GGCTTGGTCTACTCTACTCGTGACGGCCATCAACCAGTTCGAGAAGTTGGTCCAGTACAG
TTTGTACGGAGCTTACATGCTGAACGGCATCGGTCTGTTTATCATCGTCAGGAACGAGCT
CATCTCTGACGGACACATCCGTAATGGCCGCGCTGACACAGTCAGAGCTGACGAGAAGCC
ATCTGACCTTGAGATTATGCGTCTTCCCGACAACAAGGCCAACGGAGCAGTCGGCATTCG
ATTTGATGTCGGTGGCTCGTCCATCGCCTTCGTCTGCTCTCAGCTTCACGGAGGAGACGG
CATCGGCGCCTGCTCAGAGAGGAACCGTCAGTACCACAAGATAGCCAACGAGATGTTCAA
GGACGTGGGACTGTCGCTGGCCAGCCACGAGTACGTCTTCTGGATCGGTGACCTTAACTA
CAAGCTGTGTCAGCCGGCTTTGGGTGCTGGCGCCAGGGCAGCCTGGGACTTTGTGAAGAG
GGGAGAACTGGATCGACTCCTGATGGCGGACGAACTCTCAGCTCAGAGACGTAATGGACT
TGCTTTCGGTGAGTATCAAGAGGGCGCCCCGACCTTCAGCCCGAACTACGGCTACAAGAC
TTGGCTGGCTCCAGGCAAACCGAGGCCAGACAAGAGACAATCAACCAAGAACGGTGTCAG
AGTGGACATGAGTGACATGCCAGCCTGGACAGAACGTATCCTGTGGAGGAGGAATACTGG
AGGTGTCCCACAGCCACCAGAATTCCACGGAGGTTTGGCTGCCTACACCATGGCTCTGGA
CGTGACAAAGATTTCTAAATATCTGCCAATTGTTGCTGTGATCGACATCCAAATCCAGCC
ACCAAAGAGTGCCGTGATCTACACGCCTCCGCCACAAACACCAAACATCTACGTGCAAGG
TCTCCAAATGAGTCCTGGACCAATGAGGAAGATGATCACCGCCCCCCAAACGCCCTCACA
ACAACCGCAGGCAATCACCTTGACCCAGCCACAACAACAACCACAACAGAGCCAGCCCCA
GGTCTACCTTGTACAACCGGCACAACAACAACAACAACAGACGACGGAATCGGCTAACTC
TGTCTTCTCTAACTTCATCCTGCCGGGTATGTGAGGCGAGAGGGTGACATAGGAACGGCA
GGGTACTGTTTATAGACCCCCCTGCCAAAAAATGACTGATTACCGCGGATTTTCGGAAAT
AACTCTTTACAGCAATCGACAACAACAGCGACACACGGGACGTGGGGTATAACGAAAGCC
AGGTGTAAGCCATCCACTGACCCCACGGGACCCACCCACCCAGCCAGCCACAAAACACAA
ACACCCAGAGAACACAGAGACAACACAAAAACACCCAGACAACACAGAGACAACACAAAC
AAACACCCACAAACACCCAGAGAACACAGAGACAACACAAAAACACACAGACAACACAGA
GACAACACAAAAACACACAGACAACACAAACAAACCCACCACAAACACCCAGAGAACACA
AACACAACACACAGACAACACAAACACAACACAAAAACACACAGACAACACAGAGACAAC
ACAAACACACACACGTGCGCATTCAATCTAGTTGTGACTGGACTTGACTAGTTTTCAATG
TTGCGCCGAGAAAGTCACTTAGAAAACCAGTTTCACGTAACAACAATACCTCTTTGTACA
ATTAGGATTGAATGTGGCGGCCTAATCGGCCCCTAACATTTCGTACACGGTTTCTGATAG
AAAGCACGCCATTTTGCTGTCGTCTTACGCATAGACTAAACGCTGTCCGAATATATCCCG
AACCTAACACTCCAGTCCAGTATCTGTACATCCGGGTATCATTTAACTAAGAAAGCGGAA
CATAAAACATTATAACACCGGGACCTTTCGTATGTATATTATTCACGCGCCATGTTAATT
TTACTGATGACGTCATCTTCAGGGTTTATATATAATATATATGTATATATGCACACGTAG
ATATATATATGTCTGCCTGCGTGCATGGTCTACATCCTGTCGCGAGTGTAAACAAGGAGA
GCATACCCTCCTCTCGATGGCCAGAACAAATTTTGTACTGCAAACCAGGACTAATATAAT
TTATATATTGTATATTGTCTGATTACGCTTGGGTTCTTTGGTCGAAGTGAGTAGTTCCTT
TACGGACGACTATATTACAGTTAGGTAAAATCTTCGAAATACGA
>Contig200
GTGGTGTGCGGGAGAAAAATGTTGGTCCTCTTCGAAACCCCGGCGGGTTACGCCTTATTC
AAGTTGCTCGATGAAAAGAAGTTACAGTCCTCAGACAACCTCTACAAGGACTTTGAGAGT
CCTGAGGCTGCCAGCAAACTTATAAAGTTGAAGCATTTCCAGAAATTCAGGGATACAACA
GAAGCTCTGGCAGCCACTACAGCAGCAGTGGAAGGCAAGATGTCAAAAACCTTGAAAAAA
ATGTTGAAGAAACTTGTTGTGAAAGAAACACAAGAGGCATTGGCTGTTGCTGATGCCAAA
CTGGGAAATTCCATCAAAGATAAGTTGGACCTGAACTGTGTGTCTAACTCTGCTGTCCAG
GAACTGATGCGATGTATCCGAGCTCAGACAGCCAGCCTAATAAGTGGGCTGCCTGAGAAA
GAACTGTCAGCAATGGCTTTGGGGCTTGCTCACAGTTTGTCAAGGTACAAACTGAAATTC
AGTCCAGACAAAGTGGACACAATGATTGTACAAGCAATCTCACTACTAGATGACCTGGAC
AAGGAGCTGAACAACTATGTGATGCGTGCCCGAGAATGGTATGGCTGGCATTTCCCAGAA
CTTGGAAAAATTGTCACAGACAATATGGCCTTTGCCAAGCTTGTCAAGTTAATGGGTGAC
AAAACCAATGCAGCTACATGTGATTTCTCAGCAATTTTGCCAGAAGAGATAGAACATGAA
GTAAAGGAGGCAGCTGAGATCTCA
>Contig201
TCCATTTATATCATCTACCTCCGTCCGCCATCATCTCTACCTTTGTCTGGGCTTACGAGG
GAATCGAAGAAAGACACCATGACTGAGGTTAAGTTGACAGACGCCCAGATCAAGGCGGCC
GAGGCAGCATTCAAGGCGTTCGACAAGAGGGACGAGCAGAAGATCAAGGTCGGAGACATC
GAGAACGCCTTGAAGAAACTAGGCCACAGCATAAAGGCAGAATGGCTGGAGAAGATGGAA
GACTCCATCGACACAGAAGGTACTGGTTACATAGACTTTAACGAGTTTCTACAAATACTC
ACGAAGAAGATGCAGGCTGATGAAGATGAGCGAGAGTTGAGGGAGATCTTCCGCGTTCTG
GATAAAGAGAAGAAGGGAGAAGTAAACGTGAACGAATTGAGATGGATCCTGAAGAACCTG
GGAGATGATCTTACAGAGGAGGATATCGATGACATGATAGCTGATGTGGATACCGATGGA
TCCGGATGGGTTGATTATGACGAATTTGCTAAGTTGATGGGCGAGTAAAGCGTAAGGAAA
GGAGCTTTAACTCCCTCCTATTATTGCCCCCCCCATAAATACCCCCCTGCGTCTGATCAA
TAAGACACTTCTCAATCTTCTCCTTCGATTGTTTCGTTTGCGCGCTTAGACACATTTTCG
GACATTTTCTGGTTAGACCATGCCAGTTCGGATGGTATATAGTACTGCTCTAGCCTAGCG
CCACAGACCCCTTAATGTCCGAAAATATGTCAGGATGTTGTTGATACTTTTGTTTAGGAA
ACGACCGAATACATGATATTTCTGTTTAAGTCAGACTGTTCGTCTGTCCGTCCGTCTGTC
TGTCTGTGCTGTGCTGTGCTTCCGTTTAAAATGCATATTGAGGCTTCAGACGAAATATCC
ATGTATAATATCATTGTTATGTGTATGTAACTGAA
>Contig202
AAGAGTTGGAAGATCTGTTTTCCCAGAGAAGCATAGAATCGTTTCCAAAAGAAGAAAAGA
AGGCGCCAGAGAAATCTACCGAGATATCATTGTTGGATTATAAAACAAGCTTGAAAGTTA
ACATTTTCCTCAAGCAATTTAAGTTCAGCACAAAGGAACTGATGGATATGATTCTTGCTG
CTGACATAGACACCTTAGGCGCAGACAGGCTGAAGGGCCTACTGAATATACTTCCATGTA
AAGAGGAGAAGCAGTTGATTGAATCATTCGACGGCGACATAGCCATGCTTGCACCCGCTG
AACAATTCTATGCGTATCTTCTGAAACTACCTAATTACGAACTCCGAATTGAAGGCATGG
TTCTGATGTGCGACTTCCAAGATGAATACAGCAGAATACATTCCGCGATGCAGCTGATTA
TTAACATCACTGAGAGGATTATTGGATGCGACTCGTTGAAGGAATTCCTCAGATGCGCCC
TTCGCGTCGGCAACTTTATTAACGCCGGAAGTTACGCAGGTAATGCCCTAGGGTTCAGGA
TCAAGTCCACGTTAAAGTTTGCTGAAGTCCGAGCAAACAAGAACAGACTTACATTGCTGG
AGTACATCGTTGAGCACCTGGAAAACGAAAATCCCGACGTACTGGAGTTTGTACGAAGTA
TGAGTGAACCCCTGGATCAAGCCTCAAAATTGTCACTGGAAACCCTTCTGTCAGATAGCA
GGGATCTAGATAAGAAGTTAAGGAAGTTTGCAGGGGGCCTTCGAGATTGTGACGAAGATA
TGAAACAGAAGTACAAGGGATTCGTTCAGGCTGCAGAGAAAGAGATGGAAATAATCCAAG
AAGATATAAAACAGATCACGGAAAAGAAAAAGGCGCTTGCGATGCACTTCTGTGAAGACG
ATAAGTTCCAATTGGGAGAATGTCTAGAAATCTTGGCAACCTTCTGTGGCCGAATAAAGC
AGTGCCAGAAGGAGAGCAAACTGAGAAAACTACGGGAAGAAAAGGCGGCGAAACGAAAAG
CAGAAAGGGCGGCCTTGAAAGGGCAGAAAGGAGATGATTCCCAGTTTAACCTGAAGAAAG
GCATAATCGATCAGTT
>Contig203
GTTAACTTTTCCAAACACTCTATCTTTGCTTGCTAGATTGGAAAGAGATGTGTGTGTCTG
GGTGCACTGCTGCCCCATTCTGAGTGACAAGATTACTAATACTTTTAGAAAAGCAATTAA
CTAAGAAAATAAAAACACGATTTTAATGTCACTTCAAATACGACAACCCAGATTACAGGA
ACATTTGTACAGAGTTGATTTGTAGCAGAGGTTGAGATGTAAAAATGTAAGGCCTGCTAT
TTTAATAGTATTTGTATTCCGTCAGCGTGAACTTAACGATTCCAAGTGCCTGAAGCATTA
AGGATTGAACTAATCGTTTGATATTATATTTTCTATAACTTTACTGAAGTAGTTTGTCTT
AATTTGTGCTCTGGATTTCATGTTGGTGCCTTGAGTGCAGATCAGCGAAGACAATCTACC
TTTTTTGTCCAGCTAAACATATCAATAGGTAACGAAGGTAGTCAAGTGTGTACCTTGATA
AGACTTCAACAAGTGGCACCAGCAGTTTTGGTTTCTGTTCTGTGTCGTTCAACACTTGTG
TAATATTTTCATAATAAGTTTTAGAGTGGATCTGATTTGATAAAATTCAGTATTTTTACT
TTATTTTAAAGTCTGCCTTCAGCATTGTCGATAACCTGGCAACATTAGATCTGAGATACT
TGTTATGTGCGTAGTTGTGTTTAATTGTTTGCTTTTTGCTTGAACTCAAATCAAACCCGT
GTGTATTATGCATAGGCTTAGATTAGGATCTTGTTTCGTACTGCGGTGCACAACCACATC
TCGTATACAAGCGTTTAGATTCGTCTGTAGATATTTTATTTTCCCCAGATAACACCTCTA
TGCACCAATAACACCATATCACAAGCTTGTTTTGATGTTACTTAGAAATCCTCAAAGCTA
AACAAAAGATCTGCCTTCAATTCAACACTTAATGAATATAGCAGCATCAAAGATCTGATT
GGTTTAATATTTTGTAAACGATTTGAACATGATAATATTACCTGGTGATGTTTACACACA
ATATTCAGCATCAGATCCAATTGTTTACAGATCTGTGTATTTTTCTATTTGTATTTTTTA
CTGAAACATTTATCAGGATGAAACTTAATTGAAATCCTCAAAAGTAAGTAACCTAGTTGG
AGGAGTGTCCAAATGACCTTCACCCAGTGGCACTTGATGTGGGATCTGCCTCTATGAAGT
GATTTTTTTTCTCTCCATGTATGTGTATATTGATGTATGTAGCTACGTTCTGTTCCTTTG
ATTTCTTGTTGACGAGAAGTGTGTGTGAAGACTTGGTGATGTTACTGGTTTGTGTCCAGA
GTGTCTGTAGACGGTATTCTGTTCAGTAACTGTACACTAACCGACACCAATAAAACATGA
TTTATTAAAAAAAAAAAAAAAAAAAAAAAAAAA
>Contig204
TGCATTTATTACCACTTTGTTTATCAGGGGTTAGCTTAAGAAGTGGAACGTGTTGTCATC
ACATGTTGTATGTAATACATGCACAGGTCATAGTTATTGTTTTGCTCAGTGTCACAGCTT
GTTTAGCTTTGAGCATCATTATTATTTCTCGTTAAATGCACAAGGCAGTTAGAGTTTGAA
ATGTTTTCCCAAGATTCTGAACACACTCCAGTTGAGATCACTGTTATCTGTGACTCTAGC
AAGTACTGCAGATAGATAAGCCATTACTAGGAATGTGTGTTTATGTGTGTCCAACTTATA
GATCTGTTGCTGTCATTACTTACCACTGTTCAGAAAGCCTAATTGTTAATTTTGTGTGTA
TTATGAATCTGTCATTAGTTGTGTGTTGCAGGATGAGTGCATGCCAGTAAACCACATTTG
TGTCTGTTTACTCTAATATTTGAAAGGGATTAAGATGGTTTTGGTTTATTCCATAAATAT
ATGACACGTAACATTACTATCTGTGAATTGTAATACTAACATAGTTCTAACTTAAATTTG
AGCATTGACAATCAGTTTAAAGCAAACCATCACTGAATCACTAACAGAATCTAAAACCTT
GTAATGCTGCCACAACTAACATAGACAAGTCATCATTTGGTAACATTACAGGGTGTAACA
GTATCTTCCAGGTTTGTCATTATTTTAATGTGCAAGTATTCCAGCAAACCAGCATGAGAT
TACTTCAAAACATTCCATGGTAAAGGTAATATTATATACATGTCACTGTTCTAGTACTTT
GTGCATTGTTGTGCCAAATACAGCACTTTTGGAAGATGCTTCCCTGAGCTCTGTTAGTCT
GTAATAGAGATGAGATGTGAACCTGTCGGTTGTTGATGTAATAGTTTGGGACTCAACTCT
GTTAACTGTGATTACCTGACTCCGATAAGTTGAGTGCTTTGACATATTTACATCTGTAAT
TAAAAGCAAATTGTTACAGATACATGATCTTGGTGTCTTTCATTGTTGATCACGCCACAT
TGCTGTTCTGGTGTTCATACGTGTTACATGAAATGCTGTCAACGTTCAGAATTTAATTCA
GGTTGGATCTAATTTGTAATTAATACAGATTAAGATTTTCAGGATCAAGGGAGTACAGCT
GTAACTAACTCATCCTCATACCTACACCAACGTTGCCCATGTCATCAGCGATTATTACAA
TTAACCTTCGAATCAAATGTTACAAGATTTGTGAAGGACAAGGCAAGTTTCCGTTGAAAT
CTTCAGAAGAACCTCTTCCAGCTGCAGTGTTTGTATGTTCAAGATCACGTCAACATGATA
ACCACACGACACACAGTTAATCACACTACATTTTATTTGGACTTGGATCAAACTGTTAAT
CTGCTGTATCATAATTGTTGTCATTATGATGTGTAAATAAAATCAATTGTTATGCGAGAT
GTGTGTTCGTTTACGAGCATCTTCTACAGAAGCATTCGTAATTGCGATAAAACCTTTGTT
CTAAATTTGTTTGCAGTAGCATGTCAAAACGTTAGTAAAAATGATATTATTAAAAAATCA
TTATTTGTACGTTTATGTCTGAAATAGGTTCAGATTTTTGTTCTTCATTCTAGATCTGGT
GTTCATCATGAGTCTGTGCATTCACTTTGTAAG
>Contig205
GTTGGTGTGGACATATAGGACATCTACAATGATGCATTTTTTGAAGCTCTTGATGGTGTT
GCTAATGCTCTGGATAATGTTGATGCTAGAATGTACATGGACAGACGCTGTGTTTACTAC
TGTAAACCATTACTAGAGTCTGGTACACTGGGTACAAAGGGTAATGTTCAGGTAGTGAGA
CAACATCTGACAGAATCTTACTCCTCCTCTCAAGATCCTCCTGAGAAGTCCATTCCAATC
TGCACATTGAAGAATTTTCCAAATGCTATAGAGCACACTCTACAGTGGGCACGTGACCAG
TTTGAGGGATTCTTCTGTCAGGCTGCCGACTCTGCTCATCAGTATTTAACAGATCCAAAG
TTTATGGAGAGAACACTTAAACTCCAGGGCATGCAGCCGTTGGAGACACTGGAAACTGTT
AAAAGGGTACTGGTTGATGAACGCCCTGAGACATTCCAAGATTGTGTGGCATGGGCAAGG
AATCTGTTCCAGGACAATTACAATAATCAAATCAGACAGTTGTTGTTTAACTTTCCACCT
GATCATAAAATCAGTTCTGGAGCTCTTTTCTGGTCTGGACCCAAAAGATGTCCACATCCT
TTAACATTTGATGTGAATAATCCACAGCATTTAGACTATATTGTTGCTGCAGCTAATCTA
CGGGCTGAGATGTATGGTTTGAAACAGAATCGAGACAGAGCAGCCATTGCTGAAATGGTG
TCCAAAGTTGAAGTACCACATTTTGAACCAAAATCAGGAATACAGATTGAAGTCAATGAT
TCTGAAGCCCAAGCCAGAGCCAATGATGGCACTGTGGATGCTGATGCTTTAGAAAAAGTC
CAGAAGATGCTTCCAAACCCCAAACAGCTGCATTCTCTAAAGATATGCCCACTGGAATTT
GAGAAAGATGATGACACCAATTTCCATATGGATTTTATTACTGCAGCATCAAATCTTCGT
GCAGAGAACTATGATATACCACCTGCAGACAGACATAAAAGTAAGCTGATTGCTGGAAAA
ATAATTCCTGCTATAGCCACAACCACATCCCTGGTGGTTGGTCTAGTGTGTCTCGAGCTT
TACAAGCTTGTTCAAGATCACAAGAAACTAGAACATTATAAGAATGGTTTTGTTAATCTT
GCCCTACCATTTTTTGGCTTCTCTGAACCTATTGCTGCTCCAAAGAACAAATATTATGAT
ACAGAGTGGACCCTGTGGGACAGATTTGAAGTAAAGGGAGAGATGACCTTGAAGGAATTC
ATTGATTATTTCCAGGAGAAGTACAAATTGGAGATCACAATGTTGTCTCAGGGTGTCTGC
ATGCTGTATTCATTCTTCATGCAGCCAGCTAAAAGGGAGGAACGCATGGGCATGCCCATG
AGTGAAGTTGTCAAGAAAGTGTCCAAGAAGAAGATACCTCCACACGTTCGTGCTTTGGTG
TTTGAATTGTGCTGCAATGATGCCGATGGAGAGGATGTAGAAGTACCTTATGTCAAGTAC
ATTCTGCCTTGAGCTTCAATATAGCATAGTCAGTCTCTGGAGTTGTGTGTCTGGCAAATT
GGCAACATCAAGCATATAGCACCTTGCATTTGTCACAATATTTGTTCAAAATATATCCAT
TAACACTGATGTACACAGGTGTTTGCTGCAAATGTGTGCACAAATGCAAATATCAGTTCA
TACACATCCTTTTCTTGGCAACAACAATTCTGCTTGTGTTCACATTAAAACAAAATTGTG
TGGCTGAATTCGTTAATTTCATGACTAAATCTTTGAAATAATATTCACATGTTTATGGGT
ACTAATGTTTAGGGTAAATGTCAGTAGGGAAAATAGTAATTGACAAATAATGGAAAAAAA
TATCAAATTGCAATTGTCTGAAGGTGTGCTTGTCCCATTTGTTCATTGTTCATTTATGTA
TGTTGTAATGCAAGTGTATTGTTTGAGCTTTTGTTATTTCCAAATAAACAATTATTCCTC
TGTAAAAAAAAAAAAAAAAAAAAAA
>Contig206
CTTACAACCAACTACTGGGGTGTTAGTTACTAGAGACGCCAATGAAACTGCAGATAAACA
GATGAAGGAAAGCGAGATTAGAAATGTCAACAGAATAATTTTCATTGTTATACCCATTGT
GGTTGTGATTGGACTAGTAATGGCTATTACCGCAGGTGTCTTGCTATACAAGAAAAGAAA
GCAGACAAAAGAGCCAGATGGTCAAGGTCAGGTTAATGCCAGTGAACCGATCAGAAGTGC
ATTGCATTGTATGAAGAAAAAAGCTCCGAGTAAACCTCCGTGTGATGAAGTGAGCGAAGC
TTCGCCGTACTCAAATATCGATGATAGCAACAGGGTGCCAGTGTATGAAAACAATGATTT
TGTATGTGAAGTGAGATCTAATGAAGATAACAAAGCCAGCAATGTGACTGAAGTCTACGC
CGAGGTAGATAAAACGAAGAAGATAAAATGCAAAGCTAACCTAGAGACTGTTGATGAGCC
GAACACCACTGAACTGTATGCCGAGGTAGATAAAAAGAAGAAGAAGAAGATGATGATGAT
GAAGTCCAAAGACAAAGTAGAGGAGGTTGAAGTAGATGAGAAGAAAATATCCAAAGCTAA
GCCAGAGGCTGATTGTGAGCCGAATCTTTATGCCAATGTAGATAATCGAGAAGCTGATGA
TTCTGATGTCCAGGCGCATACAGAAGAAACACCTAAACGTCATTCTAGTCTTGATGAGAC
CGTTATTGTGGATAATGAGTTGTATTGTAAGAAGAACTGCCTCTGAAATGTGTTCAAAAC
ATATGCATGGTTAATGCCACTTCAGTGATTTGACGCAGTGATTTAAGACTCCAAGTGTTT
TGCTATAAACAGATTTATTTTGTCTACTCGTGTCTCTCATTATAAGGACCATACTTCATG
ATGAGAGATTTCCAGGTGCTTTCATTAACATTGTCGTGTGCCTATTTTACTTCTCATGAT
GTTTTGTTATAAAGGTTTTGTGATGTACTTTTTTCTGTTGTGTTTTTGTACCGTATTTAC
ACACGCTTTGTATGTGCGATTGTAAATGTAGCTGTCTATGTGATTGTAAAGGGAATTAAA
AACTGGTAAACCAAAAAAA
>Contig207
CTAAGAATGGCCTTCCACTCTGTCGGTTTTCGTGTCAGCAATGGTACTTTCAATGCCCTG
GTTCAGCGGTACAGCCATCGCGATGGTAAAATATACTTCGATGATTTTATCCACTGTGTG
GTCAGGATGAAGACGATGTTTGAGATCTTCAAGGAAATGGATCATGGTGGTAAAGCCGTC
TTTGACCTAGACCAGTTCATCCAAACAACGATGTACTCGTAAAAAGATGGACTTGGTGAG
TGCCATGCCATCTGATGGATGATGTCCTCATTAGTCAGCAGATGATGACACCCAGCTTAA
GCAGCCAAAGATCCACGTTGTCTTTTTGGTACAGTTTTATAAAGCCAATGTGCTGTATTT
TGCTGATGTAATATGCTTTACTCTTTACCACTGTTTTTATATTTTGTTGTTTTGTTTTCC
TACTTAAAACCACATTATTTGTTATTTTCTCACTAGATCTGTGTAGTATAGCAATGTCTA
AAACCATATTACAGTATACGCTTGTGTTTGTAGTCTACGTGCATTGTGTTTGTTAAAAGT
GAAGGCAGACTTAACAGACAGGTAATTACCTCTCACTACACGTAAAATACAGTCAGAACA
CGTTGTCAACTTTACCAATGGATGTGTGTTTGTATAATTTTAGCATGTATCGGTTTACTT
TTGCGTGTACACAATTTGATGGACAGACTTCATCTCAGCTTAGAATACACACAGCAGACA
ACTAAATCTGGCAGTGTTAGTAGTCACACGTAGTCAAATGGCTATTGACCAGTTTTAGAT
TGAAGTCTTTCATATTCAGGGAAAGTGTAGCAGGTGGATAAGAGAATGTCCTACTGCCAT
CCTGCCTTGCCAAAACACACGGACTTGATATAGCCAGGATCGTATAAGGTTTACGTCTTT
GTATATTTTATCATTGTTGAGTAGACATTGTCTAATCACACATGGTTTGTTTGTTTTATA
TAATTTTAACTTCTGTGAGAACTGCATACCGTTAGACTGCATTTAAACCTGTACATACCC
GTCAGTGTGACAAGACAGATAGCCCTGCACGTGACATCCGTGTTTGCTTGGTGTCGTCTT
AGAAACAGACGGGATAGAACATGCCTCTGTCATTTTGATGTTCAGTATTTAAGTTTTCAC
CTTGCTGTCTGCTATGATTAAGGCCAACCCATTCACACACACAAAAGATCTTGTATTTTG
TCCACAAACACGTGTTTGATTCTGGTGTATGTCATGTGAATCTAGTCTCTTCTATCGACA
AAAGGCAACTAAATGTTTATCTTCATTTTCCAAGTCTGACAGCATTCTTCTGCAACACTT
GAAACTTGATGTATTTTGTCTGTCTAATAATATATCCTTTTTGTTACCTACATTACACAA
CTAACTTTGTATATATTCCTATGCCTTAGGATGGCATTCTAGCCACCAATTAATTTTTCT
AGTGCTAGGATTTAATCTCGTTATACTCTGACACACACGTGTCATAAACTAGGTTGCCCA
GATTGCTATGTTTTCCATAGTATTTTGGTATTCCTGATACCTGTGCTGTTATACATAACA
CTGAAGACTGATCCAGACTTAACCCATGCACTGTTAATTACATGTACCTAATTAAAAAAC
ATTCTACTTGATTACTTTTCGGTAATACTTCACAAGAATGATAAAATACACAAAAAGGTT
GTCATTTTAAATGGTGCAGGTTTAAGTAAACAAGTAAGTTTTATAAGAATCAAATAGTTC
TTTGTACAAAGTCATGTTTTTAGCTTGAAGGTTGTATTGGCATGTTCACTCGGTGTTTCG
TAGCACACTTTGGATCTTGATGTAGTACCAAGTTAGAGAATAAACAGCTTGAAACTGAAA
AAAA
>Contig208
GGTTCATTTTATGTGTACACTATCTGTGTGAAGATACGTGCATGTCTGTGTATCGGAATG
ATCAATACGACGATCGCCAACTGAAGATGATCGTGGAACACTGAAAATGTTGAGTGTGAG
TGTGTGTGTGAGAGAGAGAGAGCTGCGTGCAACAGAACCTGGCGTCTTCTGTACTCTGCT
GTTAACAAGTGTTGCTGTTTATTCCAGTCTCACGTTATCTGGTGCTACATATAGAGAGAG
AGAGAGATAAAGGAAATTCAGTTACAGCGTACGTAGAATAAAAATGTACAGTGTACGTAG
GATGTCTGTGTCGTGGTGCGAGTGTTCGTAAGCAGTGCGTGGTGTTGTCTATAAGAAGAT
TTCCACAGTCATCGGTTAGACGTCTAGTTTCTGGAACATTCGAGTTCCCAGTATGCTGGT
TGTGGCCATTTCTCTGTTCTCTTAACCGGCACCGCCGCCTTTCTGTGTTTGTGGTTGACG
CCATTCAGCTGGATAAACAGTGCGCGGAGGCGACCAGTCCAGAAGGTGACGACTGTATCA
GACCAGGTCTTATTCCATAGCGTCTCATTGCGGCCAAGTGCATCCATACCTCACAGCGTG
TCCAGTCACCGTACCGAGAGTGTATTTTGAGCTAGTAGTCTGGAGCCATTTTATCCTTCA
TACCGAGGTGTTGTACTGCTGAAGATTTGCTGAATAAGCAAGTTTGCTACCATTCGAAAT
CATGCCCACATCGGTTGGTTTGTTGGTTTGTTTGTTTGCCTGAGCGACACCTAGCTGACG
AGTGCATTTCGTTTCTTACATTTATAGATATTGCATATAACATCCCTATGGTGTCTGACG
GCATGTGTGTGTGTGAGAGAGAGAGAGAAGCAGAGAGTGAGTTAATGTAATATACACATT
TGTCCACTGTTGTACACTAATTACATGGTTATATTATCAGATATTATACCTGTTGCCGCT
GATCGTTAATTTTCTAACTCTTAAATGTTCTACGTTTACATTTAATTCTACAGCAGACAG
ACATCGGTTCAGTAAGGAAAGATTCTTTAGCAATAGCATTTATAATTGATACATTATTCT
CTAGTCTTTCACTGGATGAATGTTAGCCACAAATAGGGTGTTCTTTACTTTGAAATCGAA
GCTTTCCTACGTATTTATTGCCAAATAACGCGTACTTACAGTAAACACGAGGAGTATTAT
AGGTATAACCTTTCGGTGATACACTTGACGCTTTACTGACCATAAATGTTGAACATAAAT
ATTCGTCACACACCATGGCATGCTAACAGCATTTTTGCTGAGTCATTCTATGTTCAAGCG
TGTACATTTCATTTCTGACTTTGATATCACTCCTCTGTTGTTTTCTTCTTCTTCTTCTTT
TTCATTTGGTGTACACCTGAATGTATTTAAACTAGTTAGAATGTGTATTCTGTTCCCTAG
TTATGTTGATGTTATACAATCAAAACAATGTGTTACAAACATTATCTTAAATTTATTTTG
TAATGCTTCATTACAATAACATGGTTTTGATCAATATTAGATTTTATATTGAATGCATAC
GTGAAATAAATATGGAATCAGCAAAAAAA
>Contig209
ACACCACGCAGCACTGATTGGAGTCTGTCTTAGGAGATCACGCAGGTGCTTGCTAGATGA
CTGCGATATTTTCGCCATATGTGGAGCATGGAACGCCACCTTAAACGTCGAGTATTACGA
ACACGAAATAAAATGTTCTGCTCGTGACATCTATAAGAGTGGCAGCTTATATTTCTATCA
TACAAGTGGCTGGTGGGTAGTATATGATGGTGCGTGGTGTTCTACTGTTGGCAAATCACT
CGGTTATTTGAAGACATATGACTGGGCCTCAGACCCACAATACATCCGTGGCACGTGGCA
GGAACGAAACACGACAACAGGTTCCTGGGAGGATAATCCCGCCATCCATCTTCAGTGTAA
AGATGACTGCGATATTTTCGCCATATCTGGAGCATGGAACGCCACCTTAAACGTCGAGTA
TTACGAACACGAAAGAGAATGTTATACCCGTGACATGTATAAGAGTGGCAGCTTATATTT
CTATCATACAAATGGCTGGTGGATAGTATATCATGATGCGTGGTGTTCTACTGTTGGCAA
ATCACTCGGTTATTTGAAGACATATGACTCGGCCTCCGAACCAATTTACATCCATGGTAT
TTGGCAAGAACGAAACACGATAACAGATTTGTGGAGGTATAATACCGGTATCCACCTTAG
GTGTAGAGACAACGATTATCATAATAACGCCGGATTACCCCATGTCGACATCTTCATTAT
TGTCGTTGTAACCGCAGTGGGTGGACTACCTAGCATCATCCCCGGCTTCATTTACTGCCT
GTAGTGACGCCATTCCCATCAGCCACGGCGCAGCCCAACGGAATCGCTGAACAAGCGTTT
GGTTACGGCAATAAGTAGACCAGAATAAGAAAACGACTGACGAGACAAGATCAGCCCGTG
GCTGACCATCGTACCTCGGATTGGACCAAGGTTTTCTGCTCATCGTGAATGCATATTATC
TATCACTCGACAATTACTTCGTCTGTTTATGCATAGATGTAAGACAGTAACAATTAGCTC
GCCTCTGAGGTATATTCCGTGACGGTGATTGATAACATTTATGACGATAAAGAAATTCAT
TTTGCCAAGTCGATATTCACTTGAATCATTTTCTTCGCAATTCCCTTGGAATGGTATCGG
TTGTTAACGATGTCTGTGATTGTGAGAAGGTTAAGTACTTTTGATTAGTTGATTGGTTGC
TTTGTTGATTTTGCAAATGGCGCTGATTAGAAAGAGAGTTTATCCGTTCAAATAAATCAA
AGCATATTTGCATTCATAAGCCTCAAAAAAA
>Contig210
AAACGAAACCTTTGGTGGCGATATAACGCTTCCTAGCATATTCCACCCCATGGCATCTAG
TACGATATGAAATTGAGTGAGATACAACCATTCACTGTTTACTAGCATTAACAGCATATC
AAACGCTGTTGTAGCGTTGTTTACACGTTGGAGTGGCCTGCAATAGTACGGTTAACACTC
AGTCATAATGCCACATTTGAAGGAGCCCAAGAAAGTGGAGCCTCTGTGGAAGGAGTGGGA
TTACAAGGCACAAAAGAAGGGTGTCAGGCACACTGTCTACTCGGTTAATGGCGATGAATA
TACGGGGGAATGGCTGAACAACAAAAAACACGGTAAAGGGACATACAAGTGGAAGAAAAG
TGGTGCTGTTTACGATGGTGACTGGAGAAATGGTAAAAGAAATGGATTTGGGACATACAG
CATCCCAACAGAAGACGGTGGCTACAAGAAACAATATTCAGGAGGGTGGAAAAATGACAT
GAAACATGGCTATGGAACCTTGTTCTACTCCGATGATGAATATTATGAAGGCGAATTCTA
TGCTGACAAAAGAAGTGGTTGGGGTCGTATGTACAATGCTGATGGGTCCACTTATGAAGG
AGAATGGTTTGATGACAAACAGAATGGACAAGGAATGCTGCGACTAAATAGTGAAAATCG
TTATGAAGGCTCATGGAAGAATGGAATGAAGAATGGTCCAGGTAAATTCTTCTACCTGGA
CAAAGGCCAGATTTATGAAGGTATTTGGGTTGATGATGTCCCAAAATGTGGAGAAATGAA
AGATTTTGATAGAGAAACAGCACCAGATGCTACTCCTTATCCACTACCTAAGGTGGAACT
AGCTAACCCTCATGAAGTACTAGCAGATGCAGAAGAGCAACTTGGACTAGACACTGAGTA
ACTTCATTTTTCATAACACAATCACATTCACACTTCATCTTGATTTGATTCACCATATTC
ATCATTTTTCATGCCTGTGGGTGTTAATTGAAACATAATTTATAAGCATATTTATATCTG
TTGTCAAAAATTGTTTCCAATAAGTCATGGATACATGACAAACTATTTTTATTAATTTAT
CATGGTTTACCCAGATGAGGTGTTATTTTACAAATTGTATGATTCATGTCTAATGTACAG
TTAAGAAAATAGATTAAATTCTGTAGTTTAAAGATTCTCCTCATAGGTGTATATCCACCT
TCTTGTGAAGCTAATATTGTTGCTAGTATAGGTCATTTGTCATGAGGTCTAAACACGTTT
CATATCATTAATATTTATCGAATTTTCTCATGTAAATAAATGCATAAATACATTGTAAAA
AAA
>Contig211
CTTGTGAAGGCTGTACGCTTTACGTCTGCAATGACGAAAAAATGGTCCTTGTATGGAAGT
CGGAAATGGGCATACTCCCAATTACGGTCAGTTACCAGCGCCGAGATAGAAACCAACTCA
AAATTACATACATCAGAAGTCAAAGACGGTATCACTCTTACAGATGACTGCGCTAAGAGA
CTGAATGAAATTGCTAGAGATGGAACATTTCTTCGGCTGATGGTAGAAGGGGGTGGTTGC
TCTGGTTTCAGGTACCAGTTTGAGATGGACTCTGAACTTGGTGAAGATGACAGAGTGTTT
GAAAAAAATGGTGCCAGAGTTGTAGTAGACAAGGAGTCATTAGAATTCATCAAAGGTTCT
GTGATTGACTTTCATAGGGAGCTAATCAGACAGTCTTTTGTTGTAAAGGACAATCCCAAA
GCAGAGCAGGGTTGCTCCTGTGGTGCATCATTCAACATTAAGTTGTAGCAGTGATTAACC
ATGGAGCAAACGTTATCACTTACAATACTCTAAGTGACAGTCACGTGGATTACACCTGCT
TGGATCACACTGATATCAAGAGGACCAGGTACCACTGAAGTACTGAGTAGTGTAACTCAG
TACTGTAACATCTTCATGTTAAGTTTACTGATCATAACAATATAAATGGAACCTGACAGT
CAACAGTCAACACTTTCTAATCTTGGATCAATTTCCAATACCCAAGAGATGTCTGCTGCT
TTTGATCTGAAATTCTGGATCTGAGACTTGGTTCTTCATCTGAACAAAGGAAAAGCAATA
ATATGAAGTGGTCTACTGGTGTGTTAGAAATGGCTCCACGATGAAGCATTCCTGCATTAA
GTATCCACCAAATGTATTAGTTCTGTAAATAAGTAAAAATAAAACAGAGATAGTTTAAAT
CTGTTTTCATTTGAAATAATTAAACAGTCTGGTAGATTGACCTACCTCAAAAATGTCATT
CAGTTGTGTTACACCTATTTGTCCAGGACAGTGAGGATTCAAATCATAATTTGCCTGTTT
ATTTTGACCTGATATCTAGACATTTTTGCAGTGAGCATATCTCTTGTACTAAACAAGACT
GCTGTACATCAAACAATAAATAATAACATAATGGGAAGTTTGTGAATCAACAATTTGACC
ACTGGTTTGTCTATACAGAGTGGTGCTAGCATGGACAGATGTGAATACTGCCTTGCTAGA
AGCTTGTATTGTGGTGATAACATTCAACAAACTAGTCTGATGTGATTTCTATTCACACAA
TCCACATACATGAACATGCAACTCTTCACCCAGCAGTATAATCATAAAACAGGTGCACAT
CACAAACTTGTCCACATTGAAACTAGAAATTCAGTCTCTGCCCATTCTGAAGCCTGATTC
AGGATTTTAACTTCTCTATGTAGTCTTCAGCTTGGCTTATGTAATAGTGAACTGGTCGAT
CTGCATCAACAAATAATGTAATAAAGTGGACGTCTCCATCTTTAACATTTTTGTTGTCCA
GTGATCCTACTGTTCTTGCTTTGCCATTGCTTAGTGTAACAAGATGTGCTATCCAGGCCC
GAGCTGTAGCACTGGACTGCTGTATTCCTGTAAATTTATTTGTAAAACTGTTTGGCACAA
ATGCTACAACCACTGATTGCCTGGCAGATTTACTGATGTTTGGTGGCAGGAATTTTGCTG
TTTTCTTCGCCTTCTCCTTGGGTACATCAGTGAATATCATGACTGGCTTATTTGGACAAA
GTTGACCAAGAGCAGCAACAATCTTTTTCATGGTCTGTGGCTCACTAAGCTGTCCCACAA
AGTATTCCTTGTCTTTGCATTCTTCCAGTAGTTTCTGCAGCTCCTGTTTTAGTTCAGCCT
TCTTCTGGATGTTTTTCAGTTGGCTGATTGTGCTCACTTTGATTCTTTCAATCCTTTCAA
TCAGCTCATCTCGATCGATCTTCGGTAGTGTCTGGTTTTCTTCATTAAATAGTTGCTTTT
CAATGTTAGCCAAAGCTTTAGGCCAAGTTTCTTTCTTCTTACCACACTTGATAAGATTTT
CCAGGTTATCAAGAGAAAGCCTTAACTTCTTGACATTGGCTAAACTCTCCTCACCAACTC
TTCCAGTTAATGCTGTCACCCGTTTTGTACCTTGTTGTTTCATGCCTTCAAAATGTGTGA
TCACAAAATGGCTTACACGACCTGAAAGC
>Contig212
ATTCAAGCTCTATGTGTGCTTCTGGGTACTCCGCGTCTTTGTCCGAGTCTACTTCTTGTT
CAGTTTCAGACAACACATTTTGTGCGGCATCAGGATCATTTTCATTGTCTACATCAGGAT
CTGGCGTGGCCTGCGTAAACAGTGGAAGTTATTCAGGATCAGCATCGTTTTCGGCCTCAT
CCGTTTGTGCCGGAAATGAATATTCGCTATCTGGCTCTTATTCAAGCTCTATGTGTGCTT
CTGGGTACTCCGCGTCTTTGTCCGAGTCTACTTCTTGTTCAGTTTCAGACAACACATTTT
GTGCGGCATCAGGATCATTTTCATTGTCTACATCAGGATCTGGCGTGGCCTGCGTAAACA
GTGGAAGTTATTCAGGATCAGCATCGTTTTCGGCCTCATCCGCTTGTGCCGGAAATGAAT
ATTCGCTATCTGGCTCTTATTCAAGCTCTATGTGTGCTTCTGGGTACTCCGCGTCTTTGT
CCGAGTCTACTTCTTGTTCAGTTTCAGACAACACATTTTGTGCGGCATCAGGATCATTTT
CATTGTCTACATCAGGATCTGGCGTGGCCTGCGTAAACAGTGGAAGTTATTCAGGATCAG
CATCGTTTTCGGCCTCATCCGTTTGTGCCGGAAATGAATATTCGCTATCTGGCTCTTATT
CAAGCTCTATGTGTGCTTCTGGGTACTCCGCGTCTTTGTCCGAGTCTACTTCTTGTTCAG
TTTCAGACAACACATTTTGTGCGGCATCAGGATCATTTTCATTGTCTACA
>Contig213
GTGAAAACACGAAAAGCAGTTTTCGGAATCGGACATCTCGCTGTTTGTAGCCGCTGCTAG
CTCGATTTCAGCGCCCTTTCTCGGCCCCAGAAATGACCGGCATTATTTCGGCCGACTTCT
GTCCGAATTTCGGCGCCACGACGGCCTAATGCAACGCGGATCTGACTGGGAAATGCGATG
TCCTGGTGGCGTTGAGAGCTGTGGGCTTTCCAGGTTCAACCATTTTGTTTTTGGCCGATT
GTCAGAGCCCGTCTGTGTGTCTGTACTGTCACACGGGGCCTCGTTCGTTTGGCTACTGTA
ATCGGTCGGTCGGGTGTCGGGATACGGGACGATGAGCGGTGTCCAGAACAAAGACCGGGG
CCGATCGGCCGAGGATCCGAACAGGAGAATATCAAAAACCAGCGGCCGAGGTAGTTCGGC
ACACGCCAGTAATCGTGGCCAGAGTTCCAGCAATGCCGGAGTGTTAATGGTTGGTCCCAA
CTTCAGAGTTGGTAAAAAGATAGGATGTGGCAACTTCGGAGAACTACGACTAGGCAAGAA
CCTCTACAACAATGAACATGTGGCCATTAAACTGGAGCCAATGAAGTCTCGTGCCCCACA
GTTACATTTGGAGTATAGGTTTTACAAGCAGCTAGGCCAAGCAGAGGGTATTCCACAAGT
GTATTATTTCGGCCCATGTGGTAAATACAATGCTCTTGTGCTGGAGCTACTTGGACCTAG
TCTGGAGGATCTTTTTGATATATGTGATCGCAGGTTCACCCTGAAAACAGTCATTATGTT
AGCTATACAGCTGATAACTCGAATGGAGTATGTTCATTCCAAGCATTTGATATACCGTGA
TGTGAAACCAGAGAACTTTTTAATAGGCAGACAGTCAAATAAGAAACAGCATATTATCCA
CATTATAGACTTTGGCTTGGCCAAGGAATATATAGACTCAGAAACACACAAACACATCCC
GTATCGGGAACACAAAAGTCTGACAGGGACAGCACGATATATGAGTATAAACACACATTT
AGGAAAAGAACAAAGCCGGCGTGATGATTTGGAAGCCCTCGGCCACATGTTTATGTATTT
TTTGCGTGGCAGCCTCCCCTGGCAAGGCCTGAAGGCTGACACACTTAAGGAACGCTACCA
AAAAATCGGTGATACTAAACGTGCCACGGCAATAGAAGTACTGTGTGAAAACTTTCCAGA
GGAATTAGCAACATATCTACGGTACGTGCGGAGACTGGATTTCTTTGAGACGCCTCACCA
ACGCAGGGATCTCCTCATCACCATCACCAACATCACCACCACAACGGTGTCCCATCACAC
ATGGAGCCAAGACGATTTCAGTTGATCTGTGAGCTCTTGTACTCTCTCTCTCTCTCTGTC
TGTCCGTCTCTGACTTCTGTAATCAGCCACTGATAAATTGCCTCGTACTGTTCAGAATAC
TTAAATAACGAACTGCTGTGGCCCTTCATTCAATAAAAACTCTGACAATGTAAAAAAA
>Contig214
GCTTCTTCTTACTGCATACCTGAGCCGCTCGTGGATTACTCGTCGCCAAGTTTATTAAAA
ATGTCTTCCAAGGCACCGGAAGAGTTGTCGGACGAGAAGGTCGAAGAGTTACGCAGTGTT
TTTATGCTGTTTGATCAAGATGGCGACGAGACAATCACCATCAACGAACTGGGTACGGTA
ATGAGAGCCATCGGGCAGTATCCGAGTGAAGCCGAGCTCAAGGCGATAATAGCCGAGATA
GACGCTGATGGTAATGGCATCATCGAGTTCCACGAGTTTGTTGACCTGATGTCCAGACGA
CCTTGGGGCTTGCAGGGAAGCGAGGCCGAGCTGAGGGCAGCCTTCAAGGTCTTCGACCAC
AACTCCACCGGGGAGCTGTCCTTGGCCGAACTCCGGAGGACCATGAACACGATCGGAGAA
CCGGTGTCAGATGAAGACTTAGATAAGATGTTCGGTCACGTGAACACAGATGGCGATGGT
AAAGTCAAGTATGACGCTTTTATTAAAATGATGTTGGAAGAGGAATCGCAGAAATGACAG
AAGTCGAAAGTAGAAGATGTTTTGAAGTGATAGCAAGAGGATTCTGGAATATTATCTGTT
AAATGATAAATTCATCTCAGAATGGCATTTGAAATAACAACAATATTCCAACCATGCCTT
CTCTAATTAATACTCGTCTTGAAGGCGCCACCTGTTNNGTAAAAATCACCCTTC
>Contig215
GTCAGAGTGGTATTAATTGACAAGACTACAGACTTCCTGATGTTTATCGGAAAGCTGATG
GTGGTTGGGGCTGTTGGGATTCTCTCATACTACTTCTTCAGTGGAGAGCTGGCGACCAAA
GTCCACCAGACACAATTATCTGCATACATCGTCACATATACACCATCACTGAATTATTAC
CTCGTTCCCATTATTATCATCTGCATTGGAACCTATGTGATAGCTTCTGCTTTCTTCAGC
GTGTACAGCATGGGTGTTGACACTCTGTTCCTAAGTTTCTTGGAAGACCTCGAAAGAAAT
GATGGCTCTCCTGAGAAGCCATACTTCATGAACAAGGAACTGATGAGCATTCTAGGTGTC
AAAAACGTAAAAGATCCAAGTGGCAAGAAGAAGTCTCGTGGTTGTTGTAGCTGCTGCTAA
GACACCATTTGTATATAATCTGCTGGGTGATAACTGGGACACTTGGCAGCAGGTGCACGT
GTACCATAAACTCTGTATTATGAGCCTAGAGCTGCTTTGGTGTGTGCACAAATACACACA
GCCAACACCAGTGGTAGGCACTGGGTAAAGGATTGATGGAAGAAGAACACCAGATCATTT
TGCTACAAAAATACTTCCAACTATTACAGACCTGTCTTGGCGCTTTGTTTGGAAAAGGCA
TTTCATAAAATGAGTTGTGGAGTTGAGACTGATCTTGCTGCTGATGTCTCGAATACATAT
ATTTTTAGAGGGCTACTTTTAGTGCACTACATATAATTGAGTATTCTTTTAAACTTAAAG
AAACACACATTTGTACTAAGATGTATAATAGCTATATAGTCTGTTGTGTTTAATCAACTT
CTTGCTGTGATATAATTTGGTAATCCGTCTGTCTGTCTGTCTGTACGAGTACTATGTGGG
GATGTGTGTCACGGGTACATTTGAAAGACAAGCCTCTTAGTTTAAATGGCAAAGCAAGCC
AGTTGGTTAGCAAACAGCACGAATCCATGTTGTATATATATAAAAACATGGTTTGGTTAT
ACAGTATAATCATGATTTATTATCAAGTATTTAGTTTGCACCCATTCTGGGCATAACTTG
TTTTTTGTTTTTCACTGACTTCTTCCCACACTAACGCTGAAACACACAAATACTTAACTG
TTTGTGAAAGAGAATGAGTGCGTGTGTGTCTATATATATATATTATCTGATGCACAAAGT
ACAGATTTAGGTTAAATAGATTCATATATAATGCCACCATGTGATTCACTTGCAGGGATG
GATTCATGACGTTTAGTATTATGTTTCACCTCTATCCGTATTCTATCAATATGCAGTCAC
GTGGAATATATTCTTTCTGTGAGGCGTCTTTTGGTTCACGCTTATACATATCAAGATTAT
CAGCTGTGGGAAGTT
>Contig216
GCTAACTGGAAGGCAAAGATAACAGCCCATCTAGATCTTCTCTACATTCAGTTATGGAAA
GCAGAGTCAGTTATGAATTGCTAGCAGAAGAAGGTGCCCCAAACACTGAAACACCTCCCC
CAGCCATGGTGAATGAAGCTCAAGTCACTGATCCAGAACCAGTAGGAGCAGCGGCCAGTC
TGAACACAGAGCCAAGCATGGATTTCAAATCAGCAGACATGAAGATGCCTGAACTTCCCT
CATATGATGTTGCAACAACTTTGCCTTCATATGAAGAAGCTGAACAGACAAAGCAGACAG
AAGAAGAACACCATCAACAGAGGTGTGCAGCTGATGAAGAATGCCAGAATGTGGCTGGCA
GTACTAATCCAAGAAAGATTGGTGACATATACTTGGGCACTGATGGAATCTTTATTTGTT
CCTTTCTTGTGGCATTCCTATTCAATTGTCTTGGGCTGTTTGCTATCCTCTGTATTAGTC
AGACTATAGCAGCACGTTTTGGTGCTGTCTCTGGCTTTGGTCTTTCCATTGTCAAGTATG
TGGCAGTGATGAAGTACCAGAACTGGGTATCAACCACATGGACTGATGGCTTCTCCTGGC
TGTGGTGGTTCATGCTTTTCCTTGGCTTGCTGATGTTTTTCCGTGGCAGTATGCAGTACA
TACGTATCAAGCACCAGTGGGCCAGACTTAGTGAACAGATGAGAGGCAGGATATATCTTT
ACTTCTGAGAAGAGTCTATTTTTGGAATTTGATCCAGTGATTAGATTTCTGTCTTTATAT
ATGTATATTTATTGTAAATCTTTATATTTGATGGTATAGTAGCTACTGGGTTGGCTGCTC
AGCTGAATCCAACATGTCTATGATGATTTGTGTACATGGTGCAAGTCTGTGTATCTAATG
TTCATTATGGCACTATGCTAAATGATGCCCCACAAGCATACACACAGAAAAACTGAACAA
TTGTTAACAAAATGTACAAGTAGGTGTTTCCTCATAACATACAGGCTGAGGTAGAAACCA
GCTTGGTATTAGACTTAGTTATCACTGCACTTCATACCTGTAGGTCAGTTGTTTGCCTTC
TTAAATTCCTGTTTAGTATGCTGTGTTTGATATTTTTTGTTTCAGTTCATCAACATTCCA
TATGCTGTTTGTCATTTCAACTGAGACCAAATTGGTTTAGTCAGGTGTCACTGCCTCTCT
GCATATGATTTGTGGTCGTAGTGTATTTACCAATTAGCCAGACAAACTTTTTACATTGTT
TGCCAGCTTATGAGCAGCATAGGCGTATGTTTCTTCATGTCTGTCCTTCATATTTTTGAA
GTTTACTTCATAAATAAAACCTGCAGATTTCTATGTCACACACACACACACCCACGTGGT
GTTTGTTAACATTGTGATTATTGTCTTTGATTGGTATGCTCATCTTCTCTATACAATTCT
AGTGCAATGTGCTACAGAGGTGCTGGTAACTTGTCTGTTAACTTAAGTATGTAGAGATGT
TCAGATGACTGATCTACAATCTAATAACATGATTACAAACATATTTTTAAAAGGCTTAAA
TCTATACAATTATTATATTGTCACCAAATGACTTCAGGTGCAGAGATATCTGTCTAGCAA
AATAAGAAAAAAGTAAGCATAATTATTATATTGTTATTTGGTATTAGTTTGTTATTCTTA
TCATAGGTGCATGTGTGTGTGTGCGTGTTTATTTTATCATAAACCAGTTTATTCTAATAG
AACTTGGGATGTACTTTATTGATAGTGACTTGTATATATGGCTGTGGATAAACTATCTGT
ACAGATTATTTATACCAACTTAAACAAATCTACACAGATGTTAAGTGGGTAAGCAGTGCA
AATCCTAATAACAGAGGTCATGTCAAGGTTTCTTACAAGTTGTACACAGAACTGGCTGTT
AGTTTGTCTTGCACTATTTAGCTGTGGCTTTACAAAGTATGCTTACGTTATAATTTGTGA
GGTACAAACAGAAAGTGGCATTCACCAGGAAGTACAAAGTAAAAGGAAGGCCTGATTCTA
CGAATTGCTCTAGCCAAAGGCAAGGCATAGTGAAATTGTGTGTCATCCGAAGAACTCTGC
ATGCTGTATTAGAACCACATGTCAATGTATTCTAACACCACTTGTGATTAGCATTCCATT
GTTTATTATCAGATAAACATAAGCTGGATCAGTCTACATACACGTCTTCTTGTCGTAATA
ACCGGCCATGAACGTTAGCTGTTGGTTTGACTTTTAAGTGTAGTCTTGCTTTATTTCAGC
AGTCACTTGTCTCACCTATTTAGTATTCAAGGATGGTATCTGTGTTCTGTAAGACATGTG
CCTTTCCTGTTCAGATAACTGTTAAGTTGTACCAGCAGGTAATTGGCTATTGGTACGATT
AGAGCGACCCTTGGCTGTTGTCTCACTTATCCACTGGGTGGTCTCATCTCGTGATGAAGG
TGACATGTAAGATTTTGGTGTACTGCCTGTGTACTACTGATTGATGGCGGATTCTAGTCT
CAATCTGCCGCCTGCCACGTGGGCAAATATTAAAGGTCTTAAATGCTGGAAAAAAA
>Contig217
GGTATTTCGAGCAGATCAAAGTGGTGTGAGATAGTGAGATAAACAAAGGAAAAGGTAACG
GCCAGTCCGATGTCGACTCACGACAAACGGAATGCATCAGATGACGACATCGTCGACATA
ACACGGTCAGCACGCCACCTACTGGCCAAAATGGCCGCCATCGACCCCAAGCCGCCGGTC
ATGACGTCACCAAGGCCCGATACAGCCGACTACGTACACAAGCGTACCACCCTCGTACGG
TCTATGATAGCACGAGAGAACCGCGTGACGTCGGAGCTACGTCACACCTTGTCTGACATT
GAGCAGACGGAAAAGGAAGTAGAAAGGTTTTTGAACGATGAGAGACGGCGACTTTCTAGG
CCAAAGTACAGAGCTCTGGAAACCGCCGAGGATTTCGTTTGTCACTTAGAGAAGTACTCA
ATGGAGGACTTCGTCTGAGAAAGCTGGTCGGTCGGGCGGTCGGTCGGTCTTGATGTCGGT
CGGTCTGTTTGCATATCGGTCGGACGGTCGGTCTCGAGGTCGGTCGGACTGTTTACATAT
CGGTCGGACGGTCG
>Contig218
ATCGCTTTCGTTGTGGACTCGTCGGGAAGTATAAACAAAGCGGATGCAGGCAACTACGAC
CGATTGAAAGAATTCATCATCAACGTGATCGAGTCGAATAACTTTAACAGAATTGGCAGC
AACGGCGTCCAGTTCGCTCTGGTCAAATACAGCAATAATGCCCAGATCATATTCGAACTA
GATGACTACAACAACCTTGACGCCATTCGAAACGCCATTCGCAACATGCCTTATGACGAC
GGCATGACGAACATTACCGGAGCGCTGCGAGAAACCAGACTGAACGTGTTCAAAGCCAGC
GCCGGCGATCGCCCAGTGGCTGCCAACGTCTTGATTCTCATTTCTGACGGGACGCCGAAT
TTGGAAGTGGATGGCACTCAGGAAGAAGGAAAGAGGGTGCGAGATCAAGGCATTACTTTG
GTTACGGTCGGCATAACTTCAGCCATCGACGTCAACCTGATGCGATCACTGTCGTCCACT
GGTGAAGTCATCGAATCGCCGACCTTCCAGACTGCCGACCTCAACAGGATCGTCTTGGAC
CTATCTCAGGCAACATGTGCAGTCACCACTACAGCTCCAGCTGCAGTTCCCGTGGCAGCC
TGTCAACAACCACTCGACATTCTGCTACTTGTCGACGCATCGCGATACGTCAACGACGCC
GGTCCCGACAGCTGGGACATGATGAAGGCTTTCCTCAAGACGACCGTCGATTCGTTGTAC
ATCAGCAGGGATCAAGTGCAGATAGCCATTGTAGTGTACAGCACTAGCGCGTACGTCGGC
CATTATTTCTACAATCCGCAGACCAAAGCCGATATCCAAGCAGCCATTGATCAGCTATGG
TTCGAAGGTGGACAAGCCAATCTGTATGACGGTCTGAACAAGGCCTGGTCCGAAATGTTC
TTTCCCGGATACGGCAGTCGTACTTCAGCCCGACATATAACCATATTAATTAGTGCTGGC
CCATCCAATTCGCTACAATCCGACACCATACGACAAGCTGACGAACTGAAGAACCGAGGC
GTGGCCATCATATCCGTGGGAGTCGGCGATAGAATCAATGATTATGAACTCAGATCTATT
TCCACCAATTATGATCTCATTCGAATCAGTACCTTCGACATGCTAGCACAGAATGTCAAT
TACATACTGACAACGGCTTGCACTACTTATCAAGAGGTTACGACGACCACCCCAATGCCA
ACGGCAGCTCCCACAGCTTGTGATTTGCTGGACATCGCTTTCGTTGTGGACTCGTCGGGA
AGTATAAACAAAGCGGATGCAGGCAACTACGACCGATTGAAAGAATTCATCATCAACGTG
ATCGAGTCGAATAACTTTAACAGAATTGGCAGCAACGGCGTCCAGTTCGCTCTGGTCAAA
TACAGCAATAATGCCCAGATCATATTCGAACTAGATGACTACAACAACCTTGACGCCATT
CGAAACGCCATTCGCAACATGCCTTATGACGACGGCATGACGAACATTACCGGAGCGCTG
CGAGAGACCAGACTGAACGTGTTCAAAGCCAGCGCCGGCGATCGCCCAGTGGCTGCCAAC
GTCTTGATTCTCATTTCTGACGGGACGCCGAATTTGGAAGTGGATGGCACCCAGGAAGAA
GGAAAGAGGGTGCGAGATCAAGGCATTACTTTGGTTACGGTCGGCATAACTTCAGCCATC
GACGTCAACCTGATGCGATCACTGTCGTCCACTGGTGAAGTCATCGAATCGCCGACCTTC
CAGACTGCCGACCTCAACAGGATCGTCTTGAATTTGTCCCGCGCGACATGCAATAATTAA
TTTCTTTAATTATTCCACAAATTTTGAATATAATTTTAAACGTTGCTATTAGTTTGATAG
CAGAATAACTAATCGTTTTATGTTGTAGTCTAACATGGGTATTATATTTTTTATTCGTTT
TATTGCATTTGTTTGATTACTGTAGTATGAATAAAGATTTTAAATGCAAAAAAA
>Contig219
GCACAACAGTTCCCGAGTTGGACAGTAGCAGCTCTACTAATACAGCAACAGTTTGTATTT
ATGTAAATCCTGGCTGTAACTGTGGCAGTCTGCTAAGACCAAGTAAGGTGTCACAGTTGC
CCATACAGTTTGGACCTGGAACCATACACAGGGTGTTACGAGAATCCATACAAGCCTTGG
TGGATTGTTCTCTCAATGAAAAGTCTGTGTTCACTTTGTTAAAGGAAGGCACCGGAAGAG
TTATCATACAAGCTAATTATTCTAACTGTATCCACACAAGACGGCTGCCGGTCATAGAGA
AGGTGTCTGCCTTCTGGAACTTCATTGAAGGATTACTGGAAGAACTGAGTTGTTGTGAGA
ATCTCTATTCTAGTCAGCCTCTTGATGGAGGTTGTAACAAATGTGCTAAGGCTGCCACAC
CTGCTAGAGAAGATGACCAGTCCTCACCTCAAACTACATCAGCTACAAGCCAACACAGAA
CACCTCCACACATAGAGAAACAGGAGGTCAAAACAGAACCTACCACACGTATTGAAGGTT
CCAGTCATCATTCACACAAAACACAGAACAAAGCACCAAAAAGACGTTGGTCAAATGAGT
CCACTGACAACCAAAAAGCTGTAACTTTTACCAAGGTGCCTAAGGTTCATAGACGCATAT
CAGCTTTCAAGGCCGAAGCCAGTTCCACTACAGAACTAAAGTCATCTCGACCTTCTAGTG
ATCCATCACATTGGTCCATTGATGATGTTGTACGTGTGATCAGTGACACTGAACCAGCAT
TATCTGGCTTCACAGACCTCTTCAGGATACACGAGATAGATGGCAAAGCTCTGTTGTTAC
TAACCAGTGAGATGATGATGCGGTACATGGGCCTGAAGTTAGGACCTGCTCTGAAACTGT
GTCATGTCATTGATAAGCTGAAACAACGTAAATGATTTGGCGAGATGCACT
>Contig220
GTTTAGAGGATGTGATTAGAGATGAAACGTACTCACCTTGTAGATATGGCTATAAGTGTC
CTCCGTCCAGTGACAGTATCTGTCCCAGAGGATACCGATATCTGGGGGGCAGATGTGTAG
ATGTCGATGAATGCAAGGTGAAGAACATGTGTCAGCACAGCTGTCAAAACATGCCTGGAA
GTTACAGGTGCACATGTCCAAGCGGTTATAGACTGTCCAGTAATGGCAGAACCTGTGATG
ATATCGACGAGTGTAAAGAGCTCAAGATAGACTGCGGTCCGGGCAAGATGTGCTTCAACA
GACGAGGCGACTTCGAATGTATCAGTACGCCGTGTCCTCCGAATTACACCAGAGATAGCC
GTACAGGATACTGTGTGTTGGAATGCTCCAAGTCCCGTCAGCGGTGTCCTCCTGGAGCGC
GGTATGCCGACATAATTCAGTTCATGATGCTGCCTCTGGCCAGCGGCATCCAGGCCCACG
AGGACCTCGTCATCCTGAAGGCTGTCGACTACCAGGACGTCCACCTGCCCTACACCAAAT
TCGCCATCGTCGAGAACGATCCGGAGGCGACGTTCGGGATCCGGAACGCTGGGGGCAAGG
GCATCGTGTACACGATGAAGCCGCTCCAGGAGAAGAAGTCGTACACCATAAAAGTACGGG
CGCGCTCTTCGGATCACAGGCGACGCGGCATCAGCTACAACACGACGTTCATGCTCTTCA
TCTCCGTCTCACTGTATCCGTATTAGATCCGGAAGGCGATCCACCACGCCAGGTCAAGGT
CAGCCGCGGCGGATCATCTTCATTGCTGAGAAATTCCGATGACAACGTATTTTATACATA
TATGTATGTAGCGAAGGCTGTAATAATTTATGAATTCGCGAACATCGGGAGCGCTGTGCT
AGAGGACAAACGTCAGTATCCCGTTCGTCAGGCTTGCCGCAAGGTGGCGTCCTGTAGGAC
TTTGCAATCTGTAGATGTTCCTACTTGACAGCACATGCTTTAAGAAGCTGAGCTGAACAT
ATCAATGTTAGGCTACCGGCTGTACGAAGGTAACAGCATACATCGTGTATCCGACTATAT
TCTCACAGTTAGCCAATTTATCTAGCACTGATAATGTCTAAATGCGTCACTGTTCATGCT
TTGCCAAGTTTTCATCCTCGGAATGAGATCTATCAACATGCATCCATGTGCCTTAGCGAA
AAGGGCTTAAGTCAGTGCCACAAAACATTTCTATTAAACCATTTTGACTTGGTCACGTGT
CTGGCACGTGATCACAGGTAGGGTCTAGGCAGGTGTATTCGATTACTCCTTTCCTCGGTG
ATTTCTGTTTGTATATTATGTGTATAGTGTACTATCTCTGTTACTGTATTATGATGCATA
GCCTCTCTGTATGTTAAACGTGTACGTAATGGACAGATCGATTGGGCCAATTCAGTGTTC
ATTTAACCAGCATATAAATGGGTTCGTTGTTACGTCCACACATACACATACACTCAGATG
CACACACAAGCTGAACACTCAATATTTAGACTCGTGTATAGCTTTCGGGATCCAGTATTA
CAATGTTTGCCAGTGTACATACGAATAAACGGAAACATTTTCTATACCGACCCAAAAAAA
>Contig221
CACCATCAGGACGCTCAGAAAAGACATGGCACATATTCTAGGATATGAGAACTTTGCTGA
AATTATTATGGAGTCAAACATGGCTGGATCAGTTGAAGATGTCATCAACTTCATAGAAAG
CTTGAAAGGCAAATTCTATCCTAAACTGGTTGAAGACTTGAAACAGCTACAGGAATTTGC
TGATTCTGAGGGATTTAATGCCAAACTGGAGATGTGGGATATTCCCTACTGGAGAAGAAG
GCATAAGGAATATCTTTATAATGTAGTTGAGACAGATGATCTGGTTCCATACTTTACCTA
TGACAAAGTGCTTAGTGGCCTGTTTGAGTGGTGCAAGTTACTGTTTGGAGTGGACTTTAA
AGATGTAACATCCAACGTACAAACGTGGCATGAAGATGTCAAGTGCTATTCTGTTATAGA
TACAGCTAGTGGTGAAGAAAAAGGTTTGATCTATATAGACCCATACAGAAGAATCCCACT
GAAAGAACTGAACTTCTCAACAGAATGTGGTAGAGAAAAAAGTGATTTACTAGAGACAAC
TCCTATATCATATGTGACCCTAAACCTGCCACCTCCACCAAGCAAAAATAAGCCATCTTT
GTTGACTGTTGCAGAGGCAAATTCAGTATTCACTCAGTTTGGACATGCCCTCCAACAGAT
ATTGACTGAGGTCCCCTATAGTGAACTGGCAGGACAGAACAATGTGGAATTAGACACACT
GAATACATGTGCCATGGTCATGTCCAAGTTGTTCTACAAGCCTGCTGTATTACGTAGCAT
AACTGCACACCATGAAACAGGAGAACCCCTGTCTGACTCAGCCATTAAAGCTGTTATTAA
TATGTCCAAATACTTGTCATCATTTGACATCATGTATGAACTGTATGTTTCTGCCTATGA
CATGGAGATGTGTATCAGCAAGCAGTCATGGTTCAATGCCATGACAAAACTGTGGCCAGA
GTTCATACCTCTAACACTGCACAAAGAAGATGAACATCCTTGCTCATTTACAGATATTTT
CTCTGGACAGTATGCTGCAGCATATTACTCATTTTTGTGGTCTGAGATGTTGGCTGCAGA
CATTGTGAGCACATTTGAACAAGCTGGATTTGATGATCCAAATAAGCTGGTACCTGTAGG
TAGAAGATTCCGTGACACATACTTGGCATTGGGTGGTGCTGTACCTGGAGGTGAAGTGTT
CCGCAGGTTCCAAGGACGTGATCCATCCATTGAGTCATTCATACAGTTCTACATGACGAC
AGATTGACAGGACTGTGCCACTCATAAGGAATTGTCTGTTTTATCAATGTGATACATAGG
ACTGATGCAGATGTTCTGTATGAATATTACTTGTGGAAGAGATCTAGGACATTTCTCCTG
ATGAAATATTGCAATTAACTAAACTTCAAGATTAGATGGTTTTATAATGTTCTGGCTAGC
ACATACTTTCCAGTTTCTCTGGCAAGAAATGATTCTGTATTGTGTTTACTCTTATCCGAG
ATAGTTCAAAACTTGTTTGCCATTTACCACTAAGGTTCACTTCATTTCTCACTTTAAAAG
TGACAAGGAAGTTCTTTATTGTTGCATTTCCATTGCAAAGTTAAATTGATGTCTAATTTG
TGAGTTCATTATTGCAGGTTAACCAATTCAAAATGTTAGTCTTAAAAAGAATTGCGATGT
TAGAATATTTACTTGTTATTTAAATGCTTGCCTTTTGGCAGTCAAATGATAGGATACCTG
ATGTTCTTGATTTTCACCTTCATGCTTTCATTAATTAGATACTAAACTGTTTGGGATTGT
CAAAGCCTCGTACAAAAATTTCAATGTTTCTGGTAATGCAGCAGCTAGGAAAACGTTTCT
GCCATTGTGTTAATGTATGAAGGTGCTTAAATTATTTTTGATTTTGTTACACACATAGTG
CTTGTTGTTACCAGGTAAGGCATTGATTGTACCTATGTTAGTGTTTGTGGAAACATGGTG
TACTGAAACACACACACATTCTGCCTCGGCACTGATGTAATTCTGAGGGTACCAAACTAA
TAAACACTGAAGTTGACCAAAAAAA
>Contig222
TGGAAGCCTGTCATTAGCTGCAATACTCAGGTGGCACTACTGCCAGGTCATGTACACCGA
TCCTGTCATCACCTCTCTCACTGCACACCACTGCCTCAGTCTCATTGCCAACTCTCGTAT
CTACACGTACGACAGAGGTGAGTCAGTCGGAGAAAGACTGCTCATCCACAAGCCATAAGC
CACAACAGTTCCATGACTTTCCATTGTCATCAGCCGGAACAGCATCACTAACCCAGGCCA
AGATCCAGACAGCTGAACAGCCAGGACAAGATGTCAGTACATGCAGATCTGCTGATCAAG
TGACTCGACCAGCCGCAGTGCTTAGCTCGCTGGTAACATCCTCACACACCTCTCTTACCA
CCACTGCCTTGGCAACCAAACCTCTGGCTGGGAGCATCCCAGGCACCAGTTCCACCATCA
TGTCTTCGTTCCTCAGCAATCCTGCCACCACATCAGCAAACAGTGGTGGCACCATCAACT
TTACCATCGTCAGCAGCAAACCCCACCTACTGATGCTGAAGAGTCCAGTCAGCAGGGCAA
CTGAGACTCTGGGCCATGTGCCTTCAGTTGTGGACAGCTCACCTCGAAGAACGATGATCA
TCAACCAGTCACCTGGTCTGGATGCACGAGCAGCCTCTGTGTCCACGGTTACAAGTGCAA
CAAACATCTCCAAAGCAACAACGGTGATATCATCAGCAAACTTATCACGGTTGATCTCCT
CTGATGCATCAAGCCCTGCTTCATGTGGCTCAAGTAAACCAATGTCGGCAACAACCATAA
TCAGCATTAGTACGGCACAGCATGATAAATCCAGAAGATCCAGATGTACAGAAGGAGACG
GTCATAACAATGGAGCAACCTGATTGATTGTCTGTATCCAGAAATGGTCTAGTGTATGTC
ATCAGTGCTGGAATACTTCAATCCAGGTGTTAATTTAGGTATGGTAAGCAATGCTTTGCG
AACCGAAAACTTCCAAAACCTTTCAGTTCAGTAATTTATTGATATGAGCAGGTGCATTTA
CGAAATAAAGTTGTGTTGCCCAAAAAAA
>Contig223
GGAACTGTTCAGCGTACGATTTAGTACTGAAGAAGCTGCTATCATTCTTCAAAGGCATGA
TGATCTGCAGGCTGCTGTTAGCTTTGTATTAAACTGCGAGCCTGATGAGGTACGACGACT
CATAGAAGAAGACCAGAATTCCTGGACAAACATAGAAAGAAAAATCAGAAGACTGAGGAA
TAATCCGTCCATACTTGATCGGGCTAGATCTGGTAAAATTGACACGACTGTTCGCCTGTT
TGCCTGTGGACCTTGTGACAGCTTCTGGTGGAGACGGACTCCAACCAGAAAGCAGGTGTC
TCGTTGCCGTCGATGTGGTAGACGTTATGACGCAGTGCCCCATGACAGAGAATGGGGCTG
GGCCGAGTTTTCCTGTCCAACTTGTATGCGAACGTTCTTCGGTTCGTGTGCTATGTACAT
GAGGAGTCCTTGCCTTGGCTGCGGGAGTTTAGTCTATCCAACCAGGATTGTGCCACCGAA
TGAGAGGATACAGACCAGCAGGCATACACATTTCCACATCTGCGCTGCCCCAGACTGCCC
CGGGAGGGAGCACTACCGCGGAGCACTACCCATTGGACAGCTTGATCCTAATTCGTCCTG
TCCCAGACCGACCTGTGCAAGCAGTACGACCAGTACTTTCCCAGCCTCTCGCCCATTCCC
GGCTCGGACGACAGCGACGATGGAGAGCACGGAGCCGGCAGCTCGCACCCGGTGTGATGG
TCGGTGCACGTGTCACACACACACACACAGTCCACCAATGCTCGTCACTGCCGATCTCCG
CTGACTGCATTCCAAGATAAAGTTACTGTGAGCTGGGCTGTTTCCTGGCAGCTACAAGAG
AAGTCGATGTCAGATGATTTTTTTATTTTAAATAATGAACTCGTGTTAGATACCAAAAAA
A
>Contig224
AATTATATATATATATTTTTTTACGTTTTTCAAGCTTCGTTTTTAATGCCGTTTAGTCTG
GTTTTTGTTTTTATATGGCATTAGTGCGATTTATGCCTTTGGAGTTGTGCACTTTATGCG
ATGTCTGTCGTGAGACGGCCAATCAGATTATTTGCTGTTTATGACGTCACCTGTTCAGCT
TCTGGTGGCCTCTGACCTTAGTTGTGTTAGCCAATAGCGCGGTGCCGCAATGGTATGACC
CCGACCTTCGACCTAATTATGCTTGCATAATGATCTGGCGAGATGTTCTTTGTGCGTAAG
CTGTCTTGGTCAGGTTTAGTAAAAGACGCTGAGCATTAAGCTTTAAGTGGTTTGTGATTT
ATACAGCCAGACAATTCCTGTTGAAATAAATATTTTGTCGTGAATGACACGATCTTGAGA
ACGCCAACACTTTCTAATAGAGCTAATTCTCCGTAATAGGCATGGCCTGTCTGTCTGTCT
GTCTGTCTGTCTGTCTGTCTGTCTGTCTGTCTGTCTGTCTGTCTGTCTGTCTGTCTGTCT
GTCTGTCTGTCTGTCTGTCTGTCTGTCTGTCTGTCTGTCTCTGAAAACACCCAGGTGTTC
CTTTTGAAAAAGCTTTCAGCATAAAAGTAGGAAGTGATTCCAGCGCGGTCGTGTTCGTGT
TGGCTCGCGCTGTCTGGGAAGGCCGACCAGAGTCGATCCAGTTTTCCAATCCTGCCGCAG
ACCAGCCACCGTAGCTGATCCCGCCTGACGTCCGCCTTAATCCCGATCTTTTTCCGAATG
CGGCCCACAGCGCTCAGACGTGCCTGACGTCACCGTCTTGTCGGGTGTAAATCCTTCCTG
TCGTTTCGGCTAGTCACGGATTGGAAAGGAGGCTGTTTGTTGGCTTGTTTTGGTTCCGCT
CGGCCGCGGACGCTCCAAGCCTTACTCCTACGCCCGTCTGACGGAGTACGTACGTCATGA
CGTCAGCTAACCTGGCAATATCTAACATCGCTTGAGTGTCTGTCGCGTTTTTACACATGC
GGTTTGAAGGGGTAATGATATAAGCAGGCGTTGTATTACTATCCTATACTCGGCTTTACT
CGAGCAATGAATTAATTTTTGTCGATGCAATGATTCGTTCGTACGTTTTTCGTGCTGATC
TCTAACGTGTGTGACTGCGCGTGTTTATGGTTTTAGGTATGTGAAAGAAGTGTGTGTGTG
TGTGTGAGGTATTGTGTGGGTGGTGTTGTTTGTGTACGTCTGGTATTGTTTGTGTGTGTA
CTATTGTTTGTTTGTATGTAGCTAGTATTGTGTGTATGTGTGTGTTATTGTTCGTTTGTG
TGCGTCTGGTATGGTTTGTTTGTGTGCGTCCGGTATCGTTTGTACCGCTTACCCTTAGTT
ATTAATTGTTACCAGACATTACCAACATTAATTGAAGTCCCCCTTCTTACTTCGTGTTTC
TTTTCTCTACAATATCCACGAACACCCACATTCGTCGATTTGTCTTTATATATATATATA
TACAGATATATGAACTGTCACCATGACATATCAGCAGACGATGTGTCTATCTGGACGCTA
ATTACCTGCTCTCCTGCCCGACAGGATGTCAGCACACACAAACCAAGCCTACACAAAGCT
CCGTCTTGATGTACACGTGGCCAATGTGATGTGCGTCGGTCTGTGTATAGTTTGTGATGG
TTTAAACCTACCACTTGTGTACTCAAACAATGTGATATATCAGCAAATAAACAGTGAACG
ACAAAAAAA
>Contig225
TACGTGCGTGTGTCTGCGTGAGTGCGTACTTACATATATATATATATGCGTGATGGCTGA
GGCGGGCGAGGTATCTGTGTCGGTCAGAACTTTCACAATCTCATATTGCTGTTTACATCT
ATTTTTATCGATGTCCAACTGCCGCCTCTGCCGCTGAGGGGTGCCGCAGTTAACTGGGGA
TCAAAGCTTGCCGCCGAACCATGTCCCTCGGCATCCTGCGTTTTGGGTTTGGCTAGAATG
GTTCGTTCCTTCCGTACGCGTAGCCGTCTGCTTAGCTCTAGGCCTCGCTCTAGCACGTGT
CTCGGTGACCGACCTGCTGTGAAGTCGGTGGCTTCTTGGTTTAAGCGTTTAAGGCCGCTA
GAAGCACCCGAACGTCTCTTCCTCGTCCGCTTGCCCAAACCAGCCGCCGCACGTTTAGGC
CCTGCTTCGGACTGGTTCTGACGACGCCTTCGGGATTCTGCCCTCGGCTTAACGTCGTCC
AGCTGTTGTGTTTTATCAGCTGTCAGATGAGTACACAGCCGGGAGACCGCTGACAGCTGA
GCCCAAAGCCGCCTGTACGTTTGTTTCGAGCCTGCCGACCAGCCGAGACTCCGCTTCGGC
GTCCCGTGACCCGCTGGATGGCTGACCAGACCAGACCACGTGACGTCATTGTACAGATGT
TCAATCTAGTCAGCAACACGAAGACGGTCTGTACAATATTCACTGCGGCTAACTTTATTA
CCGACCACCATATTTTCCTATATTTAAACATTAAAATGCCCGTTTTAATTTATTAGCGGA
GCGTGGTGTCGATTTCGCCACGGCTCTAGACCTTGATAGCGTAGTGATGTGATATACATA
TATATATATATTACCCGTCGGTGTTGTGTGCTTGTCCGTTGTACGCTGCTAGACGCGCTG
ACAACATCAGATGCTAATTGGTTTTATCTAATCGGAGTGCCTTACGTCAGATAACAAGTC
TTAATGGTTATGGTGCTACCGTTGTACATCAAACCCTCAGTAAGTATATATATATATATA
GGAATGCTTCTACGTCGAATGCTCGATTCGACTGAGATGCCTTTGTCAAACGTACCGCGT
GCGTCTAATATATATTATGATTAGTTCCGAATTGTGATATTAGGCACCAGAAGGCGATCT
GCCACGTTCAAACGACTGAGGCGTTAGATAAAAACAATTTTTGTTCGCTGACGATCACTT
CGTATGGTTATCTTTGCAGTCCGGGCCATTCACCTTTAACCAGTTAAGACTCGTCGGTCT
TCGGAATATGTATTTCCTTTGGTGCAATAAATTGATTTTAACCTGCAAAAAAA
>Contig226
GGCTTTTGTATTTTATTTGTGAACAAATCAGTCACAAATGGACATGGGATATTTTGTGTA
AGTCCAGAATGCGTCTCCATAAGCGAAGGTATAAAATTGTTGTCATGGAGGCTTTGGTAT
AAGAATTACCAAAAATGATATTGGTGGAGAATACTTTGTTTCATGCGTGGAAGATAAGCT
AGTCCAGATACCTGTGATGACTGCAATGAATGAAAGTGGCAAGTGTGATTGGCTTGCGCA
CAACAGCAACCTCAGTGAACACCAGTTTGTTCCAGCTACAGAAAACACTACCAGTCAAAT
GGCACCAACACAACCTGAAGACATAGACATGGAACAGGAAGACTGCCCTGAGATGTACAA
AGGTGGCTTCCAGTGTTTAGTTTGATTTTTGTTACCCACAAGAGAAAAAAGATAAACATC
TGAACTATTGGTTGTGAAGGTAGTCAGTACTTTGCTGTGCAGATGTCACCTGAGCAGTAT
CGCATCCAGGGAAATTCATACACAGAGGCTGCTGTCAAAGCCCTGGTCCAGTCGGCAGAT
TACCTTCGTCGTTACACAAGGTGCACTCTATGTTGGAGCATCTGGAGTGAGAACATGACC
ACACCAAGCTGTCTTGAATGTGGTGGCTATGCCATGGAACGGCCATGTCCAGTATGTGAA
GGCCGATGTGGTCAGGTTTGGAAAAGAGATGTAGAACTGAGTCACAGTAACAATGAGGCT
CACTGGCAGGGAACGTGTGCTCTTCCTGAGGAACAGAAGCAGCAGTTTCTGGCCAGCATT
CTCATAGAAGAAGCTGATGAGGAGTCAGTGCTTGATGGCATGGAAGAGCTATGTACTTAG
AAGACAACAGCATGACAAACAAACTGTCAGTCATGTTTAGATTGAGTGCGTGATTCAAAG
GGAAGGCAGAGATATAGCCACTGTAAGACAAGAACATTGAAACAAGCACTGAATTAACTC
AGGCATGTGTGTGAGGAACCTGTGAAATGCTGTCATGCAATGTATAAACAATTTGTTGTA
TGAAGCTGTTTCATTAAAAGTGTTTATAGCTGAGAATGCTTGTTACAAATCATCTGAAAT
AAACTTACAAAGTACCTAAAAAAA
>Contig227
GGGAACCCGAATCACACGAGGTATTTCAGCCGGGGCGTTCAGTTCGTGCGTGCTCGCGCG
CGTGTGTATGGTTGTATGCACTTATATAGAGAGAGAGATAGACATACAAAGAGTGTGTGT
GTGTTTAAAAAGTGCATTCGGCCGGCGTTCACCGCTTTCACTATCGGCTCTTGTCTCGCC
AGAAGAGAGGAGCAGAGCGGAGATCAAATGTGACGAGGTGTGTAGTTGGTTTGCGTGACG
GAAGAGGACAGGAGTCGACAGGCGGGTAGAGACGGTCTCACTTGACAGAACTCAGAATGA
CAGCTTCGCAGGACAACGGAGTGGCGAGACAGAGGAAAGTTAAGACGTACGACTCGGGAA
CCGGAACCGCTGACCCGCGTCCGTCGAAGTCCTGGGATGTGGTCAGCGTCGACTGCCTTC
CGCACTTTCTCCAGGACAACGAATTCCTGCTTTCCGGACACCGGCCTCAGCTCAACTCGG
TCCTGGAATGCTGCCGCTCGACGTTCCGGATCCACACGGAGACGTGTAACATATGGACGC
ACCTCTTGGGTTGTCTAGGCACCATGCTGCTGGCTGCATATTACCTGATGTTCGTCGCCT
CCGATTGGCTGCACGGAGTGACGTTCAGCGTGTTCTTCGGTGGCGCCATCTTCTGTATGG
GCGCCTCAACAGTGTTTCACATGCTCATCTGTCACTCGGAGGAGATGTCGAGAATCATGG
CTAAGATCGACTACTGCGGCGTCATAGCCCTGATCGTGTCGTCATTCATTCCGTGGGTGT
ACTACGGCTTCTACTGTCACGACAGTACGGTCAAGGTGATGTACATATCGTCAGCTGTCT
GCCTCGGTCTCCTGTGTATCTGGTTCGTTCTTCAGGACAAGTTCAGGCAGCCGCGGTTCA
GAACGGTCAGAGCCGGTTTGTTCATAGGATTGGGTATGACGGGCCTGGTGCCTGGCATAC
ACTATATAGTGACAGATGGACAGATATTCGGCTGTCATGATTGGTTGATCTTTATGGCCG
TCCTGTATCTATCTGGTGGCATTATTTATGCCCTGCGTTTTCCAGAAAGGCTGTGGCCAG
GAAAATTCGACATCTGGTGCCAGAGTCACCAGATTCTTCACGTTTGCGTCGTCGGAGGCG
TCATAGCTTGCTACAACGGGGCCTCGAAGCTGGCCTTTCATCGATTGTCGCTTGGCGATA
ACGTCTGCAACTCGACGGCCAACTAACCGCCGTCGGGACGATATTGTCCGAGGGCCGACG
TCCCAGGACAATATCCGTCACGTCGTCGTCGTCGTCAATATCGCGTTGGACGTGTTGTGC
ACGAGCGGCCGATACGACTGCAGCGTGTAGGACATGTGAGATTGATGAGCAGCAATTACT
AAGCGCATGTGTGATCAATCTGTTTCGTGACATTTCAGCCTTCAAACATCCATCATTTTA
TTTATAACAGAGCATTAAATCCAGACCCGTACATCTCTGACGGAAACGACAGACAGACAG
TCAGTCAGTCATTCGATGGGCACGCGCACGCGCGCACACGCGGGCGCGTGTCTCTCTCCA
GAATCCTCTCCTCGCTCACCACGAAACACCTGTAACACTTATGTACCGGTCACGTGACCA
TACTAGGAGAATAAACACGAACAACAAATGGAAAAAAAAAAAAAAAAAAAAAAAAAAAA
>Contig228
CTACCCAATACGGCACAAACCCGGACAATCGCTGAGCAGATAGCCGGGATGCACTTCGAA
GTCGTTCTGCCGGCAGGATACCCCAACTGGATGAACATAGACACCGTCAATCGTGTACAC
GATATTATTCGTCGGAGCGAGAAGCCGGTGCTCTTCTACTGCGCTTCGTCGTACGGCGCC
ACATTCCTCACTTTGATGCACTTCCTGAACGTCTCCAAACACCAGGACAACGCGCCCGAA
GAACCCTTGGTGACCGAAGACGACCTCTACACGGCCGGCGTCCATTTAGGATTCGATTAT
GTCAATAACGCCACGCTCCGTCGCATGGTAGAACAAGTAACTCGCAGCAGTAACCAGCTG
TCCACTGCTTATCCATCTGCCGACGTAGTGCTGCGTCGGTGGCAGATGAAGTACTGGCAG
ATGAAGCCGGCATACAAGAACTTGTTTGTCGCCGGACAGTTCCAGTCTAACGAGCTGGAC
GCCATCAAAAGGGCCGGCATTCGGGTTATCATCAACAACCGGAAGGGCACTACCATCCCA
CCGAATGGCGAGAGGTCACAGGAGGAGGTCAACCTGCTAAATATCAAGCAGAAAACCGGT
ACGTATGTCGGCCGAGGCAGACAACACGTAGAACAGCTGGAGCTCAATCGGATCGACCCA
TATAAACCGAAGTCTTTCATCTCCGACACGGCCACTGTCAACTACGAAATGAGAAACACT
TTGGAATTCGGCGACGATATCGGATACAACGAAACGCTCGAGCGAATGGCCATCAGAAAC
CGTATTCCGGACGTTGAATATATCCATCTTCCACTGGGAGGCAGGTATAAATACGGAACG
GAGATGTGGGAAGCGTACAGAGATAAACTCCTGGACGCAGTCAAGAAGGGTCCGGTCCTG
CTACACTGCAGCAGCGGCTTCAGATCTGCGGCTC
>Contig229
GGCGTCGCAAGGATTCTCGTCAGCTACTGGCACGAGTATTACTGCTCACTTATCGCTGGT
GTCCTAATTCTTCTCCTGGGTGCTTCAGGTAGCAAACACAAAGGGCTGTATCTTGCAAAG
GGCATCAATGGTTTGTACATATTTCTCGCCTTCCTCAGTGCAGCCGCTACCTTGGCGGCT
TCTGGATTGGTGCTTTATGTCTTCGTGCCGATGGTAATGAAATTGACCGACGATGTGAGG
CCAGAAGAGATACTCCGGAACATCACCTTCACCAACATGAACAAAACGCTGTCGACCATA
CAGATCAGCCCGTCGGCAGTTATATGGAGTAGTCTGGCTTTGGATATTGGCACTTTGGTC
TTCCTCTTCGTTGGCTTCTTTTCAATGACTGCTGCCATGGTCGCCTTCAGCAACCACTGG
GACGCTTGCTATGATACGACAGCAGAATGTGATCACAGAGGCAATCCAAGACTGTTCAAT
CCAATAGAACAGGTCGTCCTCGGCGTAGCGTCTACATTCGTAGGTCTTGTGTATCTGGCA
GCGGAAGCTGGATTTCCTGCAATTCACCACCAGCACTACTACGCTCCAGTCTGGTCATGC
GGCATGATGGTGATAGCTGGATGTATTAGTTTTTGTTTCGGCAAAAGACCCGACCAGTTA
GCAATGGGAACATTTGCAAGTTTCGTGGAGGTTCTGACTTTTCTGACTTGTGGTGCAGCG
ACCGTGTTAACAACGTTAGGAATCGTAAAAGACATTAACGAAATACCTGAAAAAACGGGA
TCCACCTACAAGCAAGTTTTAGGAATGGCTATTATAGGAAGCGCCCTTGATCTCATGCTG
ACAATCAATGTCATATTTATCGTCGGCATTTTGTTTCGTCAGTGTCGACAGGTATGCTGC
CACAGGTGTTGTGGCATTCAGTCGACTGACGACGAGGTCTTCAAGTTCAACTCACTGGAT
CGGAACAAATACGTTATATAAATAACACACACCGGTATCTACAAGCCTGCTGATTCAGAC
ATGTTAACCGTGATCAGCTGTTCATTGTACGCTGCGCATTGATAACTTATTTTCGAAAGG
ATGATGTGGCCACAAATATTAAAACTTATGCGATATGTATTATACCGTGTTAGCAGTGTT
GACGTAACCAGTGGTACTCAGTGACCTAACAAATCATATTAAATGCATTACTGACGCTAT
CATAACTCATCTAAATCAAAGAATAGCAATTTTTCTTCCTGCGATGCCTAAGGTGTTTTA
TTTGTTGTTATTTTTCGTTATTTATTGTTTTTCGTATTGTTTCTAACTGCAGCTTGTTGT
CGTCGTTGTCGCTGTATATTAACAAAACCCGAAGTCTATAAAATCCTTCTCACTCTTCGT
CTGCTTGTGCAAATATCGTTCAATAAATGATTTGTTTGGCCCGAAAAAAA
>Contig230
CCACCATCACTGGTTATAGTACAATGAGCAACAAACTTGTGGCATGCATTTGGGTGTCAG
TATGTATGTATGTATATACATGGGGTTTGTATGGAGGATGGTGTTGATGGTGACAAAGGC
AAATTATTCTGTAAACCCACTAGGTCAGAATGACATTTACTTCCCATGGACCACTATGTG
TATATACAAAAAAAAATATTTATGTCTGCAATTCTTGTATACTGCAACCACTGGTTACAT
GCACAGTACATTCCACCATGTTATTCATTTCAGATAGTAAAACAGTATTTTCTGCAGTTG
TTTCAGGTTGTTTTCAAATAGTACATATTTTTGCCACTGACCATGGTTAATGTTTGTGTG
CACAGTTGTAAATGTAAATCATGCAAACAGTAGGAAGCTCCATTCAGACTATGCCTATTT
TTACAAGTGACTGAATGTGGAAACCTTGTATGTCCGTGTCAATGTGTGTGTGTGTGTGTG
CACAACTGCACCTGTGAGCATGTGGTTCTGTGTTGAACAACAAAGTTGCCATGAATCTAG
TTTACTAGTTTTTATATTACTGAGACAGGTCTAGTTGTTCTGGGGTTCTTATTGGGAGTG
CATTCTCCAAGACTCATATTTACTTTTACAAATAGAAATAATTGTAGCCAGTGACTAACA
TGCTTGCTTTTATTCTAATGCCGGACGTAACACTTCTCTGTATGCATGCCAGATATGGGG
CCAGATACATTAAAAGATCTAAAGATGTAGCTGCTTTGTGATGCATCTGTGATCAGATAT
TTTCAGTAGAAATGCATAAGAAGATGAATGCTCTGAAATGTTCATAACTTGTCTATTTCA
AAAAGATATTTCTGCAAGTTGCACTGAAATAACAAAACAAAAGTTGATGGTTCAAATGTT
TGCTGTTTTGTGTAACATCTTCCTGGATTTGGTTGTTCAGATGCCTGCTGTTTTGTGTAG
CATTTTCCTAGATGAGATATCTGTCAAGGATGGTAAAAATGCTGGTGTGCATACTGGAAA
GTAAAATTTTAATTACACAACTGAAATACTTAAATGCAAATAATTGACGTGTTTATGTAC
AGGTATGCTGAAGAGAATATATTTATATACTTTACAATATCACTGATCCCATGTTTTGGT
GTATGCATGTGTCGGTGGGCTAGATGAGCTGTATTTGAGTTCAGCTTTATTCAACTATGC
TCGGAATTGAGCTGTGAGGTATTCTGCATACATGTTTACACAAAAGTCTGTATTTATTAT
GCTTAAGTGTGTGTACATTTCTGCTCTGCTCTCCACACCCTGACATCAGGGTTTATTCAT
CTGTCCCATATATGAGTAGTTCATACTTCTGAGGTTATTCACCATTCATTGGTCCAGTTA
GCTAATTGTATATTTGTAGTTGTATCCATAAGCAAGTTCTGCTGCAGAGTTCCTGCACTT
TACCGAGGGTGAACTGTCATGCAGTCTGGCCATTCAGCTTAGTCACAGCATGAATCAGTT
ATATTGATACGTGCAACCAGCAATTTGTTGAAACGCATTCCAGCAATAATATACAAGGTG
CTTGTGTCACCAAGGTGTTATATAATTCTCGACCATTGTGTACATTTTT
>Contig231
CAGATATGGTAGATAACCCGTCTGTCTGTCTCTGTTTTTGTCTGTCTGTCTGTCTGTCTG
TCTGTTTGTCTGTCTGTCTGTCTGTCTGTCTGTCTGTCTGTCTGTCTGTCTGTTTTTGTT
GTCTGTCTGTCTGTCTGTCTGTCTGTCGTGTCCCATAGTTGTACTACGTTTAGGCAGGTA
TTTATACTCACGGTCACAGTATCGCGGCTAATTCAACGAAACCACTAAGCAGATCTCACC
GGACGGTTCAAAGCATCCTAGCTGTTGCCAGTGATCAGTGTCAGTCACACACGATCCACA
CCGAGCTCACCCAACACATATAGTAAGACACATATAGTAAGACACATATAGTAAGCCAGA
CGTCGACAGGCCGAGAAACAACGCTGACTTCGGACACACCAATGTCTTCCGGTTCGCCGA
CAGCGCGAAATCTTCTAGTCGCGAATTAATTCTCGTTCTACGGACCGCGAAAACGAGTGC
CAGCGAACAGCAATGAGATGAGATTTGATTTGGTTGGGCATATATTAACAGAGACATCTC
AGTGAATCTCAGAAGCCGCGTGCGTGTTTGTATGTCGTGTACGGTTGTGTGTGGTGTTTG
GGTAAAGCCTAATTTATTGATATCGTTCTGTCTACTTGGATATGCGTGTGTCTGTCTGTG
TGTGTCCGTCTGTGTGTGTCCGTCTGTGTGGGTCTGTCTGCGTGTATCTGTGTGTGTCAG
TGTGTATCTGTGTGGGTCTGTGTGTGTGTGTGTGTCTGTGTGTGTCTCTCTGTGTTTGTG
TCTCTCTCTCTGTGTGTGTGTCTGTATCTGTCTGTCTCTCTCTGTGTGTGTCTGTATCTG
TCTGTCTCTGTCTGTGTGTGTCCTCTGTCT
>Contig232
ATGGTTCTCAAAGTTCTGCTGTGTTTGATGGTCATACTGTTCACAGTTGAAGGCCAGTGC
AGCAATGTGGCCTTCATATCTAGAAGTGAATGGGGGGCTAGAAGTCCCAGACATCGTTCC
TCCCTTAATACTCCTGTTAGTATGGTCTTCATACACCACACGGCTGAAACGCGCTGTTAC
AGTCAAAGCTCGTGTAGCCGAATAGTTCGTGGAATACAGAACAACCACATCGACAACCGA
CATTGGGATGATATCGGATATAGTTTCCTGATCGGTAACGACGGACGTGTGTATGAAGGG
CGTGGTTGGACCACTATGCCAGCCCAAGCCAGAGGTTACAACTCAGTTTCCTACGGAATA
GCTTTCTTGGGCAATTACATGAACGTTCTGCCCACCCAAGCTGCCTTGAATGCTGCACAA
GCTTTGATACAATGTGGCGTGGAAAAGGGCTATATTAGAAGGCAACACGAAGTTTTTGGT
CATAGAGATGGAGGCTGGACGGATTGTCCGGGAGATCGTTTATACAGAGAGATAAGAAGC
TGGCATGACTACAGCAACAGACGCATTCCAAAACATTAATATTTTCTGTTACTGATGACG
GCTATTAAGGCGACGTTAACAAGCCACGACATGACACCCTAAAAGCAGATTTCTAATGAA
TATTTCACTAGCACTTTCTGCTTTTATTGCTTAGCACACTTTTTAATTGCTTAGCAACTT
TGTTGGACGTATGAGTACT
>Contig233
GGTAACCACGCTGTCGTTCGGTCTGGCACTTCCGGTTGCTATAGCCCTGTTCCCGCAGTA
CTCCTCGATCCGGCGCAGTGAACTGGAGCCAGAGATACAAGAGGCGACCCATGACGATAC
GCTGTTCTACAACAAAGGCCTCTAAACAGAAACCAAACACCGAAAGCCTTCAAAGGTCCA
GCAATAAAACCGACATTAAACCTATTCAAATAGTTTACTAAACCGATTCCTATTAACTAT
TATTATATATGCCGTGCATTTTAATCGTCCTATGATTGTATTTTAGTGCCGTCTAACAAG
CACGTTATGTCTAGGTTAGGCTCGTATTTTACCTTTTATAATTATAGCAGTCATATTTTT
GTGGTTGGTTTTTTATAAATAAAAGCCATCATGTCTGATGTACTAAGGACAATCTGGCAC
CATTGTATTGGTTTAATTGTTGACGGTCGTGACTTCTATAAGATTGTTACAGTTAATGGT
TGACGCCTTCCTCAAGTGTTATTCCATCTGAAAGGATTCCTGTGCATTACACCCAAGGTT
ATCGGTATAACGCACACAGGCGTACATGTATACATATCCTGTGTCTGCCTGTCTACATAT
CTTTGTACGACTTGGGACAGGTAATCAGAGGTGATCATGTGGTTGTTAGATATTTGTTTT
CGTAGACTTTCAGAGGTTGTGAGATTGTGTTGACGTCTACTTCACGCGGTTTGTTTACGT
TTTGATGTTAGCTGCACGGCTCACGTCATTCCAGTGTCACGTGGTCTCCAGTGACGTGAT
GACGTACGTAGTTCGGGTTGTGGTGTCTAACACTCGTGCCATCTTGCCTCGATGTGNGTT
GAGTTTTGGTCAGCGCACGCCGTCTTCGGCTTTCTCGTGCCCATTCGCGTGTTCATTTCT
ATGCAACCTCTA
>Contig234
CCCAGTCTTTTTTGTATTTTATAAAATACAATCATTTACAGTTCTATTTCTCAATGCATA
ATCTGTCTCAAACAGCTTTCATCTTTAAAATTGTCAGTTTCTATGTTTGTCACCAGTAAT
TTCTGACTTGCTGTAATATTTTGGTGTTGTTAATCTTGTTCTAAAATTATGTTGCTGAAA
TTCAACATGTAACTTTGAATTTGTCTGAGTAATACTTGGTTTTACTTAGAAGGATGTATG
TGAAGAGATAACAGTGTCTAGCTATGGTGTTGGCTGTTTTCTGTGGAAATGGATTTGATT
GTCTTTGCTAAGAATATCGTTGATTAATTTCACCTTAGACTGTTTATATTTGAAGCACTT
CTGTGATATGCTTTCTTACCAGCAGCCATCTTTAACATTCCATCCTGTATTTAATTGTAA
AAGCATATCTCATTTTACTCTTAGCAACATCAGATCATTATAAAATGCACTGAAAACTTA
CAAGAAAGACAGCACTTTCAACCAATATAAATTTTTATCATGAAAGTACTCCTGAAAGTA
TGTTTTGTATGAATGACACCAAATCTTGTACAAAACTGTTTCATGTCACATGTTCAGTAT
TATTCTGTGTTACATGTAGGATAATTTCATGTTTATGACTTGAGAAATAGCCTGACCGAG
TAATATCTATTTTATTTATAACCATCTATTAATTTAGAATGGAGGAGAATGCTGGAGCCA
GTTTGCCCCACAGCCTCTGAAATTACTTTGTTCACTATTCTGAAGTACTTAGTTCTGGAT
GGAAAAACAAAATACCCATGGTGTATTGAATAACAGATGCATTTATTCTCAGCACTTTTA
TCTTCAGTGGAGACTAGACTATGTCACATTTATTGTCAGAACTTGATAAATTTAACTTAT
TTGTTGTGATTAATACTGTGTTCCTATTTTCCTTCCTCTTTCTAGCTTCATGGAACAAAC
ACATAGATGTGTGATTATAAATGTACTCTTTATCAGTCTGTTGATGCTAGAAGAGCATAC
AATTCCATGACAGATATTTACAGTCAATGGTAATTTTTTCCATGTTTCAAATGTATCACT
TTCTATTACTGTACAAGCTGTTTACATTAAACTGTGCTTTATCCACACATTTCCAAAATA
TTCTTAATGAGTAAATTATAGAATCTTTTTTGTCGTTATGTGATTGTTCCCAAATCGTTT
GGTATCATTATTGTTCCAAAACTGTTTGGTATCATTATTTAATATAAAGCTCTAAAGATC
TACTTGCTGGTTGTGAATAGCCATGGTGTTAAATAATAAAGAATACACAGATACTCATTG
CAAAAAAA
>Contig235
TGGAAATGCATGCTTTGAAGCTATGAAGATCTTAGATGGTGATGATGTAAGACTGTCCTC
ACGAGGACAAGAAGCAGAAAGGGATATTGTTCAGTTTGTTCCAGTCAATAAGTTTATGAA
AAAAGATGCTCATGGCACGGTAGAATACTGTAAAGCACTTTTAGCTAAAGAGGTCCTTGC
TGAAATACCACAGCAATTCGTTTCATACATGAAAGCGAGAGATATTAAACCAAATCGGAA
CTCGATTTCTTCGAATGATATGATAGGTATTTGAGTGATGCTTGTAGGTTTTTACCTCCT
GCAGTTGGTGAATGTGTATGTTTCAAACCACTTCAATGGTACATTAAAGAACCATGACAG
TTCAACTGGTGTGTTTGCAGTAAAATACTTGTTATTATGTGGTGCGTCATTGTGGATACA
AACAAGTTGGCCTTTCCTCAACCGCTTTTGTGGGGGTACATTACTTGTGGTAGTGTTTAC
TTTTGAGAACGTAGTCGTATTTTGCAGGAAACTAGACTGATGTTGGATAGCGTTGCTGGC
CACATTTTGTATCATGATAATTTGTGTGTTTAGAAAACAGATTATAATTGTAACAGACAA
ATAATTGACCTCTTCGATTCCTTTTTTATATTAAATCTAACAACAGAAATAACATGACTA
CTCGTGTAGTATAATAAACAGCTGTTTATGAGCAAAGCAACTGGATTAGATTATTCCATT
GAAACATTTTAACCGTGCTTTGTTTTAATATGCTAATTTTCTTAAGCTGGTGCTGTAATG
ACTGTTTTTATAGATCTTTGTTGTAAATCACACTATTTATAACTGACAAGCTTCAATCAT
TCCAACTGACTTAAAGATTGGTCCCATTAAAGTACAACAAACTTTTATCTTATGTATGTA
TACACAAGAATGGCATATCACTAATAGGTGGGGGCTTTAGTATCAATATATCGTAGCTAT
ATTTCTAAGACGTGTGTCTGACTGCCTCGGTGATTAATGCGTAAACATACCACTAATGTC
ACTG
>Contig236
GCTGTGGTCGTGTACACAGGTAGCTGGCAGTTAACCGAGTACGTTAGTTGGAAGGATTCG
GCGGAGGAGCGGGGAAAGGAAGTTCGTGACGTGTTCGCGGCGTATGGAATTAACGTCGAC
TACCGACACCTGTCTCTGGTGGCCGATTACATGACGTTTGAGGGCGTCTACAAGCCATTT
AACAGGACGGGCATGGAGTCGAATGCCTCACCACTGCAGAAGATGACCTTCGAGACCAGT
ATGAACTTTATGAAGTCTGCTACCATACAAGGTGCCTCCGATGATCTCTCCTCTCCGTCG
GCTAGAATTGTTGTCGGCCGTCTAGTCACGGCCGGAACCGGATCGTTCGAAGTAATCCAG
CCTCTGAAAGTATGACGTCTATCAGTCCAGATCAGGCCGCCGACCTCCGAAACACGCTGC
CGACCTCCGCCCAACGTCCCCGGATCGTCTCCACAGCCGTGTCCAGGTGGATGCGCGCGC
TCAGACGCACTCATATCCAGACACGCAAAACACGCGCGGTGTGGTTTCTGATAAACAGAT
CACCGACATTTGACAAGAACATCTAACTAACCGAACCGAAAAACACGCCGCTGCCAAGTC
GTTTGCCGTCAGTCGTGCATTTTTAAACTCGAAAAAAAAGCAGAGCACCTAAAAGGACTT
GATTTTATTGCACGCAACCTCGATTGGAAGGATTGTACGCCGAGACGCCGTGCCTTGGAT
ACTGGACGTCAACTGGTGGTCGGAGGGACCGGCTCCTTGTTAACGTGTTGCGGTTGTCGT
CGAAGGATCATCTTTGTTTGTCTTCCACTGCGCGATGAGTGTTGATTGCAGATCGTGTGT
TTTGCCGAGTCCCGTCCGCTGCTATGTCAGTCTGTGTCTGTGTGTGTGCGCGCGCGCGCG
GTGAAGATAAAAGTGTAATACACCGAGGTTGTTATGAAAAAAA
>Contig237
GCTACATGAGGAATCCATGTCACTTTTTAACTTGCTGAAAAGCTTGCAGGTTCTGCTACC
AATCTGTGGTGTCAATGACTTTAAAATAACAGACCTTATCTCTCCAAAGACTAACAGGTT
GGTGCGGATAATGAGTGCCCTGATGAACTTCCGCTTCTTCCAAGAGGAACGATTTGATGT
GTTTCAGAGGCTGAAAAGCGAAAATGATGCTCTCCAAGACCAACGTGAAGCGCTGATCAG
TGAGAATGAGGAAATTAAGCAGAAAATCAATGCGATCAAGGCACGTCAGGCGGAAAAACA
AGTGGAAATCCAATGTATAGTGGACAATTTAAATGAGTTGGTTGAGAAGACAAGTGAGTT
GTTTAAGTCTGTCAAAGATAAACAGCAGGAGGCATCAGAACTCAAAGTGCTTATAGCCGA
GCTGAAGTCTGCTCTGAACCATTACAAGGAGGAGATCCTGAAGGAGAAGGAACGGAACGC
CAAGCTCTCTGCCAGAATCGTGCCATCACCAAACCGGCTGAAGGACGAGATGGAACGGAT
GAAGAACCAACTCGCCGAGGCAGAACAGCTGAAACAGGAGCTGGAAACCAGGCTGGCCGA
ACTGACGAAACGTTACCAGCTCCTACAGGAACGCGACAGGGAAGCCGACCTGGCACTGCG
CTGTGTGCAGGCACTGCAGGAAGAAAAGGACAAGCAAAGTAACGTGTTGACTGCCGTCAG
CAACATTCAGGAGGAAGCAAACAACAAGCGGACCGAGATGAAGCAGCTCGACATCAAAAT
ACAACAGCTGAGGCTACAGATCACTAACAAAGAGGACAAGATCGAAAACATGTCACTGCA
GCACCGCGTCAAGCTCAATGACAGGAAGGAAACCTTGGAACGTCTTAAGAATGACTTGGA
CAACGTCCAGGAGATCCACGGCGAGCAGTACAGCCAGTGTCAGGCTCTGCAGAACGAGAT
CCACCGAGTCCTCGACGAGCAGCAGGCCGAGGTGGCTGCCTACGAGGAGGCGGTCGAGAA
GCTGAACAGCAAGAAGAAGCAGCTTGACGAGAACCTCGACTGCTACCACCAGCTGCTCAG
CGAGGCCTTCTGCCACATGCAGGCATAGGATCGGGATCCCAAGCCAGTTCCCGTCTAGTC
TCTGGGATTGTCTGCCATCAGCTCGGGATGCTTAATGTTAGATCGGAGGCTAATGCCGCC
TCAAGCACGATGGAACCTGTCTTGAGCGACCAGTGTTTTGACAAAGGCAGTCGTCTTGTG
CAGGTTAATGTAAATTTGTGTATTGTGAGAGAAATTGAAGGATTAGTTTTGGGTGGGTGG
TCTGTGAACACAGATAGATGCAGGAATGGGTTTCTCTGTGTTTTTCATCGAATTCTGTTA
ACATGCTTTAAATAGTATAAAATTTATTGTGCGTAAAAAAA
>Contig238
CTGAAACCTATTTTTCAGTGTTTGGTATTAGTTATAGTTGCTGGAAGTGCTATTTTCTAT
CTGATTTGTAAATTTCGCGCCGTTGTTTCGGTTCCCTCTATCCAGAGCTTTGCCAATGGC
GATGAATCCGGAGAAGCAGAGTGGAGTTAATCCTCTCGAGCAGTTTGTCCTCCTGGCCAA
ATGTGCAAAGGGTGCTGCAGCCGTTGAACTGATACGACAATGTCTGGAAGCTCCCGGTGT
CTATGTGTTCGGCGAGCTTCTGGATATGGCTAACATCAAAGAGTTGAGTGAAGGCCAGTT
TGCACCATACTACAATCTTCTAAACCTGTTTGCATTTGGTACATATAATGATTATAAAGC
AAATAAAGACCAGTTACCTGACTTGTCACCAATTCAGCTAAAAAAGCTCCGACATCTTAC
CATAGTGTCTTTGGCTACCAAGAATAAGTGCTTGTCCTATCCACTGTTGCTTAAAGAGTT
AGACCTTACCAACGTCAGACAGTTAGAGGATCTCATAATAGAAGTAATATATGCTGACGT
GATCCAAGGAAAACTTGACCAGAAAAATCAACAGTTGGAGGTGGACTTTGCTATTGGTCG
TGATATCCGACCTGAAAACATTGGCGAGATTATTAATGTCCTCACTGAATGGTGTAATAA
CTGCGAAAGTGTTCTGGCCAATATTGAGGCACAAGTGATCAAAGCCAACCAACACAAAGA
AAGCAAAACAAAAATAAAACAACAAATAGAACAAGAGGTTAGTAACATAAAGAAGACACT
GAAGTCTACACAACAGCAGGACATTGAAGAGCAAATGGTTACTGAATCCAGGGAGCTGGC
TGCTCAGTCTGATAAACAAATGAAAAGAACACAGAAGCCCAAAGGTCTTCGTGGAAGCAG
CAAGCTCTTTGGAAAATCCTGAACTGGCTAATATTCCAACACTTCATTGTGTGTATGCAT
GAGTGCATACTGGTCATTACATCCTTATGTTGATATGTCTGTATAATATGTAGTGTGGCT
TTGCTGTGTGAATA
>Contig239
CGTATATATGTGTATGTTATACACATATTTTATTAATCTGGATATATTGGCATTTCTGTG
ATGTTTCACGCCCGGACCATAACAGTAATCCCATCGCTGGCGTTCCAGTTAATCTCATGA
CAACGGTTTGTTTTGATTATGCATTTCCTTGTGATTTAAAAACAGTGTGCTTAGTTTCTG
GGAGACCAGCCTGTATGGTTTCAATTTGTAGGAAAGATATACAAATTAATATTTAGTCTG
TATGACGCCATGAAGTGTTTGGACTTGCACGTTTCCTTCACGAGCGATGTCGGGACGTAA
CTAAGCGACTAAGATGAAAACAATTATTCCTTTCCTGTTGTTCATCGCATTTGTGCCATG
GATAACTGGAAATGCTGTAGAGCTTACAATCAACGACGTTACCAACAGGAGTGTCAGAGT
TGGACGACTGCTTCCGCCGGATCCTAGTGCTGTAGTTGGCCAAATATTTAAGTCCTGGTG
TACTCTGGTTCGCAGAAAGATACTTCGTAACTTAGGCATTACGACAGATGATATATTTTT
CCAGTTTTATCAGAACTATGATGCCAAGTCCATCACTGTGTCACAGCAATATGTCACAAA
GTTGAATCACACAACGGTTGAGCTCAACTATCCAAATATTACCATAGAATATCACAAAAG
TCTTGTCCAGTGTCTGGCAAGAATCAATAAAACTTCTGTTCTCTTCATTGATGAAATACC
TGATTATGATGATGATGATAGTGAGGAGGAGGAGGATGTCTGAGAGATATAACAGTTATG
TTGATCTTGCTGAGCATATTCTGTATTGCTAATGTTAAATAATATGCTTCTTTAGCATAT
GAAAACTGAAGTACGCATTTTTTTCTTTTCTATTGTCAAAATGTCTTCCAGATAGTCAGC
CAGCACTGGTTGACTCAGTGCTGCAAGTAAATCATCATTACTGAAATTATTTGTATACTA
AACAACCTCTAGCACTTTCTCCTACTACATTTTTATAACAAATAAAATATGTAAATTAAG
TAGATGCAGATAGAGTTTAAATATTTCTTAGAAGAAAGCAAATTAAGGTGAGCTCTGTAC
AAAATAGTACCCATTTCCATAAAAATATTGTTTTTATTAATGTCATGATGAATTTTGACC
AATAAATCAATCCACTACATTTAAATGGAATACATACACTGGTGCAGTGCAATCATGACC
ACTACAACCATATCCCATATTTCACCCAGACCGATGTCAATATCCTTTAGCTCTATAGAG
CGCGTGTATTTGTAATTGTATGCATCATTATGTATGTGCTTATGGGTATAAGTAAAAATG
AATAAAGTCTGTACTCAAGTGCTCCCTAAAAAAA
>Contig240
CTGTAATCGGTGTCTGCTGTGTGTGGCTAGGAATTGTTAGTTAGCACGTGTCAGTGGCAA
GTACGTCGTGTTTGTCTAACAATTATATACACACCGGCGCGCGCGTGTACACAGTGACAT
GCGGGACTATGACCACACCACAAACCGACCTTCACCTTTAGTGTACATCCTTAGACAGCT
TTGTCAGTGAGCCAGGCCGTTATTATGCATATCACCTTTGTCAGCCTACAGAAGCAATGA
CCACTTGGTGTGTTTGTGCCTCTCACCGCATCACCTGCCCTCGGCATGTCTAGGCTTGCC
AGTGCCATTAAGCTTATCCAAAGGTATTCTTATACACAAGTACACATACACAAGGCATAC
AGTGGTGTAACATGCCCGTATCAGTGGTCTAGGGGTAATGCCTAATTTGGCTGTTTGCAG
GCAGCTGTGGCTGTCAGCTAAATGTTATGTTAATGCCCAGTTCTGTTCATCTTTCCGTCT
GAAGTCCGTTATCATCGCTGTACATGGCGTTTTGGAGGCAGGGTCGGTCCGGTCGGTCCG
GTCCGGTCCGGTGGGTCGGTCCGGTCGGTCCGGTCGGTCCGGTCGGTCGGTCGGTCCGGT
CGGTCGGTCCGGGTCGGTCGGTTGGTCGGTCGGTGTTCTGGACGGGTTGGGCACTGGCCG
GCGGCAGTTAGACCGTCGTGCCAGCACAATCGCCGCCGTCCGCACGCGTACAGCCACGTC
ACTGTACGACGACGATCCACTGCCTCCCGCCTACCGACTGCCCCGTGTCGGCGCACCCCG
CCCAGTCGTCCCGCCTGGAAATGTCCTCAATCAATAACGTGATAACGAACGAATTAGTCG
GCAGGCTCCTGCCTTCGTTGCAGTTCGACCGGGCACGCTTCTATGCTAGCATGACAGCCA
GTTATTTATGTGGTAGCTGGTGGTCGGCTCATAGATATATCTACGTATTAGTTTGTCTCA
TTGGTCTTGTCGTTCTGTTATGGTTGTGTACAGTTTAGTTGGACGTCGAGTCACTCGGTC
TGCTAGTTGTATTAGAACACTTTGTTTCTGTGCTGTGTACGTTCGTGGCCAGTAAGCCGG
TCTTGTGTCAAAGCGCAGAACTCTTCAGAAGTGTCACTGTTGCCCGGCCGTTGACAGAGC
CGTCTAGCCGTGTGGACCGTCGACCGACGCGTGTCGTGTGTTCGTGACGACCCGCTGGCA
CGTCATCAATGCCGTGTCCGTTGATGACCGGCCTTGTCCGTCGTCCTTCCCGACCGGGCG
CCGGCCGACGGTAAGACCTTCCCGGTTCCGAGCCGCTGCCATCCGGAGCGTCACTCGGAC
GCCGGCAGAAGCCAGTCGCCAGCACGACGTATCCTTTTTACTTTCATCGATTTAATTATA
ATCAAACCTTCCTCCTGGCGTGCTGGGCTCGTGCCGATCTCGTCGGCTTCATTCGACAAG
CTCGCATGCCCTGTCGTCATAACTCAGACCAGCCTGGTGACTGGTGTGTGTGAGCAGCAC
GGCTTCACCTAGACGCGTGTGGGTGGGTTGTGACTGGCCTTCAGCGACGAACTGAATTAT
AATAATTGTTAACTAAACTAAGACAAAATGTCGTGCATCAGGTGCCGGTATTGTTCAGTA
GACGGCCGAACCGTTTCTGATTGTTATCACTGTAGATACATGTTAGCGTACTTGGACAGT
TGTAACATAGTTGTAGATATGGATATGTATCTACTGAGCGTTATTACATAATCATATTGT
TTACATTGTACCTTGGTGTCAGATCTGTACACAGACGTGTGTATGTGTGTACATTAATAT
GATATAGTTAACAATAAAAACATTCCGTGGCTGCCGGAAAAAAA
>Contig241
TATTCTTTGCCTTAAGACGAAGACATCCCAGCAAATTGTTGAGGAACCGAGGAGAACGGC
TTGACTTCGGCTGTAAGCACTGTCCCGGATCAAGATGGCGACATGCAGTGAAAATTCGGT
TTACAATGACTTCATTATTAGCATGAGAAATGACCTTCAGAAACAAGGTGTCATAGACCG
TGTGGAGTATGTTGGCAGCCGCTACAAGGGTACGGCTGTCGGTTCGTCTGATTACGATAA
TATGTTCGTCAAGAGAGAAACAACGATCCAAACCACTTCCACAACATACCCAAACTACTA
TCGACTGACTCGGGGTGGTGCGCCAGTCAAGAGAGACGAGAGGCTTGCAAACTTCAGGGA
GGCCATCAAGAAGGCTTTACGTAATACGGGTAACGCTAGATACGCCCAGATAACCAAAGC
CTACGGACCAACAGCGGTTCTGGACTACAGGAAAGACGGGCAGCTATATTTCTCAGTAGA
CATGGTGTATGCCCTGGAAGTCGGCGATATGATTTTCGTTGGCAAGCCGCCCAAGAAATC
AGGTCCCCCGGAAGACGCTAACATCTGGTACAACACCGTGGTGCTGAAAGAAAAAGGACG
AATGCGGAAAATCGACACCGACAACGGCATTGGCAGGATGGTTATTAGACGAATGAAGAA
GCTTAAAGATGTCGAACCTACCATGCATCAGATCAACTCCTACGCTTACGAACAGGCTCT
GATGTACCTGAAGGATAAACACACTGACCCATTGTTCTGGCGAGAGAACAATATGAAGAC
AATCCTGAAGGTGGTCATGGAATTCATGGCTGATGCTCTAGAAAGAGGTTATCTGTCGGC
TTACTTTGACAAGCACAACAACGCCATTGGGAATTTGAATGCGAATCAAAAACAACAATT
GGCTAACAGGTTCAGACGGTTGGCTAATAATCCTGATATTGTCCTTGAAAAGACATCCGA
TTAAACAACCTCGTGCCGCTTGAATACTTCCATTCATCAACATCTGATTGGTAAATAAAA
TCAGCTGTTTGTAAGTGTACTAGTGTTAGAACAAATATAGTTCCTCATTTACGTTGTCTT
ACGCCTGCGCTCTTTGTACCTTAATCTATATGCTTCTGTTTGTGTAGAATTACTGTGCAT
ATAACCACGCTGTCTATACCTTAATCTATACAGGTAATGTACTGGGAATAAATTAGCTGT
CTGCCTGTCAGAAAAAAA
>Contig242
GTAGTTACTCGGGATACGTTTTTATCTCTTCACTATTTTAAGGTTAATTATTTTACAGTA
AATAGGTTCATAAGATGGTTTCTAAAAAGGAGGACATAGTGGATTTCAATAAATTGGAGG
AAGAGGTCTGTGCTGCAATGGAGGCAGAAGCCCGTTATTATAGAGAAAATGATGCAAAAT
TCAGAGCTATTAACCAGAGAGTAGCTACATATGAGGAGTTCAGAGATATAGTTTTGGCAT
CACATTTGAAACCTCTTGATAAAGAAGACAGATTAGATAAGATACAATGGAATCAGCCAT
GGAACCAAATTGCTGTTAAGTCAGATGCAACTAGAACTGTAGAGGTGTCATCTAATGATA
AAAATAAGCTATACAAAAAACCTTGCAATGGACATGAATTTAGTCGTGATTGGAGACGTT
TGTGCCAGACAAATCCAGACAAGTATGCTTTCCTCTTGTGGCTTGGAGCAGATGACATCA
GCAAGATATTCAAATCAGAGATCAGTTTTGGTTTACTTGGAGACATTGTAGTTGCTTTGA
ATGACCAATATCAGTCCCATCATCATGGACAGATTTGTGCAATAATGAAATCACTCAGTG
AAGTCAACAGGTTTAAACTCTCGCTAGAATTTCTGAGTGTCAATGAGAAGGAAGCTTGTA
GGAAGCTTTTTGAGAAGTTGTTAGCTGATTGTGTTTCTGATGACAATCCTGGCCCGTGTA
ACAAGGAACAGAATTGTAGCTCATTTGATGCCGAGACTGAAGCCTGTAGAACTGCATCTA
AAGTGTCTCGACAGGATTTGTTGTCACTCCAAGAAATATATGGCTTGGAGAGATCATGAT
CACTTTCATTCATAACCATTCCATAGAGAGGACGACACCCACCCCCCACACACTTATACA
GAGGTAGGAGTTTCATGATGTACCTGATATTCTGAAACCTGTATGTTTGTCAATTACCAT
TCCTGTCTGATGATGCATAAATATCTGTCAAATCCCTCAAAAAAA
>Contig243
GATAAATTAGAAAGTTGTTCATTTCGCTACGAGAAGACAATTGAAGTCTCCCCGGTTCGG
TTAGTAACAATGGCTGTCAGAGTGATGCTAGCGGTTTTGGCTGGGTTGATGTGTATTGCC
CTGACTTCGGCTGCTGATGGTACAGTAGCCTGTGATCCTGCCCTCAGACCTGTCGAGATC
TCGGAGGCAGGCACCGTCTTCACGAGTCTGAACTACAATGGCACCGCTCCATACCCACCA
GACCTGCTCTGTGAATACAGGTTTATAGGAAGTGAGGGTCAGAATGTTATCCTAACCTTT
AATGACATTCTGCTTGAAGAATGTACGGATTGTCAGTGTGATTACATAGAGGTGTATGAC
GGACCAGATGACTCAGGCCAGCTGCTAGGTAAGTACTGTGGTAACGTGGCCACGCCTCTA
TCGTTGGCAGCTGGAACTGACGCTTTCGTCAGATTTGTTAGTGACAGTACGACTCAGGGC
ACTGGATTCACTGGTACCTTCACCGTCGGCAACGCAGCCTGTGAGGGTGGAGTTGACATA
ACCGCGATAAACGGCAGCTTTACTTCACCAAACTTCCCACTGAATTATGGCAACAATGAA
GACTGTCGATGGACATTCATAGTCCCAGACGACTCCTGGCAAGTTCAGATTTCATTCGAC
TTTTTCGAAATGGAAGACAGTTGTAGCTACGACTTCGTGGAGATGATTGATAGCACAGGA
AACGTCCTTAACAAGTGGTGGTGGGATGAAGGACCAAATGACCCGGATGTGATCTTCTCC
TCATACAAAGGTCAAGGTGACATCGACATCCGGTTCACTAGCGATATCTCTATAACGGCT
CGTGGCTTCCGTGGTTACTGGCAAATGGTACAAAACTAAGTATTAGTACAGCTGTGAAAA
GAGAGAGACTCACCGGATGTAATCTACGAAGGCTTCTGCTGCCATTTGGTGCCATTGACA
AAAACTAGACCCTCTCGTATTAATTGTGTACGAAATGAAATAAAATAATTGACATAAAAA
AAAAAAAAAAAAAAAAAAA
>Contig244
TATTGGTGTACTACCTGCGTTTAGGTGATAACGGTGTCATCGATCAACGTGGGTAGGAAG
TTTTAGATAACTGCCGAATTACCAGTATTCGTTAGGAGAATGGCAGCTTCTGTTGCTGTT
TTACAACGTCTCCAAGAGAGGGCAGCACAGGCCGATCAGCTAATTGCTCAGCTACGTTCA
CAGCTGTTTGCATTGAAGAAGTCAGCAGCTGTAACTGCCTGTAAGACTGAAGAAATACAA
CTCGCAACTGAAAATGCTAAACTAAGACAGGAAGTACAAAATGTGAAGGAGAAGCTGATT
GCTGCAGAGATAAGAAATGGCTTGATCCAGGTAAGTCTGCCAACAAGCAACAGAGATGCT
GCAACTGTCCTTTGTGCTACAGAAGTGCCACATACTGAACCACCAGCTAAAACAGCTGCA
GCAGGCAGTGCTCCAGAACAGAAACAACAAGAAGCCGAAGAGAAGAAGAAACCAAAACAA
GAAAAGAAAGAAGGGAAGAAGCAGGCAAAAGCCGAGCCTGTGGCAGCTCCCGTTGATGTG
TCCCGTCTAAACATGAGAGTTGGCCATATAGTGTCTGCTAAAAAACATCCAGACGCTGAT
GGTCTCTATGTTGAAGAAGTTGACCTTGGAGAGGGTCGAAACAGAACTATAGTCAGTGGA
CTTGTTAAATATATACCATTAGAAAAGATGCAGGACCGACTTGCCATCTTTCTGATTAAC
TTGAAACCAGCCAAGATGCGAGGTATTGTCTCAGAGGGCATGATCATGTGTGCCA
>Contig245
CCTCCGTGCCCTATCATCGTTTTGTCAAGGTTGGTACCAGACATAAAGAGGATGTATTCT
TGCTCGAAATTCCTCGCTCCAGCCGCAAGGACAGTGGTCACTAGTGGACGCAGTGCTGTA
AGACCCCTCAGTAGCACGGTCACTTGCCGATCCAGAGATGAGGTCGTTGCAAATGCATCC
CCAGTAAAGTCGCTGGTACCATACTGTGGTCTGCCTGGTCTTCAGGCTACCAACCAGGCT
GCCCTTGTATCCATCTTGAACACACAGCTCCGTCAGTTCCAGACAACTGCCACACAGAGG
GACATTGATCAAGCCGCCAAGTACATTGGAGCTGGAGCAGCCACTGTTGGAGTAGCTGGC
TCTGGTGCTGGTATTGGTTATGCTAAGAACCCTTCACTGAAGCAACAGCTTTTCTCCTAT
GCCATCCTGGGTTTTGCCCTGTCTGAGGCCATGGGTCTGTTCTGCCTGATGATGGCTTTC
CTGATCCTGTTTGCCTTCTAGATGAGGCATATTGACCTGGGCCCCAGCTGTGTGTGCATG
TGTATAGGAGTTCATGTTTATAAAGATAAACACTTTTGTAATGTCGGGCAGAGAGATCAG
AGGGCTGTCGGCAGCAATGTCAAATCATCCAACATCCATCATCCATCCTGGAGCAGCATC
TGGTCACCATGACGACTTGGTTACCGTGGAAACTGTCTGCAACACCACCTAGCAGCAGAA
AATGGCATCCTGTGGACGCTAACCAAAACGCCATGATGGCTACCCGCCGTTCCTTCATTC
TGTCATCACAGGACCTATTGTTTGATCTATTGAACATTGGAGCAAGTGCAGACCAGAT
>Contig246
GGCAATACATCATCAACTATTTAAAAAATAATCTTCTCTTATTGTGATAACCTCCCACAT
GATGGAGACGCCAAGAACATCTTTCAGCCTTTCCCGTTCTTGGTCTCACTGAGCTAGCAT
GAATATACCGCCTCCTTTGGCAGCCTGCGCTTCGGTTCCTTCATGTAATTGTGGCTGCTC
TCTTATTTAGAGATATAAACAAGGTTTCTGTCTGAGCCTTCGCTGTCATCTCGTCCGTCA
CAGACGTACTCGATCCCGACCCGTTCACCGACGTCTACGTATGTACGACACGTTCCTGTC
TGGCCATATCCGTGTTGTTTAGGTGTACACGATGTGTCATATGCCTGTAGCCGTTTCACT
GGTTGTTTCACTGTAAACGGCGTCCCGACGCGGTGGCGTCTAAGTAAGAAGGCGTTTTTT
TAACTTCTCGTTACCATATGCAACACAAACTTCAAGTACAAATATCTATTTTGTGACGTT
TACGTTTCCTCGCTGCTTGTTGACTGTTGTTACGTTTGGTATAGTTTTTCTACTGGTTAC
ACGTTTGATGGCACGCCGACTTTCTATTACTATTGACCAGAGTTCCTATTTTTCTGCTGT
TGTCGCTGTTCTTGTTACCAGATGACGTGCTGGCGTGGCGATGCCGATGCTTGGCCTGAC
TGGAGACGGCCACGCACGGCTGTATTTTGGCACAGCCCCCAGGGTCCTCCTTTCCACGTA
GTCTGGCCTCGGTGTCTCACGGCTGTACTCACGCCGTGTGGTTTCCGTCATCAACACGGG
ACCATCTCGTGTTCGCGGACGACGTCTCGGCTATTTTCAGGGCCGTTTCATTTTCAGTTT
TGCCAACTCCGTGTTTACGTTCAGCTCTGATCCGACCACTTCGATATTATAGCCTCGTTT
CATTTTTCGCATCGAGAACGTGGACCAGTTCTGTTAGTATGTGGTGATGTTAACATTTTG
TTGGAGAGAAGTTCAGTTGCACGATTTTCCTTTGCGGTTTCCATGTTCAGAAAGTTGTTT
GCACCGATGTTTGGCTCCATCTTAAAAACATCTCTGACCCTGTATGTTGTATTTTTGTTG
TTCGACATGTATATGTGTGTGTGTGTGTATATATATATATATGATGCACATACCTTTCCA
ACGTACATGTCTTTGTATAGTGTATATTGACTTGGTGTCTGTATGTCCATGTAATCCCGA
AATGCAATAGTATAATACTCCTGATTAACCTATTTTT
>Contig247
TGTTGTTCAACATGTTATCGCCCAAGCTGTCGCTGAAACAGACATGAGTGCTAAAAGTTA
TAGACATCATAAGTGGTATCTGGGCCTTTCTGAAAGGGCGAAAGATCGTCAGTTGGCTCT
CTCAGATTTACCAAATCCAGTTGGTTTCTCTGAAGTGAAATCAAAAGTTGATACTGGTTT
GAGAGAGAAAAACACAAACCTTGTCACAAAGAAATCATGGGACGTGGCACTGGCTCCTTT
AAAGCAGATTCCCATGAACCTATTTATAATGTGGATGGCTGGAAACTCAATTTCCATATT
TCCAATCATGATGGTCGGCATGATGTTTATAAGACCAATACAAGCAATTATATCAGTACA
GCAGACATTTAAGCTTATAGAGGGTGAACATCAGTATCTACAGAGGACAATGTATGTGTT
AGGACTGTTAACAAGCCTTGGTCTGGCTGTGTACAAATGCCAGGTTATGGGCCTCTTGCC
AACACACCCTTCTGACTGGTTAGCATTTGTAGAACCACAGATGAGAATGGAATGGTCAGG
AGGTGGTGCCATGCTATAAATTACAATATTTCCAAGTTCCTGGGTTCTTTTATTTTGCCG
AGCAGAATATCAGTAATGAAATGATTTGTACAGTGATTAAACAGCCTTGAAACAACATGC
ATACAAAGTAATACATTAGCTAAATCCATTATCAACCATGCCAATTCTTTATTCATTTTT
TCTGGGTGCATTAATGTAATACAACATAAAATGTATAGATTGTGAAGAAGCAGTGTCTCA
AAGGAAGGAACTAATTTACATAAAATAAATTAAAAATTAAAACCATCTTTTTATATTTAG
TGACATGTAGCATGCTTAATGTCTGTGTTTGTTACCTGCAATGAGATGTCTTAATTTTGT
GTAACTTATGTGTATTTTCAGTAAAATGTGTGACATTTATTAATGGTATTTAATTCCATT
TTCTGTAATATATTAATATATAAACTTAGATGATACTGATTGAATTGAACAATCAATTTG
TAAATTCATTTTAATCAGTCAACAAACTTTCAATACTTGAATTCTAAGAATTTGTTTTAA
ACTTTGAAGTAGTTTCATTGAAAATTATAATACTGTTGTATAAAAGTAATAATTAAGTTA
TGATAGTTTCTAAAACAATGGAAATAAAGATACATTCAAAGTGAAAAAAAAAA
>Contig248
GTGCTAGCTGCCAGAACGTTATCTGCTGTAAGTCAACGGAACACAACACGTTATGTTGTA
GTGTGCTTAGAAGTGTGGCTACATTGTGATCGAGGCGTGATGTGTTAACAATCTGCTGAT
AAATACGTAGTACGATGTGTTCATTTTGAACCTGGCAGCCCTGATTAGTCAGGACATTAA
ACACGCAAACTGGAAGGAAATATTCTTTGACATTTATTTATGTTTTATTCAGACAGTAGT
TGGTGTAGACATGTGTATTTCTCGTGTATTTTTTTTCTTCTTCTTCTTCTTCTTGCAGAC
AACTGAAATACTCCACCCACGTTTGAACTGTAAATTATTACTGTTTTAGCAAAACCTTAT
CAAACATACCTCATCCGTATTGAACAAGTTCACTTGAAATGTCTGTGCATGTCTTTAGTT
TGTGTGCGGATGTCTTTCCTCGGTTTCGTTGCGTAGTCCGGCTCTGTTCTGTGTCCGTCT
TGTCAAGGCAACAAAAACACGGCCAGCTACCGGACCGCCATCTGACGTCACCGTGACGTC
ATTACGACGTACCAAGCCGTGAAGATAGCACCGTGTAGCTATAACGTTTACACACACGCA
CACACACACACACAAGGCTATAGCTAGCACTTCCAGCTAGGACTGTGTTTTTATGGTTGC
TGCTTGTATGAGCCGATCCGTTTGTCCTGCCTTATTCTCCGATAGCCTGTGACCGGCGCT
AGTGACCGTGCTCCCACCTTACGACTGACTTCCATCTGACCGCAGTGAACCTTGCCGACG
CCTGACTTCGACAGCCGGCCGGCCGGCCTCGGCCAGCTGGTGACCGACGTCGACGTGACA
GTGGCCCGACCTGCCGTCTGTCTGGCTTCCAGTCATAACCCCGTGCTATGATTACCACTG
GCTGGTGCTAGACGTGTATAACGATGTATTAACGTTAGCGGTCCACAGCTGACCCGGTGT
TAACAACAACTACTACTACGATATACGCCGATATTTAGCCTCGTACCTGTATTCTCTCTA
TTACAGACAACATATTAGCAGTGTAGCCACGTTTTACATAGAACTGCATGCACGTATTTA
ACCATTCATTATTTTGGGGGATTTTTTCATTTGTTGATGTTGCTTTCCTTTGGTGACGAG
TGGAATTTCCGCCCAAAGCCCGTGCCATTCGATGAGCTAGAAGCTTCCGACAAATGAATT
GTTTCCAAGCTGTATATAGACTTCGTTTTATTTTAAAACTCCACTAACACGATAGCGACG
AAAAAGCACGCTGGTGAATGGAATGGGTGCCGAATACTAAGGCTATTTGCCGATACTCTT
ATTATTTATATCTGGTCGTTGCTGGTTCAGCTCGTAGCCCGGGGACAAACGATGAACTCT
TTCTAATTCCATTTCTCCTCAGAGGGAAGCAAGCTGTTTATGTGAACAGTAGACATATCA
CTTCACGTCTGGTCTGTATTCTTGGAGCAAACCACTCTGACGCCGTCTCTGGTGTGGAGC
ATACGATTCCTGATTGATTTTTGTATACTCACTTTCTGGTTTTTACATTACTTTTATGTT
TATTTATATGTACACACCGTAATCACACACAATAACGCGTACGTTTGTGTGCGTACACAG
ATGTATATGCATACAAACTGTAACCGGACTTGACCTTTCTGCGGAGGATGTGTATTAATT
TCGCTTCTTGTTCAACTGGGTCTGTCCGTAAAGATATAGCTAATACGTGTAACAAGTATT
AATATGTATATGTCATTTAATAAAATTACTGAACAACAAAAAAAA
>Contig249
GGTTTGTTGGCACATGGAAGGAGCTAGTAAATATCATTTAGCTTCTTAGACTGAGAATAC
CTTATAGAATATTCACAATGGGCAAGCTTAACGTTACCTTGATGCGTTATTTGTCCAGGG
AAGATTTTCGCGTTTTAACTGCGGTTGAGATGGGCATGAAAAATCATGAGATAGTTCCAG
GTCCTCTGGTAGCATCAATTGCTGGTCTGAAAGCAGGTGGTTGTCACAAGATTTTGCGTG
AATTAACTAAGAACAAGCTGCTTGGCTATGAGCACAGTGGGAGAAAGGCTGAAGGTTACA
GATTAACATATGCTGGCTATGACTACCTGGCATTAAAAGTATTCGCGCAAAGAGATGTTG
TCACATCTGTTGGAAATCAGATTGGTGTTGGAAAGGAATCAGATGTTTACATCGTTGCCA
ATGAGGAAGAAGAGCAGCTCTGTTTGAAACTTCACCGACTTGGCCGTACATCATTCAGAC
AGCTGAAGAATAAACGTGACTATCACCAGCACCGTAAGAACATATCATGGTTATACCTGT
CACGTCTTGCAGCAATGAGAGAATATGCTTACATGAAAGCTTTGTATGACAGAGGCTTTC
CTGTCCCCAAACCCATTGATTTTAACAGACATGCTGTAGTGATGGAGCTACTTAATGGAT
ACCCTCTAACTCAGATACATGACCTTGCTGATCCAGCGACAGTTTACAGTGACTGTATGG
ATTTGATAGTTCGGTTGGCCAATCATGGGCTGATTCATGGTGACTTTAATGAGTTCAACT
TGATGTTAGATGATGAGGACAGAGTGACCATGATTGACTTTCCTCAGATGATCTCCACAT
CACATGCCAATGCTGAGTGGTACTTTAACAGAGATGTTCGTTGTATTCATGAGTTCTTCA
GTAAACGTTTTAATTATGAGAGTGAACTTTACCCAACATTTAAGGATATTGTGAGGGAAG
CAAACCTTGATGTAGAGGTATCAGCTAGTGGCTTCACCAAGGAAATGGAGCAGTCATTCA
GTGATATGATGGAAGAGATGAACTTGAGAGGTGGTCCAACTGATGATGAAAGTACAGAGA
ANGAAGATGGACACAATCTGGATACTGCCAGTAATGAAAGACTGGAAAATGATTCTGACA
GTGATGAAAAACAAGAA
>Contig250
ATGATTTACGCTTTTCAAGAAGTGATATAAGTTGGTTGACTGTAAACATTGCTTGAAGAA
AGGACCCAAAAGATATAAAATGTTGAAACATCTTTGTCAGAGACTCTGCACCCAACATCA
TGGAACAAAAGGAACCATTCAGGTGTACTGTGTTAGAAACATTACAAGTTATCGAGTGCG
GCAGACACCATCAGAACTACAAACGGAGGAACAGTGGCTAGAGAAGCTGCTACCGAAATG
GAGATCCAAACAAGAACTATGTGACCTCCTGCTCAACAATGTCCTGTATGAAGATGATCA
TGTTATTGCTTTTAATAAGCCCAGCAATTTGTCTATGTTCAGTCCAAGGTTTGATTCAGG
CACCACAGTTGGCAGTTCAAGTCATCACAACTTGTACTTTGAATCCATAAAGAAAGACAT
TAAGCAATCGAGGAATGTCAAATTGTTGAAAGAAACGTACATTTTAAATAGACTTTACAG
TGGTGTTATTGCATTTGCTAAGACTCAGAGAGCTGTTGATGTTTTAACTAAATATTTTAT
TCATACAACAACAAATCGAATTAAATATCAGAAATACAGAGCCTTAACTGTTGGTATACC
TGATCCTCAGAATTGCACTGAGAAGATGCTACTTAACAGAATCCTAACTGATGACTCAAA
AGTGTGTGTTAAATCTGTGAAAACATCTCTACCAAGGAGAAAGCCAGGACAAACCAGGGA
CATTATCTCTTCTGAGATAGAACTGAAAACACTAAAAACATCTTGTATCAGCAGATCATG
CAGTGTGGCATTAGTGGAGCTTCTGCCAACAAGGTGTAAATGGGATCTTCTACAAGTCTT
CATGTTACATAAACTTGCTCCTGTGTTGGGTGACCATCAGTATTCAGGACGGCTACGTTT
TATCCTGGGAAAACCAATCATCTTGGACTACAGAGATCATGACCACTACTCAAGTGTTCA
AATTCTGCCACCTGAGATACAGAAAAGGTTAGAATTAAATAGCATAAAGAATGCTACATC
TGTGTTACCTCTACACATACACTGTCAGGAGGTATCACTGCCAAAGATTCATCCAATGAA
AGGTCATTTAAAAAGTGAAAAAATAACAATAAAAGCTCCACTCCCACCCTATTTCCAACA
TATCCAGTCTGTGCTTGGGTTGAGTTAATAATGAGTGCAGTGTTCGAATCATGTATGCTT
TGTTTAATAAAATTGTTATCAGAA
>Contig251
ATTACATAGCTTTAGTTCTTCTGTGGGCTCTCAGTGTTGAAGCCCAGTCATCCGTGACCT
GTGAAGGTTTGGGAGACTTTACGGATGAACCACCCTTTGACAGCTTACCTCTGCCACATT
GTCCGGAGCAGCTGGACACGGATCTTCATCTGGAATACTACACGAGGTCAAACCAAGAGA
TACCACAGAACGTGATCGGCATCGACCGTACAACAATACCTTCACTATGGTCGCCAGAAC
GAAATACAGTCTTCGTCATCCATGGATGGACGAACGATATCGATAGCAACTGGATGCAAG
GGTTCAAGGACGATTACCTGACTTTTTTCGATGTGAACGTTGTTCTTGTTGGTTGGGGCG
GTCCCTACGGCGCCGGTGACATCAACTACCGCGTGTCGGCATCGACCACTCGGACGATAG
GAGCGCACGTTGGCGAGGTCATCGAGAACCTGATAGTAAACGGCGGAGCTTCACCTGAGA
GCTTTCACTTGGTCGGTCACAGCCTCGGCTCACACGTTAGTGGGCACGCCGGCAGATGGG
CATCGACCCACTACGGCCGTCTGATTGGCCGAATTACTGGCATGGACCCGGCCGGCCCGG
CCTTTGTCGGAGTGGACGACCGGACGGTCGGCCTGTACACCGACTGCGCCCAGCTGGTGG
ACACGCTTAACACGGACAACATCTACGGCAGCACGCCAACCAACACCGGCCACCAGAACT
ACTATCCGAACGGCGGCGAGGTTCAGCCGGGGTGCGACAACGCCGAAAACACGTGCTCAC
ACCTCCGCGCCATCCGCTACTATCAGGAGTCCCTGAACCAGTCGTGTATCTTCGCCGCCC
GCCAGACCTGTACCAATTCATCAGACATTCCGGCCAGCTGTAGACAATGTCTTGGAGTGT
GCGGTGCCATGGGCTATCCAGCGCTCGACTATGACGATGGCATTTACTACTTGACGACGA
ACGAAGAAGCGCCATTTTGTCAAGGTTAACTCGGTCGTATATATGTGTACGTGGCCTTAG
TGTAGAATGTAATAAATGACCTCTTTCACTTCTTATCGATGTGATAAAAAAA
>Contig252
AATCATTTGGCGAAATTTTTCATAATTTACATGCTTATTACCGCAGCTTACTTAGTTAGC
AATATGTTTTGTTTGTAATTTCGGGTATTTTTCGTACCTTTTCGTTTCGGAATATTTTCA
CTTTTTTATCATAGGCCGGTAGTTTTAATACGTAGACTGTACGCTTAATTAATTAACTTG
CTAAATGTAACACTAACCCGACACCGCATTAGACGGGACTGTAAATAGATACACCCTAGC
CACCGGAAGTTAGAGAGGCGCCATCTCTGATCCCTTTTCGTCTTTCATGTGAAAACCTTT
CCGAATTGTGATGCTGATAGCTTTAACATGTATGTCTGGTATCCGGTATGTCTGGTATGC
GGTATGGCTGGTATCCGGTATGGCTGGTATCCGGTATGGCTGGTATCCGGTATGGCTGGT
ATGCGGTATGGCTGGTATCCGGTATGGCTGGTATCAGGTATGATTGGTATATGCTAGGAT
TGGTATCGGCTCTGCCTGGGTGTGTGTTTCGCCTGTGTGTTTGCGGGGTTTTGTGCCAGA
AGTCTTTTCCCTGTAAATCGAAGAGTTCGTCTTGTATTCGGGCCTGCTTCATTCCATAAC
GTTATTCCGCCAACGAGCCGGTCACCTGACCGTTATTTGTACTTTTGATACGGCACCTTT
CGTTCTTTGTTGTTATCATTCTTGTTAAAGCTGTTATTCCCAAACTGTGTTATTGTCTAT
TGTTCTGTGCTGTTCTTGGCTTCAAAGTAAACAATACATTTGTAAACAAAAAAAAAAAAA
AAAAAAAAAAAAAAAAAAAC
>Contig253
CTGGGTTCATATCCTTATTTCTATAACAGCTATTATAAAGTAAGATTGACGTTGGAATCA
GAAAACAAAAGTTATGTGGATGAAGCTCACCAATTCCTCATGGACAACCTTCCCAATGGA
TCAGTTGTTAGCTATGAGAAAGATCCATGTGGTACAGCTACAGAACACATTTATGATCTT
GTCAATTCCAGTGACACATCACAATTTGCTGATAATGTTCGTCATGCAGTCAAGGTCATA
GAACAGGCATTTGACAGATACAAACTAGAAGAAATCTGTGTAGGATTTAATGGAGGCAAA
GACTGCACAGCATTGCTTCACCTTGTCCATGCCGTCTTTAGAAAGAAGTATCCTGATGAG
ACAAGGAAGGTACAGGCATTGTATATTCGACGTGGACAGCCATTTCCAGAAATTGAGCTA
TTTATAAAACTGGCAAAAGACAATTATAATCTTGACATCATCACCATCCATGGAAAGATA
AAGGAGGCACTTTCCGAGCTTAAAACAACAAGACCAGCTCTGAGAGCTGTTATCATGGGA
AGCAGAAGATCTGATCCACACTGTGGAAAGCTAGATGATTTCATTCTAACAGATCCAGGA
TGGCCAGAATATATGAGAATCAATCCAATATTAGACTGGTCTTATTCAGATGTGTGGACA
TTTATACGTACATTTAATGTACCTTACTGTAGTTTATATGACAGAGGGTACACGTCATTA
GGTAGCATGGAAAATACACACCCAAACCCAGCCCTGCAGGTTGTAGACAGTAAAGGCATT
ATATCTTATAGACCAGCTTACATGCCTGCCAATGAAGACAGTGAGCGAGCTGGAAGGAAC
TAGTCCATATACATGACAGCAACAGCAACAGCAATATTTTTGTCATCTCGTTATTGGAAC
CAGACATCAGCATACATCACAGACATCCATGGTAATAATACAAAGAAATTATTTTGCCAT
CATTACGTGGCACATATCAGGCACTGCAGACATCACTGTATGGTACAAATAGTAAACTAA
CTAAATACGTTTTAAATCTTATAGCGTCTTCTCACTCATTTGTCTTATGACTGACATACA
CTCAAAGAATATAAACAATGAATTAAGTAAATAAAACTATACAGATCAGTGAAAACCACT
ACAAATTCTATCATTGTTTGTGTATGTTTTGTTTTTGTCTTACAACATTTTCCATTGTTA
TCTTTTGATGTTGTGCAATATTTTAAAGATAGACAATTATTTTTACATTAACAGGGTTGT
TGTTTAATACTAGTGATGACAATAGCCATAACTTGAGTTATAATTTCAGTTATATATGTG
GGCTGATATTTATAGT
>Contig254
TGCGCAGATGCACTTTTTGGCGAGAGATGAGAAGACCGAATTGAAATAAAACAGCATCGC
AGATAGAAAAGAAGGCCTCCCCTGGTGCTGTCAAGTGTTTGTGTTTGTACTAGAAGGAAA
ACATTTCTGAGCTCTCACGCTGCCCCTGGTAGGTTAATTAGCCAAGCGAGACAGAACAAA
GAATGGTCCGTCTTCTTCTCTTCGTTGTGGTTGCTGGACTGATTCAACTCGGTTCGGCCC
TAACCGACGGAGGCCTAGAACCCGGTGGAAGCGGAAGTGCGCTTGTGGAGTCGGTGACAG
AAAGAATCCAGGCGTCTTGTATTTTTGCCGACGACAAATACCTGCTGAGACGCACGGCCT
ACGTCGAGTCGGCAGATGGAACTGATCCAGACACGTACCGAGACGGCTACCATGGAGGCA
TCTGGAAGGTAGACCAAAGCTTCTTTGACGTGACGAAGTCTAGTGAGGCCCGTTACGAGC
TTCTTCGGTTTATGGAAGGAATCCATGACAACTTCGGCATAGATTGGAATGTGGTGAGCT
GGGAAGACTGCAGACGACCTCTAGTCAGTGCGCTGGCAGCTAGACTCTACATCCAGTACA
CGTCACGTGATGATCACAATGGCATTCCAAGAGCCATCGAGACTCAGGCTGACTTCTGGA
AGTCCTACTACAGGACAACGGGTAACACACAGCAATACATCGACAAGTCTCACCTGCTGG
ACACAGGTTGTAATAGCAGCAAAGGTGCTGACATCGTTTTCGTCCTGGACGGATCTGGAA
GCATTGGATCCGGGAATTTTGGCCAAGTTAAGGAGTTCGTGAAAAGCATTGTTGGTGGCT
TTGAGGTCGGCCCGTACAGGTTCGGTTTGATCCAGTACAGTTCTAGGGCGAGAACCGAGT
TTAATTTGGGCGATCACCTCACACAGCACGATCTAATTGAAGCCATCGACAATGTTGCCT
TCATGAACGGTGGCACATCAACCCAGTTGGCTATACAAATGCTGATTGACCAGGCATTCC
TGAACGGCAACGGTGCCAGACCGCCAGCAACCGGCCTGCCAAAGGTGGGAATAATTCTGA
CAGATGGTCGTTCAAACAGCCAATCAAGTACCATACGCGAAGCCGAGAGAGCTCATTCGG
CCGGAATCATAATGATTGCAGTTGGTGTTGGTTCTAACGTTGACCTAACGGAACTGGAAT
CCATTGCCAGCGACCCGATGTGTTTACATCTGTTCCTGCTGACAGGATTCAATGAAATCG
AAGATTTGAAGTCTGCAATCGAAGAAAGAGCCTGTGAAGCTCCAACTGTTCTTCAACCTG
AGAATAATGGGACGGACACAGGAGGCAGAATACCGCCAGGAGAAAACATGAACTGTCAAA
TCAAAATCTCTACAGGCGGCGTCACAATCAGCGTTTGTATAAAACCGACCCACAGACCGA
CCGACCGACCGACCAAAAGACCGACCGACCGACCGACCGACCGACCGACCGACCGACCGA
CCGACCGACCGACCGACCGACCGACCGACCGACCGACCGACCGACCCACCGAACGACCGA
CCGACCGACCGACCGACCGACCGACCGACCGAC
>Contig255
TTTTTTTTTTTTCTTTTTTTTTTTTTTTTTGATTGTCAGTGTTATAACATATTTATTATT
CCCACCACATATAACAGTAGTTTACACAAATATTATTCTATTAAATAATAAACTTACAAA
ATAAACCTTCATAAACGGGAAATTAATTAAAATCCCTTTAACTAGTCATGAGATGCCTAT
TTGGTACATAGAGGTATAACAAATTGGATTTATTGTTATCTATGCAGTTGGCACAAATTT
ACATTTAAATCAGCAGAAAATAAAGTCCAGAAAATCGATTAATGATTACTAAGCCAAGAC
CTATTACCTGTAAGTGATTATTTCTAAAGCTCTTGGACACATCTCATTTAGCAAAGTGGT
GCTGACTGAAGATTCTGATGGACTGATGTTTTATGTTTGAGGAAATATTAGCTTTTATAA
ACATACCTTGTGTTAGTATGTTGTGGAATGTTGAGGTTAGCATGGCTATGAGTGAGATGA
GTTGGATTAAAGAAAAGAATACAAAAAGAAACAAGACTGGGACACAAACATAACAGAAAG
CATCAAGAACATATTTTAATTAAGGGAACAAGATTTTAAAAGGAAAGTCCAGTGTAGGCT
TATGCAAAAATTCTAATTGGAAAATCCAGCACTGAGTTTCACTGATACAGCAAAGACACG
TGAACGTCTCAGAAGTGATTGGAACACAAAAGGAATATCAACTGTCAAGGGATGAGATGA
CTTCTGGTGGTATATTTACACAATCAATCAAACATCGTGGTATCTATCACAGCTTTCTTC
TGGAGAATAGAGCACTGCTGTCATGACAACTG
>Contig256
TTTTTTTTTTTTTTTTTTTTTTTACGTGATACAATTTATTTATAAAATATCTACATATCT
TATTTCAGATTTGAGTAACATGATGAAATGACAGCAATGAGTTGTTTTCAAATGGACTGA
ATTAATGGACATGCTAAGATAAGGAACAAACACATGATCCAAGGGACGTGAAATTCATGG
TTTGCATGGGAAAGTCTGCAAGTAACTTAAATTTCAGATGTTGGCTCTTCATTCGATTCA
GAAACACAACATACACATCGAGGTAAGAAGTAATCCCGTGATGATTCCTGATGTTAAAAT
GTATCCAGATCATGTGCACCAAATTGTGCAAAATGTAACTTGATAACGGATTAAAAACAA
AACGCTCTCTCGCCTTTCATACCAACTGATGAGCTTGGCTCAATTTCTTATAGATTAGTG
AAGAACAAATTAAAAAATTTAGAAGAACCATGTTAAATTATGATGGCCAAATTACCATCT
GATAAGGACCACAGAATACAGTACAACTGGAACTGTGAGACTGCACAAAGTAGCAGCAAT
GGATGAACTCTTCCTCCTACAATACAGGAAACCTTAAGCATTTCAAACTTTCCAGAAGAG
AAAGATAGCAGAAACATGAACTGATGTGAACAACAAACATATTCAGCGTTTTCCATTTTA
GTTAAATGCATTCTACAGTGCCCACTGAAGCAACAGCATCAAGAGTCCAGTGTTCTTGGA
ACAGGGAACATCAGACAGACAGGCATGAAACTTGCAGCTTCCTGGATCCAATTACTGATT
GAAAATGCTGCCTCCGTGCGTTTTTGTGCTTACATTCATGTGTGCATGTATCATGCACGC
GCGCATGTGTGTGTGTGTGTGTGCTGAATGATACTGTTCAAATGCCAACTTACAAGAAAC
AACTGGCACAAAACAGAATCATAACACATTAAGACTAACAAGGGCCATGATCATAACCTG
CAATGTTCTATACACTGTACCACATATATATAATATATATATCTACATCATGACAGTTGT
GTTCAATCCAGCTCGACCAAGCAGGACTGAATTATCAGATGAAATGTTAACAACAGAAAA
CGAATGATGAACACTCGAGACAAACACAACAAAGCTCCCAGGAACAACCACTCGGACTTT
GGTCGGTCTCACATCGTCCAATCAGACAACCAGTAAATGGATGCAGACATTGCTCTAACA
GAAATCATGATGAACACAGATTGTGTGAGTACGGTTCTTAGAACACTTGGCCCACTTTCG
GGCCCTGTATGATTGCTATATCTCCGTATGGCTGGGACTGCTCCACCTCAATGGCCTGCA
TCTTCTTCAGTACCAGAAGTGTGTAGAATTTGGAGGCAACCTGCTTGCGATTGTTTCTTG
CTGTGATCTCTTTGAAGCTGGCAAATGCCTGCGTCTTCAGGTGTTTG
>Contig257
CGGTTTTTTCCACATGTATAATATTCTCATTCTTACCTTGAAGAGATCAGCACCAAACAT
TCTTCGATTTCTTGTCTGTGCCAGTGTCTTCTACTTTGGTTTTACTGTCTGCGGCTGGGT
GGTCTTAGGCCCATATCACATCAAGTTCCGTCAGTTACATTCAGCTTCAGCTTGCCTTTT
CTCACTGGTTAATGGTGATGACATGTATGTGACATTTGCTGCAATTAGCCCTGGTAGCTA
TGTCTGGTGGTACAGTAGAATCTATCTCTATACCTTCATCAGTCTCTTCATATACGTTAT
TCTCAGTGTCTTCATCTCAGTTATCATGGACACCTATGAAACAATTAAGCATTACAATGA
AAATGGCTTTCCAAAAAGCATCATAGAAGAGTTTATTGACCAGTGTCCTGATAATGCCTA
CATGCTGTTTAGATGTGTGTCAGCAGATGGACGTTTAAACCAGTCAAACTGTAGCAATGG
CTCTTGTCTCTGTGCCTGTGTACCTTTATTTTGCTGCAACAAAGACAACTCCAGTGATGA
GGAAGGTCAGAGTGAGACGACAAATTTAATATCCTAGACTTGGATATTTACAGATCATTT
CCTGTGATTGTGCAGGCTTCATCCATCTTATTAATCTTTTTTATGCCTTCATGATTTTAA
AGCAAATATTATGATTTATGATTCCAGCCAGGGTATGCTGGTGAATAAGTATACAATTGC
TTGTATGAAGGAATTATAAACAAATTATATATCTTATAAATATATGTCTGGTATGAAAGC
ATTTTTATGTTTGAAGAGTATACTTCTAGCTTTGTGTATATTACACTTTTATTTATTTTG
TTTTATAATGATGCCAAAGATACAGAAACATTTTAAATCTAAAGCTGGGCTTTAGGTCAA
CTAGTATGTAATGTAAGTGATACAAATAATATCATTTCTGTTGCTTTATTTGTCAAATAG
TATCTGTATATCATTATATCTGTATGAGTGCAGGATCTATAGTAAGTGTTTTTACAAAAA
TCTGTCATTTATTTGGATCTTATTTGGTGTTGGTCACAAAGATCATAATTTTAATTAAAC
TTAGATGTTAAATACTCATTTATTGTAATCAGTACTTAGTTATCTGTTTCATAAAAATGA
AGGTTCAAGAACTGCAACTTACAGAGTTGCTTGTTTTAATTTTGAAATCCATTAAGCAGA
TGTGATAGTGTCATTTAGCAGAATGTTGTGTATAAAGTATCCCTGATTATGTAAGCGATG
ACTGCGTTCTGGATCAACTGTTCTATTTTACTGTATGTTTATTTGTCATGCCAGTGTTCA
CTAATGTTTCTTCCTAGATTAAAAGTTGCAACATCAAGTTATGGATGTAATTCGTCACTT
TATTAGGCAGTTTTGTATAAACAGACAAAGTTTGCCATAATGTCAGTATATCGCCAGTAT
ATGTATATTTCAGCCATGCAGTGGTTGACTCTGTTGTTACTGTTAGATATTTACTTGGGT
TTTTACTTGACTCAGCACCTACTTTAGAGTGGTTTATGGTTAAGTGTTCATCCGGCGTTT
ACATGACATGATCTGAAAAAATGTATAATATAACGAAATATCATGTGATGTTAGTGTATT
TGCATTATCCATCTGAAATTTTAGGAATAACTTTACGCTTTCCGGTATCGTTTGTTTGAA
TAAATGTTATTCCGATCTTGAAAAAAA
>Contig258
CTCACACACCACGTACGTGAGCACGGAGTGCGGTATCTCTTCGTGGACGAAGTCGTTCTA
CTCGGTGTCATTTATCGGCCGGACGCGTTCTTAGCGTACTCCTGAACGGCGTCGTGTTTA
AACAGAACAGCACACACACACACACATATCAAGAGGAAGCATTTCTTGATATCATCGTAC
AAGACGGACGACAGGTGCAATCAACAGCCGAGTTCTGCCCCCTCATCAGAAGCCCACCAT
CATCTTCCTCTCCGAATTCTTATTCGCTGGATGTTGTACAGCGTCCTTCGGTAGCGGCGT
CCTCGTCTCCTCTAAAACAGCGCTTGCTCGGTCTCCTGGGCAGTACGCGTGGTCGGCACC
GACGGAGAGCGGGACGGGAGCGCGCTGCGTCGCCTGTTACCATATCACTCGCTACGCGAA
CGGGCGTGTCCCCGTTGCTGCACGCCATTTTACACGGTCACCTGCTTGCCCCTGCGTCAT
CAGTACGTAAGCTCTGTCCAGGGGACTTTAGAGATGACCAGCGAGATGACCAGCGAGCTG
CTGTTTGTTGTCACCTGTAGGTTGATAATTGTTAAAGCATTCATTTTAGCACGTCTGCAC
ATGTACGCATTCATATCACACACATGTCTCGTGCGTGTGTTTGCGTGCGTGCGTGCGTGC
GTGTGTGTGTATATATATATATATCATCATCAAGTTATTGTTCATAATTTATCCAAGAGT
TTTAACAGTTTCCTCTGTATGTGTCTTTTTTAATTATTGCTTTGTACTCGTTTACCAATC
AGGGTCATGTGATACGTGTTTGGCAGTTCCGTGTTTAGTGACATCTCCTAGTTGACTCGG
GTACATCAACTTCCTGCAGGAATGGCTTGCTTCTGCGTATCCAGTTTTCTCGTTTTGCTC
CAAAAATATCACTCGTCGTTCTCGTTCGGCTAATTCCGTCGCCAGTTGGATTGTGGACGG
ACTGGTGCCAAAGCTAAGACGGAGTGAAGTGACGGCTTCTGTTTTCTCTGTAAGCTCCAC
GCGAAATTTTAATACCGATGACGTCGTGTGCAAATTTCAAAGCCAGCGCCTACCCCTTTT
AACTGTCCT
>Contig259
CTCCAAGCTGTCGGTCGTCGGTCGGATTACCTCCAGGTCTAGGATACTAGCTATTTCCGG
TCGTTCGGTGTATACGGCAGCAAACAGCAAGATGGCCGACAAAGACTTCAACAAACATCG
TCTGGGTTTCTCCTTGAATTACATGAACCGCCCAGCCTCCGAAAACTTCCCCATTTACAC
GACCCATGAAAATAAGGTCCGAAAGCATCTTACCCTGGAAATTTACGAGAAGCTCTACAA
GAAGTTGACTCCTAATGGCGTCACTTTGGACAAATGTATCCAGCCGTCCGTCGACTACAC
TGGCAAGATAGTCGGTCTCGTCGCTGGTGATGAGGAATCGTACACCACGTTTGCTGATCT
CTTCGATCGCGTGATCGATGACCATCACTTGGGCTTCTCCAAGACCGACAAGCATCCTCC
ACCAGAACTGGATGCCGACAAGCTCGTTGATGGCAAGTTGGACGAGAAGTACGTCAAATC
GTGCCGTATCCGTACGGGCCGCAGCGTGCGTGGACTCTGTCTGCCGCCTGCCATCTCCCG
CGCCGAACGCCGTCCGTGACTGGCCGGATGCAAGAGGAATCTGGCACAACAACGAGAAGA
CCTTCTTGATTTGGATCAACGAGGAGGATCACTGCAGAGTCATCTCCATGCAGAAGGGAG
GCGACATGAAGGCGGTCTTCGAACGATTCTGCCGAGGATTGAAGGAGATTGAGGGTCTGA
TGAAGGCTAAGGGACGCGAGTTCATGTGGAGCGAGCGTCTGGGTTACCT
>Contig260
CAACTGGCAAGTGTGTATCAGTGTGTTGACATGTGAAGCTGGGATTGCATGCATAGTGTA
CTATATCTTCACCTCACCCCATAGATATCATTAATTGTGATAAGGAACTCTTTGGTGCAG
TCGGACCTTTGTTTCCTAACACTGCAGAGATTATGCTATTGTATTGGAGTCAAGTGATTC
AAGCGTTTGAGTCATGATGTGCTGTTATTCTCTGTTGACCAGAGTAATTTGGGGCAAGTT
TTGCAATAGATTTATTTTGGAGCTGGCTTGGAAGTTCGTGTTTGGGTAATGACAGGTCAA
GCAATTCTACGATTGGTAGCTAATCTGTGTTAGGTAGACAGGATCACAATTTATTGAACA
TTTTACTTTGTTGTACCTACCGCATCCAGTTTGTGTCATGTTCATTCATGTTTGTTTCCT
TCGGCTGCAAATTTAATTGCAACACAGGTTTCTTTTATCTTGTCCTGTGATAGACATTTA
AGGTTTCTATTCTATAACACTCAGGTTTTTTATATGCACTGCTGTAGTCTGAGTAAAGAG
TGGACATATTGCTTGCAAGTTGGCATCAAATCATTAGTGGTGTTGGAGCTTCTTTTGCAA
ATTTCTTTCATTAATGATTAATTTGGAAAGAAGAAAATAGAGGCTATTTTTGTACAAATT
GTTTTGTTTGAGGGTTAAACTTGGGAGTATGACCAAATCTGTTCTGTTCCTTTGTGATTG
ACTTGTATCTTACCAGTAAAAGAAGGGCATTATGGTGAATAATTGCCATCCACTTTACAA
ACAACTTGTATAAGGATTTTGCCGCATACATGAAGTATTGATAAACTTCGTTAAATTGTT
AAAAAAA
>Contig261
GTTTTGGATAGCATACTGGTCATGTTAGAAAGGTACTTTTTTGTTGTTAAAACGTGTGAG
CGAAGTGTTGGTCATTATCAGAGGTTTCATTGATATTCATAATATATTAATCACCATTTT
GGGGCATGTTGTTTTATTTGTTTCTGTGTGTCAATTTATTTTTGTACATTTTGTGATCTT
TTAATTATTGTCATGTGTATATAACGTGTGTGGGTGTGCGTGCGTGCGTGCGTGGACGGA
TGCTCGTCCATGCATTATATTCATAATGTCTATATTTATAATCCATTTAACTCGGAAAGC
TCAATAGTAGGAAGAATTAATTAGCGGTTAAGCAAGTCGGAGGTGTTACCTGTCGTACCC
AGTGACGAAAACTTCCATTCTCTCTCGGTTCGCATTGTATGCGTTTTGTGTACATACAAG
ATTTGGTCAGAACAAAGCAAGCAAGCAAACGAACAAACAAACGCGAACAAACAAACATCA
CGTCGGCTTCCCAGTTGTACGCATTAATCGACTAGTTGCTGTGGATTTTCCAAGATGCAT
CATGTCTTTGCGAACAACAAGTGGTGAGGTTGTGGCTTAGTCGCCATGTTGATTGGACAG
GCGCATTTCGCTCTGGAATCGTGCCGTTTGGGTTCAGACAGTGGCCGCCCGTCGGGATCG
GTAACTGTCTGGCCCGACCGGTCACTAGTCCCGGAGTCGCCTTCCGGATCTGTCTGTATC
AGAACCGGACAGACAACCTAACGACTTGGTGTTCGGCCCGTACGATGTTCCTTATAACTG
CCGATGGTAGAACGGTTGTTATCACTTGACCTGTCTGGATATCGATACACAAAGCTTTAA
GATGTTTTATTGACACTAACAGCCGGCCACTGACAGAGTTCTGTGTGGCCTGGCTCCTTT
TTCCGTCATGCGTACATCTGGTTTCTA
>Contig262
GGAATACTTTGTTGATCAGTTTCCGTGTTTTAGTTGTAATTAAATTCCTGCAGTCATGCC
GGGTAAAGAGGTACCTATAGCAGAACTGAGCCCTTCACACCTCAACCAGCTGTCACAGCA
GCTGGATCAGGAGATTGAGTTCATCCAGAACACAATGAGTCAGGTGAAGCACATCCAGGG
TAAATTCATAGAATCTCGAGACAGTCTGGAGAAAATTGTTCCTGAGAACAAAGGCAAAGA
AATCCTTGTACCACTCACAAGTTCTATGTATGTGAATGGACATCTTTCTAATGTGGATAA
AGTTCTCATCAACATAGGTACAGGATATTATGTGGAAAAGCCAGTTCCACAGGCCAAAGA
GTACTTCAACAGACGAATTGAATTCATGACTTCTCAGATTGAAAAGCTGCAACCTGCCTT
GCAAGAAAAATACAAAATGAAGCAAGCCGTCGTGGAAATGCTGCAGGTGAAGGTACAAGC
ACAGATCGCGGCCCAACAGCAAAGCACAAAATCTTAACGATCTCCATGGCAGCAATTTTG
AAACACGAATTATTTATGTGGCTGACAGCAAAGAACTTCACACAGTATTCTGTTTATTGA
TTATGTTAATTAAAATTAAATAAAAGCAAATTATTGTTACAAAGTCAAAGTATGTTGCAG
CTTTCTTTTTTTCCTAAGCTGAAAGATTCTCTTCGAAAATATTCAGTGTATCCAGGTGTG
TTTGTATCCGGAGCTGACAAGTTCGTCTCGGTTCGCCAAGGAAATGTTTCCAAATTCTAA
GCAGACAAAAGGCACGATGCGTCACATGAACGACGACGACAATTTACTACTGTTCTGGGG
TGGCTCTGAGCAGACTTAGACATCTGACTGGACGCTGACCCAAAACATTTCACCTTCCTC
CGTGTCTTCCTGTGTCTCTGTTAGCATTCTACGTTCCTTTAACGTGACCGTACTTCTGTG
TCTCGTACCTGTCACTAACTTTTTTTGGTATTATGCAGTGTGCTTTAGTCGTCTGTGGCA
ATTTTGTCACAGAATAACACGCGTGTTAGCTACTTTTCATGTGCTATTTGCTATTACAGC
GACTACCAATGATGTATTTAAGTTAATTTCGGCTATTCGTGGTTTTTCCTCCGTCTACAG
CGGCCATTGTATGACCCGGCAAATGTTGGCAGATATTTTTCTGAACGCACCGACCACGTT
TCGTGTGTATTGTGTTGTTCACTTTCATATTTTTGTATTTAGCTGAATAAAATCGTGTCG
ATAAAACGCGAAAAAAA
>Contig263
CCGAATTGTCGGCGGCGTCTGTGTTCATTTTACGTGATCGTTTTCAGGTGAGATAGGGAT
AACAATGGCCAAGCCGAACCAGTATTCATTATGGATGGGCGATCTGGAACTCTGGATGGA
TGAAGAGTTTATAAAGGAGGCTTTCAGATCGATGGGCGAGACTGTAAAAGGAGTGAAAAT
TATCCGACAGAGACATTCAGGATTGCCTGCTGGCTACTGTTTTGTAGAATTCAGTGATGA
AGAGGAAGCACGGAGAGCAATGCTCCGACTGAATGGAAAAATAGTGCCTGGATCTGATCC
GCCCACAAGATTCAAGCTGAATCAGGCAAGCTTTGGCCGAGAACACCTAAAAGATCAGGA
GCACTCATTGTTTATAGGCGAACTGAGTGAGGACGTTGACGATTTTGCTCTGTATTCGGC
ATTCCACAAAAAGTACAATTCTGTAAAGGCAGCTAAAGTCGTCCTTGACTCGGAGGGTCG
CAGTCGTGGCTTTGGATTTGTCCGTTTCTCAGACGAAGAAGAGCAGAAAAGGGCTTTGGT
CGAAATGAATCATTACACCGGACTGGGACAGAAGGCAATAAGGGTGTCCACGGCGACTGC
CAAAAGAGGAGGCAGCAACCTGTACAGCTATGGAAGTGGTATGCACCAGCCGTACTACCA
GTCGTACCAGAACTACCCCTCACAGGGATACTACGGCCAGTCATGGTGGCAGGCCTATCA
GATGCCGCCTCAGTACTACGGCTACGGCATGGATTATGGCCAGACACAGTCAAGTGTCAC
AAACGAGGACGAGGAATTAGAAGATCCTGATTTAGAAGTTGATGTATCAAAGATCAATGA
GGAGTTTATGGAGATGAATGAGGAGGTCTTCCATGCCCTGGAAAGCTCACGTTGGCATCT
TCTGGATAATGCCATGGCTACGATTGAGGACATCACTGTTAAGTGACCACTTCATTTACA
TTCTCCTCGATGCTTTTTTGCTGAAATCACGTTTCAGAAATAAAAGTTTTCGCCTTTGCT
CTTTTTTGTTTTGTTTTTGATTGTAGCCACTTAATCTTAGAAAATCACAAATATTAATTT
TATCTTGAATTCTTTGCAATAAACGATGCTTAGATTCTGCAGTAAAAAAAAAAAAAAAAA
AAA
>Contig264
TTTTTTTTTTTTTTTTTTTATAATGGAAATCAATTTTAATCATGACAAAGTGTTATACAA
AGTCCAGCTAGCACAGATAATTATATACAATGTAATTTCCCTATCTACCTGTTAGCAAAT
GTGACTGTACTCACACAAGTATTAAATTTTATCCTTGCTGTCATGACTGTCATACAAAGT
GAACACATCTCTCAAGACAAACTTTATGACTTTGGGCAACAGTTTGATGACATTTCAATA
TTTATAGACATCATTTGTACTTTCTTTAAATCACACACCATGCATATTACATAAACTGAC
TGCAATGCAATATAAAACATTCACCAGTCACATCTTTACTAGATGATCAAATGTAAACAC
CTGACATATCATTCTTTCCACACCAGAGCTGCACATTACTGAAAATAATCATCCTTACAG
AAAGAAAAATTGGAACCATATAAGATACATCATCATTAGCTGTAAATGTAGCATTCATTT
GATAATTTAATGTCTTCATCAGACAAGTATTGATGAGACTAGATGTCATCTTTCTGCCTC
AGTATCATAACATGTTGGTTCTCTTCCTTCACACAACCAACATTGTAACTGGTGTAGGTG
TTGGTGGTGGAGTGGGGGATCCTGAAAAATCAGGAAAGTGAACTAAGTACCTAGCAGTGG
TGATGGGAGGTAAAGTTCAGTCTTTGTGCAAGGAACATGGGCACAAAAAATTAGAATATG
AACTTAGGAGTTAAACATCCAGTTGATATGCTGGTTTCTATTTCACCAGAAAAATAACTC
CTTTGGATACCAAGCTTAGCAAATTATTTAGATTCTACATTTTCTGAGGCACTTTAGGAG
TTAAACACAGAAATGTAACAAGTCATTTATTTACTTTTTACATATTTTATATTTTCCTCA
ATAATGTGAATTTCACTACATTTGTTTAGTGTTGATACCTTTATTTATTGGTAATGTTAA
CCTTACTGGTGATCAATGATAACAAAGTTGACTAGATTTCTTTATTTTACAATTTTAATG
TTTTAACATGGTAAGGAAAATAGAGTATTCTGTCACAAACTCACAAAACATGGTATATAC
TTTTAGACTGTTAGAACCATACAATTGCAGGGACATTTGACATAATGTTATTTTTTTTGA
TTTCTTACAGTGCAGAATTTTTAGCCCTTTGACAATCACACTTGACAAAAGAAG
>Contig265
GTTGGCGACGTCATTGCTCGTCTTGTTGACGTTCCTGGTCGCCTGGCTGCCGAACGGTGT
CTTCACGACGCTGTTCTTCGTGCTGCCTAACTTCGGCGGCAGGACCATCACCCTGCTGGG
CAAGTACATGGCCACTCTGCCGATGCTGAACAGCCTCTGCGATCCGGTGATCTACGCCAT
CCGGCTGGAGAAGGTGCGGCTCGGCTTCCGGAAGCTCTGCCGCTGCGCCACCCGCCGCTG
GCACCGGGACAGCTACGTCTCCGAGTCGACGGAAATGGTGAACATCTCGCTGAACTCGGC
GCCGGACAACCGCGTCGACTTGGTCGAAATGAACGACCGGACGCTGCTCGCCAAAAAGCC
GGATATGACGAACGGCGACTTCCGGCCGCAAGATGACGACGACATCTAGCCGGCGTCTTC
ACCGCTGAACGCTTCCGGTCCGTGTTGCCCGTCGTGTCCGGTCTAAGAACTTGGCTGATT
GTTGCTGTGTTTTGGTGTTGTCGGCGAAAAACGAAGTTTACCGAGCCGTTTGTAAGTACT
TCCGTAAAGAGTCTTGAACCAAGTAGACATCCATAATGGAGCGACACCATAGCGCGTCTT
GATGTCGGTGTCCAGTGTTTCGATTCGTTCGCTACCAAAATCGGGTGTCCAGGATGCGTG
GCGACAGCTCGTTGCTAGGAAACGGAAACAAATCGAGCGCGTGATGTTCATAAGATGTCT
GTGTTCAAGGTCATGATGGCACGACACGTGCTGTTAAGCGTGGTGCTATGTTTGTTAGCG
TGCGCCTGTGTCTAGAAAGCTACCAATCAATATACTCTATCGATATAGTATTTCCTTTGG
TCAGCGAAAGCTTGTCTGAATTGATATTAATCTCAACCTGTCTCACAGTTGTCAGTTATT
AATGACAACCGTGCTGCACCTGGAGACGGGAAGCATATAATAAATATAGATATAGTTATC
TATAAATGTATCTCGATCAGTCATGCGGTGTGTGTGTGTGTGACATGATTGCGTATTTAT
ATACAAGTACGTATATGTCTTGGTATGATGTTATATGCTATCAAATAAAGTTCAGATAAT
TGGAAAAAA
>Contig266
CAAAGTACTAGTCTGGTCAGCCAAGGATGAGCAGTGTTGAAGCAGTGTGTAGATTTTATA
TGCAGAATAATGACAATTTGATTATTTATTTTACTAATTCCTTGAGATATTGATACGTGT
GATACAAACACAACCCTTGATCAGTTACTATATTTGATAAATGTTTGCTAGAGTTGCCTG
GTCGCTGACCAGTCCAGTTGGTAGAACAATTCTCTTGTAATTGTGTTTTGCTATGATGTC
TTGTTATTTGTGTGTCTTCAGTTACACTATGTACTACACTTGTTCTCATCCTACTTCAGT
AGTGGACTGTCTCTTGTAGATAGATGTTGGTAGTAGTAAGTGTTGGACATGTTAATTAAA
TGTACAAATGTTGAACTCGTATGATGAGACGTGTATATTTGTAATAGAATTTCACAATAG
TCTATATACAATAAGTGTATGATAGGATAGTTTGCAAAAAACTTAATGGAAAAGCAGCTT
TCTAATATCCTGCTACTGTAATTCACGTATGTAAAGAGTGTTTCTCTACATCTCTAAACA
GACATACACAAACATGTATACACAGAACGATTAACATGCCAAATATAATTAATGGTGCCA
GACTGTTATAATCATAGGATACTACTGTTCTGTTCCTCGGTAGCTGTATGTGCTTAAGAG
AAATATACCCAATTGTCATAAGTTTCAAATACTTGGAGATTATAAATATTATTAAAGGTG
CCCACTGATTTTATATAAACAGATTTTGCTTGTTTATTTTTGGAAGACGTCACATTAAGA
GTATGATTTAGGTAGCCTTTAATTTGCCTTGTTTTTCTTCATATTGCCCGGTGTTGATTG
CCTAATCTAGTGTTTGTTGTAGTGTCCACAGGTAGCCGTTTTCACTGGTCCTTCACATGG
AAACATCTAACAAGAATATGATGTTAACCTATACGTGTATGCGTGTCCAATCAAAGAAGA
GTTGTTTTCTTGCGCACTTGCATCAGTTGGTAGTGTCTCCTTTTGTTGACATTTGATTGT
GAGCTGAACATGATTTTTGTTGTATCGGTTTCGCTAGGTTGGTAAGTTCATATGATAGTG
TTCCACTGTGCTGTTGTTTAGTGGTGAGGGGATGGCTATATTTAACTAATTGCTTATTAG
TCTTTATACACAGTATATATATATATATAAGCCACAAAGCTGATACTTACATCAAGGCTG
ACTGGCTGTGTCCATGTGTGTGTATATATCTTTCATCCAGTACTGGCTTGGGTTGTGGAA
CTAGTTGTCGGAGGGAATTGCACCACTAAGTAACATTCTACCAGGAGTAAATTGATATCG
TTTTCTTAATGCTAAATGTTGTCTGATGCAGTTAATTAAACCAGTCAAGTGCAATGTGTA
TATTTGATGGTGTACAGTGTTCATTCTTGGGGGTTTCATGTTACCAACTCCGGTGATTAT
CATGCATACAGCCAAAGTAATACAAAATTAGTAATACTCCATGAAGAGAACATTTGGATG
TAAATCGGTGATCTCACTTAACAATCCCAGTATTTGTGATACTTTTTATAATGGGGCTAT
TAAATGAGTTGGATTTACCTTCGTATTTGATCAATTTTTTGTTTACCATGTGAAATGGTT
ACAAAGATGATCTTGATAATCCCGGTGAATGTTTATTGTAATAGTGGCTTTCAAAATTGT
GAATTTTAATAAACATTGTGTCAGCTGGAAAAAAAAAAAAAAAAAAAAAAAAAAAAGAAA
AAAAAAAAAAAATAATAAAAAAAA
>Contig267
AGCTTGACACATGTACCTCTGAATCAGTTACTTCATCTCAACATTTTAACTCCTAGGATG
ATTTGTAAACATATTGTGATAAAACCAATGCCTGTGTGTTTAGTGACAGGGAGCAGTGAT
GTAGCACCACTGTGCCTGAATACTGCCAGTTTGGGATGACAAATCTCGTGCGAAAACATT
CCATTTCATGCAGATGCAAAAGCACAGCACACCTGTCTTATCTGCCACTAGCTAGTTATG
GCATGTCGCATCAGACGCAGTACGACTACCTTGATGTGGTGCGATGTTAAGAAAGGCGTG
CTACGCATAAATCTAACACACGTCTGGGAACCACTGCTATTGACAGCTGACTCGCAGCAC
AGCGCTTAGCTTAGATGCAGCTTACAAATCAAAGGCGGAGTGCGCTTGTTTATTCGGTCG
CCAACAGAGGTCTGATGCGTGCATGTCTGCTGTGTTTTGTTTGTATGGCATTCAATTCTG
TTTGAATGCTGGCGGTACGCGTATGATTTTCTGCAGTGCATGAATCAAATGTGTGACTCC
GTGCATTGTTGTTGTGTGTGTGCGGTTTATGTGTGGTACTTCAGCATGTGCACAAGTTAC
ACTCCCGACTGAAGTCCCATGTTTTTGTTTTGTTTTATATATATATATATACATAAAAGG
ATATCGGAACGTGCAGGTCTGATGGTTACTAATAATTAGTAGTCATACACAATTCGTAGC
TTCTTTGAAAGAAGTGCTTGCACACTGTGGTGTAATGTTAACAGTTTGGCAGATGTGAAC
AATGATTGGCGGCAATCATACGCTACCGAGCACCAAGTATTTTTCTATTGTCTTGCGTCT
CTTTTCTTGTCTTGAATTATTAGCACACTGCGGCAGGCGATAGCTGAGAAGTGTGTACAG
CGTACAGTGGGTGAGGCAGTGATATTGCTGACTTCTGCCGAGTTGTGAGTCTCGGTGCTC
GAGCAGCGTATCGGACAACTGATCAATTGTTAATAACAGAGAAGATTTACGTACGGCGTG
GAGCATTGTCAATTTCCGAACGTTGCCGTTGTTTTTATCGGGATTTCTGTCAACACGCAT
CTGATACCTGCGCACACGCATCCGTTTCTAGCGTGTTCGTCGGTGTGGATGTTGGATTAA
TTAGCAACATTTATTGATGTCTTAACCTAGCAGTAATTTGTGAAGCTTGAAATCGGTCGA
ATACATTCACTCACTCGGCTCGCATGAGGAACTTGCCATATGATAACCGTGTAGATTGTA
TAATACTGGGTGAATCAAAAAAATAAATATAAAAAATGTACACGAACTCCTAGGTCAATC
TATATATTCTTATAGAGGGCACGTAGTTTTTGCCACTTGATAACGTTTTACTGTAGGTAA
ACGGCTATTATCCTAGATTGAACGTAACATGCAGACTTTTAAATAAAAGCAGGATACTAA
TTCACATGCAGATGGTTATGATGTTGACGAATGTTTTTGATAAGATCTTGTACGATTGTT
CAGCAGACTGCTGTCTGTAATGGAATTGTTCGGGGTTTAGACGTGTGCTGGCAACAGTGT
TGTATGGACTGTTGTTGATGTTGTTTTATAAATAAATGTCATTTCCATTGCCCTAAAAAA
AA
>Contig268
AAGGCCGTCAGATTGAGGTTGGGACGGGTCGTTTCGTTACGAGATTAGTCACGGTTTAGC
TTGTTTTGTCGGTTCCTGAACCAAACGCGAAGCGTCTCTTGCTGCTTATCGCCGAGCCGC
CAATATGATGAGATTAGCTTGCTCCAGACTGCTGCAGAACGCAGTCAGGAGTTCGAATTG
CGCTGCGCCGTTGAAAAATGCTGCCCCAGTTGCTGTGTCAGCTCGCCAATTCTGCACCGA
GCCGGCCAAAGATGATCCGGACTTCTTCCAGATGATTGAGATGTTCTTCGACAGAGCTTC
AGAATTACTGGAGCCGAAACTCGTCGACAGCTTGAAGGACAGGAGCACCGTGGAGGAGAA
GAAACTCCGCGTGAAGGGCATCCTACGCATGATAAAGCCATGCAACAACGTCTTGTCCGT
GACATTTCCCATCAAGAGAGATAATGGAGAGTTTGAAATCATAAAAGGTTGGAGAGCTCA
ACATAGTCAGCACCGTACTCCATGTAAAGGAGGTATCCGTTATAGTGAGCATGTTAATGA
GGTAGAAGTTAAAGCTCTGGCATCTCTGATGACGTATAAGTGCTCCTGCGTTGATGTGCC
ATTTGGTGGAGCCAAAGCAGGCATTAAGATTGATCCACGGAAGTTCTCTGATTGGGAGCT
GGAAAAAATTACAAGGAGATTTGCTGTGGAGCTGGCGAAAAAAGGATTTATTGGTCCAGG
TATTGATGTACCAGCTCCTGACATGGGCACTGGTGAGAGAGAGATGAGCTGGATTGCTGA
TACGTACTCTCAGACTCTAGGTCATGGTGATTTGAACAACCATGCCTGTGTCACAGGAAA
ACCTATAACACAAGGTGGTATCCATGGTCGTATATCTGCTACTGGTCGCGGTATCTTTCA
TGGTCTTGAGAATTTCATCAATGAAGCTACTTATGTCTCAATGGTTGGCTGCACGCCAGG
ATTTGGTGATAAAACCTTCATTATCCAGGGTTTTGGAAATGTTGGTCTGCACACCATGCG
TTATCTACACAGGGCTGGTGCTAAGTGCATAGGCGTCATGGAAAAAGATGGGAGCATTTA
TAATGCAAATGGTATCAACCCCAGAGACTTGGAAGACTATGTCATTGAAAATGGCACCAT
TGTCGGTTTCCCTGGGGCTGAGCCATATAAGGGTGAAAGCCTTCTCTATGAACCTTGTGA
TATACTGATACCGTGTGCTGTTGAGAAGGTCATCAACTCTACAAATGCACACAAAATTCA
GGCAAAGATAATCGGTGAAGGAGCCAATGGTCCAACTACAATATCTGCTGACAAGATTCT
CCAGGAGAGAAGCATCTTGGTTGTCCCTGATCTCTATCTCAATGCTGGTGGTGTCACTGT
ATCTTACTTTGAATGGCTGAAGAATCTAAATCATGTCAGTTTTGGCCGTCTCACCTTTAA
GTATGAGAGAGATTCCAACTACCACCTTTTAGATAGTGTACAGAAATCCCTAGAGGCTAA
ATTTGGAAAGCAAGGTGGCCGCATTCCAATCACACCAAGCAGAGAATTTCAAGATAGAAT
TGCTGGAGCTTCAGAGAAAGACATTGTCCATTCTGGTTTAGCATACACCATGGAGAGATC
GGGTCGGGCAATCATGCGTACAGCAATGAACTATGATCTTGGACTTGATCTTCGTACAGC
TGCATATATTAGTTCTATTGAAAAGATCTTCAAGGTGTACAATGAAGCAGGGCTGACATT
CACATAGAATCTTTGTCCATATTTGGCTGGTGCCTATTCACATATTTTGTATGAAGATGC
TCTCAAATTTTCATTTCTAACAACAACTACAGCAGTATATTTGACTTCCTGCCATGCCAC
AAGAAGTAGGCATTTGACATTTATGTTTCTGTCATGTTCACTAGGAATCCCTGCGAACTG
TTTTATATTACTTGGTTATTAAAGAAAATGTATCCAGATTGCTACCAAGTGCCTTGTTGT
TTATGCCACGATAATAATGCTGTGGTGAATGACATATGGCTGCATTTGTCTGTTAGTGTA
TTTGGTAGATTTTAGCATGGTAGGCTGATAAACAAATTGTATTTTATTGATCATGATTAG
ATTACTGATTAGGAAAGATGATAATATAGGATATAGTGTTTTAGTATAATAAGTGCACAA
AGTAATGAACAATTAAAAAAAATATATTTCAGTAAATCTCCTTGAGCACTGTTCTGGTGT
TGTTATATTTCTGCCTATTTAAAATGATGTACTTAGAGGGCTATTTTGACCTGTTGTTTG
ATGTTTTCATGATGTATCATTTTTGAATGTTTCCAATAAATTATGAATAACATAAAAAAA
GCAGATGCATGAAAAAAA
>Contig269
GACTTCTCAGATCTGATTTCAACAATGTGACAGGATTGACGCGATGAACAGTAACCATTT
TATAGACTGGTCGTTGTTTGCCATCGGACGGGTTTTTTAATGCGCCGTTCTACTTCTGGG
GTGCCTCGGCTCGGGTAGGCGGGTTTTCTGTCTCCCTCCCACTTCAAAGATCTGCGCTTC
TAATGCGGCCAGCCAAGCATCGTCCAGCTCAGTCGGTGCCTTGTGAAGGGTGGGGTGGCC
TTAATACGAGCGTCATTCTCTCCTACTCGGGGCGTGCCTTTAAAGCGGAAGAACAGTACA
ATCGTCTGTGGGCTCTGATTGTCAGCCTTAAACGAGTACAGTAAACCCTGTCTTAGTGAC
CACCACCGGCACCAAGACGGGTTATTCTTAAACATGACTGGTCATTTTGCACAGGTTTGT
CTGGGTCAGTTTGGGTGGGTGGTCGGTGGATATTGGCGGTCGCTGAAGACAGGTGGTGGT
GAGGAGAGGCCTACTGTAGGTTAAGTTAACGTCTATGACGGCGTATGATGTGCAATAATT
TAAGTACATCCCGGAAATAAGTCCTGTTTAAATGGTAACAGACGTCGCGTTATCCTGGCG
TGGAAATAAGTTGCTAGTACTTTGAGGTGAACCATGTTAGAAGGCCACTGGTTAAGCTAC
GTTCAAATGTGTGGTCGTTTTATAAATCAAGGGTCGCTGTTTTTTAAATATATTTTTAAG
AGTTGTATTCGTTGGTGACCAGTGAACTCGAGCTAGTAAGTTTTAACGCTGCAGCGTGTA
GCGTGCGTGTCTGGGTAGAATATAACCAACAGGTGTATAAAACGATAAAATTAATTTCTT
TACACAGGCACAGAGAGAGAGAGAGAGGATACACTGTGTGTCTGTGTGTAATTTATGGCT
AAGGTAAACAACTGTGCATGTCCACACAAGTGACTCTGACTGTGGTTGGTCCGAGACATC
GTTGTAAAAACATAAACTCGGTGGTTGTTAAGCGGTCACTTATTTTCATACCGTTCATGT
ATTAAACGTGTATACAATATATAGCTTCACCATCTTTCACGCGGCCAGACCTGCAGTAAA
TGAACTGCCCTCACAAACACATTTTAAAACGGACGCGTTCCTTTCAGAATGCAACGCGTA
TTTGAGACTACGTCCTGCCACTTCATGATTTGACTACTGTTTTACAGTCTACCATGCTGA
CATGTCAGCCATCGAGAGAAGTGTGGGGTTGTGTTAACAGTCTTCCATTCTGGTACTATA
TGTCTGATACACACGACACGGGGCTAGATATAGCCAGCCTTATTCTGCCTCTTCTCAGCT
CAGTCGCCTGACTGACCAACTGGCTTGATGGGGCTTGTCCAACTACCGTCACGGCCAGAG
ACAGTGGCCACACACACACACACACAAAACAAAGATGTCAACTATTATAAAACTTTTATC
TTTATTTTATAGGCCAGACATTCTATGTACATTTTATGTATACAATAAGTGAAGTAAACA
AAAAGGACCAGACAATCTTCTTAGTCTCTTGGCTCTAAAAAAAGATTTCTTTCCCGGCAT
GATAACTGTTACTCAAGGAACTGAAGAAATGAATGTACAGGGATAGAGAGTGAGTTGACC
AACAGAGTTAACAAGGTAGTAATGTCCAGTTCCTCTCAGCCACAAGCGGAGGGACTCTCC
AAAACTCCCAAAGCTACGAACTGACTAACAGACCACGAACACGTACAGAACAATCACTGC
ACATCATACCACCAGTATCAATGTGTTCATAAGAAAAACTCCACCTGTTGTGACTGTCTA
TGTGTGTGTGTGTGTAACATAGTCGTATCTGTACAGAGATCAAACAAGAGCCTTTCATAG
TAATAATATTAATAACAAAACACAAGACGGCCGTGTAGTGTTTTACCTGTAGACAGTGTT
TACCACTGGCCAATATAATAACCGTGCTGTACCAAGTTACGTAATATTTTATTACAGGTG
TTACTGGGAACAACTCTGAGATACACACACACACAATACATCTAGACTGCGACCAGTTCG
TCGCTGTGTGGACAACCGTCATCACATGCTCTCTCTCCCTTCCGTGTATACATCACTGCA
ATCACACTGGTATCACTGGAACACACGCACACGCACACGCACACACACAGGCACGCACAT
ACACACACAGGCGAGTACACAGACAGACCAGTGTTTTACGTGAACTATCTGTTCACTGTG
TAAGTTAGGATCAGGCGTTGAAGTCTGGATAACACGACTGCTAACACAAATGTCCAGCCG
CAGTGGTGGTGTCCACGCAGACCCACCGGCTGGCTTTTATACACCAGAGCACACAGCCTA
TGTCTAACCTAGTAGAGTGCACATTTAGAGATTTTGCTATAAAATGTATAACCCGCGTGA
CATTCACATCGGACTTGGAAATCGATTCACAATCCTCTCCGTTTCTACAAGATCAGTAAA
CAGTGGCACACGCAATCATCTGGCACGGACACAACACACAGAAGAGCCTGCACTTCTGAA
GAAAATTCAAACCGTAGCGTTTTCAAAGTGGGCATTATTAATCCGAGAAACTGAAAGGCA
ACACACACGCGCGTACACACGCACGCACAGACAGTGGTGACATCGAAAACCACAAACAAA
TACTAGTGAGGAGAGAGAGAGAGAGAAAAAACAACACAGTTACTGACAATCAAACAGAAA
TGTATTAATTTGCCATCAGGAGATATGTTCAAATGCCTCTCCATCTGCAATCAATGCATT
TAATATAAGCTAACAATTGCAC
>Contig270
AGTTGGTAATATGACTGGAGTTTAGCAGACCCGTAAGTGCCGATGTCTAAGCTAGAGTTC
GACGCAGATTGAATGAGAACGTCTCAGAATACAAGGTTTCCTGCTTCAGCTATTCTAGCT
TTCTTGGTGATATTCTATATCATACACAGCTTAGATTCAACAGCCAAGACACTAATCATA
ATACTGCTGCTGAGCCAGTGTTATGGAGACTTTTCAAATCTTGTTGCAGTCCTCCGTGAC
AAGGTTGCAGTGTTCACAGGTGAAATTCCACCATATGCCCTCGATGATTCAAGCACTTCT
ACAGTGGAAGATTCAGTAGAGAACATGAGTGGGAAATACAACCAGATGATAACAGGAACA
CCAGATGAATTATCTGCACAAGGAAGTCACAAGGAAGATGTCACCAAAGAAGATGTCATT
AAGCATGATTTCATCAAGCAAGATGACTCTGTGCTAAAAATGTTTGAAAATGTGTCACTC
AGTCTGCAGGGCAAGGTCTTATGCCACCCTGGAAAGTCCGAGAATTACATCAGCCCAGAG
TTAACTGATGTGTGTTCAGAGAAACAGGAGGATGGCCACGTCATCACTCTGTCTAGTGAT
CACACTCAACTGAAGTCATTTGTACACGATTCCCTGGAAATGGAAACCACTCACAGCAGC
GAACATGGCACCTCACAGGATGTTGATCTGGTTTCCTTAGAAAGTGACGTGGTATTTTTG
ACAGAGTCTTTCCTTGACCTACGTTCTTCACCACTGGATGAGGAGGAGGAGGATGTACAC
CAACCACCAGAAGCCTCGACGAACCAGCACCAATTTAGTAATGTTTTGAAGCTGTATGAT
GCCATTAATAAACATCTACATGAGTTATCCTTCATACAAGGGTGTATGATCCGTAATGAG
ATGCTTCAAGTTCTCATTAGTGACAGCTCTGATTTGGACATTTGCAAGAACTACATTCTG
AATGTCATTGATTTTGATTTTCCACCAGAAATGCTTTTGGTGGATTATGTGTATTGCAAG
TAATTTCATTGTAACTAATAAATTCAAGAAGATATCTGTCTCAAAAAAA
>Contig271
GTGACCTTCACACTGACAGCATGGCCGAGTGGTTTAAAAATGTTGACCTTGCTCCTCCAA
TCCAGGTTTTCCAGTTGACAGCTCGCTTTCGAGAGGATTCTCATCCAAATAAAGTCAACC
TCGGCGTTGGTGCTTACAGAACTGATGAAGGACAGCCATGGGTCTTGCCAGTGGTGAGAA
GCGTTGAAGCAACCAAAGCTGCTGACCAGACACTGAACCATGAATACCTTCCTGTTGCTG
GCAAACCAGACTATAGGAAGGCTGGGGTGGAGCTTTTATTGGGAAAATCTAGCCCAGCTA
TCACCCAGAACAGGGTTGATGCGATCCAGGCACTTGGTGGCACGGGAGCTCTCCGGATTG
GATTTGATTTCCTGAAAAGCCGACTTGGCTTGGATGTGATATACATCTCTAGCCCAACCT
GGGGTAACCACAGAGGCATTGCCAAGAGTCTTGGCTATTCTAAGATTGTTGAGTATCGTT
ACTGGAATGATGAGAAAATGTGTCTGGATTTTGATGGCTTCAAGGAGGATCTTGAGAATG
CCCCACCAAAGTCAGTCATTGTACTCCACATGTGTGCCCACAACCCCACAGGCATGGATC
CAACACATGAGCAGTGGGAACAGCTTGCAGAGATAATGAAGAGAAAGCAGCTTTTTCCAA
TGTTTGACTGTGCCTACCAGGGCTTTGCCACTGGTGATCTTGATGCTGATGCTTGGCCTC
TACGTCGCTTTGTTGAACTTGGATTTGAGTTGTTTGCTGCTCAGTCATTCTCCAAGAACT
TTGGCCTGTACAATGAGCGTGTTGGTAACCTGATCTTTGTCTGCAACAGCAGTAATTCAA
TCCCTATGGTTCGATCTCAGCTAGAGATCATTGTCAGGACAACTTGGTCAAATCCACCAT
CACACGGATGCCATATCGTTGCCACTGTTCTGAACAATCCCTCGCTGCGAGATGAATGGG
AGGGTAATCTGAAAACGATGGCAAACCGTATCCTGCAGATGCGCCAGTTGCTTTTTGACA
AGCTGAAAGCACTTGGTCATCGTTGGCAACATGTCATTGATCAGAAGGGAATGTTTAGCT
ATACAGGGCTAAACAAGCACCAGTGCAGCTTTCTTGTCAGCCAGAAACACATCTACTTGT
TGTCAAGTGGTCGCATAAACATGTGTGGGCTGACCACAAAGAACGTGGACTATGTGGCTC
AGGCCATCCACGAAGCCATCACCACCGTGAAGGATGACCCAAAGCTGTAGGCCGCTGGCA
GCCACTGAGACCAGACACGAGATGATTGTACAGCAATCCCACCTCCTAATGCCAGACGAC
ATAATTGTTATACAACAAACAACTAGCAAACCAGGAGACGTGTTTTGGTGTAACTGTTGT
TGTTGTCATTAGATTATTACCTTTAGGTGCATCACCAGTAAGACTGTGTGTGAGAGTGTT
TGCCGATTTGGTGGAACTGAATAGGTATGACAAACACACACATGCATGGTGTAGTCATAT
GCCATGTGTACATTAGTTGAAAATTGTTTGCTGACAACACAGCCCAGGCCATTTGTTAAA
ATATGACAACCAGAAAGAAATTAACACAAATATATTTAAGACTTCAGTGGTTGATGACAG
TTTGTGAGGTTGTAAGTAATATTTATCTGTAGATTATTTTTCTGCCATTGATATTCTTAC
AGTCTTTTTGTGGAGATAAAATGTTAAATGTATCACAGACAGGTGTTGGATTTTGCCATT
TTTAAACATAAAAACTTTACCACTTTGTTTTTGCTATAAGAGATGTGCTAGTCTTGGTCA
CATGTCTACCTTTATTTATCTGCCTGCCTGCCTTTCTTTTATTCGGGCATAATTATCAGC
TGTAGCGGTGATACCTATGCATTTTCTTCTGGGCTCGTGTGTATGTGTTAATTGTAGCTC
GCTTGTAGTCAATGGGTTATTTTATGTGATTTGATATATAAATTTGTTAACTGTTTTCCC
CATTCAGGTTAATTAAATCTATTCTTGTTGTTGGTATCGGTACAATGTTTAGGAAATTCA
CCTAAAGTTGACTGAAGTGTATATGTGTGGGTCTGTGTGTGTTTTGCTCCCGACCTTGAG
TGTCCAACATGATGTCATATAGTTCTTTACAATATCTGCTTTGAAGAGACAAACTTTTTA
TGTTTATTAACTTTTCTGTTTTCTGTGATGTACATTTGGTAGCTGTCTCTGTGCCATTTA
ACTTACTGGCGGCTTGACATGCCACAAGAAATGGACCATCAAATGACAGAGTCTATCGGT
GGCGATACATTGTAGTAATTGGAAAAAATAAAAATAATGATAAAGTCAAAAAAAAAAAAA
AA
>Contig272
CACAGTCACTTACACACCATATTACCAACTATATATATCTATACATTTCCGGTTATTAGC
TGCGGCGATAATTAATGGCATTACATCGAATTGTGAGACTTCGAGATCAATGTTCAATGC
GTTTCTCACAGGCAGCTGTGTGAGCGTGTGTGTCATTACGAGACTGGAATATCAGAAAGG
TTTGTGCCTGGTGGACGAGGCATTAAGGAGCATGGAATCAAAGTACGTCTGCAAACTGGA
CGAGGCCACGCAGAAAAAGGCCCAGGAGGAGCTGTATGAGGACCCGAAGAACAGGCAGGG
AGCCATCGATACGTTTCGTGAGTGGATTAAGCAACAGTCGCACCTGAAGTGTCCTACAGA
TGACTTGTTTTTGTTGGGCTTCCTTCGAGCCAAGCACTTCAGCCAGCTCGAGGCCAGAGA
GGGTCTGGAACGGTTCATGAAACACCGAGACAAGATGGCAGTGTGGACCAAAAACCTGGA
TCCAGCATCACCAGAAATCTCCGAAATCATCGACGCCGCCGTTTACTGCTTCTTGCCAGA
ACGGGACGACAATGGACGAAGAATAGTCGTGTTCAGGCCAGGAAGACTAGACCCCGGCAA
CAAAGAGCTCTTCACGGCGGCCATACGTCTGTTCGTTGCCATCTCGTACTTCAACTTCTT
CTGCGACGAGATGACTCAGGTACACGGTACCGTGCTGGTAGCTGATTGGACGGGACACAC
GATGGCCAACGAGATGAAGATTCCGTTGGATTTCAAGAAACATATGGCTTCTCTGTTAAC
GAAGGCATTTCCTGCGCGGGTGAAAGCGATACACATGTGTAACGCCGGAAGTTTGCTGGA
TTTTCTTCTCTCAATTGTTCGGAAAATGTTAACGAGCAAGTTGCAAGAACGGTTGCAAAT
CCACAACCACGGATTTGAAACGCTCTACGACCAAGTACCTAAACGAATACTGCCTGAAGA
CTACGTGCCAGATGACTATGATGGTCCTAACGGGGGCTCATTTGAAAAGATTACAGAACA
CGTCAAGGCAATGTTTAATCAGCCGCACATCAGAGACAGGATCAAATACCTGAGTAGTGA
TCAGTTTTATATAAACATACAAGAGAAGGACAAGGAAGTGGTTCAGGAGTCTTTCAGAAA
GCTCAACGTTGACTGATTTGTATTGGAAATCACTTGAAGCTTAACATTTACTTTGTCTCT
CTGCGGTCACCGAATGGGTACTGTCTGTGGTTTACCGAAGCAATTATTTAGGTTTAGCTA
ATCTAATAGAATAACGCTTTTGTTGACAATGGCAAATGTCTTAGTAACGTATCTTCCGCT
ATTATCTAGCTATCCATTCTGCATTCGATCTAGACTGAGATTGTACAGATTAAGAATACA
ACGAAATGCAATTCAGTTTTAAATTGCTTCGCCAGTTTTAATGATTATGATTTCAGGAAA
CCTAAAGCGATTTTAATGGACAATGATTTGTGGCGCATTTTTTAAGCTTTAATGTTGTTG
CTATTGTTGTCTGACTATTCTTGGTTCAAAGACAGACTTCTGTATTAGCTCTACTTTTTC
TGTTATTCTTTTTAATCAAACTTTTCCTTCTGTAGTGTACTATGCCCGTTACTCTTGTCG
TTTTCTCTATTTCTCACAAAGTCCCGTAATTATGGATCGATGTAAAGTCACTCTAAATTG
GTTTGGTTGTTTAAAGTAACACAGCAGCTACTTGGTACAATACTATGTCAATTAATCAAT
GTTCGCACTGTCTTATCATGTATAATAAATGTCTACGCCCAAAAAAAA
>Contig273
CTTGTATCAAGTTCACTGTTGCCATCAGCGGTTGCTGTAATCTTTTCACTGCGCCGTGCC
AGTTTCAGGCCATAGCTCTCCCAGTCTTTGTCTCAGTCTTAGTGTTTGGCTACTATTCGG
CATATACTTAAAGCATCATTCATTGCCCATCTCTACACTGGAGTATGGTTTGTTGGATGG
AGTTTCCCTGTTTTATTTCACTGTATTCGGTTATGTTGAGTGCTAATTAATTGTTGCACG
CAGCTGTTCAACTGTTTGCCATATTTATTAGGATGCTGATGTATGTATGTCGGTTTGCTT
GTTGTTTTGTGTGCTCTGTTAATGCACAGTGTCTGTGTGTACACACATTTGTGCATATTC
GTGTTTACGCATGTGTGTGTGTTGGCGACATTGCACCAAGCCACATGTAGAAGATATCCC
CAAACGTGTGCATGCATGCACACACACACATGCAGTGCTTAATCATTTACGTTTTTAATT
AACACAATGAGGTAATTAGTGGCTGTTGTTTTTTGTTTGACTACGATGTTGTTTGAATAA
TTTGCGAGTGTTAAGCAGCAGTGAAGATTCAAGTGGTTTTGATACCAGGTAGTTAGTTGT
GTTGGTATAGGAGAAACATGTCATTTCCAATCAAGATCACTGAAGAGGATGCAAGTACAT
GGTGAACTGGAATAGCTATTGACAGACTATGTTGGTACACAACTGTGTGGAACATCAACA
GAAACCAGCCATGGAAGGATGGAGGCTCATAGTCATAGAACAGCATTTTATCTCGAGATC
AAAGGTGCTATCTGACAATATTAATGAATTAATTAATCTGCACCTGTGTGTTTTGTTACC
AGTCTAGATTATTATTTAAACTGTTTGTACAAACATGTGATCTACGATCGTGTTCGAACA
CTGTTACGAAGTTTGGTTCAACAAGCTTACAATTTTGCTGTGTATTATGTCAAGTACTTC
ACTGAGCAGCAAGTTACTTGTGCATCCTGCCAACATAGGAACATACAAATGCTTACACAC
CGTTAATGTAAACATGTGTAAACACAGTGCTTGTATATGGAACAAAAGGGATTTGTAAAG
ACCAGTAATACCAGTGGTTGTTTACAACTCCCTGTGTCGTCATCTAGTTTTCTTATTTAT
AAATACTAAAAAATTAAATATTGAAGTCTGTGATGTGACCACTTGTACATAGTTTAAATA
TCTTTTTGAATGAATAAAAGTGTTAAAAAATGGGGAAAGGCAGAACTATTGGCACAACAC
AGTGGTGATATTGGGGCCCTGCATTCAGTAAATGCCAACATTTCACGTAATAAATGAATT
TATTTTTTGTTATCAGTTTGATGTTTGTTTGAATTCATCGACATAAAATGTAAATTCTGA
CAGTGATCATCGATAGCGGATTTCTCCAGCCTAAGTTGTTAGTTGCTTGTAATTTTGTGT
CTTGGACATGGAAGCTAGTAGTTCATCTACCTTTTTTAATTTGGAACGTTTATTTCTCGA
TCCATGTTGTTATGGAGTTGGGTTATAAGACATCACTACGAGCTGTGTCCCACTAGTTAA
TGGTACTATCATTGTACCAGGCCTTTACCTTTGTTGTGCGGATTATTAAATATTGGCAAA
AAAA
>Contig274
TGCAGACTTGGGTATGCTGTTTGTTTGTCTTCGTGTGCTTCGTTTTGTTTGATCAGTTAA
CTCGCCAGTCTGATTGATTTGCCTGCCTGCCTGCCTGCCTGCCTGCCTGTCTGCCTGCCT
GCCTGCCTGCCTGCATGTCAGTCAGTCAGTCAGTCAGTCAGTCAGTCAGTCAGTCAGTCA
GTCTGTCTGTCTGTCTGTCTGTCTGTCAGTCAGTCAGTCAGTCAGTCTGTCTGTCTGTCT
GTCTGTCTGTCTGTCTGTCTGTCTGTCTGTCTGTCTGTCTGTCTGTCGCTGCACACATAA
CTAAGCACGTCATTTGACACCTTCCATCGTTGTTAATGTTGTTGTGATTATCACATAATA
TTGTTTCAAATGCTGAAGTCTTCATCCTACAGAAAACACGTGACATTTTCCCTGTGACAT
GAAGATCCAGGGACATCCTTGCCGAGACCTTTGTAAAATGCACACCGAAAAATGTAAACC
GAGATGCGAAAATTGGTAATAAATATCGTGTTAAAAACGGCGCAAGACACGTCGGTGGTA
GCGAAATGGTCAGCGTTGTAACGGGTTCAGGGTCGATGGCTACCGGTACACGTTAGCATC
TTCTAAACGGACTACAGTAGAAACTGTCTTAGAAGACCACCACTGACGACCGATAGTCAG
ACGCCTTCGCTTGTCGTGGGCTCCTTGGTCGTAATGATTTTGTCGGGGTCGTCCTTAAAC
GATGGTCTCCTAAGACAGGTAGCCAGCCGTAGGTTAGATTCTTGCTGTATTCTAATCTTG
ATTTGTTTACTTACAACTCGATTCCTTCGATGGTTGTTCTTTCTGCTTGCGCTTCACTTC
CGTTTCCAGGCGTACGTCGTCTCGTTCAGATCAGACGCCAGCTGTGCTCTTTACTGATCG
AGAGGTCGAGATCAAATGATTTTTTATGTGTCAAACGCTCTTTTTAGGTCAAATCACCGT
CCGATGACGGTACAACATCATCTACAAGTAATCGTAGTGACATTGATAATAGGCGTAATA
TTATTAATAGAATGATCGTTGCTATGTTTTGCTTGTGATTGCGAGCGCCAGATGTAAAAA
GATGAAATAAATATTTCTATCCAAAGAAAAAAAAAAAAAAAAAAAAAAAAAA
>Contig275
GGTACATGAACAACATTCATGAGCTTGAGAAGAGGTGCTATCCAGGAGCAGCCTACGCAA
AGGAATTCTCACAATATCTCCAGTATGTGGCCAATCTGAAATATGAGGAGAAACCGGATT
ATGACAAATGCCATGCATGGTTCAGACGAGCACTGAAAACGGTTGGAGGATCAGTGTCAG
ATAAATTAGAGTTACAGATGTTGACTAGAAAGCGTCCCAGTGATGAGCATGTTGGCCCTA
CAAAGAAATGGAGAGGTGTCAATGATGGCACATCTGAAACACCTCGAGCCAAAAGACAAA
GCCGTTCCACGTCAAGGAGCCCCGTCAAAAAAACCAAGCTCTCAGAAAAGACCTCAGATG
GAAGCCAGTACCTGTAATGGAATGACACCCAAAGTCATAACTGGGCGAAGTCCTAGAGTC
AACAGCCCAGTTTTCGTCTTACAAAAGCCAGCCATTCCTTCACCATCAAAAGCCAGTGGT
TCAACACCACATACAAAAGGTGCTGCATCTAGGAGTGTAAGTCGGTTGAAGAAAAAGGCA
ACCACCTTAGCCTCTGCGAGCACACAGACATCACCAGGACTACGTGGTCTGCCTCGTACT
TGCAAACGGAAAATTAGGAAGAAATGAGGTCATTAGCCAAGTATTTGCATTGTGTGAAGT
CTGTGCTTAGTTTTCCATGCACTATACTGAACCAGTTGTGATGACCATGTTATAGTGAAT
GGACCAAGAACATGTTTGTGAGGTGTGATTTGCTATTGAAGACGTTTATGTATGGTATGT
TGGTCAGTGTGCAGAAATCATTGTTCAATGCACCTTTCTTCCTATATAATTGCTGTTCCC
AATTCTAAGTTACTCGAGCCATAAAATGAGATGTTTGGAAACAGATGCTTCAAGCCTTTG
CTTTTGGGATAGTTATAGCTGTTATTAATGCTACATAAATGTAATGGTCAGACATGTATC
AGCACTAGAATACGTGGGCCAAGCATACAAAACTTAGACTGTTCCTGATATTGAACATGT
CCAAGAACAAATGTTTTCTAGACATTATCTAAATAAAGTTTTGACAAACATACTACTGTT
GTTGGTTGGTATGCTAACAAACATCGATTGAGTTCAATCTTAAGGACCAGAATAATTTCT
TGCCATACAAGTTATTTATAATAACACCATCTGGTTACATGTTTCACAAGGTTGGGCAGT
AATTGATAAATAATAGTTATTTATTGTGTGTATGACCCAATGACAAGTCTCCAAAATATT
TTGGCTTGAGGTAACTGCTGATGTATCTTTGTAAGGTGTCACATTTCTAAAAAGAGGAAA
TAATTTGTAATTGGTTACTGTTACTGTTCGTAGCACCTCACTTCTGATGCAACATTATTG
TTTCTTACCTTTCTAGAATGTACTGTGTATTATTCATACAGAACAGAAGAGACATCCATA
TATTTTGTAGTTTATACTTGGGGGTATTCTAAGAAATACAGAGCAAGGCTACTGATAATA
ATAAAATAGAATGTGTTTGTCCTCAAATTGGAGGCTTGTGTCAAGCTATGGGAAGATTCA
AGGGATAAACAATATATTCAAAGCCATCATCGTAGAGTTAACTGTATTCAGAGTCATCAA
GATACAGATGAGGTGTATCAAACATTTTTAAACAAAGCTGACACTTCACATTACAAATTA
GCAACAGAAATACCATTTCGGCTAGCTAAGCCGTTACCACAGTTAGTGACAATGACACAT
GTTTCTTGTTGTTGGTACACAGCAATCAATGCAATCATGATGTCTTCTGCTCTCCAGCCA
TAAATACTATGATGCTTAAAACAAAGGAACACATTTTCGCCCCCAAACACCTGATGTACT
GAAACTGTTCACGCTGCTAATGTGGTGATAGTATTTGAACAATCTAGAAGCATAAATCCA
TAACTTGTTTTAATTTGGTCAGTAACAATTCCACACATTTTGCTCATTTTAAGTGACAAT
GTTCCAGTGCTCATTCCTCACTTCCTCTGGCTGTACACCTCCGAAGAAAGCTCAAAATGG
CTCTTTCCTTACACAAGGAAGTCATCTCACTGTCTTTACAGTAATTGGCGTGTTACAGTA
AGGACATTCACCAAATGCAACATTGAAGCTTTGTCGGAAGGATGGCAGGGACCTAAGCCA
CTCATACAGACAACTGTGATGGAAAGGCTGACCACAGCGTGGATCATCACAGGCTTCAGC
TGGGATCTCATCACCAAGTCGGTATGCATAACATATACCACATTCCACAGTGAAATCCTG
CTTGTTGGTTTCTGAAGGAGACGGGAACTGCACATCGAGGACCATCTGCAGGTTAGACAG
CAAGCTAAGGCTGGCGTCCCATTTGTGCAAGTTTTCATTCAGCTTTAACCTCAGAGGATT
TATAACAAGTGCTATTCTACGAGAAAGACCAGCTCTGGTACATTTATCTGGTTCTAGTAT
CCATGTTTTCTCATCAATCTCATCCAGATTATCCCAAAGATCCTGATATTGATCCAGGTT
GTGTGAGAACTGATCCAAGAGGTCATTTAGCCTGCTCTCAGGCGTCCAAACGAAGTTAAA
TGCCTTCGGAAGATCAACAGAACACCTTGGTGCACGCTTT
>Contig276
GATTTGGCATCCCGTAAGGACAGCATAGCTTCATTTCCTGGTGCTCTGATGCAGGGTAAA
TCTTCTGGTACAGAATCATTCAGAGAAAAGAAGAATTCCATCAAAGAACTTTTCAGAAGG
AATTCTAACGCAAAGAAACTACGTCATGAATCACGTCTTCAACTGCTGTCAGACAGGAAA
GGTTTCCGATATGTGAATCAGAGGCTACCAAGTGGAAGTACCAGTCAAAATGACATATCA
GACCAGCTGGAGGCACTTAAGACAAAGAATGCAGTGTACTGTGCCATTGTATTGGATGAG
GTGCTCAAAGAACTGGCAGCTATCTCTCAAGAACATGCAGTTCTTTGTTTGTGAAATATG
TTTATTTCTGTTTATGTGTATCTGGTGGTGAGGCATGTTTAAGACCTGTACAAATTAATA
ATATGGAAGCAAATGATCCTGTCTGTTATGTGTTTGCTGCTTGCAAGGAATGTTTCTATT
TTGTCGAACTTTCAATAAGATTATTTGATAACAAATTGGTGTACTGAGAAAGATTCTATA
TTTATGTACTGTTCCCTGGGGGTTTTATTGGTATATGGGACAGTGTATAAATGTAAATAT
TGTGCAGACAGATTTTACTGTGATGTTCAGGTGTAAAACAGAGGTTTGGTAGATATTTGT
CATACTGCATATTGCTGATACCCAGTGCTTTGACATCATCTGACAACTGCAGAATTTTTT
TACAAACATGTATTGTGTTCACAGCTAGCTGTAATGTACATTGGGAGACTATTAACACTA
ATACTTGTGAAATTAGGAAAGTAGTTACTGTAATTCTTTACTGTAATTTTACTATGAGTA
CTAACTGTTGCTTGCTTTGTTTTCTTTAGTTAATATTTAGAGGATTCACCTGTATAGACC
TTTTTTGTTTTGTTTTCTGTATTTAACATTTCCATGAATACAAGTCAGTAAAATGTGTTA
ACAGGAATAGTTATTTCTCTGTCATTAGTCTCTTTAATTGCGTACAATTTCTAAGCACAT
TGTTAATTAAATAGCTATTTCAAGGATACATTGGATTTTGTATCAAACTTCATTGTACTT
CTCATACACGTCCAACTGAATTTCCTCAGGACATGCATTAACACGAAATACAGCATTTGT
TAAATGATTCTTGTCCTGTTTTCTCTACAATAGCTTAGTGAAATACATATCTATATTTTT
AATGTAATGATTGTGTGTGTGTGTGTAATTCTATCTTGTGCTTATATATATATATATATG
AATGAGGTGTATATTTGGTCACAAGCCCACATTTGGTACACTTATTCCTGAATAAACTGC
TGGCTTTGTATGATTGCTTTGTATGTGTAGTAAACTGCTGTTACTGTCCGAATGTGCAAG
TAGCACAAATTTTGAGTTTGTATATCAGGTTTTGATTTGGAATTACAGTTACACCATTGT
GTTATGACTTCTGTTCAGTTGTTATGTATTGATAGCACACAGCCAAACACCACTGGATGA
TATATTTTGGAAATCTTGTTCAAATGTTTTATTAATAATAAATCTATTTGCTATATTTAA
AAAAA
>Contig277
GGAAAATATTTATGTTGCTAACTTCGTGAGGAGAGCTGTTCACAGCACTGGAAGAAAGAA
TCTGAGAAGGATTGGTCGACGGACATTTAGAAGAGGACGTTGTCACCGAAATGGAAGGCC
TTCAGAAATCGATTGAAGCCGGATCTGTACACATGATGTTATGTCCCTCCTGCAAAAATG
CTGACGTCAGGTGTTACAAGGTGAATCATTATCAGAAAGAAGTCTACTTACGATGTACAA
GATGTGGCGAAGAAGAGCAAATACCGTTTGAAGAGGACGTGACAGCAGGATTGGTCGACG
GACATTTAGAAGAGGACGTTGTCACCGAAATGGAAGGCCTTCAGAAATCGATTGAAGCCG
GATCTGTACACATGATGTTATGTCCCTCCTGCAAAAATGATGACGTCAGGTGTTACAAGG
TGAATCATTATCAGAAAGAAGTCTACTTACGATGTACAAGATGTGGCGAAGAAGAGCAAA
TACCGTTTGAAGAGGACGTGACAGCAGTCGAGCCCCTTGCCACATGCAGCGATGAGGATT
CAGCTAGCTTCTTCGAAAACGAAACCCTAAGAACAACAGGCAAGATTCTTCTCTCTGTAG
CGACAGCCGGCTTGAAAATTGGACTTCCACTCTCCAACGACCACAGGCTGTGGACATCCA
GTCAGATAACTGGCGAAGAGCTGACCAGAAGGACAACGTTTAACATTCTGGAAGCGAGCA
GTGACTTGGCCGAGGACGTGATGGAAGCAACTGAACGCCAAACGGCTTTACCCATCAGCA
TGGACGATGCTAGAGTAAGGGAACTGGCTGATCTGTTTTCTCAGGTTGCCGGCAAAGTGA
TTGGACCAACACTCGACAACGAACGAGCCGACCAGTAAACCGAAGGACTTTTGATAGCTG
GCGGATGGAAGGAGAATATAATTTGATGTGGTCCAGAGAAAAGTTCCGTTGAATATTTGT
CGGCAGTCGGTCGGTCTTACTGAATCTTATCACGAATCGCCCAGTTAAATCTGTTAGCCT
TTGTATATTTGATTGTCTGTCTGATTATATATTTTTGCACAATAATCGATGTAATTGATA
CCACCTAACATGATTCAGCCGCGAATGCTATATGTTCAGATGGAGAGATTTGTGTCTATG
CCCATTCTAATCGAGCACCTTGATTTGAAGAAATGTTTGCATGCAAAATATTTGCCGCTG
AAATTGGATGTGACTGTGAAATAGTTAGGCTAAACAGTTCGTGTGTTTCAGGTGTTTGAC
TTTGTCCAAACTTGTCTCTGTCTTGTACACTCGGCAAAAATAAAGC
>Contig278
GGCCAAACGACGAACAACCGCGACATGAATAGAATTAGCAGCTGGCGCTATTAAAAAGCA
ACCGACCAAGAGGCTAAGAGATAGCCTACACAGAAATCGAAAGACTCAAAATCGATCCAC
TGGCAAAATCGCGTCTGAAGTTTCATCCCTTCGACCATGAAGCTGACGTTTGCTGTCGCC
TTCCTGGCCAGTGCAGTGCTTGGCAGCATCCTGAAGCCCGATAAGAAGATTTCCTGCGAA
GACGATGGATATTATCCGGATCCGTACGACTGTAGCGGCTACTACGTGTGCAAGGGTGGC
ACGGCCGAATGGCATCCGTGTCCGGATCATCTCCAGCTGCGATGGGAAAGTCGACAGGTC
GTACACTGTGACATTCCGGAGAAGGTCGAGTGCACACCGAAGTACACATCGGACGTGCCG
AAGCAGGCCAACAGGCTGTGCTCCGGACGTGCCGATGGCATCTACCAGGACGCCTTCCAC
TGCCACCGCTTTGTCATGTGCTCGTCTGGAATGCGTATGGATTTCGACTGTCCGGACGGG
ATGAGCTATGATGATCATCGTGGCGTCTGCATCAAGAATTCCCAATGTCGCCGTGACGGT
TTGATGACGGAGGCCGAAACGTCGTCTGGAGAAATGCCAGAAGAGACCAGCGAGATGGGA
TCCGGAGAAGTGATGGTAGCGGCAGTGGGATCGGGGGACGAAAAAGAAGTGGACATCAAT
GAAAAGGGCACGGTCGAGGAATTAAAGAAGAATATCAGCTTAGTATTAGAACAGGATGGA
AGTGGAGACGGCAAATAAGAAGAGGGCTTCCAACGCTTTCCTTCATGTCGGACAATGTAA
AAACCTTCCAATATTCTACACAACGACGTAAACAACAACCATTTCAACAGCAACCTTTTC
GCCAGGTGTTAGTTAATACGAAAAGTTAACCCAAGAAAACGTAATTATATACCTCCTCCG
AGACACATTCTACTGAGAGAATGTCATACGTCGACTAGAAATGTAGTCAGTTACATCTAT
TACAGATCTTCTATTACAGCCAACGCACTCATTAGCTTTTGAAGATAGATCTGGATGCAA
TTAGTCGTTAACATTAATTTGTCTCTGGATGCAATTAGTCGTTAACATTAATTTGTCACG
ACCATGAAAGAAATGGAATAATCCAACCAACATGGTCAGACACGAAAATGTCTGACCCAA
CATGGTCAGACACGAAAATGTAAAGCATTTCGGAGACAACTGATTTTTCTTGTAAATGAC
ACTTGAATAAACTAATTTTGTTTGCTAAAAAAAGA
>Contig279
CAATACCTTTAATCCACAAGGCTTGTTTACATGGCCGGCTATCTTATGTAGAAATGTTAT
TAACTGACATTGAAGATATCAATGCAAAGGACCAAACAGGAAGTACCTGTATTCTGTATG
CATGTGCACAGGGCTCTGTTGACATTTTAGCTTATGTCTATGAGCTGGGGGCTGATCCCA
TGATGGAGAACAAACATGGACAAAATGGTTTTATCATGGCAGCCAAGTTTGGTAAATCAG
ACGTTATTAAGTGGCTGCTGTCTAAATGCAATTTTGATCCTCATCACCGTGATCACTATG
GCAATCGAGCCCTTGACTATGTCGCCATGAATGGTGACCTGAAGACATTGGCCGTCTTTG
TAAAGGCCAACCTATCACCTGACCAGAGAATGGTTGCCTTTGCCTCACAGAATGGCCGTT
GTGAGATGGTGCGCCATCTTGTAAGTGACTGTGGCATTGGTTGCACTGGTCGTGACAACA
TCGGTCGGACCCCACTGCTCAATGCCGTAGCTAACAATGACATACCCCTGGTACGTTTTC
TGCTGCACAAGAAGCAAGCGTCTTTGTCAGATTATGATAATGAACACCGCAACTGCCTCC
ATCTGGTGGCTGAATTCAATTGCTTGGACGCATGTCTGGAGTTAATTCAAGTTGCCAAGG
ATCAAGACTGCCTGAAGGAGATAATTAACGATTGTCAATACTACACCGATAGAGATCAGC
TAAAGGTAGTACGTGGTCGTGATCATGGTCGAAAGGCCTGGCATATCGTTCTAATTAAGC
GCACACTATATTTTCGGTACGAGGAGATGAAAAGCAGTTGTCAGATTGATGTTAAGTGTC
TCGGTGAAATACAGTGTTCAGGCTTTGGACTGAAGCCCGATAAATCTTTGATGAAGAAAC
AGGATGAGAAGAGTGTTGAAATTCGGGCAAAACGCTTTGCCGACATGACACCTCTCATGG
TGGCTGCTTGGAAGAATCACTCTAATCTGGCTAAAATGTTGCTGGAAGCTGGAGCCGACC
CAAATATTGTTGACCACTTTGGCTCAACACCACTTCACATGGCTGCCATGTGGGGTAACC
TACGACTAGCTTGTCAGCTAGAAGAACATGGCGTCAATGCAGAGATAAAAAACGGTGATG
GCCAAACAGCAGCAGATGTTGCAGCTCTAAACGGCAATCAGATGATTGTCGACTTCCTTG
AGGGAAAGAAATTCTTCAAAAATGCTGAGAAGTTCCTACAAGTTATAGATGAAGTCAAAT
GCAAGCTGTCTGATGAGGAATTAAATAATTTACGAGCCCATGGTCAGGATATTCGCAGAT
ACCTGATTACTATTGCTCGTGATTTAAAAATTGATATCAATAAAGCACTGCTGGAACTTG
GTTCTGGCCCAGTCAAGGAAGAATCGCTTAATACACAATACTTAAAACCAGCACAATTTA
AATGCGAATTTGCTGGACAATAAGATATTTTATGATTTGTTCTTAGTCTAATAAAACATT
ATCTTCAACAAAAAAAAAAAAAAAAAAA
>Contig280
TGCTGACTGTGATCAGGACGGCCAAAGATGAAGACCTGCTGCCTTCTGTCGTTGGTGTGC
CTCTGTACGTTCGTACAGTGCGTGCCGAATTTGGTGAGGGAAGTAAAGTCGAATACACCA
AACGCGCTGTCTGCTGTCGTCGTTCAATCGAAGACACTCCATCACCGCGCTAAACGAGGC
ATCTCGGGAAGTCGGTTGACGTATGAGGAACGCGTCGACTTCTTACAGTCTCATAATAAC
TACCGGAGAGGAGTCACTCCACAAGCTTCGGACATGCAATTCATGGTGTGGCACGAAGAA
TTGGCCGCTATGGCCCAGGAATGGGCTGATCGCTGTGTGTGGGAACACGGAAACCCCGCT
CGAGATCCACCGCCTTTCAGCTGGATTGGTCAGAACAATTACGCAACGACAGCTGCCACG
GTTTCTGGCAGTGATGCCGTGACGAGCTGGTACAATGAAGTTAATGACTACACATACGAC
ACCAATACGTGTGCCGATGGCAAAGTGTGCGGACATTACACACAGGTTGTTTGGGCAAAT
TCAATGTATGTGGGATGTGCCAAAACACTGTGTCCTACCTTGACAAATCTCGACTTCTCC
GACGCTTACTTTGTTGTCTGCAATTATGGACCAGGAGGAAATTACGTAGGCCAGTGGCCA
TACAGTGAAGGAGAACCCTGTTCTGAATGTCCATCAGGGACTGTCTGTGACAATGATCTT
TGTGCACCGTCACCGAAATGTGGAACGAAAAGCTGTCAGAATGGCGGCACGTTAGACTCG
GTAACATGCGAGTGTCAGTGTCCTACCGGATACGATGGTGCCACCTGTACGATTGGCGGA
GATGATGGTGGTGATGATGGCGGAGATGATGGTGGTGATAATAGCGGAGATGATGGTGGT
GATAATAGCGGAGATGATAGTGGTGATAATAGCGGAGATGATGGTGGTGATGATGGCGGA
GATGATGATGGTGATAATAGTGGTGATGATGGTGGTGATGATGGTGGCGATGAAAGTAAT
GATGGCGGAGATGATGGCGACAATGAAGATGACTGGCATTGCCTCTTCTGTGTTAGATCA
GCTGGTAACATTCCAAAATCGTTGTCGTGGCTTTGTGCTATGCTCAGCGCCTTTCTGCTT
CAGCTTCTTTTCCAAAACTAACTATTTACACCTTTAACTTTTCCTTTTCTAAAACATGTG
GTATATAAAATATCACAAATATTTGTAAGCACATCAGTAGCATACACTTTGCTAAATGTG
TTCAGAATTCGCTTCTTAATTACTGCTATTTTCAGTAACACGTCAATATCACCTTTGCTG
TGTTTAGTGCGAGGTAGAAGAAATAAAGGAGATACAAAGCAAAAAAAA
>Contig281
CGCTCAACCAATAGACAGCGTCTTAGAAGTCACGTGGTACAGAGATGCCAATAAGTTTTA
TCACCAGAGTCACGTGACCGGAAGTAACGTAGGCTATCCCCACAACGGGACTCATGGCAT
GTCGATGGGCACAAGGGTGACCTCTAACTGGTTTGGCCAGATAAACATTTGGCCAGTCTT
ACCTGGGGAACAGGGCGTCTACAGCTGTCAAGTGACGTCAGCTGTCAATCACTTCGGCGA
AACAATCGTGAAGACTAAGTCATTTGGAGTGTTTGTCATTACAGGCATTTTCATCAACAA
AGCTCTGTTGGCAGTTCTTGGCATTGCCTTGGGTAGTGCCGTGTGTCTGATTGCCGTTGG
ACTATACCATAGTCTGAGATGTACGCGCAGTAGATGTACAGGTGGAACGTAAGGCACTGT
ACCGGTTGCCTTTACTCTGTGTGATATGGACACAAACGTTGCCAGAAAGGTGATGATCAC
CTACTTCTACTCAGGAATCTGTTTATAGTAGCTGTTCTGTGTGCAGATGGAAACACGCTT
TGATAAACAAAACAGGCATCATTGGATTTGTGTGATTGGTGCCTTAAAAGACAATGTAAA
AAGGAAACAGAAACAGAAGCCAACCAGAGGAGATGTTGGCGAGCTTGCCTCAGTCAGAGA
GCGAGTAACATTTTTTATATTCACTCGTCGTGGCCGTGTCCAGATGGCCTCAGAGCTGCT
CGTCGGTGCACAGTTCGAGGCTACAGGCTTCAGCCTCGTGACAGAATCTCCGACTGAACT
TTTATCATTTCACTGACCGACGTGCAGCCGACTTCAATTCATTCACATCTTGTCCAGTCC
TCCGTTATACGTGTGTGTGCGTGCCATCAATGCAATGTTGTCCCATCTAGCCAAGTAGAA
TGTGATTTTCTCCCATCGAAGAGAGAATGATTTTGTTGTGTTATATCTTTTCGACTTCGG
TCGACATGTTTGTTAGTAGCTGCTTTGTAAGCAAGCCAGTAATTGTACATTAGCTTTTAT
TTATGAAAGGAAGTGAGAATCTCTGCTTGTATAAATAAGATATTATTGTTGACGCGTTAA
TATTATTATTATTACGAAAGGTGTTCACGTGTTCTTGTGCTACTCCAGTGTGCTGTGTTC
GACAGTAATCAGAGCTTTTAGTTGACAGTGTAGTCACACCGTATTTATGAATAATTGACG
ATGCTGTGATATACATAAATACTGTGAAGGCCGCAAAAAAA
>Contig282
ATTATGTTAGAAATTTGCAGTTTGCTTCACTTCTTTGGTATTGTGTACAGAATCTGAGTG
CTGTATTTTAGTTCCCTTTATATGTAGCGTCAACGTTTTAATGAGAACCGTGTCATTTCA
GATAGATTTGGCAAGTGTGAATTATGAGCATATGTGAACTGTGTGTACTTTAGCCTACTG
GAATATGTGGCAGGAATCTTCAGTTGTGACAGTTAGGCAGCCCTCTGTGTGCATGTCATA
CTAAATAACCTGAAAACCAAACATTTAATGCCTCTAGTAAGCTCATAGGCCAAGCCAGTA
TGTTCATGGAAGCCACTGAATGAATAAATGAACGGATGTATGCATTTCTTGATGGATTAA
CAAGAAATATGTTTGTACATTTTTTTTTTGTATTACGTTTATCTATATACCAGTAGATAT
TTATATAGCAACACTAACTGTCCTTACAGTGGCCTTGTAGTGCTGAATATTGAAGTCCTT
CATGTGTGTATCATGCAGACTTGTCTGCAAATAGCTCTCAATCCAGTTGTTGCTCAGGAT
TAGAAAGGCACTGCTCGTATTCTACTGCCACCTGATTAGCTTTGTCTGTGTGCTGAGTCA
CAGTGATTTGGTTATGCCGACATAGATTGGTGCAGGTTTGTGCGAGTGCTCCTTTGGTTA
CATGATTATAGTTTATAGTTGATTGACAAATTTCCAGTCTGACATAGTTTGTATAATTAT
CCTGCTTCAGCTCAGTTTTGCATAAGATGCATCTCAGCATGTTTTGTATTTGATAATGGC
AGCTTTGGAAAGCTAACCAAAGTTGTCCTCAAGTGAAATTACCGAAATAATAATAGTGCC
ATTGTTGTTCCTTTGTTTTGGAGCCTGTGTTTATGTAGGCTAAAAGCATGCAGTTGATTA
GGCTTGTATTACACTGACATATTCATATACCTGTTGTTTGACTGCATGATCAGGTAGCAG
CATCAGTACATTTTGTATATTTTTATGATAATTATCATCCTGTTACCTATCCCTCACTTG
TTCTGTCTTGTCTACCTTATTTAACAAGTAATCTACTCTTGTCTAGTACTGTGTATGTAG
CTTTCCTATACACCACTTGTATTAATCACTGTGGTGCCCTTTGTGTACTCAGAAAGATGT
GTATCCTATTGCAATATAGATATGTTATTAATGTATTTGGTGTTGACTTCAACTTTAATG
TGTACCATTTATATTAAATTGTATTAATTATGGAAGATTGTCAACATCAGTTTATATTTT
TTTCCTTTTCTTGGTTATATTTACTTAGGCTTCAATTGTAGCTTGGTACTTCTCCATGGT
CACCACTTTGGTATAATAAAATACTGATATTTATTATGTGTCCCAGAGTATTATACAGAT
GCAGCTCATTATGTTTTTAATTGCATATTTCCTTAAATGTCAAAATATTTTGGTGACTAA
TGATACTCTGTGTATGTGTTCAAGGTTATTAACGTTATTCTGTAAATTTGGTCACATCAT
CTTATCATCTGTTTTATAATCATTCTCAGAATTCAATTAGACTGCATCCTGTGAAATAAA
GCTTATCTAGAGAAACTAAAAAAA
>Contig283
CACAAACAGAAACATGGCCGAAATTGACAAGTGGATAGGAATTGCAAAAGAGTGCAAGTA
TCTTCCTGAATACAACTTAAGGAAACTGTGTGAATATGTCAGTGAGTTGCTTTTGGAGGA
GTCCAATGTACAACCTGTCTCTACTCCTGTCACTGTTTGTGGTGACATACATGGGCAATT
TTATGATCTGATGGAACTGTTTAGAACTGGTGGTGATCTACCGGATACAAATTATGTTTT
TTTGGGTGACTTTGTTGATCGAGGGTATTACAGCTTGGAAACATTTACACTGTTACTCTG
TCTAAAGGCTAGATGGCCAGAAAAGATTACACTGCTCCGTGGTAACCACGAAAGCAGGCA
GATAACACAAGTATATGGGTTTTATGATGAATGTCAAAATAAGTATGGGAATGCAAATGC
TTGGAGGTATTGCAGCAAAGTGTTTGATTTACTGACTGTAGCTGCAATTATTGATGAATG
TATCCTCTGTGTTCATGGAGGCTTGTCACCAGACATAAAGACACTGGACCAAATACGTAC
AATAGAAAGAAACCAGGAGATACCCCACAAAGGAGCATTTTGTGATTTGGTTTGGTCAGA
TCCTGAAGATGTAGAGACATGGGTTGTCAGTCCTCGTGGGGCAGGTTGGTTGTTTGGCTC
ACGAGTAACTAATGAGTTTGTTCACATCAATAATTTGAAGCTTATATGCAGAGCACATCA
ACTTGTACATGAAGGTTTTAAGTATATGTTTGATGAGAAATTGGTGACAGTGTGGTCTGC
CCCAAACTACTGTTACCGCTGTGGAAACATTGCAGCCATCCTGGCTTTTAGTGATTCTGA
TCACAAGGAACCAAAACTATTCCATGCTGTGCCTGATTCTGATCGTGTAATTCCAGCCAG
AGCTACAGCACCGTACTTCTTATAGTTGTCATGTTAGTGATACATTGTTTGTATATTTGT
ATGCATAAAATTACAAACATAAAAACTTGAAAAAAAAAAAAAAAAAA
>Contig284
CGTCGTCAGTGTCTCGCGTATCGTGTCTGTAATGTGTGTGTGTTGTTTTTCGATGTAAAC
TTTAACCATTCAGACATATCTTTTTCCTACCAGATCGAGCCAACAAATCGATACACATCA
TGGGGCGGAGCGTCGCCGAGCTCATTATAATATTCAAATTAATCACGCAGGCCTTGAATT
GTAATTGGACGGTTATCAGTAAAGTGTAATGAATTCAAGAACGTCGGTCACGTGGGCGGA
GACGTCAGAGTAGTTCTATCGACAGTCGCTTGATATCTGTGTTAAACAGTGTATATACAT
TTTTAAATCTGCTTTTGGCTTCTGTTTATCTCCATAAAAGAACTCGTTTCGGATTCACTT
GGTCAGCTTTTGTTTGTTCATCTTTTCCCGTATATTTTTTCGCCGTCCTTTTTATGCTTA
CATTTTATCAATTGAACGATCGAGCATTATTTGTTTATAAGCAAACCTATCGCGTTTAAT
CCAAAATAGCTTCAGGGTTCACTGGTCACTTGTAGGTAATATATATATATATACATTGAT
ATATGTGTGTACATACATATTTATAACTATATATATATATATATGTGTGTGTGTGTCTAT
ATTGAAGTGGTGAGATGTCAATGGCACTCAGGCTGTTAACAAGCTTGTTTGTATCAGAAG
AAATGAACGGTTACTTGTGGTCGTGTTTGGTCGTGTTTATTTGTGTGTACACGCTTGTGT
TCGGTTTGCAGTTAATAGAGATTCCCAGATCGAGCGCCCTGTAGGCTTTCACTTTCAGTG
CACGTGCACCGGGGTAAATGCGCGTGCATGTGCGTGCATCGTCCGCATGTCGACGTGTGT
CGGTCGTGTTAGGTTGTGTATAGAGGCAGATACCATAAAGTGCTTGTTAATACGAACAAT
ATACTAACTTATCTTAAACATTGTTTGTTTGATCGTTTGTTGACCGTTATTTGTTGTTAT
CGGTGCGCTTAAACCACGTGACACGCTACGTGCACTTAATTTACATACGTCTGTGAATAT
ATAATGAACAGCCAAGGGTGGTCTCCAACCGGCCATCAAGTGTACCACACACACACACGC
CTAAACATACATAATATCGGTATTATTTTGATAGTATTGGATGTTTGTGTCATTATCTTG
TTGTTGTTATATCATCATAACGTGACCATTGTATTACCAACAGTGCTCAGTGTGTATGTG
AATAGGGGACGTTATGATGTACATATGTCCATTGATACTTGTGAGTGCGACTATGTGTTT
AATATATAATGGTGTCACGGTTGCCAGAGTGTTGTCAGCATAAATACATTAATAAATAAG
CGAATTGCTCATCGATAAAAAGACGCCGTTTTCACATTTTCCATGTGCGTTTCCTTGAGA
ACATCCCAACGCGTCAACCTTTAGCCATTCTACCATCACTAATTGATTGTCATACTGTTA
TAAAAAGAAAAAATGACTGGTGGCTTTCAAATAATGCCTGAATTTGTTTTCTGAAAACGA
ATCAAGGTGTCAGCCCTAGTAATGACTTCGTGTCTCACCTTATGATGAAGTGACGTGTGT
AAATAAAATAAATCGTAAATACTCCGAAAAAAA
>Contig285
GCTTTTAATTGAATACTTAAGTCGGTCGCTTATTTACGAAGCGTGCACCTCCCCCGCCCT
CACACGATGAGATGCTGTTGTTGTTAGGTACTTCAGCCTACGTGTAAGTCGACTCCTATT
TAAGTTGATGGCTATACAGTCCGGATCTCTTCTGGCTTGGTGTACATAAGACATCTGAAG
GCCGGATCTCCTGGATCATTGTGTTTCCAGCTAGTGTGAATTACCTTCGGCACGAGTTAA
CATTATTTTGTTCCCTTCTTTCACTTTTTTAGGGTGATGTTTTGTTGGCGTCCAAGTTTG
GCCGCCTGCTTGGCAAGTTGTTTTATGGAGGTTTTATAGATGTGCATCATTAAAACCAGC
TGCTGTGGCTAATCGCTTCTCAATAAACAAGCTGACTGCAGCTCTCAAACCTTGTATACC
AGTGTACTTGTCTGTCAGCCGGCTCGTCTTCTCCCAAAGGACAACAGGTTATAAAAGGGA
GCCTGTGCTAGCGGGAACCCGGAAGCACGGTCTCTTCTGCTCGCACTCCACGTGCGCACC
GAGCCGTGAGGAGCGCGAGTGGAGTGGTTTGGTCTTCCGGTGTACGAGTCGCGTCGTGTG
CTGCTGGCTGCTCTCACGTCTCTGACTTGTCCTACGAGCGCCGTCAGCCTTCGAACACCA
AACCAACCGTCTCCCGTCTGAACCTTTTAAGAGCACCGCTATTTTACTCCTGGTGTAAAT
ACATTGTTTGTGTGCGTTTTGAGAACAGACCCGAGTCCAGTTGTATCATCTGTTTAAGGC
AAGCCGTCTACAATCGGACGTTGTTACCTGGCCGATTGATGCGACGACGGTGTCCTTCCG
AGCTTAACAATGTCCTGGTTGCCCGTCGGAGACGACCAGCGACCTGAACTGTTTGTTGTG
TACGGATGCGTATCACGCCAGACGTGCACGACAGCACGTCACTTGGCTTTGGTTAGGTTT
TCTTTGTGTTCAGCTCGCCAGCCGTTCTGCTTGATTCCGTTGCCGAAGTATGGTCACGAG
CGATGCAGACCAGACATCAACGACGAAAAACAAAACCGAGAAGATTGTGATCGTACACGT
TTGCCTTTGATCGAAATGACAACACGACTACAGACTCGTTTACATAATTGTTTAGGTATA
TTAATATTTATATTTAAAAAGAAAGTGTACGCCGACAGCATGGCGTACACGGTAGGAGAA
TGTGAGCGATACTCTGGGGACACGAACAATACGATTGTACATTTATTACTTGTAAATGAA
TTAGGTTTATGTGATGTCACTGACGCGATGTATGAACAATCGTCGTTGTTGAAGTGAATC
TATTTTCCCTCTTTGGTTTGACAAATAAATCGACATTTAAAGAGAATAAAAAAA
>Contig286
CACGAGGACCGTTTCAAAGATCACAGCTGTATTGAGGTGACAGCTGCCAAAATGAGCAAA
TTAATATGTAATCGGCATGACAGTCACATGGAATACTTCTGTGTGACCTGTGAAAGGTCA
ATATGTTCCAAATGTGTACTAGGTGAACCCAAGAGTCACAGCGTACACAAGATGACCTAT
AGCAGGGGCCAGGCTACATCGGGTATAAAAAAATGGCTGGAAGACAAGTTAAAAGAAGCC
AAACTCTCCAGAACATACCTGGATCAAATCCAGATGGAGGTAGACACCGACATCAAAGCT
GCTCGCGAGGAACTAAAAAAACATTGTCAGGCCTTGATAGAATACATCAATCAAAAGCAC
GATTTATTAAACCAACAATTGGACGATATTCAACAGGAAATTAATGAACATTTAAAAGAA
GATAAAAGTCGAGTTGATAAGGCAAGTAAGGAGATTATAAAGTCACTGGACCTAAACAAA
CGCTTGTGTGAACCAGTACCGGGGGTACCCGAGGGCCAAATTGAGGATATAGAAAAGTTG
TTGTCGGATATCAAAAAACAGATTCCACCAACCGAGGCCAGAATGAAACGACCAGAACGA
ATACGCTTTGTGGCAGGAGAAAAGGAAATAAACATTGGAAAAATTGAGAGAAAAGATCGG
TTACTGAGGTATGAAGACACCACTCTGACACTGACACACACCTTGGATCCAGAGATAGAA
TGGATCAATGACATGTGCTACCTGGCCTCTGGACTGCTCGTTGTTGTTGGTTTTGATTTT
GGTTCTGGTCGTCGTTTGTTTGTATTCAGCGAAGACGGACAGAAAACAGAACACCACCTG
AGTCAGGTACACGGGAAAAATAGAAAACTGTGGGGGGTGTGTACAGATAACAGAGACGGC
AGAGTGTATATAACAGAGGACAGACGGCAGGACAAACCAGGATATGTACACAGACACACA
CCACGTGGACACCAGTGGACACATGACACCATTAAAGTTTGTTGTCAGCCAAACAAAGTA
GCCTTGACTAAAGATAAAAATATTATCGTATCTAGTTATAACAACAACAACCTACACATG
TACGAGGTGTCTGACCGGGGTGACAGTCGTTCCACCTGGTGTATACAGATGTCAGACGAG
GTGTCATCTGTATGTGTCACCAGTGATGA
>Contig287
CATAATCAGTAGCGTATAGTCATCATTCTTCGGCATCTCCTAGGCTCCATCAGCATCGTC
ACCGTCGACTATGACCGATCATCATCAGAGCCGGCTCGGTTCAAGTTGTCTGCCTCTCCG
[truncated: 39,271,358 more chars]
