# Supplementary material for: Deep transcriptome-sequencing and proteome analysis of the hydrothermal vent annelid Alvinella pompejana identifies the CvP-bias as a robust measure of eukaryotic thermostability
Source: Biol Direct. 2013 Jan 16;8:2. doi: 10.1186/1745-6150-8-2 (PMC3564776; doi:10.1186/1745-6150-8-2)
Supplement: Additional file 3 — Transcriptome dataset 3 MPI + JGI + Genoscope transcriptome dataset generated by the clustering of all publicly available A. pompejana ESTs (as of Feb 2011) and all new A. pompejana sequence data in this study. The file was split into two and compressed with tar -jcvf archive_name.tar.bz2 file_to_compress, use tar –jxvf to uncompress it. Contains 97285 sequences. [file 1745-6150-8-2-S3.bz2]

Archive with 1 entries (1 files):
- Users/gasparj/Documents/Dropbox/Alvinella/New_Draft_Biology_Direct_310812/Submission/revised/Additional_file_3a.fasta
