# Supplementary material for: Deep transcriptome-sequencing and proteome analysis of the hydrothermal vent annelid Alvinella pompejana identifies the CvP-bias as a robust measure of eukaryotic thermostability
Source: Biol Direct. 2013 Jan 16;8:2. doi: 10.1186/1745-6150-8-2 (PMC3564776; doi:10.1186/1745-6150-8-2)
Supplement: Additional file 3 — Transcriptome dataset 3 MPI + JGI + Genoscope transcriptome dataset generated by the clustering of all publicly available A. pompejana ESTs (as of Feb 2011) and all new A. pompejana sequence data in this study. The file was split into two and compressed with tar -jcvf archive_name.tar.bz2 file_to_compress, use tar –jxvf to uncompress it. Contains 97285 sequences. [file 1745-6150-8-2-S3.bz2 › Users/gasparj/Documents/Dropbox/Alvinella/New_Draft_Biology_Direct_310812/Submission/revised/Additional_file_3a.fasta]

>gnl|Apo_MPI_JGI_Genos_N|1 cDNA; Alvinella pompejana; LEN=444
GTGTAGCAATTACGACAAGCCATAGTTTTTATCCACGACTAATAGAAGTTGATTCCAATG
GACGGGGCTGGCGTGAGTCACGCAGAACGTGTCTCGTTACTTGGCGGTTATCTATCGGAA
GTGTCACTAAGAGTTGTTCACTTCACGCGTTCTACGCTCGCTTCGCAGGTAACAAGTTTA
AATACGTCAGCACGTCACGTGGCTCCGTAATGTGGCCAATCAGCAGGAGGCAGGAAAATT
CAAAACTTAAAAAACGTCGTTCGGGATTCGTGAGAGCAGAGAAAATAACTTGGAATTGGA
TGTCATTGGGTCTTTACTTATCGCTGTTACTGGGCGTTCTCGCTAGAGATGAAAAATGCG
CCTGGCGTTCGTGATATTGAATGAACTTTGCATGATATCTGAATCATATTTGCATGACTA
ACCGACTGACCGACCCACCGACCA
>gnl|Apo_MPI_JGI_Genos_N|2 cDNA; Alvinella pompejana; LEN=665
TTTTCGTACGTGGCTGGTTGTAGGCCTAGGCTTGAATATTAATGAGTAAAGGTAGGCATG
CAAATAAGCGTCCGGGCCTTTAATCACGCGCACAGGCACGTATAATGAATGATAATTTAT
ATGGCGCCCCATCAGCATGAGATATTCCAAGCCGCCTTAAACTGAAAATCAGACAAATAT
GTTGTGTTTGACATTGTTCTGTGTCCAGTTATTAAAATGTACGAGAATATAGACTGGTAA
CTGTAAGCCATTCTCTGGATTTACCACTGCCACTGACATGTTCCTCGTTCTCCGGGATTC
CCGCCACATGTAACTCATGTCAATCCTGATCTGACTGTAGCCTACGCTACCATGGATATA
TCAGAAGAATTCATTCTGGATCTTATGCTCAGGTCACAGTAACCTGCTGATCGTGACCTT
ACTCTGACCCCGATCCCAGTGTCTGGTGGCTCCATTCTGAACAGGACCCAAGTATCATGA
AGGATCGACCATTTCAGTCTGCACAGGACATAGCTAACGATCTTGTTGATAAATATTTGT
CACTCAACAGGAAGTGGTCAGTGCTATCTGTCGCTGAGCGCTTAGCAACAGCTGCCAGCT
GCCAACACCAGCCTGCTGTCAGGCCACCCCGACCACGCCATCAATTGTTTACGGAGGGGG
GGGGG
>gnl|Apo_MPI_JGI_Genos_N|3 cDNA; Alvinella pompejana; LEN=601
GTGGATGATGAATGAAGTTATACCGCGCGGACGAATGCAGTTAAATGAATGCTCTAGTTC
TGTTGGCTAAGATCAAAGAAAACTCCCAGCCTCGAAACGGTCGGTTTAATTAAATCGAAG
TTGGCCGAACTCTCACGAGGCATTCCGATTACGAAGAAGTGATAATTAGCGATTCCAGCG
CATGGCGTGCTAGTCACATTTGTCGGTATTATCGCTCGCCGTGCCTTGTTCCCAGTAAAA
GGCTGTAATGTAATTGATGTCATGCTTCAGTGGCTACGACATACTCCGCGCTGGTCGGAC
ACAAACCGTGCCCTTTGTACTGAGTCACTCGAGTGGCAAGATTCCGAACTGCTCCAGCCA
ATCGGCTTTTACTGCAGTTGTTCTTGCCTGACCTCAGATCCAGATCGTTATCCGGAAGGC
GCATTGTATCCGACCTCCGGTTGCCGGCTTATCTTCCGGTTGCACGGATCCTGACAACTG
GCTTCTGACACAGAAAGTCGTCGTCATTTATTCGCGGGGCTCGTGCATGCCGTCGGCGAC
CTGACATGTGACTAATGTACTGATAACAGACGGCGACCGTCAACTGCCGATCACGTGTCT
G
>gnl|Apo_MPI_JGI_Genos_N|4 cDNA; Alvinella pompejana; LEN=600
AGTGCCCCCTCCCGGCCATACTGAAGCAGTCTTTTCCATGAATATCTCACCATAAAGCTA
CGTGGCGTTTGCTTATTTTAAGAGTACCTTATTTAATTAGGCCGATTTGTACTAATGGTT
AAAACACTGCAGCCCTTTTAGTGTCCGTTTTACTTAAATGGTTTCAGCTTTTCTCGGTCG
ACTCACCTCAGTGTTATCTACGGCACAATGTTAGTGCTATTCGGATTGGCTTTTCCGGTG
ACTGAGGCACTTCAAAACGCCTGGCTGACGTCACACGTTGTCGGGGTAAGAGAAGGAGTT
TAAAATGTGATCGTCCAATCAATACACTGACTGGTTGGCCGGTGGATGTGTGTGTTTAGG
GATAGACATTAGAGTGATAGACGGATAAATGGTGAGATCGTCTGAAGCTAGAGATTCACC
AACGGACATATTGACGGCCGGACAGACGGACAGACGGGGAAAGACGGACAGACGGATTGA
TGAGAAACTACATTTCGTTTCAGGTGTTCTTGGCATATATCTTCTTGGGTGGGACAATCT
TCATTTTATACCTAGAAATATACGAAATAAACTGTGGCCTCACTCACTCACTCACTCACT
>gnl|Apo_MPI_JGI_Genos_N|5 cDNA; Alvinella pompejana; LEN=547
GTGGTATCAACGCAGATTTTTGCGCCCCGAGTAACAAGAATTACCTGAGCCCTTGTCGTG
GCTGTGCCAAGTCCTCAGACATGCGCCGACATCTTATGATGCCATTATCAAGTGCCATAT
CTTGTTATAGGCTCGCTATAAATATCCGTTTTGCTACTGCGGCAATCATTTTCAGTCGGT
GACTCGCGCACACCTGCACCAGCTATTGAGCACTCTTACCTGCCTCGTGTGCAACTAAGT
CAGTGTTCGCAGGTCGAGTACAGGTGCGGCAATCAGCTGAGATCTGTTTGTGTGTAGCTT
TTATATTTCTTGGGGGATTTTTATGAAAATAGGATGTTTTCGGAGGATGCGGAATTTCTG
ACAAATAGACACAGGTGAACGACGCTGGGGTGTGTTTGGAATCCAGGGACACGTTCCTAT
CTGCAGGCGGCTTTAGTCATTGAAATTGTGGGAAAATATAAACAAAAATTGACTTCTGCA
ACTAATGACTAATCGCAATTAATGTTGGACAGAATGGCAAACAAATATGAACAAATACAC
GAGCCAG
>gnl|Apo_MPI_JGI_Genos_N|6 cDNA; Alvinella pompejana; LEN=337
GCAGAGTACGCGGGGGGACAGACAGTTAGACAGAGATATCACATCCACACAAAGACAGAT
TAGCGGCGGGCCCGACGCGTGCGGAATAGGCACACGCGGTTCAGGAGACACTATGGAATG
CATTGGTAGAAGGACAACGAAGCGCGGCCTGGTCTTAGTTGTAGTTGCTTCGGTGGTCTT
CTATTATTCTACGCCTATAAGAAAATGGAATGACGAACAAAGCGAAGTAAATGGCCACGA
AAAGAAACCTGTCGAAATGTCGGAACAGAAACCGGAACGGGACACGAGTAAGGGACTCGG
ACAGAGTCGACATCATGACTCGGGGAGTCCGGCAAAT
>gnl|Apo_MPI_JGI_Genos_N|7 cDNA; Alvinella pompejana; LEN=712
CAACGCAGAGTACGCGGGCGTAAAACTGAGGCCAGTAAACCAAATCAAAAACGTTACAAT
GACAGACAGCACAATGCGCCACAACGTATTACGACGACCATCGCTTCTGAACAGCAATAT
GCAGGATAATGAAGGTATTATATTTTATACATTTAGCTCTACTCCTGCTGGTCTGTGCGG
GCAGATCAAACTAAATAGTAAACTATGGCCGCTAACATTTGGTATCAATCCTAAGAAAAT
ACATCTTACGGCGACTGACTCCGTCTGAGAGCATCCAGGTTCCCGCAGGCCACCTCCAAA
CAGGCAGCATGACATTTCGTGCACGTCCTAACATTCTGGGTAAGATACGGGAATTGACAT
CCGGAACGATCCGGAATCAGCTTGCACTCAGTAGCCCCACGTCTGTATATACGTAGGTAG
CAATGTGAGACAAAGGCAACAGGCAAAACAGCTGCAAATCGGATGCCCCAATAACCGTAC
TTTACAAAGCTCCCTTAAACGTTCAGAACGTTCAGGTTTTACGCTATAAATCCGGACACT
TTTATGGTATAAATATACAAACGAACACACGGCAACGATCTACACTGGATCTCCGTTCCC
GAAACGCTTTGGTTTTCTCTTCAGATTTATTTTTCAGAAGCCGAGTATGATTAGGCATTG
TCCGTATGGCCAATAGTGGTTTCTCTTTTATCGTGTAGCATTCACGTATCGG
>gnl|Apo_MPI_JGI_Genos_N|8 cDNA; Alvinella pompejana; LEN=741
CGGCATTCTCCAGACGGAGCCACCAGTCACGACCCGCTTCCCTTCTCCTCCCAGATCAAC
CATTAGTCATTCGTTCGCTCGCTCAATCAGCAGATACCGATCAGCCTGTGCGTCGGCCGA
AGAGCGCGGTTGCCATGGAAACGCAGGTCACGTTTACGTCACGTGAATGATCCTCGTGGC
ACACGGGATCCATCAAAAAGTGGATCGTCCGGTGTGGTTGGTGAAGTAATCGTATTTCTC
AAAATAATCATGACACAAGTTCTCAAGATGACATCAGCGCTTGTTGAACCCGCTTGACTC
TGATTCACACGTATGACAGTCGCGCCGATAACACGTTCCTGACTAAACGTTTGCCAGTGA
CGCCATGCCAACCGCGAATGATTCGATCACGTGACCCGTAGAACGGACACTGTTCGGTGT
CTGTCACGTCACACGGTCTGCGTGATTCGACAGTAATCCGCTTAGCTTCGTTTTAGCCGA
GGTTTCTTCGAGCGCTACCAGCAGATGGCGCAGTTGATGGTGGCCCGCCCGCAGGTCAGC
GTGTTGGCGTGTGCGCACAGTCAGTCACATCCAGTCAATACCTCGTGACCTGGAATACTC
TGGCTTGTATTCATACCTGGCATACCTAGCTATTGATACAGTCATCGTCGCAATATGGTG
CAGTTGTCGCAGTTCGAATATTGGTAAACACGCATTTGTACTCGGCAAGGGAGTATTAAA
AAAACACGCACGCACACACAC
>gnl|Apo_MPI_JGI_Genos_N|9 cDNA; Alvinella pompejana; LEN=496
GGGGGAAATATTAAAACTTGAGCTAGGTCCGGCCATCCGTTTGTCTGTCCATCTGTTCGT
CAACAGCTAAGCGTCGAATAAAATATCCCGAACGAATGGCCCAGACATTAATCCAGACAC
TTCAATTAGATCCAGAATATGCCCGCCTGTCAAGTTGTTCGAGGTCTCATTAATATGTCT
TGTTATTAATACATTCCATTTGTATTCATTTCTTTTATCAGATCGGTAGGCAAACATATA
TGCAGGCAAGTATGCGCAGTTAGGTATGTTGATGACAGGATAGATGGCTAGCCAACATGT
CATAATGAGAATGAGACGAACTGACAGACAGGCAGACTCATACACGGCCGACACACACAC
GACCGACACACAAACTCACACGGCAGACAGACATACACACACCCGACCGACACACATACA
CTCACACACACGATATACACACATACACACGGCAGACACACAAACACAAGGCAGACACAC
ATACACACACATACAC
>gnl|Apo_MPI_JGI_Genos_N|10 cDNA; Alvinella pompejana; LEN=604
TTAAAAGGAATTTGCCATCACGCGCTTAGGAACGCCGATCACAGCGCTCCTAGCGGTCAG
TGTAGGAGTTGGTGTGGGCTAACGGCTTAAAATGTTACTTGAGGCTGCCCCCTTGCACCG
AGAAATCCCATGTGTTATTTCTAAATAGCGTCATCAGGGGTGAGTGCTAAACAGGAGCAG
CTTTCGAAGCCGCTCTAATGTATATTAAGCGTGTCTACTAAGTTGCTGAATGTGAATTTT
GTTTTTTAAATTAAACTTTAGAAGACGAATATTCTAAATACTGGCACATTACCTAGATAG
CTTGACCTGCGTAAACAGGGAATATGTTTAAAAGGAAACAAATCGATCGTGGAAGCTTTA
AAGTGGACATTGTTACCCTAACCGCTTCTTGATTGTTAATTTCGAAATATAAAGAAAAAG
CTACATATTTTGATAAAACATGCATAGGTGGGTCTATTTTATTGTGTTCAATTAAATTCC
GTATGTGAGTAAACTTCGATTCACGTTTCAACACCGCCTACGTCTGTACCACGTAACCTC
TGTTCTAGGCTAGCTATTGTGGTCGTTCATTTCTCACGTGACCTCTGTTCTAGGCTAGCT
ATTG
>gnl|Apo_MPI_JGI_Genos_N|11 cDNA; Alvinella pompejana; LEN=336
ACACCAACCAATAACAAACATCATCCTGACACGGAAACGTGAACCGTCCACATTCTGAAA
TAATATTTGGCCAGAATGCCTCCACCGAGTCATAAAGTCATTGCTCTCTCACAAACAGCT
GCTTCTGTTTACTCATTCATCAAGCACCATGACACCGGAAGCCAGGCCTGAGGAGATTAA
TTCAGCTGCGATATAAAGGGCGCTGTTTGTATTACTGTACAAATCCTCCCTATAAGGGGC
ACGATTCAGAAAACACCAGCTTGCATGTCCGCGCGCGCACGCGTGTGTGCACGCCAGGTT
TACGTGTGCCAAGACACACAGCCAGCCCATGTTGAC
>gnl|Apo_MPI_JGI_Genos_N|12 cDNA; Alvinella pompejana; LEN=641
GAGGCCCCCCTCCGACCACAGTACCAGAGCTGTCAGAGCCAAATAAACCTCGGTAGACTC
ATGAATGAAAACCACAACAAGTACACCTACACATACATAGGAGCCACAGTATTACAGGCA
CAATGTTCTACATGACCACGTGGAACTGAATGGAATACTTCGTTTGGAAAAAACTGATAA
CAAACAATGCTGGAGATTAGGAGCAAAGGGGACTTTTTCTCTAGAAACACCTGGATTTTT
AATGTGGAAAGGGTCTTAATGTTGTATTTAAAAAATAGTAAACAAACAATCTACATTCGT
TAAAGAAATAACTTTGACGTCAGTTTCACCTTCTGTGAACTAGCTTCAGGCATCGCCTGT
AGGTAAAAGACAGGCAGTGTGCCAGCCAGGTATGACAAGAAAACCAAACGTTCACCTTGA
GTTTGATGCTACGACTTTGTTAGAGAGAAGACAAGATCATAAGACTACATCGAACACCAC
TAAGAAATACACAGGTAGACAATTACACAGCACCAAGTTAAGGTCTGTTCTCTTCACCAA
GGCCCAGCTGCTGACTGAATTAAAACAGCCTTTAACAGAGAACAGTGGGAACATTCTGAT
AAGGCAGATAACATTAGATACGTCAGAGATACAAGCCAGGG
>gnl|Apo_MPI_JGI_Genos_N|13 cDNA; Alvinella pompejana; LEN=206
AGGAAATAAGATATTGGAAGAATCCGGTGTAAATATTATAGCTGCTCATGATCTTGGAGA
TGCTGCGGAAAAAATTGTTCAAGCGACAAAAAATATAGAATAAAATAGATAAAACTCTAT
GAAACATAATAGTAAGGATAGAAGATGTCTATTCTAGTTGATAAAAATACGAAAGTTATA
TGTCAAGGTTTTACTGGCAGTCATGG
>gnl|Apo_MPI_JGI_Genos_N|14 cDNA; Alvinella pompejana; LEN=430
TTTTCAACAGATGCTGTCTCTAAAACAGACTGAATATTATCATAAGTTACACTACCACCA
AAAGTTAAATTATCTATTCTAGTAGCATTTAGACTAGTTACACCTGTAGCATCTTGTAAA
TCTATAGTTTGACTCACATCAGCAGTAAATGCCGTATTAACAGTAGCAATATTATTTAAA
GTTGGCATAATACTGAGGTCACCAGTCTCACTATCATTTACAATTGTAACATTAAGAGTT
GGGTTATCACCTTCACCAGTCAAAGTATCATCATCATTCAATGAGTTCATTTGATCTGAA
CCATCTGGATTCCAAACTCTTGGAGCCACAAAAATATTTCCAGTTAAATCATCAGGATCA
GCAGTCAAAGTTAGAGCATCTGATGCTTCGTATGCAAGACTATCTATTTCAGATTTAGCT
GCTTCAACAG
>gnl|Apo_MPI_JGI_Genos_N|15 cDNA; Alvinella pompejana; LEN=847
CATCTCATTGTTTAACACTGAGAAGATTGATGAGCACGTCTTTGCTGGTGATCCAGCACT
CAGGGTTGACATATTTGCTCAGACAGTAGAGATGAGTACTTACTTGGTGGCATTTGTGGT
CTGTGACTACAAGGAAGTCAGTGTTGTTACAGAGAGTGGCAAACGTGTTTCTGTTTATGC
ACCTGCTGATTTGATTAAAGAAGCGAGTCTTGCTATTGATGTTGCTCCAAAGATTCTAAC
CTAACCTTCTATGAGGAGTTCTATAATGTGTCCTACTCACTGAATAAATCAGATCATATA
GCAGTACCTGATTTTGCGGCGGGAGCTATGGAAAACTGGGGTCTGATCACTTATCGCATG
AGATCACTTCTAGTCTCTGAACAGACAGCATCTCCCAGTGACAAACAGTGGGTGGTTATT
GTCATAGCTCATGAATTAGCTCATCAGTGGTTTGGTAATCTAGTTACAATGACCTGGTGG
AATGACCTTTGGTTAAATGAAGGCTTTGCCAGTTTCATGGAATACAAGGGTTCTGATTTT
GTGAGGCCAGAATGGCACATGTGGGATCAGTTCCTGATTAGTGCCACCTGGCAGGCCTTT
AATCATGACGGTCTTCGCAGTTCTCATCCTATTTCAGTTGATGTCACAGATCCAAAGGAG
ATTGAGGAAATATTTGATGCTATATCTTATGACAAGGGAGCCTCAATTATTCGAATGTGT
GTCTTTTTTCTTGGAGAGAGAATATTCAGAGAGGGCCTTGAGTTGTATTTAAACAAATAT
CAGTATTCTAATGCTGAGACTGAGGATCTATGGATGGCACTTAGTAAAAAGTCGGTCCAT
TTAGATG
>gnl|Apo_MPI_JGI_Genos_N|16 cDNA; Alvinella pompejana; LEN=369
CAAGTCGGGCGTGTTTTTCAAACGGTGCTATCTTGTAGATTTTTACTGCAGCATTTTATT
GAAAAGTTACCTTACACGTGTGTTCGCCAGTTTGTTAATCTGAGCACTTGTTTGTTTATT
TATTTATTACGTGTGTGTGTGTGTGTTGACTGGAGGTTTATGACGATTCACGGTGAATGC
GGTGTAAGCGACTATTGTTTAACTAAAGCGTTAGAAGTCGATGGATCGGTGTCGATTAGC
AGTGCGTCATTACTCTGTGCCATGTCTCCAGTGATGTTGATTATATTATAACCGCGATGT
CATTGGTTTTCTTCTTCTTCTTCTTCCCACCGCACACGAACAGGCCTGCCTTCCTCAAAG
AGCTACTAG
>gnl|Apo_MPI_JGI_Genos_N|17 cDNA; Alvinella pompejana; LEN=321
TTAATTCCTGAATTCTATCCTATATTAAATGTGAAGATGTGTTTAATTTACTGTTTTGTT
TTCCATCTTTGTGTGATAATCTGACTTGATGACGACATAAGCCAGTCAAATGTCCTAACC
CAGTCAAAGTGTAAAGTTCACGCCTATTCTGGCCGATATGAATCGTTGCGTAGCGCCCAG
CGGGGGGTGTGGTCTTGTCTGGATTGCTCAGCTAGGAAATCTTCAAGGGACCGTGAATTA
TAGATGCCAGATGCCAAATAGAAATAAATACATTTGTGAACGCGTTATGACACACATGGG
CGTAACGTCTCACGCGTCGCT
>gnl|Apo_MPI_JGI_Genos_N|18 cDNA; Alvinella pompejana; LEN=1492
CGGCACCGGAAGTAAGGGATCAATGGCAGCTAAAGGTATAATCAACCAGACACCTGTATT
AGATAATGTCATCAGCAATGTTTTTATATTTATGCTTTTGTTGTTGAAGTATATGACCTC
CATGTAAAGTAAGTTCCTCTAGCAGACAAGTAAAACCTCTGTGGAGTATCTAAGCTCAAC
GACAATATTCCAAACTGCATTTGTATGCTGATACATGTAGATGTTGATAGTGGCTTTGTA
TCCTGAAATAACACCTCGGTCGTTTGTGTTACCAGGTAGAGGAAGTAATGCCGTGTTGTG
TTATATTATTTTTCGAAAGGATAGATACCTTGAGAACATTACATAGCATATGATTTTGTG
CAAACAGACGGAATATCACACATAGTTTTGTACATGATGTAATGGTAAGCAGATAAAGTC
ATGTTGTACATTGATGAAACACAGGCCATATTTACAGAAAGAGCAGATTATGTGATATAA
AGATAAAACACGTGTTAACGTTACACGTAGAGCTGGTTATATCACAAATTAATATAACAC
ACCATCTTTAGAGGCAGGACAGCCATGTTCTGAAATTGGTACGATAAATAAAGCCACCCA
AGTCCATCCGACATGGTAACGAGGAACGCCAATCGATGGCGGATCACGTGACAGCTACGA
GACTGGTTATAGCAATGACGTCATTGGGTCACTAGGATAAACGACGCTAGGCCAAACTGG
CCACATGTCGACGCGTCGTTCTATTATAGAGAATCTCTCCTCTCTCTCTCCCTCTAACAG
GATATCGGTCAGTTCGATGTAGCACGTCAGTCAACGAGAGATCACGTGATAGCTACCGGA
TGACAAACCAAATCGGCCTACCATCGAGAGGTTTAAGTTTTACGTTGGAATGATCAACAT
TTTAACCAACAAACAATGATACACACCGAATGAACCCTGACCCAATTGTGTCAATCAGCA
CATAAAGTACCCGGATAACATTTCAAATTTAGATGACATTAGAATCTCTAAATAACTTAC
CTTAACATATATAACTACAGCCGGAGGGTTCGCTTTACACTGGCGTTGAAATAATGTTAA
TATATTTCGAAATGAAGATACTATTAATAAGGGCGTTTATTATAGACTTCAGATATAAAG
ATTAAGAATGTGTCTAGATGATAGTCGTCGTAAAAATTGGATTGTTTAGATTTTATAAAG
TTTTCCGTGATGTCTTCCTGTCCTAACATTTGTTTAATTATTGTTCCTAGTCGTCGATCA
AATGAAGTGCTGTAACAACGGCGACACACATTGCATTGGACATTTTACCCGAGAAGAGAG
TACGATTTGGCCCCCTCCACTCCTGCTTGCTTAATAGCAACAGGTAAAAAAAACATTTAT
TAATGGCTTACCAGGATAGCAAACTACGGGATACAGGGCTGAGTCCTGGTGCTATTCTTC
TCTTTACTCCTATGGTGCCACGTTTATCAAGTCTAGTTTTAGACACGTGGAG
>gnl|Apo_MPI_JGI_Genos_N|19 cDNA; Alvinella pompejana; LEN=1169
ACGCAGAGTACGCGGGATTAGGCTTATGTCAGTCGGCAGTGGCAGGCACCTGACGTGCTA
AAGTCCGTACAAAAGGCAGATTCATTCTCAATGAATTGCTAACTGAGAAACGAAAATTTA
ATTTAAAGTGGCTCCCTCTCCGTTATCATTGCCGCAGATAGTGGCAGCTAATAGGCTTTA
ATTATTATAATAAATTGAATAGATGGCGCATTCGTTTTGATTTTGCATCCAATTTTGGCT
CTTTCCAGTATTTCGTGCTTTTGAGAGTTTCTCTCCAGACGGTTTCTACCGGTAATTACC
AGGAGAAATCCCCCGCGGGAAAGACTTGTCAACGCCAAATGTGTCAATTTGTCTTAAGAA
GATAACGAACCGTTGGTTCGACCGCAGAACCTCTGTGAAGTGACGTTTGGGTTAAATAAT
TGCATTGTAGTGTCTTAGTAAAGTCGTACTTATCACACTGGCAACTTTCATTCAAAAAAT
CAATCAAATGGTTATATACACCAGACTGTTTATTTGTATATGTTAGACTACGTGCTTAAC
TGCATTTGGGAAGTGTTTGTATTTCAAATATTTTCCAATGCATTTGACATTATGTCTGAT
GTGTAAGTGTCTACTTTGTCCTCTAAACTCAGCTGAAGGTCAGGGATTTCACAGCGAGGA
CGTCATTAGCTCGATGATTGGTTACCAGAAAAATAAATGGCCAGAAAACCGAGCTCCGTA
TGCTCGCAGAAAGACGTGGAATGAGGTTGAATCTCGGCTTGATGAGCTTCTGTAAAGAAT
GCTGCTACAATTGATTGTTTTTTGCAAGTCGATCGATACGGGAGCCTTACGGACAGAATC
CTGTCGTCAGCCGCGTAAGGCATTCCACAGGCTGAAGTCTCACCTCGACTTAATCCGGAT
CTGTTTATCCGTACGGTCAATATTTGTCGACTTGATTGCCGTCTGACCCCGACGTCCTGC
TGATCGCGTGCGTTTCGTAACGAGCTCGGCAGTTATTAGCATTTTATAAACAACAGCTTG
CTGGTACGAACTTCTGAGAGATTTGGATGCTTGGAGCGTGACCAGTGTTTGGCCTGGTTA
CCCAGTGCATGTGTAGAGGTTAACACCGGAGTACTCGGGACACGTCAAAGTTTAACTCCA
GGGGTATCCGGTCTCTGCGTTGATACCAC
>gnl|Apo_MPI_JGI_Genos_N|20 cDNA; Alvinella pompejana; LEN=300
ACGCAGAGTACGCGGGTGAAGAACATCCGAGTAGTAACGTACGGTCGCCAGCCGGACACA
CTGACGCTTGACATAACGTACGGCGACGGAAAGTGCAGCAAGTATCTCATCGAATGCTGT
ACGAACGGGCAAATAGACGCCATGTTCAATGAATGTGTTACTAGCCCGAGCTGCACAGAT
GTTTCCATCCACTGCTGCATCCCTAAACAGGACATGGAGGGGTGAGACAAACGAACGAAC
GAACGAACGAACAAACAAACAAACAAACCTGATTAATTGACCGACCGACCGACCGACCGA
>gnl|Apo_MPI_JGI_Genos_N|21 cDNA; Alvinella pompejana; LEN=370
CAGTTTTTTCCTTCCTCTGCGTGCCTTGTTTTGACCGTGGCAGGATTTCGTTCGGCCTTC
ATACGTCGTTGCAGATCAGTTCAATCAAATTTGCTTCAGTCTAGCATTAGCCAGTTCCAA
ATCCGATTCCATTCCACGCATGTGCTCGCCGGACACTCATGTGTGTTGACAAATTTGAAT
TGATTAGAGAATAATGTCTTCGCGTAGACCCGACGTTCGCTAGGAATGCTTTCAAGCTAT
GTTTAAATTCCATATGAAGATGTTTAATTGTGCACCGGTTCTTGCAGAAATAATTTAAAT
TCAGAATATGGACCTCTACACCTCTGTCTGTATGTCTGTCTATGCCTCCCTGCGTACTCT
GCGTTGAATA
>gnl|Apo_MPI_JGI_Genos_N|22 cDNA; Alvinella pompejana; LEN=449
AGATCCAGGCGTAATCCATTAGAACAGACTCGGTTAATTAAGAATTAAACAGATAACCCT
TCGTGTCGTTATCATAACCATCTGAAAGTAGATGGCTATTGAATGAACACCGTTATAACT
GGTGGATCAAATAATAATAATAATGATATAAGCGGCCACACTGAGGCAGAAGGGCAGGGA
AGGAGGGCCACCCCACGGAGAAAGTTGTATGCACGTGTCGGGGTGACAGAGCCAGCTCGT
GCTTGACCTTCTCACAGCAAGCGAGCGAGCAATCAGACCATAAAACGGTCGTACGGATTG
GGTATCCGGAACTCGGATAACCAACGACATCTGCCGAAAATACAGACAGACAGACAGCGA
GAACGACAGGAAGTACATGGCCAACTCTACCGACCAGATCCATATTTACACAGACAGACA
GACGGACGGACNNNNNNNNNNNNNNNNNG
>gnl|Apo_MPI_JGI_Genos_N|23 cDNA; Alvinella pompejana; LEN=684
CAGGTCCCTGTGTTACTGGTGTGGTTGGTATGAAGATGCCTAGATACTGTTTGTTTGGTG
ACACCGTTAACACAGCGTCACGAATGGAGACAACAGGAGTTCTGCTGTTATGACCAGTTA
TTTCTCGTACCACAGACAGTTTCTGTTATGTTTCTGGACGACATTATTGGTATTCCTATC
TTTAGTAATTTGTTCTCTGTTTACTTACGGATGGAACAGCGCTAAAAATTCACTGCAGTC
CACAAACCAAGGCAATTCTAGATAAACTGGGAGGATATTACCTGGAGGAACGCGGATTTG
TGCTTGTTAAGGTACCTGAAGCTACACACGACAACACGCCACTACCTGTACCAGCAGGCA
ACTACTTAAAACTACCCACAGCTACGCACAGCTATCCACACTTACCCACAATCATGCATA
CGCTAACGTATACACATGTTCATACATAGAGTGGCGTAGTCAGACATACCTACACACATA
TTAATGCTCACATACATACAAATACATACTGACCCGCCATCATTCATGCCTATCTTCGAA
GATGATAAATTAGTTCAGTTCATTTTCACATTAGACACACATGCACAATCTATACCACTC
CACACATAGACAACCCTTCATACATCTCTAGGGTCATTGATCTCTCCATATACATCTTGA
TACATATCGGGCTTGGAGACCCTT
>gnl|Apo_MPI_JGI_Genos_N|24 cDNA; Alvinella pompejana; LEN=542
TCAACGCAGAGTACGCGGTGCAGTACCAGCTGGCGTACCAGAACTGGTACAGGCCAGTGG
CTCCCGCGTCTTCATAAAATATTTATGCCTGTACTTCGAATCGGCGTGGAAGGCAAACGG
AATGGAACAACTGAATACGGAAAGAGAGAGACGGAGAACAGGAATTGTAACCTTGCCACT
TCGTCACTGGTTGCAAGAATCGTAACCTGTCGGTTCGGCATTGTATGGTAAAAGGCACGA
CATTTACATGCGATGACGCCGTGAGCAAAGCTTGGTTGTACGACAAGAAAGGTCATTTGC
AACAGCAAACGGGCCTTCCTATAAGCGCCTTGTTGATGCGTTGAAACTGAATGTCACAAC
CGTGGTTTTAATTACCGACTAGAAACGGTTCTCAACAACAGCATTCCTCGGCCACTCAAG
GAATGTTACTCTTAGGCTCGACATTAGAAAAACCGTCGCAGAATCGCAGTTTTTTGCCTA
TCAAACGGACAAATGAATGAATTTCATTCCTTGCTGGAAAAAAGTGGCCGCAAACGGCGA
GA
>gnl|Apo_MPI_JGI_Genos_N|25 cDNA; Alvinella pompejana; LEN=502
ACTTATCAATATTTATAGTCACAAGACCAAAACGATCGGTATACTTTACATACAGAAGGA
AGGAAGTTCATTATTCTACTTAGAAGAATGGCATTTGTTTAAACAATCACCAAGATAGAC
ATTCTGGATGAAGATGGACAACAGACAGGAAGCACCTCGTGCAGGCCAACCGAACCCAAC
GATGTCGTGGGAACGTCCATGGGACATAGAAGAAATGAGGAGACACGCCGGCAAATGGTC
ACTGGCTGCTGATGCTGGGATACTGTTATACTTACACAGCTTCTCCCAGGAGTTGCTAGC
TCACACTCACAACCTCCAGGAACAACTAAATGAAGTCAGCAGAGAAACAAAGTTGACAGG
TGTGAGGATCAATAATGCTTTCAATGACTTCATCATGCTTGCCAATTCACAGTTTGTTGA
AAATAGAGTCTATGATGAAGATGTAACTGTGGACACTGTAGAGCCATCAGCCAAAAATGA
CATCCAGGAGAAGACACAAGAA
>gnl|Apo_MPI_JGI_Genos_N|26 cDNA; Alvinella pompejana; LEN=800
TGTTACCATCTCTTGATGTTTTTTGCAATTCCCTGTAAGCCTTCTTGGCATAATCTTATA
TCTTTCAGATAGAGAAAATTTAAGTAAATTCAAATCTTTATAATCTATAAATCCAATCTT
CTGTTCGCAATATCTACAATATCTTTTTTTAAACTTTTTTCTTTCTGCCATATTTTTTTA
TCTCCTAAAATGGTATATCATTATCAATATCTATCTCTGGAACTTTAGGTGTTGTTGGGT
TGCTATTCTGTTTAATATTTTGATTTTGAGGCATATCTCCAGAACTATTTGCTCTTCCCC
CAACCATCTGCATACTATCCACAGTTATAGAGTGCTTTGCTCTTTTAGAGCCATCTTGAG
CTGTCCATTGCTCTAAAATTAATCTGCCTTCTACTAAAATTTTACTTCCTCTTTTAAGAT
ACTGGTTAGCAATCTCTGCAGTTCTTCCAAAAAATGTCAAATCTATAAACATTGTTTCAT
CTCTTTGCTCACCATTCGCACTTTTAAAACGGCGATTTGTAGCAATTCCAACCTTACCTA
TCGCCATACCACTTGGCGTATATCTAAGCTCTACATCTCTTGTTAAATTTCCGAGTAATA
TTACTCTATTATACATTTGTAAACTCCCACATTTTATCTGTTTACCTGCAATTTATAAAC
TACTTGCCTTTACTCTTGTCAGAGTTTTCATTGGAAGATTTTGAATCACTCTTTTTTGTA
ATTTTTTCTACTGCTTTTTCAAACTCTTCAATCTCTTTTTTTGTTACATATTTAACAGTC
ATAAATCTTAAAATATCTTC
>gnl|Apo_MPI_JGI_Genos_N|27 cDNA; Alvinella pompejana; LEN=535
AAGTAGTCACTGTTAGAAGTGATCTTATAAATTCGAGGCACCCGTGGATCGCCTCTGGAT
CAATTTCGCCAACGGATGTCATATTTTGTAGCAACAACGATATATATACACACACCAGGA
ATTTAAATTGCACTTTCAATCCCGACGAAGTGATTAGCAATCTGACAACATAATGTCGTT
TAGATTTCTTTTACTTTAGATTTGAAATCCTGGCTAGAATCGAGTTTACAGGAGTACCAG
AGCTTTCACGTTGATTATGGTAAAATATTGAAGAACGCTTGTGGATTTATGGAAGGACCG
GTGATAATATCAGTGTTCTTAATAATGCAATGTTATAAACGCTACAACTCCTCAAATTAC
CAGTTATATGTGTACGATTACTTCGAATAAACATCGACAGGCCTCTCGTCATTAAACCAG
GAATCAGTAACAGCAGTTCAGTGACGACTGATAATAATATTTTTCATTTCATTCAAATTA
GTGATTATCGTGTAATAACTTTGCGCTGTAGAGTACTTAATTCCACAAAAAAAAA
>gnl|Apo_MPI_JGI_Genos_N|28 cDNA; Alvinella pompejana; LEN=256
TTCGTCTTAGAACGGATCTTTAAGCGTAGACAAATGAAATCAAATAATATTAAGTCATTA
CTTACTATCCAAACTCATCCACTCAACTAGCTCTTTTACCTTAACGACTTCATTGACTGA
TTGATGATATGTTGGCTATTAAACATTAAATCATAGCGCCCGAAACCGAAACGAAAACAC
CCGACGTCGTGCAGAAGTTATGAATCCTAGCAGCAAATATCTTACTTCCAAGCTATACGT
AGCACACAGCCTCAGA
>gnl|Apo_MPI_JGI_Genos_N|29 cDNA; Alvinella pompejana; LEN=317
GCGGGCCGGATTTTTCTGGCTGTGGGTCGGTGTTTTACGGGGCGATGGATGTTCGTCAAT
ACCCCGCGAGGCGTGACACGAAGAACAAGACTTTTATTTGCCGGTAATCGGCCGAACTAA
TCCGGTTGTTGGTGTTCTTATCTACGGACGCCGTATGACATTCTACTTGGCCCGGGACAA
ATCTATTTGGCCGACTGAATTAATGCGACCTGTGTTATATGTCTGATAGTGATTTGTTTA
TGGCCGTACTGTCGTGTGCGCAGATGTGTTTGTGTGTGAATGTGTGAGTGTGGTATTACA
CACACACACACATATAT
>gnl|Apo_MPI_JGI_Genos_N|30 cDNA; Alvinella pompejana; LEN=240
AGGGGATCGTGTCCTTTCTTCGTGTCTTTCCGTTTTGACAACATTCTCAATGTTATCTGA
TTCGGTTTGTTCACTGTTCGCTGTGTGTCTGACAAATATGATTGCTTCCTTTGGCCGAAG
CTTTGTGCCCATTCTTCCTGGACTAGGCGATGTTGTTGACGTATTCCCTTCACCGCAGTA
TGCCTTCCAAGCTAGTCTAGTAAAGTCGTTGACCAATAAATTGTGAATCGGAGAAAGTAT
>gnl|Apo_MPI_JGI_Genos_N|31 cDNA; Alvinella pompejana; LEN=208
TATCAACGCAGAGTACACGATCCAGCTGTTAGGAACGAAGCAGGTGCCCGCGTGGATAGA
GGAATAAAGGAAGGATTCTCGTTACGTCTGCCCCGAAGATGTGGGCGCAGCGTACTGAGA
TCCACGACAGTCTCTCACTACAAACTGTTTACTGTTAGACGAATGCCGAGTGATAGACTT
TAACTCGGCGATTTATCGGCGACCGTCA
>gnl|Apo_MPI_JGI_Genos_N|32 cDNA; Alvinella pompejana; LEN=379
AACATGGAGGACATCAGTAACACCTAGTGATAGAAAATACGAATGTTATCATGCTACTAC
TAACTGCACACCTGTATACAAGACATTAAATTTAAACGTCCGGCAAGAGGATTCACTCTC
CTCTTAAACGACTATCACAGAAACAGAAGTAAACACTGATGTGGACGTTGTTAATTTTAG
CAGCTCTGTAAATCCTGTCTGCCAACAACGCACACTGCCTTGCTCAATTCTGAATGAGAT
TTTCGGAAGTACAGTTGAGGCTCTTCATAAGTAAAAGTTTTACTTGTTTGATGGTAGCTT
TTGGGCCGATGCTGCTAACAGGAAAAAAGGAAGGTTCTGTAACATTACTAACTGTTCACG
TCTAAGGCTCTACCGGTGG
>gnl|Apo_MPI_JGI_Genos_N|33 cDNA; Alvinella pompejana; LEN=501
TCTTTTTTCAGTGAAAACACCTGCTTAGTGTGCTCTGTTTGATATAGACTGCTTGCACTT
AATTATGCCTAATTACTGTTGGATTTTTATCTTTATCATTGTTCAAACGAAACAAGACTC
CTTTGATTAAAGCAAACCAAGGAGACAGCGAAGATGATTGAGAAATGTTCTGTAAGAAGA
CGTGGCCGAGTCGTGTTAGTGTGTATTTACGTATTTGTGTTTACGGTGTTGCGTGTTGGC
TTAGGGTTATGTTGGGTTAGTATGCGGCCTTTGGCTTTTGTGTGTTTGTGTTGGTTGGCC
GTATGACACCCGTCTATGCGTCGGTACGTGTGTCTGTGTTTTTTTGTTTTGCCAAGTTCC
TTCAAACTTGTTGCCACGTCACGCAGATCGTCACGTGCCAACATAAATGTAACTGGCCAG
TTATTGGATGTGGCAGCACGTATTCGGATTAAAACCAATCGATAGAGGACGAACCCGCTA
TCGTTGTGCTTGTTTATGACA
>gnl|Apo_MPI_JGI_Genos_N|34 cDNA; Alvinella pompejana; LEN=248
ACACATACATACATACACACACATCAAAACACACGCCAATACACACACACATACACCCCA
ATACGTTCTTGTATACAGATGCACGTAACCTTATCTGATCAAGCAATAAAACTAGATTTA
TGAAGGCCGACCTCCTTTGGATACTAGTAATCTTTTAATCTTGATGAACTCTTTCAGGTT
CTTTCTAACCAATAACACTGGCACACGCACGCACACACACAGCCATTCACACATAAGTAC
ACACACAC
>gnl|Apo_MPI_JGI_Genos_N|35 cDNA; Alvinella pompejana; LEN=679
ATACTCAGCCGATTGTTTCAGTTTGTGGTCGAGGTCTCTGCATTGGGCAACTAGAGCTTC
TTTCTTTATGCTATGTGGCTTCACCTACAACGACAGCATCACCAATAACAGCGTCAATGA
CAACAATCGGATGGATGCAATCTGACTGCACCTTCATTTGGGCCACACCCAAACACAACC
ACTTCACCTACACCACCCACCTCAAACCTTCCATAACTGCATATATTTCTAGATCCTATT
TCCATAGAGTATACTTATGCATGTACGAAATACCCGTTGTCATAACGACTTGCTTGACCT
TAACGTGGATGAAATTTGGAAGAAAGCCACTAATGACAATGGTCTTGTTTCTGATCAGAT
CAAGACGTTTTCAAAATGAACAGATGGAACAAACAGGCCCGTGCTTTTCGCTCAAATAGA
ATCGACTTTTTTATCTGCACTCTGCCGCTGTTCCGTTTTTGTTTTGTTTTAACAAATGAA
AAAGAATGGCAAGATTATAAAGGAATGGCACGAACCTTGAATGTATCCATTTTCTTAGTC
ATACATCATACGATGTCCGAAAGAGCTGAATCAACAACAAGACAACCTTCGTAATTTCTC
TAGGCAAACTCCAGCAGCGTTCGGTGGCTCGTGTCAAATGGTTGACCTGTCCTAGGCGTG
TGTGTGTGCGTGTGTGTGT
>gnl|Apo_MPI_JGI_Genos_N|36 cDNA; Alvinella pompejana; LEN=498
ACGCAGAGTACGCGGGTATCTGTAATCGTCAAAAGAGAATATTTGGATTAATGCCACATC
CCGAAAGGGCAATAGAAGATATTTTGGGTTCTACGGATGGAATTAAGATGTTAGAGGGTC
TTGTGGTTTGATAAGACGATATCTGTTATTGATAATCACTCTCTTTACAATGTTACATTC
AGAACTGTTTACAAATGAGATAATAGAGTACTCTTATGTCCCCAAAAAGGTATATAAAAA
ACAGGTTTTTCCGATAAGTTTTTTAAGTACCACTCGCCCAACGGGAAAAATTTTATTTGA
CTTTGGAAACCAACAACCCGTAATAAAAGATGCTGTTATAATAAACAACGGAACTAAAAC
TTTCTATACTTTTTATTTTAAGACGACAAAAAGTCTATTTCAAATCCCCTCTATTACGAT
ATCTTTTGGTGATAAAGTTGTAGAACTTGCGGGGGTTAGAATACCTGTAAAACCCTTGCG
TACTCTGCGTTGATACCA
>gnl|Apo_MPI_JGI_Genos_N|37 cDNA; Alvinella pompejana; LEN=253
CTGAGCTCATATCATCCGAAGTGTTCACCTCGCTTCGGCCGCAGAGAGCCTTAGACACGG
TGGAATCGTTCGGCAGGGCGGCGACCCAGAGCCCAGCCCAATCCTGGTAAGAATGTCCTT
CATTATTTATCCGATGCCGTTCGTGTCAGAACGGGCGGGTCGTCTATCGTACCGAATTCT
GTAGTGATAGCTTAAATAATTCAGTGCAATACGGTGCCTTCAATATGACTACGCATGGGG
CCAGTGATTGTTG
>gnl|Apo_MPI_JGI_Genos_N|38 cDNA; Alvinella pompejana; LEN=663
ACTCACTCACTCACTCACTCACAACGACTTGACCTATTTGCCTGCTTCTTTGCCAGACCG
ATAAGCTCATTCACGCAGCCACCCACTCATTCATTCGCTGACCTGCCTGTTCCTCTGCCT
GACACGTAACCGGACAGTAACGAACTATGATTACCAGCGACCAGTAATAATATCCAGGCC
AGGCAGGCCAATGAATACAGCCGGGCGCAATCAGCCCAATAAAGAACGGCGACCCTCAAC
ACGTAGCTAGCTCACTTACAAACTGGTTCACTGCATTCCAAGCCGAACGGAGTATAAATA
AATAAACACACGACCGACGGCCGGCCGCTGTAACTAGCCAATTATAGCCATCGGCCATGG
TAACGAAATCATTGGGTCTGTAGGCACACGAAATTAACTAGGGCACAGGCAGCAGGGATG
ATAAAATCCTCGGCTTGGGCTACTTAACTCGTACTAGACGCGTTCCGGATCTGATCCGGA
ACGATCTCCAGGCACACCTGGAGGCTACTTGCCAACCCTACCATATCAATGTCGTTCGAA
GCACGCTGGCTTCAATAAATGCGCCGAACTGTAATAACAAGGAACAATTTGTCGTTTGTT
TGCATACCGTCAGACCTGAGGCCGACAGTGGCGTCTTCTAGAGTGACTCTGGTGTATCAC
ATA
>gnl|Apo_MPI_JGI_Genos_N|39 cDNA; Alvinella pompejana; LEN=508
AACGCAGAGTACGCGGGCGGTTGGGCGGGCGAACACCCACAAAAGGATGCTCCCATTACA
AAAAACGCGCACCTACAAGCACATACATGCATACCATACAAAACATACAACGTAACCTCA
GTAGACACGCAAAGGATACACACTCCTCGATAAACAAACAAATAATACACACTCAGAAAA
TACACACGTCTCGCTAGGACTGAGCAAAACAGAGTTACCTGCTCTTAACCCGTGTGAAAT
GTTTTCGATAGACAAGTACACATTTATGGCTCGTTCGCGAGCGAAACGTGGATGTTTAGC
GAAAGTTAATTTGCTGTTTGAACCGCACTAACTTTAGACTGATCACGTGCCCGGTTCAAG
ACGGCAGAATGACACGATTTGGACGAGTGTGAGAACATTTGCCGATGAATTCTCACGGAG
AGTCGCCTTCAAGGACAGAAACATAATCAATTACGAAAGCACGGCGCGGCACTTTGAAAC
GAAGCCACGACCCCGCGTACTCTGCGTT
>gnl|Apo_MPI_JGI_Genos_N|40 cDNA; Alvinella pompejana; LEN=388
GACGGACGGACGGACGGACGGGTGTGTTTCTTAATAGGATTCTTGTTATTCAAACGTGGC
GATAAATGTCGCCAAATAACCAAAACACAGCGTCTTCCTGCAGCGTGTTCAATTCAGTCT
ACGTATTTTCTAAGAATGGCGCAGTTTAGCCCAACCAAACTTTTACGAATTTCTCAGCCG
ACTTCGTTGAAGCTGGGACAAACAAGAAGCCAGAGGAGAAGGTCACCAGCTCTGTCCAGC
ACCGGAGCTCAGCTCCGGCGTCACGTGGTTCACTCGTTAACGACAAGCATTTCTCTCTAA
TTACCGATCGGATATGCTTCCGATGATGGAAAGATGGCACCTTTTTGCTGTTCGACAAGA
TTGGAACGAAAAAAACAACAACCCACAA
>gnl|Apo_MPI_JGI_Genos_N|41 cDNA; Alvinella pompejana; LEN=340
CGCAGAGTACGCGGGCAGCCCTTTAGTAAGCAGATCATGCGTGAAGGGCTCAGTTTTACC
TGGCCGCTCTTTGTGAAGTCCATCTATACGCTTAAAGAGAAAGCGAGACTGTTACATCTT
GCCTCCAAAGAGAAACACAAACTCAACCTCATTCAGCGTGAGGCAGTGGTGGTAGGCTCT
GTCGCACAGCTGCGTTACCTTGAAGCCCTGCGTGGTGCACTGGAAGCGAAGAAGCACTCC
ATTATGCAGACATCGAAGACGACAAAGCTGATGGTCAAAGAGGGACGCGCTGCGCCAAGT
GCGCTTTTTGTGCTTAACAGCCACATCAACGACATCGATA
>gnl|Apo_MPI_JGI_Genos_N|42 cDNA; Alvinella pompejana; LEN=475
AGCAGTGGTATCAACGCAGAACATTGATAGATAGTACTGGGTATGCCCGGTGTAAGGTAG
CCCGCAGCACGGTGAGACGATAATTAATTGCCAACATTCATTATTTATTCTCAACAAACG
AAACGATTTCACGTGTCAGTAAACTGATACTGGGCTGAGTTTTAACAACACATTTATAAC
TTCTATCAAATACCAGTGTTTTCCATTAAATTAAATGTATCTACAAGTAGCTAGTTGGAC
AACATCAACACCTTGTCTAATAATATTGTTCTTTTAACACGGATCTATTTTAAAATTCCA
AACAGACTATTTCACACGCGTGCACACATGCACAGATGTGTGTACGTATGTGTCAGCTGT
ACGCATGTGTCGGTGTAGGTGTGTGTGTGTACATCTCAGTGTGTATCCGTGTTTGGTTGT
CTCAGTGTCGGTGTGCATTATTGTGTGTGTATGTCGGTAGGTATGTCAGTGTGTG
>gnl|Apo_MPI_JGI_Genos_N|43 cDNA; Alvinella pompejana; LEN=343
ATAGCTAACTCGTGTTAATCTCCAGTGATAAAAAGGACACGTCTGTAGCCAAGCCTATCT
TTCTACACACGACTTGAATAGTAGCCAACATTTCAATGGTGCTGGCTATGGCCAGCATCA
ATATCCAATTACTCTGGTGGTTGGTGTTTCGTATGAAAACGATGCTCGTCAACACTGAAA
ACAAGTCGACATTTTGTAACCGGTATAACACGTGTTTCATAGCAGTGTTGGCCAAGCTTT
AAGAATTGTTCAATCGTTTTAGGACAAAACCCTCGAACACTGATGCGTGCATTGGACGTG
TAATTAAATCGAGTTATAGTAATGATACGTAGCTAATATGCTT
>gnl|Apo_MPI_JGI_Genos_N|44 cDNA; Alvinella pompejana; LEN=449
AGATCCAGGCGTAATCCATTAGAACAGACTCGGTTAATTAAGAATTAAACAGATAACCCT
TCGTGTCGTTATCATAACCATCTGAAAGTAGATGGCTATTGAATGAACACCGTTATAACT
GGTGGATCAAATAATAATAATAATGATATAAGCGGCCACACTGAGGCAGAAGGGCAGGGA
AGGAGGGCCACCCCACGGAGAAAGTTGTATGCACGTGTCGGGGTGACAGAGCCAGCTCGT
GCTTGACCTTCTCACAGCAAGCGAGCGAGCAATCAGACCATAAAACGGTCGTACGGATTG
GGTATCCGGAACTCGGATAACCAACGACATCTGCCGAAAATACAGACAGACAGACAGCGA
GAACGACAGGAAGTACATGGCCAACTCTACCGACCAGATCCATATTTACACAGACAGACA
GACGGACGGACNNNNNNNNNNNNNNNNNG
>gnl|Apo_MPI_JGI_Genos_N|45 cDNA; Alvinella pompejana; LEN=2054
AACACAAACTAAGGATCTTAGTGTGAAATCAGCACAAAATTCATTCCAGTGTTCAAAGAG
AGAACAACTCTCCACAGATACCTACTCAAGATTACAGTCTGAGACCACAGCACAGAATGG
TCGAGCCAATACAAACGGAACTGCCTCCATAACAGAACCAAATGTTTCCATGGTAACAGT
AACAGGAAGCTTCATGACGTCAGTCAAATCTCACATCCCAGGGGCCGCCACTTGTTCTGT
GTCACAGCAAAGGTTGAAACTGCCTTGTGCCACATGCCTGGCCGTCACCATGGAAACACA
GACATCATCATCATGTGAAATGACAAGTCCGGTATGTTCACAGACTTGTAGAAGTGGTGG
CATGATGGTGGAGCCATCTCTTGCCATTGAGAAACCTCGGTCCTTTAAAACAAAGCATCA
ACCGATGGATTTGCAAGCATCCACACCAAAAAGACCTGATCAGCCAATAACCACACATCC
TCGGACAGAAATCAGTCAGTGCTTGAAAGTGGACCCGTCAAAATCCTTGACCAAGACCGC
AGCCACAGCTGTGACTGACGTGCTTTCGGTTGTTTCTAGTTGTTGCCTTGGTAACAGACA
CGGCTCTCCATCCACACCGTTACAAGCTGGAAGCCTTCCCCTTCTGCAGGGTATGGTACC
TCTGTACCTCTCGGTGACGTCATATGGCACATATCAAGGCCAGAATGGCCAGCAGGCAGA
GGATCCAGATTTCGTACCTCATGACAAGGACACAGCAGTCCCTGCTACCAGAAACCATTT
GCAGAGGAATCCCCTCAGTTTACTTAAGCCTTCCTCTTTAGAGTCTTTCTTCTCTAGTCA
ATGTCTGGGTGATCCAGTAGCCCCACCGTTCAGTCAGCCAGTTCCTTTGTATGCTGTAAT
GGATCCGTTTCATTTGTGTAAGAAGGATTCACATCGTCATAGTAATAGGACTGCTGCCAG
CGAGATGGTTGCCATGGCAACTCGGCAGTCTGACTGTGCAGAAGACAAGCCTATTAGAAA
GCCTCCATTAGGAAGGGAAATGCCTACGGCTAATGAAGAGGACGCTGCCAAGGCGGACGA
ATTAAAGCACTTCATGTCGAATACACTCACTGCTGACGGCGTCCAGTCACCTGGAACCAC
GGAAGCTGCCTTCAGTGAGGTCACGCTGACAGCCATAACTGATCCAGACAGCGAAAGGCC
AAGAGCATCAGCCCAAAGTGGCACCTTGCCTGCAGACGGTGGTGTGTTGGTGCCAAACTG
CCGGGATCTTCCACGTGATAGGACGATGCCAGATCAGAGAGTGGTGCCTCTGATTGGTGG
CATGGCGCCAACGTCATCTGGTGCCAGCAGCCAGTGTGCCGTGTCTTCTGTAAGTGGGCC
AAGTTTGAGTCAGAGTGTCACAACATTTAACGATGTTCAGTCGGGTCGGTCAAAGGAAGC
CCAATCTGTGGGCACCTTTGAGCAATCATCCACTTCTCTGACATCATCGGCACAGTTAAG
TGTCAGAAATTCCTCAACTAAAGATGCTGAATCCATTGTTCCTGGTCGTGCCTCACAGGC
ATACAAACATCCTCCACCATCGTCTGATGGAGTGAAGCATGCCTGTCCCAACCGAACCCG
GAAGGTGATGGTTGCCTTGGAAACAGCTAACACTAGCAGCATGTCATCGGTTTCATCAAG
CTCAAATTCTGCTTGCCGACCTTCAGTCAGCACCGACACAACAAACGGTTGTACTGATCT
GCCTGATATTTCCAGCATGCTACAGACTTTGAACAGTCAGATGTTGAAGTGTACAAAATT
GTTGTCAACGGATTGTGCTGAAGTCAGCTCAAACAGTAGCAGCAACAACAAAAGGTCAAC
GAAGCACGACGCCACGAGGACAAACTGGCACAGTCGCAGCCAGTTCCGCTGTCTTCCTGG
CAGCAAAGACATAACCATGACAATGTACACGCCTGACAGCTGCGTGCCAACCGAATTCAT
CATCAGAGGAGACAGGAAGTCACCAGTGACAGCAACTCAGGACAAACGGGATGAACCAAG
GCCAGCTTTATCTG
>gnl|Apo_MPI_JGI_Genos_N|46 cDNA; Alvinella pompejana; LEN=725
TGTGTGTGTGTGTGTTCTAGCCTTTATAGAAATTGTTTGGGATTATCCAGTTCTACGGCC
TTGTGTACGTTGAAGTCTCCCATAGAGTCGGTGTTCGTTGTGTGTTGGGTAACAGGTTTC
TTTGTCCGTCTGCTATTACTGTTTCTTCTTTATTCTAATTAATTGGGTTATGGTTCGAGC
TGCTCTGGCATAAGGTCTCATCTTTTGATAGTCATAAATAGAAATGTGTTATATTCCTAT
AATAATGATGATTCATTGAATAAAATAAATAGCTTACCGACCGAACACAAGACCAACTGA
CCACCCACAAGACCGACTCACTCACTTGATCATTGACCAACACTTTGACTAACTTTTAAA
CTGACTGAGTCACTGACAAACTTGCAAATCAATTACGTAGTCGCTCGTTTCAACTGGAAG
ACCAGCCTGATTGACTGAGAAAGAGAATGACTTACTTACTGACTGGTTCACCAGTCCACC
GATTTGCTGATAATCACAACTATTTAAGCACGTAATATCTGTTTGTTTTCATTACTATTT
AACTTCTGAATGTGCAAATCCTTGAAGTAAGATATTTATTATGCTACGTGCTTACTGCTC
ATCATGTCACCACCTCTCTGGCTTAACGCTGTGCACTACCAAAGCTCTATACTGGTGGAG
CCAGTGTATGTAAATTGTTAACTGTTGGTTTGTTTCTTTAAAGATCCAACAACAGCCTCC
ACAGT
>gnl|Apo_MPI_JGI_Genos_N|47 cDNA; Alvinella pompejana; LEN=368
GCATATTTTCTAAAAATTGAATCACATGTTGACGTATATTTATTATTGGAGTAGACTCCG
GGCACTGACTGATCAAGTACCTGCGAAATGAAAACTGAAATTGAATTATACACATTTCAG
GTCGTGTTACGTTGGTGATGTTCTGGTGAAACTGCATGACTTCGTCTTAATCAATAATTC
CGATTCCGATGGAACTCTTGCAGATTGCTTCATGGCAAAGATAATTGATTTGTATGAATC
AAGTAAGTTGGGCATCATTTTAAAAGCATCCCAGAATACTCTATGATTTTCCGGCATTAG
ATATACTACCCCCTAATTACTGTGTTCCAATTACATATTTATTGTTATATCAAAATTCTA
TGGTCAAT
>gnl|Apo_MPI_JGI_Genos_N|48 cDNA; Alvinella pompejana; LEN=646
AAAAATCTACCATCTTGGAGGAGCATCTTAACCCTATTCTCAACCTCTATAAAGTGGATA
TCCTCCAATTCAGACTGAAATTTCCCCCTTGTGGCTACCAATGCTCTATCTAAAAACTCT
AAACGGAACTCCTCAATAATCTCTAAGCAGTAGTGGGTGGCTAGACCAAATAGTGTATCT
ATATTTAAGACCTCTTGCTTTTTTGGGATATCCTGTCTCCCGTAACTCTTAAGCTCTATC
TCTCTCTCCTCTATCTCCTCCTCTCTCTCTACCCTATTTGGTATCAACTCCCCATATAGA
AAACTCTCTCTCATATCGAGAATATCAAATATAGAACCCCTCTCCTTCTTTACAACTATT
AGAGTATCTATGGCACGGGTCAACGCCACATATAGCCGATTTAGCCTATCCTTATGGTGA
AGTTTTCTATTTAACTCTAAACTCTCACCATATTCACTATCGATATGCTCCCTATTGCCC
ATTCTATATAGAACTCTATCTACATATAGATTGTCATCATATCTATATATTAGCTGTGAG
GAGTCCCCCTTCTCCCTCTTTAAGATATCCATTACAATCAGATGTTCAAACTCCAACCCC
TTTGAGCTGTGGATAGTCATAATCTGCACCCCGCGTACTCTGCGTT
>gnl|Apo_MPI_JGI_Genos_N|49 cDNA; Alvinella pompejana; LEN=1148
TGACATGGATACACGCGCTCGGGCTTAGTTTCTAGCGGTTGCATTCCCTCCTGAAGCCGC
TTTCATGCTCAAAGGGTTAACAGCTAGCAGCTCCAGTCCTACATGTAGCTGTTTGTAAAG
TGTTACTGCCTTGACCTAAGCGAAGGTTGAAGAGCTGAACTGAATATGGTGCGCGTGTTA
CGGTATTCGAAGCTTGGTGTCCTTGTGCGAACTCGATGCCGTAATAGATGTGTTGTTTGG
CTGTGGTGGGTCGCAGTCCGGTCTGTCTGTGGCAGACGTGAGATGAGTGCCTCTTGGGTG
GATGGTACTAGCATAAATTGGTCCCAGTAATTATTCACAACATGTCTGATGAACATATAG
TAGTGTGGCAGCCTGTCCATGTCTGTGTTGTCCAATTTATCCTTCCCACTAAAGACAGCG
TTGTGAGAGAGCGGTTAGATTTGGCTGGGAAAACAAACAAAACTTTTCAAACAGTTGTTC
GGTACATAATTAAGCCGAACAGCTGTGTCTTTTGTACCTAATTGATGTTAACTGGCTATT
TAAAAACAAGAGAGGTCCACTTGCTTTCACAGGATGAATACGGGAAAAACAATACGTTTA
CACGTACGTGTCCTAGGCAGTTGTCGAACCATTCTGGCTGCCAGTGTTTCCGCTGTCAGT
CTAGTGCGTGTACGTGCATCCGCGGCCAACTCGGAGGCCACATTTGATTTTGTTTGTATT
TATAGCTCAGTTTGGCTTTCGGACAAAACCTTGGCTCTCAGTGTTTGGGTTAGCTTGCTA
TATAGTTGAGCTCGAGTTAGCTGCTCGTTTGTAAGCAGGTCATAGCCGGTTCTAATGTTT
GTATCATATTTTGCCCTTGTTGTCTGTATGTAAACAGGTTTGCCCTCTGTAGTATGGGCG
TGTGTGATATGCTTTATGAAGGCAGATACACTCATTTTTAATGTGTAGTTGGCGGAAAAC
ATCAAGGAAGAATTTGGTTCCTATGTTCGTATTACCGTGGTTCATCTTTTGTGGATAATG
TTTCATCTCTTCCCGTCTAGTATTCGCCACATATAATACGTGCTAGAAGGAAGGCACACC
TTTTCTTATTTAACCAGCTCTGAAACTAGTATCAGTTACGAGCAGTGACTCAGCTCAGTC
CATGGCGC
>gnl|Apo_MPI_JGI_Genos_N|50 cDNA; Alvinella pompejana; LEN=819
ATTGGCATTAACACCTGTCTGTGCGTGCGTGCGTCGTCGTCATGATAACACCTGTCACAA
CCCCAGCAGCGAAACACACCTGTCTGTCTGCTCACATGAACACAGCAGCAACTAGTTAGT
CACCTGCAGCAATCAATGATGAAACGGCTGATCGCAATAGAAGAGCTGTACGTCTTGAAT
TTAGCACCGTAAAACTACCGGTCGTAAGGCAGGCACCGCGTCGTATATATCATGTGACCG
TAATACAGGTGCTGTGCTGTATGCCTGTGACCGTGCGTGGGCGCTGTGGTTTACGTCTGG
CTGACCGGCGGCCGTAATGCACGCGTCTCGGTTCAAGAGGCCGCGCTAGCAGAACAAAAG
AGCGAACAGCTGATTGATTGTACGATGAATTGACAAGGCGTGTTGGGTGTAACCGACTCG
ATAGAGGAATGGCGTATCGGCGGTCACGACTTGGTTAGGTCATTGTCAAAAATCAAACCT
CCGGCACGCTTCTCCAGTCGACGGTATACGACGTTGGCCTGGACTCGGCACAGGTACGTG
GAGTCGATCAGCAAACGGCTTAATGGTCTCGACGGGTGAGGTCACGATAGGGAACGTGCG
CTTTGGAGCGATTACTAATACACCTCAGCACACGCGTACACCTGTATCGGAACGCTGGCA
CACACACATACGCATCAGTACACACACACACGTGCTGTGTTCATACGCACACGCACACAC
ATCAGTACAGACACCTGTACTAACACACAGGCGCACCTGTATTAACACACAGACAAACCT
GTACTAACACACAGACGCACCTGTATTAACACACAGACA
>gnl|Apo_MPI_JGI_Genos_N|51 cDNA; Alvinella pompejana; LEN=1101
GCATTCCAATCATTTGGCTCACCCCAGCCAGGTGTTTGGTTTCTCTTCTGCCACTGATTA
TCTCCCCATCCTGGTGGTCTAGCAGCTTGGTTCCAGACAGCTCCATCATCCCGAGCTCCA
GGAGGGCTGGCATCACCCCAGCCTTGTTTGGACGGTGGCACAGTCTGGCCCCACATGATC
TTGTCATTTGGAGGACGATTAGGAATGGGCTGGGTTGCATGTGGGGTCACTGGTGCTGAA
GGATTGTTTGGATTGGTCCAGTGTCCAGGTATCCTGTCTGGATTGCCCCAGTATGATGCA
CCTGTCTCCATCACACGACTGCTGTTGTCAGGCTGTCCCCACTGCCCAGTTTCTGGTTCA
CGGTCCCAGCTCCCAGATGAGTTCTTTCGCATCCCTTCAGCACCCCAAGTTCCTGTTTCA
GTCTTATCTGGATCTCCCCACACGCTGGTGCCATTGCGGTCCCAGACATTGTCACTCTTA
CTTGGTTGGCCTGGCTGACCACCAGATGGCTGGGTGCCACTCTGCCAGTTCTTCTTTGAG
TCATTACTGCCAGAACTACCAGAACTCCAGCTGTTGGATCCTGGCCTGTCATCATTACCA
CCCCATGTATTGCTATTGCTTCTGTTCGGTGGCTGATTCCAGGTGCTTGTGTTGTTTGGT
GGTGGACCTTGCCACATGTTTGAGTCCTGCGTCTGAGGAGCAGCTTGCTGCTGCTGTGAA
CCATCGCCATTCCATGTTCCTCCATCATTATCACTACTCACTCCCCACTCGCTGCTGCTT
CCAGAAGCCCCAGCTGATGCCCGGTCCCATACATTGGCTGAATTGGTGGGTTCCTTGGCA
GATTCCCATATTGCTGTACCATTATTTGGTTGATTCCAGTGAAGGTCTTCCTGGCTGCCT
CCACTGCTTGAGCTTCCAAGTGGCTTTCTAGGAAGTTTTGGAGAATCTTCAATCTTGTCC
CAACTGGAATCCTGACGTACAGGAACTTTACCCCAGTTCTCAGGGGTATTGATGGCTTCA
GCAATGATGTCTTCCTTGGTCATTTTTCTTGTAGTTGTGCCAACTGGACTTGGCTTGGCA
GCAGTCAGACCCCCGCGTACT
>gnl|Apo_MPI_JGI_Genos_N|52 cDNA; Alvinella pompejana; LEN=622
AATAAATATGGGGACGAAAAAAAAAAATATGGAGACGTTTCTATAATGTTTACTGATACA
CAAAAGCGAAGACTTCATTTGTTTTCTAATTTAAACCGGAAATCCCAACAAATACAACGA
AGATACAAATTTATGATTACTTTCTGAGAAAGCGTAATCCTTTAACCGAGGTAGATTACC
TGGCTACGTAAATATAAACGACGAGCTGGTTGCCTGTATGGCTTTCTGCCAGTGAGAGCA
AGCTTCTGATTAATTATCTCATGAAATTGGGTTTTCGTGGGCATCCGTCATAACAGCCAT
GCTGCACCCGAGTACAACATCGACCGACAGCAAAAACAGCGCGTCGTTTGATAAAAAAAA
TCATGAAATGTTTGCCTTTTCGAGTCAATAACGTGCAAAAATAATGTCAGACTAACAACT
CAAACAAGTGTGGAAAGTGGCACATTTCACACGACAAAGGAGATCACCGCTTTTGGTCTG
CATAAATATTGGACGTTATCGATTTTAAAACACCCACCCCCTAATCAGTTCATTATTTCG
TTCATTGCTTGGTTACTTGCGTGTTATCGGGGCAGTGGTTATCTCGATTCGTTTATTAAA
GCACGCGGCAGTGCAGTGTTCT
>gnl|Apo_MPI_JGI_Genos_N|53 cDNA; Alvinella pompejana; LEN=272
CGCTCTTCCGATCTTCTCTATCGACCATGGATTAACAAATATTTTCTGGCACACGATCCA
GGAGGCATTCGGTTCAGTCATTCTATTCTAGTGGAAAAACCCTGATGAGAGGTAACTGTG
TATGTCCTTATACGTCGGGTGTACTTCTGTTAGTGTACAATGTTCACTTGAACGCGTGCA
ATACACAGGATACACTACACAGCATGCACTCTACAGTGTGTTCTGCACAGCTTACACTAT
AGTGTGTATTGCACAGTGTAGATGGTACGTTG
>gnl|Apo_MPI_JGI_Genos_N|54 cDNA; Alvinella pompejana; LEN=407
ACACGGGCACGCACACACGCACTGGTGGATGGAGAGACACAGACAGCCGTAAAATGATCC
GGTAAAACGCACACACCTGGGCAATGAGAGACACGTGATACGCCCCACACACAGAATGAT
ACAGTTACACACGCTGACACGAGGGAGCTCTTCCCAGACTGAGGGGTTTGATACAGTCTG
ATACGGTCATAGACACAGTCTGACACACACAAACACACAGACAGTCACCCATACACTCAG
TCTGATACAGTCACACACACACATACAGTCTGACACACACAAACACACAGACAGTCACCC
ATACACCCAGTCTGATACAGACACACACAAAGACTCAGTCTAATACAGTCTCTCTCTCTC
ACAGTCTAACACACACATTCTATCACCTGAGGAAGATTCTTTTTGAA
>gnl|Apo_MPI_JGI_Genos_N|55 cDNA; Alvinella pompejana; LEN=689
CTTAATGTATCGTTCGCCAGCTTCACTCTGCGCTGCACGTGTCCGTGTGCGTGTGTGTGC
ACGATCTGTCATCGTTGGCAATCTGTCGTATGTTACAAATTACAAGTCGGACGAACAGCC
GAATGTGGTTTGTAGATGGCGTCCGTTGAGGGGTAAAAGAGACCAACTTCTGAAATGAGA
CGATTCATCTTCGACTAACTTCCTCCTCATTACTTCACTGGTACACTCACAGTTCCTGTG
TAGTTCTCGTCTTCGTGTTTCTCACAGTTCTTTCTCTTTTCCGACGTGCTTCTCTCAGCT
TCATTCACTGATAGCTCTCTCGTCAGTGGCCTTCTTGGTGCTGTCCGATGTTCCGGCCTT
AAAGTGTCACGTGCCTGCTGATATCTTGCTGCGATATCTGATATCAGATACCCGCCCGTA
ATAATGACGTCATCCGTCGCAGCTGTGGCTCGTCACTGCTGTCTGTGATCGGCATTCGAA
ATTCACGTGATCCTCTTACGTCAGCACGGTTTCCGCGTTGGTGACGAGCCTTGACAGGCC
TGCGCCAGGTCGATGGTCGTTTGCCGGAATGGGTCGTGTACGGTTTCCATGGCAGCCGGC
CTCTGAGTCGAAACCGGAAGTACGCAGCCGGGTTGTGTTGTGTTGTGTTGTTTCCTCAGA
AACGTGCCAGGTTCACCGGGGCCGTCTGC
>gnl|Apo_MPI_JGI_Genos_N|56 cDNA; Alvinella pompejana; LEN=361
GCAGAGTACGCGGGCAACAGATATGAATACAGATAGCCTAAATGTAGATCCAGAAGGCAC
TGATGATTTACAGCAAGATTTTGCAGAGATGAGGAGTACACCAGCCTATCCAGAGGAAGT
GATTCCTGAGCCATCAGTTGCAGACAAGTCACATTTTGAATCAAGAACTGATCTCAACCC
TGATGAGATTCCCACTGAGGAATATAAATCTGTTCCTGAACTAGATATTACAAATGATGA
TCTGTTAGAAGAAAGTGTTAAAACGCAGCATAATGAGAACATTGGAGACCAAGTTAATGA
TGAATATCTAGATGATGCTAGAAAACAAATTGATGATAAAGATTTGGAAAGCACAGGCAG
A
>gnl|Apo_MPI_JGI_Genos_N|57 cDNA; Alvinella pompejana; LEN=352
CCAACGGGACAAGGGTTAACGGTTGGATCAGCAATACCTAGGATGGAAAGGCAAAGACGG
TACGTTCCAAGTGGTGTTCAGTCAAATTGCTAATATTAAATTTTTCGTTCTGTATTGTTG
CTGTCATTGAAATATTTGTAACAATTAGTATTTGTAGATCTATTTCATTACTTATTTATC
TTCTTTGTTTCTTTCCTCACTGACACCATTCCAGTCATATTTAGCTGAATTGTAACATCT
CATTAATTTGTATACTGTTAATAATAGTACACGTGCATTAGCTTTGCCAATAATTAGTAC
AGAATGGGCTAAAGGCAATACAAACGCAGCCCGAAGAAGGCGTGACATAGAA
>gnl|Apo_MPI_JGI_Genos_N|58 cDNA; Alvinella pompejana; LEN=240
GCGGGATGCTGTAAACAGACCACACGCGGCCAGTATTTGCCGACGTCCGGCTTCTGGTCG
ATTGTCAGAGATCAACAGATGACCTTGCGTTCTGCTAGAGGTCATCGCAATGCGGAAGGT
GTCGGCCGGAGATAAGCGGCTTCAGATTTGAGCTACTGCTGGCTCCTAGTTGTTTGCTTC
TGCTGGTGGTAGACTTGCACGTTGTGTGGTTTGTTTGTTTGTTTGTTNNNNNNNNNNGTG
>gnl|Apo_MPI_JGI_Genos_N|59 cDNA; Alvinella pompejana; LEN=288
TTTTAACGCGGTTGTTCAAGTGTTTTGGCTAAAATCTAACGCGGTGGTAATCCACATGAA
GTCAAACCAGTAAAAATACACATTTCTATATACTTCGGCCTACGCATACTTACACACACA
AGCACACCTGTAGTTTCCTTTGTCTACATGTATATTTGTTCAATCATTCTATTGTGTACA
TGTAAAAATGGGTTTAAAATCATGGTTTCACTGAGCCAGAAGTGTGCATTATTTGTGCAA
AGCCCAAACACGGGCGCATTCATCACACGCACCTGCATGCATATATTT
>gnl|Apo_MPI_JGI_Genos_N|60 cDNA; Alvinella pompejana; LEN=232
GGAAAAAGTTGAGTCAGGTGAGATGACTATCGAAGAGGTGGCAGATTACTTCTTTAGCAA
TGAAGAAGCAGCAAAAAGATATCCAGCTGATGAGCCTCTAGAAGATAAAGTTAACACAAT
TTTTAAAAATGTATTAGGTAGAGAAGTAGCTTCTACAGAAGGTATGAATTTCTGGAAAGC
GAAGTTAGCAGACCCAGACTACTCACTTGGTGATATGGTTTTAGAATTAGTT
>gnl|Apo_MPI_JGI_Genos_N|61 cDNA; Alvinella pompejana; LEN=369
TTTTTTTTTTTTTTTTTCTCATCTACTAATAAATTAAGTAAATCGACTTCACTAAAACTT
GATGAAACTTTTTCCAAAATTATATTTGCAAGTGTTCTTAATCTATTTAATTTTGTAGGA
TTTTTAATTCTACTTTGTAAGATTTTGCTTTCTTTTATAGTTTCTACAAATGCTAATGCA
GCATTATCATCAAATAAAGTAAACATACTTTGTATTTTTGGAGCAGCAAGATTAGCATAA
AAATCTTTTCTTGCAAATTGCATACTAGACCCCATATAACCAACATATGTATGTGTTAAT
GCCCAAACATAATCTTTTAATAATTTACTGGGAATGTATGAGGCATAATTTTCTAATAGC
TTAACATAT
>gnl|Apo_MPI_JGI_Genos_N|62 cDNA; Alvinella pompejana; LEN=374
GACAATTAAAAATGGTTTGTTTATGTTTCTACAGGTTCGGTTCAGAAAAAATAATGATGA
AAAATCACGTGATATGCAAAATAGATTAGAAATCTGTATTCATTCGACATGTAACAAGTG
CAGAAGCTTCGTCGTTAAATAGCTTAGTTATGGACCGATTGTAAGTTGGCATTTTTGCGA
AATAATTGGCGAGTGACTAAGAGTTTTATGGCGATTCTCCGTAAACGCACGCGACTTCTC
TCCTTTCTGCCATTTTTGTGTTGGGCAATTTTTATCTTGCGCAGAAACTCCCACTCGCTC
GCTCACACAACCGTCCACCCATCCACCCATTCATGCATTAAATCGTTCGTTCGTTTTTCC
GTCGGCTCTCGCAT
>gnl|Apo_MPI_JGI_Genos_N|63 cDNA; Alvinella pompejana; LEN=534
TGGAGGGTAAGTCTTATCGCCCGCATTTGAGGCCGGAGTTACGAATACGTCAGAAATCTG
TTGCCCTGACGTTCTGTTGATCTACTAGACTGACATTGTTATTTTGTACTGCTCGTGTCC
GAGAGGTCATGCGTGGTCCTTGCTCAGTTCTGCAAATATCCAGCACGGAGAATGAATTTT
TCGCGTTAAATACGTCGAAACGGTGAAAATATTTACCAATTTCGTTCAACATATCAGTAA
ATAAGTCGAAATTATATTTTGCGCAGAATTACCATTTTGATATCGATAACTGGTCTGAAG
TCTGGTACAAATATTGCTCTAGGCACTCGGTCTAGTATAATATCAGGTATATTTAGGCAC
TTTGTCCCTTTGATATAATGTACATTATATTAAGCAGTCAAACGCAGGAATAGAATTTGG
TGATAATTCCTTTCTCAATATTCTCACCTGACTGGATATTTGCCATGTTTAAGCTTAGTT
TTATTTCGTATCAAAAATACTTCTTGGGGATCTAAGCAGTGGTATCAACGCAGA
>gnl|Apo_MPI_JGI_Genos_N|64 cDNA; Alvinella pompejana; LEN=507
CGCAGAGTACGCGGGATGGAATGGGCACCAGCTGCACCACCTCCACCACCTCCGCACATG
GGATGCACACTTGTGGATGAGTTTCATCCATTTATTGAGGCCCTGATGCCTCATGTCAAG
TCTTTTGCCTACACATGGTTCAACCTACAAGCCGCCAAACGGAAATATTACAAGAAACAT
GAGAAACGCATGTCCATGGAGGAAGAAAGGCGTGTCAAAGATGAGCTACAGGTTAATAAA
AAACAATTTTTGCTCGTTTTCTTTATTTCAGACTGCATTTGTTTCTGCTTACCTCATCTT
AGCATGGAGTACTGTTGTATTATTGTCTTTGGTATTCCAAAATGTTTTTTATGCTTACAT
TGTGGCAGAATTGTTTGGTATTTTGGAATCTGATTTGTTGGGGAGCTTATGGTATTTTAA
CATCGTATTTTGTTTTCAGTATTTTAGAATGTAATTATTTTATTTTTAGTACTCGTGAAT
CTAGTTTTATACCCCGCGTACTCTGCG
>gnl|Apo_MPI_JGI_Genos_N|65 cDNA; Alvinella pompejana; LEN=324
TAGAGGGTGTTCTGTTCGCTTTCATTCATGTGACATCCGGGATCCAAGGTTAATTCGGCG
AATAGATCATCGCCGGCGAATCAAGTGTAATTACTCGACGCTTCACTAACGTCGGAATTG
TTGATTATGTAAATATTGTAATCATTAATGGATTGCATTTTAACCAGATTTCGGCGTTTT
TTCCCCTCCAGAACGGACCGGACTGGTTAATAAACATGCTCACGCGCTTGGCTGATATGT
CACGTGATACATGCGTAGTCATAGGAACAGAGGTCACTGGGTGCACATCACATCATGTCT
CACGCTTGCATGCCTGTCGGTATC
>gnl|Apo_MPI_JGI_Genos_N|66 cDNA; Alvinella pompejana; LEN=374
TGCACTTCTTGCTCCCAACCAGTGCCCGCGTCTTCCTTTTCTCCAACGTCTCAGCTGCGT
TCCTTTGTCCGTGGCACGCCTTTCCAAAGAGCATATTCATGTTTAATTCAAAAGGTCGCC
TCCTACCGACGAACGGCAGCGATAAAAAAAGAATTATTGTTTCCTTAAGCCAATGCTTCT
TATCTATCCAACGCGCGACAACCACGTCGGTTGTATACGTTTGTAACGCGAAGCGTTCGC
ATTGTCCTCAACAGCGGAGTATAATTTTAGTAGCAGTAACGCATGCTCAATCTTAATGCT
TTCGTTTGGTTTTTAATCTGGCGGGAGCATACAAAGTCATCTTAGCAGGCAGTTAACCCG
CGTACTCTGCGTTG
>gnl|Apo_MPI_JGI_Genos_N|67 cDNA; Alvinella pompejana; LEN=798
CAGTCTCTCCATTCTAGGCCACCTGGTCTTATGGGCACCACACTAAACTGAGATGACTGG
TAGTTGATCATACCCCTGGCTTCCCTCATTTCCCATACTATCCCTCAGTGACACAGCGTA
CCAGTGTATTCTCTACCACTTCCGAACTTTATCCCTCTAGTTGTGACAATCCGCTAGACA
ATCCGCTAGACAAATATTCCCAACCGTGTCCAGGAAATCACAATATGTATACTATACCCT
TAAGAATCACAACATCCAATCATTCTGTAATATACCCCTTGGAATCTCGACTATATCCAT
GATATCACAAGTTCCTAGTCTGTAGTATACCTCTTGGATTCCTGGTGGCATTCAAGAAAT
AACAACAAGCTACTAGTCTATAATACACCCCACGAAGCTAACATTCTGTACTATACCCGT
CGGACTACAAATACAGACCACACGAAGTTTTAACCACGTTACTAAAACAAAGCTTTACAC
CTTGATGGCTGCGTGACATGCGCTTTATATTGATTAGCGATTAAAGTTCTTATTTTTGTC
AAGTTCTAAACGTGACTGCAACGCACGAGATAACTTAATAACTAATAAGGCGACCTCGAC
CTGGTGATACGCACCTGTGAGGAATAGATCTCAGGTGTACTGTTGACTTGGTTTTATGTC
CTCTGTGCTTATCAGTGATAAAACCACGCGAGGTCCTGTGTGTGAGGACCGCGGCCTTAG
GTCACACGTCTGCCATGGATTATGGAAGGCCACGCGGTTGAACAGTTGTCTAATTGGTTG
TGTGACGCAGGGCAGACT
>gnl|Apo_MPI_JGI_Genos_N|68 cDNA; Alvinella pompejana; LEN=869
AAGACACTGCGATACGCGAAATATGATCTGTGAAATGTTGAATGTTCTACCACAATGGCG
TGATTAAGATTTAATCATTCATTCCATATCTCTTGGATTCGAGGAGATTCAATAAAGGTA
CCTCATCCATATAGCACAGGCATATAACGCTATAAAGAGCAAACGAATGCCTGTTCTATA
GTCCCGTCGGTTTGAAAGAATGAGGCACCCAGGAGTGTTTGTAAGACATTAGTATTTAAT
GCAACTCAGAAGCGTTTCATAAAACAATTGGAATATGAAGTAGATATCCATATGTGAGAA
ATTTGACATTTTCCATTCTAGGACTATTGACATATCTCTACTTTCAAGCAGTCAAAACTA
AGATTGACAAGCATGGAGACTTTGAAATAAATCAAAGCAGATTTCTCAAACGGCTACAGG
AAGATATACCTCATGACACTGACGAATACACAGACCTTGTGTTTCACCATAAGCAAGACA
GTGTTCTAGTGGCAAGTGACATGGTCGTCCTTTGTCTCCGGGACGTTGTCAGGGAGTAAG
AAACAAGAAGGCCGTTGTCAAGGTGAAAAATGAGAATGATCACTGTCTTCGTTGGGCCCT
AGGAGCTGTGCTGTTCCTAGCAAGCAAAAATCCGCAAATGGCCTGCTACTATCCCACCAA
GAACGGCCTCGGTTTCACAAAAATCAGTGCCCAATCTGCCAGATCCAGAAGGTTGAACGA
CGAACAATCTAATGTATTCGGCTGCTATAAGGGTGTTATTGTCCATAGTCATAGCAAACA
GCCCTCAGACATGCCCAGGATAAATTTGCTTTTAACTGAGAAAGCTGACAAGATTCACTT
CACCTGGGTAAAGGACCTAGATCGTCCGT
>gnl|Apo_MPI_JGI_Genos_N|69 cDNA; Alvinella pompejana; LEN=546
CACAATATAGTCAACATCACTGAAAGCATGTCAATACTGGTCTAGTAACGGCACATGCAC
AATATAATGGAAGTAGATACAGTAGAGCTCCTATCCAGAATGAGAATTAGCTGTCTTAAT
TTGGGGAATGATCTTAATGGATAAATCCAAGCGCAACTACTGGAAGCAGAAGAGAAAGAT
CAGGACTTTTAAGAAGAAGGAAATGAAGAATGCTTGTAGTATAGCAATGACTACTCAAGG
CTATTCTACTGTATAGATGTATACTGATGTACTGAGCATCAGCAGTACCTAGGAGTGTCT
GGACATATTGTTATTTGTTATTTTAAGTTGAACGAGTATTTTATTTACATCCCATCGAGT
ATTTTATTTACATCCCATGTAAACCAAATCGCGTCCTGTATTAAACATTACAGAAGGATA
AGCTTTGAGAACCTATCCATAGCGGTCATACATAAGCTTGTGTTTTAGCCAAAAGCGTAG
ATGGCGTAGCTTTAATACTGTTGTCATTATAGGATCGCATAGACTATCATGGTATCATGT
GGCTCA
>gnl|Apo_MPI_JGI_Genos_N|70 cDNA; Alvinella pompejana; LEN=974
TCCGACAGCTGTTTGGTGGAAACAACAATTTCTCGAACTGCTGTAAATATTCAACGACAG
TCGGTTTTCACTCACTTCCGCTTCGTTATTCTGCCAGAAGGCGAATACAAACCGATAGTT
CCACGAAGTATTACACACGTTTGTCGTAAAATAATCAAGCAGCCGAGTGGCTTACGTGGG
TGTTCCAAGTGGAAGAAAATCTCATTAAAACAGATTTATTAAACGGAAGCGAGCCACAGT
ATAACAGAAAGAGATTCGCAGATACAGCTGAGCATAGGTTATGTAATATAATTAAAGTAG
CGGGCTGATATTATAGCATCAGCATAAACAGATACAATATTTGTAATTTTAACCGAGAGA
GGTTAGGAACGGACGTCTGCGGTAGCATTTCGAAACAGCGCAGCGGATACATTAGGAAAA
TAGCACAGTATCAGAGAAAAGTCAAGACTTTTCAAGCGTCTCCTCATCGGCGGATGAGAA
TGGCAGATGTGGGGACTATGGGTATGTTTATGTGTATATAGATGTGTGAAAATACGTGCA
TGACTATGTGTTTATATGTAGATAGGAGCGGGCATGTTCAACGGGTATTCTTGCTATGCG
TGTCGAGGTGTTTGGTTGTTGGAGTGGTTGGATATCTGTGAGGCGTATGGCTGTACGCGT
GCGTGTGTATTTGGTGTGCATATTTGGTGTGCATATTTAATGCGTACTCAGTGTGCATAT
CTGTCGGACCATGCTTGTCATATGTGTATGGATTGATGTGGTGTTGACCGGTTGGTTACC
TGTCAGGTGTGTGGGTGTATGAGCTTCAAAAACAGTAGCCCACAATCATTTAGCTCATTT
GCACAGATGCCCATTTCGCCCACGAGCCAGTGGTCAGTCTGGCTGCAGACTACGAATGGG
ATAAGAAAATACAACGTGGCATCTTGGCTGCAGCAAATCATACACAAAAGCCGTGCTGCG
AGGGGTGAATTCTT
>gnl|Apo_MPI_JGI_Genos_N|71 cDNA; Alvinella pompejana; LEN=404
TTTCGTTTTGATGCTGAAGTGAAAGCGGCCTCCTTTCTCCCGGAGACCTCGGTACACGTT
CTCTTCCCAGTCAGCTGGTTGCCAGAACGAAGCCGAATGGCACACCACACTGACATCATG
TCGTCTGGCTGCTCTATTATCACATCCACATACAAATAGAATGTCGACCTGAATCCAGTC
CAATGGCACACAAAGCTGCCCACAGCCTGAAGGACCCTCATGTTGTGGGTTCCAGTCCTG
TTCTACTATTAGAGATTTGGCCCGCTTCTTTCAGCATTCAGCTTGTCTCGAAATACTGAG
TACGCACCGAATGCCCAGGAGCTGACTATGTGTACGTTTATATCTTATACAAAGTGACTC
ACATTACCCATCTGTCACTACTGTGTAGACAGTGAGGCGAGGTG
>gnl|Apo_MPI_JGI_Genos_N|72 cDNA; Alvinella pompejana; LEN=894
ACGCAGAGTACGCGGGAAGTTATGACTACAATGCTTCATTTCAGAGAGGAGAAGTAGCTG
TCTCTAAATTAGAAAAAAATCATTTTAATCAACGACAAGGTAGAAAAGTCAATGGTCTAA
GCTTGGTTCAAAAAATCACACTTAAAACCCCTTTTCCTCGATGGAAATTTTTAGATTCTG
AAAAAATCATAGAGGGTAATTTTTATGATTTAAATGAATCAGAGTATTATAAATTGCGTT
CAAGAGAAGATATAGAAGCTTTGTATAAGGTGCATCAGACTATATATAATGCATTACAAA
AAGGTGATGTTGATAGTATTATTGATTTATTTGATGAGAGATGTGAAGAGATGGATATTG
CCATGTATAAGGAGAAAGGATATTATAAAAAAAGAATTTATGATGCGTTAAAAAAAGATG
CGAATGATAACTCCAAAGAGATGTTAGAACCAGATAGAGACAAAGACTTTTTTTATATCT
CAGAAGGAGGAAAAACAATATATTTTGATAAATTTATACTCTTTAATAAAAAAGATGGAA
GTATGAGTACACGGTATGATTTACTTTTTAGAAAAGAGGGAAATAAGTGGATTTTAACGA
GGTAGTGGGAGGAGTTTTTTTAAAAGAGCGGTTCAAAAGCCATAGGAGATAACAAAACTG
AAATTTCAGAGACCATAAAAGATGAGCAGAAAAAATATCAATTTTCATGTAAATTTAGAG
CGATACCGGTTGAGACAATTTATATGCCCCCAAAAACCGTTAAAAAACCTAAAATATACT
CTGTAGTAACAGCAAGAGTAAGTGGAGGAGAGAGTGTTGATGCACTGAGTGGAGCAGAGA
ATACGGTGGATGTGGATAGATATGGGCGAATAAGAGTAATATTCCACTTTGACC
>gnl|Apo_MPI_JGI_Genos_N|73 cDNA; Alvinella pompejana; LEN=564
AAAATAAACAAAACTCATAAAAAATACATAAATATGCAACATAAACCAGAGATTAAACAT
AAAGACATATTTTGTAGTCAACAATTCGCTAAACAACAATGTTTTACATATCACTTAGAA
GAGCAATAAATACTATAGTAAGAATATTAATTTAATTTCAATAACCTTAATAAGCTTATG
TCTCTGTCCATATCAAGTTGGATACGATGTGATTTTTAATGTTTCTAACACACAGGATTT
ACAAGCTTGTGTTGCTTCAATATAACAAAGCAAATACAGTAAAACCTGTACCATGAGACT
CTTTCAAATCACCCCATGTTGTCCTTACGAAGTCGTCAAAGGCAAAATAAATGTTACAGT
GACACCTCAACATTTGTCTTTTCACTGGTCATTTGATTCTATGTACTTCCTAGACAGGTA
GGTGGTGGCAATGTTCAGATATTATTCCGTTCTGCAAGCAGGTGTCTGAACTTTCAATAT
AACGAAGTACGTGTCGTGTTTTAGGGAGGAAATAATTCCAAAGTGAGTTAAGATTACAAA
TATGTGGCTGTTTCATGCTTCTGT
>gnl|Apo_MPI_JGI_Genos_N|74 cDNA; Alvinella pompejana; LEN=257
GTTAACTTACAATATTGGCAAAACCAATGGTACTGCAAACATTTTTGGCACGCGAGTGCC
CACACGGACTTGTATTATATGATAGCGACAGGAAAACGTACAACTACACAAAACAAATTG
GGTTTCGGCGGCGTACAATTGAGTTTTTTTAAACGTGGTGATTCCATCTGTTTTGCAGCT
GTCTTCCTCATCCCATACATCCTGTTCCTCATCATCTGCGGCATGCCATTGTTCCTCCTG
GAAGTCTCGTACGGCCA
>gnl|Apo_MPI_JGI_Genos_N|75 cDNA; Alvinella pompejana; LEN=902
CAGGCTGTAAGCTGTCAATGCTGAGCTTCACACTGCCATCACATAGGTCAACTGTAGGTG
GCAGCATGAGTCTAAAGGGTCACAACTTGTCACTGGCCTGCTTCCATGGAATCAACTTCC
GGTCAAAGTCATGGGGTCTGTTCACCATGGATGAACCTTACATTGTATTTAACACCGAGG
CTCAAGAGGTTGTGGATGATGATGGAGCTAAGTGCACCCATGTTGAGCAGACACTTCAGT
TCCATTTGGGACATGAACATCGTGATCAGCATATTGTTGATCGTAAGGACATGGCTATGG
TATGCAAGCTCTCTTGTGGCCACTATATGCCTCCATCAATGACAAACATACAGGACTGGT
TCCATTATGCCTTGGCAACTTCAGAAATAAGAGACTTGGATAGTTTTCCTCAAATGGCAC
GAGAAGGTAGTGAGAGTCCACAAGAGCATCGTATGTCATCACGACGGGGTCAAGAATATA
ACCATGATACAGAAGTCATCTTTGTGCTACCTCGTTTACTTATGGTACTGAAAACAAGAC
ACCTACAGGGAGAACATGAACCAGCTGAAGATGACCCAAAGCCTAAGGTTGAGTGTAGCT
TTGTGACAGACTTTTATCATCACATTAATGTGGCTATGGATGCTGAGGCCATCCTCTTTA
TACATGATCTGGTCACTTCCTACGTGAGGGAGAAGGATAAAGGAGCTAGCCGAATGCCAA
AGTCACCAGAGACAGAACGAAAGGAAAAAGAGAGAAAGAATGTGTCAAATCCAACAGCTG
TACTCAAACAAGACTACAGGGAATTCCAAACAATTTCTTGGCGATTGGAGCCAACTGTCA
ATTTGTTAACTTGGGCTGGAAAGAAGATTGATCCCGTTGGAGTGGATTTCATTCTCCAGA
AG
>gnl|Apo_MPI_JGI_Genos_N|76 cDNA; Alvinella pompejana; LEN=279
TTGAAGCCTCGCAGAAGTGGATTGTGTTTGTCTGGGTACGATATGTAATATGTGATAGCA
TACCGTGTGTGTATACCGTGTGTGTATACTGTGTGTGCATACCGTGTGTGTATACCTTGT
GTATACCACGTGTGTATGTGCGTGGTGTTATGTGCTCTGTTTATGTGTGTTTATTATTAT
CTCTCTGTGTGTGTATGTGTTTGTACAATGTAAGTAGCGCGTTGTAGTGTGTTATTGTTA
ATATGTGTGGTGTGTTAGTGTTAATATGTGTGGTGTGAT
>gnl|Apo_MPI_JGI_Genos_N|77 cDNA; Alvinella pompejana; LEN=585
CGAAAGATAGGCTATATTGTGATGACAAAGATTCCATTAGCAGACAATCCACACAATCAG
CCATGGCAATTATATTAAAAAATATGATGGTTTTAGTAGCACCGATATTGACCTATACGG
TGGATGAGATATTGGATTATGCACCGAAGATTATAAAAGGTGATATGAAAACGGTCTTTG
ACCTCATCCATCAAGAGATTCCGAAGGTGGAGGATAGTTTTGATGATAAAGAGTTGCTTT
TGGCGAGAGGTAAATTTGCGGAATTAACAGACAGATTGAAAAAAGAGAAGGTTATTAAAT
CGACTTTAGAGTTGGAGATAGTGGGGGAAATAGAGATATTTCCTATAAAAGATTCTAAGA
ATTTAGAGGATTGGTTTATAGTTTCAGGATTAAAAGAATCGTCCACCCAAGAGGAATTAG
GCTCGTTTGAAATAAATGGTAAGATTTTTAAAATACATCGTGCCTCAAAATCAAAATGCC
CGAGATGTTGGAGATTTGTAAGTGAAAACAGAGGAACCATATGCGACAGATGTTCGGAGG
TCGTAGTTCGTGTTTGATTTGAGCAAACCTGTACCCGATGAGGTT
>gnl|Apo_MPI_JGI_Genos_N|78 cDNA; Alvinella pompejana; LEN=1944
TGGTGTGTGTATGCTTTGGGTGTATGTGCTTGGTGTGTGTGTGTTTTGTGTACGTGTGCT
GTGTCTGTGTTATGTGTGGTGTGTGTGTGTGTGTATCTGGTATATGTGTTTTGCCTAGTA
AAGTAAACTCAACTACAGCAGTAAGTCGGACAATAACTCAATTAGATGTGTTGGTGTTTA
GTAATTCTGTCCCATAAACTATTTAGTTATGAGGAACAGCATGTTATTACGGAAGCGAGC
AATGCTTTGTTGTATCGACCGGTCCACGCACGATATTTTTAGGAGGGACGAAGCGACCGG
ACGATACTTTCGGAAGTCGATTTATTCCACTCACTGTAAAAAGAATTTACGCCGACGAGA
TGAACGTAAACAAACGAGTTGGTGGCCAGACTTCCGCCACTTGAAGGAAACGAGGAAGCA
ATGGAACAAATACAGAGCCATCCATCTTGACTCGGTCTTCACGTGGCCCTCTCTGCGTGG
AGTCCTGGGTGTCAACTCAGGAAGAATGTTGATGGAATGCCATCGTTTGTATCAGAAGTT
TTACAAACACCCCGATCACATGACGTACTACCCAGCTCCGTTTATTAGTAATGGCCTACT
GTCTCGGCGCTTATTTCGTAAATTTCCTCGAAAGCACATCAATCGCTTGAGTCAGACCAC
TCCGGTGGCAGCGGGATTATTTCCTCACTGGAAAGCACCCCCGCACAACAAATAGTTCTA
GCGAAGAATCTCCACATGATCGACAACGCTGTTTTTATTTCAGTAAACGTCCAAATACAT
ATCATAATACAACACAGCCATCTTGGCCTATAACGAAGGCAGCTACGGCGATTTGAAGAA
CTGTCCCGCTGCCTGTAATGCTAATTACCGCCAGCTCTGTGTTGTGACCAATCCCGAATT
AACGCCACTTGCATCCGGCCGTAATAGAGAAAATGTTTTGTCGATAGCATGCAACGCATC
ACTGATAAATGTCATCCTACACGTTTTCTTATATTGCGACCCCATAAATTCACCCAGATC
TTAGATAGAATCACCCCCCTTTGGCTTGAAAATGTGTGTCAGTATCAACTGCATACAAAG
ACAGCGCGGAAATTGGATCACGCGAGAGTACGTGAGTGTTTTCTTGCTGTTAATGATGTA
TCAGCATGGTTTTGCCATTATTTTTTCTATAATATTACAGCTTGATAATTGTAAACTGTT
TGTACGACAAATCGCGTCTCTGTTCTGGCATATCACATGAATCACGCTTTTTTGCTGGTC
GGATTCGTTTCTCTTTAGTTGGTATCTAAGTACTTGACTAGGCGGACGGTATGTAACAAG
AGAGCGGAAAATGCGAATTCTAATAACAAAGTTATAAAAGTATGCTCCATTAATTACTTT
TCGTGCGTTCGATGCGTACCTGTGTTGGTTTGTTCTTCAATATTTATTTCTTTGAGGAAT
GATTGATTCGAAGACCAAATCTATTGAACGCAAGATATGTTAACAGGCTAGATATTAACT
AGGCTAGCAGTGTACAAGTAAACACAAATATTTAGATATCAAGTGGATCACTAAGTGAAC
AGTTGCTTACATTAATCAGTGGTCAAGCTATACAAACCCTTACAAACCAAAGACAAGAAA
CAGATTTGTAAACGGAAGCCGGGTGAGAAATGACAGCCTACCGAATGATGGCGTAGATAT
GAATCTTATCAGGAGAATACTGGAGACAAGGAAAGGAAAGGCGATAAGAATGTGTGTTGT
GTGTGTGTTCATGGGTGTGTGTTTGTGTGTGCTGAAGGTTGTGTTTAAAAAATGGTAATA
GCTAAAGGCGAATTCTTGAGTATTGTTTGTCTGTATTATGTGTGTGTGCGCGCGCGTGCG
AGGGGGTTTATCGGAATTTGTTCACATTTGTTTAGGTGTACATATACTTATGTGTGTATG
TGTGTGTTTACCTGCGTACTCTGC
>gnl|Apo_MPI_JGI_Genos_N|79 cDNA; Alvinella pompejana; LEN=202
TTTAACCACCCAGCCATAGGTAGAGAGGAGCTAACATTCAAATTTGGAAGAAGAGAGTTT
ATAGAGGATATATCCAGAGCTAGAACATTTGGATTTGCAAGGGATATTCAGTATCTACAG
AGTATAAATCTAGCACTTGGGGCGAGTCTAAATAATGCTATAGGTCTCGATAGTGAGCAG
GTTCTAAATCCTGAAGGTCTAA
>gnl|Apo_MPI_JGI_Genos_N|80 cDNA; Alvinella pompejana; LEN=219
CGGTAACCCTGTATCGGTGATATTCTACTGACATCATCCATTCGATAGTTGTGGGATGTC
TGTCGGTGCTGTGTAAACTCGAGTTAATTGTGTCCGCTCGCTGTAGGACTACAACAGATT
CACATCGGTCTGTGTCTTCGCCTGTAAGCGAATACGATCCGGCAGACCGACGTGATACAT
GTATCTTGCTGGTTCCGTACGCGCGCGCGCGTGTGTGTG
>gnl|Apo_MPI_JGI_Genos_N|81 cDNA; Alvinella pompejana; LEN=253
GCCTATCGGGGAATCATTCCACGGAGCACTGACGATGTTCAATCAAGCCGAAACTCAGGT
GTCAAGACGGTGAAAGCCGAAGGCGAGGCTTTGTCGGTCTGACCGCGTAAAGCCAGCTTA
ACCGGACTCGTGTATATATAAATATATCTAGTCTTATAAAGAGGCCATTAACAACCGGCG
CATTACGGCTTTGTTTTCTTGTTTATCCGAATTCAAAGCCAGCAGACATGTCATTGAAAT
GTTGTGCATTGCC
>gnl|Apo_MPI_JGI_Genos_N|82 cDNA; Alvinella pompejana; LEN=317
CTCGCCACAGACTAAAACGACTAACATCTCCACACACAGGGAGGAGGGACACAGGAGCGC
GTGGACATTTCAGCCCGACCAAATACTCCAGCCCTCCTTGCCTGCTTATTTCGACCTTGG
CCTGTCCTCTCTCAGCCGGTGTTGGCTTTAATCCACTCCATGTCCGTACATACAAGCAGT
TACTCCCCTGTCACGTGATGCCCTATAGCATTTGTTACTCTTGCGAAGGCGGCCCGTTTC
AGGTCCAGCCATTACCTTATTACCTGTCACTGGTAGACCGCGTGCCCAATTCAATAAGGG
ATCAATAAATAGGATTC
>gnl|Apo_MPI_JGI_Genos_N|83 cDNA; Alvinella pompejana; LEN=263
TTTTATATGTACTAAACACACTCATGTATCAAATGCTTACGCACACAGACACACACACAC
AAACATATCAAATACCCACACCCACACATGCATCAAACACACACACACACATACACTCCT
ATCAAACCTCCCACACGTATCAGACACATACACACACACACACGTATCAAACCTCTCACA
CCTTTCAGACATTCTATCACCTGAGGAANNNNNNNNNNNNNNNNNNNNNNNNNNNNNNNN
NNNNNNNNNNNNNNNNTTGAACA
>gnl|Apo_MPI_JGI_Genos_N|84 cDNA; Alvinella pompejana; LEN=662
TGGTGATAGTACTGTTACACTAACAGCTACAGAGCAGTGGTCGTCTTTGACTCAGTCTAA
GCAGTTTCCTATTTCAGCTGGTAGGTATCACGTAGGTGTAGTTGTAACCTCTATAACTGG
TAAAGGTAAGATGAGCTATAAGCTACAAGATAATACTTGGCATAACGCACTTACTTTTAC
ATCTCCTGGTACGTATGAAGTAGATTTCACAACTAGTCAAGATATTGTTATGTTTGATAT
AGGTGCAGACGATGACCCTACAGCGGTTATTACATTTGATGGGATTAGCTGTATGGATGC
TAATATTCTACATTATCCTGACTGGTGGGTTATTAATAGCCTTGATGACGCTGATATACT
TGGTGCATGGGATTTTAACTGGGAAGGTATTGATAATACTGAGACAGCTAAAACAAATCT
AAATGGTCCTATGGCTAACTTTGAAAATGCTATTGGTGGACCAGTGTGGAGAGATGGGTT
AGGTGTTAGCTTTGGTGGAGGTGGAGCATATAAGTCACTTCTACCTGACGGTATTGATGT
AAATAATCTTACTACTATCATTCAAGTTAATGGTATGCTTCAGAATGCTTCACTTGACGC
TTTCTATAGTCACTATAAAAGTAGCAGTCACTATACTTTACAGAATGGTTGGGGCAGCGG
TA
>gnl|Apo_MPI_JGI_Genos_N|85 cDNA; Alvinella pompejana; LEN=816
ATGGATCACGGTTATTTGCTCATGAAGAAATTGCTAATCTTGTCCGTCCAGAGTTCGGCT
GATGTAAACGGGCTTTGTAATATCGAAGAGTTTCTTTTATCTTTTTTTCACATTCTTCTA
TCTTAGTGGAGGAGAAATGCTTCTTTTCCTCGAATAGCATTCTATTCATGTTTCAGCAGT
TCTCTATCTCTTTCACGACGCACAGTGAGTGAGTTTCAGTGCCAGGTCTTCTCTGCCCAT
CTCCTATTTTCCTTTGCAGATCGGAACCTTTCACAGTGAAGATTCTCTAACATGACGGAG
TGTGGTCGTTGATAACACTCTGGACGCCGTCGTTACACGCTTCCATCAGTCCCTCCTCTA
CTGGTCCTTGAAGTTCAGTTAAAAATCGACACGATGCTAAATCCTTGATCAAATTTGATA
AATTTAATTTAGGATATATTTTGTACGCGATTTTCTAGAGGGTGTAACCAGACTTGTTCA
TATTGATCACGAACAGTACCGCCTTGTGGTTGCTGTAGGATCTAGGTATAACCACCTCTA
GTATGTGGCCTCCTTTGTGAGTTAAGCCATTGTAAATGCTAATTCGAGCCGTGTTAATCT
AAAATATTGCAAAATCTATTAGAATCACTTCCTATAATATGGCGAGGGGTGATAGCTAGG
GTATCGTAGAACCTGTATTAAATTTATTTGTAAATGCATTCTATGTAAAAGGAAGGCGAA
CATTATAGAAAAGATATACCTAATCCATACATACGGCGCGGTACGTGTTCAAAATCGACA
TAAACGTGAGTCACTTCTGACTGACTGACTGACTGA
>gnl|Apo_MPI_JGI_Genos_N|86 cDNA; Alvinella pompejana; LEN=606
CGCAGAGTACGCGGGCAGAGCTTCGCTTCGTAGCCAATCTGCCAGCAGATGCAACGTAGT
GCGAGCAACATGTATTACTGGAATGACAACTCCAGAGATCTACAGAATGAATGGAAGATT
TAAAGACCAGATAGACAATTTAATGGTAAGACTCCTGAAAGTGATAAATGCTGTTAATAT
AAGGTCTTCCTGGGCTGCGATGCGTTTGAATTGGTGGCCGCGGTAAAGCTGAAATTGAAC
TGGATAAGCAAAAGATCAGATTAAGCTATACGTAAGAGGTTTAATTGAAATTAATATTTT
CGTATATTTAGACAAATAATTTCCGAAGGAAGGGTGGACTACCATATTTCCACCGACAGA
TCAATTTAATTAACAGCAAAAACATCATGACAATTAAAAACAAAAATAAATTGAGCATTG
TTTGGCGTACGAGATATTTCCGTGCCAAAAATGTGACTCCGTGACTTTAATCAATTAACT
CATTCACTCTGCTGAACAACGACGTACGATCGATTTCTTACAAGTCAAATATGTCAGCGG
TGAAGGTCGTGACAGTAAACATACATCAACCGGAGTTAAGCCGATAATCGGAAGTAGCTT
GAATAT
>gnl|Apo_MPI_JGI_Genos_N|87 cDNA; Alvinella pompejana; LEN=310
CTGTCTGTCTGTCTGTCTGGTTTGCATTTGTCTGCGCGTCCACACGCGCGCCCACGCATC
CTGCAGGTCCGTGCACACCGATGTAAAACCACGATACGATACGGGCCTCTGGTCGGCGTT
AACCCGTCAGCACGTACACAAACCGCCTTTCCTCTCGGTTATGCAACACACAGACACACA
CAAACGGAGGCTGGCGGAGGGAAATCTCACGAGGCCGCACGCGATGTGGCCTCGTAGATG
GCTGCAGTCTGTTTCACATCACTTGACCCTAAAAATCTGAGAATGTTCACACTGACCCGC
GTACTCTGCG
>gnl|Apo_MPI_JGI_Genos_N|88 cDNA; Alvinella pompejana; LEN=263
TTTTATATGTACTAAACACACTCATGTATCAAATGCTTACGCACACAGACACACACACAC
AAACATATCAAATACCCACACCCACACATGCATCAAACACACACACACACATACACTCCT
ATCAAACCTCCCACACGTATCAGACACATACACACACACACACGTATCAAACCTCTCACA
CCTTTCAGACATTCTATCACCTGAGGAANNNNNNNNNNNNNNNNNNNNNNNNNNNNNNNN
NNNNNNNNNNNNNNNNTTGAACA
>gnl|Apo_MPI_JGI_Genos_N|89 cDNA; Alvinella pompejana; LEN=564
GAGCAGTTAGCATCAACAGTCTCAACACTGCGGTTGTATGCTTAGAAAAATCACAAGGAC
AATTTATGACATCAACAGCGCTGTTTAAAGACACTCCAGTCATATTCTATGTTTGGAAGA
ATAATGCTTATGACACACACACACACACTGGCAGCCACTGAGACGAAGGAAACCTGCGGC
CAACTGATTTGTTTTGTTCTTTACATCAAGCCAAAGCGATATTCTAGTCTCAAGAAATGC
GTCCACATCGACGCAGTCAAAATTTAAAACGCTCAGATACTAAAATATGAATTGAAGTAA
ATAGAAGATACTTTGATATAATTAAACTCGATAGCGCCTTTTTGTAAATGATTATTGAAT
TGCCTGTGTTTCTATGACCTTCTCAGTTAAATTCAGCTGTGACTGTTGATGGGGGCACCC
GTCTTGTGTGACATATGTCTTCATTTCTTTTAATCGCCTGGGAGAGAACCTTGTATAGAT
TGGTCCGGCAAGTTCGTATTATGAACGGCCATTGTTTTCAACACAATTTACACGGGATTA
GGCTCACTGCAGTAGGAGAGCATT
>gnl|Apo_MPI_JGI_Genos_N|90 cDNA; Alvinella pompejana; LEN=235
AAGGTGAGCATTGATGTATTTAAGAACCTTGTACTAAATATGTCCGTTGCAGCCCCACCA
ACACACAAACCTACCACACACACCACATATATAACACCCTCTTTAACAAATATCCCACAA
ACATTACCAAAACCCACTACACACAAACCTAACACACACAANNNNNNNNNNNNNNNNNNN
NNNNNNNNNNNNNNNNNNNNNNNNNNNNNNNNNNNNNNNNAACCAACCACACACA
>gnl|Apo_MPI_JGI_Genos_N|91 cDNA; Alvinella pompejana; LEN=930
AGCGATCGGGACTAAATCGACGCGCTGCCAACGAAGCGCTGAACTCGACTTCGCTTCCAG
AACTCTCGACCTCGTACGGCAACAATCGCGTCAAGATGAAATCAGACACCACTTTACACG
GGCAGAAAGTCTTTAATCCGACTCTCGTCCGAGATGACGAGTGCTCGGCCATAGAAAATA
CTGCTACAGAATATCTGGCTTCTTATAACGTGAACATATGCCTCAACACAAGGCTTACCA
GATCAGTCCAAACGGCCAGCGTCTGGTCACTGCTAGTGGAATAAAGCTCAAAACGAGTAA
TAGTACAATCAGTAATTGTGCCCGAAAAGGTTTTTATTGTTTCTAGGATTTTATTGCTTC
AGGATTGCTTGAAACAGAATCAATCCAGATTAATGATCGCAGATCAAAAACTGTCAAATA
ACAATGGCTCACACAAAGTGCGTGATTAACGTTTCAGCCCGCACTAAAAATAGATGAATT
TTCCCAGTCAGTGCCATAAAACCCAAAACCCATCAAGCAGATATGGTTTCATTCAGAGTT
GTAGTTTTTACTCAGAACGGTCAACCACGTTGGATTTGTTCAGAACTAATATATCATTAT
TCCCTAGAGAGCAAAGATTAAAAAGCTGGACATTATTGTCAACATTTAGAAAACACAATT
AACCCCTCACACAGTGGAATAGAAAGTGCCTAGAAAACAATGTACGAATTGAGCAAAAAG
AGAGTACACGAGACAGTAGAGCCATATTACAAGAGTAACATCATCGAGTCAGCAAAGAGG
TATTACTTACAGAAATCGACAACGGAATGAACAACAGAGGAACGAACAAGCAGCGTGAGC
TCAACGATATTACAGGCAAGAATGGCCTCACTACATAGCGAATCAACAGAGAATATCGGA
AAACAAGTACACCTAAGTGTCAATCTCAGG
>gnl|Apo_MPI_JGI_Genos_N|92 cDNA; Alvinella pompejana; LEN=398
GGCCGTAATGGAGGCGCCTGCCCGGCTCTGACCGCCTCACCTGCCGGCGCCTTCGTCCAG
CGCTACGGACAGGTGCGTGTCCGTCCGGCTTCAGAGCGACGCAGACGTCCAGATACCAAC
GAACAGCTGACGCACCTGACTGTAATAACTAACAGCCTCACTAACAATTAGACAAGGCTC
CGACTTGATCAGTAAACAAAGCTCCATCGTCTGCATCACTGATTGGTTGTACGGCACTGT
ACGGGCCGGAACAACGCACGTACACAGCCAGTACACCGTGCCATGTGTACGCTGTCAGTA
CACCTGGCAGTGTCTGTGTACGTTCCTGGTGTGCCCACGTTAGACTGTACGCGTTCTGTT
TGTACACGAAGCACGTTCTTTATCCCGCGTACTCTGCG
>gnl|Apo_MPI_JGI_Genos_N|93 cDNA; Alvinella pompejana; LEN=690
GGGAGTTCAGAGGCGTGCAGTTTGTTTGTGCACGGTTTCGTGTCGGCCGGATTCTGTCTG
GGAACTGATTCAGCGAACAGGATTGTTTTCGGTGTGATTTGTATGATAATGCGTCATGCC
AGTGTTATGATGGCTTAAAGTCCAGGATACGACGTTATTTGTATGGATACACACGCGCGG
ATACGTCCTGGATCTAATACGTACACGATCTAGTTGGTATACTGTGTGTACAGTGCTTGT
TTGTATTTGACTTTTGTTTGACACAAAGGCTGCAGCCAGTGAGCATATTGTGAGATATGC
GACATTATATTAACTGGCATTTGTCATGTTATCGTCCTGTTATATCACACTTCTTGTCAT
CGGCAAAGTGAATTGTCATTGTGTTCCATCTAGCCGTCTCATCTAGTGCCTTCTCAACGA
GACAATCGTGAATAACGTGATCGCAGTGCTTTTCCGCAATCTGATTGGATGATCCGAATG
CTCACAATTCGTATGCGTTATATGATTGGCTGATTCGAATGCCGACAACTTATATGCGCC
ATCGGATTGGATGTTTCAGTGCGCGCTTAACACTTTCGCAGACTTTTTATTGGAGTGCTC
CTGGCGCTGATCTGGCTTTCATTTCGGGCAACACGAATTCGCAGTTGAAGTTCTACGTCC
ACACGACTTGGACACGGCATCGGATCGGGC
>gnl|Apo_MPI_JGI_Genos_N|94 cDNA; Alvinella pompejana; LEN=672
AACGCAGAGTACGGGGGCCTACTTCTACACCGTTACGTGTGCTTAAGCCGAGACCCCCGT
CACTCCGTCTGTGTGCTGGCGTCTGACCTACACGAGGCGGTCACGTGGATCACTCTACGT
GCGATGACGTGGGACACGTCTGTCTCGTTTACTTTGTCTACTGTTCTGTTTGACCGATCT
CTCCACTCCAGTAAACCGGGTGCTGGCACAGTCGTGTCCAGCCTACCCGACGCTGCGCTG
TGCCGGTTTTCTGCGGGTTACGTACAGCGCCTCTCTCGGGCGCACCGACCGCAGCCGATC
TCAGAACTCGTTGGTTCTCATCTCGGAGTGCACTCGGCTGCTGTCAGGTTCTCAGTGTTT
GTTTGTTTGTTTGTTNNNNNNNNNNNNNNNNNNNNNNNNNNNNNNCGTGTTAGACTTACA
CTCGTACACACACCACTGCGTTTGGGACCATATCTACTTGTGTTCAGCCATTGTTTTCTC
CGTGCTAGCTACACGACTGTTGTAGTTGTATTTCTGTTCTCTCGCCGTTTACCAGGTCAT
ACGTACCTCAGCTCGAGGTTCATTGTTCCACGTGTGTTGTGTGTGCTGTGTTTTAGGTTC
TGAATGTCACTTCCGGTGTGTTATTCGTGTGTGTGTGTTGTGTATCGGGTGTGTGTGTGT
TGTGTATCGTGT
>gnl|Apo_MPI_JGI_Genos_N|95 cDNA; Alvinella pompejana; LEN=341
CAAAAACAGCCCGTGACATGTTTGTCTGTCACAAAAACAGCCCGTGACATGTTTGCCTGT
CACAAAAACAGCCCATGACATGTTTGTCTGTCACAGAGTCTCAACAACAACAAATATCGA
GTGGTGATTTTTATCTTTTACTGCGATAGACAAATTACTTTCACGAGTTTCATTTATATC
CATAATAAGATTTCCTTTTGTTGAGGTGACGAATCAGTTTTCAATATTTTCTCAAGTAAC
CAGACGCTGAGTGTTTTAAATTAAGTAAATTTCACAGTTCTTCCTCCTAGACAACATTAT
GATGACAGATTATTTCTGTAGTCCAAAGCCAAAGCTCCCGG
>gnl|Apo_MPI_JGI_Genos_N|96 cDNA; Alvinella pompejana; LEN=371
CTACCAAATATTGTGACTCTGCAGACACGATGACTGGAAATCCATTATGGTCTGTATCCC
TCATAATGGCCTCTATCTGTTCTACAGTCATAGAGTCTTGTGTCAGTACACACAGAGGTG
GGTCAGTACGTTTTGGCCTCATTACATCAGCAGCAATAGTTGTGTGAGTAAACTCCTCCT
TTGAGTCAAGGAATGGATATCCATTTAACTTGATATGAGCATCATATATTCCCTCTTTAT
CAAAGGCATCACCAATCCATTTGGCTGTCATAGCAGCGGCCATCAGTGGCACAATGTACT
GGAGCCCACCAGTCAACTCAAACATGATTACAACCAATGACACTGTCATTTTTGTGACAC
CACCGAGTGTG
>gnl|Apo_MPI_JGI_Genos_N|97 cDNA; Alvinella pompejana; LEN=769
TGTCTGTCTGTCTGTCTGTCGATATGACGTTTGTTTTATTGTATTTTGTCAGCCCATCGC
TATCAACTAATCATTTTGTTATTGTGTATTAGTCACGTTACTGGTGGCTTTTCATTAAAC
CATTAATATCTATTAGTCACCTTATTACTGGCCTGTTAACCGGTCATATTTTTGTCATCG
ATAACGCCGTTATTATCGTCCAGACTCACATCCGTGTCACATTGCCAATGGTAACGACCT
GTTGTTTATTACAGTATTTCGCTGTCCTATCTTATGTAGGTCATTACTCCTTGTTGGCTT
CTAATCACCTTGTTATCTTTCCCACGCCTGCTAATGGTTGTTGATCACGTGGTCACTACC
TCTTCATAACAAAAAGCCTCACGTTCCTCCTGACTTCAGATAACAAGAATTTCCATAAGT
GGATGCTTTACACGCTTCCCTCTTTGTTTTTCTGTTATAATACCGTCAAGCTAGTTTACA
CACACAAAATAAGTTTTCCTTCGCTCTATTTGTATGTGCAAAAGCAGAGCGATCTTGTTT
TGATCGTAGACAGCAAAACCACTCTTTATAACCACTTGTCTTAAGAAGGCACCTGTTAAA
ACCACCCACCAACAACTCGCCCTGCGTTTACTTTATAAGAGTTCATTATAAAAACGCTCG
TGTTAAACAGCCGCATGTGACTGATCAGGTTTATCTTAATTGTGGTATCTTTATCTTTGT
ATAGATTCTGCTATACATTTAATTCTCCAGGAATGGAGACAGAATATTG
>gnl|Apo_MPI_JGI_Genos_N|98 cDNA; Alvinella pompejana; LEN=924
ATGCATGTCTTCAAACCTAACCCCACGGACGCCGCTTGGATTAATCTGGATCTTGTACAG
TCCAGTGCCGGAAACATCGAATAGCAGACGGATTTCCGAAAGGAAGCACCCACATAGTAC
AACCCACCTGTTATAAATTCGATTGTTATGTCAAACCATACGGTGGCCTGCCCACCACTC
AATCGCATCATAATTACACCCACACCTAACAGAACAAATATGTCGAAAGCACGTCTAGAT
CGGACGATCTTCCAGATCTGACACGATTAAAATAACATAAATAATGATCAAACGACTAAG
CATCGAAATATACATTTTCCTGTCTATTTTCCATTCTTCTACAAGATCCTTTCGTGGTTC
TGCCAGTTTCGGTTGTGTCGGCAAACAGTGGCCAAGCGAACGAAATATTCCAGAAGGACG
CAGTCGCCGGGTGCAGTTGGCAGATGGCCGTGGTCTATTCACTACTCAGGTAATTATTGA
TACCGTAAAACACCTGACGTCATAGTAGAGCCAGGTGAAAGCCCTTGCTTAGGCACGAAC
AACACGGTAGATAAATATTCGTGTCTGTATGTCAGGTCACCGCAAAACATTGTACCAACA
GAAAACATTGTAACCTGTTTTTACTATATCACGTTCACGCATTTTGAATGTGTATAATCG
AATTTTTCGGATATGTAAAATAAATGAGGAGCTTTCGAAGATCCTTCTACTTTGATATGG
ACAAGTCACGTTCTCTATTAAACTAAAGTGGGGCTGATTAAATCAACTGCTTTATTTAAG
AATCCAACGCACAACTCGCTCTCTTTCAGCACTTGGCCTGAATGTGCGCTCTTGAACCGC
GGGCTTCCTTAACACACGTGCCACTGGATCATTGTTTTGGAAAGCCAGACGTAAATCATT
CGATTCGTCCCGCGTACTCTGCGT
>gnl|Apo_MPI_JGI_Genos_N|99 cDNA; Alvinella pompejana; LEN=260
ACAGGAGCTGAAAGGAATGAAAAAACTTCACTATATGAGTAGTTCTTCATAAGACAGTTA
AGAAATCCGCTATTCTAATATTAACGTAGTTTTGGCGAAACTTGGCATCAATTTGCTCTA
AGCATAACTCGGTTGGAACTTAGTTTTCTATATTTTATATTTTCTAGATTCTACTGAACG
AAATAGCTTTCAAAGCTTCGTGTTAAATGCTATAACAACTGCTTTCACGCATGTCGTAAG
CAGTCGGACACACACACACA
>gnl|Apo_MPI_JGI_Genos_N|100 cDNA; Alvinella pompejana; LEN=1132
TGGCTACTGGGACAGCGAGCCAGTTGTGATAAAACGACTGAACAAACCAGAAGAATACCA
GAGGGTGGATGAATTCCTTTGCCGAAATGTGAGCATGGAGCCAAACTGCGATGTTTCTAA
AGCAATTATCAGTAGCCACGCTTTCGCACAGCATGAAAACAGTTTTAAGCCTGACTTTTT
AAGGAGTGCTTGGAAAATTATGCATGAGCGTCCTGACCAGTTAGCTGTAGCAGCTTGTTT
ATCTGATGATGCAATTAAGATATTGTCAGAGGACTTTGACAATAATGATGATGGACAGCT
GTCACCTGAGGAAAGAGCCACATTCTTTACATCTCTAGTTCTGAATCCTGAAGCCTTATT
TCTGGAGTTCAGCAAAAAGCAAGGCCTAAAGATACATTTTCCTGGAGTTTTAGGTCACTG
TGGTAGAATTGTTATCACAGAACATGCTGGAAGGCCAATATCAACATATCTAAATGCCGA
CTTCAAGACAAGAGCTGACATTGGTATGATGCTTCTTGGCATGATCTTCTTTCTTCAGAA
TTTTAGTTCCAAATGGTCCCTGGTGTTTTCTGACTTCAACTTTGACAACTTTTATATAAA
AGATAACAATATTTACATAGTGGATGCTGAGGACATGCTGCTGACAGATACAGAGTTATA
TCCCGAACGTAAAGGTTCATACAAAACCATGTGCAATACAGAGTGTTTTAGAAGTTTTTC
AAAAAAATTGTTTGACTATGAGGGAGTAGCCAGGGAAGATGTCTGTCCATTAACACCAAA
GGTAACTGAGCAGGCTATGTACTCACTTGCCTGTGAAAGAATCCTTTCACATCTTCCTGA
GCACCGAAAGTATACACCTTATGAGGGACTACTTCATGACCCTCCAGCAGACATTGCTGA
TATATTGGAGAGTGCACTCAGAGAGTGTGTATCAGAGACAAGAAATGAGGGACGTATTTC
AGCAATTGATACCATCAGTGAAATATTGGAGAAATTTACAGATTATGTAGACTACAACTA
TGATGATGACGTTGATGATGAAGATGTGGTACAGCCATCCTCTAAGCCACCAGTGAAAGA
TGACAATATACAAAACCAAAATGAGGTTGTTGCAAACCAAACAAAAAGTCAA
>gnl|Apo_MPI_JGI_Genos_N|101 cDNA; Alvinella pompejana; LEN=207
TAAAATAAATATATATATATATACCCCACACCGTCCGCAGTGGGCTATTGTAATGCTCAG
CTACACTGTTCTCGTGCTATGCTACTCAGGCAGTAGAATGCCACACTACCACCGTATTAC
GTTTTAACTGGCCGTGGGCTAGAGAGGAGACGACAAGACGACACTACTGCCGCATGGAAG
AGGAAGGACAAAAACCGAAAACTGTGT
>gnl|Apo_MPI_JGI_Genos_N|102 cDNA; Alvinella pompejana; LEN=848
GGCCAGATTATAAATTCAAAGCCGAGCCACGAATAGCTTGCTCCGACCTCTAACCAGCCA
CTGACATAAACATGTCTGAAAACGAACAAAAAATGAACAGCAAACAAGCAGATCGTAAAC
CGTGGTAGATGTGATTAGCTTAGAAGTTGTAATCGCGCCGACGAATGCGTCATGTTACCT
GAGCTTAACAATGACCTGCTTGCGCATGCACGCGTGCAGCTAGTTCCCAGCGCGCGCGCG
CACGCGCCCGTGTGCGCCTGCGTCCGACTGAGAGAGAGGCAGATCGACTTTCAGAGTCCG
ACCAAAGACGTGAGGGAGATGAAGAGGACTCAGCACCTAGGCAGTTACACTGCATCTGTC
GCATTAGTCTTTTCATTCGCGGCGATTAATCACCTGTCTGTTGCCTTGACAGAATTCGGT
CAAAACGAAATGGTCTGGCTAATTTCCATTTAAATTTATATTATGTCACATACACGTGTT
ACAGTCAGCATAGCATCACGTTCATCATCCACTACTTCACTGGCCACATGACACCCTAAT
GATATGATAATCGCCAACGCATTTCACATTGATCCCTGGAAATAGATTTGAAAATCTGAG
CAGGCAGGGCCTTACCCGTATGGAAGTGCCTTTCTCATTTGGTGTCGATTTCAAATACTT
ACGCTTAAATATCTCTAAATTGGTATGACCGAGAGCGTATCTTTTCCGGTTTAAATGTGC
AGATTTCGAATACGAACCACGACATGAAACTTTCATGCGGTGTTACAGCTGGCCGGCGGA
TTAGACCGATGTCGTGTGTACAAACACGGGATGGTTGGAGTAATCAGTTATCGCCACCCG
TGAATCTG
>gnl|Apo_MPI_JGI_Genos_N|103 cDNA; Alvinella pompejana; LEN=2153
TTACATTCCATTCTAGAAATCCAGAAGACCATCGAGGAACAGCCTTCGTGGAGCTGCCAA
AGCGCGAAGGATGTGGCCTGGGGTTGGTTATCTCTGGGGGTGCTGATAAGGACTGTACAC
CAAGGGTGTCTTACCTGAGGCCTGGAGGTATTGCACAAAGAAGTGATGCCCTTGAAGTTG
GTGATTACATCATTTCCGTCAATGGCATCAAGACTGCTTACCTTCGCCATGATGAGATCA
TCAGTCTCATTAAGAATGCTGAAGAGTCTGTTATACTGGAAGTGGAATATGAACTCCCAG
AGCCTCCCCAGACCACATTTTCTGTGATATGTAAGAGGATCGAGGTGTGTTTACAGCGGG
ATGCTGACACGTTCGGATTCACGCTGCGCGGTGGTCTTCACGATGACCCGACAAAATGTC
GACCTTTGACAATCACCCAGATTCGTCCGGGCAGCGCCGCCGACAGGGAGGGGACACTGA
AGGTTGGAGATCGTATTCTGTCCATAGATGGCGTTAACGTTACTCAGAGTTCCCTGGCCG
AAGCTTTGGCCATCCTGAAGCATTCTGAGGATGAAACACACCTACTTGTTGAATATGATG
TATCTGTGATAGATGCTGTACAGAACTCTCAAGGTCCCCTGCTGGTTGAGATTGATAAGA
CACCCGGATGTAGTCTGGGCATAGAGTTAGCCGCCACAACATACAGGGGTCAGACAGTGC
TCTGTATAGATCACATACGACCTGCAAGTATAGCCGACAGATGCGGAGCCCTACACGTTG
GTGATCACATCTTGGCCATTGATGATACGAGCCTTGAGCATATGACGGTAGCAGAAGCAA
CCCAGTTACTTAAGTCTAGCATGGGAGAGTTGATACGTCTGGAGATTCTACCAGCTGTCC
AGTTACGTGGCACAAACACTGACAGGGAGTTAGCAAGGCATGGCCAGAACACCGAGAAAA
GAGATGTAAATGCACCTGTTGACCCTGACCTAGATGGTGTACACAGTGCTAGTGCCACGA
GCCTCAACTCCTTGCAGTCCTTCAATACATTTACCTCAATGACAACACAGGTTGGCTCAG
CCATTGTGCCTCCAGCAAGCGCTGCAAGTGCCACAAACGTTGGGTTCTCCCGGACAGGAA
CTCTGAGATCAAGCTGGGCTAAAAGATACAAGAAGACTAGCTCGGATACATGTCTCTATC
AGGGTGCTGTCAGTCCTGATAAGGACTCGCATACGGAATATGAAGCTCAGAGTTTGACAG
ATCCATACTCTGAGACGGGGGCACAGGGTGGTGCACCTTGGTTTGCTTCCTTGACATCAG
CCGGAACATACACCAGTATGGTTCTGCCCCATCATCAGGTCTGCAGAACAGAAACCATTG
AAGTGATGCTGATAGCAGATCATCGAGGATTTGGACTAATACTGGAAAATGGAGGATGTG
ATACAGAGGTACTTGTTGATCCTCCAATTGTTACATTCATTGAACCTCGCAGTGCAGCTC
AGAGATGTGGTGTCATCCAAGAGGGAGACCGGATTTTGGCTATCAATGATGTATCACTGG
AGAACAAAACTTTAGAAGAAGCTAATCGGATGCTTAAAGAATCTGGAGTCAAAGTTCTGC
TTCAAGTAGAGTTTGATGTTGCTGAGTCCATTATTCCAAGTAGTGGGATATTTGTTGTAA
AGCTTGCCAAAAGAGGTGCAGGACTTGGTATTACTATTAACTCTCCTAATAACAGAAAAC
CTGGAGATCCCCTTTTAATTACAGAGGTAAAGAAAGGAAGTGTGGCTCACAGAACAGGAA
CAATTCAGCCAGGTGATCGTCTGTTAGCCATTGATAATGTCAGAATGGACAACTGTTCAC
TGGAGGATGCTGCTCAAGTCCTGCAAAATTCGGAAGATATTGTAAAACTTAAAATAAGAA
AAGATGAAATATTTGCAGATGAACCAGACCCTACAACGACTATCACATACACTGTGGAAT
TACCTAAATTTGGTGGGCCTTTGGGTATTACTATATCAGGTACCGAGGAACCATTTGATC
CTATCTATATATCTAGTCTGGCAGAAGGAGGATTAGCGGAAAAGACTGGGGCGTTACATG
TAGGAGATCGGATTTTGGCAATAAACGGCCAGAGTTTGCGAGGACGTCCCTTA
>gnl|Apo_MPI_JGI_Genos_N|104 cDNA; Alvinella pompejana; LEN=1227
GCAGAGTACGCGGGCGATGTATAAATCTACGTGACGTTCGAAAAACGCCTATCGAATATT
TGAATTTTTAAAAGCACCAGTTCAGAAACATGAAGTAATCCAAGAGCTTGCATTTTATAA
AGAACATCTAATGCTTTGAAACCGAGTTGTCTTCCATAAATAGTCGGCAGACATCTTGCT
TAGAAACGCCCATTAAATGAAACATAAAAGTTGCTTGACAGTCGATTCCAGTGTTCAACA
TTGCTAAATGTCTCTCAGTTTATGTTTATCTTTTACGTTGCATTTCATGTGTATACTTAG
CTTTATACCTGTTTAGTGATTTATAGGAAATTGATGTCATTGGTAACTGTCTGTGTAACG
TTGGCATTTCCCACGTTACGATGTCTTTGGAAAACGATAAATGGAAAACGTGCTCATTAG
TGCAAATGGTTAAAAGTTATCAACAACACGCGACTTCTTTATGCTTATCATATGACGCCA
TTCTTGTGTATTTGCAAGCACGATAAGTGCACCCAACCATTTGATTGTTTGTTCATGTTT
GGAAATTTGTACGTGTTTCTAATGCACCAATACCGGCCAGTGATTATCTATGAGGACCAC
TGTCTTCACAAATTTACGATTCCATATTTGTGAACGATTACTTGTATAGTGACACTATGT
TGATTTGGAAATGTTTGCTTTCTTTCCATTTGTACCTATCGTACGAACCTGTTACTGGAT
TTTATAATACAATGCTTGATACGTGCATGCTCATCACACACTGTGTAGTGCAGCTTAATG
TAATGGCCAAATGTCTGGTAATCTGCATCTCGTTAGGAAATGATTATCTGTCCAAAAGCT
GCATGTGGCCTTCCAGCCAACTTCAAATAATAAGCTGTACACAAAACAAGTTTGCGAAAT
TGGTCTTGTGTTTAGCAAACGGCAGCAATCTTAATACGTCAGGTGTGTTTATTATTCATC
ACGTTGTTTGTGTGATGTGCTGATCGGACTGGACATCAGCGGTCGGCGATCTTTTACCGT
CGACCCGTTCAGAAGCTGGCCTTGTGACAGTAACCAGATCGGCAGTACCATTGATTATTG
GCGGTGTTTGTGTTTTGGTTGCTATGGACGCGGGTGGCGCTAGCTTTGAAGAAATGCCAC
TGTATCCCGCCCGTCATAAAACATTCAAAATGTCTGCGCCGGTCACACACGGGGAGAAAG
CAGGTACGGTCTGCGTTGATACCACTG
>gnl|Apo_MPI_JGI_Genos_N|105 cDNA; Alvinella pompejana; LEN=452
GTTGCTGCTTCTGGTAGCTCTCGGAGGAGATTTTATATTAGTTTAGCTCCTGTCTTGTTT
ATCAATATTAATTGTAAGTGGGAAGAGCAGCTGTTTTTAGTGTAACGCCATGTCTGACTG
TGAAGATGCGGACTTACAGTCGGAAGAAGGAGAGCGAGAGCGGAGGAAGTCAGCTGTTGT
TTTTGACAGCTCGAACGAAAACGAATCAGCAGCTGAGAACGTTACAATATCACAACAATC
TCACACCGCTATGAACATTTCTAGTTCAAATACTACAGCAGATTCGGATTTAGACCAAAT
GCCAACTGATGAACTGAAAGCCTTGTGTGAAAGACTAAATTTGCCAGAGACAGTTATAAA
CACTGCTGTTTCTCTGTGGAAAGTATTTATGAGGAGCAAAATTGATGAGCTTGCGAGTGA
TGCAGTTGGTTCTTTTGTGTGTAGCCTGTACA
>gnl|Apo_MPI_JGI_Genos_N|106 cDNA; Alvinella pompejana; LEN=779
AGACCGGTGCCGGAACGGAGAGCTACACTAGTACCTTCCATCCGTTCGGCCAGCAACTTC
GCCGAGACAACCTGCACAGGTTTACCGAACAACCGAAACATGGCACAACTCGGCGTCACC
TTTTGGTGACTGATTGTCTATCAAGAATCTGCTGATTGTTTTGGTTCCGTCTGCGTGCTT
GCGATGCATATGGCGCTTGAGCTTGTCTAATACAGGCAGAACGGCGCAGATATCTGGCCA
GTTCTCCCAAGGACAGCGCCGGCCGGAATCGACCGGTCCAGTTCGGAGGGGACTTCGGCA
CCGGCGACATACTACCGTGTACGTCTGCGCAAACGCACCTACGTATGCACGTACAGAGCT
TGGCCGTCACAATGACCGAAAGCACTTCAACGTACAAGTGCATTAACGGCAACAATTTTG
TGTCCTGGCGTACGATACGTCGGCACGGCCGTCTGCGCCATTTGTGACCTGCTAACGAAC
GTTCAATACAATCCATTCGCCATTCTCTCTCTCACACCCTCACTCTCCCTCTCACAATTA
GGCCATCTTCGTGGCAGGCAAGCGGAGACAATCACGAGTCACGAACCTGTGGTAATTAGG
CCAAAAGTAATTAGGCAACGCCGAAATGGATGCATTGCTAAAACACACCGTCCATCAGCC
GTATCCTGGCCGTACGCAGCAGTCTGCAGCTAATGGCCTACAAATGTTGACAGATGGTCC
AAGCCTCGGTCCTAATGATCGGCACTGTATGTGTGTGTGTGTATATANNNNNNNNNNTA
>gnl|Apo_MPI_JGI_Genos_N|107 cDNA; Alvinella pompejana; LEN=1324
AACGCAGAGTACGCGGGCCAGTGCGTCGGTCGTACGATAGTTTAAGTGAGACCAGACGTT
AATGAATATTCATGAGGTTGATTGGCATAATTACTGCCGAGGATCTCACAAAGTACCCAG
TGTTTACAAAGACACCCAGCCTCCTTCTCTAACCCATTCCCACACATTCACACCCATTCA
CCTCCATTCACACAAGCACTGGCTGTAACCCCGTGTTACAGCATCGAAGTTCGGAGTCCT
GGCACCACGAAGTATTACTACCCGGCACGAGAATTGATCACCGATGTCCGGTCGTGCTAC
CGTAACAGACTCCCACCGGCACGGTGTCGATATGTATAGGGTTAACTAATGTCCACCGAA
AAAACTTAGCTTTGTAAATAGTATGACCAGCAATACGGAAGCCCTGCTGTGCCATGGAAT
GCGAATCCTGCCACGGCGAGCCGAGCTCTGGGAGTAAGGTAACCTGAGTTGTTTCTCCAG
ATAAAACGCTAACGCCGCAAACACCTCGCTTACTGGCAGTTAATCAAAGCCTTATCTGCG
TCCTTATCAGATAACCTATCTCTAATGTCCGGTGCCAAGGTCTAGGCTTGATATTAATAA
ATTACCTCTCGGCGCCACCTGCCGACTCTTCATTATTGTGCGCCTTCATTTCAGGGAAGC
GTTTTAAAATGTTACTTTAAAAGCGAAAAATAAAAATAAATACTATTTGGCGATGTTCCT
GGAGCTTGTGTGTATCTCATTTCGGTTTATTTGATCTAAAATTGGATTCACATTGGACAA
AGGAGCAACAATAATATCAACAGCTCGGTTTGTTAATAAAATCTTTGATGGCGTAAAAAT
TAGGAATGGGACGTTTTTATGGAGGCAAAATGCCGTATTCGCAATCATAAATGTTTTGAG
TACGCAGACAACAGACAGCTCAAAGCCATTTACACGGAAGGAAGCAGACAGGTAGGCAGC
CAGGCAGGCAGGCTCACTCGTTGACTCCCAAACCCACTCAGCTAGCCCATCATTCTCTCA
TCCACCGCATCCATCACCGACTCATCCGTCCACCGACTCACTGACTCACCGGGTTCGCTA
AACAACAACTGAACCTTATCCTTCCTCATCACCAAATCGTCGCGCTCTCATTTCGAACCG
CTTTCCTCGATAACGTCATCAATCTTTGGCAATTTCCTGCGCAAATTCTCCTTTCCGAAT
TCCGTACTGATTTGAGGGATCTTCCTAGAAGTAATCCTGGCCCACGAATAAAGCCTTTTA
TATGTAAACAAACAATCACTCACACACAATGATCTATCTATATATATATATTGTATTTAT
GAAT
>gnl|Apo_MPI_JGI_Genos_N|108 cDNA; Alvinella pompejana; LEN=325
CTCTTGTCTATTTTGATCCAGACTTCCAGACTGCCTTTGTCTTGTCTATCTTGATCCAGA
CTGTCATGGATTGGACTCAGGAAGACCTCGGTACGCTTCGTGACGTCAGCGATCTACATG
GATCCGCGCACAGCTTACGCAGATCTGTGGGAAGCGTGCCACGCCACATTAACAAATCGT
ACCCCGGATGGAATCGTACACAAACTCACCGAGACATCACCTCAGATCACTTAAACACTC
CCTTATCGATACCGTGATAAGTGAAATGATTAACTTCCTGTCAAGATAACGTGTAACCAA
TACGTTATCATTTCACAGCACACTG
>gnl|Apo_MPI_JGI_Genos_N|109 cDNA; Alvinella pompejana; LEN=400
GAAAGCATTTTATCCAAAAGTGTGCTCAGGAAATACCTTGTCGATAGGTAGATGCCCGTA
TTTAGAGGTCATTTAATCTAGTAAATAAAGTGACGTGACGAATTAATTTACGCTACAAAG
ATCAATTGCCCTTTCCAAAGTCATAAAACGGGATATTTGCTTGCATGCCTCTTTGCATCC
ATAATTGTTTGGGGCATTCGGAAAAAGTTTTCGTCATTTTTTTCTAAGTTCGTATTTCGT
ATCTTCAGGAGACTTGTATGAATGATGCACACATTATCAGCCGTGTTAAGCTTGGCAAAT
GTTTGTCCTTGCGGTGTCGTCTGGTGTATTCCTCGTAAACCCGATGCTTACAATGTATGA
ATGCATATTTATATAGCGTTGAACAGCAAGAAATTGGATG
>gnl|Apo_MPI_JGI_Genos_N|110 cDNA; Alvinella pompejana; LEN=311
ACGCAGAGTACGCGGGACCGAATGAGACGGCGACAAATTGCAGATATATGGGTGCTAATC
AGGGCCAGGGCGTGCTGACAAGGCGCTTTGTACTCTGTATTTATCACAGCGGTTGCTCAA
TTAGTTGTTCCCAATACCGACCTGTTAGCTGCAGCAGATTCAAGGTCTACAACAAGTAAT
ACTGCAATATGACAAACTCATATCATGCCTTTTCAAAATACATATATCTTTATGTGCAGA
ACACATATTTGTCTTACTGTTGTATGAAAATGAATCTGTCAATTCTTATCGAATTACTGA
ATTTCGCCAGA
>gnl|Apo_MPI_JGI_Genos_N|111 cDNA; Alvinella pompejana; LEN=762
ATAGTTACACCTCAAGATTTAGTTGGAGTTGGCAGATATAACTTTAAAGACCAGAGAGTT
ATAAATATAGCTAGATTTTTACAATCGTTAGATGATGATGGTGTTATTAAAAGTGTTATT
AAAATCGATGATAACTTTGCTGATAATTTGTCAAAAGAGGTAAATATTCAAGAGTTAAGT
GAAGAGGATTTACTGTCTTTACTACAAGAGGCTGGAGTAACATCTGTTGTATCAACAGAA
GATGCTATTAAACATTTGAAAGAGACAATTTTCAATCTTAGAAGTTTCTCTTGTGGTTTA
GAAGATAGACTTGCAATAAACAACTCAAAAGGGATTGTTATAGATGATAATTCTGGTTTA
ATTTGGCAAAACCGTGACTATGGAAAAGGGAATAGAGATGAAGCTAAAGATTTTTGTCAA
AATTTAACATTTGCAGGTTTTGAAGATTGGAGACTTCCAACATCAGCTGAATCTCGCAGA
CTCCATCAAGTTATAAGTAAACAGAAAGATATCTCAGAAGAGATATTTCCTATGTCTAAC
ATAGAGATAACTAAAGATGGTTACATTAAAACATTTAGAGGTGCTCAATTAGATGGCTCA
GAGATAGGAGAAGAGGTTAATAGTGATGAGCCTGCATCTGTTAGATGTGTAATTGATAAG
CAAGCTATTATTGATAGAATGAAAAGAGGTTCAGGTTCAACTCAACAAAACGGTGGTGAT
GCTACTACCGATAACGGAAATGGCGATAGTGGAAACGGAAAC
>gnl|Apo_MPI_JGI_Genos_N|112 cDNA; Alvinella pompejana; LEN=561
CATCAAGTATGTGTAGTGTGGGTGTTATGTGTGTCAGTGTTTGTGTTATGTGTGTTTGTG
TATGTGTTATGTGTGTCACTGTGTGTGTTATGTGTGTGTGTGTATGTCACTGGGTGTCAC
TTACTTCCTCAGTGATGTGTCTAAGGGGTACAGTATTGCTTAAGTAATTTTTGTAGTTTG
TCTTTGAATGGTATACCATGTATCGCTGTTGTCGACCAGAAAACACCTGTTTTGGAAGCA
TTTAACATTTCGTAATGAGCACTTCTTTGTGTCAATTCTCCAGTCACAATCAGACTTCGG
TAGTCAGCGTTCAAATAAAACAAATGTGTATTCAGCATTTGCATTTGCCGGTGAGAACAA
TTACCATATGAGACGAGTTAAACTTATTTAGAAAGGTGTCCATTTAGGGAAATTTGAACG
TAATTTAAAACGTTTGATAAGAGACTTCATATCTGTCCATTTTTGTCCTAAAAGAATATA
ACCTTTCTATGAAGATCACCCTGCATATACACTAGTCGACTTGCATATAATATAGAATTA
TCGATATCCTCACGGCTGTAC
>gnl|Apo_MPI_JGI_Genos_N|113 cDNA; Alvinella pompejana; LEN=511
TTGACCTATATTATGGGTACAAAGTAATTAGGTCAGTCACGTGAGTGTGCTCCTTTAATG
GATTAGACAAGTGACCCAGTTTCCTTCTCCGATAGACGCCGGCGGCCTACTCATTGATTG
TTTTATCCTTTCCGCGGAGAAGTTGTTCGTTCTGGGGACACCTTTTCTCCCTAACTGCAG
TGAAATTCACTTGGTAGTCCTCGGTCCAGTTTATGCCAGGGATTTTTGTTACTTAGAATA
GAAGCCGGTAAGGATAGACGTTATCTGTCTAGAATGTCGCATTGCAAAGGATAGACACTG
TCTGTCTAGAATAGATTGTTAGAGGGTAGTAGTTAAGTCTGGCGCAAAGGTTGATAGACA
TACGATGGTAGCAGGTTAATCTTGCATCACGACGGCTCGGCACTTAAGGACGGCTTTGAC
AGGAGCTCGGTTTTCCAAGAGTCAGAAGCATTATTATTATTATTAGAACAATTTGGGAGA
GGTCCAAGCTGAAACGACACGACCACTTTAG
>gnl|Apo_MPI_JGI_Genos_N|114 cDNA; Alvinella pompejana; LEN=499
TTAACCTATTTCTCCTTAACAAGTCGGCAATGGGCCGAGGTTCACCATACTGCGAATATC
AACATCAACCTAAAGGCTTGACTCTAATGGCCTAGAACAAAGAGAAATAAACACCGAAAC
ACACAACTCCCGATACTCATATCTCCAGACACCTAGCAGCAGCAAATACGTAGCAGCATA
TACCCATGGCGCTAGATACATCTAATACCAGATACACATAGCTCGAGATACACATGGTTC
CCGATACACACAGGACTAAATACATATATCACGAAATACACACGACACCAAATACGTACA
GTTGCAAATAACCGTAAATCCACAGGCAGATACCACCAGATATATATGACAGCACAGAAT
ACTAAATACATACAACACCTTACAAATAAAACACCAAATACGCAATACACAGAAATACAT
AAATATAACACTAGATACACATTATAACAAATGTACGTTATATTGGGGACATAACAACTC
TGGTATCGTGCTGAGATCT
>gnl|Apo_MPI_JGI_Genos_N|115 cDNA; Alvinella pompejana; LEN=512
CGCAGAGTACGCGGGACACAATGGAAATGCAGGGTATCCAAGACACGGATATTGCACCTT
TGTGTATTGTAGGAGTGACTGGTAGTGGAAAGTCTGCTCTTGCCGCGTCCTTTGCCAAAA
TGGCCATGAAAGTGAGTGTTTCTCTATCGTTTAATGCCTTGTTTCCACTATAAATCTGAA
TATCATTTTTCTGGCTTATGGTTATAACCTTTCTAGTTTAGTGGCTTATACCTTCCATTT
TATTATATCTTTGGATATTAAAACAAACTTCTTCCTTCCAAATGTATTCATTAATGCGAT
TGTCAGTGTGTGTCCTCATACTGATACTGAATATTTGAGTTCAGTAGAAGTATGGGTGCA
AGAAGTAATGGTACTTGTATTCATAGCAACGACCACAATCACTGGATATTGTAAATTGCA
ATACTGTCATTATACTGCAGGACGGCCTCAATGTGCTATATCACTGCGTCGGCAGTACCT
CGGATAGTAGAAGTGACCTAAAGATACTTGGA
>gnl|Apo_MPI_JGI_Genos_N|116 cDNA; Alvinella pompejana; LEN=737
TAACTGATCTATTTAAAGTAATGGACTTAATAATAATCAGGTAAATGACACATTGTTCTC
TGATTGTGGCGACAGCAAAGTACAGAGGGTTAGATAGACGGTCCGGTAATTATGGCAAAT
AGGATTTCCTCGCTATAGTTAGAGATGGCATTGTTTTTGTTGTCTATTTAATATCTAAGT
AACATCACATGGCTTAATTTGTACACCACTGACAGAGGGTGACTTAGGACGGAATTCAAG
AGAAATAGTTTTCAGATTCGTACAAAGCCTGATCCTGATTAGATATCAGGCAGACGCAGG
AAAGATCCTAATTACACAGAGCCACGTGACAAATTATATGGTAGTTCACGTATTAAATAA
TTTCTTTGAAAATTAAGCAAAGAAAATATCAATGCCAAACAACAATAATAAAATAAACAT
CGTTTTAATAAAATGATTGCCTAATTAAGATAGGACACGTGACAGCTGGACAATTTCAAT
AGATTAAAATCAGCAAGTTATTATTTTTTTGTTCGTTTCGAGAAAGAGTCAGTTGACGCC
TTTCTACGAGAACAGCACACTGGTCTCCAAGAACACGAGATATAACAAAAAACTCAGCGC
AAGAAACGTCCAGCACCGACTCGATATTTGGCCGGCGCTTAATCTACAGCAGACAGTCTC
CGTCCGGGAAGGGAACGACAACGAGGCCGGGGCCGTCACGTGATTGAGAGCGGAGCCGTC
GTACTCTGCGTTGATAC
>gnl|Apo_MPI_JGI_Genos_N|117 cDNA; Alvinella pompejana; LEN=1877
ACACTGACAGCTAAATACCTCATAGAGAGTACACAGCTGCCTGAAAAGGAACTGGTTAAA
CACATGCACATACTGATTGATGCAAAGATACTTACTACCCAGGATGCTGTCATTTCTGCC
AGTAGCACATTTACTTTAAACATGCAATACACAAACAAACGAACAAAGTTTAAAATAACC
GCTGCTCAAACAAAGGAGACGACTCAGGAGTTGGAGCAGACACAGAATCAAGTGGATGAA
GATCGTAAGATGTTTCTTCAGGCTGCCATTGTTAGGACAATGAAAGCAAGAAAGAAATTA
AACCATAACAACCTAGTCCAGGAGGTGGTTAGACAATCTGTATCAAGGTTTAAACCTGAT
GTACCCATGATCAAGAAATGCATTGAGACCCTTATAGATAAACAGTACATAGAACGTACA
CCAAACTGTAGAGATGAATATGTGTATATAGCTTAAGTGTATTACATTTATGTGTGTGTG
TCTTATTCACCAAAGTTTGTAAAATACAACTCATCTGAATCTTGTTATTACTAAAAAAAT
CTAAAATTCTTCGTTTTGGAAAGCAAATATTCTGTGTTTGGGCTGAAATCAGAAATTTAG
CATAGATAAAGTGTCAGAACTCCCCGGGGCAGGGATGTGGTTAAATAAATGCTTCAAGCA
TATACAAGCCTAAGTCTTGTTCTTCTCAGAAGCTGTCTTCTTATCACTGACTCGTTTGTG
GAAATTTAAGCAATTTAAAATAATTCTTTTATGATTTCCTGATCTTGATGTCCTTCCCTT
AATCACTGTAGTTGTATTGATGATAATAATATTGATAAAATACCAAACTTGTTGATACAA
GACGGTTGTAGTATAAACAAACTCACACACACATTGTCCAACTTTTGTAACACAAGTTTT
AAGACCATGTTACAAGACCTGTGTCATCTTGATTTATGTGGGATGAAAGTATCGTGATTA
ATGAGTACAGTAAAGATGTACTTGTTTATGCTACATGTTAAGGATGCTCATATCCATGGA
TTAGGTAAAATATTGTATTTTGTTATTATTTATCTTACAAATAAGTTATCCTACAAAGTT
ATACTAAGATACAACCCCAGGCAGTGTGGAACCTTAATACAAACCAGCAGCTGTGAAACC
TTAATACAAACTAGCAGCTGTGGAACCTTAATACAAATCAGCAGCTGTGGAACATTGAAT
GACTGTTTTTCTTTTTTGACATTCAGATTGCGTCTTTTTTTAAATTAAATAGATGTGTTA
AGATCCATGATGAAATCTGAGACGAGGCTTGAATGTGGTTATGCGACTTGTTGTTATTTA
AAAGTAGCAGGTGTATGTGGATGAATTTAGAAGTGATTGCTGATGTCTGCACGAGAACAA
TGAACTTTTCATCATTAACACTGCTGCTGATTGGCCATATCCCTCATGTGATCTTGTGTA
AATATTTTTGTTCATGTTTCACTAGGTCATGTGTAAATATTCATCTGGTAATCCCTTACC
ATTTTGTGTTTGTTTTTACAAGTTCTAACCTAAAAGAAAAATTTGCCTTTGTTTTGATGT
CTGCTTCTTGCTTTATGGTTGACCTCTTCAATTACATTTAGCTACCTGCCCCTTTGGCAA
CTGCACATCTTCACAGAAATTGGATTTGAGAAAATTGTTTCTCTGTTGTCTTGCACAAGT
TGTCCATCCACATTGCCGACTTTTGTCCTGTGCAAGAATTGACAAGAGCACTCGAGCTAT
TAAATGTTGTGTCAGCTAAATTTCTTATCCACAAACGTTTCATTTACATGTGATTCTTTT
TGTTTTATACTGATATTAATTAGTGGCATTTCTAATAAACTAATTATTTGAATGTTTTTC
TGCAATTGTTCAATTAT
>gnl|Apo_MPI_JGI_Genos_N|118 cDNA; Alvinella pompejana; LEN=590
CTCCGACCATCTTCATCTGCTTGGTTTGTGGGCCAGGTCATGGTGCAGACCATTGCCGTG
GTCTTTTGTCGACATGTCTTAGCTGGATCAACTTGGAAACAGTTGCTGTAGTGATGTGAG
CATTTCCTTAGAGCAGACGTACTGATGCTTTTTCCTAATCACACACACACACACTTATAT
ATATATATAATAACAGAGTTGAATTAGATGTACGATAAGATGATAGTCAGCAGGACAGGG
TTTGTTTTCAAACATTTTGAGAGTTGTTGACCATTTTATTATAGATTGGGAGCAAATGAT
GACAAAGGCTGTAAAATAGTCGATTTAGGATTACTGTATAACACACACACACACACGTGT
ATATATATATATATGCACATGTACACACACACCCCCACACACACATGTATATATATACAT
ACAGAGCTACACCCACACACACACACACATAGATACACACGCACACACACAGCCATATGG
ATGACGATGTAGGCACAATTTGTTTGCTTGGCTGGTGGCATAACAGCAGACAGGCTTGTT
CTGTGTCTGGCTTGGCTGGTGGCATCACAGCAGACAGGCTTGTTCTGTGT
>gnl|Apo_MPI_JGI_Genos_N|119 cDNA; Alvinella pompejana; LEN=565
GAGTACTGTAATGCAATGAAAGAAATTCAAGACAGACTGATGAGGATAACGGAGAAATGG
ACTGAGTACAGAAATTATAATTCATTACTAAAGTGCTTTAATGAGCTTTTGGCTGTCAGT
TTTGGTGAGACTACATTTGAAGAGTCTTGGAGAAATAATGTCATGATTCTCCTGGAAAGG
CAACACAAGAAGATTAGACCAACAGACTATGTACTATGGTACTACATTAGAAAAATTACA
AAATATCATCCTCTGATTGAACAGTTCTTAGAAGAACAAATCTTTTATGAAGTGGAACTC
TACTGCCAGGGCAAGTTAGATATCACGGAGATGTTTGAAGCTGCAAAGCATGGTGCAAAT
TGCCAGATCAAAGATCTCTTATCTCAAGTGTTTGAAAAGAAATGGCCTAAGGATGACACA
AGTGACAACATCCTGGACCTGGTTCTCTGTTGGCCCGGCTTTGTCAGATACTTGTCATTA
ATCTATGATAAGAAAGAACTACATGCTTCAGAGCTTCTGAGTGAACACACACAAATATGC
CTACAAAGAGCTCTGTCTGTCTTGG
>gnl|Apo_MPI_JGI_Genos_N|120 cDNA; Alvinella pompejana; LEN=216
GAAGATATAGCATCTGAATCTGAAAAAACAATTAAATCTTTTAGAGAGGCTTTTGATGAG
CTAATGAAAAGAGATGAATATATAAAAAAGGATGTTAGTTTAATTGCTGATAAAATCTTT
ATATACCTTGCTATGATAGATCATATGCTTTTTAAAATAGAAGGGTATAAAAACTCTTTT
AGTTGTAGTGGTGAAGAGTTGTTAGATCACCTAAAT
>gnl|Apo_MPI_JGI_Genos_N|121 cDNA; Alvinella pompejana; LEN=988
GCGGTTGTTATTGGCCTTTCGTTCGTCTCCAAGCGCCGCCACCAGCCTCCTCACAGCGCA
CTGGCCGCCGACGTGTGCCTGTGACAAAGTTGATAAAAATCACGATTACATTTCGTTATT
ATATTTGATTTGGATGAGGCGCTTTGCCAGCTTCGCGTTGCACTTAAGATGGATATTTAT
ATGGCGCCATGTAGATGTGACATGTTTAATGATACGACTGTCCGGTTGTAGGTGTCAGGT
TGCACTCGGTTCGCCAGCCACGACATTTGTAATACTCATTCATATGCCAGAATCGTCGTC
ACAAACGTAAATCAAGATATATTAGATCAGCGAAAAGCTTCAGCCATGTCACAAACTAAT
CATCACGATATAAACCAGCTAAAATTAGTTTTCGGTGCAAATTTGTAGATATTTCCAGGA
TTATTTGACAGAAACCGTTGCGATATGCCGTTGGCGTCAGCTTCCTTAAAGCAACTGCTT
ACGGACGCGTGCCCTTAATTGCACTTATTAGAGAAGTCAAGGCAATCACGTACGCTGGCG
ACTCAGTGTCTAGGTGATTGTCTCTGACGTCACGTCTACATCATCGATTTCTCGGTTGCG
AGTCTTCTTCCCGTCGGCTTATCGTCGCTTATGCAAATGACCGAGAACACGTGACTCAGA
TTGGTTCCGGAATCAGATCGACAGATAGACTGGAATGCGCTCGTTACGGCTTTGATAATA
ACCGAGATATGTAAGAATTGAGCCGATGTTTTGTATTTTATTGCCACATTACAGCCCGGC
TGCTTGCGGCAAAAACTATTTGGATTTGGCTATCTGACTGCGCTCGTTTATCCGACCGAT
TACCTCTGCTCGCCGTGAAAATGTTCCTAATCCCGGAAGTCGGTCATCAGGAGGCTTGAA
ACGATTTCATTTCGGTCAGATGATCACAGCAGTGTGTCTTCGTTGGAAAATAAAGGTTTA
GTCATTCGCCCGCGTACTCTGCGTTGAT
>gnl|Apo_MPI_JGI_Genos_N|122 cDNA; Alvinella pompejana; LEN=333
GACGGAACGTCAGTCCGATTTACCTTCTTTATCATTTAGTACCACCCAGGCGGCCTATAT
TTTGACATCCAGTGGTATTTCTTCACAATTACAGTAAGCCGAGTCGGCAGAGAATATATC
CTTCTAAACTATGACTAGAAGACGTAAATCCATAATGTCTCAATCGCCGTAGTAGACGGC
AAAGCTACCTTTGCGAGTTTACTGTTTACTCGAAGAAAGCTAGAAAAGAGCGCTTTATGT
GGTTAATCTTCACACCGCTGCGGTTATTAACAGCACACACACGCACACACCATTAGATTG
AATATTTCAATCGCAATTGTTATTAATATAATA
>gnl|Apo_MPI_JGI_Genos_N|123 cDNA; Alvinella pompejana; LEN=371
CTGGATGTAGAGCAGCTGTGGTTAGGTGCATAACAGCCGTGGTCAGGTGTATGGTGTGTG
TACAGACCGTGGTTAGGTGTTTGGAGGAACAAGTCCAGCAAGATTTCTATAAAACCATTG
CAAGACGTGCAGTGACTGCAGAGGGATGGATGGCAGCTGCGGTTAGGTGCATAACAGCTG
TGGCCAGAGGTAGAACAACTGTGAAAGGACGTATGAGAACCACGGCAAGATGTATAAAGC
GGAGAGTACGAGGTTTGACGACTTTGGAGATAGAAGTAAGCCAACTGGACTTCAGTGCCA
GACCGGCCTCATAGCGCCTCCCGTCCTTGTACAGATATTCAATAGTCGTCAAACCCCGTA
CTCTGCGTTGA
>gnl|Apo_MPI_JGI_Genos_N|124 cDNA; Alvinella pompejana; LEN=486
AGAAAGCGCCCGCAATCCGCTAAATAGCACTCTTCTGGGGGCGTCTTTTCGTTTTAGTAG
AACATTTACCCGCAGCCCCTCGCCAAAGACGACATCTTTTACCACTCTCTCCAATTGGGA
ATTTCGATTAGTATTATTACTCAGAAATTATTATTTTCTCTTTTCGTGTTTTCTACTTAG
TGACAAACACAGAAGCAAAATTCGCTCCACAAAAATTCTAAAACAAAAACCCAAACAAAT
TAAAAATCAAGCCAAACTTCTACATAGCTATTATAATTATAATAAGGCGAGATAACAAAT
TCCGCACGTTGACGTTCCTGTCGTGTGATGGCGCTCCGCACTTAGTCAAATATATTCCTT
ATTAATAATAAATGGTCGGAGTGAGTTAAAACGTGATGTCGGGCCAAATTCAGTTAATTT
ATTGCCGAGATATTCTTGGCGGCGGCTTGGAAAACAAAACGATTTATCAGGCGGCTTCCC
GCTTCC
>gnl|Apo_MPI_JGI_Genos_N|125 cDNA; Alvinella pompejana; LEN=206
AGCATCAAAATGTTTGTTTATAAACCTACCAGTGAGCTTACTGTGAGGAACAACAAATCA
CAGTCAGATTCCTTTGCGTTAGAGTTTTAAACATGTTTAATTTACTTTATTACTGACGGA
AGGAGACAACTTTATAGAGATCAGTGGTCTTTCAACACAAGGCAAATATTGCCGTGGACC
ACAAATAAAAATAAGGATGTTATAAT
>gnl|Apo_MPI_JGI_Genos_N|126 cDNA; Alvinella pompejana; LEN=617
GTAGCATTGTTAATGCTCATGGAAGCAATTCAATACTTCCCTGTGGTCACTTCTGAAGTC
ACAGCATCATCGTTAAAACGTCCTATAGATCATGTTCACTCATACAAAGCTTCATACATG
TTTACATTTCTAGTATCTCCAGCATTAAACAAGTGAATAATGCTTGCAAACCGTATATGA
GTGCTACTGTGTATGAAGGAGTTCCATATCACCTTGGGCAATGCTATGTTACATGCCTAT
GTTTATTACAAAAATACAATTAGTAAGACTCAGATATGGAGAAAAAGCCAACACCTCGGA
GCTGTGAATACTAACCTTGTTTATAAAGATATATAATTCAGAACGTTCGTGCATGTCATG
CTGTTTTAGTTCTAAGCGCAGTTCTACATCTACCCTGACCGGCTTTGACAAATACTGTAA
ACACACACCCATACATGCTTTGTGAAATCAGTTAGTAGTGAACCATCCACCATCCATAGT
GATTAGAAACCAAAATGTATAACAACACAAACAACATGCAACCTGAGTAGAAAACAAACT
CAGAAAAATACAGTACTAATACGACTACACCAAAGCAAGCTAAATACACTTCAGTCATTT
GTTTAAAACCCTGGTAT
>gnl|Apo_MPI_JGI_Genos_N|127 cDNA; Alvinella pompejana; LEN=451
AACAACAACAACAACAACAACCGAGATAGTCAAATACTCTCAAAAATAATTGTTATCGTA
CAAAAACATACATCAATAAATATCTTGAATAAATAGTTAAAAATGTAATCGTCAAATAGT
TACAGAAATTGTTTCTATTCCAGTGTCGCTTTTCAGCTGCGACTGTTCGTGCTTAATGAT
AAACGACCTGCACGGGACGATGATGTCTTCAGATCACCACATTATCATAGAGTACGTCAT
GTAAGTTCTGGCTCAGCCCTTCACTTACAAATGCAGTTAGGAGTTGGTCAGAAAACCCTT
CATTTATCATTCATAACGTTATTGAGGTTAGCAAGGCGAGTCAAAGGTAGAAGGTTGTAA
ACTGTTCGGGTGCAAAGTATATACAGATAGAAATGAACGAGATCATCAGATACAAAAACA
ACAAAACAAAACAAAATCAACAACAACAACA
>gnl|Apo_MPI_JGI_Genos_N|128 cDNA; Alvinella pompejana; LEN=701
GATCTTTGATTGTTTTTATTCCTGTTATTATTAATTAATCTTTGATTGTTTTTATTCCTG
CTGTTATTAATTGATCTTTGATTGTTTTTATTGCTGCTGTTGTCGAGCTGCGCCTGTGTA
ACGTAGTAACAAAGATAAACAACCTGCGTTACCTTTACTTTGACAAGTGATTAGTGCCAG
TCGACTGGTCGTAATACGGGAGTTAATACAGTAAAGCAGCGTGGATACTTTGAAGACACA
AGCTGCAATATAGAATTTTAAAAACCCAGTAAAGCATACTTTCCGCTTTCGCTATAACTG
CAATTTATTCGGTGTTTTCGCTTGCTTTAACATCCATAAAACAAAATCACAATAGATGGC
TTTGTGTTTAGAATTGTCAGCCAACTTTCCAATTCAACATAGAAACACTTCGTTTTGAGT
TATAGACAGACCTATAGAGGGTTATGGAGAATACTTGTAGCTAGACACGCACAAAGGCCG
TTAGATAATCTGTTTATTTGTATATACGTGCTTTGTTGCAGGCGACCACATCAGTAGGCA
CACCTTATCAAAACCTCCGACCTCCAGCACAAAGATTACCTTATCGCCGCGACTGAACGT
CATTGGTGGATCGCCGTCACGTGACGTGCACTCGTTGTTGCTTTGGTCAGCTGTGCTCGT
CCAGCTGTTAGCGGTCGGCCGTCTGGAATGGCGAACGGAAA
>gnl|Apo_MPI_JGI_Genos_N|129 cDNA; Alvinella pompejana; LEN=1394
ACGCAGAGTACGCGGGATTGTTCTAGTTGTGATTGGTGCGGCGACTGGCGAATTTCAACA
AGGTCATAAATCAGAACACCTAGCAGACTGTTCATCTGGCAAACCTCAGCCCGGAGTCAG
CACTGATCAGAAAGTTTGCCTCCCGCGGAAGATGCAGGCTTGACTTTTAGTTTAGGAACC
GGCCGAGAGGTGGCTCTGCCGGACCTGATCCACTTGGAGCAGGTTTCCATTCGCTCGGGT
CTTGGTGAGATAAATCATCGGCGGCTAACTGTGATAGTCTACGGGTTTGGCTGTTATATT
ACCACGCTAACACTGAATGTTAAACAGTGCCAGCTGACAGCGTAGAGTGCCCGTCATCGC
TGCCACAGCCCGTGAATTCGGTTCTCGGTGCTACCGCTGGAAATGTTGGCAAATATTATT
AGCCTGGGTTGACGTGTGGCTTTAATGCGACTGATGTCAGTGAATGTATGTGTGTCGTCC
TACTTCAATGAGTTCAGGTAATTCGATTCAGTTCGGTGTGACTTTACTCATTCCTAGGAG
GGCAGTTAGACGCATAGAACCTAAATCGTACGAGCTTCGTTAATATATGAACAACTCATC
AAATTCATTTCATGATGTCAAAAGCATCGTTAATGAGACCGATAACAGCGGGGACAAAAG
GTAAATAAAACAGCGTTACTACGGCAAAGTTTCAAACAGGATAATACACATGACTCTGGT
TTGGTCAAATATAGCGTGTCCCTTTAATTAAAGTTAAAAAACGTAGAAAGCAATCATCTG
AAGTTATAAAATGTTAAGGTGTAGATGGCGCTACCGCATACATAGCAAGGGTAAAGGATC
TGAGGCTTTGTTGATAAAAAGTTGACTGAAAAATCGAGATCAGCAAATTGAGAATCATCT
TCCTTAAAAGATCTATTGTCATCTGTTGTAAAGGAGATTTTTAGAATTTCTTTGAAAGGC
TCATTCCATGATTTTGTTTGTCACAGCAGGGTTGTTTATTTGTAGTTTTACCTCCGCAGC
AACGACTTGGGATTCGAAACGGTCATCTCTGTTAATATTAATGTATTTGTTTTCTTTGTC
CAAGTTAACTAGAGAGTAGCCGATGCATGCTCTTAATACTGAGTCAATTTTATCACCATC
ACGTCTACAACAGACAAAAGTCACAAGCATTTGATGTTGTTCATCTCATTTAAGCTAGAC
AAAGTTCTAATTTAAGACACTGCCTGTTCCAGGTGAGTCATTCAGTGAGTGATTAAAGCA
GGAAGGCAGTGGTAGGCAGGTATTCAGTCTTAAATATGCAAGATGAACTAGCAACTTTGC
CTACGTCCCCTCGAAATACTTCGCTATAGACATATTCCATCACACGACAAGCTCAAACCC
CCGCGTACTCTGCG
>gnl|Apo_MPI_JGI_Genos_N|130 cDNA; Alvinella pompejana; LEN=244
CAATCGGTTAATATTCCGATACCAGTTTATACTGCGATGGAGTGACGGAGTAGTGAAAGG
TCCGCGTGCTGACGGAATAGCACGTTGAACACTGTAGGTATAGGATGTGTAGGCAAATCC
GCACGTCTTGCTGAGAGTGGATAGTACCATGAGCCTTCGGGCAAGTGGATAGTGACCCTA
ATCAGACTTCCAAGAAAACCTTCTAAGCGTCAGGTATACACTGCCCGTACCGTAAACCGA
CACA
>gnl|Apo_MPI_JGI_Genos_N|131 cDNA; Alvinella pompejana; LEN=441
ACCACACGACCGATCAGCGTCCGAAAGCAACGACGCGAAATGAAAAGACGCCACGTCCTC
CAGCCTCGTGCCGGGATCGAACCCACGCTTCGACGTCTGTGGATAGCCGCACTACTAGCT
AGCCATGGCGACGTCGCCATTCAAGATGACAATGTTTACTGTAGGACGGGCGTGTTGTTC
ATTTTACAAAGCACGACGCACGCAGCAGCTCTCAGTAAGCTTCGGTAATTAGTAATATCT
AGATGCAAAGCTCTCGAGGACCACGGCCTGATCAATACAAACAGATATATTGGATTACTG
GGAAATCTTTGAAATGAAATAACCTTGAGGCGAGCAGAACGCACCCTACCTCGTGACGGT
CACGTGCTAAGAGAAATGTCACGGCAGCAGATTAGTTGGCGTAAACATATCAGTTTGGCA
GATTATTAACTCCACGCACGC
>gnl|Apo_MPI_JGI_Genos_N|132 cDNA; Alvinella pompejana; LEN=209
GACAAGCCTGTTTGTACATTGTACACTGTAGTGCTAAGCCTTGTACCTGGTGAGACAGGC
CTGAGTACAGGTAGTGACAAGTCTGTGTACACCATGTGACATGGATGTGTACACTAAGTG
ACAGGTCTGTGTACACTGTGTGACATGGATGTGTACACTATGTGATGGGTCTGTGTACAC
AGTGTGATAGGCCCCCGCGTACTCTGCGT
>gnl|Apo_MPI_JGI_Genos_N|133 cDNA; Alvinella pompejana; LEN=675
GAAACATAAATTCTTTGTTTCGTTTAATGAATGATGGAAAACACCTTTGATAGCGTTATA
TACACGAAATTAACACGTTGAGGCGGAAGTCCGCTAGAGGGAGTGTTCCAGAAGAGTAAT
ATAAAGTCGCATAAATTCGTATCCGTCCGAAACCAAACAAAGCTTTAATGGAGAGATTCT
GGATGAAGAGATGGCTGTCACGTGGGAGGAATGACGTCACACCGTACACGCGGCTTGCAG
GGCGTTCCAATGGGAACGTTCCGAAGTAAACAGTCGCCTTCTTCGACGTTTCATGGAACG
ACGCCATCTACCTGTCAATCAACGCACCCACCCAGCTCCATCAAGAAGTCGACCAAGCCA
CCCGAAGACGTCCATAAAAGTCACCCATAAAACTACCGAGCCGGCCGCTGCTGCATCTAC
ACGGCCACGAAACACAACAAATCGTCGACGGAGATGACGGCGGATGGACAGTTGACGGGC
GTGTTTACTCGGAAGAAAGAGCCGGAACTGGCCACAGCAGGAAGAATCAAGTACGTAATA
AAAAAATATAAGACAATCCACGTCCACCGGACATGGGATACCCCCAACAGAACCCATTAC
AGGACACGTGCCTGTTTGAAGACAACACCCAGACGCATCGGGCGGGGGGGTGGTCGGCGT
TGATACCACTGCTTA
>gnl|Apo_MPI_JGI_Genos_N|134 cDNA; Alvinella pompejana; LEN=307
AGCACTATATAGACAAGCAAAAGCAGAGTGAGAATTTGGATTTGGAGTTGGCTTTGCCTC
CTGAAGATGAGGCTTTGGAGGAGTTTGGAATAGTGGAGGATTAGCTAACCTCATCTTAAT
ATCTATTCCACTATTATACTCCTAAAAATTATAAAGGTTGAAAAATGAACAGAGAACCGT
GGGTTGCATATTTGGTTGTCACTATAGTTGTTATTGCTATGATGTATGGAAAGTATCTGA
TGGGTGGAGGGGGAGATAACCCCGACGAGGATAAAAAATGAGTTTTATGGGTAAAACTTG
ATGAGGT
>gnl|Apo_MPI_JGI_Genos_N|135 cDNA; Alvinella pompejana; LEN=331
CTTCGTGGTACATTTTGTGTTGTCAAGAATCGGATATTTTGATTTGGTCTGACGATGGCG
TGGTTTCATAGGATGCATGAATAAGCCGTTTCCGTTTAGCCAGTCAGAAACGTTTAATGA
AAAGAATGATAATTGTTGTAAGCTATGTTTGGTGATATCTGTGACGTCTTTGAAACACCT
ACTCATACGAATTGATGGATTAGTAGCTGTCCATCACTAGAACAGCCAACCAAAATAAGA
AAGCCATACTTATGACAAAGGAAGCACTGCCAACAACAAAGTAGGTCTTCAACTTTCCTA
TACTGTACATAGCTTCCCAATATGCTCGTAT
>gnl|Apo_MPI_JGI_Genos_N|136 cDNA; Alvinella pompejana; LEN=1024
GGGTTGAGAGTGCTCTCTCCCACGTCACAGGAAGCAAGTCACGTCTCCAGTCACTGCATG
TCTGGTGTGTGAAGCAGTACATTGTAGCACTCCTGGAATGTGGCAGGGCTCAACAGGCAC
AGCAGTTCCTGGAACAGGCTGCCTGGCTTTATGACCAAGATGTTCATCTGCAGGCACTGG
TGGCAGCCTTCAGTCAGAACTTCAGTGGACTGAAGCACCTTATGGCCAACGACATGACCA
GCTTTACAAACCAGCTGCTTATTTCTCTCTATGGAAGACATGGCTTAATGCGAGAGCAAG
AGAAGACATATCAGCAGTGGCTGCGTACAGCAACTACCACAAGCCAGAAACTCAGCTGTC
TCCAACAGATGGCATACCTTGCATTCAGCAAGCTGATGTCGGATGGGACAGACAAGGACA
GATGGAAAGTTATGTTCAAAAAAGCCTGTGAACAAGGTCTCGAGTTGGATCCCAAAAGCT
CCATTCTCTGGCTGATGCAGGGACTGGTTGCATTGAATGATAACAAGCTAGCTAGGTTTG
CTATGAGAAGTCTGCGCCAAGTGCTCAACTGTTCCAAATCTCAGATACCATTTGCTGCAA
AATTGGCTCAACAACATCTGCTACAGTTGTATGCTGATAAGGGTGAGACTGATGCTATCA
AAGAATTGGAAGCATTGGAATTTTAAAAGTTGAACTAGAACACTCCTTTAACTTCGTGTC
TGTTATTTAAGGATAAGACTTGTGAAACTTGCTTATTCCAATCATTAAATTTCGCAGTGT
GCTTTGCCGCCTCTTGCAAATCACTGTTCATTTAATTTCTAGTACATCTCTGAAAGTGTG
TTGGGGTTTTGGTTCAAGATTCCTTGCTTCCTAAAACCGACTTTTTCAAAAAAGCTTTAT
GATGCAGTAAAATGTTATCAAATATTCCAGTCTCACACACTGCTTTTGTGTGTACTGCCA
CGATTCTGTGCTTCTTAAAACTGACTCCAATTAGCTGATTGATGTTACAATAAACTGTTT
ACCG
>gnl|Apo_MPI_JGI_Genos_N|137 cDNA; Alvinella pompejana; LEN=331
TGGTATCAACGCAGAGTATGCGATGTCATTCCATTGTCTTAGTTAACTCCTTCCCGCTTT
ACGATCAGTCGTCACTGTGGTCACCTTGCCACATCGTTACGCAGTCAATGATCGAGTGAA
TTGTCTGAATGCATTCATTGCATTTGTTCGGCATAAAATTTGGTTTTTCTTCTGGCGATA
CATCGTGATGAAACGCCCTCTGGTGGCAACACTTCATCACGGTCGCCCCTTTACTGAGTC
CACGTATTGCTCCTCCAAACATCCTCCTACACAGGACAACGCTGACTGATGTTGTCGTGC
GTCAGGACTGGCCATCAATTACGACCACTCG
>gnl|Apo_MPI_JGI_Genos_N|138 cDNA; Alvinella pompejana; LEN=655
CTATATATATCTATATATCACTCTATCGATGTGTGTTTGCGTGAGGTAAAAGCCACACGT
GTCCTTGTGTCATATTTTGTGCTCATTTAGTCAACAAAACAAATCAATAAATCAGCAAAC
CAGCCAGGCAGCTTACTAATTTCCTAACCTTCCAACTAATGAATTAATCACTCAACAAAT
CAATCAGATGACAATCAAATTAACACGCAAACCAATCGATAAAGTCGGAAATTTCTGCTC
ATCTGAACTGAAGTATGGGAATGTCTGTTAATCTTCGTAGTTCTTACAATATCTTTCTTT
GTCTGTCGCAAAAACCTATTCAGAACATATTTAGTGTGCAAAGACTAAATTTTAATAACA
CCCGATATGTACTCTTTATGGTAATAATAATATTCATATATCAACCTATTCGAGCTGGTC
TAGCTTACAATGAATATAATATTTAGACCAACAAAGTGCAAGACTACTATACAAGAAGTA
TTTTAAGACATTAGAAATAGGCTAATTTACATAAATCGGTTTTGCAAACTTCACATAAAG
CTTCCTTTGGTTTGTCACGAGCTCGACACGATATGGTTGCATATTCTACCAGTCAAAGTA
CAGGATTGCCTACAATATACCACGACTTTTGCTGATCGGCTATAGGAACGATCTC
>gnl|Apo_MPI_JGI_Genos_N|139 cDNA; Alvinella pompejana; LEN=214
ATCAACGCAGAGTACGCAAGCAAGTTCAATGTACGAGTGAGTGTGTTTTCTTCCTGCTTT
CTTCATATCTTGGTGATATTACTGCTGGGATGTAGAATTGTTTTGGGGGCGGGGGGTGTA
GTGATCAGAGATATGACCGTGTCGATACCCTTGGACCGTTCAGTTGACGGGGTCGTACAG
TGACCGGTGATAGATTGTCTGTTCATACCCGGAC
>gnl|Apo_MPI_JGI_Genos_N|140 cDNA; Alvinella pompejana; LEN=489
CGCAGAGTACGCGGGGGAGTCACGTGATTATTATTTGACAGATGTCTGTAATGTTATCAC
TAGACGTTGTTATATTCTCTGTGGGACGTATGTGCGTGTCCATATATGTACGATTGTGAA
TGCAAGTCTGCTAGTATCCAGTCTCTAATATCACCCCATACAGTACCCATGTACTGTTGA
CATCCTGAAAGAAGTATAACCTCTCTTTGTTGATGACCTGTGATATACTGAGTTGATCTA
GTCATGACTGCTGCCATACTGTTTCTGATCATCACCATCATCTTGATCTCCATCCATCTG
TTACACTTGGCTAGTCAGGCTATGCCACCTGCCCTACACTTTACAGACTCCAAATATGTT
CGTTCCATTATCGCTCTTTGTCCACTGCTGAGAGAGGAATATGTTCCAACAAGTCTGTGG
GGGAAAAGTGGACATCTGCAAACAATTCTTTATGGTAAAATGGGCCGCATCAACTCTCCC
GCGTACTCT
>gnl|Apo_MPI_JGI_Genos_N|141 cDNA; Alvinella pompejana; LEN=415
TGTCTGTCTGTCTGTCTGTCTCCTCTCCAGCCTTTCATGCCTCTGACTCTTCTTCATCGA
TCAATCCATCCATTCGTCATCCGCGTCCATTAATCAATCCCTCACTCTATCCGAAGGTCG
GTCCGTGTGTTTCTGAGTTCCTCTGTTCTTACTCTCTTTGTCAGTGTATGTGTCTATGTA
TGTTTCGATGTCGATAAACGTCAGAGTACAGTTTGAATAATTCAGTGCTCGGAGACAAAC
ACGCTGCATAATAGTTTTAAAGTCCTCTCGAATGACGGGAGGATTGTAGAACGTGCTTAA
AATGTTGCCATCACGCGCGCTGGCATAGCAGATGCGACGACATCTTGTTGATTGTATCAT
CTTCGGGCCTTCCGAGAGTGCAGGAACACTTGATAGTGTCTCCATCTAGCGGCTA
>gnl|Apo_MPI_JGI_Genos_N|142 cDNA; Alvinella pompejana; LEN=917
TATATATATATATCGCTGTCCGCACCTCCCCCACACTAGTAAAGCATGGCCAAGCCGAGC
ACCTTCGCTCGTATGCTTCCACAGCACTAACCTTTCAGAGTCATCGTTCACAGTGGCCAG
TAATTAGTATGTAAACACACATGACACACACTTACTGACTCGGCTGAAAAGCAGCATCGG
CGTTTTCATCGAGCAACGGCCATTTTCATATCAGTCAAAGCAAATAAACAATTCAATATT
TACTTTTTTACACGAATAAACTAAAGGCTTGATTGGTTTCCGTCATAGCCATAACCCTGC
CTTATGCTTCTACCTTCTGAGGTCAGATCAGTTTTAACTTGCACCAGAAAATCCAGAGAA
ATTGCCCAGACAGGATCGATATCGCCCCTTTGAGTTTTTGTATATTCTGCGGGTGAAAAG
GACATTACTGTATTTACAGTCAGTTTAGCATCAGTGTGACTCGATAGTAAAAATGTCGTA
GAATTAAATTGTATACTGATGGTCCATCGGGTGTGTTACCAGTCTGAGCTGTCGTAGGTA
ACTGGCAATAGGACGAAATGCGATAAAAGAACGACTGCATTATCAGAATGCTAAAGGCAA
GGTTGTTTTCAAACGAAAGGTGGTGTGACACACATAAACATACGTACCAGGCCAGCAGTG
GTCGTAAAGGCACAAAAGGCAACCACTAAAAACAAACCTGGCTATAAAGAAGCAAACGGC
AGAATAAGAATAGCCGCTAAGACACAAACACGCTTACTCCTTCGTCACATGACTAACCTC
TGTTAAAAGCCAGCAGATAAATAAACCGACAACGAATAAACGACCGCTACTCGGCCTCAA
TATATCCCGTTCTATAAATATATCTGTTTGGCGTCTTCCCCGTCCATTGTCTCGTCAAAC
AGACATCGTTCTAGGAC
>gnl|Apo_MPI_JGI_Genos_N|143 cDNA; Alvinella pompejana; LEN=456
TTTGCCCCGGTACTAGCTAATGGCCTGAATGCCTTCCCGTCTGACTACCGCACACGTCCT
CACCAATCGACTGGCAAATGGCTGGATCTCTCACACCACTGCAAGGTGTCGCTCTCGTTC
TGTTTCAGCTTTGGCCTTTTCACGTCTAGTATACTACGTGCTGCTTTGATGGGACGTTTT
AATCTTATTTCTTATTAATATTTATGTAGACTACCTGACGGTCTTTATAGCGGGCCATAT
ACCATGAACCTTTCAACAAGCTAGAACATCTGCTCGCAGTCCTTAGTCATATATTTAAAG
AGACTGAAACAGACTGATCCCGGCTCTTATGACTGTTTCCGTCGAAAAATGTTACTTTCG
TTTTATGTATTTATATATCTTCGTAAAACTATAAAAAATGGGCTTGTATTAGAAATGGCT
GGCTCTAGTTAGTTTCTATATATATATATATCGCTG
>gnl|Apo_MPI_JGI_Genos_N|144 cDNA; Alvinella pompejana; LEN=1060
TGCCAGATCGCACATCTCAGGCGTCAGCTCGCATCCCTCCCACTCGTCACATTCACATCA
TTCTCAGACCTCGACCCGACTTCTACTCGAAAAGTTGGCCTTCCCTCGCCGTCAGCTCCA
GACGCTTGGCATGCTGGGTAAGAATGGCCTAAATGGATTAAATTAATTCGTGCTTTGTTT
CTTCAAATGACTAGAAAGCAAGGCGGTGTGAGGAATCTTCGTAAGGACCTTGGTGTAGCA
GTGGTTTTACACAATCGGTGTTGTTCAGGTAAAAGCCCTCGGTTAAATAGGGCTCTGGTC
GAATCAGCACATCAATTTGAAATAAGCTGCTTTATGTAGTAACTGCATTTGATATAATTA
CAGTGTTATTTAATTCATTTCCGGTTTACGATCATAAATTTCGATGCTGAGCTTCAGAGA
TTTTCGTTTAAGCCGACCGCTGCGGATACTGGTAAAAATGACAAGATTATGTTTCCTTTG
TAATCGGTGGAAATTATCCGCAGATTTCCCTCCGTCCGTCCGTCCGTTCCTTCGTTCGCT
CATTCGTTCCTTCATTCCTTCGTTTGCTCGCTCGCATACAAATCGTTACTTTCAGTCTTC
CAGTTTAATTACAAATTGCAATTATCTCAGTTTGATTTTCAGTAAATCAATCTATTATTA
TCTTGTTTTCTTTTTCAAATTTCAAGTTATTTCTTTCCTTGCCTGGCTAATTATTTGACT
ACTGTAGTTTGCCTCACAGTGGTGTAAATAAAGTTGTATTATGTCGTGATTTGCTTTAAA
ACCTCGGCACGTTTATCACGAAAAATAAACGAAGGACTGAAAGACGTGGCCAATGTTTGG
CCAATACCAAAACTGTTTGATGCGCTTCTTACGTGGAGAAAGGCCGGTGTAAACAAACGA
GAGCCATGCCATTATAAGGCAGCAGGTCAGCGACTTAAGTGAGACGCTTTCCTCTGTTCG
CAGGCAAAGGCCACTACGGCGACGTGTTCCTGGCCAAGGCACATCTGATAAGAGAAGGAG
AGCCGGAGACTCTGGTCGTCATCAAGTCGCTGTTATCTCG
>gnl|Apo_MPI_JGI_Genos_N|145 cDNA; Alvinella pompejana; LEN=338
CGCAGAGTACGCGGGTAGATATGATGCAGGTTATCCCAAGCATTTTCAGAGAACTCCGCA
GCACTTGTCAAACTGTGATGTACTGCTTCATCTTCAGTCTCGGTGCCAATAATGCCACCA
GTTGGAACTAACTGCTCACTGAGCACAGTGGTTCTATCTATCTGGTCACCTTTCTCATAG
TTCAGACTGTCAGGTGACAGGGAGCGAGATTGAGATCGTGAACTCTGGACTTGTGAAGTT
GGTAGTGACTGTGAATGCAGGTAGTGGATGGGGCTCACTGATAGTTTGCTAGGAGTATCA
GTTGAGTGGTTTCGACGGAGATGTCTTCGCTGTTTACC
>gnl|Apo_MPI_JGI_Genos_N|146 cDNA; Alvinella pompejana; LEN=254
ACACACATTCACCAATAAACACAAAACACACAACAATAAACACACCGACCGATATAGTCA
CAAATAAACACACTCCGACACATACATACACCAAATAAACACAGACACACACCGACACAT
ACAAAAATAAACACATCCACACTCACTAATAAACACACGCCCTCAGACACACCAGTAAAC
ACACACACCCACATGCATACACTCACTCTATCCGTCAAAAATATCATGTGTTTCATTGGT
AGCCACATCACTTC
>gnl|Apo_MPI_JGI_Genos_N|147 cDNA; Alvinella pompejana; LEN=439
CAGTACAGGCCAGTTAGACCAGTAAAACCTGCTGCAGAAGAGCAAGCCGTTACCAACAAA
CAGAGGAGGAAGTCGGTTTCTCTGCTGGAAAAGATCCAGCCCATTGACTTCCACGGGAAG
AAGATTTCATGTTTGGTCAGAGAAGACACAAACCAGCAGTTTGCCTTAATGGAGGCAATC
AGCCGAGTTTACTTCCCTCAGTGCTCTCTTGAAGAGTTCATTAATGCTGTAGCCAATGTG
CTGCAGATCTCAATATACCAGCTGAACCGAGAAGAGGAGAAAGCCTTCATCACATTCTAT
GGTCTTTCAACTGAATCCCTGAAGTGCAACAAGGTGCTGAACCTCCATGAACTGAACCAT
TTCATGCCACGGCTGAAGTTCATGTTCAGGGATAGGGACCATCCTGCTGTGAATGGTGGC
AACAGTGGCATTAGTGGCC
>gnl|Apo_MPI_JGI_Genos_N|149 cDNA; Alvinella pompejana; LEN=227
AAAGGAAGCGAGTCAGAAACAGAAACTGCCACATAAAGACGGAACACGGACTGAGGAAAG
CTCAGAAAAATAAGGCTCTAAGACTGAATACCGTCGTGGCCACAGCAGTAGGCAGAAAGG
TACGTTAATAGAAGCCACGGACACCTCTCTGCACCGAGTGACGCGTGTCCTGTTTTGGAA
TGAAGAGCTAACAAAAGGATTCAGACCGCTGACGCCATGAACAGCTG
>gnl|Apo_MPI_JGI_Genos_N|150 cDNA; Alvinella pompejana; LEN=296
CAGAGAGAAAAATACGAAGGAAACGCCACCCAAACGAGAATCAAGCGCAAACAATGGAAG
GGGAACTGAATAATTTGTAAGCGTTTCCATTTCGGGGGCAGATATTAGTTTCTTTAAAGC
GAATATCGTCCGCATGCGGGGCGAGGATAAATCCCCGGAGGTGTGCCCATGAATAGATTA
GTCTGGCACAATCTGCGATAGCAAGTGCCACTTGATCGATGAGATGTCCATGATGACTGG
ACGGGAGACAATGGAGTACGGATCACACCAGAGTCACTTCACATTATATTCACCTC
>gnl|Apo_MPI_JGI_Genos_N|152 cDNA; Alvinella pompejana; LEN=870
GGGTGTGCTTACGTCACGAGGGGGAGGAGTACACGTCTAACGCCACCTGGCCTTCTACGG
TCAAACCAATCACCACTGATGAGCTAGGCATGCGCAGTCAGATCGTTATTAATTCCACTG
GCCTCTTCCGGTCACCGGTGCCGACAGCCCAGCAGAGGGCGCGGCAACAAACAAGCCGAT
GGTCAAAAGAAAAAAAAATTGGCAAACATATTTTGGGGATAATAAACAAATAATTCACTT
GCAGGAATTCGGCTTAATGTCAGATTGCACGTGAACGCGTGTGCATGTGTGGGCGTACGC
ATGTGCACGTGAAATACGCTGACCTAAACATTTCGAAAGGGTAATCTCATCATTTTGAAC
GGAGAACCTTTCCAGCGGAAAATTACTCCATTTTGTTTCACCCGCTTCCGGTGCAAGCGT
ACTTAGCAATTATAATTGATATCTTTAGTACATTATCTATAACCGTGCTTTCTGTGAATT
ATAGAAGTAAGAAACCTAATGAATCTGATACTAATCAGACAAGGTTATATTAATAGATGA
AAATTAGCCTGGAACATTAACTGTTAAAACGGGTTTATATTATGACAACCACCTCAACCA
CACACATACACACGCATATCAGTGCGGGGGTGGGTGATGTCACGCTACATAAATCACTCG
TTCAATGTTAGCATCACCTGTTAGCCATGCAAACTTGGCACAGAACTCGTTCGACAGCAC
CTGGTTTTCTAGCACTCTTCTGGCCTGGCCATTTGCAGTGCAGATTGTCGGCATCTAGCC
TAGCCATGCACACGGAATGTGTGACGTATTGAACTACGCGGAGGATGAGAGATGTGTATA
TGCCTGTCCCTACGCGTACTCTGCGTTGAT
>gnl|Apo_MPI_JGI_Genos_N|153 cDNA; Alvinella pompejana; LEN=377
GGTTAGGCAGTCATTACCCGAGCTGTCTCAGTCAGTCCAGCAAGCGTCTAGAGAGCGGGT
TCGTTGTTAAAATGCTCAGACAACCATCAATCAGGCAGTCAGGCACCAAAACACCAGACA
GGCAATCAGCCAGCCAGTCAGCCAGCCGACCTACCTACCTGTCTGCTAGTCTGTCCGGAT
GTCTCTACGTGTGTTCTAACTAATACTTGGCTTTTTCTCTAGACGGAGAAGAAATATGGG
AAGTATACCTGTTAATGGACTGTCTCTGCAACCGAACGCCCTTCCGACTAAATGTCATGA
CATTTGAGAGTATCTGGCCGAACATTTAGTATAACAGAATGGCGTAATCCAATGACTGGT
GCTTCACAACACTTCAA
>gnl|Apo_MPI_JGI_Genos_N|154 cDNA; Alvinella pompejana; LEN=294
CCAGCCCCGGACGCCATCGCCATCGGTTGCCACGGCAACAGATGCCAGGTCGATGCTGGA
GTTCGACGAATGCCCGTGTCCCATGTCGTGCGACCAGTCAGCCGACCAACTGCAACCAGA
ACACCTCACGACACGACGACGACGACGACAACAACACCAAAGTGCCACATGTCCGTCTGC
AACAAGCCGCCTAAACGCCGGCGTCCAAACGCTTCCACCAAACAATGGCCGGTTTCATCG
GCCTCAGCTAGTCCACCGAACAAAGCACTGCACGTGTCTCCCGCGTACTCTGCG
>gnl|Apo_MPI_JGI_Genos_N|155 cDNA; Alvinella pompejana; LEN=411
GGTATCAACGCAGAGTACCCGCTTCATCTGTGCGTTAATTGTCATTCTATTCGATGATGT
AACTGACAAAGGTGTGTGTGTTGTTGAACTTTAGAAAAAACGATGAATTGTAAGGTCATC
GCGAAAACAGTAGTATGTTTTACACGCCATATTAGCAATATTCATAATACATTTCATCCT
ACCTGTAGAAAGATGGCTCTGTACTCGTGGCATTCGTATTTCTTTCTTATGTACTACGAA
ATGTATTGAATAATAAATGGATTTATGACATACGAAGACACATTCATATCGATTTTCCAC
AAATTTGTAACGTTTTCTAGTATTTTCCACTTCAGGGCTTTTTCCCAAGATGTTTTTTCT
AAGTATCCACCACTGGTATATTCGACAAATCCCCCCCCCGCGTACTCTGCG
>gnl|Apo_MPI_JGI_Genos_N|156 cDNA; Alvinella pompejana; LEN=285
TTTTTTTTTTTTTTTTTTATTTTCACCAACAATAACCACACCCATCTATCCAAAGAAAGA
AATCACCAAAATAAGTATCTGTGGCAGCTTCCCTGTTCTAGTGCAGAACAGACTTTTCGT
CTAGGTGTGTCTTTTACTCAGACCTTTAATGAGTCCATTATATATTACAATTATTATAAA
ATGTGATGATTTTTCTCATGCTAGTCCGTTTTGACTTGGTTAGTATGTGTGTTCAACTTG
TTATAGACCACCGGTAGCGAGAAAACTTCATTAATCACAGTTAAA
>gnl|Apo_MPI_JGI_Genos_N|157 cDNA; Alvinella pompejana; LEN=366
GTATCAACGCAGAGTACCCCCCGCTTCGATACGCATCCGTCCGTGCTGCCAGTGCGTGCC
ACCGGAAAACACCAGGCAGGGATACGCATCTATACACACTGCCCCATGGGCATGTGGGGA
TACGCACCGGTACCTGCCACCAGTGTGGCTGTGTGTGTGAGAGACAGAGAAACAGTGGAC
GGTGTATACCGAACAGACTTCATCAACGACCGTACGGAAAAGCACAGATGTCTGAAAGCC
CACATCCATTTAGAAATTAGATTTCCTCCGATTTCATTCGATTTCGAGCCAATTCCGTGT
ATCATCGTGACGAGGCGAGGAAAAGATACAAAACCCACGACGNNNNNNNNNNNNNNNNNN
NNNNNG
>gnl|Apo_MPI_JGI_Genos_N|158 cDNA; Alvinella pompejana; LEN=363
GCAGGAGCAAAGGCAGATAAAAGATAACGATGTAAGATAAATGTCCCAGGAAGCGAGTGG
CCTTACAAACAATCTTAGCATCTTGTTTGACATGTGTTAATTATCTGTCGGCCGTACACT
AGTAAACAAACAAAATCGTCGATAACGTGACAGGCAACGAAACGGATAAATATAAAATGT
CACTAATCAGACAGACCGGTCAACACAACCTTCGTTACACAACCGGATGTAATGAAGTAA
ACCAATGTATGCACACTGACAGGCCCTGCGCTATTAGTGTTTGGATTAAGTTATATCATG
CTGCATGCGTTCAGACGTTATTGGATTAAAGGCAAATATACCTAACCGTAAACAGAGGCA
GGG
>gnl|Apo_MPI_JGI_Genos_N|159 cDNA; Alvinella pompejana; LEN=215
CAGAGTACGCGGGTCTGTTGTGTAAAACACAACAGACCTGTGTGCCTGTGTTGTACAGTG
TTTGTGTATGTGTCTTACAGTGTCCATGTCTGTGTCATACAGTGTATATCTACATAAGTC
TTACAATGTCAATGTGTATGTGTCTTGCATATGTCCTACAGTGTCCATAATGTGTGTTTC
TCACAGTGCCGATGTGTATGTGTCTTGCATATGTC
>gnl|Apo_MPI_JGI_Genos_N|160 cDNA; Alvinella pompejana; LEN=657
CGCAGAGTACGCGGGAGAGGTCGAGGTCATTCTATCACAGGGCGGAAGTGAAATAATATC
TGGGTGGTGTGGGTGTCTAGGCAGGAACTGCCTGGTTTAGATACTCAGTGAGTAAGATAC
TCATAAAGGGAGTTTTAGATCGGCTTTGATCAGTAACAATGAGTGAGTAAAGTTGACATC
AGAGAGCAGTGCTTAGCCGAAATTTATCTCGACTGTCAGAAGCCAAATCGGCTGTACCCC
GCAGCAGACCGACAGAGGGCGCTTACATGACCTTCACCTTAGTATAAATAGCCCTGCACA
CACGTGTGCGCCGACGCACACGAGGCACGGACAGAGAGAGACAGACACGCACACAAAGAC
AATAAAACATAATGGCCTGGCACTTTATAGCTCACTAAAATACTGAGATGTCGGTCGTCA
CAAGGTCAATAACCCGGCAGGCAAGGCCGCGCGACGAAAAGGTCACTGGCAAGGTCACTG
GCGACCAGCGCCCGGCCCGGTCCATAAAGCGGCAGCCCTCAAACAAACCAAAGCCATTAC
ACGCGATGAAGATAAAGAATGGGTGCGTGGTGACACAGACGGCATACTCTGGTCCTTCCT
GCTCGCGGCTGGCCCATACTCGCCGGTTATTAATTAGCTGATCGAGAGGACGACCGG
>gnl|Apo_MPI_JGI_Genos_N|161 cDNA; Alvinella pompejana; LEN=466
GAGAAAGAGTTACTATCAGAAATTGCAAAAAATAGCGGAGTTGAGAAAGATAGTGAATAT
AATATTATCTTAGATATCTATAAAAAGAATCTAATGATAGAGATTTGGGCTAAAAAACTC
TTTGATAAGACTTTAGTTTCTGACTCTGAAGCTAATAAATACTATCAAGAGAATTTAGAG
AAATTTACAACACCAGAGAAGGTTAAAGCTAGACATATCTTAGTAAAGACAGAAGATGAG
GCTAAAAAGTTAATTGAGGAGCTAAAAGGGCTAAAAGGTGAAGAGCTTAAGAAAAAATTT
ATAGAACTAGCAAAAAAACACTCTATTGGTCCTAGTGCTGGAAATGGTGGTTTCCTTGGA
GAGTTCCCAAGAGGACAGATGGTAAAAGAGTTTGAAGATGCTGTATTTAATCTAAAAGAT
GGTGAGATTACAGAAGAGCCTGTAAAAACTCAATTTGGTTATCATA
>gnl|Apo_MPI_JGI_Genos_N|162 cDNA; Alvinella pompejana; LEN=969
CGGGGGGAAGTATCGTTAACCAGCTTGTTTCGATTTGTCTCCAACTTATCTTCAGCTTGC
TTTTTACTTGTCTCAGGCTTGTCTTTAGCTTGTTTTCAACTTGTCTCGAGCTTGTCTTCA
CCTCGCCTCCATGTTATCTCTAGCTGGGGGACTGCATTCCGTACCACTGGATCACCGCGC
TCCCTTGTGATCATAGAATCACATCGAACTGGAAAGGTAGTCTACATCAAAACCCACCGG
AAAACAGTTTAATGTAAAAAAAGGATTTGTTGATCGGAGCACTAGAAGGAAGTCGAATAT
CTATGGCCATAATTGAAACTAGTCAATATTTAATCAACTGTATTCTCCGTAGTAAAACTT
ACGACAAATAGAAGCAGAGTGGACGTTTTGAGCTCAAAAATCATTAAAAACTACTTGTGT
TGTTTATAGAATTAATAATAATCTTTTGTGTAAACAAGCCAGTAAGCCCTGTACCGATGT
ACGCCTTGTTAATTCAGTATTTCGTCATATTTCCTTCAGGAACTAATCGATGTGGAAAAG
TAATGAAATTTAATATTTGTAACGCTGAAGCGACCTCTTCTCTGGTTGGTTGATCCGTCT
GTCCATTTGTCATTCTATCAGTTGGTTGGCCCATGCGTCAGTCTGTCAGTAGATCGGTTG
GTCCTTTTGTTAGTCAGTCCGCTGGCTAATCCGCCGTTCAATCAGTCCGTCGGTTTCAGT
GCTGTATTCAAGTGACAGGATAAAGTTCGGGAGATGAGTTTCTTTACAGTAATCACTGTT
GATTATGTCCAGACGTCTACACACAAAATTCCCTCTGGCGTTCTGTCAGATTTCGTGCAT
GCGCCGATAATCATTTTACTCTGTTCAACCAGAGGCAATCGATGAAGTCATCGTGTGGAT
CGGTTAACTTAACTTTGAACGAGTCATAAACAAACTTGACTCGGAGATGATCTAACAGCG
ATCGTTGGC
>gnl|Apo_MPI_JGI_Genos_N|163 cDNA; Alvinella pompejana; LEN=221
ATTTGGCCAGCGACAATCCACTTAGGCAGATTAATTATTATTTAACCACAATGGTCTCAC
AGTGGAAATGTGTACCCGAAAAGCATATACACTGTTGACAGAATCCGTAAACATAATACC
CGTATTGTAGGGAATGGCTGGATGAGTGGACAGAGGGACGGACGGAAGGCTGTATGACTA
AATGGTGCTGTTAATGGTTTTCCCTGCTCTGCGTTGATACC
>gnl|Apo_MPI_JGI_Genos_N|164 cDNA; Alvinella pompejana; LEN=632
CCAGGACACGCAGACTATGTTAAGAATATGATTACTGGTGCAGCTCAAATGGACGGAGCT
ATTCTCGTTATTGCAGCAACCGATGGTCCAATGGCTCAAACTCGAGAGCATATTCTTCTC
TCCAAGCAGGTTGGAGTTCCATACATTGTTGTATTCCTAAATAAAGAGGACCAACTTGAT
GATGAGGATAAAGAGGAGATGTTGGAACTTGTGGAGATGGAGGTTCGGGAACTCCTCGAA
GAGTATGATTTCCCAGGTGACGATACTCCAGTTATCTCAGGTTCGGCATTCCTCGCACTT
GAAGAGGCTAAGACAGGTAAACTTGGAGAGTGGTCTCAAAAGATTATTGAACTTATGGAT
GCAGTTGATGAGTATATTCCAGAGCCTGTTCGGGAAACAGATAAAGATTTCCTAATGCCA
ATTGAAGATATCTTCACCATTCAGGGGAGAGGAACCGTTGTAACAGGTAAAATTGATAGA
GGTACGGTCTGTGTTGGAAATGAGGTTGAGATAGTAGGTCTTAAGGAGACCAAGAAGACC
ACCGTGACCGGTGTTGAGATGTTCAGAAAAGAGATGGATTGTGGTCAAGCAGGAGATAAC
TGTGGAGTTCTCTTGAGAGGTATCTCCAAAGA
>gnl|Apo_MPI_JGI_Genos_N|165 cDNA; Alvinella pompejana; LEN=340
CAGGCTGACCATTTGAATGATGGATGACAAACTTAAAAACACGTTGAATTTATTGGTTAA
TGAGAGTTCCTGTAGAATTTATTTCTCAGATTGGAAATCCCGACATCTGCCACAAAATCT
AATGTTACCCTGAGATTATATATAACCAAAAGTCTTAAAGAAAAAACATTTTCAGCTTGA
GTTATGATGTAAAAAGATGCCCGCTATATGAAAGCATCACAAAAGATGAAGTTACTTAAT
GTGTATCTGAACATTAAGGTTCTGTTTGGAAAGGATGCTATATTAATACGGTCAGAATAA
CAATGAAAACAATACGCCATAAAGTCATACCGAGTCGACC
>gnl|Apo_MPI_JGI_Genos_N|166 cDNA; Alvinella pompejana; LEN=1071
AAATGAAAGCATCAATAGGACACTCGCACAGAAAAAGAGTTCCCGTCTCCATGGTGACGG
TAAACATAAACAAACGCAGAGCTTGACGACGGGCGACTGATAAATGGCTGTGCAGAGGCA
GTGTTACCTGTGAAGACCGAACTCTGTCCAGACAACGAATTAAGGGAATTCCTAACATTA
GGGAGTATAGGAGTTGGGTAGTAGATATGCATGTATAAGTGTGTGTGTGTGTATTATCAA
ACATTTTACACACCGGTCCACATATATAGCTAAACTAATATGGGTTAAGTTATATAAAGC
TTAAATAAAGCTCACGGGAGAGCGCTAAAGCCGGTCTTTAATTAAAATAGTTTCGATTGT
GGGAAGCTTTAATTAAAATATTTTGCATCTTTTCCCTTCTGTATTTAGAAGTTAATATAG
GTGTGCGAGCAGATGGGAAAGAAAGCGGCGTGATTCTATGTAGAGAATCTATAAATAGCG
CAGACATATCATCTCAATGCGTCGACGCTGATCATATCCAGCGATCAGCTCTGTCGTCGA
AGCTACATTTCTAAATATAGAGAGATAGACACATACACACACACGCACATATATATATAC
ATACAGTGGGGTGGTGTTTGGTGTGGGTGGTACTTATTTGATAATTAGCCGATTCTAAAC
CGATTCGTCGACAAAAGCGACGAAGCGAGCGCTACCATTGCCGAACAGAAACGGAGCTAG
CGATGTTGTCAAGAGGCCAGGGTTACTGCAGTCATATTCTAAGTCGGCTGCGGTGCTGAC
GGCTGCTAATGACAAGACGTCGTCTTGTAAGCTGACACCTCAGACAGGTAAGAAACAAGG
CACTGATTACGGTCGGATGTCGGGTATTAGAAGCAGGAAATGGCAAGGTACGTGAGCGCT
AAAGTGAAACTTAGCGGCCTCGGGTTGAATGGCTGAGAAGTGGCAATACTTAAAGACTGC
ATAACACGAGCACATGAGTTATATACAGCTTGTATATAACTCATGTATATATACAGCTTG
TATAACACACACACACACAGACATTCTATCACCTGAGGAAGTTTCTTTTTG
>gnl|Apo_MPI_JGI_Genos_N|167 cDNA; Alvinella pompejana; LEN=848
ACCTTCTGGACAAGCACGTCTGCCTGCCGTGGAAGGACTACGTCACGTGCGTGTCGACGA
TTAAACAGTGCTTCAGGATGGAGGGCAACCGAGACAAAAACCCCCAACCGATGTAATCGT
CGGAAATTAAAGGCCTGCTCATAAGGTTACCACCAGAACGAGATGACCGGAAGTAGAAAC
GGGGAATCGACGGCATTGGCCAAAATAAACAACAGCGCCTATACAAAATACAAATACTCG
CATGTGTGAAGCATGATGAACTATATATTTGTACAAATATCTATGTTAGATTATATAATG
TGGTGCTTCCCAAGTTGTTTATGTCCCACATTCCTTGGCACGTTTTTTATCTGCAAATGA
TAACTGACAGTTTAATGTTGATCTCAAAATACGATTTGCAAATGTACAAACACGATCGTA
TATTACGCAGACAGCTTGTATTGTTTACTGGTGATCTAATAGCACTGGAGAGTATCATTT
AGCCCGAGAGTTTTTTTAATTAGTCATCTCCCTCGATTCAGTATAATAGCTCTTGACTAT
TCAAACATTTGGCCATTTTATCGATTGAAAACTTTACTATGCAGTCATAACGCCAAGGAA
TTGGCCGTTGAATATTATTTTTAACTCATTATACATCTGCTGTGATACTGGCAAATGACT
TTCAATGTAAACTCTAAATGCTTCTATTGTATTGATCTTCACATGATTCTATTACAGCAT
TCAGCAGTTCACGTGTCGTGTGTTAGTGTGTTCATCACGATTAGAATCAGCTCCATTAGA
CTATTGGTGTGTGTGTNNNNNNNNNNNNNNNNNNNNNNNNNNNNNNNNNNNNNNNNNNNN
NNNNNNNN
>gnl|Apo_MPI_JGI_Genos_N|168 cDNA; Alvinella pompejana; LEN=1293
TCATCTCTACATTGATAGTAGAGGTAGAATGGTAATAGATATATATAGAGATAGAAAGTT
TTTAAAAAGATACATTTATAACTAGGAGGATATATTAAATATGGATTTTGTACTGAAGAG
AGTTATAGATGCCCTAATTAGAAGAGGGGCTATAGATGAGTCAAAATTAAATCTATTTAT
AAAAAAATTTGGAGAGAATAGAGTAACTATAGATAACCTTATTAAGGTGAAGATATTGAG
TCCAGATAAGCTGGATGAGGCTCTAATTGGGGAGCTTAGAGTTAAAAATTTTGATATTGA
GGAGCTAGATAGCGTTGCAGGTATAGATACTGTGAGGGTTCTAAAGAAGATAGCTAAAAA
TATGGGTATAGAGTATGTAGATATAAATAGTGTAGATATAGACTATAAACTGCTTGAGAG
GCTACCTGTAAAACAGCTCATAAAGTATAATGTGCTTCCACTATATAAAGATGATAATAT
GAGAGTTGTGGTGGCATTTGAGAACCCAGCAGATTTTGAGGCAAAGGGGGCTATAGAGAG
GTTCTTCCACGGTAAGATTATGACAATCGTTGTGGCTAAGGGGAATATGATACGCAAAGA
GTTGCAGAGGCTCAAGATAAATGATGATGTTGAGGGCTACTCAAAGGAGATAAAGCACGA
TTTAACAGATGGTGCTGGAGTATTGGATGAGAAGGAGTCCCCTGCCGTATTGAAGCTCAT
AGAGCTAATTTTAGTGACTGCGATAGAGGCTAAAGCTAGTGATATCCATATCGAGGCTAC
AGAGAAGCACTGTCTAATTAGATATAGAATTGATGGGATGCTACAGGAGTTTTTTAAGCT
GGAGGGTATAATATTTGGCCCATTAAACTCTAGGATGAAGCTACTCTCAAACCTAGATAT
TGCAGAGAAGAGAAAACCTCAAGATGGAAGATTTACAAGACATATAGAGAATAGAGTATT
TGATTTTAGGGTATCTACCCTACCTACAATATTTGGAGAGTCTATAGTTCTAAGAATTTT
AGATAAGTCGAAAGCTCTAGTTAAGCTTGAGGATGCAGGTATGAACCCAGATGCCTATCG
TAAGTTTACAAGGGGGATAAAGTCTCCATATGGGATAATGTTGGTTACTGGGCCTACAGG
GAGTGGTAAGACAACAACACTATATGGGGCATTGAATGCAATTATAGATGTGAAGGATAA
GATTATCACCGTAGAGGATCCTGTAGAGTATCAGATGGGGGGTATTCAGCAGGTACAGGT
TAGTGCAAATACGGGGTTAACATTCTCGGCAGC
>gnl|Apo_MPI_JGI_Genos_N|169 cDNA; Alvinella pompejana; LEN=410
TGTCTGTCAGTCCGCCTTTCTCACCGTTTCGGATACCAGTCAACAAAACAAGTTACCGGC
CGAGTTCAGTAATTCTACATTTCGAACGCTCGGGAATCCAACACGCCTGAGAGTGCCGCT
TTGCTCGTTGGAACGATAACCAATTATTTATTATTCGATTAAGATCGGTTTCAATTACAC
GACATTCGGCCGTGTTTAGGCAGCAGGTCGTCCGCAGGCCGTTATATCTTAGTCCGGTGT
CCGTTTCGTTCATGCCTCGCTTGCTGCCTTAACACTGATATATACGTCCGCTGCGTTTAG
TGTTTAGCTGCCTTCGCAATTTTTCCGAGACCGGCACTAATTAGACACACCGAGAGGGTA
AGACATACACAGCAAAGAGAGAGAGAGAGAGCTGACTACAGCCAACGACG
>gnl|Apo_MPI_JGI_Genos_N|170 cDNA; Alvinella pompejana; LEN=257
GAGGGGATGACAGTGAGGGGATGACAGTGAGGGATGACATCGTTTTAAAACATAAACTTC
CCTAAGCAAGAAGTCTATGTGAACTCTAGGCTTTCTTTCAAATAACATTCTGTATAAGAT
CATACTAGTTGCGTCATCGTTCTGGATCACTGTAATACACAGCGCGAAGGTCAGCAATAC
CTTTATAAACAGAGGCGTTACTCTATATTCCGATGGAGAGTCCGAACAACAAAGTGTTTT
TAGCGTGTCCTTTGGCT
>gnl|Apo_MPI_JGI_Genos_N|171 cDNA; Alvinella pompejana; LEN=343
GCACTTAATTAAGGTCGCTAGTTGCCGGTCCGGCGGCCGACTTGAACACGGTCTTGTGGT
TATTAATTATTGTTATTGATTAAAGAAGCAGCCATTCGTCACCTCGCAGACATTCCAGCC
ACATTACGACACAGGCCATCCTCGTACTGATCGCATGAAGACTCACCACTGTGAAAGGCC
GCACTGCGGCTGGAATGTTGACAAGGCGTGATAAATACAGCGTAATCCTTCTTTTGCTGA
CACTCGTTTAGAGCGAACACTGGCCACGAGTGTGGAGAACGATCAGACCGTTCAGCGATC
GATCGACACAAGTGACTTCTAGAGTTATGTATACAGAGTCGAC
>gnl|Apo_MPI_JGI_Genos_N|172 cDNA; Alvinella pompejana; LEN=269
AAAAAACAGAAGAATGTGTCTGGACCAGTACATATTACAGTTGGTGAAACCAAGTTGATT
ACTGGTGGAGGGGAAATACCAACTGAGTTACCTCCTGAAATCTTTATCAAGTGCAAAGAA
AAGATGAGGCCTGTGAAGAAGGCTCTGAAATCATTAGCTAACCCTGACACAGAGCTTTCT
GACAAAGAACAGTTGGCTCATACTCGTAAATGTCTGCTGAAAATAGGTGACCACATTCAT
CAATGTCTGAATGGCTTTAACAATCCTGA
>gnl|Apo_MPI_JGI_Genos_N|173 cDNA; Alvinella pompejana; LEN=447
CTGCCGTTGCGCTATTACGAGTACGGCGTGGTACACAGACATGAGAAGTCAGGGGTACTG
CACGGACTCTTGAGAGTACGTGAGTTCACGCAGGATGATGCACATATCTTCTGTACACCC
GAGCAGATCTCTGCGGAAGTACTTGATGTTGTCGAGTTTGTTGACAGTGTCATGAAACTC
TTCGGATTTGAATACACCATGGAGATCTCCACCAAGCCGGAAAAAGCGATCGGTGATGAT
GCTGTATGGGAAATGGCGACACAGGGGCTTAAAGATGCACTTGAGGGGAACAACCTGCCG
TACACCATCGATGAGGGTGGTGGTGCCTTCTACGGTCCTAAGATCGATATCAAGATCACT
GATGCGATCGGACGTAAATGGCAGTGTGGAACCATCCAGGTTGACTTCAACCTGCCTGAG
CGTTTTGAGGTAGAGTATGTGGCAGAA
>gnl|Apo_MPI_JGI_Genos_N|174 cDNA; Alvinella pompejana; LEN=887
CTCGGTTAGCAGCCGCCGGTTGCCCTTCGTATTAGAGCTGGCATTTATTTGAAGGTTTCG
ACGTTAACATTAAGAATAGAAGCCAGTGTGCTCTTTTTACAGATAAAATATCTTAAGTAA
ATGTAACACAAAAACAAACCAGAGGTTAGAGGATTTTGTTTCCGACACTGCTCAGGGCAG
CTCTGTTTTCTTATTCTGGTCTGGGTTTTTTTCATCCTTCTCAATTCGTCGTTGATTAAT
GTTAAATTACATACCGCTGCCTGAAGCAGATTTCACGCCATAATACGCGCTTACTGCATA
AAATAGATCTTGTTATGGGAAACTGGCAGCCAACCCGTCCACGGCAAGTCACGCTTAGGC
GTGCTTAAAGCCGGCCTTCATATAGAGATCATGTTTTCCAGTACAGACTTGATGGAGCTT
AACTTGAGCATGGCCGATATGGTTATTCCTAATTGAACAAATAAAAAAGAAGCTTCGATG
CACATCAGTGGCACCTTGTTTATGACAGCATCGTACAGGAATGTATACTTCATTTGTCTG
AGTGGTTGTTTAATGTAATCACTGATGTGAGGTATTTAATAAAATTTTATATTGCTGCTA
ACACCGTTTGTTGAATCCCAAGCGGCTAGCCTACAATATCTTTGTTATTTCTATATAAAC
TGTACTATCCAGTTTTATATATGTTCGTCTGAAATCAAGCGCTGGGTGAAACCTGTCTCA
AGAGGGTTCTTTGGAGGAGAATCGCAACCGACTGTTAAACACGGGACCGTAAGAGTTAAT
AAACTCTGAAGGCGATTGCATTGTATTCGGTGATTTTCAAGGACAGGTGTTCGCTATTGG
CAGGTTGTCTTCAGGGAAGTTTTCGCTTTGTCCCCGCGTACTCTGCG
>gnl|Apo_MPI_JGI_Genos_N|175 cDNA; Alvinella pompejana; LEN=1346
ACGGGTACAATAAACAAGCCCCCAGGTACTATACTCGACTGTGTTTGATATTTAATAGCA
CCCGTCACTGCGTAATGATGACTTCAGGTCACGTGTTACGTGACGTCGAGGATGTGCGTC
TTATGAAAACATGATAGCTACGATATATTATCAATAGCAGTATCAAATATATCCATACCG
GCCCAAATCCATCGTGCACTGTCGTCGTCTTCAATGTGGAATAATTAATATAATAAAAAA
ATCTTGATGTTGATGATATTATATGGTACCACTTATTAAAAGCCGAAATCTAAAAGAGTC
CTTTGTGGAAGTTGGATCATTTAAGGAATATTAATATAAAGGTATTTGGACATACGCACA
TACAATGTTATCTATCACAGTGACCTAATCCAATAATAGGTGCCTCCCCTAATATCCTAT
ACTCATTCTGTTAATCGATCGCACATTTCTTTTAGTAACGGTTTTCCTCACAAAGTGGAT
ATCCTATTGATCAACTGGAATGAGTTAAAGCCACTGAAGCTTTGTTTTACAGATATAAAC
TTATTTAGAAGCCTCCAAATGGACCTCAATACATAGCAACTGGGAGTCAAGTAATCGGCC
CATAACACGCAGTTGTTATGTTATTATTCAAACAAACGACCCACATCAAATTTATTTATC
AATATTTTATCAACCGATCACCTCCCCAAATCTCACGGCAGGGTTTGTTCTTGTTGTTGT
GTTATTATTCAAACAAACAACCCACACCAAATTTATTTATCAATATTTTGTCAACCGACC
ACCTCCCCAAATCTCACGACAGATCAGGTTTTTGTATATAACAATAATTAGTTAAGGTTT
CCATTGACTACTGCCGACACGAAATAACTCTCGCTTTCTAAATTCACGTAAACCATTAAA
TTGTTTAAAAGTTCACATGTGTACAGCCAAAACGTTGGGTTGATTAGTGTGGGTGAACTC
ACACTAATAATTAATTTTATGGCAAGTACGTTTATGTATAAAATTAATAATCGTCGTTCC
GAGTGACACCGACATATATTTACGTGTTTATGTCTATCTGGATTAAACTTACACGGCTCC
TCTGGTTCAGGTTGTGATGTTGTTCCAGGATCAGAAGGTTGTCCGGGAGATGTTCTTACG
TCGGAATCTGGTTGTCGTGTTGATCCCGAAGGCGGTAGTGGTGAGCTGGGTGTGGGCTGT
GATGCTAATCCAGATGTGGGTTCCGGTGTCGATCCGGATGCAGGCTGTGGCGTTGATCCA
GATGTAGGTTGCGGTGTTGGTTCTCGTGACGGATGCGGTGTTGATCCAGATCTGGGACGT
GGTGTTGTTCCCCGCGTACTCTGCGT
>gnl|Apo_MPI_JGI_Genos_N|176 cDNA; Alvinella pompejana; LEN=384
GCTTTTAATAATGTATGAAAATGATATTAACCTTTGACTGATTATGAAACAAAACACCCA
GGCTACTTTTTCTTAGTCACAGAGTACAGCGCCACCTGCCGAACTGCTCGGTTTTTATTT
TTGAAACAACGGGAATAAAGTCAAAAATATTTGATATCTTTAAGACATTTGGTTGTGAAG
ACAGAAGAATCTCTGTCGTGGTCGCCGTAACATCATATGATCTCAGTCAGACGTGTATGA
AGAATGGCTTGTCATGTTAAAAGTGGGTAATTCATCCGGGAACCCTCAAACAAACGGAAT
AAATGCTCTCTGTCTTACGTTTGACATTATGCCAGAAGTCTCTCCGCCAAACGTCGAGTG
GGGAATCCAGAACGACCTGCCCCG
>gnl|Apo_MPI_JGI_Genos_N|177 cDNA; Alvinella pompejana; LEN=2001
CTACAGTGTAATAAGCTTCACTTCACTGGAGTTAATCCCCCTTTTCACTTCATCAGTGGC
AGAGACAAGTTTGAAGATAGTTTGTTTATAATGATACGTATTCCACTAATATAGCATTTG
CTCATATCACATTGTGTTATTCAGCTTATGTATATTTCTTTTTCCACAAACAGATAGATG
TGTGCCTATAAAATATGGCTGATTCGGTAGCCATCAGAAACTACTTGGCGCTAAAGAAGA
AGTCGTATGCTGTCAAATTTGATTTGGAGAACACAGACTATACCGCTATAGAGAATATTG
GCACAGGAGCATATGGTGTTGTGTGTTCAGCAGTAAACAATAAAACAAAACAAAAAGTTG
CCATCAAGAAAATACCAGGAATATTTGGTCAGCTTGTCATTGCAAAACGAACCTACAGGG
AAATCAAGATATTGAAACACTTCAAACATGACAACATCATTGCCATTCGGGACATACTAC
ATCCAGGACAAAATCAGAATGACTTTAAGGATATCTACATCGTTCTTGATCTTATGGAAA
GTGACTTGCATAGGATCATTTATTCCAAGCAAGACATCACTGAGGAACATGTCCGTTTCT
TCACTTATCAGATTTTGCGAGGTTTGAAGTATGTTCATTCTGCTAATGTAGTACACAGAG
ACTTAAAGCCAAGTAACTTGCTAGTGAATGAAAACTGTGATCTTAAGATTGGTGACTTTG
GCATGGCTCGTGGCATGTCAAGTAACCATGATGATTTCAGCATGATGATGACACATTATG
TTGCAACACGCTGGTACAGAGCACCAGAACTAATCATCTTACCAAATGAAACCTACAACG
AAGCCGTAGACATGTGGTCTGTTGGTTGCATACTGGCTGAGATGCTTGGCCGCAAGCAGC
TCTTCCCTGGTAGAAGCCAAATGGACCAGATAGAACGTATCATTGAAAAGCTTGGCACAC
CAAGTGAGGAATATTTGAAGATGGCTTCCACTGAGGCTTTATCATCTTTCATACTAAAAA
AGGGAAAGATTCAGGGTGTTTCATGGAGTGAAGTCTATCCCAAAGCCAGCAAAAAAGCTA
TAGATTTACTTAGCAAAATGCTTGTCTTAGAGCCGAGAAAACGAATTACAGTAAACCAAG
CACTGAAGCACCCTTTCCTCAACAAATACCATGATCCAGATGATGAGCCAATATGTATTC
CAGTATTCAACTTTGATTTTGACAGGAAGAATTATACAGCTGAAGAACTGAAGGCTGCTC
TCATGGAAGAAATTATGTCTTACCACAAGCCTAAGTCTTGTATACAGTTTAACTTCCAGC
CGGTACCAAAATCTGCATTGAATCAAATTTCATCTCATCAACCCGAAACAAAATCTGGTA
AAGATGTTACAAACAACAATGAGCTGAGCAACAAAAGATCTCCAGAGCACGACATTGCTC
AGGAATCCAGCAGCAGTTGCAAATCTGATGGTTCCTTTGAACGTAGACATTCTGAACTGG
TGCAGCAGTTAAAAGATCTTCAGGAACTACAAGAGTCCAATACAGTGGTCAAGTCAGATG
AATCAGACGAAGCTGTATTCAAAAAACCTGAGGGATTCCCACTGTCAGTGAAAATGAAGG
AAGCCACTGCGAAATGTATGGTTGCCGAACCCAGGAACAGTAGTAGTGATGTGGAAATGT
ACAGTGCTAAGACATCAAGTAAAACAGAAATGATGAATGTCAGTGTGAAGTCAGAGGCAG
TGAGTGATATTGAGATGATCAGTGCTGGCCACAATCATGTTAAAGAAATGCTGAACCCTG
CAGCTGCTGCAGCCCCTACTGATGCCAACCCACAACCTTCTATTGGTGAACCTAAAACAT
TGGATGCCAAAGGACTTATTCGAAAGAAAATTGCTGAGAATGAGAGAAGAAAACAAAGAG
AAGGAGAAATGCCTGCTAAGACAAAACCAATGACAGCCATACAGAAGCAGAGAGAGAGGG
AAGAAAAAAGGAGGCAGAAAC
>gnl|Apo_MPI_JGI_Genos_N|178 cDNA; Alvinella pompejana; LEN=252
TAATCTCAAATAGCCAATCTGGTTCTCATTTTCAACCCTAAGGTGGTACTATATCCAACC
TCTGTAAATTGAAGAGTACCATTACTATCATAAATGAATGTAGTGGGAAAAACCTCCACT
TTGAACCTATTTGCCAACTCCCCATTCCTATCATTTACCACAGTAAAACTGTAGTTATGT
TGCTTCATAAAATCCATTAATATCCGATTATCCCCTGAATTCACAGCTACCGTAATAACT
CTGATTCCACTC
>gnl|Apo_MPI_JGI_Genos_N|179 cDNA; Alvinella pompejana; LEN=601
CAATACGCGCCCGGCCCGTCTTGCTCGCTGTTCTGTGGTCGCCGCGCAAACGATCCTTAA
ACAAATTTGACTTTAATTTAGATTGTTGACTTTCTACACGAATTACTGCCACGGCGGCAA
GTTGCAGTCTCGTTCCATAGACACTGACACGCTCTGTAGGAGAACGGGCTTGTGGAGACC
GAAACAACGATGGATATATTTTGTCATTGTTCAGTGTTTGTGTGTGTGGAGGTTTATAAC
CGGCGTGTGTGAGTGTGTTAACATTAAAAGCTGCATTTTATTGTATTACTGTCTCACGTG
TGTCCGTGGGATATACAGAGACCAGTCTGGCTGTGTTATTGATTTGGCACGAAGAAAAAT
AATAAACAGGCCTAGAAGTCAGATGATGAGCTCACGATCTAGTTTGAGCCTAATTCAAAA
TTAACAACGTAATTGTTTTATTTGATCCATTTCTACTGGATTATTCTCAGGTTGTTTCTG
GAAGATATAAATTGATTTACCAACTGGTCAGAAATATGACACAGCAGATATTCAACTCAG
GACAGATTAATACATTTTACCTTCTTGTAGCATCTGCATATTCTTTATCTGGGGTAGAAG
A
>gnl|Apo_MPI_JGI_Genos_N|180 cDNA; Alvinella pompejana; LEN=446
CAAACTACTTGTAAAGTGTTACCTGAATGTATTCGAAGACGAATCCATTCTCAAAATATT
CCTGTTAACAGGGATGGGTTGAGATGTTTGAATGGATTATGATTGGCGAGGCGCATCTTG
AATCCGGTATGTGGGATCGAACTAGAGACGCCTTACACCACTTCACTATGAGGAACGACG
GCCAAGCTCGTCTGGAACGAAAAATATCTTCCTCAGAAAGGACTCATTGCCAGTCGGAAT
GCACGTCGAATGACACCGTTACCTTTGTACCGTGGACAGGTGTCAGCTTTGGACATTCAC
CTTGTAACTTGACACCATCTAATACAACCAGAAGAATGTGTTTTAGGACGAACACGACCA
ATTCTCACCCAACCAGCGTACTAATCCTGATGGAGCCTCACTTAATCTGCGCACTTCGAT
ATACACGTAGTACGCTGTGTTAATTA
>gnl|Apo_MPI_JGI_Genos_N|181 cDNA; Alvinella pompejana; LEN=319
TAACTCAAATATCGGGAACTCTGCCACCTCATCCTCAATAGCGGAAGAGGTAGAAAAGAT
GGTTTGGTCAACCAGATGGGGAGCGGATACGGTTATGGATTTATCGACGGGTAAAAATAT
TCATATTACTAGGGATTGGATTTTAAGAAACTCCCCCGTTCCGATAGGAACAGTTCCAAT
CTATCAAGCACTTGAAAAGGTCAATGGAGTTGCCGAAAACTTAACTTGGGAAATTTTTAA
GGATACTCTTATAGAACAGGCGGAACAGGGGGTGGATTATTTTACCATCCATGCGGGATT
GTTACTTCATCATGTTCCG
>gnl|Apo_MPI_JGI_Genos_N|182 cDNA; Alvinella pompejana; LEN=318
GGGAGTTGCCCAACGAACGGATGACTATTTTACTCGGATTAGCGTTATAGCGAGCGGCGG
TGCAGCAGGGCGTTACTGCACACACACATTCCCCTTAACCTCCTTTCCCATGACCTGCCT
CTTCCCTTCCGAAGGCCACCACGGCTAGAATCATTCTCCACGAAGACGACATTATCTCGA
TCCACGCAGTCGCCAAAACTGTCGAATTGTGCTGTGTACACAAGTTAGGCTTCGCATCAA
GTACATACTACCTACCTCGTATAATATGAACACAGGCTCGGCCAGGTAGGCTAACAGGTA
GTAGTTATGTACGTGAGG
>gnl|Apo_MPI_JGI_Genos_N|183 cDNA; Alvinella pompejana; LEN=248
TGATCACACACACACACACACTGATCACACACACAGACACACACAGATCAAACAGATCAC
ACAGATCACACACACCCACACAGATCACCCCCATACACACACAGATCACCCACACCCACA
CTGATTACACACACATATCACACAAAGAAACACACCCACACACAGATCACCCACACCTCC
ACAGAGATCACACACACCTACACACAGATCACACACACCCACAAACAGATCACCCACACC
CACACTGA
>gnl|Apo_MPI_JGI_Genos_N|185 cDNA; Alvinella pompejana; LEN=327
GATATTTGTCAGTAGATGTACATGATCCAACAGCCACACACTGAGTTCTGTTACTAAGAT
AGGACTGAATCCAATAGTCTCTATGTAATAATCTAATAGTAGCAGAAATATCAGATGTAA
GGGGCGGTCTATTCATTCCATTTCTATTGTATGCGGTTTTGCTTCAAGGTGTGTGCGTAG
CTGTGAGATTTGGCCGTGGTGATAATTAATTGCAGTGTGAAATATTAAAGACAGTTGGCA
GTCGGTTTCCCTCAGCTCAATATACACCGTAGCAGAGTAGTAGGCTCATAGAGATGTAAT
TGTGCAGTTTGCGTACTCTGCGTTGAT
>gnl|Apo_MPI_JGI_Genos_N|186 cDNA; Alvinella pompejana; LEN=877
AGGGCAAGAAATGTAGAAGTTGCGAAGTGTAACCCAAAGTGATTGGGATTGTATTCGATT
AATCCTAAGTCATCAGCCATGTGTTGACAGCAGGATGGCGGTTCTAAGATCCTGTTGTTG
TTTCACCAACGTGCGATCGGGAAGCATCGCATGCGGTGTATACAGCCTTGTATTGTCCAT
GATCAGTGCTGGTATAGTGGCATATAATCTTCACCTGTTTGAATTATGGATATTGGACAT
GTCTCATGCATCCTATATGCCAAGTCAGAAAGATGCATACCACGTACAGAATGACACGAC
TGACCTGATGCTAAAAGATGTTAATGATAGTGTTATTTATGAGATGACCAATGTTGATGA
TTACGTTAACATGAAAATTGTCCAAGCTATCTACCTGTGTGCTTTGATTATAGCATGCCT
CTTGTTTGTTGCTGCCATATTTCTGATTGTTGGTGTATCTTTAGACAAGAAGAATTTCTT
AATTCCTTGGATGATTGTCATGGCTATTAATATTGTGTTAGACACAGGGACCATGACTTA
CCACACAACTTTAACTGGTTCACTGACATTCATCATTATTGAAATGGTGATCTGGCTGTT
GCTAACAGTTCTAAATATTTACTGCCTGTTATGTGTTTTTTCACAATACCAAGAACTGAA
ACTTGGCAGAGGAACAAGAGAATATATAAGAAGATCTCGGGTACAAGTGTCCTATTTACC
CAGTATCCAGCAGGTGCACATAAACCAAGGTCCCATAATTATTAATGGTCATTTACGACA
AACTATAACATCTTCAGTACATACATCTAACCTGATGAATGGTGGGAATGGTCAGGTCAC
AGCTACTTTACTTGTGTCAGCACCTGACTATGACATA
>gnl|Apo_MPI_JGI_Genos_N|187 cDNA; Alvinella pompejana; LEN=559
ATCGATCGATCGATCGATCGATCAGCCTGTCTTGCAACCGATCCAGCTATTCATCCTTCA
AGCCACCGACCCACCAAACTGAAAAGCAAACTATTGATCAAAGCTTTCCTTCAATTAATT
CGCCGACTGGCACAATCAACCATGATTCTTTGAATGCCAAGTTTATGTCCTTACATCTGG
TACAGGATATTACTTTGTACCGGCATGTTAATTACGTATTACGCTATAATAGGTCATTAA
GAGGCTTGTGTGTGATGCTTGTAGGTATCACATAGGATGTTCTTATCGGTGATAGGGAGG
TTTTTCTCGCCTGTGTCAGCTCAATACCGATAGCAATGCGATATTTGTATACACCTGTGT
GTATGTGACTAGATGTATGTGTTTTTGTAATATAATTTGGTTATTACCAGAGGCGTAGGT
ACAGAATTAAGGAACGTTCTTGACTCTTTTCTGGAAACCGTACCACACCATCAAATACAA
TTGAGTGTTGACGTACGTAAATACTACTATTACCTTGGTGAAGATGGCAACAGAGGTCAT
ATGTTCAAAGGCTCAATCC
>gnl|Apo_MPI_JGI_Genos_N|188 cDNA; Alvinella pompejana; LEN=295
CTTAGTCCCGACTCCCAAAGCAAGTGTGTGCCGGGTGATGTTTAACATGTTCCGGTCTCT
TTTTTCTTTCTTCTCGTGCAGTTCACGCATTGATTTTTAATGAGCTGGAGCTGCTCTGTT
GCCGCGTGTTCCCAATCACACGCCGCCGCGTCGTGATTGCCGGCCAGATTTCTCTGGCCA
AAATTATGTCAAAGCCGCTAATTTATCGCCGCGTGCCCCGAACATCGAACGGCTAGAAGA
GTGTGAAGATGGCATCGATTACACGCGACTAGCAGATGTCGACTATTGACCACCT
>gnl|Apo_MPI_JGI_Genos_N|189 cDNA; Alvinella pompejana; LEN=719
GCCTTTAGATTTATTAAAGTAATAATAACGTTTTCGATCTTAAAGCAAGCAGCTAACGAT
GTAATGACCTCAAAGTCAATATTATAATAAGTCAGATGAACCTCAGCTTCCAGTTACAAG
ATGCTTGTATACGTCGTACCACGGACTACGTCTTCCACGTCGTCTTACGTCCTTCAGTTC
TTCTAACATTCGCCTCATGCCGTGATTACTGCCAAGGTGAACGGTTTGTATAGTGCTGCC
CTCTATGTGGTCAAGTAGCCACTGCTCAAGGTCAGCCTGGTTGGCATCGGCCCACTGTTT
ATTTTCGTTGACGGTGTCAATGGCCAACTGGTAGCGACTAACTTCGTAATCGCTCTTAGG
TGGATACATCTCCATGAAGAGTTCCAGCTGACGGATATCTTCGTCATTAGCGAAGCCTTT
GACTATGAACTGCAGCGGATTCCACCTGTCGGCACCAGGTGGCACGGGTTCCGTGTCCCA
GGTGGCGTTGAAATGTTTCCATAGAAACCATCGGCCTCCGTTGCTGTTCGCGGCGTTTAG
AACAGCATTCACATTATTAGGCATTATCTGGCTCGGGTCATAGGTCATGTCGAAATACCT
CTGTAGAACGGCTTCATCCTCACTACAAGCCAGCGAATTGATAACTCGGTCAATTTCTTG
ATTGATATCCCTGACAGGTGAGTCGTAGATGTCTAAATAGTAGGCATGTAAGGCGTCCC
>gnl|Apo_MPI_JGI_Genos_N|190 cDNA; Alvinella pompejana; LEN=747
TTACATTTGAATGGCTTGGCCGTGCATTATTTTTGTTATTCATGAGGATGGTAAAATACT
CCCTTTACTATCAGGTTTATAGTGACGCCATGTTGGATTATAGGGTGGAGTTCGATAACA
GTGATATTTGTGCAGTTCGCTATCAGTGATATTTGTTTAGTCCCCTAACAGTGATATCTG
TGGAGTTCGCTAACAGCGATATCTGTGGAGTTTGCTAACAATGATAATTGTGAAGTTCGC
TAACAGTGATATCTGTGGGGTTTGCTAACAATGATATTTGTGCAGTTCGCTAACAGTGAT
ATTTGTCTCATCACGTGACGTTAGTTACTAATGTAAACAAGTGAACAATGTTTAACAGAT
CCATTGAAATCATATCACAGCCTGCAGCGAATGTAAATGCCATTTCATAAAATGGCCGAT
ATGTTGCTGGTTACGTAATGGAAGCCGTTATGAAACCAGCAATCCATAATTAATATAAAC
AGCAAAGCTATTAACAAAAAGGCTACAAAGTGATGATTTTATTAAGAAATATTGTAGCTA
TCAAATGTACATTTCGGTATCACACCGCGTTTACACAACCGACGAGTTCTATCTTTATGT
ACATAATATACAATGGCAGCATTACATTTGCCTGAAGCCCTCTTTTAACTATCTAGACAC
GGTTTTGTTTGGGATTAAATAAACCAGACACAGAAGTGATATTAGTACACGGGGCCTGAC
TTGTGACCTGCGTACTCTGCGTTGATA
>gnl|Apo_MPI_JGI_Genos_N|191 cDNA; Alvinella pompejana; LEN=427
CGGCTCAAAGCGGTCCGTCACGATGTCATCACAGATAATCTGAAAAATAAATTGATATAT
TTGTGTGATTTGAAGGAAGCGGCAGATACAGACTTCAGAGATTAATGGGATTTGTAAAAA
TGTGAAAAGTTGTTCAGTGAAATTCATCTAATTATAATATTTCATCGTCGACTCACTCTG
GCCAGTTTTGATGGCGAAGCGACATCCCCAATACAACCGGAAGTAATTACGTCGTGATTT
GTACCCGATTTCCGCCTGAAATAGAAAACAACCGGAACGTAACAAAGACACAGACACACT
CAAACATGAAGTAAAGTCAGAGAACACAAATATAGAACACACAGAGAACACNNNNNNNNN
NNNNNNNNNNNNNNNNNNNNNNNNNNNNNNNNNNCACACAGAGAACACAGAGTACAGAAA
TATAGAA
>gnl|Apo_MPI_JGI_Genos_N|192 cDNA; Alvinella pompejana; LEN=570
CCAAAGTCGGACGATGGCCCATCAAACGATATCTCTATGCTACTGCTTTCAGAACCGGCG
TCAGTGTCTGAAATAACGCAGAGTCAATGTGTAAACAGATACATGGCAATATTTCGATGT
CTCAGGTAATAATTTTATACGTGTATACACGCACGATTCAGATCTTCTGAAATCAAAATT
CTGAAGATGAATGTTATTTTATGTAACATATTTTATGAACTGATATGAATGCGAAATGAT
GTGAGTGTAATTGTTATATATTACATGATGGCTGAGACTTAAGGATCGATAATATGCATC
AGTTGGTGTATAATTATAAATTAGATTATGATCTTCATGCTCACTGTTTAGTCAGTGGAC
TGCAATAGATAACATTATTTGGTTTTAGTCACATGAAATCGACCAGTTAGCGTCAAGTAG
GAAACAACTGGTATTACTGGAAGATAAAGAAAATATCGGTGCTTGATTACCATTGGTATA
TTTATGCTCATTATGAGGAAATTACTTCATTGAACGAACCTTGTTCGCGTTTCGATAAAA
TTAATTGCGATACAACAGAATCAAGCACCA
>gnl|Apo_MPI_JGI_Genos_N|193 cDNA; Alvinella pompejana; LEN=427
CGGCTCAAAGCGGTCCGTCACGATGTCATCACAGATAATCTGAAAAATAAATTGATATAT
TTGTGTGATTTGAAGGAAGCGGCAGATACAGACTTCAGAGATTAATGGGATTTGTAAAAA
TGTGAAAAGTTGTTCAGTGAAATTCATCTAATTATAATATTTCATCGTCGACTCACTCTG
GCCAGTTTTGATGGCGAAGCGACATCCCCAATACAACCGGAAGTAATTACGTCGTGATTT
GTACCCGATTTCCGCCTGAAATAGAAAACAACCGGAACGTAACAAAGACACAGACACACT
CAAACATGAAGTAAAGTCAGAGAACACAAATATAGAACACACAGAGAACACNNNNNNNNN
NNNNNNNNNNNNNNNNNNNNNNNNNNNNNNNNNNCACACAGAGAACACAGAGTACAGAAA
TATAGAA
>gnl|Apo_MPI_JGI_Genos_N|194 cDNA; Alvinella pompejana; LEN=427
CGGCTCAAAGCGGTCCGTCACGATGTCATCACAGATAATCTGAAAAATAAATTGATATAT
TTGTGTGATTTGAAGGAAGCGGCAGATACAGACTTCAGAGATTAATGGGATTTGTAAAAA
TGTGAAAAGTTGTTCAGTGAAATTCATCTAATTATAATATTTCATCGTCGACTCACTCTG
GCCAGTTTTGATGGCGAAGCGACATCCCCAATACAACCGGAAGTAATTACGTCGTGATTT
GTACCCGATTTCCGCCTGAAATAGAAAACAACCGGAACGTAACAAAGACACAGACACACT
CAAACATGAAGTAAAGTCAGAGAACACAAATATAGAACACACAGAGAACACNNNNNNNNN
NNNNNNNNNNNNNNNNNNNNNNNNNNNNNNNNNNCACACAGAGAACACAGAGTACAGAAA
TATAGAA
>gnl|Apo_MPI_JGI_Genos_N|195 cDNA; Alvinella pompejana; LEN=956
CGAAAATTACACCTTGCGTAATCTGGCATGCGGTACTTCTTTATCTGTTCCACATGACTT
AGTACGCATGCATCCGGATCAGTGTACCGCTGACAAATCATTTTGTGTGGATTCATTTTG
GAGAGCAGATCAGTGCGATGAAGCTCATTACGTAGGTGATAACATGATCATGCTAATTCA
TCGGCTGTATTTATACGAACCAAACAGTTGGATAGTTAGAAAGGCAGTCACCGTTAGCTT
TAGAAGAGGAATGGTAAACAATTCAGTGGCGTACTTGTGGCAATGCTGACTTTTAGAAGC
TCGGACAAGTTCTTCCAACATTTTGCTTTATTCCATTACTCAATCCTGGAACCGCACACA
GTACACTTACGGTATAAATGGTCATATCACCAGAAATATAATACCATAAAGTAGTGTCTC
AATTCAAGCTGTCAGAACGACGAGCTGCTAGGAGATATCTGTAGAACGCATTTGCTCTTG
AAATAATAATGCTCTTTTTACGTGTGTGTGTGTGTGTTAATAGCTAGAAGGGGCTTTTTA
TATTAAGGATTTCTGGCATGATACAAGTTCAGGTTTTCTGCCTTTCAGAAATGGCAGTTC
GGTGTCTTTTGTGCCCAGACAGCTGTATGTGACACTCAGACATCTTCTGGCTGTGATCCA
GTGACGGGGCAATGTATCTGTGAAGAGGGATGGCACGGTAACATTTAGTTATTAGCCGCT
ATAATAAATACGTTTGTGTTTCTTTGTATTTAGTTCCTCGCTTATGGTAGGTAACAGTCA
GTAGACGTGACCTCTCGGTGCCACCCGGCGTTAGTTTTCAATTGCATTGTGCCGGAATTA
ACATTAATAAGCACGCTGAACAACTCACCGGCGACTATTATTCCATTAACCCAGAATGAA
CGTTTTATTTGGTGTCATTTTGTGTTTTTTCAGGATTATTCTGTAGCAGCCACTGC
>gnl|Apo_MPI_JGI_Genos_N|196 cDNA; Alvinella pompejana; LEN=487
GCAGAGTACGCGGGATGTCTGTGTCACTTCCGGTAGAAGGCTTGTCGCTGATCAGAGATG
TGAATAATGCAAACGGTGAGCTTAATTATCTTATCGATCACGATTCACAACAAGCGAAGG
TTATGACAAACTCGGCGGTGGCTTAGCACGAGACTTTTCTTTAAAATATTCCATTGCACC
AAATCTCAGGATGGTGGTAGATATATAAGCAAACAAGAATAATTCTTGCTTTTTTTTCTC
ATTTCCGACACTCGAAAGCTCTTAACTACTTGAAGCTTGATCCCAACGTTTATTTCTAAA
CAAATATTCCGTGTTTATCACAGTACAACTATATGCTCCAGTTGAACTATGTATTCACAA
ATTTAAATATAGGCCCGGTGCAATCTCCTCAGATCCAGGGTTTCTACAGAAAATAAGTAC
AGTGGAATCTCGCTATTACGAAGTGCGGGCTTATGGCGAGGTAGTACCTAGCTCCCGACA
AAATCCC
>gnl|Apo_MPI_JGI_Genos_N|197 cDNA; Alvinella pompejana; LEN=267
TGTCTCTCTCTCTGTCTCGTTCTGTCTTGTCTCGGTTTAATGATTCCTGCGGCTGGCGCC
AGTGGTCAATACACTTCGGCGACAACGGTTTAAAATCGACAATTTCCAGAAGAATAAATA
CCTTTCTACCGTCGACTAATCACCGGTCTGTCGTCGACAGCCTCTGACAAACATTGGTGA
TTATACGTCACCGAATCGGGATTGGAGAGCCGACAGAAAAGTAACAAAAGCCGAGACAAG
AAAATCAACGCAGCGATCAATCGGCGG
>gnl|Apo_MPI_JGI_Genos_N|198 cDNA; Alvinella pompejana; LEN=381
TCAAGACTGTCAGGTGCATCAATCCGTGTCTTTAAGCACAACAATATGAGAGACCTCGAA
GATAAGTTGAGGAATGCTGTTATTTATGGTCAGCCACGCACACACAGACCATGGAAGAAG
ATTCTTATTGTGGTTGAAGGCATATACAGTATGGAAGGTTCCATTGTTAACCTGCCAGAG
ATAATTGCTCTGAAGAAAAAATATAAAGCATATTTGTACCTTGACGAGGCACACAGTATA
GGAGCCCTTGGGCCAGCAGGACGAGGTGTAGTTGACTATTATAATTGTGATCCTAAAGAT
GTTGACATCATGATGGGCACATTCACAAAGAGTTTTGGCGGAGCTGGTGGCTACATTGCA
GGCAGCAAGAAACTTATCAAC
>gnl|Apo_MPI_JGI_Genos_N|199 cDNA; Alvinella pompejana; LEN=628
GCGAGTGTACCTAAGACCGTGTGTTATAATTTACTCCTACCTACAATGCTAATTTCTCTG
GTAATTGTATTCTTTGAGAACTGCGTAAGCCAGAAATAAACCGAACGCCATATTGCCTCG
CACGCACGCACGCGCGCATGCGCACGGCGTACAGTCCAACACACACACACACACTCGTAC
GTCGATTCCAGTCCAACATAAACACACAGTGCTCTCTCTATCTCTCTCAGTCAAGTGCCG
CTGACATCAAATTAACTGGGACAATTACCGACTTCAAATGGACGATAATAATCTGTGTGG
TTAACTTCATACGTCCCACTGTTGATCTGGTAACGAGAGACATAAATACTGAACAGGGTC
AGCCAAACGTCACCGCCTTACAAATTAGATGAATTACATTTCCGAAATCATTTGAAACAT
TTCACCACTGATGTGCTAATGTAGGTTTTTTTCCCCCCAAATAAATACTATTAATGTGTG
TCAGTCGTATATCTCACATATAAATGCTCTCCTATCTGTTTCTAGAATGTCGGTCTGTTA
TCCAAAGTAGCACGTGATAGATAATGGCGTGTTAACAAAATACGCGTGACATCAGCAGAA
CGACGGCAGGACGGACTGACGGACTGAC
>gnl|Apo_MPI_JGI_Genos_N|200 cDNA; Alvinella pompejana; LEN=532
TTTTTTTTTTTTTTTTTGGTCATTCCAATGACTAGAATGTTGTTCAGCTGATCAACACCA
TCAATCTTGCTAAGCAGCTGGTTTACAACTGTGTCATGTACAGCTGTGCTGCCAGCAACT
GAACCACGAGCCTTACAAATAGCATCAATCTCATCAAATATAATTATATGCAAGCCGCTG
TTTGGTCCCAACCTTTTCTCTTCCTCCTCGGCATCGGCAAACAACTTCCTGATGTTGGCT
TCAGACTCGCCAACGTATTTGTCAAGGATCTGGGGTCCATTCACAATCTTTGGTTCACGA
GCATTTAGCATGTTGCCTATTTGTCTGGCCATTAGAGTCTTGCCAGTGCCAGGTGGGCCA
TACAGGAGAATGCCTCTACAGTGCTTCATACCTAACTGCTGCACAATCTCCGGGGGGAAT
ACACGAGAAGCAAACGCTCTTCTGAAGATTGCACTAAATTCATTGTCAAGACCACCAATT
CCCATTTTGTTGAAGTCCCAGTCCGGGTTGATGATGGCTTGTGCTGCCTGTT
>gnl|Apo_MPI_JGI_Genos_N|201 cDNA; Alvinella pompejana; LEN=307
TTATGTCATTTAAGCCATTCATACCGTAAGGAGGAGATAAATTAATATTTCAAAATTAGT
CGTATTCCTCGAAAAGTAAAACGACAGGGAACTTCGTGTATGTTAGCACTCAGCTACTTA
ATGGTGGGAGAAACATGGGCCATGCGAACTTTTGTACTGGAAAAAAATTGCAAACCTTTT
AGATTTAAGTGAGGTAGATCCTTTGAACTAGATCCTTATGGATCTACAGCAGATATAGCC
AGATGCGACTTTGGAATGATGTTCCACAAAACAGCCCATTTTATATTTCCAGAACAGTGC
AAAAAAG
>gnl|Apo_MPI_JGI_Genos_N|202 cDNA; Alvinella pompejana; LEN=307
GAAACAGACACTTCTACACCATAACAAGAAAACACACCGACAACATAACAGATGTAGAAA
CACACAAGTTATACAGAGAAAAACACACACAACAGAGAAACCTATGAACACGTACAAAGT
AGTAGACAGCGAAACACACACATACAAAACAGAACAGATCAAGAAATACATACACAATAT
GACAGACAGAAAGAAGTACATACATACACGACACATAGGTCATTCTACGTACAAAATTGA
AAACCCATATACACATACTGTTCTGGATTTTTCTAGGGAAACAAAAAGAGATACACTTAT
TAGAGAT
>gnl|Apo_MPI_JGI_Genos_N|203 cDNA; Alvinella pompejana; LEN=213
CCCTTAGTTAAAGGTCGGCCGACTTTCTTCGATAGCCATGCCTACGAAGAAGTAATTCGT
TGGTTCTCCGTCGAAATTCGCTACAGCGAGATGGCGCTGTACGCACGAACTTGCTCCATT
GAAGAGAACGGGAACTTTGACAATTTGATAGCGCCCTCTGTCGGCCACCAGATTGGTTCA
CGTCTCAGTTGGATTCCGGATCATTGTCTGCCG
>gnl|Apo_MPI_JGI_Genos_N|204 cDNA; Alvinella pompejana; LEN=1043
ACCCATTGATGTAGACGAGATATGAGGACACTAGTTTCTGTGTTAGTTCAGGATGCTGAA
GTACTTGGACATGTTGTTCGACGTCATTATCAAGATACACCAGTCATTGTCAGCAACAAG
AATATCCCAGCTTGGCTGGCTATAATTGAGCTATTTTTCAATGACAGACTTGCCATGAGA
TTGCAGGCAATGTTCCTTGTTGGCCTAGACGTTGGCATCATCCATTCCTTTGCCTGTGAA
CACTACATACTGTCAGCCTTACTCTTCACCACCCGCCTCGTTCTTCTTAACTGAAGCTTG
AAGAAGGCCCCAAACTTTTGTTGAACTACAGCGGATGTTTTAGAGGGATAGTTACAAATT
AATGCCTGTCCACAATGAATAGAGTACTTGCTTTGACTTTGGTTTCAAGAAAGCTGTTTT
CATTCAAACAGCCTTTCTACAAAAAGTCATCTTTTTCTTTTATGTGCTGTACACTGTTAC
ACTACAATATTAAAAGTATTGGGCTTCACTGCATACAAACAAAATGTATCCTACAGAAGA
CTGTTATACCAAAGAAAGCCCTTTTGAGTGCCTTTCATACCTCTTCACGATCTCAAATTA
ATCCACTGCTATGGATGCTCATAAAGCCTGCTGGAAAAGCTCTTTCCATTATTTCTGGAA
GATCATTAAGAAAGTGGTGGCAGGCACTTCCTCAGAAAGAGAAATACAAAATAAAGCAGA
GGATTTACTTTCACAGATATAAGGTTGCTACTGTCATTGGGAGCCTTGTAGCTGTTGGCT
TCATCAATTTTATCTTACATTTACAAGAAACCCCTATCACCAAAAGAAAGAGGTATATTG
CTTTCACTGATGAACAGTTCCTGCAGATTGCTAAATTTGAGTTAGACATGCAATGGGAAG
CCTTAAAAGATCTAGTGATCAATCCATATGATCCCAGGGTGAAGCCAATCTATCGCAAAG
TTGTTCAAGTAGCTCAGAAGATTATTGACAGCAACCAGCATCTTGACATGTTAAAGAAAC
AGAAATGGAATGTTATCCTAATT
>gnl|Apo_MPI_JGI_Genos_N|205 cDNA; Alvinella pompejana; LEN=588
ACAGACCAGGCAGAACCAGTAACCTCACACTTAGATTAAAAACTACACAAAATACTTCAA
TACTGTGCAATAATAAATACACACAGCATCTACAATTAATGGCATAGCATTATTAATTGA
AAGAGAAACCTTCCACTTAGCTTACTGTTACACAAAATCAGATCTGCTGATGACCACAAA
CAATTAAATATAATTAAATACTTCTAACTGGTTACACACAACAGACAAATCATGCCAGGA
GAAGTGTAGGTTGTAGATGACCATAGTTACAACTCGTACAAATCAGCTTTACATAGTAAT
GCTAAGGAAGCAAGATTTGTTATTAATCAATGTTGATCAGTCCAGGCACGGACCTGATCA
CTCTAAAACCATTAATACCAAACCTGAAATTAATGAAAATAGAAGCACAACATGAACATA
CTCACACAGCACCTGAATACAAACCCCTAATGCGAACGGTGAAGCGAGCGAGCTACGTAA
AACTGGAAAAAGGAGAGCCTGGGTTAGCGCCGATTGAAGCAGTGACCACCACCCAGAGTT
GCCGTCGCACTCTTGCCAGATCTATAGCATCCATTAAAGAGAAAAAAA
>gnl|Apo_MPI_JGI_Genos_N|206 cDNA; Alvinella pompejana; LEN=316
TGTCAGTACTTCAAATGATGCATGATATAGTATCCTTTCTACAGTATTAAAATAAAGCTT
ACTATCACTGTACTTCCGAGTGAACACCAAACTGACTGCATGTGATCCTCTGTCACAAAC
TATTTTTCCACTTCCTTAGTTAAGACTTGGGCTTTTAAAAATTGAAATATTCTCCGTTTT
TGAAGCCTGCTCCTTGTGTACAGACATAAAGTGAGTGCTACAGAACTGTAGCCGTGACAG
ATTGGAGGTACCCAATTGTACTGTGACCTATCAATGAGATGAAATTGCTCCAACACACAC
ACACACACCTATACAC
>gnl|Apo_MPI_JGI_Genos_N|207 cDNA; Alvinella pompejana; LEN=974
CGCAGAGTACGCGGGCATCCAAATTCTTCTGTGGCCCAGTGCATGGTATTGTTGATGAAG
ACACGTTCATCTTTAAGGGTATTCCATATGCTGTTCCCCCAATGGGAAACCTACGCTGGC
AACCCCCCAAGTCACAGAGCAGCCAGCGGGACTGTTGGATAGATAGCAGTGGATATGAGG
CATACAACTTTGGTGCGAAGTGTTTCCAGTACAATCCAAACACCAACCAGTATGAGGGCA
GTGAGGACTGTCTCTACATCAATGTGTGGACGCCTCAGCTTGGAGAGGACCAGAAAAGAT
GCGTCATGGTCTACATTCATGGTGGCGGGCTGGTCTCTGGCTCAGGGCATGACAATGAAA
CAGTGATGTCATCCCTGATCACTCGAATGACAAACTGTGTCTTTGTCAGCTTCAACTATC
GTCTCAACGCCTTTGGCTTTCTGGCCCTCAAAACCACAAGTAATGATGTAATTCCTGGAA
ACTTTGGCTTCCTTGATCAAATTGAAGCTCTAAAATGGGTTCAGAAAAACATAGCAGCCT
TTGGTGGTGACCCAAACAAGGTGACAGTGTTTGGAGATGGATCTGGTGCAACATCTATTG
TCATACTTGTCTCCACCCCCCTGGCAAAGGGACTCTTCCAAAGGGCTTGGCTTGTCAGTG
CTGCACCAAGGGTTGAGGGAACACTGGAGCAGGCACACCACCAAAATGAAGATTTCCTGA
AGAAAACAGGTTGTGAAAAACGGAGCCATGATGAGATTATGAACTGCCTTCGCAATCTCT
CACCTGAAAACATCCTAAGAGCAGCACCATACAAGAAATGGTTGAATTCACACCTTCGGG
ATCTACCAGACAAGAATGAGATCAGCTCCATCTTGGCTGTAGTTGATGGTAAAATTATTC
CCAAACCTTCTCCAATACAATCCTGGGAAGACGGACCTGGCAATGATGTTCCACTCATCA
TAGGGAGTGCTGCC
>gnl|Apo_MPI_JGI_Genos_N|208 cDNA; Alvinella pompejana; LEN=1213
AAATGGGGAGAGCATAAATTTAGAGTTAAAAATAGCAACTCCCTCAGAGAAGAGACCGTT
TTAATTTATGTAAATAGTGTGGGTGTAAACCACTTAACCCCTCCAATTTTGAGTGACGAG
GGGGATAGTGCATGTTATCAAGAGGTTAAAATTATGTTAAGAAAAGTTTAATTTTAAAAT
TAATATACTTTTTTTATAGATTTTTTTAGAATAAATCTATAAAATATGTCATGTCAACTT
AATCTAAAATGCAAAGGTTTCAACTAATGAGAAAAACTATACTCCTCTTCGCTATGCTCC
TAACTCTCCCCTCACCCCTCTCTGCAAAAACTTATCATTGGAAGAAGGGTACTACCTTCT
TATCCTTTTTGAGAAGTCACGGCATACCCCAAAAGCTATATTATGATTTGGATAGTGATG
ATAAGGAGCTTTTGGCAGAGATACGCACAGGGCAGAGTTATACCATAGAAAAGGGCAGAA
AACGAACCATCATCTCCATACCTGTTACAGATGAGCTACAGGTGAAGATAATCAAGCGAG
GGAAAAATAGTGCAAAGATAAGATTGGAGCCTATTCCCTATGAAGTTCTCAAAGGTTCAA
TACATCTTACCGTTCGAAACTCCTTTTCCAAGGATTTATATAGGAAAACTAAGAGTAAAG
GGTTGATTAAATCCCTCAAGAGGGCTTATAAAAATCTTAATCTCAATCGTATGCGAAGGG
GCGATAAAATCAGCATATTTTATGAACAGAGAAGGAGACGAGGGAGGGCAATTGATAATC
CCAAAATACTCGCTGCTTTGGTAACTATCAGGGGGAAAAAGTTTTATAGCTATCGAGCCG
ACGATGGCAGATATTATGACTCCCTAGGTAGGGAGTATAGAACTGTAAAAAAGACGGTTA
CCCCATATATTCGCCCCGTTCGAAGATGTCGAATCTCATCAAGTTTTACCCACCGAAGAT
ACCACCCAATTCTCCATAGGTACAAGGCACATTTGGGTGTGGACTATGCAGCTCCGAGGG
GAACTCCAATTCGAGCCACATCTGATGGACGAATTATCAGACGGGGGTACCGAGGTGGAT
ATGGAAAATCCATTACAATTCAACACTCTCGAGGAATAAAGAGTCTTTACGCCCATATGA
GCCGATACCGAAGGGGACTTAGAGTGGGAAGTCGAGTCTCCAAGGGGACTATTATAGGGT
ATATCGGGAGTAC
>gnl|Apo_MPI_JGI_Genos_N|209 cDNA; Alvinella pompejana; LEN=668
CATTACACACCTCTTCCTTCTCTGGTTCTTCAACATAAGTCTCTTGTTCCTTCTTCATTT
TAACAATAGCCTTTTTGCGTAGTGAGTTCAGTTTCTGTTCCCATGGTTCCAATTCTTGGA
GAAGATACTTGAGTCTGTTGTGAAGCTCCGTTATGCATCGCTTGTTTGAATTAACCTTCG
TAATCTTTGGCTTTTTATTTTCAGACAGATCAGGTTCATTGGGTTCAGCCACTTTGGCTA
TCAGCTGCCTCAGTGAATCCAGGTCTGTCACAACAAGTTCAAATTTGTCAAACTCTGGAA
GAACAACTTCATATTGGTCATTTTCCATGGCTTCGTCTTCTGCTTTCACGTCACAGGTCT
TGTCACCTTTCTGATCATGACCATCTGGTTCCAGTTCAGAGCATTCTGTCTTTGGCTTTT
GATCATCAACAGAACATTCACTGAGCCTTCCAAGTTGACTCTCAGATGGCTCAACTTTCA
CTTTATTTTCAGCTTTATTCTCATCTGACCCTTTTGCACAGCTCTGGTCATCCTGTGCAT
TCCTGTCAAGGATTTCACAGCCAGGCTTCAAATCCTCATCTCCATCATTGTTGTCACCGT
CATCCAGGTTAGGTTTGATGTGGGGCAGGTTCTGATACTGTGGACTGTCTGGCCTGTAAC
TTGGATCC
>gnl|Apo_MPI_JGI_Genos_N|210 cDNA; Alvinella pompejana; LEN=466
TTCATTGTGTGTCATGGTGAAGAGGTTTGTTTTGCTTACCTGGCCATACGATGTGCACAG
TTAGCCAGCCTCTTAACTTGTACCTCATCCACACCCTCTGGCTTCTGCCTTCCATACCAC
ACCAGTGTCTGCAGTAGATATCTGATGGTCAAACAGAGTAATGGTATCCTGGCAGTGACA
CAGTCCTGATAGTAGCTCAAAATCATGTACAGCACATCATGGATTTTGGAGAAAACAGCA
ACAAAGTCATCAGTGGAGAGAAGACCAAGTGGTACACAGCGACATGTGTGTATCACTAGA
GAGACATACTTAAGATTGACCTGCATGATAGAAAAAATTGAAATTATTGTCACAAAAACA
GAGCATATATATATATATATCAATATTTCTGACAAATAATTACCATTATATGAATTATTT
TTATCTGAGAATGTTGCAATATAAACTTCAACACAAGAATATACTC
>gnl|Apo_MPI_JGI_Genos_N|211 cDNA; Alvinella pompejana; LEN=285
GGAGCATGTTACTGGAGTCTGTCTTCCCTAGCTCCTGTCAGAAGCAATTTCTTATGGCAT
CACAGCATCTTCTGTTGTCAGTTCACAATTTGGTTATTGAAATCCATACTGATACAGCAC
AAATCTGCCCTCTGATGTTGGCTGTGCTTACCACTCAAGCAGCACTTCTCAACACACAAC
AGGTTTGTCAATCAATACAATTATATTTATAAATAAATTTCATTTTTCTTAGTTACAATT
GTAGGCAACCATTGCAGATAAGCACAGCTCTTCATAAGTGCTCTT
>gnl|Apo_MPI_JGI_Genos_N|212 cDNA; Alvinella pompejana; LEN=517
AATAGTAAAAATACCATTTTATCAGCAATCATCGGTAGTCCGAGGTGGCCAAATAAAATG
TTTCTACGATTCATGTCAATTTAAATTCATAATAAACGAATTGTTATCTACTCTTATTCA
TCCTCGATTTTACTTGAAACTATAAAACTGCTGATTAGACTATTGAGTATTTTTATTATT
ATTATAACGGCAACAATTGTACGCTAAATCGGATCAAGACAATGAAGCAAAACAAGATAA
AATGTCCTTCAACCACGCTAACAGCTTGACACGGAGATACACCACAGTGAGAGATTATTA
TAAATCTGTTCCCGAGATCGTGGGAATTGTACTACGGAATTGACAACAGTCTCAACTAGA
AGAATACAAACAAAACATCAACATGTTTGGGTAGACTGCAAAGTAGATAATTATATAGTA
TAATGGTAGATGGTGTCACTTCAGTCTTGTTTGTGATTTTCTCATTGTACCGAACATCAT
ATTATCCTACTGTCTGCTCTGTACGTCAGCTCATGAA
>gnl|Apo_MPI_JGI_Genos_N|213 cDNA; Alvinella pompejana; LEN=263
ATAGAGAAATAAAGCTGACCCACTTAAAGGTGCGCAACTTACAGCAGCCAGGTGAGAATC
GTAACGAGTTGATTGATTATCAAGCCACCTGATTACAAGGCCTTGTGACAAAAAGAATTG
TGAAATGGGATAATCCTCTACAAATTCAGGTCCACCCAATCGACGTACTTTTTCTTGCCA
TAAACTCTAATAGCCAGCTAATATCCTCTCATTCAAACCATTCTTAGTTCGGCTTTCTAT
CGTTTTATATTTCAAATTTGTTT
>gnl|Apo_MPI_JGI_Genos_N|214 cDNA; Alvinella pompejana; LEN=387
CGCAGAGTACGCGGGGGAAAGAATCCCCATATTCTATGGACGCAAATCTACTTCACATAT
CTTATGAAGGGCAAATTTTAGAAGACCCATCAGTAGAGCCGGAAGAGAGTATGTGGTTAT
GGACAAATTCTCCTGAAAAAGCTCCTGATACTCCAGAGTATATTACCATTGGTTATAAAA
GTGGAGACCCCATCTCTATAAATGGTGTAAATATGAGTCCAGCCCAAATTTTACAAAAGT
TAAATCAGTATGGAAATAGACACGGAATTGGAAGGGTTGATATTGTTGAAAATAGATATG
TTGGAATGAAAGCAAGAGGTTGTTATGAGACGCCGGGAGGAACAATTATGTTAAAAGCCC
ATAGAGCAATTGAGTCAATAACTTTGG
>gnl|Apo_MPI_JGI_Genos_N|215 cDNA; Alvinella pompejana; LEN=287
TTCCATANNNNNNNNNNNNNNNNNNNNNNNNNNNNNNNNNNNNNNCTGGCGATGTATGGG
TGTAACATATGTTTGGAGCCGTGACCCCCTCACCCCAGATGGGCGTCACGGTCGACGAGG
TATGCATGAAATTATTCTGGCAGGAGAGAGGATCCGGGCGTAGATGTGATCTTTAAAGCT
ACTTGTTGAATCATGTTGTGANNNNNNNNNNAAAGGTGACGACGTGTGTAAAGTGGCTCG
GAGGTCTTCGTGGAGGGGTGGAGCGGCAGGATAATAGATGCCAGATG
>gnl|Apo_MPI_JGI_Genos_N|216 cDNA; Alvinella pompejana; LEN=511
AGAGTCGGTGCATAGGATCCACTGTTTGTATTTATATCAGCTCCGCCGATGTTTATGGTT
CTATCACACGTGGAAGAACTTCACACCCCGAGATAGGAGTGCGATATCAGCCGGTCCATG
TGACTGACATCTGTCTGAGAGCCAATAACATTGTGTATATAAAAAAGATACATTAATCAC
GCCTTTAGCTTGATAAGTTATAAGAAAGCTGACGGTCGCTATATAATAGTATCAATTTTA
TGTGCCCCTCTTATCAGTGGGACATAATTTGTGCTGTGACCCTGCTATTGTCACATAACG
TATCACTCAACGTTAGGTCAAGGTCACGAAGCCGTTCATATATTGACGTTGACTTGCCTG
TCCGCGGCTAGACGGCTCGTGTATACACTATGACGTCATCAGCAATAGACCCTGATGTGC
TTCCTTAACTTCTGCCTCGATGCATTTCACATTCCACGCCGAACCACGGACAGAAGTCGA
CCCTCATCCATTTCTTCCCGCGTACTCTGCG
>gnl|Apo_MPI_JGI_Genos_N|217 cDNA; Alvinella pompejana; LEN=240
TGTGTGTACATGTGTTTGTGTAGATGTTTGTGTTGACTCAGATCAGCAATCAGTTCGTGT
TTGTGATGTTGTGTATCAGGGAACGCCCTCTGTCCATCTGATGTCAGTTGACAGGACAAA
CCTTAAAGTCGCTGTAAATACTGACTGGTTACTTGAACACATTTCAAATAGCATACCGTC
TCCTGTTAACCTGCCCGCNNNNNNNNNNNNNNNNNNNNNNNNNNNNNNNCCCACCTGTCT
>gnl|Apo_MPI_JGI_Genos_N|218 cDNA; Alvinella pompejana; LEN=684
CTCAAACCCAGAGGACTTTTAGTTCGAGCAAGCCGTGAAGAAACCCGACCTGGCCAAAAT
CATATTTATTACTTTCCATTAATAATGTACAGTGACCTCTGAACTGTGGCCTGTCTTGAC
CATCAGACAAATGGGCAGCAAGTGTGCTATGTTAAAGGGGTACCCAGATGGCTTTTATTT
CATTAATGGCCTTTCCAAACGGGAAAGAATTGTATTTCTGTGTCAATACCAATACTTTTT
GGCAGAGACTGAACGCCGCCTGCTATACTTTATAGCGACAGGTGTCCCCCATATACACTT
TGTTTTAGTAAAGATAAATATTGAGAAAAATTCTGATAACACGATTAAATTTCAATCCTG
GCAAGATTTCTGCCTCGGGAACACAGCACGTCATCAATATCGTGTTCATTACTGACTCAT
CGAGTTGCTCATTCACTGAGTCATTTGCACACTAAATCGTGCATACTATCCACCAATATA
CACTTGAGACATGTCGACCTGCCCTGCTAGCTTCCATTGCGTACTATCTATTAATATTTA
CTGTGATTTGCTCGCCTGTCATCATGTTAACTCGGATCAGTTGCTGGATGCCTTTGGGGT
TACTAGACGTTATATTTGCCCAATATGTCATGGGTCGACTACAGACGCTTTTTGGTGTGG
AATTTACGTGCGGAATTCCCAGAG
>gnl|Apo_MPI_JGI_Genos_N|219 cDNA; Alvinella pompejana; LEN=718
GCTTTGAAGGCTGTTATCCTGGCCGCGTACGATGTGTGTAGTTTTCTCTATGATGTTTAC
TTCTGTCTGGCTATCAAACAATCAAACCATTCCGCGTTTTGTTCAACTACTTGTTATTCG
TTTTGCTAATGAGAAAAAGCGCCGTTGTATAATTACCGTGTGATAGTGCAAGTGTTTTGT
GTTGGCTTTGTATGAGGGGATCGTGCCTGACAGATGTCAGAATTTTATCAAAACAATCAG
CGGTCATGTGATCCAGTGTGTTTTGCTATCTATTTCTCTGGTATGTCGGAATGTGATAGA
TATAATACAATATTCTTCCAGGTTAGAAACGTAGCAGTGACCCCCATAGATTAATGGACA
TAATATTCCCAACTGTCTATTGCATATTTCGCTGGTAAGCTTCACTCTTTACTGAACGAG
TACTAGCAATGAATCGTTGAAGAAGAACCGATATTTGTGCTACGAATACCGCACACACAC
AACACACAAAGCATAAAATCTTAGGATCAGAAATGCAGATCAATTAGTTATGTTCAAAAT
CTCGATTTTTACCAAGACGTCGAGATCAAGACTCCGTCGGCTTTCGTTCGGCATTAAAAG
GCGAGCAGCGGAAACGGAAGACGTGTTAAAGCGACTGATCCCGTTGGTTTAACGATCGTT
TTGCGACTCGAAGCATTGTGAACATTTAGAATGGTGTCTAAGGCCCTAACACGTAAAC
>gnl|Apo_MPI_JGI_Genos_N|220 cDNA; Alvinella pompejana; LEN=670
AATGCCCGCGTGATAATGCACTGCCGCAGTCCCGTAGCATGCCTTTTATCTGATAGTAGC
ATGACTTACAAATAGAATGGACCTGCTCCAAACAAAGACGTCTCGATTCCTTCTTGACGC
TGGAACTCAGGTAACTAGATTCCTCTCTTGAAGCGACACGTCTTGCCAAAACCCGAATAC
CGTCAGCTCAGCTAAACTTTGGCCTAGTTTCAGTTCTGTTATTTTTTTCTTGTTATTTTT
TTACATTCAAGCGCCGATATCGACCCAACACGCACCAGTTACGAGATCTTTCACGTCTGA
GTAGTGCCCTAGTTTTAAACTGGTGTACACTTCAGTATCATCGGTCGTTCCGAATGGAAT
CTTTGGCCCTGGAATTGATCTTGGAGACGCACAGAGCTGAACACTGACAACTGAAAAGGA
AAAAGCTCTCAGTGTTTGATCAATGTACAATGATTTACTGCCTGAGAACGGCGTAGACGA
ATGAAGCATATCTGATGTAGCCATGGCTTCCTTATCAATGACGTTCAGCGATGCCACTGA
ATTTTAAATAATGTAGTCTCAGTTGAAAGTTCTTAGCGGTGAAGTTATACTGCTGGTTCC
TATACAAACCTTGGCCAATGTGTCAGATACCAAATGCACACTTGTCAGATCCCACACCTA
CACTAGCCGT
>gnl|Apo_MPI_JGI_Genos_N|221 cDNA; Alvinella pompejana; LEN=1097
GCTGCCATGCCACGAGCTGTCGGTCCTCTCGTGAAATCACTATAACACACATTGCTTCTA
CCAGCGGCCTGTCTGCCGAGTAGGCCTTCGCCTTCGTGTAGATCTGACACAGACTTCGAT
GGATGTCCCAGGAGGGGCTGTACCAGAGATATGTTCCTGTCCACAGACACAGATCGAGGT
AGCGAAGCTGACACCTGACTTGACATTGATCCACGACGCCTTACTGAGGAACTGAGGAAG
CCACCGTCATCCTCATCCTTACTACAGCCTTCTGATCACAAACAGAACACATTCAATTAC
AAATAGGTTTACACCATTTTGCCAGACTGACTTTATTGCTGCTATCAAAATCCAAATCAT
ACATGATCTTAATGATGAACTAAGCACACTACCAACATCATCTATGTGACACTGTAACAA
TGAGCCATGCACTCCTACAGGCTTACCTGATCCCTGTGAAATTTTATTCTTTACCATACG
AGCTTTGTCTCTTTGAAGCTTTTCCTAAAATGTAGCAGATGGAAAAATAATAAAGAAAAA
TGTGCATTAAATGCCGAATTGGTTAAACAGGAACGTTTTGTTTTTATTCCAGATATACTG
CCTTATTCTGCCACATTGTAATTAGTTTATTTACTAATGGTGTGCAGTTAAAATGCTCTG
ATACCTTCCCAAACATAGATTTGAATTATAATATACACGGCCTAGAATTTAGTGACAAAC
AGCTTTACCTTATCAGCTCTGTATAGTAAATGGCGTTCTCCATCGAGCGGTGATACAGTC
CTACCAACAGAGCCTGTAGATATACCAACAGGACTGGTGCTGCCACCTGAAACCATCTTC
TGTGGTGAGTCACGTCTACCAATTACTGGCTAGAGAAAGAATTGACAAATAACCTTTACT
TGGTGAAAATCCAGTCAGATTTCAATCAGAAATATACACTAAATACATGCCATACATTCT
AAACCCGTTAAACAGAAGATATTTCAAATACTAAGGAACATCTCCAAAGCATCAACTATG
TAATTGTTTAATATTATAGAGAACCAAAGAATGTGATCATTAACCTGATGTGTTGGCGCT
CCCGCGTACTCTGCGTT
>gnl|Apo_MPI_JGI_Genos_N|222 cDNA; Alvinella pompejana; LEN=621
CGCAGAGTACGCGGGGGAGCGTCGTAGTCAGTTGATGCCGATGTGACTGATGTTGCTGTT
GTTGATGCTGTCTGCATGCTGAATGCTCCCGAGTAGAAAGGATTTGTTGACGACATCATT
CCAGTGGTGCTCTGAGTAAACGTCTTCTGGCAACTTGGTGTGGCCGACTTAAAAGGATTT
GTATCTGGAAAGGCAAAGCAGACAAGAACATGAGTGTCTACTACTGATTTAATATTGACA
CACTGCCATATGCTTTTGTATAAACAAAGGGCATACAAATATATACAAAGGATTACTGAT
GAACAAATGTAGAGAAATAACACAGAGCTACACAAAGACACAAACAAAGCATTAATACAT
GCAAATAATAACACAGTACAATGTCCCAACCAAGACCAACTTTTGGAATGGGATTAGTGG
TCTTAATAAGGAAGTGCTCTGAATGGAGAAATACAATCACAACTAACTTACAGCAAAGGA
TTAGTTATCACATGGGAAGCCTTGTGTACTGAAACGACGTCAGCGGAATACAATATTATT
AAAGTAAACGAAGTGAAACGGAAGTGTCCACCGAGCGGCTGTCGCCTAACCCAAAGGGTA
GCATTCCACAGTCTGACCTTT
>gnl|Apo_MPI_JGI_Genos_N|223 cDNA; Alvinella pompejana; LEN=436
TGTTTGTAATTGGCATTAATAGTTTCCTTTTAAGACAGTGTCTATAACAATAAGGTCAAC
GATGAGTAACACTTTGTCCCATCTCCTTCGTCAAGATGCAGATGTTACATTTTATTGAAT
GCACATGTCAGAAGGGTAATTACTAAGTTCTTTTTGGTCGTCCTACAGACATGCGAATGC
AAAAGCTTATGGATTTCACGGAAATAATCTGTCGGAAGGTGAGAATAATAACGTCACCAT
ACTAAGGAAAAAAGAACATCTTTATTTATTAATTGGCTGTATGTACATGAACTGCTATTT
TTAGGCAGAAGAGAATAAAACACAGAGTATTTTATATAGACAGACAATATTTAAAAGAGA
TAATTACACACAATATAAAGTATGAACATTTGTCACGATTCATGAGAAACCCGTCCCTCG
AAGATTGCTGGGCTAT
>gnl|Apo_MPI_JGI_Genos_N|224 cDNA; Alvinella pompejana; LEN=611
TCCGTTCGCCGACCGAGTGACCGCTCGGCCGTCGGCTCGCCTCGCGCGGCGACGTTTGAA
AAACGAAACGGTGCATAAATCACATTATCAAATCCACTGCTTGCATAATAAAGCCATACT
GCATTCGAATTTCATACTTCACCGTCGGACGGGCGGCCAGTGCACGGAGACCACAAGAAA
TCAGATACTAACTTCCCAAACCATGGAGGAAACCAGCATAAAGATTTGGACCATTTCATC
CACGGCGACGGTGAAGACGTGAGCGCCATGCTAGTTTTAACACGTGGCACTTCTGCTTGA
AACAAAGCACGGCGCATAATGGACGCGTGCCGAAGTCCAAGAAACAAATGAACATGATGA
ATGCGGTTGCATACAAAGATTGAATAATGGATCCTAAAACATGTTCCATTTCAGACAATC
TTCATAGGCCGGTGGATTCAAGTATTGAAGTACAGCTAGCCAGAAAGCAATCGCGATTTA
CTAAGGCTACAAATCTATCCAAGGGGAAATCGTAATGACTTCTGCAAATAAACAAACTAT
AGAATTTCATACACTGTCCCCCTCTGACTATCGCATAGTATCTTTAAATTACAGCCACTT
GTTTAGTATCA
>gnl|Apo_MPI_JGI_Genos_N|225 cDNA; Alvinella pompejana; LEN=502
CGACAACGTCCAAGTGTAAATACAGTAAAACCCGTGTTAACATAACACCATTGAAAGAGA
CGGGGTAGCTCACAGACAGAGTTGGATGTTTATCACAGGTGGATTCACATCCGGCTCTCC
CGCTGGCTCGCTTGTTCGCTGTATATATATATATATCCACAGTAAAACCTCACTAAACTG
ACATTTCATCGAACCGGCCTCGACTGGACATTTAGGGAGGCGGTCGGTTTAGAGAACGTA
GAAATAGGGAAAATTAACGGCTGGCTATGAAAGAACGCGACCGATTTAGGGCTGGGATTC
ATCAGTGGAGGTGATCGAGAGGGGAGGTTTTACTGTATCCACATTTACATGCCAACGCAA
GCGAGCAAGCCTTCCTGCCTACCGGCACCCGCTTTCACGCAATCCCACTCACACCTTAAC
ACATCGGCACACACCAGAAACGTGACGTCACTCGGAGCGTAGAAGGCTAATTTCAATATT
AATGACAGTGTCAACATGCGCC
>gnl|Apo_MPI_JGI_Genos_N|226 cDNA; Alvinella pompejana; LEN=206
GTGGGTGTCGTTGTAGTAGATGTTATCATGTGGGACGGGGCGTGAGTTGTTGTTCTTTTT
ACAGTCTTGTTGCCGGAGCTAGCCGTGGATACTGTCCACGACTCGGCTGTTCCTGGCTTC
CTCTCTGTCTGCCTGTGTTTTGACTTCACGGTGTCTGTATGCTGTCCTGACACAGTCTGC
TAGCTAGGCCCGTCTGTCAGTCAGTC
>gnl|Apo_MPI_JGI_Genos_N|227 cDNA; Alvinella pompejana; LEN=205
TGTGGTGTTGTAGAGGATGGAGTACAGGTTACTGCTATGAGGGGTCGTATGATTAGTGTT
TAGGACCCGGCGGTTGTTGTTGTGTGGAGTTTTGTGTTGTAAGGTGTTGCTGTGGGGGAT
GTTGCTGTGTGGGGTCGAGTGCAGTGGGTTGTAGTAGGTGTTTCAAGAGGCTGCCGCTGT
GGGATGGAGTGCGGGTTATTCCCGT
>gnl|Apo_MPI_JGI_Genos_N|228 cDNA; Alvinella pompejana; LEN=228
CCACTAATCACAGGTATTTTACTGACGAATCAGAGGACGGCGCAGTAGAATTAATGGAAA
TGAAAACCAATTAGAGCGCTGGCCACACCTGACAACGAGGAATTTACAACGGCGCTTTAT
TAAAGCACTGCTTCAAAATAAGTTTGTTTACGCCTCAAAAACCACGCTCGTGTCGCGGTT
AATACTTCAGGAGTCGTCCCAAACTGCACTTAACTCGATCTAATGTCT
>gnl|Apo_MPI_JGI_Genos_N|229 cDNA; Alvinella pompejana; LEN=956
TACCGTCTAATTTCAACTACGGTAAGAATGAACTGCCGAAGTCATGGATATACTTTATAC
CTGCATGTGTCTAGCATCGAAGGCATGATAGCGATGTCCATGAAAGGTCGGTTCGGACGA
TCAGTTCGTTTTCCATAAATACTTGTGCTTTGTATTTTTATTTGTTTGTGTCAAAAGACG
GTCCCACCCGACAATTCTGATGTAGGCAAGAATCTAGTCTTTTGAGTGATCTTGTTTCTT
CCATGGCACTGTAGAGTTGAATTTTTAAAACACATTAATGACGTGTGAAATGCAGCTGAT
GAACCTCGCTTTGTCATTTATTGGTGTTTAACAGCCCCGGTTTGGCGTTTTTAATGCTTT
TCTCAACGAATACCGCTAGTCCGTGGATTTTGTACGACAGAAAGTAAAGGTGCCATCGGA
TAACAACCTTGGAGCTTGCCAGATATCACTGTACTTCTATGCTACGTTGTAAAGATTCTA
ACCGGCAGGAGAAAACTGTCTACGTTATCGACACAGAAACTTACCTGTCCACAAAACTAG
GCGTGTAATTATGTGTGAGCTCTGTCCAGCCCCAGATGTTTCAGTTAATGGAGTATGGCC
ATTTTGTGTAACACGTCGACTGGTAAAATGTGTGTCGGTCCTCGTGTCTGGGTACATGTG
TCATATGGGACACCCGTGTGCACACACACACACGCACAATAAGCACACGACAATATTAGG
CTTTGCTTAGACCTAATCAAATTACTGACACCTGTATTACGCAGGTGTGTGTTGGTGTGT
AGGAGTGCGTCTGCGTGCGGTATGTTTTGGTTGTCTGTGCGTTCAGTTCTTTGGCGTCGT
GACCATTTGATAGAAGGATGAGGAAGATGTTCATCAGACCTTCGCGGTTCCAGGCCGATC
CTGGACGTGAGGTCGTGCTTGAGATCGTTCGGGACTCCGGCGAAGTCTTCCGAATA
>gnl|Apo_MPI_JGI_Genos_N|230 cDNA; Alvinella pompejana; LEN=293
GGCCAGTAATATATTAGCGCCTAACTACCGGAAGTCTATCCGACGCCATTATCTGCGCAC
GGCGATGCGCGGTTGGCTTATCTGCTAACGGATGTGCTTATCAGCGCCCGGCGATATTAG
AGTAACTTATGCAAATTAACCTCGGTAAATCTGTCAACATCCGTTTAACACCGAGACACG
ATCACGTAGCGGCGTGAATAATGGTAAGAATAAGCTCAGTTAATTAAGTTTAGTTAATTA
ACTGCAAATTTATAACCGCGGGGCTTTTTGGGTTTCTGCGTTGATACCACTGC
>gnl|Apo_MPI_JGI_Genos_N|231 cDNA; Alvinella pompejana; LEN=269
TTAGGTCTGCTGGAAGGATGTCTGCCAATCTGACAACGTGCCACAGTTTTCTTTGGTCAA
AGGAAGCAGTTCGGTTTTGCTGCCTTCTCTCGTACGTGACAGTCGGATAAATCGAAAAGA
TCGGTACCTGACCACCTCAGTTATGGATATCTTAGTGATTTAAGTGAGTTTCTGCTACTT
ACATCAGCCAAAGTGTTAAAGTCGTTGATGTCGAAAGCTCGCAGATGTTGTCTGCGTTCT
ATCAGAGCTTTCTCCAGGGCAATGATTCT
>gnl|Apo_MPI_JGI_Genos_N|232 cDNA; Alvinella pompejana; LEN=357
AAGGAATTGATGTGTAAATGAATATGGCGTATTATCACTGGAATTACTGGGTTTCTTTCT
ATAGGAAGAATGCTCGTACTTTCCAGTATTCCAGTCAAACCGACTCAAAGACACAACATT
TCCTTTTGTATAACCTCTTTGGTACAAAAATGAAAAACAAAATCGATAAAAACAAATCAA
CTTCAACGTAGTTTGCTCTTTTCGTAGTTTGTTGAATTGGCGTTTTGTTTTGCTGTATGC
CTCGTATAAATCCGTTTCATCTCGTTGTTATACCTCCTTATAGATTACTTTTGCAGTAAT
GTCTTTGTGTTCCTTACACCACAGTCTCAATACTTCAGTCTTGGTATTTCCCCTCGT
>gnl|Apo_MPI_JGI_Genos_N|233 cDNA; Alvinella pompejana; LEN=357
TATCGGTAAATGGCTCATGTTTCTCTTTTGCTATTAATTTGTACATTTGTACTGTTTCCT
TGTTTCCATTCTCCAGCCCCATATATTTTGACCCTCTTTATGCACAGTGGTTTGCCTATC
TTAGCTGCTTCATTGTAAATTATCATCTATTTGTCCTTCCGCTTTCTTAGCTTTAACGCC
ACCTGGCGATTGTGATAGTAACCTCCCTTCAGTTCAAATGGAGCAGTACCTACTTTGGCC
TATAGTGTCGTGAGTATACTATGTCATGTCAAAGTGTTCTTGTAGTGTTTGTACTGGTAG
TGTTAGGTACCATCAATCACATTTGGCCAACATTCTATTCCCGCGTACTCTGCGTTG
>gnl|Apo_MPI_JGI_Genos_N|234 cDNA; Alvinella pompejana; LEN=601
ATCAACGCAGAGTACGCCGGGGTCCCGGTCTCTGTGTGTCTGTGTGTGCGCGCTTGGTGT
ACTCAGAACGCAGACTTTCAGTTGATGCGCTCCGGCTTTTAACATCGCAGCGATCTGCTT
GCTTAGAAAAGAAAATGAACTCATAAAATTAAATATACATCTTTACTTAGCCGATTCCGT
AATGGCTCGTGTTCAGGGGGGCAGACATGTCAGGAAGGAAAAATTATCGCGGTGACATAC
TTCTGACATGAAAGCTCCGTGTTACCAATTTAATTAGAAGTGCAAGAGCACGCTCTTCGC
GGCCGACTGTGTCCGACCCGTCTATTAAATGTCTCATAAACGACTGTTTCATTCTTCGAA
CAATGTTTTCTGACGAACTTATCATTCATTTCATCTTTTGTTCGTCATTTCCTCGTGCGG
CTAAGTCCGGTTTGTGCCGGGGTGAAAATGACAGATGTTAAAATGACCCTCGTGCTGAAC
TTTGGCTTTTCGAGGAGCTCCACGCACTTCTACACTAATTGTTCGTATTAAATGTCCACA
GAATGCTCACACAAACAGTCCGGTTCAGCTGCTTGAAAGGATCTGGTCAGCGGCACCGGA
C
>gnl|Apo_MPI_JGI_Genos_N|235 cDNA; Alvinella pompejana; LEN=415
TTTTTCGTGAGAGGCACTCTGCACTTGCGCGCTTCAGACGCCGTGAACAATGTCGCTTGT
AAGATTACCCTGGTACGAGCTAAGAAAAATAAAATAAAGCATCTGAAAATTCACGACCGA
GTTTTGAGATAACCAACAAAGTGGGTCAGTGAACAAATCCATACACGAATACTTCGACGG
GGGCGCACGCACGTATACCGACTGTCACACGTAACCATGACGACACTGACGACACACGCT
AACCATGGTTACCGCAATAATACCAAGTGTCGTTCACTGCACGTCAGCGGTACGGAAATA
ATAAATTAACTATTGCACAATATAGATAACTGGGTCTCCATTCAAAAATACACCAAGTCC
ATTTGGCTACACGTGACGGGTAAATATCAGAGAGAGAGAGACAGACAGACAGACA
>gnl|Apo_MPI_JGI_Genos_N|236 cDNA; Alvinella pompejana; LEN=272
GTTGAAACCGGTGGAACCTGCGGCAGAAACCACCCCTCCGGCACCACTGTCCGAAACCGC
ACCATTTCCTGTAAAATCTCCGGAGACTGTGAGTTTCCGTCCCGCCAAATCGAGGGTTCC
GGAGACTATGGAAAGATCGTGGCTCATCTTGAAATCGTTGTTTCTAAGCTGCGTAACAGA
GCCACCGCCTCCGTCATCAATCACAACATCGTAGAAACTGTTAACACTACTTCCAGTGTC
GATCGTTCCGGTACCGGATGAGGCTATGAACT
>gnl|Apo_MPI_JGI_Genos_N|237 cDNA; Alvinella pompejana; LEN=353
TCGACACAGCTCTTCAACATCTACCGACAATAGAGGACCTAGGATTTGCTGTTTCTACCC
AGCGATACAGGGATATCCTGGCTTAACTTTACCAAAACGACAAACTCGAAGGTGTGTGAA
GGTGTAAGATTATACTGAATGTCAAAAATTGTAATTTTATAACCGAGTTTGGTAAATGTT
CTTAGATGGAGAAACCTTTACGTTCAGACAAAGCCAATTATATCTGAATTTTTTTATAGT
AATTCACGACATCACGTTGGTGTCAACTACAACATTAAACCTGACGTCACTGTAAATTCA
CTGAAATGTTCGTCCTGTGCTCATTGTCCCCGCGTACTCTGCGNNNNNNNNNN
>gnl|Apo_MPI_JGI_Genos_N|238 cDNA; Alvinella pompejana; LEN=631
ACACGCTAGTCATTGATCCATCAGGATAGAAGACATAACCAATGATAAGTCTTGTTAATG
TAGGCTTCATACAAATATTACCAACACATATTGATGTACCATCTTCGAGGACAATATACT
GTATAGCATACCTGTGCAGATCTGACCAGTCCCNNNNNNNNNNNNNNNNNNNNNNNNNNN
NNNNNNNNNNNNNNNNNNNNNNNNNNNNNNNNNNNNNNNNNNNNNNNNNNNNNNNNNNNN
NNNNNNNNNNNNNNNNNNNNNNNNNNNNCTCTTTCAAATTAGTGAAGAATTTTCTTGTCC
ATGGTTCCAGCGCTATTGCATCAGCCATGGCATCACTGTCGATGTCTGTGTCAAAATCAA
ACACTGACGTGGTAGCTGTCCACTGGAGGTCAAGGTTCATATCCACCATGCTGGTACTGC
CATCTGGTCTATACAACCTCAGTAATCCAGAAAACTTCAATGACCAAATCTTCATAGGTT
CAATCACTGAGATTTCAAGACCTCCAGCACTGTAAGCCATTTGTTTATCTGTGTACAGGG
AGGTATCCGGGAGAGACGACATCTCTAGCAAGCCGAAGCTTGGGATCTGCATCCACATAA
AAATACAATGGAATGCAAAATGTAGAGGAGC
>gnl|Apo_MPI_JGI_Genos_N|239 cDNA; Alvinella pompejana; LEN=421
CTCGCCAAGAATGTTGGTTGTCCTCTGTCGATTGTTTCCAACCAGCTCTGACTCACAATC
AGTTCCAACCTAAACCAACTCTAATTTTTCAAATAATCTGTCTAAACCCACTTAGTGGAC
AGAGTCTAAACGGCAACATCTGAGCAATCAATGAGATGAGATCTGAAGTGGAACTTTGTG
TTAAGACATTTCAGTGGTAAATAATCAATCTGGATCCGGGATCAGTTACTGTATTGATAG
GGAAGTAGCGTTGATGATGGTGGTATTGGTAAGAGTAGCATTAGCATTTCTTATGGCGGC
GGTGTCAATAGTGGTTGTGGTGGTGGTAGCGACTGTACCGGTGATGTTGTTGATACCGGT
GGTATGGCGATTTTAGTGTTGAGAAGAGTGGTAGTTGGTTCGAGGGAATTTCATTGCTGT
C
>gnl|Apo_MPI_JGI_Genos_N|240 cDNA; Alvinella pompejana; LEN=263
GGAATTTTGGGGGGAATTTTCCTCTTTGCAATTATTGCAAGGTTCTTTATCACCACCGAT
AAGTTTAAAAATGGGGTTCACCTCCTCAAACAGACCTCCATCGCACTCATATCACTACTT
TTGATAATGTACCTTGTCAAATATATTAGTGGGATTTACGGTTCAGTTGATGGAAAGGTT
GAAGTGGCACAAACTATCTATGGTGGCTCAAACTTCCTCATCTTTGAACTTGGCTTGGGG
CTTCTCTTCCCGCGTACTCTGCG
>gnl|Apo_MPI_JGI_Genos_N|241 cDNA; Alvinella pompejana; LEN=204
CCTACACACAGACGCATTGATACATAGATTTGCATGCATACACGTACAGTTTTACACTCT
TACATACGTTTTTCACATCAGACACACACACACTGCGGCAAAGCCACGCCGATTCATACA
CATATACACACGCTGTTATGATGTATAATCTTGATTTACTGCGGTTGATCAGATATTGGC
CAAACCAGACTACATACCAGACAA
>gnl|Apo_MPI_JGI_Genos_N|242 cDNA; Alvinella pompejana; LEN=343
TGGAGAGTACAGTTTGTAGCTTAAACCTAGACGTTTTGAAAATGCATTCTTATTAGAACC
GAATATCATATTACGTTGAATGGTTCACAGGTGTGAAGGCAGGACTTGCAACCTAGCAAA
GTCAGCTACAAAAACGTAATAAAGGACCGGTTTTTAGGCGTGCTTGTTTACATATCAGTA
TCTCTGCCTGTTTATTTATGTATCTAAATGTGCACCTGTGAAGATTTTATTCGTGCGTCT
GCGTTTTTTGCGTGAATCACGGAACACCTGTATTAGCTAACACAGAGGATTAATAAGATT
TGAGCAGTGCATAGACGCAGGCACCTGTTTAGAAATGTTCTTA
>gnl|Apo_MPI_JGI_Genos_N|243 cDNA; Alvinella pompejana; LEN=447
GTTCCAATTTCAAAGCATTCGTCTTGGAGAAGCACCAAATTTATTAACATCATGACTTAT
TTCACGATATCCATAAACATTCTCAAAACTTCTTCTCAGTTTTATTTTAATACTTAATGA
CCGATGCATATCATAGAGTAACTCACACATTTATTCTATCGTTTTTAACTTTGTAAATGA
ATATGCATTCAAACACGTAAAACAGAAAAATATACTGTGAGCATCAAAATTGTGTTTAAT
AATCATTGAAATTATTCATTCACGAAAATATTGTAATTGGGTTTATTTTCGGAATACTTT
CACCATTCACTTATTCAAATGTTCGCCCTGCGTCTGATACGGATCACGGTAAATTAAGCA
GACGATGATGGCACAATGAAGGATTGGGTTTTGGTTATAGAACCTGATTTAATCTGACTG
TATGGATTGTTATAGATAACAATATCC
>gnl|Apo_MPI_JGI_Genos_N|244 cDNA; Alvinella pompejana; LEN=259
CCAAAAAGAAACTTCCTCAGGTGTTAGAATGTGTGTGTGTTTTGTCCTGTGTTATCTCTC
TCTCTCTCTCTGTTTTGTCCTGTTCTCTCTCTGTCTGTTTTATCCTGATTTCTCTCTGTC
TCTCTCTGTTTTGTCCTGTTTTCTCTCTCTCTCTCTTTGTTTTGTCCTCTGTTTTTTTCT
CCCTCTCTCTCTGCTGTCCTGTTCTCTCTCTGTTTTGTNNNNNNNNNNNNNNNNNNNNNN
NNNNNNNCTCTCTCTCTCT
>gnl|Apo_MPI_JGI_Genos_N|245 cDNA; Alvinella pompejana; LEN=646
TACTGTCCATTGCTACTGTCCAGTTTGTTAATAATGCTGTCCATCAAAGATTCCTGCAGA
GGTATTCGGCATTTAGCAGCAAGCATTTTGATCTGTAGGAGGGAATAAGATATTTACCCT
TACAAAATGAAATGAAAACACAGTAAAGGAATGGTGGTAGTAAACAGCCCATACACATTA
GTTAATATTTCATGCCCTACAGTAAAAGTGAAGGAAATTTCACCATTCCCAAATGACTAG
TCATGGAACATTGCTTTTATTCTTTCCCTCCATTTTCCATAAAGTACCATTATAAAAACT
TCACTAAAAGACCACTTATTTCTTCATCAGTATCATATTAACGAAACAAAATATTGCATT
TAGAAAATAGGTGTACTAGACAATTTTGTGTAATATATGTGTTCGTCAACACTAGATACT
TTCCAGCATTGGTTCAAATGTAAGTATCTCTGATTCCCCGACTTTCAACAGAGATGTTTT
AACATCATTTACAAAAATCTGATATTTACTGTACTTTAAGGACATGATTCAATAAATCAA
CTCAGACTGATTTCAAGACATCTGCTTGAAACGAATTTGCTGGTTGTCCTTGGGTATGAA
ATGTTCACCACAGCCTAAATTTTCATAGTGTAGATTGAGCACAAAA
>gnl|Apo_MPI_JGI_Genos_N|246 cDNA; Alvinella pompejana; LEN=332
CAGCCGAGCCATGTGCCTCGCCCACCGGTTTTTAACCTTCACGGCGATTCTGTCTCACTG
TCACAACATGAGCCTGCTCGCTGCCGAGCGCGTTCTCTTCTTCTATTTCCCGTTCCGGTA
CGCCACGGTGGTGACGACGTTTCGGGTGATCGTTTTCCAGGTAGTGATTTTCGTGCTGAC
GCTGACGTTTAACGTCGCCACGGCTCTGCCGGTCCAGACGTATTGGTCCGTGTCCGGCTT
CATCTGCGCCGTGGCCGTGCTCCGCTGGGTGCTGCTCGTCCAGATGGTCGCCTACTACTT
CTTCTCTATACTCATCGTCATGCTGTCGTCCG
>gnl|Apo_MPI_JGI_Genos_N|247 cDNA; Alvinella pompejana; LEN=310
GCATTCCATTGCAAAGCGGCGTTACGGCGTTAAATCAATGCCGACCGCCAGTGGGCGGCC
AGGTGTATGGATTCTGCAGGCCAAACGACGACTTCCAGCGGCATCCACTTGTCACCGTCG
AACAGAGATTAGTGCGTCGGCCTTTGAAGTCAAGAAGCACCGCCTAACAACATCAAGTCG
GTGCCGCGACAACAAAAGAAAGCTGTATGACATGACGTGGTCGCAAGTAAACAGATGGAA
ACCAGCAGTCGGACAGGCCCATCGCAGTTACATACGCAGAAAGGCAGGCGGGCAGACAGA
CATCTAGGTC
>gnl|Apo_MPI_JGI_Genos_N|248 cDNA; Alvinella pompejana; LEN=338
GAGAAACACACAGCATCGATAGAAACACACAGTACACAATATAAATAATAGAAAAACACA
CAGCATACAAAGAAACACACAACATACAGAGAAACACACAGTACCAAATATAAACAATAG
ACAATCACGGGGAAACACACAGCATAGAGNNNNNNNNNNNNNNNNNNNNNNNACACAGTA
CAGAGAGAAACACACAATACAGAGAGAAACACATAGTACACACAGAAACACGCAGCACAC
AGATAAAGATACAGCATAGAGAGAAACACAGCACACAATACAAACAATAGAAAAATACGA
GGAAACACACAGCATAGAGNNNNNNNNNNAACACACAG
>gnl|Apo_MPI_JGI_Genos_N|249 cDNA; Alvinella pompejana; LEN=210
AGGACAACACGTCACTGAAAAAACAAACAGGACAACACGTCACTGTAAACACAACCAGGA
CAACACATCAGTGAAAACACAATCAGTAGCTATGTCTTCAGCAAAATATCTTACGTATTA
CATTATAGAAAATATATGCTAGATATTATCCTACCTGCTGAGTTACTATTTATTCTACCT
GTTGACTTACTCTTTATTCTACCTGTTCAA
>gnl|Apo_MPI_JGI_Genos_N|250 cDNA; Alvinella pompejana; LEN=402
GTTTGAATCTTATTTCCTGTTTTAATTTTGATTACAATTTATATTCTGGTTTAGGCTTTT
CCTTGTAACTTTTGATCAATTATAAAATGTATGTATATGTTGATTCTGTCAGTGTTTAAT
TGGCAGTGTTGAGGAACACGAGTTGTTTAACTATCCATGGTAAGTTATCAGCTGGTTGAG
AACAGTATTTACAAACATGGCTAGTTTGAATACTACGGCTTACTGTAAATAAAACCCACC
ACAAATTTGTCGTAAATTGGTAGGCTTCTCTTTATATCACAGTCAAGTCTGCTTCTCAGT
TAGTTTTGGAATTTTCAGCTGACTTATAATACGTACTAAAATAGGCAAGTCATACTGAAA
TTAAGAGCATGGTGTTTACGTGTGTTGGCGTATAATCTTAGC
>gnl|Apo_MPI_JGI_Genos_N|251 cDNA; Alvinella pompejana; LEN=745
GCGGGGAAATACGACCGGTTACCACTTCAAAAAATCTGCGTGTCAAAACACGGAGTTACG
TCCTCAGATGGTCATCGCATGTACCACCACGACGTAATCACGGATATGACAAAGCCCATG
CTAATTGACAAGCTAGCATTTGAGATTGCCAGCTTGGTAAAAACCATCTGGAGGATGCGC
ATATCCAGTGATGTTGTCGAGTTGCAACATGACAACATCACCATTGTCGCTATCACAGAC
AACGCAATGGAATATCCGCATGTTAAGTCGGTACTCAACATTGAGCTACCAATCAAGGCA
GCCGTCGATATCACCGAAATACTTGCAAATTGCAAGGATTACAAAAAGTTATCAGATAAC
AAATTTGGCATCATCTACAGAGATGCCATAACAAGTTTGCATAGCAAAAATATACAAATT
GGCGATGTTACGCCAGACACAAAAATAGGCGCATTTGATATCCACTTAATAACAAAAACC
CTACAGGCAATTAAGCCATTCCGCAAGGATGAGAGTATGAAAATACACCGAAATAACGAC
ATGCTCATGCTTGAGACGGAGTATGGGCAAGTGTTCCAGGTGATGGTACGCGAGTAAATT
GCATGTGCCAAAGACTAGCAGCCAATAATAATTAAAAATCATAAGATTAGGAGATAGCGA
ATGGTTAGAATAGAATTTGATCAAGTAAAGAAAATAGTCCCAGTAAACCCACCGATCGTG
CATCTGCGTTGATACCACTGCTTAA
>gnl|Apo_MPI_JGI_Genos_N|252 cDNA; Alvinella pompejana; LEN=296
TTTTCATCGTCCCTAATCACCGCTATTCACCGTTGAATTATATCCCTTCTGGATCTTCCC
AAAAGTCGTATCATTCATTCAGCACGCCTTTTAAAATTCACAAGACACACAATGGATTCG
TTAGCTAAACCCGCCGTTCTTAAATAACGTACTTTATCTTGTCGTTGAGTCGCGTTTACA
CCTGGACAGAATCAGGTTTAAGTAGTAAAACATTTCATGTGTCATCTGCCAACTTCAGCC
TTTGTCATAAACTTGTGCATATCGACTCTTTTTCCTTATCAGCATGTTTTTCGCGT
>gnl|Apo_MPI_JGI_Genos_N|253 cDNA; Alvinella pompejana; LEN=469
CTCGTCGGCATCTGTCTCGGCCCCGCAGAGGAACTTACAAGCACACGACTTGGACATAAC
CTGAGCCCGAGAGAAGCCGGTGAGCTCACAGAATCCATCGCTGCAGTAGACGATGGGGTA
ACCCTGAGCTTGGGCATTACCCAACACGAAGTTGCTATCTGCAGAATAAAAATGAATTAA
AAACGTCAGATACGGTTCTCGGTGTGTGTAAAATAAACTTTCAATCGTTACCTTTTTTGT
GATTTGAAACAGTAAATACGCAGTCTGTAGAATGAAATATAACGTTTTGGAGAACGTCAC
CGAAAGAAACAAGTGACAAGAACGAGTTAAAAACGACACAAAAATTCGGAAAGTAGAATT
CGAAGAAAGTCGGAGAAATGATATTACCGTCGGGGTACAAACATTGATGTCAAGCTCGAT
TCACACCATGAATTCGGATTCTTTCAGTATAATGGGACACAGCGTTTGT
>gnl|Apo_MPI_JGI_Genos_N|254 cDNA; Alvinella pompejana; LEN=320
CTTTGTAGAGGACGTCTATGAACACTTATTTAGTTAATATAATATCTACTTAAAGCTGTT
TGGCTGGTTGGTTTATTCTCGTCCGTCCGTTCGCTAGTATCATGTCAAAGTCACTTATCT
ATTTCTTGTAAAAATGTATTCATGAATGGTTTTCTACTCACTTGTGTGTGTAAAATCTCA
GTTCAGTTAGAGGATTCGTGGAGCGCTTGGTGTTAACGACCGTTCTGAACTCAGTGTGTA
TCATCACGTACCTAAAGGTTTTGTGTGGGGGCATGCATACCTGGGCGGGTGGTGTATTCT
CTGCGTTGATACCACTGCTT
>gnl|Apo_MPI_JGI_Genos_N|255 cDNA; Alvinella pompejana; LEN=228
TGTATTTTCAACAAGGCAGCAGTTGTGAACCAGAACAAATTCTAGTTGACGTGAGAAGAC
GTAATTCAAAAGGTTTTAGATCCGCCCACAAATTCGCTGATTGGCCGATTGCTGAACATT
AATTCAGAGGTCGTTGAGTTTGAAGATAACAAATTTCTACCATTTTTGGTATAAAGTATT
TGGTAAATGAACAGCGTTGAGAGCTGTCTGATCCATAAAATGTTCTCA
>gnl|Apo_MPI_JGI_Genos_N|257 cDNA; Alvinella pompejana; LEN=256
AACAACAACTGATAAACAACAACATCTGATAGACAACAACAACAACAACTGATAAACAAC
AACAAACAACAACAACTGATCAGACAGACAACAATAATAAAATATCCATCAGAGAAGAGT
TTCTAAATCGAAGGCCAGATGGCGCCACTGACATACAATACAAATAACCAACAACGGCGT
AAATCAGCCGAACTGAGTCAACAAGACGGCAATCAGCCTAAGTCTTCAGCTCATCGGGCT
GAGGGAAGTCTCCATA
>gnl|Apo_MPI_JGI_Genos_N|258 cDNA; Alvinella pompejana; LEN=636
GTATAAAAACGTGGGTGACAGTATGTGCATGTGTGTGTATGTGTGTAATACATGCGTACT
AGTGAAAACCTGAGTGTGTGTCGTTTATGGGTTGGGTGGATGCCGGGAGTGTACGTGTGT
TTGCTATCGGGTGATTTGTATATGTCGCTTGCCGATCTCGTGGCAAAACTGATGGCTTTA
AACAAAATTCGGTCCGGTTCGTTGATGCACGTCATAGCAAGTCGTCTGTGTTTAATGAGC
CATGTGATATAGCGTGGAACTGAAAAACAGCCCCGGTAGGTATATTAATGAGAGATGACA
TCAGTAAGCCCGGAGGTTCAAAATCCTCTCATACTGCTTGTGTGAATGAATGTCATCCTG
TATGTGAGCGCGTCAGTTTGTGTCGTTGGATTTCAGTTTGTCTGTGTGTATGGCATCCTC
TATGGGACGATGCCAGCGTTCTTAGGTGAATATCAGTTTGTGTTGGTGAATGTCAGTTTG
AGTAGGTCGGTGCCATACGTTTAGGCGAGTGTCAGTCTTTTTGGATAGATGTCACTCTGT
TTAGGAGGATGTCAGTCTGTAGGTGAATATCATCATGTTTGGGTGAATGTCACCTTGTGC
AGTTGGGTTTCGTCTTGTGAACATGATATAAATTTG
>gnl|Apo_MPI_JGI_Genos_N|259 cDNA; Alvinella pompejana; LEN=259
TATTAAGTTGTAGAAGACATTTTAGGTAACAACTGGAAAACAGAATAAGTAATCCCTCCC
TCATCAGCATGATGCAAATAAATTCATCAGATAAATGGTTTATGTTTCCGGTTTGTGTGT
GTTTTTCTGTGTGAAAGATTAGTTGGTTCGCCGATATTCCACCCTCCCTCCACCTTCATA
CTTCTTAGGTTTTTGGATGCAATACATGTTCGTGTGAGTCAGTGTGTGCATGTGTGAGAG
ACTGCGCGTGTGTGTGTGT
>gnl|Apo_MPI_JGI_Genos_N|260 cDNA; Alvinella pompejana; LEN=671
CGCAGAGTACGCGGGGGATCTGAGTTTTGTCACTATATTGTTATCATGACAAAACTCAGA
TCCCCCAGCTGTGCCTGTGTTGTTAACACTGTAATGTTGAGATCTCACGGCTGTCCTTCG
ATTGTTCTCATTACAAAAGTGAGATCTCAGTTCTTCTCGTGTTTTTATCCTGACAAGGTT
GAGATTCCAAAACGATCCCTTTGCGTGTAACAAACATTACGAAGTTGAGATCCCACAGCT
GTCCCTGTGTTGTTATCATTATAATGTTGATATCACACAGCTGTTCCGGTGTTGTTGTCA
TTACAATGTTGATATTCTACAGCTGTCTCTGTTTTGTTATCATTACAGTGTTGAGATCCC
ACCGATACCGATGTGTTACTATCATGACAAGGTTGAGGTCACACAATATCCCTGTATTGT
TATCGGTATCCCATTGACATTTCACAGCTGTTCCTGAACTGTTACCATTATCATTTGGGA
TGTCAATGAATACTTCTTTTTGCGATTATTGTAATAAACAATTATTACAGTGCACAACGC
CCCGATCACTGTAAACACTGAAAGCAGCAGCAGCACCAGTGACTGAAGTCCTTAGCTACT
AATACAACTGACGACAACATATCCTTGGCTCGTTGATGGTTGGTTAGGGTCAGAGGATCT
ACCTTTACTAG
>gnl|Apo_MPI_JGI_Genos_N|261 cDNA; Alvinella pompejana; LEN=396
TTTCCCGATTAACTAGCTCGTGTTTGCCAGTGACCTGATTGCGAACGGAAACATGCGTGA
CATCGTAACTTCATAGCCACACGATCGTCTGTAGCAAGGACCACTAAGTCTCCAACAGAC
AGAAAATATCGTACCTCCTACGCGGTGGTCGGGTGGGGTAGCGTGGAGATGGCTGNNNNN
NNNNNNNNGTCAGGGCTTTTGCCTTTAGCACTGATAATGTGCTCTAGCAAGCGGATCTGT
GGCAGTACAAGGTTTCTGTTTCAGCCCAGAGTCACGCAAACGATCAAAAACAGCTTGTAA
GTGCTGCGCATCCGCCTCAAGTGACTGAGAGAGTATGCCACGATATCATCGAGATACACG
AACACGCAGCTGCCAATCAACCCTGCCAGTACCTTA
>gnl|Apo_MPI_JGI_Genos_N|262 cDNA; Alvinella pompejana; LEN=590
ATGGCTACTACGGTTCTTTCAGCCGCGACAACGATAGGCAGAATTCCTGATGTCTATTTT
CAGGCTGTAGGAAGCGGTACGGGAGCTATAGCCGCATGGGAAGCTGCTTTAAGACTGCTT
AAAGACGGTAGATTCGGAAACGCCAAGATGCGTCTTATGGTAAGTCAGAATCAGCCTTTT
ACTCCTATGGCGGATTCGTGGAAAGCCGACAGCAGGGAGTTCCTTCTCGACGATGCAAAG
GCCCGTATGGAAGTAAATGAAATTCTTGCGTGCGTTCTTTCCAACAGAAGGCCGCCCTGG
GGCATTGCAGGCGGACTTTACGATGCTCTTAAAGCCACAGACGGAGATATTCTTACGGTA
AGCAACGAAGAGGTGTTAAAAGCCTCCGAAAAATTTAAAGAGCTGGAAGGGGCGGATATA
TCTATGGCCGCTTCAGTCGCACTGGCAAGCTTGTATGGAGCGGTTAAAGAGGGGAAGATA
AAAAAGGAAGAAATCGTCGTTTTGAATATTACAGGCGGGGGGCAGAAACGTCTTAAAGAG
GAGTCAAAGTTATACATGCTTAAACCTTCCGCCGTACTCTGCGTTGATAC
>gnl|Apo_MPI_JGI_Genos_N|263 cDNA; Alvinella pompejana; LEN=752
TGTTGACATTTGTATACAAAGATATGTCTGAGTCACTCTGGACGTGAACAAGAAGAATTG
GACCTGTGCAACTGGACCGACTTATAATAAACAGTATAAATACTTTTACTAAACATCACA
ATCCTCATACTGTATTAAAATAAAACAATAACAAGATAAGTTGCAGATTAGAAATACTGA
AATCAGATATCTTTGTCAGCTTCGCCTTCCCTGCAATGTTTGAATGATTTCATTGCTGAA
CAATGTTTCAAACAATGTTAGGCTTCAAGCGTATCATGTCGTGTGTCAAAAACCATATCA
ACACATTATCAAAAATGATAGAAAGTAATACTGTACTTTTAATAAAATATGTTGTTGTAC
AAGATAGAAATACTCAAGGGCCATAAATCCGGCTGTAAAAGTTTAAACGTTTGAATGAAG
AAACACAAGTAACAAGAACATTCCTGAACTTAGCTACGTACCGGATATTTAGGTGAATCG
TGTAATGCCGAGAATACTTTGATCAGCGTGTTATGTGCTCTAAGATGCATACGGAAAGCT
GGCATCGTACATTTGTGAGCTAAGCTGATCGTGCTGCAAAGAGAAATGCACATCGGACAA
TTGAAACACACATCTTAACAGCAATTTAAGAATAATCAAATTGAATTATTTATTTGTTTT
TCTTTTGTTAAATAGCTGCTGCCATTCACGGGACCGAACAATTTGTTACTGTATTTAGTT
AGTAGGTGTCAGCACTGCATGCTGCTGGTTTC
>gnl|Apo_MPI_JGI_Genos_N|264 cDNA; Alvinella pompejana; LEN=949
TTCTCCTGTTATAAAGCCAGCTTCAGGACCGGGCATAATGTCGTATAACGGGAGGGAGGT
TGGGGGGAATGTTGGGGGAAATGTTGGGGGATATTTGTCCACAAACCATACTCTACACGA
TTCGATCAAAAGACTGTTCAAGTTCTACGAGATCAGTCAAGATCGCAGGCATAACTTAAG
CCACGATGAATACCACGCACTTGATTGCGTGCTTCCTGGGCTGACGTCCCCAATCATAAC
TGTTTGAAGTCAGTGACGCGCGGCTAAATGTTTATGGATGAATAACGCCGTCGCGCAAGA
AATGTTAAGTCAAAGGGATCAGGGGACGTTTTCAGGGACAAATAGCATGGATTGGATCTG
GATGTCATACATCATTTTGGCTATAGGTCAAGGACCTCCCTCTCCTTCTCCACACACAAA
CTGATACACTGTCATAACCGAAATCCGGTTTATTCAAATCACACCGGAGCGGCTTGAAAA
TGTCCTCTTGTACTCCAATAATACACAGCTCCGAGTTCAGGTATCACTGTGTAATATTTG
TTTTTGGTCTCCGCGGCTACGAAACATAATACAAATATCAGAGATATTCTGAATTTTATC
ACATTCTTGCCCATTTATTCCGTACAATATTCGTGATGGAAACATTCAGCGCGAAATTGA
GGGATCTAACCGAAAGGCTTCGTTCGATACGCGCCTGGATTTTAATACGAGAGTTTCGAA
TAAGTTACAGCAGGATTAATAAAATATCGGTGGGATTTGAGCATTGCTTAGCACAAATAC
GTCGAGCTTTAGTACTAGACCAGGACTGCACTGCGTTCAGAAAGGTAAATCAGTCGAATG
GGGCTCTGATCAAACCGGCCACTGGAGCATTTGACACCGTTTGCAAATAGCGTCATTCCA
CAGCACTTCGGACTGGCTGCAGATAACAACACCGTGTACTACAGAGGTC
>gnl|Apo_MPI_JGI_Genos_N|265 cDNA; Alvinella pompejana; LEN=301
ACGCAGAGTACGCGGGTGTCTGAGAAAAAGTCGAAACTCTTCAGAAAGCCCGTCTGGTGG
CGGTTTTTTCCTTCCCAGAAGCAGTTATTGCCACCAGTTACACATTTTTCTTTCCTCTCC
GATAATTTTCTTCCTTTCTTTCTTTCGGCCTCCTGAGAGTGCCGTTATCTAGACTGATAG
CGTTCCTTCTGATATTTAACCTGAAAATATCCGTCAGACGTACATCTAGTTGTCTGTGAA
TCTGTGTCTATGCGTTTGTTCATCTGTCTGTCCGTCTGTCCATCTATTCATCAACGGATC
C
>gnl|Apo_MPI_JGI_Genos_N|266 cDNA; Alvinella pompejana; LEN=460
TTGAATACGTTCCTATGTGTATAGGTAGTCTGTGTATTTATTTATTTATTTGTTTGTTTG
TTTGTGAATGTGTTGCCGTCTATGTGTCCTTGTGTGTGTAGTATGTGCGTCTCTCTGCCT
GTCTCTGTATCTGTGTATCAGTTCCTCTGCGTGTGTGGGCATGTATGTGTCCACATAAGC
TTCACTCTGTCGACGTGTAGGTGTCCCATATGTTCCCATCGGTATCCATGTCTTCGTATG
TGCTATAAGTCCCCGTATAGATGTGCCTGTTTATATGTGCTGCTGTAAATGACATTCCCT
GCTCAATTATCTCTCTTTAATGAAATTAATGCCCGGTAGCTGTCAGGTGGTCATTAAATT
GTTTTATTGTATTATGCCAATCACACATCGTGTTTACTCCCAGTGTTTCCGTGTGAACGT
CGTGTGTTCTAGCTATTGTATATCCTTGTGTGTGTGTGTG
>gnl|Apo_MPI_JGI_Genos_N|267 cDNA; Alvinella pompejana; LEN=361
AGAGTGGCACGAAGTACGAAAAGACCCGCAGCTCGGCACTACTTCGTCCGTCTGTGGTCG
GACACAAATTAGTGTGGTGCCGTGAGGCAAGGAAAAGATTGAGTTCGGTTTTTCTAGCCT
TTTGCTGACAAGTTATCGGCTGCCAACCTGCATCTTGTACCGGCGACAAAAACTATCCGA
GCGTCAACGAAAATAAACAAATCAATCTGATGCTCGTTCGGTACGATCTGTCTGCCGAAC
TTCATGTTTATGTTTACCCCACATCAGGGAGTAGGTTATCCTAGCAATTATTATACTCTC
TGTCAGTCACTCCGTGTAGAGTGTTCAAATTTGGCATGAACGTCTTGTCCGTCTTTCTGT
T
>gnl|Apo_MPI_JGI_Genos_N|268 cDNA; Alvinella pompejana; LEN=405
TTAATAAAATTAAAAATAAATTACAAACTTTATGTTCAAACCGAACTGCTTCGGATGTCA
CTTTTATGATTTATCGATTTAAATGACTTTCAGATAGCATTTGCCACGTGTATAATCAGC
ACGAATGAGGCAACCGATTATTAATTACGTGAAAACTTTATTAGATCTAATTTTGATAGC
GTCTCAGATAAACCAGCTGTCATGGCATTCTTTAGATAACTCAGTCAATTTCATTTAATT
TTTCAGCAAATAAAACTACATTTTCCCACTGTGCTCATACAATCCTAATGTGTTATTTTA
TACGGCAGTTTTTCTCCACATAAATCTTATTTTATAGATGCAAGCGACGTGGTTTCTCGC
TGATAGCATGCTAAGCATGTAGCAGCCATACTGTTTACCCTCAGC
>gnl|Apo_MPI_JGI_Genos_N|269 cDNA; Alvinella pompejana; LEN=597
TGTCGTATGCGCTACGCTGTGCCATCTGCGATGCTTGGCAGTATCGGAACAGTAGCAACA
GTGATAAACAGAAAAGAAAAGAACGACAAGGACGGCATAAAATACCTATTTGTAAGGAGC
GGGAAGCGAAAGGCAGCAATAAATCAGCATGAAGAAATAGACGGCGAAGCGCTAACGAGG
CTGCAAGAGATCGTGAACGCCCATGCAGGAGAATTTATTTCTCTCGTGTCAAAAAATACC
GGAGTGCCTAGAAAGGTGATAGAGGGCCTTGAGGGTGACTACCTGACAGCAAAGGAAGCG
CTAGGTCTTGGCCTTATCGACAAAATAGGCACACTTGACGACCTGGTCAACGATAAAACT
ATTTCTGCAACACCAGGAGGTGCAGTAATGATGACCACAAAGGAACGCCTTGCTGCCATT
CTTGCATCAGACGAAGGGCAAGAGGCTATAAAGGAACTCGGCTACATTGAAAAGTCAAGC
GTGCCAGCCGACGTTATTAGCAAGGTAGATGCCGCTAAAATGGCCGTAGAAGCTGTTGAT
GAAAGACTCAAATATGTGAAGGCTATACTTGCTGCAGCAGAGCTTGCAAACGCAACG
>gnl|Apo_MPI_JGI_Genos_N|270 cDNA; Alvinella pompejana; LEN=661
GTAACACTGACTCAGAGACTAAAGCAGCTAGCACATAATATCATAGACCGGCCTAAATCC
GAACAAGGATGTGTGCGTGCTGGTGTGTGCATGACTCCTAACTAGCGTATTTCAGTCTAT
TAATCATCATTTAGTAATAAAAACAAGGCTAAAATGCAACACTCCACGATCATACGTCAT
GCTGTTCCAGTGCAAACCCGACTTTCAAGTGTGTCCATGAAACTAAATACTATCTGCCAG
AGTGCTCATAATGCCACACGCAAACACAGACGTGCATATAAATCATGTAGTCTTTACGTA
GTCCAGTAGGCCAGCATAAAAGCTTCATTCCAGTCAAGTAAACATCTCATTGACTGGACC
ACCTATAATCTACACTTAACACTCACTGACACTGGCTCCAGATTAATCCGGAAGAGAGCA
TTGGTGCAATTAGATCAAGTCGTGAATAAATATCCATCAAGCGTATTGCTACAAGGAGTC
AGTTGGGCATTTCTTGGACTGGAAAAGAAGCATTCTGGACTGGAACAACAAAGTCGGACT
TCGTACTAGGACATACAGCCAGCTTCCCACATAGCTTCGAGCTCGGTCTGTTGGCCTGTC
TGCCGGCACGGAACAAAGCTCTATAAAAACAAGATTCAGGTAGTGAGGCTGACGTGCTAG
A
>gnl|Apo_MPI_JGI_Genos_N|271 cDNA; Alvinella pompejana; LEN=361
GCCAGCGAGCCAGCCAGCCAGCCACGGGGAGAAGGTATCAGTGTGCCTACTAACCGGCGA
GAGCATTGTCATAGACCCTCAGACCGCGTCATTGTTAACCACGCTTCGGTCGTGGCATCG
ACGCCCGACAAGTTGGTTAGTCTGCGAGCGGACAGACGCATCTGGCCTGAGCTCGTCTGC
ATTCGGCATCCGGATCATCCCTGCCTGGAGCTGGCTAATCCCGGCCACCGGACTCGGAGA
CCGTCATTTCTGGAACGCAGAAGGCCGCCAGCCGGATTGCGATCTACCGAAGCCAGTTGG
ACGCAGTCAGTGACACAGTTGGCCACTGACTCGTACCTACGCCCGCGTACTCTGCGTTGA
T
>gnl|Apo_MPI_JGI_Genos_N|272 cDNA; Alvinella pompejana; LEN=421
TTGAAGCTTCAGATGATAAACAGCTAAACATTATAATTACTTTTAGTAACTCTATTGATG
CGGCTAAATACGATTTATACAGAGATGGAGCTTTACATAAAGAAGATATTTATAGCGGGT
ATATTTTAGACAGTTTACCAGGTACTTGGGAATTTCATATAGTAGCTAGTAATAATAAAG
GTTCAGTAAGTTCAAATGTTGACGAAGGTACAGCATTACAAATACCTACAATAGCCCCAT
TACCTATAACGGATTTTGATGCTTCTGATAACTTAGTAAATAAACTTAGAGTTAGTTTTA
CCGAAGATGAAAACGCCGATTATTACGATTTATATCGTAATGGCTCTAAATACAGAAATG
GTGTTAAAGATGGTGACTTTTACGATAGTTTTGCAGGTACTTGGGAGTACTCTGCGTTGA
T
>gnl|Apo_MPI_JGI_Genos_N|273 cDNA; Alvinella pompejana; LEN=865
CCGACCCGTCTCCCTGGGTTCCTATCTACTCCCACCTTTCAGCATTTATATTATGTACCT
ATTGACACCTGTGTTATATTCTAGGGGTGTTACACCGCTGGTAAGGATTGGGTTCAGTAT
TACACAGGTTGGCTCGGTGGACTTGGTATAGGCACCTGCTGTCTTCTGGTAAGCGTCTTT
ATGTTTGACCAGTAAAAGAGATCGCAATCTGATATTTTAAGAGTATCCTTCAACATGCGA
TGTTCTATGCTGTGACCTGTTTAGTTTGAACAGCTGATTGTTAAAGGGCCATTAAAAACC
ATTTATATTTTTGATTTCAGTTATTCGGGACAGCTTTTTCTTCGTGGCTGGCTATCCGAC
TCCGTAAGCGTCGTCAAAACATTTAAGATGGATAAGAAGTTTGTTTTATGTTAGTCAGCT
TCCTGTAAATAAGGAGCTAATACGATGGTACTTAATTATTTGCACCAATCGAACATTATT
TGACCTTTTAATATTTGTTGGATGCTGTGTGTTATTCGTATATATGACCTGTTTTTATCT
TGATAATAAATATTTAAAATGTTTCTGAAAGCAGAATTATCAATGCGTTCGTAACTGAAT
AAAAGATGTCACAGAAGATATTTTTGTTGACAAAGAATAACTTAATTGTGAATGCATCAA
ACGAAAACGTACATTTTGTAAATGCCGATTCAATTGCGTCATGTTACCAGAGAAATATTT
ATCATTGATAGCAAAATTATTAACGTATTTATCACAATATTAATCATGAAATGCTACATC
ACAATCATTTTGCAGTTGGAGTAAAATAAGTACCCTTTAAAATGATATTTATTGGAACAG
GATCTCATCACAATCCATCCATCCA
>gnl|Apo_MPI_JGI_Genos_N|274 cDNA; Alvinella pompejana; LEN=205
CACACTATTACTACTAATAATAATACCAGTCCGACAAATATGCAGATGAGTTGGATGACA
TCAGTATAAGACACGGAATACAATCCTCCGATGAAAGTGTAGAGGATGGCTATACTGGCA
GAGATGATGACTGCCCACATGTGATTCAGACCAACGATGACACTGAGACTTCCTCCTGCA
AACAACAAACAATTAGTGTATTTAT
>gnl|Apo_MPI_JGI_Genos_N|275 cDNA; Alvinella pompejana; LEN=264
AATACGTAATAATGTAGAAATCACAAAGAAAGAGCTTATGCGTATATATGACCGTATTGC
CCGCTCAAGAGCGTTTGAGTCTATGGAAGAAGCTTTTGCAGAAGTTCTTGATGATTCTGA
AGGAGCGGGATTAGGCATAGTCATAATAATTCTTATGCTTAGAAAAATGGGGCTGGATGA
AGATAATTACGAAATAAAGGGAGAAGAGGGTGAGACTGTCGCTACTCTAAGCATTCCTGT
AAACGAAGTAAAACTTGAAAAAAT
>gnl|Apo_MPI_JGI_Genos_N|276 cDNA; Alvinella pompejana; LEN=398
CAACGCAGAGTACGCAGGATATAGCCAACCTTAGAATTATAAATTATTACGGCGAGTCTG
TAAGTTTATCCAACGAAGAAAAGGACATGCTTTTTGAAAAGCTTGAGAACCAGAAGACCA
TGCATTTTAACAAAATCAGAAAACTTCTTAACACGGACGACAAATTCAACCTTGAAAGCG
AAAAGAGGGATAAACTTTACGGAAATGAGACCTCCTGTACTTTTAGGGGTAAAAAGTACT
TTGGAAGCTTGTGGGATACTTTTGATTATGAGAAGCAGGATGAGATAGCAGAAAAGATAA
ACGATGCAGAGAGCGAAAAAGAGATTAAAAAATACTTAAAAAGTTACAAATTAGAGAAGG
AGCAGATAAACAATATAGCGGAGTATATTTCCCCTGGG
>gnl|Apo_MPI_JGI_Genos_N|277 cDNA; Alvinella pompejana; LEN=213
GATGGATGAATGAATTGGGAAGGTTTGGATAGATGGACGGATGAATGAATGGAGAAGGTT
GGGATAGATGAATGAATCTATTGGAGAAGATTGGGATGATGGATGAATCCATTGGAGAAG
GTTGGGATAGATGAAAGAATCCATTGGAGAAGGTTGCGTGTACATGGATGTATGAATGCA
ACAAGTTTGATTGGACGGACGGACGGACGGACG
>gnl|Apo_MPI_JGI_Genos_N|278 cDNA; Alvinella pompejana; LEN=818
TCAACGCAGAGTACGGGGTAGATTGACATCAGTGTTCTTCATTTGAATCAATACTTTCAG
GTTAACATTGTCCATGTTGATAACAGTTGTTGTCAAGGGAGATTTCTATTGACATAACAG
CCATAACTTCCGTTCCTCATCCATATCAGTTCAATACTCCTCAGCGGAACCAGTTCAATA
CGCTTCGGCCAAATCGGCCCAGCATTTCTCAACGGAATCAGTTCGCTTATTCTCGGTTGA
ATCAGTTTAATATTCCTCAGCTCAATCCGATCAACATTCCTGGCCATTCCTCATCTGGTT
CATTATCGAACGTTAACAGTTAACTCGTTAAGAGGCCACAAGGCAGCAATAGGCTTATGC
TACTAAAACAATTCCTCTCTCAACGAAACATCAACATGAACAGAAGACATCCCGTTGTCT
TCACTTCCTTTGATGAAGTCATTGATTAGAAGCAAGGTGACGAAACGACAGCCTGGCGAA
TGCTAATAAAAGGCAAACAAAGCACTGATGTAACGATACGACCGCATTTTTCAACATTCT
TATTAGCTAAACAAGGACGTATTGACCGCTTCCATGCTCCCAAAAGTCCTTTCACTGCGC
CAATCAAAGCAGTAAAACGTTGTCACTGATATTTGATGCAGTTACTAAGCAAATAAAACG
TAGTCATATTTTGGATGAGGCGCACCGTTCTAGTGTATTAACTGTCTGGTTTTTGCACAT
TAACGAGTTCTATTGTACTGCCATTGATCCTGACACCAAGTACAACAGTCTCGTCCGTTA
ACTGGGCCTGTCTCACAGAGTGCGGAGAGTGGCCGTAG
>gnl|Apo_MPI_JGI_Genos_N|279 cDNA; Alvinella pompejana; LEN=341
GCCAAACGGTTGACAAGTTCACCGACAGAATCCTATTTTCAGGTAAAAGAGGGTATCAGT
TGCAGACCACACAGATCACGGGCACATCTATTAACAAAACACAATGACCAGCTCCTGGGA
CGGTCCATCTGTAGGTGCTTTTCATTCTGTTTGCTGTTTACCTTATCATGGTTCTGCCTC
CTTTATATGGTTAGATTTGAAAAGGCATTGAAGTCACCTGCAATAAGAATGACGAAAGCT
GGCTATGTGAGAAGTTGGACAGCCAGAGAAAGGCCACAACGAAACAGACAACGCGGAAGA
GTCAGTCATGTTCACTAAATCATGAATCCTTTATATATATA
>gnl|Apo_MPI_JGI_Genos_N|280 cDNA; Alvinella pompejana; LEN=296
GTATTCCATCCAGTAAATACGGAGGAGCCAATACATCCGATATACAGGGCACATCTGTCT
GTATATGTATACATATATAACAGACACACAGACAGACAAACACACACGCGCGGTATATAG
TGGAGACTACAAGTGCCAAGGATCGACCGTAGTTGCTGTGTGTTAGTGGTTACACACCAC
AGACACACACACAAACACACTGCGCTCTCTTACGGTGTGTCATTGATTAGTTGATGTCAT
CTCTTGGCCTGGTCGGCGTGCCCGCGCCTGTGTAGCACAGGGTACGTGCGAGTGAG
>gnl|Apo_MPI_JGI_Genos_N|281 cDNA; Alvinella pompejana; LEN=314
CCGTGGCCTATCATTGGTGGACAGTGGTCTGTGTGCAGACATAACCACACGGACACGCAC
ACAGAGCTGGCACACACAGCTAGCACACACTGATATGTATACGTGAGCACGTCCACTCAG
CCCGCTACGGATGGATGTAAGTCGGTGTGTAGGAGTGCGTTTCTCGGGTGGCCAGTGGAC
GATATCCGGCCGCTCGTCGTTGTGTAATAAGCTGATGCAAGCTGGAATGCACTCATAAGC
CACCAGAAAGCGAGAGGACACGCTGACCCAGGGTCAGTATCTTGGATCGAACAAGTGACT
ACGTTACGGCTGGG
>gnl|Apo_MPI_JGI_Genos_N|282 cDNA; Alvinella pompejana; LEN=739
ACGTGACCTGCGCTGCCCCGGCTTCGGGTCCGCATGCGGTCATCGTGACCCTGTCCAGGA
TTCGGTCAAGTCAGGCTCCGCCGTCCGAGTCAAAGTTAGAAACCGGAGACGGCGCTTAAA
GGATTCTACCTTCCGTCTCCTGGAGCTGCAGAATCCAGGTCCACCTGGACACCGGCTTGG
CCACGGCTCAGCACTCGGAAGGAAGATACGGAATAGAGCGCGAGCGTACCTGCGTGGCTG
CTGCCTGGGCCGGCCATTACAAGCCGGCAAATGTCACTTAATGAACCTGATTTACACGAT
GCAACTTGCTCCGTGCGGGACGCGGCCTGCCATTTGCCGGTATGACGCCTGTAAGATCAA
GGAGAGTCCAGACAGCCGATCGGCCGACTGAACCGAGCCCAACCGACACGTTAACAGTCA
GAATCAACCACGTCGAGTGCCATTCAATCCCTGGAGGGGGCGCCACAATCGCTGCCGTTC
TAATACATTACAAAGCGGCGCGCATCGGACGCTGAACGGGCCGGCTGTAGGTAGTTAATA
CAAAGGTAATACATGTTATATGGAGCATATCGTAAACCATACACGACCGAGATGGATAGC
AGCTGACTGAGAGTCCTTTACCTTCTCTACTTCTTACGGTTTTTATTTCCTTGGCTGTTT
AAGTCTGATTGCTTCCTTTCTCCGGGATGGAATTTTCAATTTCCACCTGGAGTTCGTCTC
CCACCCGCGTACTCTGCGT
>gnl|Apo_MPI_JGI_Genos_N|283 cDNA; Alvinella pompejana; LEN=284
AACAATATCAGACGGATGCAGGTCATCGCCTAATTCGAACGAGGTCCCAGCGCCACGCGT
CGATCGACAAACCCAGCCGACATGGTTCGAGTTAAGAGTGCGGTCAGACAGGTTCGAAAT
ATGACTTCTTCCCTGAATCCGAGATCTGTTCAACTGGCAAAACTAGCATTGTTATTCGGC
TGGCCATTTAGTAAGCTCCGCCGGATGTGACGTAGAGCCTGCCGGTTTGTAAACAGGCCA
AGGATGTTCGACATGTAAATGGATGAGGTGGACTGGAAGCTGCC
>gnl|Apo_MPI_JGI_Genos_N|284 cDNA; Alvinella pompejana; LEN=884
ACGGGAGGAATGGCCCAGACCCACCCACGATTCCATAGACAGTTCCTCCCGTCTCCCTCC
TATCACTGCCTGCGCCTTACACCTGGTAAATACATGGTCGATGTTACTTTAAGAAGGTGT
TGTGTTGTTTTGAATCGTTGACGTTAGGCTTAGCGCTTCGTGGCCATTTACTTGATTAAT
TTCTGCAGCACAATGCCCCAAACAAGAGTGGAATTTCAGTCGGAATCAACCAGCTTTGGA
GCAATTTCAGCGGACACGAACGATTTTAGTAATTGCCCTGACAAGTGAAACAAGGTCTGC
CGGTAGAATTAGACAAGGTTTTACTTGTAGGAAATCCAGTCAATTGTTCACAAACATCCA
GATCTGTTTTATGGTTATTTTGTGTGTAAACACGGCCGGTTAATGAATCCTTGCTTTGAC
ACTGTGGCCAAAACATCGACACGAGCCGGAGTGCGTGTGTGTGTGTGTTCAGGTGTCAGC
TATCACGCTGTCCGTCTGTCCGTGTGTGATTTATGCTGGTAGACCATACGGAAGTGTGTG
CGCGCTAATGTAATATGTGTTCTGATGGTGTGGTTTGTGTGCTTGTGCATGTGACTTGTG
TTGTTGCACACGTGTGATGTTTGTGTTTATGGTTCGCGCGTGTGTTTGTGTGTTGTTTTG
TGCTGGTGGTTTTTTACGGGGCAATTTGTGGGTTTTTAGTTAATACTTCCATGAGAGTTT
TCTGTAGAGTGTAGTTGACGGTTGGTGTTGTGTTTATTTAAATAATTTGTGTTTCTCTGC
GTTTCAAATACAATTTGGGTATTACCAAAGGCATAGGCGAAGTGTTCTTCACTATTTTCT
AGAAATCAGATGACACCGTCAATACAATTAAATGTTCATGCACG
>gnl|Apo_MPI_JGI_Genos_N|285 cDNA; Alvinella pompejana; LEN=249
GGCAATGCTCTTCATCTCCATGAGGATGGCAGGCTGATTTTCCTTAGGTCTGCGGGGCAG
GATCAGGATGTCATAGCGGCCATAACCAAGTTCGCGGTTCGAGCTGATCTCATAGTCGCT
GCCAAGGTGCAGGAGCAGCCCCAGCACAAAGGCCTGGAACACTGCCTCGGGATTCTTCCC
CTTGGCGTCAAAATACGACAGGGTGGTGAGGACAAACTCGTTGAGCAGGCGCTGGAACAG
GTCGATCCG
>gnl|Apo_MPI_JGI_Genos_N|286 cDNA; Alvinella pompejana; LEN=238
TATATACATATATATATATATATAGTCACACACGCATATAATATATATATATATATACTC
ACAGACACATATACACAGATGGCTGGCTGTACGTACAAAATAAAATTGCCCATATATGTG
TGCGCCAGGACATCACATATATTTAACACGTGTTCACAGGCACATGCATATACGACATCC
ACATGCTTATACTCTCTCACCGATGCGCACCCGCTCACAGCTATTGCCTGGATAACAT
>gnl|Apo_MPI_JGI_Genos_N|287 cDNA; Alvinella pompejana; LEN=307
GTATCAACGCAGAGTACTCGGAGATCCTAAACGAACGTTTGTAAACAGAAACCCTTGCGT
ACGTGCAATTTTGACTAAGTTGCTGTCATAGGAATGAATGAATGAAAACGGAACTAATGT
GGTATTAAATGCCTCTGGATCAGGTTATCGTGGCGAAGAAGGAGGCGAAAAACCGCGAAA
TCGAGTCGGATGAAGACGAAAGCTATGACGTCATCAAGGAGGAGAGCGAATCAGGTGAGC
CTAAGGATACGGGTACGACCGAAACGAGAGAAGAGGCGGACCAGTGAACAGGTCAATACG
GCCCGGT
>gnl|Apo_MPI_JGI_Genos_N|288 cDNA; Alvinella pompejana; LEN=344
TTGGGTGCCTGATTTATCCGAACTATGCAAAGCCTCATCTAACTGCCAAGGCTCAACAAG
TACACTTTATCTGAGAAACTTCAAAAAAATTGAGACAAATGAAACAAATGTAATAATCAA
GAAACTTATGACAGGGGAGAATACTCTCACATGAATATAATACTGTTCAAGTTCCTGACA
TGATGGATAAATAAACACATCTTAAGGTGAACTCTAAACATTGTGCAATGGTCAACATTA
AGGCAATTATCAAGATAATAATTATGATATTCAACACCTGGATACAAAATAACCAGCTGA
ACCTAAGACTGCCTAGAACAGAGAACTTCCAGCATTAAATTCAT
>gnl|Apo_MPI_JGI_Genos_N|289 cDNA; Alvinella pompejana; LEN=592
GCCTGCCTATCTGCCTGCCTGCCTATCTACCTGACCTACCTGCCTATTTATCTGCTGACC
TACCTGCTGATCCATTTGCTGACCTACCTGCCGAATTATCTGCCGACTTACTTGCCGACG
TACCTGCAGACCTACCTATCATCTTTCCGAGTTGCCTGCTAACCCACCTGCCGACCTACC
GACCTGCTTTCAGATCAAGCTGTCTGTTTACAGAATGTCAGTCAAAGCGGCTTTTAACGC
GAGCTCTGCTCTCAGTAAGCCAGGTAATCAGATAATATGACAGTTTTACTTTATAAGCCA
GGATTATTGTCACAGTAATCAGTCGATGGTGTTTATATTTGATAAACGCGACGTCACTGA
TTGGCTCTTGTGTACTGGGTATTTCTCGGTATTGTACACTGAACGTTCACATTTCGTCCG
TCCAATAAAGAGGTAGTAAAGACAGGTAACAAAGTGACGTCACTCGTCCGTGGGCAGGTT
TCCGGGGCTTTTTACAAAACAAAAAATACCACAAAACCATAATTTACAGGGCATGTATTA
GACACATGGAAACACAGCTGACACCCCGTGGCCATCCCCGCGTACTCTGCGT
>gnl|Apo_MPI_JGI_Genos_N|290 cDNA; Alvinella pompejana; LEN=493
CGGGAAGTTCAAGAGAACACGCTCCAATCGCTTTAAAAGAGGCTGGTATTGGTGCAATTA
TAGCTCAAAGTTTTGCCAGAATTTTTTATAGAAATGCTTTTAATATGGGATTAATGATTT
TTGAGTTGGAAGATACAAGCAGTATTGAAGAGGGCGATGAGGTCTCTATCGATGTAGATA
GAGGAGAAATTATAAATCAAACAAAGAATGAGGTTTATAAATTTACCCCTATTCCTCCAT
TTATGCAAGAGCTTGTAGATGCTGGAGGATTAATTGAGTATGCGAAAAAGGAGTTAAATG
AAAAGTTATAAGATTGGAGTAATCAAAGGTGATGGCATAGGCCCAGAGATAATAGATGAG
GCTCTTAAAGTTTTAGATGCTGTCGCTTCCGTGGATAAATTAGATTTCTCTTATGAAGAG
TTTTTACTTGGTGGTTCAGCTATCGATGCTACGGGAGTTCCTCTTCCTAAAGAGGAACTC
CCGCGTACTCTGC
>gnl|Apo_MPI_JGI_Genos_N|291 cDNA; Alvinella pompejana; LEN=1228
GCAGAGTACGCGGGAATAACAACATGATAGAACAGATGTGAGTCATGCAGGATTATTTGC
CGTTAGTGGATGTGGAGAATTTGGACGGAGAGTCTGTCTGGCTGCATCAGGCTAAAGCTT
TTTGACTGGAAGGATGAGGAGGAATGTCTGTGAATGGTCAGCAAAGAAGGAACTGGAAAT
GGTAGTTGTTGGGCTGGATGATAGTGAAGTGAGGAGGGAAGGAGCGAGCAGGCGGCCACT
TCAAAATGCGTGCTTGACGTGTAATTGCAGGTGAATGAGAACTTTGTAAATGCATGATCT
GGCACGTGTTTTGTGTGGCCAAGCGACGCCACCAACGGAACGGCCAGAGAAGCGACGAAG
AAGAGATGAGTGGAGGAGAGAGCAAGTCAAATCGGACTATTCTGTGTTGAATTGGTGTGG
ATGTTAATTCGCGTCGAGATCCGTTCTGGAGATGCAGCTGCAATGCAATTTTGTTGTAAA
TGCATGATCTGGCACGTATCTAGGCCGAAATGTACAACAGTCACACGCACACACACACAC
ACCCTGATTGACTGATTTCCACACAAGCCAATGTGGACAGGACGGAAAGGGGCTGATCGT
TGTCTAGCTGAAAGAAAACAACAACAAACAACAACATTAGAATGCATAGAGAAAGTGATG
AGCGCCAGCTCAGTTCATATCATCTCAGCTCAGACCAGTAGCTCACATCACATCACAGCA
CAGCACAACACAACACAACACATCACAGGACAGCAGAGCAAAGTACAGGCCAGAAGATGG
CGGTTTGGAGTAAAGGTTTGGAATGAAACTGGCCAAACAATGATTAGCATTGCTGATGCT
TAATCGGATTGAAAAGAGGCAAATGAAGCTGTGAAAACGGGCGGATAGCAGAGCGGCCTA
ATGATTGGGTCTGCTTGCAAACGAATGTAAGCCGCCTTGACGTGTAGAAGAAGAAATACT
TGTCTACTATAAAATGCTGCTCAGTACAGAGCTGAGCATCTAGTCACTGTTGACGATGGC
CAGTTGCTGAGCGGAGGTAGGGTTGGTGAAGTTGGGCAGCGTGAATTAGTGGTTGAATGT
AGACGTCAAATAGACACTGGCATATAGACGAGGCGATCTTTGTGGAAACTATTCGAAATC
CAGAAGCAGACACACACAAACACGCCCACACAGCCACGCAAGCAAACGAAGGCATGTGTT
GGGCGTGTTCCCGTGTACTCTGCGTTGA
>gnl|Apo_MPI_JGI_Genos_N|292 cDNA; Alvinella pompejana; LEN=546
CGCAGAGTACGCGGGGAGACTAACACTGTGAAAGTAGCTGATTTTGGCTTGTCTAAGAAC
TTGTATGAAAAGGATTATTACACAAGTATTGGAGACAGGAAGACAAAGCTCCCAGTTAAA
TGGATGGCAATAGAAAGTCTAGAGGAGTTCAGATTTACTATCAAATCTGATGTATGGTCT
TTTGGTGTTCTCATGTGGGAACTCATGACAAGAGGAACAACTCCTTATGCTGATGTGGAT
GTCTTTGACTTGAGAACGTTTCTAGCTGAAGGAAGAAGACTTCCTAAGCCAAAGTACTGC
CCGGAGCATGTTTATGCTATCATGACTGATTGTTGGAGTAGATATCCTGAGAATAGGCCA
ACGTTTGCCGACCTTGTCAACAGGTTGGAGTTACTGCTAAATCCACCAAAGAAACGTCAA
TCAAACTCACAAGAGCCAATGTACATGAACTTCAGTGAATTTGACCATGCTGAGTATTTG
AACCCAATCAGTGCACCTCCACCAGACACACCTGCTGCAGATGCACCTTCAGAGCCACCA
CCTGCG
>gnl|Apo_MPI_JGI_Genos_N|293 cDNA; Alvinella pompejana; LEN=259
AGCTACGCAGCCATCGCTTGAGCTTTCCGTCTGTCACGGTGTAGTTTAGTCTACTGTTAC
CAAACCGGCCCTGCCAACTGACAGAATGGTAGCTCTCGTAATCATAATGTTTAGGTATCC
GACTGAAGGAGATTTTAAAACATTATGTATTCTTGTAAAGTATCGAACCTTTACCACGAN
NNNNNNNNNNNNNNNNNNNNNNNNNNNNNNNNNNNNNNNNNCGAAAATACACGCGTACAT
ACATGTTATGACAACAGAC
>gnl|Apo_MPI_JGI_Genos_N|294 cDNA; Alvinella pompejana; LEN=330
ATCAACGCAGAGTACGCCGGGTAGAAAAAACACAACTTGCTTTAATTAGTATTTCACCTA
TAAAAGCCTTTCGAATAGTTCTAACCCCTATATGATGACACCTGTTTAAACCGAACACCG
AGGAGAGAGCTGGATTTAGGCGGAATGCTGGTCGTCCCAGGATTCGGTTTATCAGAGATC
TGCTCGTATTGGTTCATTGTCAAATCCTTGTCAGTGATCACAATCAGTAGTTTGTTAATG
GAACGTAGTAAGCTTATAAAATACAAAACAGAGCAGACTACAACAGACTACAGCAAACTA
CAGCTAACTACAGCAGACTATAGCAGACTA
>gnl|Apo_MPI_JGI_Genos_N|295 cDNA; Alvinella pompejana; LEN=560
CTTGATGACGTATCGACGGTAAAGGTCAAGGCAGATTCCCAGGATCAGGCTCACACAGCC
ACTTGATCCAGGGACCTCGTGTTTGTTTCCCGACGAAGGTGACGACGACCAGACGCAGAA
GGAAGCTTGTTCTGAAAAAGATTCGAATGGCGTTCTCCGAGAAAACGAAGAATTTGACCT
ACACCAAGATTTTACCGTTGACTTGTAAACACAAATATCAAATCGAGGCCTTGCGCATAC
TTGAAGTGGGTGTTTCATCACTACACTCCGCATTCAAATGGCGCCAGTCACGATGCAGTG
TTTATCATATCAGTTAGTTGCAGTTATCATATCACTGATTTCTTCCTACAAAACTCGAGT
TCTTAGATAAAGCTACGAATGTCTTCGTTCTTGGCGATTATTATCATTGTAAATACTGAA
AAGGATTAATTAATTATCTCGAAATAAATCATTGTAACTACAACGCGAATATGATGCCGG
GTAGAAGCTACAAAACACAGTAGATCTGCTTTAAATGACCGCTCCAACAAGTCATAACAA
CTATATTTAAAGTGTCGCGT
>gnl|Apo_MPI_JGI_Genos_N|296 cDNA; Alvinella pompejana; LEN=389
TTTTTTTATATGTAACATTGGTGCATTAAAATAGGTTTTTGGACATGTTACCTATTTTAT
GAGAAAGTGTCTAACCCCTAGCTATCTCATCATACATTTATCATTATTTTCAATAAGACA
AACAATGATTCGATTTAGAACTATTAATCTGTCTTAATGTGCTTATTAATGTCCATCATA
AATACTGGTAAAGAACCCTTATTTTTACTGAATTCACCATTATAGAAAAATAGTGAACTG
AAAATAAATAATTACTTATTCCACAACATTAAGATTAAAAATATATATGTATAGCCTATT
CCTAGGCTACAAATACCTAGCAGACATACAGGCACCTTCAGGTACCAGTACCATTGCAGA
TTGTCATCAAACACTAAGCTAAGGCATAG
>gnl|Apo_MPI_JGI_Genos_N|297 cDNA; Alvinella pompejana; LEN=358
TATCAACGCAGAGCACCCCCCCCGCTAGGTGGAGCCACCGAGTGGCGTTTGGTTTCCCTC
GGGCCTTAAATTCCATTTTATCCCGATACGAAGCGGCTTTGGACAATTCGGACGCGAGCA
ATTCTTATTTGGCCAGCTTTGCTTGACCTTTTACGAGTCCATTTGGCCGGAGTCTTTCCG
TTCCCCCTCTCCGGACTCATTTAACCGGCTCATTGTCAGACGAGAGGCAGGCGCTGGTCG
GCTGTCGTGTCTGGCGCCGCTCTGGGCACCACCAGCTCCAGGTCGCCTCGTTTGTTTTCG
TCGTCCGGCTGAATGTCGTCCGGCACCTGGATTACGTCACACCGGTCTGCCGGCTCGC
>gnl|Apo_MPI_JGI_Genos_N|298 cDNA; Alvinella pompejana; LEN=211
ACACACACTCAGACGAATGATTGGCTTTGACTAGCTGAAACTTACTCAACTGAATATCCG
ATTAGATTACTGGTTATATACAATGCATTATTCGTTAGAATGAGTGTGTAGATTGTTTTC
CTTTTTATCATATAGCATTTAAGCGTATTTGATGTAATTATAACAAGTTTGTATTCAAAT
AGAAGAGAATAATTTCATAATGCACGCGATA
>gnl|Apo_MPI_JGI_Genos_N|299 cDNA; Alvinella pompejana; LEN=752
GGTATCAACGCAGAGCACTGCCGTGTCAGTGTCATCCTGGACGTTGACCCCGCTGCGGTA
ATCCTTGTACATTGCCTTTTATCCCTCTCGTCTTCCAGTAACCTTTGTTCTCGCTGGGCT
GGTAGCACTGTCCAAATGCTGGCTCATCCGTGCCAAAAAGGTCTGGGCAGAGCAGCGCAG
TAGGGAACATGTTAGATGACAATTGCTTCATGGCGCTGGTTTACAAAATCTGCAGGTCGA
GTTCAATTAGGATAATGAATACGGCGTTGGGGGAATAGATTCCGTCTCCTTCGGCCAGCT
CCACGGGTTTGGCACACATCCTTTTGTCAGACTACCTTCCCCATGGCTTTAATATTGTAT
ACGTTGTCTTTTCTATTCCTTTTACAACAGTACTAACAATGATCTCCAGTTGTGGCCATC
CTGGTGTAGAATACTTCAACACAGCTTCATAGCGCTTTATTGCAGAAGGGATGTTGACTG
GGAATGAGACGGGATCCTCCACGTCGGACAGGAAATCATAACGTGCCCGGCGGGTTCCTT
TTCACTCATTGCTTGAGGCCACCCTTATCGGACGGGGTCGCTGCTGGTGTGGGTGCACTC
CCCCGGCCAACGCCTGTTGATGAATTCTACCAGGAGCACTGATTGAGTCGTGGCTCTGGA
AAGTAGTACACTTCGATATGAGGTAACATGCCGTAGCACAGCGGTGGTTTTTCGTGGGTT
GTGTTCATTCAGCAGCCCGCGTACTCTGCGTT
>gnl|Apo_MPI_JGI_Genos_N|300 cDNA; Alvinella pompejana; LEN=239
AGCTCAGCGGAGAAGTCAGCTGTTGTAAGTAAACGACACACCGGTGACCCTCTGACCTTG
ACCCCGACATCCTGCCGTCTTTCTCTGAAAGATGGTTCTGGCTTAAACAATATCCAGCCT
CATCTAGACGCTGGTAATGTCGTAGCTTTGGTCAAATTGTAATGACCTCGTTAAACAGGT
CAGTTCAAATGTCACCGAGGTGTGTCCACTCAGAACGAAGTCCTATTATAGACTGCGTT
>gnl|Apo_MPI_JGI_Genos_N|301 cDNA; Alvinella pompejana; LEN=216
GGAAGGACAGAGNNNNNNNNNNAAGGACAGAGACAGAGGGAAGGATTAATGCTCCAAGAT
TATTGAATGCCCTTCTCGGTAACATCAGGGAATCAAGTACAACAAACACATCCAAAACGC
ACCTTCCTAGTCCGCTTTAGACAATAATTAATATCTGACCGTTCATTTTAAATAATGTGA
GTATATTTGTTAATGTTTGTGTACAGTTGTTTTAAA
>gnl|Apo_MPI_JGI_Genos_N|302 cDNA; Alvinella pompejana; LEN=687
CCTGGAGAGTCACGTGATCTGCTGTCAGACTATCACATGACACGGCGAAGGATCTCATTA
CGACGCAGGTGTGTTACGCTGCGATGTGTGTAGGACGCATTTCCGGTTGGTATTATGATA
AAGAATATTAATATAAACATCGCTTCGCCAGATGGCGTTTAGTAAACATAAGCTCGACAT
TAATAATAACATTAAAAACAGACACATTGAGCTAATTATTAAAACAAAAACGATGTAAAT
ATGTTTTCTTTCGTGGATGCGAGGTGCCCAGACGCGTCAAAATCCATGTATTAATTACTT
TGTCCAATCCGGTAATTACTAATGCAAACGTCGGCACGAGAATAATGAGATTTGTTATGA
TATAATCAACTGACGGCAAACATTAATAATTCTAAATACTTTCCCAGCGAGTTGAAAATA
ATGAAATCTTGCTTAAGGGCGATTTTTTGGCCAACTGTAATGCTCAAATGTGCCATCACA
CACTCCGCGTAACTAATATATCGGCATTACTCATATCGGTTGACACGTGACCCGTGTTGA
TAGCATTATAATCACGTGACTGATATGAGCTCGCTAGGTGGCAGCTCTGCAGGAGTAAGT
CGTTATTTAGAGGTGTGAGGGCAGGGCCACTTCGGAACAATAATGATAAATGGCAGAAGT
AATACGCGCGCTGCTCAAGATTCACTT
>gnl|Apo_MPI_JGI_Genos_N|303 cDNA; Alvinella pompejana; LEN=420
CAGGAACATATCCCGCAATTCTCTCCCAAGCACTGGTATTTTTTTTGTAGAAAAACCAAG
CTATTACAAGAACTACTAATATAATAATATTGCCAATCCAGAAATTTTTAGCCGCAATCG
TAAAGATATACGCCAACCAATTGCCGCCGTCGCAAAGACTGCTAATTTCAACGACGCCTT
CCGGAAAGTCAAAATTAGACGCTATAGCTACTTTTGTATGAATGCCGGAAATTGAGTTCA
TAATATAAATAACCGGTATCATTGTAATGGTGCTAATAATTATAGAGCGAACAACATTGC
CACGTACAATGGGAATCATCATGGCAACCATAAAAGGGATTGTAGCTAAATCGCCAAAAG
GTAATACTTTGTTTCCAGGCAAAATAATTGCCAACAACAATGTTACAGGAACCATAACCA
>gnl|Apo_MPI_JGI_Genos_N|304 cDNA; Alvinella pompejana; LEN=534
TGTCGCCAGTCCGCCATCTGCCAATCTACTTGTCTGTCCGCCCTGTCTTTATGTCCGTCT
ATTACCCACAGCATAATTTTCTTTAGCACAGCTTAATGGAACAAGTCACACCGGTAACTC
ACAGGCGCATCCATTACCACGCAGCACACCGTTCTGTTTGGTAAATAACCGAGATAAATA
GTCCACGAACAATGTTCGCCAAGTCAGTGTCTATAACAGCAATAACAGCCACAGAGATCT
GCCCTGAGCAGAACACTTCACACACAAACCACCGCGTCGTATTTCATACCGAGTCGGTTA
AGGCAGTAAGAATGCCTCATACGAGTAAAGGTACTCAGAAACCGCTACTCAAAACAGACA
GACGCCAAGGGCAGGATTTTGTGAAAACAGATGAATTACAACACACTTCTGTGTCTGTTT
GCGCGCGGGCGCGCGCGCGTGTATGAGAGATATATATATATACACACGAATGCACGCACA
TTAACACGGACGTGTCAGCGAGTGCCCTCGGCGGCCAACCACCTGCAAGCCACG
>gnl|Apo_MPI_JGI_Genos_N|305 cDNA; Alvinella pompejana; LEN=912
AGAGTACGCGGGCAGACAAACAGATACACGAACAGATACACTCATATACACACACACACA
GACGCACGGGTGTATACACACAGACAGAGGGATACATATGCATTCAGACACATACATCAC
ACACACACACAAAGAAACACACACCCACACACAGAGACACATATACACAACTCAAAGACG
TTATACAGATCAGATCATGTTTGAACGTGGTCGTTCCAGGAAGCTGGTCTCTTTGGAGGG
AAAGTTTCCCACTACACAGTGTCAGGTATACGATCATTATAAGCAGGTGGAATAACATGG
GCCTTTATGGTATTTACTCAGTACTAAAACCCCCACAAAACAAATGTCTGGGAATACCAT
CAGATATCTGTGGTATTCACGTCAGATAACCATATTAAATCATTAGAGTCTCCATTCTTC
ATAAATCGCCTGGCATCAATGTCTGCAGGAGTTAATACAATGATCTGGTCATTTAATAGG
AACAAAGCGAAACCGAAGACCTCGAGAGACCAACTTAATACGGTTTGTTAGCTGGGTGCT
TAGAGACATAGTTCAGGTGAGGCGTTAATTCCCAGGTACGGCTAATAGAGTCTAGGCTAG
CATGCTGCCATCTAGTGAAAGCAACATGAACCACGAGGGGCATCCGTGGGCGACACCAAG
TCACTGATAGAAACTTGTGGGAGTCAGCGTGTGAGTCATACAAGATTAGGTTAGAGACAC
TGCACTGTAAACAAGACCTTATGGTGAGTCATGAGTTGGGAGAGTTAGTTTACAAGTCAA
AACTATAATGTGACTTTGTGCTTGGACAGTTCACTGTGTGTGTGTTTGGACAGTACACTG
TGTGGGCGTGTGTGTTTGGACAGTCCATTGTGTGGGTGTGTTTGTGTGGACAGTCCACTG
TGTTTGTGTAGA
>gnl|Apo_MPI_JGI_Genos_N|306 cDNA; Alvinella pompejana; LEN=201
CTTCCATGAGTACCTCTCTTCATATTCACAGACTTCAATGAGTATCTTACTTCATACTCA
CGTGCAGACTAATCGGATTATCACGATTACTTTGTAATCGACTCTAATACAAGTGCCTCA
GATTACGATTATAACCGAAACACTGCTGTAATCCACACATCACCCAGACACACTGCCGTA
ATCCACACATCACCCAGACAC
>gnl|Apo_MPI_JGI_Genos_N|307 cDNA; Alvinella pompejana; LEN=609
ATCAGCTCGAGGCGTATACATTGGAATGTAATTTTAATTTGGTTGCTCACCGTAATTTAA
TTATGATATCTCAGCTTCTCTATATTCGACTCCGCCGTGTGTTCATTGTCCCGATGCAGT
CGTGATTAAGAATTCTAGTGTGTTTGTCCATGTATAACAGAGCATGACATCTGGCGGATG
TTTCTTATTGAAAACTTTGATACTAAATCTTACCTCGTAGAGAAAATGCACTGAAGTAGT
ATTAACAAAGAGAACTACTAGTTAGACTGTGTAATAAGTGCTATTGTGATTTTAGTGCAC
GACCACTGTTAGCTGGTGCACTTTGTCCTGAAATAGGAACTGTATACTCTGAACTACACA
CGATAAGAAAATAAATATTACCAGATACAAGATAGCATAACGTGACACAGGTGTGTTGCT
AGAGAAGGCTATCAAATATAAATGGTTGTATGTGACGCAGGTTTAACAGATGACAGATCG
AGTTTCGTGGAAAGGACGGTCAGATTAGATATGCTCTATTTTATTAGTTGCTCTCACAAG
GCTTCCAAGAAGATTGCTTTACTAACCTGTTCACTTCAAATGAATATGTACTTTCGACCG
TTTGGTTTG
>gnl|Apo_MPI_JGI_Genos_N|308 cDNA; Alvinella pompejana; LEN=272
CTTCTGGTGGTTGCAATGCTCTGCATCTGGCAATTAAGCAGGAAGAAGAAGAGTTCATGA
AGATGTTGTTTTATGCCAACAAGTAGACAGTTTTAAGAAACGACTACGTCAAGCCAGTTA
ACGTAAGCCACCAATGTCGTCACCATGGCTACCCTCCAAGGCGATTGGCTGAAACGTTCA
CATATAAAAAAAATGCTTATCACCTCCTACAGATGTTTGAAGAATACCACAAATGAATGG
CCTGTATTTCAGAAGTTTCCAAAGCATGTCTG
>gnl|Apo_MPI_JGI_Genos_N|309 cDNA; Alvinella pompejana; LEN=320
TGGTGATGTGGGAAAGCTGCGGCATGGAACAGGTAGGAAAACGCGTCCATGCGATGACCA
CTAGCGCCAGATTAGCCAAGAAAGGCCGAGGACAGAGCTCGACCGATTGGCGACCAGTGA
AATATTTACTTCAAAGTTGATATCCACTCGCCTGGCCGCTTTGGGTGACTACACAGAGGA
ATGGCTGGCTCGGGCCTCTTAAGAGCCTCGTAGATGAGTCTATACTCGAAGCTGTAAAGA
GGCCCTTCTGCTTGCTACTACCTTCTCCTGCAATCGCTGACCAGTTTGACCTTACTCCTG
TCTCCAGATTGGTCTTCCTG
>gnl|Apo_MPI_JGI_Genos_N|310 cDNA; Alvinella pompejana; LEN=236
CTCATCTTCCGAAGAAAGCTCCCGGGTCTATACCCAGGTGATGCCATGGGCTACATCCAC
CCGCCACCCACGGAGTTATTTACCAGTAACCCAAAGAGTTTGCCAGGAGACTAGCCGATC
CGTTGTTGGTCAGAACAGTCGTTCCAACGGTTCGAACAGATCCAGAATCTCCTCCTGGTA
AGGTTCAATCGTTGGGAACGATTTGGAGAGAGGAGTAAGGTCAAACTGGTCAGGAA
>gnl|Apo_MPI_JGI_Genos_N|311 cDNA; Alvinella pompejana; LEN=224
ACGCAGAGTACGCGGGTGACAAAATCATTAATGTTAGATACATCCTTCTCACATGAGAGA
CAACTTCTGGATCACAGCAGCACAAACATGCAGGTGAATACAAGTTGCCATTCAGGAGAA
CACGGACAGATGGTGCAGAGTGTTTTGCCACCTACTGGCTATGTTAGACTTGAGTTGGAC
GAAAATGACGAGCTACAGGTCAGACATCTGTGATCTGGCTTTTT
>gnl|Apo_MPI_JGI_Genos_N|312 cDNA; Alvinella pompejana; LEN=358
GCAGAGTACGCGGGGAAAGTAAATCCGCTGGCAATGTTCATCTTAAGACTGACATTTAGT
TACTTATTCAGTTATTTATCTGTTTCTGTGTATTAAATATTCCCAAGTTTTTACTGGAGA
CCAGTTTGGGCTTATCCTTTTCCTGACTCGTTTTTGTTCCGTGTGCATAAATGTATATTT
AAGAGCTGTTAATGTAAATGTGTGCTTTCCTAACTTTAATGATGCCGGATTCTTTTATCT
TTTGTATAAGTTGTCTTTTGCTGATCACACGCACGCTGTGCTAAGCCTACAGAAACAATC
AGCATTACACACAAACTCAAAACCCATATATAAAGAGAGAGGGGGGGGGATCTGCACA
>gnl|Apo_MPI_JGI_Genos_N|313 cDNA; Alvinella pompejana; LEN=637
TTTGATAGGAGCACTATAAATTAAAGTCAAAACCGGCCAGTTGTAATAGGATCAGATGTA
AACCCTTCGCCGATTGGGAATTAAAGAGGATAACCGAATCGTCGTCACTCATAAGGAAGT
AAATGTAAGTTGAGAGGGTGGCGTACCCTGACACACGAATGCGTACCGTTTTGACCAAGT
AATAGCTGTACAATAAACAAAACAGTTCCGATGTGTAAGAACCACGGAATATAATTCGGA
ACTGATGTCCAATTAGCGAACGTGGCTGGTGATATTCGCAGTCAGATTGGCTGACGAAGT
ACGTGTGTTTTTATTAATAAAATATTGTACTGAGGCGGAAAAGATGTTTAACTTGGCAAG
CCAAGACCAAGCTTTAGCAATTTGTACTTTATCTGATTGTATAATCTATGAATAGCTTGT
CGGGATGATTTGGTCTGGCTCTGTTTTCTGTCCGTCAGTCAGTCCCTCCATCTGCCCACC
TGCCTGCTAGTCCGTCCGTCCGCCCAGCCCCCCTCCATCTTTCAAAAGAAAACTTCCTCA
CTCAAAACGTGATGTATGGTGATCTGATTCCTTTTGGAAGTTTGGTTTTCAACTAACGTC
AACGCACAGCACAGGATATAAATCGTTTCGTTACGTC
>gnl|Apo_MPI_JGI_Genos_N|314 cDNA; Alvinella pompejana; LEN=217
TCTAACTATATTTATCTATCCTTGTATCCCTGTATCTCCTTGACGATGTCTTTTTTTATA
GATTGTGTTTACCAAGTCCTCAGCGAGCCCTGGCTGCCTTAGGACTGATGTTGACCTGTA
TGTACTCAGGTAAGTCACTCACCTGTCAGTTGTTTTAGTCTGGAGTACACCGAACACCCG
TGAGTACAGCACTCGATGTCGCCCGCGTACTCTGCGT
>gnl|Apo_MPI_JGI_Genos_N|315 cDNA; Alvinella pompejana; LEN=1000
TTTTATATCTTCAAAGTTCTCTATCTTTCCATCCCTCATATCATTTATAAGGAGAGGCAT
ATTGTTAATATAGCTATTAATTAACTCTTCAGGAGATAAATTTTTCAATTTAGAGTTACT
TTTAATTGTCTGATTATCTTCTGAGTCTCTATTATCCTCTATCAGTTCTACTTTTAACCA
ACCAAAGGGAGGTTCATCTATACGACCACCTTTTTCTCTCATTCTAAATATAGATTTAGT
CACAGGTTTTTTATTTTCTTCTAATCCTTTTATAATAAACTCTTTTCCACAATATCTTCC
AACTCTAAGTAGAGCCTCATTCTCTTTTAACTCTTTAGAGTAGTTAATAAAAAGCCCATA
ATCAGCACTTTTATAAAATTCATGTAATTTATTTTTTATATCTTCAAAAGATAGCCAATT
TGGTTTAGTTAATAGTAATTCAAAGGTTGAACCTTTTAATATTACTTCTATTTTTTGAGG
AATAGATACTTTTTTATTATTATCTTTTACGCTTTTTCTTATAGCCCACGCAATATGATG
TTTTACATCTATACCAATCGCATCTGATATTTTTAATTTTTGACTATCTTCTAAAGATAA
ATTTAAAACAGTTTGTAATGCACCTTTTATAGAACTTCCTGCAATATATGGCTCCGATTT
ATTACTATATGGATTTACAGTAAAAATATGTCTTAAAATCAACATTTGATTAATAGAGTT
ATCATTATTATTGCTTATTCCAAAATCTTTGCTATATAATTTTGAAATATCAGAGGATAC
AGAAACTTTATAATTATATAGTTTATTATCAATAATAAAGTTAGCCTCTTTCCTAAAAAA
TGAGACTAACGCATATATATCAAAAAAATTGCTATCACTAGGAAGTGAAGCATCTCTCTC
ATATAACTTTTCTATAACAAGATGCTCATTAAATGTATATAGATAATCATCTTTAATCAC
ATAATTAGTAGGTTCAAACTCATCTCCATTTCCAATATGG
>gnl|Apo_MPI_JGI_Genos_N|316 cDNA; Alvinella pompejana; LEN=552
ACTAGAACAAACGTGTATTTAAAATAAGATAAAACGTAGCCACCTTGTAGACCAGGCCGA
TACACAGCAAGTTTAAAAGTCTACGGAAAGAAATGCCAAAATAGGTACTAACAACAGCTC
AACAAATATGGTGCATTAAGCAGGAATTAAATGTGTGAGCTTGTGAGCCAGCACTGCGTG
TATGTGAGAGAGACCATATTTTGTCGCACTGATCACTGCTCACCCAGTAGCACAATATCG
TGTTCTACAAACAGAATTCGTTTTAACAATGCCTGGATACCTACGTAATTTTATTAGAGA
ATGAGCCTACAATTCACAGATAGATATAAACTAATGCGGTAGTTTTAGATTAAGCTGGTG
ACGATTCCAGATTACTGGCAACGTGACCTGTGGGACAAAGATCCCGTGTTCATCTAACAG
GATTTTCAGCCAAATTGTTAAAGGATCAACACGATTTACACCGGCCGCATTCTTTACGCA
GCTCTAAATATAGGCCATTCGAAGTTATTTCGTACACAATGATGATAAGCCAGCGCTGAA
TGTGGCTGTGTA
>gnl|Apo_MPI_JGI_Genos_N|317 cDNA; Alvinella pompejana; LEN=258
GTTTGTGTGGGTGTCTGTGGGTGTCTGTGGGTGTCTGTGGGGGTGTTATGAGTCTGTATG
TATGCGTGAGTGTAGATCAGTAAATCTTTGAGTTTTGCTTGTGTTTGTTTGTGCATGTGT
TTTTTCTATCTTTCTGTTTAAATAGGTGTTTAGATGTCTTTATGTCTCTCTCGGTGTTTA
TGTGTCTCCGTGTGTCTGTCTCTGTGTGTTTGTCTCTGTATGTCTCTCGGTGTCTCTGTG
TGTATGTCTCTCTGTGTG
>gnl|Apo_MPI_JGI_Genos_N|318 cDNA; Alvinella pompejana; LEN=403
TCTTATCACCAGAAGAGTATTAAAGTAAGTCAATGTGTGGGCAAACAAATCGCGCTTTGT
TTTAGAAAATGTCACATTTGGATTAATGAATATATTTCGTGACCGCTGCTTTGTTTGGAT
GTGTGTGCCTTCGATCAAAGGACGACCGGCCGGATAATGCCACTGTGCAATCTAATTATC
TACTTCTTGTTGTCGTCACAGAGTTTATTTATGTTTGTGACATGTTTTTTATATATTTTG
CAACAAAGGAAGATGATTAATCAGGTAGTTGCACACAGTTATCAATTCATGTTTTCACTT
GTGCCTGGCTGATATCATGCTGTCGTTGATCCACATAATAACATTTTCTTTACCACTCGA
ACACCTGTTTTCTTTCCAGAACGATTATCGAAAGCTAAACAAT
>gnl|Apo_MPI_JGI_Genos_N|319 cDNA; Alvinella pompejana; LEN=232
CTTCCACAAAAAAGTGAAATTCTTCGCCGTCAATGGTGACTACAATTTTATCCATGATAC
GGCATTGGTTATAGTCTCCGGCATCGGAAAGTATCAACTCGCACGACATACAGAACTGAT
CCAGACCACCCTCTATGTCGGCGTTGATAATGTTGACAATGTTGCCGCCAACATTGACGC
CAACATGGTAAGATAATGTTCTTCCGTCTCCGAGCAATGCCCATGGCTGGCG
>gnl|Apo_MPI_JGI_Genos_N|320 cDNA; Alvinella pompejana; LEN=945
CGTGATGCACAGTTAGGTAGACGCACGTACACACGCGTGCACATGTACTTACGGACCGTA
CGGTGAGATACACACAGCCGACAGGTCAGACTGCTTAAGCCATCTCTAAATGGGTATAGA
AAGCCTTCCATTTTGCTAACATTTCCAAACATGTCGTCACTTATTTAAACCGTCACTTCA
GACGAGAGATAGCATGCTTGAAGGAGGTTATATACCAGCAAATATAACGCTCGTTGTCGG
TGACTTATGCTAATGTACGGCAGCAAAGCATTGCTTGGAATGTGTATTCAGTCAGTACAG
CAATCCTACGTAGTAGTGACATTAGACAAGGCAGAAACTCGGCCTAAAATACGCTTGCTA
TCTGAAACACTGTTATCTGTATAGCTGCTGCTGAGTCGAAATAAAGGCAGGCTTGTGTCT
GTGTAGTTACATTGTTTCGGGCCAACATAGCCGAGCACTGAGTCACATCGGCTCCGTTGA
AGATAAAACGCTTAAAGAGAACTACATTTCTAGTTAAAATAATTCAAGTCAGTTATGATG
TCCATAGCACATGAATATTCATTCGGCTGATTTCATAATATTCTTCGGAGTGCTGATAAT
GTATGTATTTACACAACATGCTAATAGCACACGGCGGGAAGACGATTACGACGCTATTTG
TGTTTTTGTTTTGGAAATAGTTATGTTTATTACGTTGCTGTGTACGTCACTCTATGTTAT
TATTCACTGCGTTTAGGTAGATAACTGTGTCGCCATGGTAACCTGGATAACAAATAGGTA
TATAGTACAATATATGCGTATATATGAGATGCACGTTTTATATGGTTTGAGTTAAGTATA
CAAACATACAGTTCAGACAATAGACGCATTTATATGTGCTTGTACGTTAGATAAGCCTGA
GTGATTCGGGAGCTGGTACGTGATACATATCCACGCTGACTGTCT
>gnl|Apo_MPI_JGI_Genos_N|321 cDNA; Alvinella pompejana; LEN=293
CGCAGAGTACGCGGGTAGCTTTAAAATAATGAAGCGCTGTTAACAGGTGTGACTGTTGCT
ATACTGACAATTGGCTGCATCAATAAGCCCTTTCAGTGAGAATACGTTGAGAACACATAA
CGATATTGCTATTTTGACACGATAATTATCTCATCTGAGAGCCAAGAAATCAACAGAATT
TCAATTTTTTGACAAGAGGATAGCATGTATGGCTATATGGATAGAGTAATTATGGATTGC
TTAATTTATAAGCATATATACTTATAGATGGACATACGGACGGACGTACGCAA
>gnl|Apo_MPI_JGI_Genos_N|322 cDNA; Alvinella pompejana; LEN=824
GGCGTAGATGACATCAGCTTCTTAAAATGGAATCGCCCGTGTAACGTAGCCAGCCGACCG
GCCGACCCACGGTAAACTCGGTAATTGTCTCCGGCATTCGCCAATCGAAAACTCGATGTA
TCCATTTACTGGCGTGCCAAAGGCTATCTGGCGACGGGAGAACCAATTAATACAACATTA
TTTCCATTTGCGTTCCGTCAGAGGGAAGGAAACCGGCCGACCAACCCAAGAGCTAACTAG
GTTGTGGTGGATGTGTAGAGAAAACAGAAAAAAACTATACACTGTGACTGCGATGATTCA
ACTCTGTAATCTCTGCTCTGCGCAGGCGCTTGCAAACAAACCATGTCAATAGATTAATAT
CATACTTATATACAGGAAATGTATCATGAAGGCAAAACTCATCATCAACAGAAACAATCA
ATAATTTCAGTATAATCAAATAATATTAATTGTCCCTGTTTTTCCTAAAACAAAACAAAA
AACAGAACAGAAACTGCCTCCAAGTGGTAAAACGTTGCTTTCAAGCAAATATGTTTCAGG
TCATCGTTAACTTAATTAATTAACTTGTCCGTCCAAACACACTTTGGCAAGTGTACTCTG
TTTAACAATAACCACAAACGGACCACGCTTCTCTCGCATTCACAGAAAATACTGTAACGC
GCAATCGGTTGCTACACGACGCTGGCTAGAAGGTTTTTTTTAAAGACCACTGGTTTTCGC
AGCAAAGCCACTGTCTTACAGTTGTGCTTGTAAGTATTAATATTACTGTATCGCTTTCCA
GGAAAGCCATATCAAGGCACACTGACTACACGAGACGTAGGTAC
>gnl|Apo_MPI_JGI_Genos_N|323 cDNA; Alvinella pompejana; LEN=264
GGGAGAAATGTATGTGTACTACAAGGTTACGGCGTACAGTGAAATACGTACTTCCGTTCA
TCTGTCTTAACGACCGTTTCTGTTCCGAGACCACCTTCATTTTTCGTAAAAATACCTGCA
TTAAACAACCAATTCTGTTTCTAAGATCATCTCAGCATACTGCAACGTTGATCCGTGAAA
ACTGATTTGATTCTTTATCTGAGGATATGTTTATATGTATGTGATCGGTTAGAAACATTA
TGTCCTCGGTTAAGCCAAAGCAAC
>gnl|Apo_MPI_JGI_Genos_N|324 cDNA; Alvinella pompejana; LEN=742
GGTATCAACGCAGAGTAAACGGACCGGTGATTTACGCCTGCCTGCCTGCTTGCTAACCTA
CCAGCCCGTGTCCTCGGTTACATATCTGCCTTTGTCTACATGTCTGCCTGGCTTGCTTGT
CTACCAGCCTCCTCATCTCTGTTCGCGTCGTTTGCTTTCTTTCTAAGCCGATCTATTTTT
ATACTTATTTACCTTGTCTACCTGATTGTATGTTTGTCGATCATCCTGCCTGTCTGGATG
ATTCACTGTTTATCTGTCTGTCTACCTGTCCGGTTCGCTGCCTGTCTTATTTATGGCCGG
CGCTTTGATTATCTGCTGATTACCCATTTATCCTTTCTGTTTGCCATCCGTCTGCCTATC
TGCCTGTCTGCATATCTGTGTACCTGTCTTCCGTGCATATATCTTCCTGTCTCTCTATCT
CTCACACCCACCCATCCACCCACAAAGGTGTAGACACATAGTCTTTTTTATCGCGAGGTA
CACCTGGATTTCAGTGCGTAGCCCCGTTATCAAAAGCTCTGAAACGTATTTCGTGTTTGG
CCACGAAGCACATAGGCAACACGAGCTGGTCCACGAAATCTTGCCGATATGAATGCCTCG
GAGGCAACAGGATGGACAGTGAGTGTAAATAAACAAAACACCCAAACACCGCTCCTCACA
CCATCCGGCTACTTTAATCTGGAGCACAGATCCAGATCGGCCCAATCCGATATCGCCGAC
GAGAAAAAAAAAAAAAAAAAAA
>gnl|Apo_MPI_JGI_Genos_N|325 cDNA; Alvinella pompejana; LEN=352
GACAGAAGCCATACACTCACTCATCTTACAACAATCCGTCCCCGTATTTGCATCTATTTG
CGTCAAGAAGCCACGATCTTGGCTGATACCACTGAACCAGTCGAACAGCAGTACATTACA
GCGTGGGCGGTTCGTAGGTTATAAAATGAATTAGTTGTTACAAATAATACTAGTTGATAA
CAAAATCGTGCTAATTTCAGTACAATTACCTTGTATTATTGAAAATCAGCGCTTTCGTAC
GAAAAGTCACGTGTTTTATTATCATTAACATTTATTTTCCTTAATGATCTGTGTACTACT
CTGTGTCTGCGTACGATCCATTGGTTAACACCTTCTGAAAAGTAGCACACAC
>gnl|Apo_MPI_JGI_Genos_N|326 cDNA; Alvinella pompejana; LEN=369
GGATGACAGCGCAGACAGGACGCATTAGTGCCGTGCCGAAGCGGACGGTTCATCTCGTCC
TTGATCGCATCAGCCCGGTAATGACCGTAAATTCCAAAAGAATCTGGAATAAACAAGGCC
CGGACAATGGCCCCCAAAATCCCACCAATTAGCAGAATCGCAACGATCCTGATGACATGG
GTATTGTACTTTGCTCTGTACTGCGGCACTTGATCCTCCCTGCAAGGTGATCTTATCTCT
TATCTTATGATGTTCAGTTGAATCCGCGCCCGGGGCAGGCCCCTGCATACTGTTATGTTT
AGCAATATTCGTTCCATCTCTGCCATCTCTGGTATGTGCGAAATAACAGGATGCTGCCCC
AGGTCTTAC
>gnl|Apo_MPI_JGI_Genos_N|327 cDNA; Alvinella pompejana; LEN=1265
GGGGGTTACAAAGGATTTAAGAACAACGTGAACAGACCAAGGAGCACTCACACTTAGCTG
TGTCATGTTAGCTTAGTTTAATTGGCCAAGTAAGCTTCAGGCAGAAAGGTAACGACTTTC
TGCATGACATCATACAGAGCTGACCCAATAAACCAGGCTGACACAGCCTTGGTAATGTCA
AAGATCAGTGAGATGAATGGCTGATGGAAGGACGAAAGTTCATACACCTGCGTCCGTGAG
TGATGGCCAAAATTTAGTTTGTACACACACTTCTGAGATAGAAAGACAACTTTGTACACA
TATCTTTGATAGACAGGAAGCTTTGTACACATGTGTCTGTGATAGAAGGACAGATTCGTA
CACATATCTTTGAAGAGGTTGACGGTTTGGCCTGTGCTGTAAGAAATGTTTGGTACACAC
CTTGCAGACAGAACAGACAAATTTACTTCCAGTCCATTCCTCCTCTGTACAAGTGGGATG
ATAAACCCGCCAACATTCTGAACACAAGACCACCTCTCCAGGTTGGTGACAGTCAAAACA
ATACCAGTCGTGACCGTCTCTCTCCTAGAAATAGAAAATCAAACAAATACAATATTCAGA
TTTCAATTGTTAAATCTATTTAGTTGTTGCCTACAGGCAGTCCGGTATTAAGTGTGCCAT
GGCTTTTTTCCATAATCTGATTAGATGGAGCAGAGCAACTGATTCAGTCAGGTCAAATTC
TCCCAGTGACTGGAGATCAAGTGGTAATAAAATAAATATTACATCTGACTGTAAATGTAA
CTGACTGCAGAGGTCATTTACAAAAAAGACATTAAACACAGCAGTGATGTATGTCAGTGG
TTTTCACACAGCAACATCCACAGATATTAAATTTCAATGTCCAATAGGTAAAGGGTGTTA
CAAAAGTGTTCTACTATGATAGACAGGTTCAGATACTCACAAACTCCTCATCATCTGCCT
CAGGCACCTTGAAACCCTCCTGCTCCATGCCAACTTTGGATCCTTTCAGGCTGACAGCTG
TGTAGGACACAATCAGATGATCTTCCACTGCATACTTGAGCTGTAAGTCTGTCTCTGACG
GACTCAAACTGTGTTCTCGTTGCATGTAGCGTGAAATACGATCTAAGTTTGGGATCTGCT
TCTGTTGACGAATGTATCTGGAAAGTGCACAAAGTACGTCTTACACAAGGTGTTCTGGAG
GTGACAAACAACGGTGTTTTGTGTGACAGTATGATACGCTAGGTAACAAATTAATTCACT
CTATG
>gnl|Apo_MPI_JGI_Genos_N|328 cDNA; Alvinella pompejana; LEN=210
TTCTCCGTATACACCTAAATACGCATATAAAACCAGACCAATTACTCTACAGGTAATATC
ATAACACTTAATACAGCAGCTACGTTGGAAATTCCTGATTACTTCTGTAATGATCTCATA
ATACAAAACCATGCTTCGAGATAGTCAGTTGGAATTAAGACGTCAAATAACGCTGAATAG
GAACATCGAAGGTGTTGCCTAAATGAGAGG
>gnl|Apo_MPI_JGI_Genos_N|329 cDNA; Alvinella pompejana; LEN=534
TTAAGCTCCAGAGTGGAAATTATGTTGTTCTTGTTGGAAATTTCATTCTCACGAATACAA
CAAATTTATGCTGACATCACAGCGATACCTAATATAAGTATGGAAATAAAAACGTGGCTG
TGATTTATCATATTTATAGGCTAGAACAGAGATATGTAACATTATCCTTCTCTCCTATCA
TACACATCGCTTCATCTTTGTTGTTTGAAGTCGGTTCTTCGGTTCTTTCGACTGATAAGG
ACAAGGATAATACCACTGTCTTAGTCATTTGGCCACAAAAATAATCAACGTGGAATTTGA
GTGGATCTACTTCTTGTGGCGTTTATTCCTCTTATTATTTCTGCCTCATTCGATCATCTA
AAGGATCAAACGCTATGTGATTACTGGAATTCTTTCATTAATGTGCCAAGCCATGGTATC
TTTACTCTTATCCTGTTAATAACATAAACCAAGGCCTTTATGATAAGCGTACACCGTGGA
AGGAGATTTAATGCAGTCTTATCGTACTTGAAATTTTTTCAAGTTTCATCAACG
>gnl|Apo_MPI_JGI_Genos_N|330 cDNA; Alvinella pompejana; LEN=456
ATCAACGCAGAGTACGCTGGGTCCCGGTCGTCACCAGGTCGATCAGCCTCCCGCGGCGCC
ATCTAGCGGTGTTCCTGTCGATTTCCATTTTCTCAATATAGATCGGTGGCGCACATATTA
TGCACGAGGTCAGTCTTAATTCAGACGTCCGGACGGCGCGGATGCAGTCGTCATCATGAC
GAATTGTTTCCCCGTCAGAGGAGCCGCGCGCTGGTTTTAATCAATCGTTAGTGACCGGCA
GCAGACTGAAAGTTAACCAGTTCAGTGTAGGCTCCCCTGCCGTACACTATCTTGCTCATA
ACTCACTTATTTTTAACTTGGATTATAATCATTCCGTGTGGACACGACATGGCCACATCC
CGCCCGTACCGACCCAGCTCAAGTCGTCTTTCGCTGTCGGTCACTGACACGCAGTACGCT
TCACCAGACAATAAATACTCAACCGACTCATTCACC
>gnl|Apo_MPI_JGI_Genos_N|331 cDNA; Alvinella pompejana; LEN=290
TCTGTCTGTCTGTCTGTCTCACATACACAAACAGACACGTACAAACAGAGACATACGCCT
ACACAAACAAACCCATAACAGATTGGTTTCTTATTTAACAACTAATCTTAGCGAGAACCA
GTTTGGGGAATTAATTAATTTCCTTCGCTATGACTTTCATCATCAACGTCAGCTTGTCAG
AGGAGCCGTAATCTGTTCTACTTGATGCTGTCCGTCGGCCAATCCACACCGCACACACAC
AGATCGCCGTACCGATGCCCCCTTCCTATCAGTACCGCACCCTCCTTTCC
>gnl|Apo_MPI_JGI_Genos_N|332 cDNA; Alvinella pompejana; LEN=329
TGGCAAGCGTACTTAGGATAAAGTCATGTGGCTACTTTGATCCGGAGAATGGCTGATGTC
ATTTGCATCTGTTGTTCCGCGTTTCCACGGATAAATCTAAAGTACCAGTTAGTTTTTGTT
TCATGTTTGTTGAACAGTCTTTGATATAAGTGTTGTGCAGTAATATAAGATATTTTTATA
ATTTTTAACCTATTATATATATGCTCACATACACAAAATATCTAGGCAGATTATGTGTTC
TGACTAATTACGGATAAAGGAGTCGTTTAGCCAGATGTTTTCGTATATGTAATGGATATT
GCAGTGGTAGACAATTATTTCGCTTAATC
>gnl|Apo_MPI_JGI_Genos_N|333 cDNA; Alvinella pompejana; LEN=661
AGGTTCCTTGGCTGGCTAAACGGACTCGCACGGCACTCTGTTCTGTCACTGACCAGTTAG
GATATCGCCAAGGATATATACGCACACACGCATAGAACTATAAGCACGCACACGGTCGCA
CGCGAGGAGTTATGTAGTAGTGTCCGAGGATTAATTACTTGTTGCCCGTGTTGTCGGATA
TTGCCGCTAGGGGGTGTCGTTGAGCAAATATGGCTGCCCTGGTCGGCGTCGGTTGGGAGC
TGGGCCAGTGAACAGCGACGAACTTGGCTCCGAGTTTTAATTATGCAATCATCGCTGGCC
AGGACGAGTACACTGAGATTCAATCCATTGTGCGGCGTTTGTCATCGTATTAGGCCTAAC
ATTTTGTCCCAGTCATGCTTCTTCATTGTACGTTGTAAACACTTGTACTAGCCGAGACTC
GTAGAAGATAACTGACGTCAGCAGGTAGGTAGATAGGCACTCTTTTGGCCTCTGCTTTAT
ATGTTCGTATCTGCCTTCGTCTGTGTTGGTTTCTAGTCGTGCCTGCGATTGTGTGGTGGC
TGGTGGAGAGGCCCTGGTGGACCGAGCAGGGAAACGAGTGAGTAGGCAGGTGTGTGGACA
CAGACAGGCTGACAGATGAGGAGGAGGCAGACAGGCAAGCGGACTCTGCGTTGATACCAC
T
>gnl|Apo_MPI_JGI_Genos_N|334 cDNA; Alvinella pompejana; LEN=921
TTCCAGAACTGACGCAAGTCGAGGTTGTACATAAGACAGTATCTCAATAAAAGTAAAACA
CGCCAGACCATGCTGACTGAGATGCAAGTTCGTAGTGATTAAGGGAACATGCTGCTCATT
CAAGGACTGTGGTCATCAGAACCTGTCAGGTGATCGCATCCCTTCAAGTTAAACGAGTAG
CATTCCGTCAAAAGCTCTGCTTGCCTTCCTCACCTTTCAAACACACACGCGCACACGCCA
AAGATTCAGAAAAAAAACATGGCTTGATGCTGGGGATATCACAGTTCTGTATAGAGAGGG
TGTGTCTCCCCCGATGCGCATACACATAACTATAGACAGACCCTATTTCTGTTCATAACA
ATCTCTACCTACCCGTTCACTGGCTAGAAGAAAATAGTGTTCCACCCATGTATCCTAACA
TTTCATATATACACCCACAGGCCAATCTAGACATACAGCTTAGAGAATTGCAGCAATATT
GGCCAATTAAATCATCTGTTTAGTAACACCCACCCACACTTTTTTTAACTTTAAAAATAA
CGAACTTTGTACAGCTTATAATCAACTCCTATCAACACACGTAGGTAGAGTCCTGTATTT
TGACATTAGGCAAGACGGATCTTTGACAAACGCCTATTAACTACCGACATCAACTTATCG
ATTAAGAAATGATAAGTGTTATTTCCTAATATAGTTAGAAACATCTCAGAGTGATATTCA
CTGCAGAAACATTGCACCTTTTTCACCAGCATCCATTAATTCTAATGCAGTGTGTATCAC
TTGTTAAGAAAGTGTATATCCTATCGAATGGAATATCAGTCCAACACTCTTATCATTCAT
TAAAAAATGTATAGACAGACCTTTGGCAACTTTGATCATAACGACAGTATACCAGGTGAG
GCTTCATAATTGTTTATTGGC
>gnl|Apo_MPI_JGI_Genos_N|335 cDNA; Alvinella pompejana; LEN=361
TTCAAAGTTATAGAATCTTTGACATCTTTCCGTTTACATCAAATTCACACCTGTTCCTTG
TAAAAAGGTTGTTTCTCTAGCGCATAAGATTGGCAGAGGAAACATGTCACGTGTGTTTTA
GCATTTCGTTCGTTTGTTCGTTGACATCGATCTGACCGTATTGTTTGATTTAGAAAACTG
CATTAGTTCCAGTCGTCCCTTTGTAAGCTCGTTCTATTTATGGGAATCTGCTGACAGCTG
TTCCGACGTGGATAAACAATGTGATATTGGAGTGTAGTCGTGTTGACCAGTTGAAGTTAT
GTATGTTTCAATTCGGTGCCGAAAATGGCGTCATTTAATTGGTGATGTCAGGTGTTTTTT
G
>gnl|Apo_MPI_JGI_Genos_N|336 cDNA; Alvinella pompejana; LEN=228
ATTCACGTCAGCCAATTTGGACTGCCATCAGCGTCCTCACTACGCCCGGCGAAGGCTGAG
CCGAGGAAGCATATAGATGTTATTGTCGCGGGGAGGGGGAGATTTTTTAAGACCGAGATT
CTATTAGAAATGTGCAGTACGCCCGTGCATTAAAACCACCGGAAATGGTAGCCTTAAGTC
AGAAATTGGTCTTAATGCAAGCGTCTCGGCGCTGTTTTATATGGCAGG
>gnl|Apo_MPI_JGI_Genos_N|337 cDNA; Alvinella pompejana; LEN=445
TTCAGGTATAATATACATTTGAAATGGAAAGCTTGGGGCATAATCACATATTTATATTAA
TATGCAGTAACCAGCAGAACAACAGAAAAGGAATATCCCTGTTTTCCAAACTGCATGCAA
ATATGCAAAAAGATGTGCATATTAAGATTAGAAACATATGAACAAAAATCTGCCGTTAAA
AAGAAATGATTAGAACAGTTCTTATACATTTTCTGTTTTAATCTCTTAAAACATTCATTT
CTTGTTGCTTAGATGCCATACAATGTAGAACGTCTCGTGTATCTTGTTAATGGAAAAGAT
GCCACGGCTGTTCGCCAGATGATGGAGGAATTTGAAAAGAATGGCAAGGTGAAGATCCCA
AAGGATATTGTTTCCAAGGTAATTTTGTCTCATTACAACGCCACCTGGTGGATATATCTT
AGCTTCAGTTATTTGGCCAGGCTAC
>gnl|Apo_MPI_JGI_Genos_N|338 cDNA; Alvinella pompejana; LEN=207
CGATAGCTTGGCTACCAGCTGAACAGTATATGGATCCGTTTCAAGGAAGGCCTTCGCATC
AAGGCAATCCTTAAAGTCGCGTTTTAGCTCACAGCAGGAGACGAAGGCCACCAGTTGCAT
TGCTGTCAACGTCCATGTTACCACTGTCTATCCGGAAACGGTGCCTGTGGACTGTTAGGA
TCGTGATAGCTGTCTGGTTTCCAGCTG
>gnl|Apo_MPI_JGI_Genos_N|339 cDNA; Alvinella pompejana; LEN=401
TCGATTCACTCAATCACTCAATCACTTGCAGCGAGATTTCTTTAAAAAATGATAGTATGC
TTCCAAACTATTACAGATTTTCATCGACGACAACTTTGTCGAGGGGGCAGAGTATTTGAT
AAACATTACATTCTCCGGCACAATGAACGACCCGACATACCGATTTGGATTATTCTGGAC
CTCTTACGAGAGCATTCTGGATGGATCCACCAAGTAATACATCATTCATCCCTAGAATGG
AATACTTTCAAAATGCACTTATTATCAGACAAATTATGAATAGTTCCTTCTGTTTTGGGT
GTTTCTCATATAGCATATATTCTTAAATAAGCATTTTCTATGCTTTGCTTGATCCAGTTA
CGTAGCAGCTACCCAGCTAGAAGCTCACGGCGGTAGACTAA
>gnl|Apo_MPI_JGI_Genos_N|340 cDNA; Alvinella pompejana; LEN=303
CCAGTAAACATTTAGTGGACTTGAGCAACCGTATCCTGGCAAAGTAACTACAATATTTAC
ATTTCCATGGTCAGCTTCAAAACGTAGACAACACTCACTGGCCATTTCTACAGAATGCCG
AGTGGTCGAAACAATTAATTAAGATGCATGATATGCAGCACGGCATCAAAATGCCTTACA
CGAGACCACTGGTTTAGGAGCATGGCAATCTCGACTGCGATTGGGCATATTTTGTCGCCA
GTTTGTAATTCTAAAACTTGAGCCATGCTGCCCCATTGTGGATTTTTGAAGCTTGAGGGC
TCG
>gnl|Apo_MPI_JGI_Genos_N|341 cDNA; Alvinella pompejana; LEN=330
GGGAACACTAGACCGCCGAGCGTGTCAGCGGAGGCTAGCCCAGACCCCGAGGACCTGCTA
ACAAGATTTATCGACGGAGCCATGGACGAACCTCTGCAAGTGTGGCTTCCCTTGGTTATG
CTGGTGTTAACAGTGGTCGTCTTCTACGCCACGTCAGGTTTCGGCCGGAAGAAGGTCGGC
AGCGAAGGACGTCGAGGCGATCCTGCGCAGATTGGCCAGGCCAGTCGGACTGCACCGGTC
GCCATGGAAACTGCTTCCGTACCATTGACGTCAGATGAATTTAGTGCCGGTTTTATGGAC
AGCAACAGCAACGTCTGTAAATCGGAGTCG
>gnl|Apo_MPI_JGI_Genos_N|342 cDNA; Alvinella pompejana; LEN=608
TCAACGCAGAGTACCGGGATATTTATAATTGCGAGCTCAGAAATGTAAATATAATCACGC
CTACCAAGCTACACTGCAATGGTTCAAAAGTTCGTCCACAGACAAAAGCGATTTAATCAC
GTTTCGCATCATATTCTGTGGTCTTCCTAACCAAGACTTTGCCACGACAAGAGATAAGGC
AGCATCTAACAAAAGGCGTGCCCTCTTTAAAAAAAGGGTGCGAAGTTTTGGCCAATTTGT
AAGCCTTTGTACACAATTCTACACTTCAGTGATTATAATTTAGTTAATTCAGTTAACGGC
GGTGATTATTAACTGCCTGCCGACCGAAGCCTAAACAAGTCGAATCGGATTCCTCGCGAA
CTTGTCAAGCTGCACAGCTGGCCTCAAGGTTTCTCGATATTACAGATGCAGGCACACAGA
TGGCATTGGGCAATCAACCTTTTCAGAAATACGTTATACTCAGGGCAAACACCTGGTTGA
CAGACATTTCATACCGCTTCAAAGCATCAACTTTTCCGAATGCGCTAACCATTAAGCTGG
GCTTTTCCTGGCTTCGTACGAGCTCTTCCTGAATTCTCACCGCGGAATAACAGGAAGCCA
AGTAGAAT
>gnl|Apo_MPI_JGI_Genos_N|343 cDNA; Alvinella pompejana; LEN=543
AGTGGTATCAACGCAGAGTGACCTACACCCGCCGTCCAACCAGCTCACCCACTTAGTTAC
GGAGTTGTCCTGATCGCATCTAGATTGGACACTAATCACAGACCAGACTTCCGATTGATA
CAGTCTGTGGACTGAGCAAGAAATCATTACGTAAACCTAAATGACTCACAAAACGTTATG
ACTCACTGGACGCATGGCACATGAGAAGCATAGCACAGCAGACATATTAAATGTGCGTTC
TTTAATTTATATTTTTTATAGCACGTCGAAGCCAGCCCTAATGGCTGATTAGCGGAGGAA
GTGAGTACGATTCCGGAGTAGGACTAATTGGTTTGAGGGATAAAATTGTTGTTAGAGCTT
ACAGGTTGTTCCTTCCCAAGCCGACTCAGGCTGTTCACTTGCATGTAAACATTGGTCAGC
ACGGACTACACGGTGACATTGTACTGACACGATGAGAGCCAGGTCAGGTGTGGGCGGGTG
GTGTAAGTGTGCTGATTATTAATATGAGTTGGTTAGCAGCGCGGGGCGGTGGATGAAGCA
GAC
>gnl|Apo_MPI_JGI_Genos_N|344 cDNA; Alvinella pompejana; LEN=520
AACGTTCGATTTCTTTTCGAATGGTCAATTTTTAAGAAGGAGGGTGATAATTATGTTCTT
TTATTTCACCAAGCGGTGAATATTTACAGACTAAATAAATATCTAGTTTATAAAGAGAAC
ATGCTTATTGCTTGTTACTTCACGTTACACTTGATAGGGACCTGTTACTGTAGTTTGATA
GCTAACAGTTAATACGTCTCCGTCCAGTCCTCACAGACCAGTGTCGGTATAGCAGGCCTG
GATCGCCTCGTCGTGTCTTGGTGCTGTGGTGTACTATTACAAAAGAGGACTAATGGTCTC
AGAATAGAATGATCTTAAGGAGGAAACACAAAAAATAGGAATAAAGTAGGATTTTTAAGT
TTGGTTTTATGGAGTAAATGAGCAGTTTAGGGAATGATCACTCGTTAGACGAACGCGGCC
ATCTAAGACAAATTCATTCCCAAGTCATCTGTAATTAAACCGAAATCTGCGGCGGTTTTG
TGCTGCTTTGATTAAGGCAGTCCCGCGTACTCTGCGTTGA
>gnl|Apo_MPI_JGI_Genos_N|345 cDNA; Alvinella pompejana; LEN=212
TTCATATCCTTCAAACAGTGCCATATCCAGCCTCCTTACTCTTTCCTCGGATCAATAGTC
TTTACGGCATCGTTGAACCTGCCATACACGCCAGTAGCATTTTCCAACGCCTTTGCAGGG
TCGGTTCCCTCTCTTATGGCATCCATCATTACACCTGTATTTACAAACTTGTAGCCTATG
ATCTCGTCATTTGAGTCCAATCCAAGTTCAAG
>gnl|Apo_MPI_JGI_Genos_N|346 cDNA; Alvinella pompejana; LEN=274
ATCAACGCAGAGTACACGGGATTCCCACGAGGCCTTTGACACTTCTGACCGACGTTAACA
GGAAACAGCGACAAGGTCATATCAGGAGGCTAGGGGTAACACGGACCAGCCTCCGAATCG
TAAAACGAGTGCCAGAATTACACAGTGAGTGCTAGAACGACGCAGGCAGCACGAACCTAC
CACGCCATGTCGATAAGGGAGCGCTGATGGTAGCGTACAGAAAATAAAAAGGTGCGAATA
CACTTATTCCATCAATAATGCAGATGTTGCGGTG
>gnl|Apo_MPI_JGI_Genos_N|347 cDNA; Alvinella pompejana; LEN=209
AAGAAAAAAGCACTCAAAGCAAAGAAAGGGTTTAAGAAAAAAAATAAAAAGGTAAAAGTA
GAAAAGTCTGAAGAGATAAAAAAACATATGATAATTGAAAAGAAAGAGGGGCCTAAGGCT
GAAATAGTTGAAAAAGAAANNNNNNNNNNNNNNNNNNNNNNNNNNNNNNNNNNNNNNNNN
NNNNNNNNNNNNNNNNNNNNNNNNNAGGA
>gnl|Apo_MPI_JGI_Genos_N|348 cDNA; Alvinella pompejana; LEN=679
CACGCTGCCATTCACCTCTTGGCCTGTTTCCAATTTCTCGGTTGGATGACGTCGTCCAAA
CTGAAAGCGTCGTCAGCGATTTTCGTGTTCAATCGGTCCAGTTCAGTAGCAAGCCGCTGC
CACACAAAGCTCTTTTGTTTACGTCTTCTTCGTGGCCAGTAAACGAGTACGTTTAATCAG
AGAAATGCTAGTAATATTGTTAGCGTATCGCTGCTTGCCGCATTGAAGACGACTAAGCCC
ACATTTGTTCTCGGTCTTCTCAATGTGAAAGTCGACGTTATTCTGTTCTACGTTGACGTC
GGCTGTCTTTTTATTATTTGTGCAACTTATTTTCTGCAGTCCGGTGATGTTTGTATTCAA
ACGTTACAAATAGCGATGTTCCTCCGATACACTTGGTATTTCTGTTATCTCAGCTGAGGA
CCTGATTGTGTCTAAGACAGTGGCACCTCCCTGACCGCCAAGAAACATGTCCGAGAATTT
AGCAGCGAACTACACAAAGAAACCTTTTAGCCATTTCTAGCGTTTTGACGCGACCCCAGA
ATGTAATTGAGGAAACCCGTTGTATTCCAAACATATAAATGGCTACATGATTCATTCAGA
AGGGTTATTTCTTTTTCGGTATTGTCGCCTTTTGAAGATGTCGAACGAAGGGACAACACC
CAGAATCGGCCAGAGATCT
>gnl|Apo_MPI_JGI_Genos_N|349 cDNA; Alvinella pompejana; LEN=737
ATCAGTTAGGTAAATGTTCATTTTGTTTTCAATTTCTTGAGTTATTTTCTTTTTTGTGTT
GTTGAACAACTCTGTGACAAACAAACCTCCTTTAATCTTTTGCTGATCTTGGGTTTTGTG
AAGAAATTCCAATTTTTTCCAATAAATCTGCTTTATATGCTCAAAGACTTCTGGAGTAAC
CCACTTTGGTAGTGTTCTGTTCTTCCACATCTCAATCTGGAGGGGTTTGTAAATATTGCA
GACACCATCCAAAGTTACATCAGGATAACCTGCCTTCTGGTTTATAAATCTGATGAAATC
CTTATGGTCACTCATAAACCTCTTTCCTTCCTCAGAATTCATTATTTCAAGGTATTCTTT
TTTGAATCTCTCACAAGGAACATCCATGTTTAACATAGGATCTCTGTCCAGTGGCCGTGT
GTGTACAGGGATTGGATCCCATAAAGCTGCTATTGCAGATGGGTAGAGTCCTTGGAGTAT
GGCTGTGGCACTGGCAAGAGTACGACTGGTGTCAGTACTCTGAACATACAACTCCTTCCT
TTTGTAAGTAGAACTCAGGAATTTATACTGATCAATATAACGCTGTCTGATGTACTGTCC
AAATTTGTACTCTTGTTCAACACCAAGCAGTGTTAACTGTGCCAATCCTTCAGGCCAAGT
ATCTTCAGTGTTGCTATCATTTGGATAAAGCTGGCTCGGTGTACTGTCCCCATGACAAGC
TAACTTCAGCGTATTCC
>gnl|Apo_MPI_JGI_Genos_N|350 cDNA; Alvinella pompejana; LEN=408
CGCAGAGTACGCGGGGGCACAGGAAATATGTCTTGCAACCAACCAGAACCGCACCGACCC
GATGCATAATCTAGCTTAGAACAGCTCAGTATTTTTCTAATTCGTCCGATTGATTTCACA
TGCTCTCAGTGTCTTGACAAGGCATAAAATGATTCATGGCAGCAGTGCACGTGATATGTT
GACCTGGTGAATTGTCAGCTACGATACCGAGTGTAGTAGGACTAAGTACTAGACTGCACA
GCCCCAGGATTAGAAACACGTTTGTCTACCAAAGGTCTTTGGTCATCATGGGATTACAGT
ATCACCCAACATGGCTGGCATCCTTCCTCCACTCATTCCCCCATCTGGATCTAACCTTCA
AAGAGGTCAACTCTACATTTAACCCACAGGATGCTCGTTATAGAGAGG
>gnl|Apo_MPI_JGI_Genos_N|351 cDNA; Alvinella pompejana; LEN=283
TTTTGCGAATAGAGTATTGTCAAAAGAAGCCATAACCTTAAAATACAGACCAATCACGGT
ATATGTAACTCGGTTACAATGTAGTTGTACTTACAGTGAAGGGATGTTAAGGTCCCACCA
AAGCTCAATTTAATCTCACCGTGGCCGATTTAAAATTCTGTTATAAGCTAGCATGCTTCT
AATAATTTTAGTCCATTTTAAAAGCTTCTGACAGTTGAGGCCAGTAGTTCAGACCCTCGT
GCCAACAGGAAACCTGTATACTGTGTCAGTAGACGACTGTGTC
>gnl|Apo_MPI_JGI_Genos_N|352 cDNA; Alvinella pompejana; LEN=678
CTCGTGTGACGTGACGCCAGCGGTTTAGATGTCTGAGTTTGATTTTCAGGAGAAAAAAGC
CGTCTTAGCTAAGGAGCCGTCGGAGGCGATCCAAATCTTAAGCCGGCTACACGAGGACCA
AGATTCTAACAAGCACAGCGCCACAAACAGAACTCTATAATCCGCCGTGTTCTGATTGCA
GAAGACTAATCTCACAAGTTCCAGACGCAACAGTGGCAGATTTACGTAAAACAGCGACTG
CTCTGCATAATTAATTACTCCATATGGTTGGTAAATGTGTGAGGGGATGTGTTAAAGTAA
ATTATTATGAGGAGACATTCTGTGCAGATGACGTGTAGGAACAAGTTGTTGGCAGTGTGT
TCAGATGGAACGCGGCATCATTACATCTTCGAAAGCATCATGATGCCCAGATGTACGCAT
GCATAACCACGGTAACAAGGGATTTGGGTGGGAATTGCACGAAAAAACACCAATCCAGAT
GTTCCGCCATAACTGTAAGTCAGATACTAATACATTACGTCATACATATTTTAATCATTC
CGGAGCTGAATGATACCAACTGTGCGTCTCCGGAGACAGAGCCACCTGCTCAATAATTGA
GATGTATTTAAACTGGAAGCCAGAGTGAGAACAAGACATCACAAACGGCACTCAGACTCC
AGTCGAATCAATGAGTGT
>gnl|Apo_MPI_JGI_Genos_N|353 cDNA; Alvinella pompejana; LEN=519
TGTCATGTATTATACATAGCCCGCTTAGTACAGACGACAATTACGTCAGGCTACCTGATC
CGATCCCTATGATGCTGACAACATCTTTAGTCTGCCGACTGGAGGATGATCGATGCGAAA
GCTCGGCAGTGCCATTTTAATGCAGATCTCTCTCTTTGCCTCGGTGTCTGTGTTTACAAA
GCTGTAAAACCACGATAAATTATGTAGTAAACAGTGCAAGCAGCGGGTCGTCCCACACAG
CTCCATTTCCAGAAATGTTCCGATTGTCTATCGAAGAACAATTAATTCATGCCTTGAATA
CTAGCGACTTGAGAATTGGGAAATACGAATACGTTGTGCAATTTAAGAGCTAGTCGGTTT
CTAGGAGAATCGTTTGGGGGAAAGATATGTACGAACCTTAATTAAGCACGACCAAACTGC
TAGTTCGGCAGAATAAACCATTCTAAATACTGCTCATGATTCTTCTTTTTTTATTTCGTT
ATTTGCGGAACACTCAATTTAATAATACTAGAGCTATCC
>gnl|Apo_MPI_JGI_Genos_N|354 cDNA; Alvinella pompejana; LEN=969
TCATTACTGATAATGTAATCTTTTGACGGTGTGGGCAGGCATACCGTCAACACTGCATGC
CCGTCTTATGGCCGTGGAATAGAGCGGACGGAAAAACCCAAACGTAATTTTGATGTGGCG
TGCACTTTAGAATCACGCGCTTGCTGCCAATGAATATATTATTTGATATTGGGTGCCAAG
CTCACGGAAACAGATTTTCGATATCGGTAATATATTGACTGCAGTGTATTTATGTTCGGG
GAATGAGAAAAAGCCCTGCTGCTAATGTAATAGTCTGGTCTTGTGGAATTTGTTTGTGAA
AAACTGTTTTAAAACGAAACAAATCAAATCATATCTTCCGCCAGACATCATACGATACAC
ATCAATAAACTGACAACTTTGTGACAGACAACAGTCTAAGTCGGCTACGTTGCTCTATAA
GCCAAACAGAAACACGAGATTTGAACTACAAAATATTATTTAAAATTTAGTACCATCACA
ACACTGTTAGAAGTCTAGAAAGGAGACATCATCAGCAACAATAATGCGGTCACATTAATC
TATTAATTGACCGGGCAACTAAGTGAATGATACATTTCTTTTTCACGTTCATTTTGATTT
GTTGATTTTACTCAGGTAAGGCGTTTCAGTGAGTAATTATCATAAATCATCAAACCAATT
CATCACACCAAGTTGATAGTTTTAATACGTCGGTTCTTAGATCTGCGGATATTAATTTTT
CCATGTAACTGTTTCCATCACCAGTCTTTACTGTCCTGACATATGGAACGGCCAGACAAT
ATACCTGGCTAAGTTGTCTGGGATCGGTGCCGTGGTAATTTATTACGTAAACGAAGTGCT
TTGTTTTACAAAAACCAACCGCTTCGATGATGTACGAGTGACTTTCTTCACGTTAAATAC
GTGATGAGCGAGATGATATTAACACCAACGCTGCATAACGTCGGCGGCCTTCAAAGAACT
CGGTAGCTC
>gnl|Apo_MPI_JGI_Genos_N|355 cDNA; Alvinella pompejana; LEN=622
TCCAGAGACTTGATGACACCGACCCAGCCAGTCCTAAGTCTGTGTTTAAATCTACCCTAA
GTCAAGCCTACCTAGACTTACAGAGCCTACCATGTGGTGAGTTCTACCTGGTACTACAGT
GGCTTGTTGTCAATGGTTGGACCCACCCTATCCTACAGGACATGATGAAAGGCTCAGACA
TAGAGGAAGACAAAGTTCAAACATACTTGAGTAGTGGTGAGTATCCAGAGATATTTCGTC
TACGTGTTGACATGCTGATGGAGAATGGATGTGATGACTTTGCTCTGAACTTGGCTACTT
GGTGTACAAAGAGCCCAGTATTTCAATCAGACCCCTACATACGTTCCGCACAATTACTAC
TGCTTATAAAAATGAATAGACAGGAAGAGTTCCACAATGCTTGTTGGCAGATCTGGCAGT
TCCAGTGCTGTTTGTCACTGCGCATCCTCAAGGTCATCCTTAGTAAAGGTCATGAAGAAG
ATAAACGTCCTTTGTTGACATTGACTCAGACCTTCCTTGTACATGATTGGATGAAGCCGG
ACAAATACTGCTGTACTGAGCCACTGCTGAAGTTCTGGTTGTCGCTGGAGAGAGAACAGG
AACCAAATGCTGACATATTCAT
>gnl|Apo_MPI_JGI_Genos_N|356 cDNA; Alvinella pompejana; LEN=463
AGTACGCGGGAGCATATTTAGGTGGAGACGAAACTAAAGAGATGTTAACTAGAATCTATG
GTATTGCATTTGCCGATAAAGATTCTCTAAAAGCCCATTTGAAAATGGTAGAAGAGGCAA
AAAAACGAGACCATCGAAAGATAGGTAGCGAGATGGAACTATTTATGTTCGATGAAAATT
CGGGAGCAGGATTACCATTTTGGATGCCAAAAGGGGCAAGAATTCGGAATAGATTAGAGA
GTATCCTACATGAAGCACATAGAAAAAGAGGTTATGAACCTGTTAGAGGACCATCAATAT
TAAAAGCCAATATGTGGCGAACGAGTGGTCATTACGCCTGTTACGGTGAAAATATGTATC
TTACCATGATAGACGGCGAGGAATATGGAATAAAACCCATGAACTGCATAGGACATATTC
AGATATTCAAACAGAGAGGGAAGAGTTATAGGGATTTACCGCT
>gnl|Apo_MPI_JGI_Genos_N|357 cDNA; Alvinella pompejana; LEN=236
GTGTGAAGGATTACCGTCTTGACGGGTTCACGTGATCACCCGAAGCGGGTTACTGGGTAG
ATTATCAGAAGATCGAGGTAATTCTGGCCGTTCGGTCGGCGATTCCCTGGTCGCTGGAGA
CGGATTTTGTGGTTGTCGTAGTCGTTTGAAGACATCGCCAACTTGGATCAAGCAATGTCA
CGTAACCGTTTCTACGCTGCTGGCTGGTTCGACAGGAAATGTATCATTACCTTTCT
>gnl|Apo_MPI_JGI_Genos_N|358 cDNA; Alvinella pompejana; LEN=385
AGCACTGGACGAGACGGTCGTACTGGAGGAACGGGCGCCACGGGCAGACAAGGTCAGACG
GGTAGCACCGGAATGACTGGTCCGCGTGGTCTAACAGGCGCCACTGGATTAATCGGCCCA
CAAGGACTTATGGGAGCCTCAGGAGCCACTGGTGCAGCTGGCCGAGATGGTGCCACTGGT
GCCACGGGAAGAGCTGGTCTAACTGGTTCTACAGGTGCCACTGGACGAACCGGCGCCACT
GGACGGCCAGGATATACCGGTAGCACGGGAAGAAGTGGTGCAACCGGATTCACAGGTCCA
CAAGGAAAATCTGGCGCAACAGGAGCAACTGGGCAGCGTGGTCTGGATGGTAGCACGGGC
TCCACAGGATCGACAGGTGCCACAG
>gnl|Apo_MPI_JGI_Genos_N|359 cDNA; Alvinella pompejana; LEN=202
GCAGAGTACGCGGGGGAGAGAAAAATCGCATAGCTTTAGCCCTACTATTTACCAAAAAGG
TGGATTGTCTAATATTGGATGAGCCTACCAATGACTTGGATATTCAGACCATAAATATAC
TTGAAGAGAAATTGATAAATTTTCAGGGAGCTTTAATATTTGTGAGCCATGATAGGTACT
TTATCGATAAGATAGCTTCAAA
>gnl|Apo_MPI_JGI_Genos_N|360 cDNA; Alvinella pompejana; LEN=537
ACGCAGAGTACGCGGGAAACGATAGCAAATGATAGAACCGATTTCCGGCAACAACGGTCA
ATCATTATCTCGGCCGACTGTTCTAGGACCGTGGAGAGTAACGAGAAATATGCATTAAAA
TTTGTTGTTGCATTATGTCAAGATACAAAGAGTTAATATAATGTTTATAAATTATACTTG
TGAAAAAGATAAAAAATTCAAGTATATGGTGATTGGGCCAGTTTGATAAATAGTTATGCA
TACAGTACCATAATCTAGAAACTGGTAAATAAAGATACCCACAATGTGTCTATAATGTGT
CTAGTAAAATCCTTTAAGATATGCACTACCACAAAGGACTAAATAATGTGTGTAAATTTG
TAAGCTTTGCTTTGCCATAAGTGGTTATGATTATTATGCATTTCTGGCGTTTGTTATATT
GATACATATATCACTTGAACGATTTATACTAATTTAATGTATTATATGTAATGCGTTCGG
CATGGCATTACTGTGATCATTCCATTTGGTTGGTCTCCGAAACGGACAGAGAACGAG
>gnl|Apo_MPI_JGI_Genos_N|361 cDNA; Alvinella pompejana; LEN=239
CACACACACACACACACATACGTGAGTCCAGACGATGTTCGTCCTGTCACCCAGTCTGAT
GTATGAAGGCTAGCTGACTACGGCCTTCGATCTTCGATAGATTAGGTTAAACGTCGGTTT
GTTTTCCCTGACTGAGGGCAATGGAATTAATTTCCGGTCTCTCGCTACCTGAAACTGACG
CCTGTCCTCATAGTCAGAGGTGGAATATTATCTGGGGGGGGCTCTGCGTTGATACCACT
>gnl|Apo_MPI_JGI_Genos_N|362 cDNA; Alvinella pompejana; LEN=283
AGAGCCCCCCCGTCATTGTTTGCGCTGTCTGCCAAGTGCCACGACCATCATATTACCAGG
GCTGATTACATCGGTCCCCGTCTCGGAGTATGTAAACACGACTGACGTCAAGTCTGCCTG
CCCCTGTGCTGATTGGTTAGTAAGCCACGGGACAGCGGACTGCGCTTCGCCGTGTTACCT
AATATCATGCATACACAATGCCGCTGTACATTTAATGTGTGTGGAGTAGCACCGGTTTAT
TGTGGTTAATTAATCAGCCAAGAGGACCTGACAATACGGACGG
>gnl|Apo_MPI_JGI_Genos_N|363 cDNA; Alvinella pompejana; LEN=221
GAACAGCTACCACAGAACATCACAAAGTAATACCAAGTTCTGGCTGTGGAGCTAACTCAT
GTCATGTCTAACTCGATTAAAAATAACTTGTTTATAAATAAGTGACATGCTGGGTGTACA
CACCGATCAAGCGTTTCTGGTTGACGAATCGCTTAATTATAAATCTTATAACATCAAACA
ACTTCTTGGTGCAGGCATATATAAACATGTTTAAATTCTTG
>gnl|Apo_MPI_JGI_Genos_N|364 cDNA; Alvinella pompejana; LEN=309
AAGCATGCAGCCTTCTGAAGCAGACCAAACCAATATTGAAACGATTTAAAATTTAAATCT
AAATCTTTGGCCCGAGGAGGGCTGGCGTTTTCGGCAAATGCAAATATGACGAGCCTGTCG
CCGCGTCCTGGGTGAGCTCTGTCTGGCTTAAATTGAAAACAAGGCGTTGTGTAACTAAGT
TAATTTGCATACGTCGTAAGCAACAGTACCAGCGTCTTATCCAGCTCCTACCAGCTCCCA
CGGGACGCGAACGCACGAACACACCAATACACAGAGCCACAAGCGAACAGCCATCGCACA
CACACGTAC
>gnl|Apo_MPI_JGI_Genos_N|365 cDNA; Alvinella pompejana; LEN=226
GCCATTCGAGCCCGACTTCCTGTTGAGAGGGCCGGGGATTTATTCATTAGAATAATTTCG
TTACACGTTTACAGGAAAATAAATTTACTCCTGACAGGTTCTTTTGTCGGCGTGCGTGGG
AATGTTATTCATCTGTGCTGAAATGTTTTGCCAAATTAAATGACTTGCAGCGAGAAATTT
GTTCCGTTCGCCAAACCTGCTCATTTTCCGTGTGTGTGTGTGTGTG
>gnl|Apo_MPI_JGI_Genos_N|366 cDNA; Alvinella pompejana; LEN=857
TAGGTGTTGTCCAAGGACGAGGGTCTGCAATGAATCTAATCTGTCGACCAGGGAATGAGT
TGACGCCCGACAGAGAGATGTTTGTCTCCCACGGACATAGGAAGAATCAAATAAGAAGTA
ATCAAACGACAAGCTGACAGGACAAGGCAGCAGCACCAAAGAGGCTTCTTCGCATAGACC
ACGTCTCGGCGCGACTGACTCGACGATTTGTAATGACTTCCCCGGACGACATTTTTAGAG
GTGCCGTGTGTGGTCACATCACGAATGAGCCAGTTGAGTTACGGCGTCCTGCCTCAGTCG
GCCAAATCGAGGATATAACTGTGAAGGATCCAAGCGAGGCACGTGTCTTATGGTTCAACT
GCCTCCGTGGCTCAGAAAGCACTGTACAGATCCATTCTTGCCACTGACAGCCGCAGTCAT
AAATCGATCAATGGCCAAAGGAGCAAGGCCTGAGGCCAAGAATCCTAGCTCCATCGTCGA
GGAAGGTTAAGACGGAGAAACAATATACGACGACGTATTATCGATTGCAAAACCAAGCCT
TCTGGTTAAGGCTCATGGAATAAGTTATGGCGGGATGCACAGTAGATCACATGCAGGGAA
ATGGTCTTCATGAGACGTTTCAATCTGTTTACGAGAAAGTTCGTCAAGCCGAGACAGCCT
CATTGAAAGCCGAAGTGAATTCGCTTATGACGTTAATGAAGGGCCGTAGTTGTATTGACC
ATGCTTGTATCATCTGCAGCTTTTTATGCAATAGATCACTGCAGAGTAGCAAGACATACA
GTCTCTTATCGAGCCGCTGACCTTAACTGTCAAATGGCATGGCTCGATAAGAGACTGTAT
GTCCCGCGTACTCTGCG
>gnl|Apo_MPI_JGI_Genos_N|367 cDNA; Alvinella pompejana; LEN=373
CCCGCCGACAAAAGTCGGTCAATGGCCACAGAATAATAGAAATGAAATAACCAGGAAACG
GATAGTTGTACGACCCTTCATCCGGTCAGGGGGTGAATTTGATGGGTCGGGTCAGACGAC
TGCCCCATTTCGATGCGTAATTTGTTCTTCGGCTTGGAAACAACCACCCGTTAAGGTCAT
TAGAAACGGAAAGAGTTCGTTTGGGGGATGACGGGAGCTGGGCTGTGGTTTAGTTCAGTG
GTAGAGTGTTCACACGTGTGTCACTGACGCTAGAGTTCGGAGACCAGGTAGGGATTTACA
CAGGCCACATTCTGGGAGTCCTCCATGTCAGCGTGCGTCATTCCGTGCTCTGCGTTGATA
CCANNNNNNNNNN
>gnl|Apo_MPI_JGI_Genos_N|368 cDNA; Alvinella pompejana; LEN=416
ACCGACCGACCGACCGACCGACTTAAGAAACAAACCAACAAACAAGCCAACCAAGCGATG
TTTATCTTCATATAGAATGGCGCAGCCAGTAAACATCCAGACCCTCGTTTACTGGCTGAT
ACTCGACTGTCTACCTCTGCTCACATACCCACATAACCACAGACTTGCTAAACATCAGAC
GTGAGTTTGACACGTGACACCTCCACGTGTCAAAGTGTTCTATGTCTGATGAGTCACACC
GAGTTGATATCTGGGCTAGCGGAACATTAGACCTCCCCATTTTTCAGCACTGGCCGATAC
AGATCCAATCTTATTCCCAATCTGGAGAGTGTGCTCTATCGACCACTGATACTTTCAGTC
TGACGCTTTCAGTCAGACATTTTCAGCCTGACACTTTCAGCCCGACACTTTCAGCC
>gnl|Apo_MPI_JGI_Genos_N|369 cDNA; Alvinella pompejana; LEN=330
AGAGAGACTTCAGTGACACGGACTAGAATCTATACACCGGCACAGACGTGTTCCGTGTTC
AGCTGGACGAGTTTGTACAAGCCGGAGTATCAAGGGACGAACGGAGAAGGGCCGATTCGC
GTGGTGACGTCCGGTTTGGTCGCTTTCGACTGGGCACGGTTGGATCGATTTAAGGGGAAT
TGGTTCCAGCCAAACAGCAAGCACGAACAAACACACGCACACACACAAACGCAGAAATAC
GCGTGCACGCACACATAAGCAAGCAGAAGCACACGTGGGCACACACACACACACACTATA
TTTGCACACAGGCTCACACACGTACTCTGC
>gnl|Apo_MPI_JGI_Genos_N|370 cDNA; Alvinella pompejana; LEN=247
CAGATGTGGTAAGTCAAGAATCAGGACGTAACAGTGATGACATGATATACGATGATGACT
GGGACACGTACAATTTGGAATGGCTCTTTGATCCTGATAGGACAGATCACCTGTCCATCG
AAGATCAATTGAAGCTCTATCAGCAGCGAGATCTACGAAAGACGAAAGTTTATAAATATG
CTAGTAGGATTTGGGGGGCTCCAAAGAGTAGAAAGAGGGTGATCTATGCCTACTCCAGTA
GTCCACA
>gnl|Apo_MPI_JGI_Genos_N|371 cDNA; Alvinella pompejana; LEN=432
ATTTTTAATATAGGGGCGCATGCGCAAGCCGAACTACGTAAATATTTTACGATCGACAAA
TGACAATAAACCAGAACCCAGATCAAAGGAGGTTTTCCCATTTAAAATACACCCACACCT
TGTATATGGACAGGTAACCAGAACACAAACACATAACAGGCACACATGATTGAAAATTGG
ATCAGGAAAACTCATTTAGCAGTAATGTACGTTCTGTTTGCCGCTCTCTCGCTCGCTTTT
TCTGCCGTGAAGTACGAACGAATTACCACCAACTGCAATGTCTGACGTAATGAAATTATA
ATCAATGCTTACATTTGTGTGAATGCGTATTTAAAAAAAAGGCTCGATGATCAAAGCGCA
CGGAGACAATTTCAGCACGATGCGCGTATAGGACGTACAGTGTGGGTCAGTTGTGCACGT
TTGCACGCGTCG
>gnl|Apo_MPI_JGI_Genos_N|372 cDNA; Alvinella pompejana; LEN=235
ATCATCTCAGTAAAACAAAAGCATTACACAAATGTTCTTCTCATATTCCATAAAACCAAA
AATGTCCCAGTTTTGAAGAAAAAACCCATTCGTATTAATGTTGGCACTCAATTTCGTAAC
TACAACACTTGCTTTCTCTTTGTCACATCATGATTTACATGTTATTGTATAAGCTCTGTT
ACCAGGCTAAATATTTAACTGCCAGCAGATAACCGGGATCCAAATGTATACTAAT
>gnl|Apo_MPI_JGI_Genos_N|373 cDNA; Alvinella pompejana; LEN=446
CCAGTAACCTCTGTACACTATATGTACATTTAAATTCCTACGTACCTGGTGTATGCAAGG
TGTATGCCCATTGTATACGGGGTGCCAGTTGTATATGATGTGTATACATGATGCTAAGTG
CATTATATCAGGTATACATAGCGCGTTAGAGGGATAAGACACATACAGTGACACGGACGC
ACATTTGTCTAATGGTTATTAGCCTAAATGTGGGAAATTCCACCGGACTGGAATTTCCGC
ATTAAGAATTGGGTAAGAGGTACCAGCAGTTGCTAACAGGCTAACCGATCTCATACAACG
CCGTAATACGTCACGCATAACAGTATAACGCATCACGTCGCCAGTACATCGAGCTGTCGT
CACCATTTTATAAATGTAATCTGTCACTATTCGTTCCTGCATTGCTTCCAGCTTAACAGG
ACACGTCCGCTAGGGGCGCCACAATA
>gnl|Apo_MPI_JGI_Genos_N|374 cDNA; Alvinella pompejana; LEN=209
ATTCGCTTTGTTGGCAGTTTACTGCCAAATACCAACCACCTAAGTCACGGCCATAAAGCA
TCCTACAATATTTCCAACATTCCTTCGAGGATATTGAAATTTAACGCAGTGCCTAATGTT
TTCAGCGCGCTAATCTTCAATTACGATCTCTACTCTCTACGGGACGGTTAGCTTTAATTT
CTTTGACCAATGCCGATCGCTTGTTTGTC
>gnl|Apo_MPI_JGI_Genos_N|375 cDNA; Alvinella pompejana; LEN=999
TGGTATCAACGCAGAGTATCTCTTCCTCGCGTGTTAAATATACAGACCGCTTTTTCATTT
CGAAGTAGAGATCACCGATGAGTTTTTCTCCAAAATTATTTCGCTTACCTTCTAGTGGCA
TAGCTAACATACAAGCTTCAAAGGTGTGTCTTTAACCTCGGCTGTCTATTTTTAGCAGCA
GATCGCTTACGTTCCGGATTTAGACTAGCGGTTTGGTTTTTATCACACAGCTATCGAGTT
TAGATATCGTTTGTTTTTTAAATAATTTACTGGAGGGCTCCGTCCTTTCAAATTAAGGGC
TATTTCTGAGTCTGTCGAAAAATCATGCAATTCGTGAACAAAAAATTGATATCTCCTGTG
TCGCTGTCGTGATCCAGGGTTGGTGAAAAGGCTCTCTTTTTGTATTAGTGGACCGAGTCA
AAGTATTGTAATTGTATTTCGGTGATTTACTTGATCCACAGACTGCACGGCTGTGTTTTC
TAGCACACTGTGATCGATTGAATGATCCCATCTGTAATGTAGCAGCACACTTGTCACTTG
AAATTAAATTAATTTTTGTTTACTCTTGACTACATTAGCCACACACACACACACACGTGC
GTTGTCTGTAATAGGCTGGGGTCAAGTGGCTTATCGACTTCAACGTACGATCACAATAAA
GCATGCCAATCTGTATAATTCCTTAAGAGTATAATTCCATTTTCAATGTAGCAAAGGCCC
AGACATTTAATCGTATTTACATTTTAGCAATATCTCTTACGAGAAGCAAGTGGCTTGTTA
AGTTTCTTCCGAATTCTTTCATAAATGTTTTGAGGAAAGCAACATTTCATTGCATCCTGG
AAGAAACGGCCATGGTAATAGAAGTATGCTTTAATTACATGACATCATTAGACGATAGGA
GACTTTTTTGAAGCAGAGTGGCATGTAAAGCAGATTTGGTAAAATCATTTTACTAATCCA
GCTGTTAGATGATGTAAGATTTGCCCGCGTACTCTGCGT
>gnl|Apo_MPI_JGI_Genos_N|376 cDNA; Alvinella pompejana; LEN=1350
GCGGGTATCTGGCTGAGGGACGAGAGATCATTTAACGCTCCGAGGTGGCGCATTTAAGAC
GCCGCAGGTGACACGGAGCTTCCAGCACAACCGGCGCCTCTCACCTGAAGATGATTAATT
CCTTCAGTGACTGAAACTGATTGTCGGCGAGTAAGCCCAGACGCGTTCAATTTGAAGAAC
GAACATCGGATGTGGGGCTTGTTTTTGCAAAATTGCAACTGACCGTTTTCACCTGTTGTG
TATCAAGTCGTCGTAAAACGTCCTGTTTGCTTACTAGAGTAGGCAATTATTTTGAATTCA
GCCGGCTGTCGGGTGCCTACCCCTTCTGGCCGGGCGTATTATGTTTCAAATCTCATCATC
AGCCAGAAGCAGACATGTGACCGATCCTAAATTGCATAATAAATAGACCTATTACGGCCG
CCGTCAAGTATTTAGACGCATCCAATCACCATCAGGCACAAAAATCGCCTCTCCATTAAT
CAGCGTATGACAGAATCCAGGTACACCGACGTCAGATGTAATAATCTATATTTCCAAGAA
CTTATTGTCACTAAACTCATTATGACCGCCCACGTCACAGTATGGTTAGAACGTCATGTT
GGCCTATTGACGGCTGATCAAATATAAACACATCGGACCGAACTCCGATAGAAGTCGGAT
TGGAATGGCGCGTTATGCAGATGCACCACCACCCCCCCACACATACGCACATAGTAGCTG
GCAGTCGTCACACATTAATCGTCGGAAGGCGGTCGGAATTCGAAATTCTTATTAAATATT
TCTGCTATTTAGGGACGGCGCACGGCAAATGTAGAGCGCTGAATGTAGGACAGATTTATT
ACCAACAGACAGCCGTACACGCGACATCATCAAAGCAAATGGATGCCAACAGAACAGACC
TCGGTAACTACGCCTCTAGCATGTTTAACATACTGCACGTCTTGAAAATTAGCTTAGTTA
ACCACTGATTCAGTTTCCACTTGAAATGGTGTTCAACAAACAGATTCCTGACTTGGTTCC
TTGTGTGGAACGCCGGCCTTTCTTAGAGCGAATTATCCGGTGCCAAGTCGAATACTTTAC
ATAGTCGTTTTCCTTCAAGACTAGTTTGAGTTGAAGCAGGACAAAGATGAAGCTCTGCTT
GAAAAAAAAGAAGCAAACGAAAGAAAGAAAGAAAGAAAACAGCCGGAAAAGCACCGGCCA
ATAATCAGCATTCCGAACCCGTGCCACTGCATACAGAGGCTCTTTCCGTGATTTGAGCTT
TAGAAGCCATAGCTGGTGGCATTTAAAACGACCGATGGTCTGTCCGTTTCGCACGGGCTT
GCTGTCGGTGTAGAAGTACTCGTGTTTCTC
>gnl|Apo_MPI_JGI_Genos_N|377 cDNA; Alvinella pompejana; LEN=349
ACCAGCTGTACCAGAGCCAGCTGACTTGTTACCTTGGAATTCATAACAACATCGATGGTT
TGAACATCTCTTTCTCTCTCCACACAGTGTTTTGCGGATGGCCTAATTCTACTCCCAGAT
ATGGTGGTAATAGTGAGAGCTTACGTGTCAAACGGTTCGGTTTGGATTGAATCTTAGTTA
ACAACGGAACGGGGCTTCGATTTCTTGTCCACACTCAAACACTTTAACCATCTGGGCGCG
ACATAAACCTTATACATGTTTGAAGATCACATACACACACGAACACGCATATTATCCATT
AATCGGGTACTAGATATGATTCGATCACCGAGAAATTGGTCCCTGTAAA
>gnl|Apo_MPI_JGI_Genos_N|378 cDNA; Alvinella pompejana; LEN=524
TTAATAGGACGTGGAATTGAGTCCCCGCGTGTGTGTGGTTCATTTGTTATGCACCGGACG
CCTACGGTACGGCGCCGGGGAAGGCGGTGCAAATAGATGGCTTCTGTTCGAGCTGAAGAC
CAATATTTTGTAAATGTTAACTGCCAGTCCAAATGGAGACGTAGTGGAATGCACACCGGT
GCGCGCAAACAAAGAAGCTGGATGATTCATTTTATCAGATGAGTCATGATAGTTTTGTGT
CAAAGAATCGACGCAGTGCGCTGTCATGTTATAACCTCCTGCTGGCATTATGGCAAGTTT
CAGACGGTGCAACGTCAGTGCTTAGTATTACACTTTTATAATAATATCTTGGGTAATTTT
GAGCCAGTTGATATTAGAGTTTAATTTGGGGGTCTAGCGTTTGGCTGTCGTGACTAATAT
TAGTCAGGCTGGTGCAGTCCTGCCTGAAGATATCCTGATCCGGCATAAGTAAGAAAGGTT
AACGTAGGAAGTTGAATGCGAACCATGTCCCCGCGTACTCTGCG
>gnl|Apo_MPI_JGI_Genos_N|379 cDNA; Alvinella pompejana; LEN=204
CGTGGGGCGGTCTGTAACCGATCCGGGCGGCCCGTGGGCGTCTGCCGCCCTCGAGGTTAT
TAACTCGAGCAGTTCGTCCGGAATTGCGTTCCACCATCCGAAAATTTGCTTCTATTTTTC
CTCGCTTGCTCTCATCTCAGTCACTCCAGACCAGACAACTGTTGCCAATTTCAGACCTTC
ACTTCGGATCTCGGCAGCAACTGT
>gnl|Apo_MPI_JGI_Genos_N|380 cDNA; Alvinella pompejana; LEN=829
GGGATTGTTTTACTGCATTACAGTAACACCTGTCAACATTGTGACTAATGACGGACAAGC
AAATTCCCGTAAGAAGTCAATCAGTCGGTACGTGCGTCAAATTACAGTGGCCTATTGAGA
AACATCCCCAATTGAGTTGGTCGCATACAACAGATCCTACTGTATGCTGGCTCGAGCGTA
TCACAAGATAAGATACGAACGCTTTTCTGCATACGAACATGGCGTATTCTGCCAGTAAAT
ATTTACCAAACAGCGATCATATCAAAACGTCTATCTGCCTTGCAAGCTACTTATCGCAGG
GAGACGATAATAAAGATATTAAGAGTACAAAAACAAGTTGAAAAAACCAACAGAATGAAG
ACACCGTACGCAGCTATATAAGCCAGAACCAGAAACTGTCCTCTTGATTAGGAGGACGCT
ATCCGGCTTGATCCAGAATGAACAGCCCAGAGATCCGGATCAACAGTAAACAATAATTTG
TGTCAAGGTGAAATCCAGCGCCGGCTGATACTGGAGTGGTTGGAACGGAACAAAGGAACG
AGACGGACTGACGACCGACAAAATGAGCTCTACGAAAGAACATCATAAAAGTTTTCTGAG
AAATCGAACTGCTGTGGCTATTAAACCAGTGAAAGTCTAAGTGAGTAATGAAAGCAGCCA
ACATATAACATGTTACAACAAGCGAACGTTCCCGCTGTTCGGATCCGGAATCAGACAACC
AGATGTTTCAGGGCGACCACTTTACCATCGCTTCCATAACGTCAGTTAGCGGGACGATCC
AAAGGCACGTGTGTGCCAGCCCGTCCTACGTACTCTGCGTTGATACCAA
>gnl|Apo_MPI_JGI_Genos_N|381 cDNA; Alvinella pompejana; LEN=562
ATATACAGCGAACTGATGGTCGTGTACACTCCGCAGTCATCAGTGGAGTCAACCTAAACA
CACGTACTGTTACTGTTGAATGGTTTGAACATGGAGAAACCAAAGGCAAAGAGATTGAAG
TTGAAGCCATATATCAGCTTAATCCTGAACTTCTACCAGCTCCAGCAACTGATATTTTGG
ATCCCCAGAGAAATAACAATGCACTTACAGACACCCAGCCTCCTCCATCATCAAAGGACA
CTGCAAGACGAGTTCGTCCTAGTTATATCCGGAATCCTGCAAACAATGAACAGAACGCCA
ACAGAGTTAATGGTTCTGATGATCTTGCAGGACATGATTCCCATCCAAGAAAACATGCAG
GCTCTCAATCATCCCAGCAGCTGACAGCTGCACGCAGGAAGTCCAGCTGCGTGAAGGAAG
TGGAGAAGATAAAGATGCGCAGGGAGGAACGTCGAGCAATGCAGCAGGCCATCAAGGAAC
AGATAGAGGAGGAGGTCGACAAGACAAGACCAAACTGGGAGTTTGAAATGATGATAAGGG
AATACAGAGAGTCATTAGATTA
>gnl|Apo_MPI_JGI_Genos_N|382 cDNA; Alvinella pompejana; LEN=427
CAATAAAAAGATACACATTTATCACATCAGGGAACCACCAGAAGGAATTCAAAGACTGCC
TAGGCTCATGGTCTATGTAATTAAAGTCATGTGGCAGTCATTCATGTTACTTTTAACACT
GTTATTGGTTAAAAAGCCAATGTACCTGTTGGTTCAGAATCCACCTGCCATACCTAGTCT
AGCTGTGTGCTGGCTTGTATCTGTTATAAGAAATATAAAATTTATCATAGATTGGCATAA
TTATGGTTACACTATACTACGCATGGCATTAGATGAAAACCATCCTTTTGTTAGATTTGC
CAAGTGGTATGAACAGTTCTTTGGTAAATTGTCTTATGCTAACATTTGTGTGTCAAGAGC
TATGAGAGATGACTTGAAGGCTAACTGGGATATAGAAGCTGTTATTATGTATGATAGACC
AGCAAGT
>gnl|Apo_MPI_JGI_Genos_N|383 cDNA; Alvinella pompejana; LEN=710
ACGCCGGACACGACTCGAAGTTAATTCCCGGCGCAACGGTGGCGCCACACCACGTGACGT
CATTCAACACGTAGCCAATCATAGTGTTCTCCAGAGTAAAGCCACGCCTTCCTTGGTCAG
CGTATTCTTGTGCGATGTCATAGGTGCCGGACCAAAAGACTTGCTAAACAAATCAACAAG
TTGTTATCGTGTAGTGCTTACCTTACGAATTCAATTCAGGTCACCCTTTGATTAAACCAA
ATTAAGATTTCGGTGTTAACGCTAATTGATCAACCGATCACGACTAGCACCACTTGAAAA
TAAGCTTGAATGGAAAACTTTTCATTATTAAAATTGCAATTATTTAGCTTACCGAGTCAG
GCGGCATTGTAATCATCGATTTTTCGACTACGGTGGCGTAGTGTTCAGGTTTTATTTCCC
TGCAAGCTGCTTTGTTTACAAAGACTCTGGCGAAGCTGTCAAAAATGTCATCACAATCGC
GATATCCTTCCTGGAATGCCTCTGGATTTATGAAAAGTTGATACTCCCAGCACCGTCCAA
TAAATATCTCTCGCAGCTGTTTGGTTGTGCCAACGCCTCTAGCGAGCATCAGACATTTCT
CTTGGTGCTGAGTATTGAAATCCTGGAAATACAGGCAGGTTTTCGTGCTGTGGTCCCACC
ACAGTCCGGTCGGACAGCACATTCTCACCGCATCCCCGCGTACTCTGCGT
>gnl|Apo_MPI_JGI_Genos_N|384 cDNA; Alvinella pompejana; LEN=439
TTGAGAAAAATCCAAGATTTTATCTGGTGTACTTCTGAAGTCGCCCGACTCCAGTCGGTT
TATCATCAGCGCTGCGTGTATGAGGCATATCTCATGTGTGTGTGTGTGATTTGTTTTAAG
ATACATACATTTGTGTTGTAATGTGTAACTGGTGCGCTGAATACAGCCGTGTTTTGAACA
CTTGTTTTCGCGCACCGAGCCATTTCTATTGACGTTTCGTGTATAAATTGGACTGTACGA
GATCATCTTGGACAACTGAATGTCCTGATCTGGCGCGTATCCGGAACGATCCAGAAGGTG
AAGGTAAATGACGTGTGAGGGAGAGTTGTCGATATCCGACCTCGACCGGGATTATCAAAG
TCAACCAGTCGGCGGGACGCTGTGACCGGGCAGAGGATGGTAGGACACGAGTTAGTGCCA
GAGATTTAAAAACAAACAC
>gnl|Apo_MPI_JGI_Genos_N|385 cDNA; Alvinella pompejana; LEN=386
TTTAGTCGAATTCCAACCGGAGGAATCGTTGCCATCTTCATTTGTCGAGTGTCCGCCAGA
TGGCGCCACTGCGTGCCTCCTGTTCCGTTATAAGCTTAGCAACGTCGGGGATCTCTCTCT
CTCTCTTACTATGAATGTGGCTATAAACTGTCCGTTCGGGATTCTCGTCCTTAAAATGGG
TACGAAAGGCACGGAGGTTGGTGTGAAATGAACTGTTGTTCTGCATGTCAAAGGTAGGTG
TCGCTGCTGTCGCTTGCTCCCTAACGCTTGCTTTGTGTGTGTGTGTGTGTGCTCACCTGT
TGTGTTGTGCCGGTGTAGTTTCGCTCTCATATAGTTTGCTCTGCCGTGGACAATACAACC
AGGTACGTACGTACCCGCGTACTCTG
>gnl|Apo_MPI_JGI_Genos_N|386 cDNA; Alvinella pompejana; LEN=325
TAGCCCGTTACTTCCTGACACCGACCTTGCCTGCGTGCTGCCGCTGCCCCCATAATCCCT
GGCCGTATCTGTGGCCCGTGTCATGAAGTGATGGCCGATGTGTACGAACGGGCTCCGCTC
TAAACATGCAGACATGTGATACGCGCTGGGCATTGTTCTGCCGTCGCGGCTGCTGTTACT
GAAAGAGCGAAAGAAAAAACTTTGGAGAGAAACACGTCCCTCTTACGGTGTGTGGGGTGG
GACGAGACGTGTTCTGCAGACGCCTGTTGCATGCGCACCGCCTCGTACCCTGTTATCGGC
CACCAGGTGTCGCTCTGGTCGCTAG
>gnl|Apo_MPI_JGI_Genos_N|387 cDNA; Alvinella pompejana; LEN=567
AGTGGTATCAACGCAGAGGTTGCTACCTCGACTCTGTCACTGTGGACAATTGATAGTTAT
TATTATTATTACTAACATAATTAATAAAATTACCAGTTGTGTTTCATACACATAAAATGT
ATCATATCATGAAACCACATTTATGTTCATTTCAGATTGTTCTTTAATTAAAGTGTACAC
TTCTTTTCTTTAGCAACAATTAGCATCATGAGATAAGAGATAAACATTCAAAAATGGTTT
GTCTTAAGAAATCCGGATTAAGTGAAACCAGTAAAATAGCAAACAGCATGACAACACAAC
TCACAGCTACAAACAGCATTCTGAGATCAATCCAGATACGTTCCACATTCTCATTGCCAT
CGCTGTAAACTTGTTTGTTCTTATCTTGCTTAACTCCACGTCTTTTTCTTCTTCTTCTTC
CATTTAAATATAAATTGATGGTGTTCGCCAAGTTCTCGGCCAGTATCTGTCTCATTTTAC
AGCTAATGATGCGAATACCCTCGTCGTCTTTACTGAAAAATGTCTCCTGATCGAGGCACA
GTGAATTCCTGCCCGCGTACTCTGCGT
>gnl|Apo_MPI_JGI_Genos_N|388 cDNA; Alvinella pompejana; LEN=205
TAACCGAATAGAATATAGATGGGAACTAATAATACTTTAGATTAAAGAGTTAACTTCATT
GTAGATACTCCTTGTAGATATTCCGGTAAGATATATAATGGGAAAATCACGAATGCATTA
AATACCGAACGTTACATCACAGACTTAATATCTTTAAAAGAAAGCTTACGTTCTGGTTAT
AACAAAAGTGTTAAATATATTTAGA
>gnl|Apo_MPI_JGI_Genos_N|389 cDNA; Alvinella pompejana; LEN=269
CAACGCAGAGTTAGCTTCCCGCTGGACTCTAACCTAGAGGACTTCGGTCAGCAACCCAAG
ACACCCTGCCACGAAAGGAAAAGAGAAGAAGGCAACATGCACAGGAACCTTCCCGACGGT
GACCGACCTAGAACCATTTAGTAAGAACCCGACGTTTAGCCCACCGCAGCTTAGCGATCA
ACCACCACATTCTTTTTCAGACGAACTCCGACCTAGACCGCTTCAGTCNNNNNNNNNNNN
NNNNNNNNNNNNNNNNNNNNNNNNNNATG
>gnl|Apo_MPI_JGI_Genos_N|390 cDNA; Alvinella pompejana; LEN=541
TTTTTTGTCTCAGAAGAAGTAAGTGCCTTCCGCTAAAGTTGTATTTAGTGCTTATCAAGA
ATAGTAATTATTATATGGAATGTAATTACTGAAGGCGTATTACCCTCTCTCCGTAACGCA
TGCTCGATATTTACTGGTTTATAGATATATGTAAGGACTACGTTATCCTAAATCTCCCCA
CTGACACATACGAAGCAGGAAAACGTCCACTGAAATGGAGCTATTGTAATGAAATGGAAG
TGGCTCTTAATGCTGGTCTTTACAGTAACATTTGACCATAAAACCATGCAGCTATGGGAA
TTTATATTACGCTTCTATAGCTTATAAAAGCACTCATGGGTATATACTTGCAAATGTAGC
TAAACGTCAGAAGCTCTAAGGGGTCCATCTAGAAAACATCATGACTACCCTTTTTCGAGT
TCAAATGTGTGCAAAGCAGTCAAATGTAAATAGTGTGACTTGACAATGTTCAATAAATAT
CATTATTGTGTATATCGCACTTTTTTCTATGTAATATGCAAATGCATGTTAATTACATTA
T
>gnl|Apo_MPI_JGI_Genos_N|391 cDNA; Alvinella pompejana; LEN=292
GTGTGTGTGTCAGCGTGGATACGCGTGTGTGTGTGTGTGTAGGACTGTTTGTCTCGATTT
ATATTTGTGTGCTGGTCTGAGTGTGTCGGTGTATGTGTATCTGTGTGTATGTCGGTTGGC
GCCTATCGGTGTGTGTGTGTGTGTCGGTTTGTGTTTATCCGTGTGTGCATGATGTGTTGA
TCTGTGTGCGGGTTTGTTGGACTGCTTGTGCGTTGATATGTGTGTGTGTGTGATGGTCTG
AGTATGTCAGATTGTGCGTATCGCTGTGTGTATGTATGTGTCTGTTCATCCA
>gnl|Apo_MPI_JGI_Genos_N|392 cDNA; Alvinella pompejana; LEN=436
TCGACTACTATCCGTGTGTTTTGTGTTGTGCGACTGACTGGGTCATTTCTCTTAGCGCTG
AATACATTCACATAAGGATTTCTTGCGTATTAAGAACAAAAATACACATAATAAAAGAAG
CAAATAATTAGACAGAGTTGTAAAGGTTTGTTGTTCAAGCCTGAATAAAGAAAGTATTAA
TATACACATCGCCAAAGGACACGCACATATATACATATATATAACAGAGTGTGCTGACCC
ACGCGTGTACCCGGATTCAATTCAGCCAGACTACATCCTGACAAGCGGTAAACAGGGTGA
GAGTTCTAGTCCACGTCTCCTAAGGCCTTCACCAGTTGTTGGCGGGCTTCAGCCTGTTCT
GAGCCAATTGGCCTCCTAGGACCAGCCGCTCCTCTCAGCCCAATTTCCCAGACCCAGGGG
ATGGCCCACCGCCCTC
>gnl|Apo_MPI_JGI_Genos_N|393 cDNA; Alvinella pompejana; LEN=218
CTCCGAAGCGAACCTTTACAAAGGGATCTGGCTTTTAGCGTCACGAGGACCAATCACATT
TAAGTGATACATCTAACAACGGTTCATCTGGTTTGTGCACAAAACACGGGTCTTACACTT
CCATAGAAAACAGGAGAATACTTTTCTTTCTTTCTTTTTTTATTAAGTTCTGGTCGACTT
TAACTGACTAATCCCGGTCGGTGTATGTGTACCTCTCC
>gnl|Apo_MPI_JGI_Genos_N|394 cDNA; Alvinella pompejana; LEN=953
GTACGCTGACAGCCTTCACCGGTCGCTGCCATGCCGGATTGTGATAGCGTTTAGAATGTC
CAGACTCTGCCGGCCAGGACGGCACTCTCTGGGTATCGGCAGCCTGGTTTAACACCGGAT
CTGGATCACAGAAGCTGATCTCTGTGATTTCGTGACGTGACACCCGATTTCAGGATGGAA
GCTGGTAACTGTTAAAGGCCATTCGGATGAAGATTTGCTGGACAAGTATTTTTCTTGCAA
AACAGAACGTTTTGTGAATCGGTTTCTATGAGAAATGAGATGCATTATGGGTGAGTATTG
CCTCTGTTTCTTGTATCGTAAGTATTTCAGACGAATTCACATACTTGATACCGAGTTTCT
TACCGAATCACGGCCACAGAAGTTAAATGCCGCAGCGATGGGATGTTCTCATTGTATCTT
AAGACCGTAAATTGCCAGTATTTAGTGTTGTGTAAACACAGAGCATCGGAGTGTGTAAAT
GGAACAATTGTTTCTCTCTGATCTGTTTAAACGACCTTACCCTGTACCACCTCACTTACA
GGTTATTACCAACGAACAATGTCTGTGTACGCTTGCGTGGTTTTACGCTAGAAATAAAGC
CAAGCGATATGCGTGTACTCAATACTTTTAACATTAGTCACTCGAATTAAGCACATGAGC
TTAACTCTGCCTGGAACGAGTATGAAAATATATGAAAGAAACGATACAGTCACCAGGAAT
ATAGGCATATGTTAGTATTGTTATGTAAGTCGAGGCGTGCCATTATAAGAATTACAATCT
TTTACGGTTTGGGCTACACAAGGATCACGATAAGGCTCAGTAATAATATCTAAACGAGCC
ATCGCAGTTCCTGAGCACAGTTATCACGAGTAATCATTGGTCTTAAATAGGATCGCCCGC
ATCCACACAAAAACAGCATCCTGCTGTTTTGTACGATAAGCCACTTTGTACAA
>gnl|Apo_MPI_JGI_Genos_N|395 cDNA; Alvinella pompejana; LEN=231
GATGAAGCGTGACCCGCATGTCCACTCGAACACGTCGACTGGGGAAGTGTATCAGCTCAA
ACCTAGTAATCCACATATTATTACTTAACTCGATTTACAGCGATTTACTTCACATATACC
ACAACGTGTACAGCACAAGTTCGAATTAGCCAATATCGCGGGAGTGTATATTGACTGTCA
CTTCGAATAAAGCAGCGTGTTCAATTCATGACCCGTACTCTGCGTTGATAC
>gnl|Apo_MPI_JGI_Genos_N|396 cDNA; Alvinella pompejana; LEN=451
TGCTTTTTCAGTTAAATCAATTCCATATTTATTTAGTGCATCAAGATTTTCATCAGCACT
TTTGCTTTCAATCTTTTTATCTCCTCTTATTGCTTCAAGAGTCTTTTTAAGCTCCATTAA
ATCAACATATTTACCTAATGTGTCTCTAATAAATGGCTCATTTAAGTTTGCAATAATCCA
AGTATCAACTGATAGATACTTATCTCCATTTGCAGCCATCTGCCCTTCAGCATTCTGTAG
ACTTCTTACAGTATTTTGTGATAACTTAATATTCTCTTTTGTAACAGTTGATACAGTTGG
GAGTCTTTTTGCTTGAGATGCAACATCAAGCTCAATTGCAGCTTTATCAACTCCCATCTT
ATTTAATACCTGATTCAAAATAGAATCAGAATTTGTTAATTGAGCCCATATAATATGGAT
AGGCTCAACTTCTGGATTTTTATTATGTAGT
>gnl|Apo_MPI_JGI_Genos_N|397 cDNA; Alvinella pompejana; LEN=704
ATAAATGATTGCACTGTGATCAGTGAGTACGTAAGGATACTCACACGTTGATAGAGGTAC
AGCGTTACGCACACATACTCACGTCGATTTGTTAGCAACGCTACTCACATGTCAAGCCAT
TCGTAATACTCACGCCTCAATACGTACGTAATGACTTTCTCCCATCAATACACACTTTTG
GATACTCACCATCTAGCACGTACGTAATGATACTCTCACATTAACACGCCAGAAAAGATA
CTCAGTCGTCAACACCTACGTAAGGATACTCATAAATCAATGCGTTCGTAATGATACTCA
TAAATACTCGTACTTAGTAACTGTCCGTACCTCAGCCTGAACGCTAAAAACAGTCTTGTC
CAAACAAAAATATTCAAATATGCACAGTATTTTTTCCCTTTCTAATATTAAAAAGGCATT
AAGCTGTCTGCAGACAAATTAAATGGATGAAATAGAATTTTTTTTATAAATACTTAATGA
TCTTGTTAAATACAACGGGATGTTAGGACAATTGTGTAATAATGCCTTTCTTAAGATACA
ACTTTATCGAGGAGGAAAAAATCTTGTTTGCTTGTTTGTCTTCTGTGGCGTGGTTTCAGA
TGGCTACATGTTTCGGTGGACGACCGATCGGTTAAGAGTGGTACGACGTGGTTAGCGGGC
GGCACTTACAGCTGTGACGTCACTTCCTGGTTAAGCTGCCGCCC
>gnl|Apo_MPI_JGI_Genos_N|398 cDNA; Alvinella pompejana; LEN=715
GTATCAACGCAGAGTACGCGACCGGATAATTAGCAAAGGCACCCCCCGCCCACTCCATCG
GCGCTTGAGCTCGCCTGCATTAAAAACCAGAAAAGCGTTGTTCTGGTTTCCGGTTCTTGC
CGGATGACCGAACAGTCTAGACAGCGGCCCGTCAGTCAAGCTTGTCCCAGGGGAGACCCA
CCCTAAACAGCTCGTAAAACAGACAAACGTAATCGTGTTTGGTTGACTGCTAGATCAAAG
CAATTTGGCGTCAAGTATCGATTTGATGGCGAGATTACCTTCTGCTGTTGTAATTAATTT
TGTTTTAGTGAACAGTTTTGCATTCGACTGCTACGGGCGTAGGCAATATTTTAATGTCAT
CATGACGTTCTGAAAATCGTTACGAGGATTGATGAGACTGTTCCAGCGTCGTCAGTTAGA
CGAATCAGGACAAAACCAAACAAGAAAAGGAAGAGTTTTCGGCTTTGTTTGCCGAGTATT
GACAACGCATATAGTATTACATCAGGCCGCATCGATTGTTTAATGGTTCGGCCGTTATTG
GTTCATTGGTTGATTAGTTCGGGCGGTCATTCGGTCGATCAATCAGCGTGTGTGTCGACA
GGTTAGTTTGTCTGATGTCGGTTGGTCGTGTGATCATCTGTTTATGTTTTGGTTGGTCGG
TTTTTCGTCGGTCAATCGGTCAGTTGATATTTGTCTGTGTCTGTCCGTCCGTCCG
>gnl|Apo_MPI_JGI_Genos_N|399 cDNA; Alvinella pompejana; LEN=721
ACAACTGCAAGCCACCTGTACAGGCTCCAGCAACCCTGATGTCTTTGTACAGTGGACAGA
GAGAAGTCATCTATGGCTTTGTGCCAAACTGCACGATGGCTGTTTTGAAGGCAGAAGTCA
ATGAAAGAGAAGTGTCAACTATGGTCTCGACATCAGAGCTCAGCATTACAACAGGAAAGA
TCTTGCACACTTTGACTGCACGAGCAATCATTTGTGACTGGCAGAATGGATTGTTGGCAG
AAGACAAGATCAAACACGAGATGATAAAGGATTCTAATAAAGATAACATCATTGAACTGA
GTATGGAGTATTCTATTGTTACACCTTTAACAAGCTTCGTGGCCGTAGAAGAACGAAGCA
AGGACGAGACATTTACTCTTAAGTCAGTGATGCCGAAGCTCGTGTCCAATCATGATGTTG
ACATTTTGCCTTACCTCAGCTGGCAGGTTACTGTTCAGGAAGAAAAGCCCATAGATGAGC
AGGTGGTTGACATGCTAGATAAGGCTGCTATTATTGAGACCTACTCGATCGTTGAGGCTT
CAAGAATTTACGAAGAGGTGGAGAAGTTGCTGGCACAGCTGGTGAAACTTGACAAGGATG
TAACAGACATTGTGGAAAGGCTTCCCGACAAATTACACACGTCCTATCTGCTCACCAAGA
GGAAGGAGACGAAAGCAAAGTGTGAAACCATCCGTCCGCGCGGAGCATCGTCTGTTTTTA
G
>gnl|Apo_MPI_JGI_Genos_N|400 cDNA; Alvinella pompejana; LEN=505
AACACACACACACACACACCTCATGATAAACAAACAAATACACACACACGCACGCATCTC
ATCACAAACACCTCATCACGTCTAAAACACACATAAACTTCAACATTCAACGCACACAGA
AATCACACACAAAGACAGAACATCGCCCGTCAGAACTGAAATCAATCTGTAATCTTCAAT
CAAAAATGTTCGTTTTAGTTACTGATTGGTTTGGTGACTGAGATACATGTTTGTCGGTCT
TTCAAGCAGGTATACCATTTTAATTGTTTTTCGACAAAAGAAAATTAAATTCTAACATTT
CTATGCGAACGTCCAGCGAGATACATTACAATCTTGTAGCGTACTTGGCATTACACTAGA
TCGATCAATGTCCGCCCTTAAACGTGCACACCGAAGACGGCACTCGTACGAGAGACTTTC
ACTTCCACGCGGAGAGGACGTCAGGGATTCGGCGGTCGGTGAACACAGAGCCCAGTCGGT
CGCTTAATACAGGCGTACTCTGCGT
>gnl|Apo_MPI_JGI_Genos_N|401 cDNA; Alvinella pompejana; LEN=717
AGCCGAGTCGCCGCTTATTTGTACACACAGAGGATGTCTGTATCGAGCGACAGAGTCTAA
GGACAAACAGGCCGGCTTCTTGGAATTAAGACGCGCGCCGAAACGACGTCCTGTTACCGA
TCACATGCCCGACCACGTGATGGTAATGTGACTTGACAGAGCGGGTCACGTGTCATTTAG
ATCCAGAGCGATCGTAAATAACAGAGCCGGCCATATGGGGCCGATTTCAGCAGACACCGT
GACTCGGCGATAAACTCCCAGTCGCTGATAGTAATCACGACACGACATTGTTAGCTAACT
GAACCACTGTGTCGATTTCATTGTGTCATTCCAACCGCTGCGTGTTTATCAGCGGGGTTA
AGAGGTCTTACTTCACAATAACAAGGATGTCCCACCTATAAATAAATAAATAAACTTTTC
TCTTTAAATTAAAAGGTTGCTTCTTTCATTGTGATTTATCGTAGTAGTGATGCTACGGGT
ATACCAGTGGTTCAGGGGTCGTGTTTCAGAGGTGATCTTCTTGCCTGTGGTGATTTGATT
GTGGCCTTTCTAATGCGGCCAGATTGCCCAGATGCCAGACATCGTTTCACCTAGAACTCC
GCCAGTCGTGGATTGTCTTCTCTTAAGACCCGGTCTTTAATTAATGCCAGCGATCACCGA
TGCAATGCGGGATCTTGTTATAGGCACTGTACTCTGCGTTGATACCNNNNNNNNNNT
>gnl|Apo_MPI_JGI_Genos_N|402 cDNA; Alvinella pompejana; LEN=239
CACTGAGATAGAGCCACATGGAATCAATGTTAGTCTATAGCAGCACTTGATCAAAGCAGT
TTAACTGTGATAACACACACATATGAACTGACTTTATTTCAAGTACATCTTTAATCTGAC
TAAAGTTTAATCCTGCTGGTCACATGTGGTTGCTGGTGGAATTAAAATGAAACACTGATT
GGGAGTAAATGTATAATCTGTCATAATTTGATAACAGGGGAAATCTGCAAACAACAAAG
>gnl|Apo_MPI_JGI_Genos_N|403 cDNA; Alvinella pompejana; LEN=652
GCAGATCCCGGTGGTCGGTTGTTCTTGCTAGATGAGTATCCCCTCTTGTTGATCCAGAAC
GTCCGAGTACCCCTTCGTCCACGGCGCTCGTATCCCGCTGCTAATGTCGTTTCAGTTCAG
TCCGAGGGCTTATGTTAATCGGGCAATTCCACTCCATAATCCTTATCTGGATGTTTATAT
CTCCGTCTCAATATCTGGCAGACGTCGATCGATAAGCTCGTTTTCAGACGGCATCATTCG
CAGGCACAAAAGGAAATTAAGCCTTGTTTGACCGAATTGTGGTTTAGCTCTTTATTGTAT
CCATCTAAAACAAGCGCCGATCTAGGTGTGACGCTGACGTAATCTCCCTTCTCCCATTCA
GTTAGCGTTCACGTGCTTGCCAACGCGGAGAGACACTGCAGCCGTTGGTAAGAAGCCGAA
CCAGGCAATCGGCCAAGCCATCGAGAACAACAACAAACGACGCCAATTAAGACATCGATT
TTGGCTTTTTTCCCTCTTCCAGTCGTAAGCAGGCGAGCGGTGTCAGTTTCCGATATTATC
CAGCGCCTGCCTTCCTCCCGTCGCGCGACTGTCACCTTCCGAGACACCTTCTCGTCCACC
TTCTACACCCGCCGACGGTATCACGTTACGAGTCGGCCGTCAGCTGGCTGGC
>gnl|Apo_MPI_JGI_Genos_N|404 cDNA; Alvinella pompejana; LEN=455
TTGATTGTATAGTACACGGATTAGAGAGATAAAGAGAGAACTCGGTGCTTTTATGGATAT
CTTTCGGGTCACTTAGCACCTGTCTGCAGTTTAATTTGACCTTTGGTACATTATAATAAT
ATGTTGACAAACAACAAATTCTAGGCACAATGTCTTGCCATTATTTCTCTGTCCTAGTCA
CAGATAGCTTGGGATCAAACGAGGTCAGATAAGAATTAAACAATCAAGCGCTCAGACTTG
ACGTGACACTGACATCTAAACATACCGCAGTCAGTAGCTCAGTGATGCAACAGAAAGCTC
ACGTGTTCGCTTTGGAAATTTAGCTGATAAAACAAACTAAGAAAAGGCATCATTCCTTTA
TTAGAGGGTCGCATATGTCCTTAAAAGTGTATTAGATCGACGGTGTTATGTGTTAGGATT
AAATGAATTGTTACATAGAATGTAAGGTGGATTTG
>gnl|Apo_MPI_JGI_Genos_N|405 cDNA; Alvinella pompejana; LEN=225
ATATAGGCTGGAGATAGGAGACACTTGACACTGATAAGATGGTCCAGTGTTAATGCCGGG
TTAATCACTCCTGACACCATTCCATGACGTAACTTAATACAATTAACCCGACACTGTCCA
CCGTGTCGGCTTAATACCAGCCTCTTCAACTTCATATGTATTTATCTGGCTCTATTCTTA
GCGGTGTGTAAATTAATTCAGACTCGCTGGCTGGCTGGCTGGCTG
>gnl|Apo_MPI_JGI_Genos_N|406 cDNA; Alvinella pompejana; LEN=299
TCCCATTAAGCTCTTGGCTTAATTATTTGACCCGAGTGACATTTGTTGTAGGTATAATGA
TATGCAAATTAAGTCAGTTCAAATACGAAACTGCAGAACTTGAAAAGAGTTTGCTTGTGC
CCAGTTCAAAGGCCCAGTTTTTTGGTTGTTCTATGCTTGTCTAAAACGTGTCCGCGAGAC
CATAATTACATACAAACATCTACGCCTCACCCAATTACCTGCACGCGAGTTGGTCACAGT
TTCATAAAACGCTTACGACAATAGGCTTGCCTCGATGCCACCAGGTCCTCGAGTGTCCG
>gnl|Apo_MPI_JGI_Genos_N|407 cDNA; Alvinella pompejana; LEN=295
TGGTATCAACGCAGAGTGGGAGTTTTTGAGACAATTCTTTCTGTAGGTTACATTTTCCAG
CTGTACAATGTCATCTTTAACATATTTAAAACTATCTATGTCGTGAAAACAATTTAACAA
ACCATTATGATACTGCTATCACTTGACCTGCTTTCACAACTACACATACTCGGAATTGAC
TATAGCCACATCCAATTACCGGCGCCTTCTCTGTTTGTTCATACAAACGTGAATTCGCTT
GTTTTGTTGCATACGCAAATAAATCGCACTCCCTCCGCCTACCGTTTGTGTACAG
>gnl|Apo_MPI_JGI_Genos_N|408 cDNA; Alvinella pompejana; LEN=516
CAACGCAGAGTACGGGGGAACTGAACACTGCTCAGTTCCTCCGTACCATGCCGTGACAGA
CAACACTGTGACAAGTGACTGGATTGTTTTGTTTTTTATAAATTATGCCGGCGTACCGCC
TACCTAAGACCAGCTGGACGTGTACTGTGATACACTTACTACCTGTACACACCCAGGTCG
TACAAACACTGACACACACTGACACGTGTCATACATACAGTATAGTCTGTGTTCGAAGAC
CAGTCGCCTCGTCTTCGTATCCCAGAGGTCAGCGATGGGTCAGGAGTACCTGTGTTTGTT
GACTTACACAGGTATATCCTGGTCTCTTAACACAGGTTACTGGCTGCTCCTCTGTATTCA
AAGACCACTCAGTGTCCGTCAATAAACGACCATTGTACAGAGATCTCTGTCAAACGACCA
CCTCAAATTAACTATCACACGAATTGGATGTGTATATCCGTGTGTCTGTGTGTATCTGTT
TGTGTCTGTGTATATTTCCGTGTGTCTGTGTGTATC
>gnl|Apo_MPI_JGI_Genos_N|409 cDNA; Alvinella pompejana; LEN=1198
GGTATCAACGCAGAGTACGTCAACACTCCGCATATTCTGTGTGCCACGGCAAATATTTGC
CTCGCTTTACCTTTAACAGGTCGGAATATACCCATGATAATGTTTGTGGCCATCAGCGCC
GTGGTAACGATACCGACTATACCGTGTACGGTAGCAATGACATTCTGAAATACACAGAGT
AGAACACAACTTTAATTAATGTCAGATTTAAATGACGTCTAAAGGACGAGCCTGTCAGCC
CTCCAAAGCCATCAGTTACCTTTAATTCCACAGTATATAAACTCGATAGGATTTCAATGT
TCCAAAGATAGAGAATTAAATTCTGGCTCGTATAGCGAAGTATAAAGTTACCTGTTGTGG
CCCGAGTCAGACAGGTAGAGAGGTATTAATGCTACCTCACAAAATAACAAATCTTCAAAA
CCAGCTCAAATTTAAATGACTCTTGTAAATCTAATAGCGACATTCTACTGTGTGCTTAAG
TGAGTCTGAGACTAATTTTATAAGTATAAAAAATAATGTCACTCACCAAGTTCCATCCCT
CTATTGTAATTATTGCCATTATTATTGATATAATTCCGAGTATTAAGACTGATATCATGG
TGCCTCGGTGCATCTGTGAAATGAAGATGGCTTTAATAAACATCATGTAGCTCTATATGT
CTTAATGAACAGACGAAACTGAAGTGGACTTTTATCATAGACCAAATTAGGTTGTGTACG
TTCAGTTGGGCAGACAGCGCTTATTTTCTTTATTTCTATCAGTAACACTGACAGTCAACA
TTCCCTTAACGTGATAATATCAGTCACCTGAAACCAGAGCCTCTCGCCACAAGCTGGCGA
TTTCATCTCTCTCCTGAAGTGTCTGCCGACCAACATGGCGAATCCAGCCAACAGGAAGTA
ACCGATTACACCGAAAGTCACTGAAATCAAGCAGCGAGTAATCAGAGAAACCGTCCTCTC
CATCTGGTCGCCATCGTGGTCAGATGGTCAAGACATTTTATTCCAAGCTTCTACGAGGGC
GTGTACACTAGACGGAACAGTGGGGCCTGTCTTAAGAGACCGCCAGTCGGTGCCTTTAGA
CGCAGGCTGTTTTTTAAGAGAGCCGCGGTCTTCGGTGTGCGGTCTTTGAACGCAGGTAGT
CTCTTAAGACAGGTGACCGGAGAGAGAGAGAGAGAGGTTTGTCTGTAGATGTGTGCGT
>gnl|Apo_MPI_JGI_Genos_N|410 cDNA; Alvinella pompejana; LEN=527
ACGCATGGACACACGCATGAATCAAGACTAAAGACTTTCACCTTGGCGCCGTTGTTCCCA
GTACTTTGCCGTACAAAACTCGTGCCTTAGTAACTAAGTAAAAACAACAACAACAACAAA
AAACCAGCGAAGTGGGGCCAGATGATGCCGCTCATTCAGAAGGCAAACATCCGAAAACAA
GGGGGAAAAAATAAATAAATCAAATCATCAAAGACCCGACGGCCACACAAAACAATCAAT
AGCAGGCATTCACCGAAAACACACACGGACAGAATCAGAGCGGCATGTCACACAGACCGA
CATATTAAACCCGACCGACTTAATGTGGCCTCAGCGCCTCGTGTTTTAATATGAAGAAGT
GCAGAAAACACGCTAAACGGCACAGCCCAAAAGCCAAAAGCTGTCCAAAATAATAGTCGT
GCTGAAAACAATGCTAGAAGTCGTCTGCCTGCCTGTCTGCCTGTCTACACGCCGCATGGT
CTGGGTCTCCCCCTGTTGCACATTTCCGTCCTCCTGACTGTCCGCCC
>gnl|Apo_MPI_JGI_Genos_N|411 cDNA; Alvinella pompejana; LEN=237
CATGGATCTGTATGGAGCCAAGAACGAATCTGCAGCCAAGGAGGAGTTGTTCTACCATGA
GGCACAGGACATTCTGGACCAACAGAGAACTGGTGTTTCTGAGAGCATCCGAGCTGACAT
CCCCATACCACACCTGAAGGGTCTGATGCGTCTCATACATTCAGTAAAGGATGCATTCAA
AATGGTGCCTGATGACAAACATGCTTGGAGTGAGGAGCCCGTTAGCCAGGCATCAAC
>gnl|Apo_MPI_JGI_Genos_N|412 cDNA; Alvinella pompejana; LEN=440
CCAAAATCGAGTACTAATTTTATTCTTCACTTCAACAATCACAAGTACTAACATCGTCTA
AAAGGAAGTATATTTTCTGTCAGAACAAGCTTATCTGAACAGATATTTTATGGATAAATT
AGATAGATTACCAATGATTCTAGGAAAACGTTATGCTATTGTTAATTTATACCATGTTAT
CCATGTATTAGTCTAGTTCGAAGGAAGGATATTTTCTGGATAAACCAGGTAGATTACCGA
TGATTCTAGGAAAGCATTATGCTATTTTTAATTTATACTATGTTATTCCTTTATTAGTCT
TGTTCGAAGGCTGGCACAGCCTAAAATGTATGCCTCTTCTTAGACGTCAAAACTCTAATA
TATTAACGAAAGGGAGTGTTTTGGAGATGTATTTGATATGAATCGATTCATTTAGGTCTG
ATTACAAGGATGGCATTATT
>gnl|Apo_MPI_JGI_Genos_N|413 cDNA; Alvinella pompejana; LEN=745
AGCAGTGGTATCAACGCAGCCCGCTACTGGCGCAAACGTACGCATACAAAAGATAAATGA
ACGAGCTATAAGATAATTACGGAGAGCCGGCCTTTGAAGGCCAGCTGAAAAGAGAAAAAC
CAGTTACCGTCGGCCTCAATCCATTACACTTTCAAGGTTAGTTGCTGGACGAGTTGAACC
GAAGCACCGTTCGATATTTTGCCCTCTAATAATTATGTTAACGCGCCTCGTCCTGAAGCC
CCCACCACTGACGTCACAGTCACCGGGGACGGGCAGGAGGTAGGCCAGCCGGTGGACGGG
TAGCTTCATGGTCTGACAGCAGGTCGTCCGGACACGCGCACCGCGAGCAGATAAACAAGA
TCTGTCGGTGGTGAGCACCCAAACGTTTCTCTGTTCTTGGCCGTCTGTATTTGTTCCACG
GCGCAATGAGAAGCTCTGAATAAAAAACGGGAGCGTACGGGTGGGTCATGGCACCAACTA
CAGCACAAAACCGATTTGAAAGATCCCATTCTGTCCGGTTTTAAGACCCGCTTTAGTCGG
TTTCCAGTTTCATTTAGGTTATTTATCGACAGAAGACCAATGTCTTCTTGGATTGTGTTC
GTCAAACACATGCCGAGGACACGATTTCCCGTGCGTGTCTCAGTGTATGTATGTGTATGT
GTCTCGGTGTGTGCGTGTTAATGGATGTCTTGGGCTTTCAGCGTGCGTTTGACTCTGTGT
GTCTCATTCTGTGTATCTCGCTCCC
>gnl|Apo_MPI_JGI_Genos_N|414 cDNA; Alvinella pompejana; LEN=947
AATGTTTATTGATCAGAACAAGTGTATTTCACGTTACACTCCACAATTAAGAACGATGAT
AAATGAATACAAGTATTATTAACCGCGATAGATCGGTCTGGATTCAAGTTAATCAAAATC
TTCACACACAAACAGTAGAATGTTTTCTAATTACGTATTCTAGGTATCTGTATTCGTGTT
GACTGGTTAATCACACAGTGACACACATACCACACACATACACACACCACACTTACACAC
ACACACATACACACACACAATAGTCTAATGGAGTACCAATAATATATATATATACATTCT
CTAGATATAATCTTCCAGTAAAATGAATTGAAGTGATCTAAATTGACTAATCCATCTTTA
TGCTAAATAGAAAACATTTAACACAGTAGTTATGTCAGATGAGGAGGATGCCTTGCCGAT
TGCCGTGCAACACAAATAAAAGACAAGGAGCAGAATCGTGGTTTCATCAAAGACCAGTTA
GCAAATATCCAAACACATCAGTCAGTCCATCATACTCGGATCATGGATCTGGCCTTTTCC
ATGATATCCTTCCGGATCTTAGGATAGTTTGGATGGATGTTAAGTACCTGAAATAAACAA
TACAGCATTCAGACAGGTAAAAGCCTTTGTATCGTCCGATAAACATTCACTTCAACACTT
CGCCTTCTTGTTAAGTCTGGTTCTTTACAAAGCGAAGTTATGAGAGAACTTTCCGCAATT
TCCCTGACTGTAGCATATCCAGACTTTCTCAGTCGTTGTAGGGAGCATACAAAGCTGGCA
AGTGCAGATATTGGCCAACAGGCATTCCGATAATTTCAAATGAGTTTATATTTGGAAGAC
GTTCAAACTAAGCAGACGTCGGTAAATAATTGTATTTCATTCACATCGTGTTCGTAGTAA
CAACACTAGAATGTATTCATCATTGACGAACACTTGCCAACGGTACT
>gnl|Apo_MPI_JGI_Genos_N|415 cDNA; Alvinella pompejana; LEN=1453
AGGTAATGTTTACACAAAGGCCAGAGGGCTTATAAAAGGAATCAGTCATACTTTCCAGGC
CAGTCTTTCGTATAATATAGTTTCTATATTTTACTGTGCACTTTATTTCTATGGAATTCT
GCTTTGAAGTCTTCAGCCCCTAACATTTATGGTATATTTTTTATATTTAATCGCCTCTTA
TCGGTATAGGGCTCTTCTTACCAATCACTCTGTACGCCTTAATCAAGCTGTACGACCGCT
GCTTCAGACGAGGCGCTTACAGAGCAGCGCACGGAGTGGAGGATTTGACTTGTGAACAGC
AGCTGGTGCCATCTAGCGAATGCTATTCGAACGACGTGAACGACGAGCCGAGTTCACCTC
AGCCAAATCGCGACGATTTCAACTCGGAGATTGGAAAAAGCATACTCGATTATGGCATTA
ACGAGACAGAAAACTGATGTAAAACAAGATTTATTTAAGCCGATAAATACATTAACCGCC
AACCACTTTCATCTCTTCTGACCATTATTCTAGCGATTTCTGCGCCATTTCAGTCGACAG
CATAAATAACGCGTGCTATTTATAATCGCGCTGTTTGGAGTTGGAATTCTTTTAAGATCC
CGAAAAAAATCAGCGCAGCGCAGGGTTTAAGACTGTCTGAAAAGGAGCTTCTTTTTAAAG
AAAAATGAACACACTCAAACCTCGCTTAAAAGACTACAATTAACCCGGTGGAGTTTAAAC
ACCTGAGATGTTCTAGCAGAGTTTGTGTTATGAGCCACCGGTAGCTCGAAGGACGAGCCA
TTGACAGGTGGTATTTAAGCACAAGTAATCATATAAGACGAGTGATCGCAGGGTTAGGTT
CCACTGTATCATTCAGATCTGTAATGGCACGATTCATGAAGAACTGTCACAAAGGCCTGC
GCTGAATTACGAGTTGAACGCCTTTGGAATTCTAATCAAATCTTAGGGTGTTGTGTTTCA
CAAGGCTTTCTTGTATATATCACTGGTTGAGGGCAGAGTGACGAAATACGCTGAAAAGGA
ATAAAAAGGTTTTCATTATGAAGACAGTCGTGCCAAACGGCAGATTAACTTTAAAGAGCT
TCGCAGTTTTTTCCGATAGCGACCAATTGAGGCAGATTTGAATATCTTCAGCAGTACTGA
AGCCATTTGATTGTCTTCCTTTGCCATTTGATTGTCTTCCTTTGCGGAAGAGCCGCCGTT
TGGAATTTATTTATCAAAGTAGTCAATAAATGTCGGTCCCAATAGACTCAGGCCGTCCCT
TCTCATACGACCGTGTTATAATTATACCAGTCGGTAGTACTATTTATCACCGGTAACGGA
ATGGACTTCTTAGAAGCCATACAAAGATGAATTGTAAAGAAAACCACTGATATTTAACTG
TGTCATAAACATGAGATACTGCAGTGACGTCACAGAACCGCGGTACAGCTGTAGAAAGGG
TGAGTCCCCGGTA
>gnl|Apo_MPI_JGI_Genos_N|416 cDNA; Alvinella pompejana; LEN=202
GGCCGGTTTACAGAGGTAACCAGATTACCGAGTTAGTTAGTCATTTAGTTAATGTAATTA
GTTAATTGATACGCCTGAATTTATTATTTATTTGAAGAAGTCACTGATGGGGCGTTGTTT
AGAGTAGATATTTTCCTAGGCCGCAGTTCTGTCATCCAAGGCAAACGTCATCTGATGACA
TCATATCTTCTGATGGCGATGG
>gnl|Apo_MPI_JGI_Genos_N|417 cDNA; Alvinella pompejana; LEN=805
TGGCAGCACTGATTGCTAAGAAGATTAAAGTTGTTTTTTAAATATTTAAATTCTACTTTT
TTAGTGTATTTCTGAGGACGATCGTGGTTAGGGCTAATCATTCTGTGTCAGCTCTCTTAC
CTGACGGTATTTAGATCTACCGAGGGTCTGCCTTTAAGTGTGTGCTCTTATCTCCTTAAA
TCAATGTATATTTTGTCTTATTAATGTGTTTGTGTTATCTGTGTGTGTTTATTGGTATGT
GACAAGGTGCTTGTGTGTTTGTGAGTGACTGTGTTAGATATGTTTGTGATGAGTGTGTCA
GTGCTTACATGTGTTTCTAATATATCTGTAATATATCTAGGTACGTCACCGTTTATATTT
ATTTATGTTTCTATGTGTTTTCGTGGGTTTTACGGGTCAGTTTCTATGGATTTCTATGTG
TTGTATGAGTTTCTACGTGTTTTTATGTGTTTCTATGTGTTTGTAAGTGTCTGTATGTGT
TGTATGTGTTTTTATGTGTTTCTCAGTGTTTTTTATCTGTACAATGTTTGTTTTACTCTA
TTTATCGTTATACCCTGTCGGGTGGTATCGTGTCTTCATTGAAATATAACACGGAATGCT
AACGGCTAGCTCTATTCATGTTTATTATTTTTAATGATATCACTTAAAGATTACTTATTT
TTAATGATATCACTTAATGATTACTTACAGGTTAAAAGAAAGTGCCGTTTATCAAGTCCA
CGGCCCAAGGACAGGACACCGCGGACCAAGTACGTCATCCAAAGCTTCAAATATTTGCCG
AATATTTCTCAAAATTGTTAAGTTT
>gnl|Apo_MPI_JGI_Genos_N|418 cDNA; Alvinella pompejana; LEN=341
GACGGGACCACTTACAAACCAGCCATGTTTGTTATCGATCTGCTAAGCATTTTGTAAAGA
AGTGACATTTGTCGGACGATATTGCTGCCAAGGGGTGAAGGTCACGACTCGTCCCTCTGC
CGTGGACAGTCGCCCGGCAGATGACTTCTCGTCTTCAGCAGTCGATCTGTTTCTTTGCGG
ATTATTAACCAGTAGAAAGGAGTTCTTGACTTCAGCGTAAACAAACCGCTTTATTTTGCC
TTGTTACGGATTTCCTTGCAAATTCAAAGAATTGATACTTTTCTAGGGAAGGACCCCCCA
CTTGTTCATTTTTCTCTTGCGTAGAAGCCAAACCTGATGCA
>gnl|Apo_MPI_JGI_Genos_N|419 cDNA; Alvinella pompejana; LEN=844
AGGCTTGGAACATTGTTGTAGTAACTGGGTACAGAGTTAAGGATCTTCATTATCACAGCA
TTCTAATTGTCATCCAACACACAGGACTCTCTCACCAAAGAACCAGAGTCAATGTAATTT
GAAGAGGTTTCACTTGTTTCAAGAAACAAATATCTATTTCACACATGCACAGAAACACAA
AATCATATCCAATCAATACAATTAGCAATCACTGCATTATTCAGTTACGTTTCCAAACTG
CCAAAAGATCAATTCATCTTTGTTCACCTTCATCCTGAAGTAATCTGCCAAACGTTTGTC
TTGTGAGAAATTTCATGTGAGACAGACTTGTGACATTACACCATAAACAGCTGATTACCG
TCAATATTTGAAAACTGAAACTAACACAGAAACTTTGAATACAAATAATTGCTATGCCCA
TCTATAAACAAAACTCATTATTATTATATCACCCAAGCACACAAACTTCACAAGACACAA
CAGGGATACAGCACAAGTTTCTCCAGCATTTTCAGGTTCTCCAAGCCCTGGATCAAAGAA
AAGAGTTAACAGAGATACAAATAAAAACATAATACAGTATAACTTTATTCAGTACTATGA
AGGTAACAACATAATAATAAGCATGTGGATCTAATTTAACTTTGTGTTGTATGTCTGTCA
TGGAAGTTTTACAAAATGATATTTTTATTTTTGTCATAGGGCAGAAGTTTCATTGCCTTC
TACTTTGTGCCACTGGAGTCAAATGTGCTTTGCGTTTCAGGTGTAATTGGTTTCAGTTTT
CAGACACACACTGGCATATTGTGGTCAGATTGTTAAGTTACCTGTAGGCTTTCTATGGCA
TTCC
>gnl|Apo_MPI_JGI_Genos_N|420 cDNA; Alvinella pompejana; LEN=249
CCCGGAGAGAAACGGCCGGCGTTTTGCTTTCATTTATCTGTCATTAACTATGGCTTAGCG
TGATCTGAACAACACCAGATGGCGCTTGCTAATGTCGTGACCTTCGAGGAGGGCGAAATT
AATGCGCGCCCGGGGCGTGCACATCGGACACACGTAAACAAGTCTGTAAATGGACAGTTA
CTGAAGGTATACACCTGCTGGCGGCGTTATTAAAAACGGCCCTACAAGAACGGCCTGCCG
GACAGATAC
>gnl|Apo_MPI_JGI_Genos_N|421 cDNA; Alvinella pompejana; LEN=307
GCGGGGGCGTACGTGTATGGACCTGTATCTTCTATCATTACAATTTCGTGATCATTAACA
TTTCACGAAAGCAAAATTGTCTTTGTTAATGGATGAATTCTATCCCGACGTATCGGTAAT
ATAAAACTTCCATATCAGAGCAAATTGGTACGGCCGAAGGCCTGCAGTCAGCGCCTTGCT
CATGGTATGCCATTCTGTCCTAGCCATCATGTCAGTTACATAATACAGTGTAAACAACAT
GACTGAAGCGTTCACTTCGTTTTTGTCAAAGGCCTGAAAAAAACCTTTAAAAGGTTCAAT
GAGCTCT
>gnl|Apo_MPI_JGI_Genos_N|422 cDNA; Alvinella pompejana; LEN=318
TGTGAGTACAGTCAGTGTGAGTACCTTGTTTTTGTCCCTGTGTAGTTGATGTGTGTATGT
CTCGGTATCTAACGTCCTGCACGTTTGTGTTTCTTGATTGCTATAGGTGCTTACGTATGT
GTTTCTGTAGGTGTTGTTTATGTGTGCTAGCGTTTATATGCGTGTTTACTGCTACGTTCG
GGTCAGTGTGAAGCATGTGTGCGTTGCCTTTGGTGTGTGTTTGTGGTAATTTAACAGCTT
ACCGTGTTTTTAGTGTGTGTGTGTGTGTTAACAGCTTACTGTGTTTTTGGTGTGTGTTAA
CTGCTTACTGTGTTTTTA
>gnl|Apo_MPI_JGI_Genos_N|423 cDNA; Alvinella pompejana; LEN=364
TAGATATAATTTATGGAAACCAAACTAATCTAAATAATGCTATAGATTTATATAAACAGA
TAACCTCTTGGCATAGTCAAACTTATCATACTACAGGTTATGCCACAGTAAAAGCCCATA
TCAAAACAGCTACTGATGAGTTTGATGCTACTTTTGAATTAGTAGTTGCAGACCCACAGA
TAAAAACAAGCCGAGTTTGGATTGTTAAAAGATTTTACTAAAGGAGATATAGAAGATGAA
ATTAATAAAAGCGATAAGCTTATCATTGTTGGTTTGTAGTAGTTTATCTTTTGGTTGGGA
AATAAATACTCATAGAGCTATAGATAGATGTGCCCTTGTAGAAGATAGTGTATGTGGAAG
GGGT
>gnl|Apo_MPI_JGI_Genos_N|424 cDNA; Alvinella pompejana; LEN=959
CTCAACAAAGAGGAGGATTGGGACTTCATCATGGCATTCTGTGATCAAATCAACAAAGAG
TTAGAAGGACCACAGATTGCTGTCAGACTTCTGGCACACAAAATACAGTCACCCCAAGAA
AGAGAAGCACTGTTTGCTCTTACTGCATTAGAAGCTTGTGTAAAGAACTGTGGTAAACGA
TTTCATCAAGAGATTGGAAAGTTCAGATTTCTAAATGAAATTATCAAAGTTGTTTCACCA
AAGTACTTAGGAAATTACACATCAGAGAAGGTCAAGAAAAAGTGTATTGAACTGCTATAT
AGTTGGAGTCAAGGTCTTCCTAGTGAAGGAAAGATTCTTGAAGCTTACCAGATGTTAAAA
AGACAAGGAATAGTAAAGGCAGATCCCACATATGTTGATAAGTTCTCAAAGACATTAGAA
CCACCGCCACCTCCCAGAACAGGCAGCTCTCTTTTTGAGGACGAGGAGAAGTCTAAGTTA
CTGTCTCGTTTGTTGAAAAGTAACCATCCTGAAGATTTGCAAGCAGCAAATAGACTCATC
AAACATATAGTTAAACAGGATGCTGAGAGAATGGAGAAGGTATCCAAACGAATGCAACAG
ATAGAAACTGTCAACAATAACATTAAAGTACTGAAGGAGATGTTGGCTCATTACAAAGCC
AGTTCTGCCTCAGAAGCTGAAAAAGATCTTATGAAGGAATTGTACCAAAACTTAGAGAAG
GCAAGGCCTAACTTATTCCGTCTTGCAAGTGACACAGATGAAAAAGACAATGAAGGAATT
ACTGAGATTCTAAAGACTAATGATGAAGTATTGGAAGTTATGAACTTGTACAAAAACACA
GTGGAAGGAGCAGAAAACATATCTGGATCTGAACAACAATCAGCTTTGCTTCCTTCTGAT
CTTCTGGATTTTGACAACTTCTCTAAACAATCCCATCCCTCAAGTAACATTCCAAACAC
>gnl|Apo_MPI_JGI_Genos_N|425 cDNA; Alvinella pompejana; LEN=617
AACGCAGAGTACGCGGGCAATGACCGTATTAGGCCTACAAAAGGCGCTGGGGTGTTCTCG
CCAGGTGGCGTTCTACTATGGAATATAATCCAGGCTATACAACCGCACTGGGAAGTAATG
GTGGCCGGTTGTGTCTGGTTCTTAATTGATACCTGGAGATATGTAAACAATGGATTAACG
TGCATTTCTTTTCAGGTAACAAGCCTTCGTAATACGGTGTTCAGCTACAAGATACCTGGA
GGAGGTATGACACCGGCTGTAACCATCACAGTCTGGATCAGAAGGAAGGCCAGCCCAGGT
AAGCTATTACACTAATAACCATTTATTTATTTTGATTGCCCTGCTTGATTGTCCGTCCTT
CCGTCTGCTTGTTTGTGTACTAATCTTTATGCTTGATTATACAAAAATATATATTTGTAC
TTGATTGGTTCTTGCGTATCATATGCAATTAGTTGCATCGATTCATCACATATAACAGGA
AAAATGAATTACTTTTAAACGCCACATCAGTAAATCGGAGATTGTGCTTATGGAAAATCC
GTCCGTCTATCCGCCTATCCACTCATCCGTTCGTCCGTCTATCCACTCATCCGTCCGTCC
GTCTATCCGCCTATCCA
>gnl|Apo_MPI_JGI_Genos_N|426 cDNA; Alvinella pompejana; LEN=203
AACGCAGAGTACGCGGGCACTTATTATTCACAGACTGCCAAGTTTTATCGGATACGGCAC
AATTCTCTGCAAGATCCACACCCTTCTGAATTCATTCATCCTAGAGCCGTGAAGTCAAAT
GACAGGAATCCTTGCTAATTTACATTTCCTTTTTTTGGCATATCGCCGAGCTGTCATTGG
ATGCAGCTCTATGACGTCATCGG
>gnl|Apo_MPI_JGI_Genos_N|427 cDNA; Alvinella pompejana; LEN=815
GTATCAACGCAGAGTACACCGGACAGATCCCGCCACTGAACATGGAGACTGCTGCACACA
CTGCTGCATAGATCACGTGCCATTCAAAAGATCTCATGACGCAGAACGTATCCCATGAGA
TGAAATGGATTCCGTGACGGTGAATAGATTTCGTGACGTTAAGTAGATCTTCTAACAGAC
AACAGCCCACGTTACGGATCACGCCACGTGCCCGGGCTAAATCTTGAGAGAGTGAACGGA
CCGAGTGACCTTTGAGTAGATGCCAACGACATCGAGTCGGTCTCGTGACATTTAACACGG
TTCACTACAAACTCCCCCGGAAAGCCATCAACACGACGAAGTAATCAGCTCTGTTGACGT
AAATTAAAATGCATTATTTTAACTAAAATAAAAGCCTCCCTTCTGATTCATTATACATGA
CTTAAGTAGCGATGTCGCCCAGTTTGTTAGCCGTCGTCGGTGATAATTTGTGTCATTATC
TTGGCGTGAAGTATTTTATTTCCGATGACTAAATATAAATTTATAACGCGTCTCACGCGT
ATACTCAACCTACGCGGAATATAATCAGAGACGAAAGCGTGGACGGTGTCGAAGTGAAGT
AAGCGATACAATTCAATTGTTATTTAATATACGTGGCACGGAAAACCAGATTTATCCCAG
CGTGGATGGCACCAGTCGAAGCTCTCTGCCTCGCAGTCTGTAGATCCTTTCAGTCAGGCG
TGCATTTTTTTCCGGGTGCCAGTTCTAGTCACGAAAACATACTTCTACGAATTCGCTCTA
ATCAAACGCCGTCGTACATTTATCCCGCGTACTCT
>gnl|Apo_MPI_JGI_Genos_N|428 cDNA; Alvinella pompejana; LEN=1093
TGGTCGACCGGTTGTGTAGCCGGTTGTGTGTCTGTACCAGGCTCGGCGTGTGACCTAGAC
CTAAACGAGACTTGAATTCATGCCACAGGTATCTGGTGTGATGCCCGATGAGGGTGCCGA
GATGCCGGATTTAAACGAGTTTCTTTGACCTGACTAAGCTTGACCTGAAGCAATGGCTCG
GTGATGTCAGAGCCAGGCCTTCCTAACCGTCTCCGATGCCTCACCCTGCTCAGCGGTGCC
ACTGATTGACCGTGCTGTTTGGAGACCAGTCCTCCGTGTAGTTAGCAGTAGTCACTGGGT
GTAGTTAGCAGTAGTCACTGGTGCCGTGGCTGACTTCATAAGATGCGCAGTGTTTTCGGC
TCATGACGCAGTTACTGGGTTTGGCAGCGCGTAAATGATTGCCAACGTTTTGCGAAAATT
CTAATCGTCAGCATGCCAAGTGGTTCTCTCGGATTCATAGCAGAAGTGTTTAAAAGAAAG
CTATATTTCGATTTATTTTGCATAAAATTGCGCTCTGACATGCAGGGGTCTATGAAGTGT
ATTACAACTATTCGTAGAGTACGGTGTATAAAGGATATGCTTAGAGGTACACAGTTGTAA
TGTGGCGTCGGACTAACGAATCTTAAAAATCTATCCAATCACTGGCCGATATATCAGTGG
CTTAAACAATGTCCCGGTCTGACCCCATAAACATCATTTTACTGAAGCCATCGGTAGCTC
TGGGTTATGCGACAACTAATTGTACAGAACATCGACAGCACCACGCCATTCTGGTCACCA
AGGCACCGAGTTGTGTGTGCTCTGTCTGTGTTCATTCATTCTTCTTTCTGTCTATCTCAG
ATCGGTGCGAGTTGGAGCAGCCTGAGAAGGTGGAGGAGAGCCAGTGGCTGATGCTGTACG
CGCTGCAGTACCTGTTGAAGAAGAACCACCCAAACGACCGTCATATGTTTGCCAAGGCCA
TAGCTGTGATCACCGAAATGCGCTCACTGGAACACCTCAGGAAGAAGGAAGAGGAGAAGT
TCGTGCTCGACTGGAGCGACAAGATCGAACTGCCTCAGCTGGTCTACGAAGTTTGGTACA
CGTGTACGAGCCT
>gnl|Apo_MPI_JGI_Genos_N|429 cDNA; Alvinella pompejana; LEN=267
AACGTCCTGCCGAAGTCTGCATTGAGGCGAGCCGTGATGAGTTTCTCCGGTAACAAAACC
GGAACATTACTCGTGGTCGACTGGAGCTAAAGTTCCTGCTACAGGTCTGTACTTCCGGCC
GTCTTTATTACCGCTGTTGTCATTCCGACATCCAAATAAAAACAAAACTCAATCTCCACC
TAACTCCGTCTCCACCTATCAATACGTAGCCTTCAATCTCCACGCTTCCGTCTCATTACG
CCGAGACAGACGGGTCGGTCGCTCCTG
>gnl|Apo_MPI_JGI_Genos_N|430 cDNA; Alvinella pompejana; LEN=215
CAATAAAATTGTTCCTTTTTCCATTTACAGAAAGATGCTCTTGAGCCAGGTCTTCGCTTC
CTACCCATATTTTATGCTGTTACTATCGTCGTCAATCTCTTCTCTGTTTTCTATGATGGA
CCAGAAAGTAAGTAGATTTTTGTATAAAAACAACGACCAGCAGCGTTCTTATCCCATTCG
TGCTGCACGTGTTTATATTTTATCAGCAGTAAGCA
>gnl|Apo_MPI_JGI_Genos_N|431 cDNA; Alvinella pompejana; LEN=509
GCGAGCCATAGGCAGGAGACAGTGATGGGTATCTACAACTGAGACAGTGATCAGCACAAG
TTATGACCTTTTTTTGAAATTGTTAAAAAAATCCATGATCAAGGACATCCGAATGACAGC
AATACAGAATTTAAAAACAAAAACGAGGAATACAGTAAAGCAATTCAATCAGTAGGAGAA
TGTTTCCTTCCAGTTAGAGCTCACTTACAGTGTGTCAGACATGTGCATGCCAAATGAGCT
TGGTGATGAAGACCTGCAAGAATGTCATCTGCCTCACCCAGCCAAGCACAGACAGCATCA
AGTCTCATCGCAGAATTCACAGCATTCAATTATCCTAATCTGGCATTAATCAGATGATCC
AGTCCTCATGCACATCCCATCCAACATCCACACAGAATTGTATATAGTTGCTTTAACACA
AGTGTGACTAAGTCAGGTGACCAGTGAAGTCATGTGGTGTGTCTGTATGCATTGGTGACG
TCTCTGTGGATGAACATTAAAGGAATGCA
>gnl|Apo_MPI_JGI_Genos_N|432 cDNA; Alvinella pompejana; LEN=466
CTCCTGCCAAGAAGGAGGACTACAGCAAGAGAACATAGTCACCTTCTACCACACACACAC
ACCCAGCTATACATCTGTATGTATATAAACATACAGATACGTGTGCTTATATGTTAATGA
CTATACTGACGCATACACACTTATATCCGTGGATATCGTAGTATGCTTGACACGAACGAG
GTGCGGAAATGTAGGAATGCTGACCAATCAGTTAGCTTCTTGTTATAATAAACAATAGTT
ACATCGAGCAGTAAAACATTACACAGATTAGCTTCGTAGATAATAACACACACACACACA
TATATATATATCAATAAACGTCTCGGTTAAAACAGAAGTAACATTCGGTCAGAAGGTGTT
CTGTTAAGTCACGGTAACTAATACGTTATCTGTGAGAAGAATGCGCTTTCTGACAGACAG
ATACAAATAATCCGTCATGTCTGTTTGGTTATCTCGCTTGCCACGA
>gnl|Apo_MPI_JGI_Genos_N|433 cDNA; Alvinella pompejana; LEN=496
CTACGTTGGAAATATTTTTTCCCAAAATACAGTGCAATCACGTCGACCAAACTTCGTTGT
CGAAATGTGCTAAGTTACAACAGTGACGTATTGGCTGGAATGCTAGCTCTTAAATTCGAC
GCGTGATTTTTCGGATCAAGCTTCAAATGTACCAAGGCACCTTCAACAATTAAAACTGTG
AACGAAAGGAACCTGACTATTAAATGTCATTTTTTTCATTTAATGCCAAACATTACTGCC
TTCATCCTCATGCGTAATCCAATAATACGGGTCTACTTATTAATACGATCCTAGAAGACG
TTTTTTATTTATTGCTCTTGCCAAATTTAACCCCACAAAAGACTGTTATTGTACAGCCAC
AGAACGCATTGCATTTGTGACAACTACGATTTATATTTATATCTTTTAATTGAGATGAAG
TATATTCATTACATTCCAGTTAGCATTTATAATAACGTGATTACAAAATGGTATTCTAGT
CTAAATACCACTCCAC
>gnl|Apo_MPI_JGI_Genos_N|434 cDNA; Alvinella pompejana; LEN=460
AACGCAGAGTACGCGGGACATTACTTCCAACTGGCGCATATGACATCGGAATACAAGTCA
TTCCGCCTTCGATACGTGCACCCAACTGGTCTGCTATATAACAGTGCCGCGTCAATGCTT
AGAATGGTACGCGTTTGTTGAAAGCAATAAATAAAATGCCGACAACAGACCATGACGTAT
TATCACGTGACGCATTACATGTACCAGTGGTGCCTTCCGGAAGGTGGCACGAATTTCAAA
TGCCACAGAAGAGTTTTTTCCGTGCGGCATATGATCGAGTCGGCTGCATGAAATGGCTGC
GTTGATGCCGCTGGCGCTGATCGAAGCTCTTCTTACATATTTACGAAGACGGCCCAGCGC
TTCGGTTATTTATCGACGGCGAAGCCAGAAGTCACGCAGAGAACAAAGGACAACGACTCG
GATGTGGCGGGTATTATGAACAGTCGTACATCCCGACGAC
>gnl|Apo_MPI_JGI_Genos_N|435 cDNA; Alvinella pompejana; LEN=1372
TCAGAAGTGAGCTGAACAAGTCAAACGGCTGTAAGATGGCCGTCTGGAAGGGCTGTTAGT
ATCCGGCGGCGCCTTGTTTACGGTTGGCTGCGCTCGGCCGATCCTGTTTGGCCGGTATCA
AAAATAATGTTTATTTTATATATTAACACTGAAAAAGACGATCAGATGAAACTTGTTGAC
AACACTTGTACTTGATGAACTGGTGATAAATGCCAAAGCTGATATATGATCCTTTCATAG
CACACTATACGTCGTAACCGGTCTAAGTAAATGTACAATGCTCGGTTCGTATTCGTGTAT
AATAAATATATGTGTGTGTGTTGTGCATGTGTTTGTGTATGATATATGTTTTGCCGACAT
TGTTTTGCTTATAGTGATAAGTTTTGAATAACTGAAAAAAAAACTATAAAAAAACCCCAA
CAACCAATACCAAGAAATCGCATGCTTGGCACATTCTTACTGTTTTATCGAAGTTTACAG
CCATCATGCACTGATCTGTGACATTATTTACAACCTGAACTTGACGTTAATTTACTTGGA
ACCACTAATTATTACTGAGAATTGCTTAATAACCTCAAAAACATTACGCCATCTAGGACA
ACATCAAGTTTATGATGGTTATCTTCATGCATTATCGCCCGATAATATCCCCCTCTGCGT
TATGATATAATGAAGACCGTGATCGTTTTGGTTTTTGTTTTGGTTTTTCGTAACAGGAGA
AATAACAGAACAAATAAACAAACAGAACGATTAATAGCCAGACGGGGAATGTTTTGTTTT
GGCACGTGGAGAAACTCATAATAAGACAACTGCTAAGGACTGCATAAGATGCATTCATTC
AGCATCAGTTCTCATCAATAAGCATACACTAGGATTTGATATCAAAACTTTATATCTAAA
GTACCTGAAGCATTAAGATAATTAACTTATTAGATGTACGTACTCAAGTGATCGACCTGG
CCACAATTCTCGGCAGGACAGAAAGGCCATGCACCTACCCCGAACCTAACTAACGCATAA
ACCTCTAACTTCGTGCAAACATGTATGATTAGTTGGAATATAGATTGGTTTATATAGATT
ACGGAATGCCACATTAATTAATAATGCTTCTGTTATTTACCAAGGATGCAGAGACGTTCA
ACGCCGCACGACCCTTCTACCGGCTTCCGAAGTGTACAGAACCACCGAACGATGCCAAAA
GCTTTAATTAGAAGTCGCATTGAATACGTCTCGCATGTGTTATAGATTTAAGCCGCCACT
ACAGCACGGCTGAGGTTAAAATATTACGGCCTCCGCCAGCCTTTCATCTCCGGCCGACCA
GAGAAATTCGCTTCGCGAAATGCGGATGTCTTCTCTTCCCCTAAGTGATACA
>gnl|Apo_MPI_JGI_Genos_N|436 cDNA; Alvinella pompejana; LEN=340
GGGTAGGCGATGTTCTTCTCCTGTACGGTGCTATCTATCACCGCTATCTCAACACTTCCC
GGGCGGATGACTTTGGTTTCAAACCCGCTCTTGATGGTTGCCTGCAGCAGCGCATAGAGC
TTTTTCTTTTTCAGGCGTTGCCGGAAGCGACTCATGGAACTTCGATCGATCGGAAAAGTA
TACTGGAAGAGTGTCTCACCGCAAAAGTACTGGTAGTAGGGATTTTCGATGTATGCCCAG
ACGATGCGCTCATCACTCAGATCGAACATGTAACGCAGATAATGCAGCCCCACCATGAGA
CGAATCGATTTGTTGGGGTGTCCGGTGGTAGAAGGGTACG
>gnl|Apo_MPI_JGI_Genos_N|437 cDNA; Alvinella pompejana; LEN=518
TTTTCTGGGAGAGGGGGGCGTACTTCGATGGACGCAAACCACTACTAGCAACGATTATGT
TTCGCTCTTAAATTATTATCATTGCCAAACGCCTTTTTTGACGGATGAACAGACTGGGGA
CCAAACGGAGACATCATTATTTTCTCAGTGATGTGTTTTTAACAAATTTGATGTTTGCTT
TCAATTGTTCCACAACAACACTCTTCTGTATACTATCGTCATAACGAATTGGTGTGGTGC
AAAACAAAAGCAACTATATCACAGCAAGTTTTACCTGATTATGTTACGTTTGCAAAGGTG
ACCGACCAACCCGTTTCTAAACTTGTAGGTATGTAGGTAAACAAATATCAAGAACGAAAT
TCAACTCTTCACACCAACTCTTCGAATATAATTTTAATGCTAATCGACGTCATGTTTGGT
TCTGCTATTGTTTAGCATGGAATCACCGATGGACCGGCGGACTGATGCCTCCTTTATAGC
CAGAAGTCTTTCGTTTGTTCCTGTTGTTGTTGTTGTTG
>gnl|Apo_MPI_JGI_Genos_N|438 cDNA; Alvinella pompejana; LEN=651
CTGCCAATGTCTATCAATATATCTTTCTGTCTTGCTGTCTGTCTATTTCAGCTGATGCCT
GTATGCAGCCGGATGCTCAGATTCACCGAGCTGTAACATTAGCTACAGCTTGACCACTTT
ATACAACAAGTTCCAGCTGTTGGAAGCCTGCTTACAGTTGTCTGTTACACGTCTTGGTTC
AACTTGTGCCTTTCAACCCGCCGATGATCAGAGGCCGCCCAAAGAATTGCTCCTAATCCG
GATCGGCATTTCCATCCGGATCAACGTACTCGGCGCTAGTCCTCTCCTCGTCCAGGTGCA
CTGATGGAATCCAATTGTCCTCCACCTGTCGATCAGACTGACTGAGAAAGGCTGATCTGT
GCGTGGCGCAGAGCAAATCTATTGTGTGAACGCGATATTCAGGCAAACGGTTCGACCACG
CGTTCTCTCACGATAGAAAGATGCCTCCCTCCGCTCCCAGTGGGTCAGACATACAACCAC
TGAACCACAAAGACCAAACCGAACTGTGCGCTGATACCTGGAGCAGTCACGGTTAACAAA
GGCAGTCGCATTAACTTCTAAAATCTGCCACATCACTTCACGCGGAGCCGCTACCCCCAG
CGCTGTACACGGGGCTAGCTGTCTTGTCGAGGTTCTGCGTTGATACCACTG
>gnl|Apo_MPI_JGI_Genos_N|439 cDNA; Alvinella pompejana; LEN=383
GGATGCGTGTGAACGCCAAGTCTGGTTATCACTTGCCCCTTTTAAAAAAGCTGCTTCTTA
ACAGAAAGTGATACTCGAAAGACATCAGGCGAGTGGTTTCCGGTAACAACCACGGTTTTC
GGATATAATTGTCCTGAAACTCGGCACAGACAAAACCCAAAGCTGTTGACAGCCCTTCCT
GTTGCCGCATTCTGTTTGGTTTGCTCAGATTTTCTCTCAGCCATGTGACTGACGAAGAAG
ATTTGCAGACCAGTGCCTATTAGCTGTCAAATTTATCTGCGCCACAAACAACACGTCTGA
GGCAGTTGTTACGCGATTAATTATCCCTTTCCGAATGGCAGTGCTTAACGGACAAGGGTC
GGGTGCACACAATTGCTTGCTTG
>gnl|Apo_MPI_JGI_Genos_N|440 cDNA; Alvinella pompejana; LEN=411
GAATGGACGGACAAAGATATAGAGAAAAACGGGCAGACAGATGGATGGACAGAAAATACA
GACAGACAGACAGACAGGTAAATTTTGACAGGGTTACACCACACAGGCAGACAGATAAGC
AAGAAGTGATAGACAGGCATATTGACATGACATGGCTTAGCAGAACACTGATTTGTAATG
GAAACTACTATCTGAGATAAGGGTTCTGATCTTAAATCATAATTATAAGTACAGATTACT
GGCCAAATATGTCAAGGTCAAACGGTCACAAGTAGGTCACAGGAAACAAATGTCAAAAAC
CGATACAACAAAAGCAACCAACAACTACAACAATAACTACTCCTACTACAACAACTGCCA
CTACAACACTGACGGTTACTACAACTACGACAACATCCACCACTGCGGCTA
>gnl|Apo_MPI_JGI_Genos_N|441 cDNA; Alvinella pompejana; LEN=439
AACAACACTAAACGTACTACTAGTACAACAGCAAAAACAACAGTCACTACAACAATAACA
GCGATCACTCCCGCATACAGCAGGTGAGCTAAGACATATCTGTACCAGTTTAAATAGAGA
CGTAAAGGAAATGAGTTTTCAATCAGGAAGCAATGTTTTGGCTGTGAAGGTGAGACATTT
AGTGACAAAGTCGTGTAAATTGTGGTGTATTTTGATGTCTACCCTGTCAGCTTGTAGGTC
TTCTCCGATGTTTACTAAGACAGTAAACTTAAAACTGTGTACACAGAAGTGTTATCTTCT
CACAAATCTGTCTGCGTGTCAACCTCACCTTAATGGGGAAGCTTTAATCAGATCATTGGT
ATTTTGTGCAGTTTGTGTGTGAGTGTTAATGCGTGTGTGTGTGTCTCTCTCTCAGGGTCT
GTATGTGTCGGAGTATTTG
>gnl|Apo_MPI_JGI_Genos_N|442 cDNA; Alvinella pompejana; LEN=271
GTGTTCTTGACTGTTTTAGAGAAATCATGTAACACCATCAATACAATTAAGTGTACCTAA
ATATTACTATTGTCTCGGTGTTCAGAACCTGAATCCCAAATATCATGACCGGTTTNNNNN
NNNNNTTCCAAAAAGAGTTTTCCCCAGGTGATAGAATGTCTACGTGACTATTTTGCTAGC
AGTATTTATAATAAANNNNNNNNNNAAATGTTCAGTCAACTGTGGGTAATTATTTCTTTG
CAGATGGTCTTGTTTCCTATCCAACGTGTAG
>gnl|Apo_MPI_JGI_Genos_N|443 cDNA; Alvinella pompejana; LEN=651
ATCCAGGCACAAAAATCGTCATGATGCCAATATCAGGCGAGGTAAAGGACAGCAGCTTGT
GGTTTGAGGATTTTCAAACTGGAACTATCAGATCCAGACTGAATCTACTTTGTCTGGATA
TAGAAGGTACAACATAGCAACACAAAAACAACACACAAAACGTCCCCTGCGGCATCGCTT
CAGCAACGATCGGCGCCAGTATGGCTTCATCATTGGATTAAAATATTTCCCGATGAACTA
GAGATGGAAATCTAATGAAAATAAGTTAGGCATAAATAAATCAAATATTATAATAGTTAC
ACTGAGCCATTGGAAACAAGTCGCTTTTAAGACCTTAGAAACTATATGTTGGCTCCGGAC
AAACCCGAATCGATCTGTCAGGATGCTGGCTTTCATGTTGCGTGAACTTTGTACTGTATT
TTATGTTTGTGTTGTTGGTTTCATGCAGAGCTCGGCGGTGGCTACGGGGTGGTCAACTCG
TCCTCCGTACCACAATCGGCCATCAGCTGTAGGATCAGCGGGGCTCGCGTCTTCTACGCC
GCCGTGGCACACACCACGTGGGGCAGAATTCCCGGTAGGGCCGCGGGCAGACAGTGCTGG
TACTCGTACGGCGGAGCCGAGTACTGTACGGCCGAGTACTCTGCGTTGATA
>gnl|Apo_MPI_JGI_Genos_N|444 cDNA; Alvinella pompejana; LEN=915
CGCCACCAGAAAATCAGATTCACAATCCATAGACAACGCTTTACAACAACACATTCCGCT
ACTGGACAAATTCCTATGAGCTTTGACTGTGTTCGCATGTCTGCGCGCGCGCGCGCGCGT
GTGTGTGGACAATATATGTGTAGTCGCTAGCATATACGTGCGTGCAATCTCTCTGCAGTA
GCCAAATGACACCTGCTAGACGACTGTGAAGACTTGTCCTTGTAGAAACGGCCCCAAGGA
ATGGTCTCGTCTTTCAACTTGGCAGAACCCTTCCTCTTTGCCGTACATGCATGCGTGCCT
ACGAGTGTATGTGTGTGGATAGCCTAAGAACATCTATTGAATAATTTACCGAGACAACAG
CCAGGGAAGCGGTTTCTGGAGAGGGGGTGCGTCGTTATTCCACAGATCCCAATAATATTG
AACACCATACCAAAACACCTGTTTGTCTGTTTTGTATCATATCACGTGTCAAAAACAACA
GTGCTCGCTACTCAGGACAACGTAGTTAGGAGACCCTTTCTCATTCTAGCGTCAGGTCAA
CAGGAGCAAGACAAGGAATAAATAATTATGGACCAGGAAGCAGTTTTTCTTATGACATCC
ACGCAAAACTACAAGTTGTTCATAAAATGGTGTGAGGCATACCACCATAATTGTAATAAC
AAGGGTTTTACTGCTTTTTTTATGAAACGCAGATTTAAGGAAAGACATGCTAGGCTAAAC
AGACTTGAAGATTAATTACTACTTTGACATTTCAATCTTGTGTTTTAAATAGCATAGTTT
TATTGATTAGACAACAAATCGTCATGTATTTGTTATGTGTGATTCCTTAACGTGTAAACC
TGATAACCAGTGTCGTCTTCTATATTGGTATGCCATGTTGAAAACTCCAAACATATTGAT
TGTTGTAAAAAAAAA
>gnl|Apo_MPI_JGI_Genos_N|445 cDNA; Alvinella pompejana; LEN=611
AACTCCACTGCAACTGTATCGACACCTACATGATTGGTTTGTACATTGCACAGTCCACGT
TTTAGTCCGATGAGACCATAGTTAACACCTGTGATGCGTTCTTGTTACACCGGATAATTA
AAACTGTTATCGTTTGGCGGAATCGGATTATTACCAGGAAAAATGCAATATAACGGCCCA
GAAAAACACACACGCGCAGAGTTTTAAACCTTTCCTTGCAGAGAGAGAGAGAGAGACGCA
CTCACCATTCCCAACCCCCGCATTAGCACACACCCAGGCGTACATACATGACATGTCTAG
TGTACAAATCTCATTTCAGGTAGTCTACCCACGTGCGATGTGTATCAGTACTTGGATTGT
GCACTTGGTCGCGAAGGTATATTTTTGTTTAGTTTTGCACATACTTGCCCTTGTACACGT
GTGCAGTGCTTCTTGCTACCATTAAAAATATGCCTATTGATTCCTCCTCTACAAATCACA
AAAAACAACGGATTTATTTATGCATTTCTGTGTGCAGCACATCTCGCTCTGGTTTCTTCT
TCTCTGTTAATGTCGACGTATTTTCGTTGTGAACGAGTACTGAAGGCAGTGTCTCCCCCG
TACTCTGCGTT
>gnl|Apo_MPI_JGI_Genos_N|446 cDNA; Alvinella pompejana; LEN=203
CTACGCGAACAAACCGCCTTAAATCTGGTCAGATACTCGGTTTTGTTACATAACACGCGG
TTCAAAAGACATGAAAGGTACCAGTACACACGTCGGTCGGTCTAAGATATAGAATAATTT
CACAGAAAATTTCAGTTTTATATCGGTTTAGCTGCAGATGAGTTCATAAAACGATAGGTT
TTATGTAATGTTCTGGTTCTTTA
>gnl|Apo_MPI_JGI_Genos_N|447 cDNA; Alvinella pompejana; LEN=414
TTTTTTTTTTTTTTTTGGCGAAAATGTTAATATTGGAAAGAGATACGTTATCCGACTTGA
GAAAGTAACACGTCAGCCACTTTGCTCAATCGTGAGTACTGTAATATACGAAGTGAGTGC
TTCATTTTATACTTCAGTTCGGTCGTTCTGTCTGTCGGTCGGTCTGCCCGTCAGAATGTC
TGTCTTTTCGTTCAATACTCCAGTTGTATGGCACACAGTTGGCATATAACCCGTGCAGTG
AAGTGGGTATCGATGAAATAAAGTCCGACCTTAGCTTATCTCTTGATATAAGTCAATTAC
GGGATTTTGAGAACAAAATATTTACGGAGTCATTTATTAAGATCGCTTTTAAATAGAATG
ATTAAACAAATGAGAACACGAACGAAAGAACGAACGAACGANNNNNNNNNNCGA
>gnl|Apo_MPI_JGI_Genos_N|448 cDNA; Alvinella pompejana; LEN=217
CGAATACAAACCTAGACACATAGAAACACACACAGAAATGATAAGTTAGATGGAAGAACA
CTGACAAACACACATAGACACGCACATAAATGATAAGACAGAAGGACGAAAACTGGCATA
AACACATCGACACGCAAAAAAATAAAAAGACCGACCCAAGAACACTGACATACACACAGG
CCACGCGCAGAAGGATAAGACAGACGGACGAACACTG
>gnl|Apo_MPI_JGI_Genos_N|449 cDNA; Alvinella pompejana; LEN=243
CAATTAATAACAGCAGGAATAAAAACAATCAAAGATTAATTAAACCATTGTGTTGCAGCC
AAACCTGAATTGTGGCCAACAGTAACAGATCGGAGGAATGACCTTAAAGTAGGTCACTCT
ACAACAACAGTAAAGCATTAAGGTATTCGGAAGTTATCAACTAAAACTAGTTATGACGTC
ATGGGAATGATGTCTTCATGAGAAGCTCACCTGACAGAGGTCCCCCCGCGTACTCTGCGT
TGA
>gnl|Apo_MPI_JGI_Genos_N|450 cDNA; Alvinella pompejana; LEN=337
TTGGATGATTACGTTATGATTGTTCTGTCTTCAGTTTTATTCCTTTGGGCGATATTTATT
TGCTTTCGATTTTCTCGATATTTTCATTTCTCTGTACACGTCATATATTTGGATTGCCCG
GAACATTCTTTCAGTATGCTAGATTTTCCTCACTTTTCAATATTTGATAGACTTTATGTA
GGTATCTTTTCTTTTAAAATTATGATTGGAGAATATAAGATAAAACCGACAATCATTTGG
ATGTTTTCTTTTGAAGACTCTGTGTGTGTGTGTGTTTAATTAGATATAAGTAAAGTTAAT
ATACCTCGATGTGTTGAGTCCACGCGGGGGCTCGCGT
>gnl|Apo_MPI_JGI_Genos_N|451 cDNA; Alvinella pompejana; LEN=373
CCGCCAGCGCCATCTAGCGACGAGAAAAGGACCCAGATCGCTTTGAGCAGAAAACTATTA
ATTGCTCAGGAAAGCTGCGCCCTAAATCGGAATATTAAGTGGTTTAATTCAGTCGAGGTG
CTTTCTGAGTCGGTTTACCGACCAGCAACTAAAAGGTTTGGAGACGGTAAAATGCCTTTT
AAGAGGATAACTAGCAAAGAAATTAACTGCAAAAATCGTAATTAAATGCAGAAATGCAAT
ATCTAAGCATGCCACTGTAGACGACGTGGTAAGAGCTAGCCACCAAACGCAGTAAACACT
TCGGCAAGACGGCTTTTTTACACCACACACGTCCTCTGGCGGTTAGAATCCGTAATTCCC
GCGTACTCTGCGT
>gnl|Apo_MPI_JGI_Genos_N|452 cDNA; Alvinella pompejana; LEN=208
CCCTCCGTATAGTGGAATTATCGGAATTTCGAATAACTTCCGATCACGGCAGCATTTACT
TCGCCTAAATTCGTTCCAGCGACATTTTCTTTGCTGGATAAATCACTTACGTTAGCAGAT
TTGCATCGCTGCGTTATCTCTTACAGTCACGACAAAGTGAACGTAAATAAACTTCCCGTT
CTACAGCCAGTTTGTGCCCCGCGTACTC
>gnl|Apo_MPI_JGI_Genos_N|453 cDNA; Alvinella pompejana; LEN=367
GTTTTTTTTTGTCTGTTATCGTTATAGGTGCTTGTCTTTACTGTTCTCTTGTGGATGTGT
GCCTGCTTCAACATATTTCAGGACGATGGCGTGCATGAGTATGTCTTTGTTTGTGTGTGT
GTTTGTGTGTGATTGTGCAGTTAATTTGAACCATGGCCTGTTTGTTTGTGTTTGTATGGG
TTTGTGTGTGATTGTTTGTATTTGTGTGTTTGTGTGTGTTTGTGTGTATTATTGGACAGT
TTGTGTGAACCATGGTCTGTTTGTGTATACGTGTTTGTGTGTGTTTGTGTGTATACGTGT
TTGTTTGCTTTTGTGTGTATGTCTGTGTATGTTTGTGTTTGTATGTGTTTGTGTGTGTTT
GTTTGTG
>gnl|Apo_MPI_JGI_Genos_N|454 cDNA; Alvinella pompejana; LEN=264
CCTTAGCACTGTTGTACGCTTTCCTGTGCTCTGCCAAGGGATGCAGGTGACTCAGCTGAC
TCACACTCGACCAGTAACTCTCTGACTGGACGATCCCAGTCAGCAGGAGGTCGACATGTT
TGGATCTGGATCTGGCTCATTTTATCCGGAAGGTTCTCATTCTCGCAGCTGAACAAGTCC
TTGAAGTAACGTGGCTCTGCTGGTTCAATTATGTAAACAGACGGGTCTTGCTTGTCATAC
AGGCACACTTGCCCCCGCGTACTC
>gnl|Apo_MPI_JGI_Genos_N|455 cDNA; Alvinella pompejana; LEN=621
CGCCGCCCCCGCTACAACTGTGTAGAGCAAAATGGTAAAGACAAACACGGTTATGGCGAT
GGTGTTTATTTTTGCCACGTGCCTCTGTGCCATGGGAGAGGCGATATACTTTATACTTCT
GAACACCTTGAGAATTCTAAGAAGCCGCAGTATCCGCGCTATCCTGATCGCCTTTACCAG
TTTGAGGATGTTCATCATACTCCCAGAGGCAAGAACAGCGCCGCCGCCGAATATGAGGGA
GAGAAAGGCGGGACCACTGTTGAAGAGGAGCAGGGGGACGGATGCCATAAAATCTATCCA
GCCCCTCTCCTCTCCGATGTAGATCCGTCCCCGCTTCCTCACAAGGGCGGAGAAACAGCG
GATGAGAAACTCGAGCGTAAATATGGAATCAAAAACAAAACCCGAGACGATAAGAAGTTT
CCTCTTTTCCCAGGGCCACCCTGCAACAACGGAAAACTCCTCGAGAAAGGTCTGAACAAG
GACAAGAAGGATGGCAACAACAATGACAGATTCAAAAAACCTTTTTACTCTCCCCATTTC
AAAACACTCCTACCATCCGTTTTCGAGGGAAAAACGGTAAAGTTCATCCAACATCTTCAA
ATCCCACCCGCGTACTCTGCG
>gnl|Apo_MPI_JGI_Genos_N|456 cDNA; Alvinella pompejana; LEN=430
AACGCAGAGTACGCGGGAGCTTTCGCTAAAACACAGAGTAGATTTGAGAGGGGTGAACTT
GACCATCTAAGAATAGAGGTGAATGTTCCACCTCCAAAAATAGATGTATCCTCTTACGGA
AGTATCAATCCAGAAATGGCAAATGTACACGAATCTATTATTAAAGTGATTGGAGGTTTA
AATAAAAAAGGGAGAACAAAAGAGGTAACGGTCAAAGAGGCAAAAAAGATTTTGGCGGAA
GAGGCGAGTGAAGAGTTGATAGACCCAGAAAAGCTGAACGATTTGGCACTCGATAAAGTT
CAGAGTGGAGGAGTTGTTTTTATAGATGAGATAGATAAAATTGCCGTTCCCGCAAACTCC
AACTCAAGACAAGACCCAAGCAAAGAGGGAGTTCAAAGGGATTTATTACCTATTGTAGAG
GGTTCTAATG
>gnl|Apo_MPI_JGI_Genos_N|457 cDNA; Alvinella pompejana; LEN=2214
GGGCAGCGCCTTCTGCCCGGGGACAATCGTAGAGCTGCTGACACGTGACCGGAAGTGGTT
CTGTTTCCGACTCTGATCTCTGGCCGCCCTTCAAGCACACGATTCTTGCTGTTTGTCTGG
CATAAGGTCATCCAAACCGAACCGTCAGGTAAATCTCTGTCAATTCCAGGTTGTACTTGC
TACCTCTGAAATGGCATGAAATGGTTTAAACAAATTATTTGTTGTTTTGTTTTTATGAGG
TCAGCTGTATTTGTTCTGCAGACGGTCAGCTGCTCAGAGAAAGAAACTGAAACCTCTTCT
GGTTAATGAACGTATGAGTGCATTAGTTGGTGGTCAAGTTGGTGCACATACGTGTATGTG
CATGTGTATGTTTGTTTGCATGTGAGTATGTAAAGGCAATATAAAGTAAACTGCATATTG
ATGATATACAATCTGTCTGGCAAGTCAGCAGTGAGGTGTTTTTCAGTTAACTATCGGTTA
TTGTTAACTGTGTTGCTCAGTTGTGTAAGCAATCAGCCATGTTTTACTTTGATCACTGTT
AGACGTTGTCAGTTAGATATAGCTTTACACATGGGTGTATAACTATAGATATTCATGTGT
GTGTGTGTGTTTGTCAGTCTGTGGATGTGTCTCTCTGGTTGTCTGTCCGTCTGTTTGGCT
GCGGTTGAAATATCTGTCTGTCTGACTGTGTACTTGTGTACTGTTGACTTCAGAAGTTAC
AATGCCCTTACAGAATGAATAGAATGTTGTACAGGTTTACTATGTACAGTTGCCCATATT
CTCTGTATTTTTTGTTGACGATGTTGTGTAGATTTCATTGAAAATAATTCATCTATTTGT
AGAGTTCATGTGAATAGGACGCAGTAAAAATGTGTACAAATAGGGAAATGGTACGACTCT
TGATTAACCTAACATATTAATTCCAGTGTGTGATCTATTTGTATAGAAATTAATTCTTTT
TCGCACACACTCACATATACAATGTTAATACATTGTCTGTCCGTCTGTCTTTAGTTTGAC
TAAGTTTTGTGGGTCTTCGCTGATGTAACTAATTATCGGTAACCACGTTAATGGCATCGT
TAGTTGTTAAAACTACTGGTTGTGAGGGAATGCGTTTTAATGGGTAACCTGCTTGTATTT
GTCCTGTGTTCTTATCTAGGCTGACTAACCAAATGTAGTTACAAGTATTTGTCTTGTCAA
TAAGTAAAACACCATGCTGACTACGATTGACTGATTGAAAAGCGTGTATGCTTGCTGCTT
GTGTGGATCTGATTCAAATTGTATTCAATTTCTGATGTCTTTTTGGTCACTTTAATTTGT
GTGCGTGAGCTGTTATTAATTCCATAACTACTTACTGATGTTTATATATATATACATGCA
CAGAAAGAGAATATATGTGTGTGTGTGCGTGTCTTGTTATCCACATTAACAGAATTAGCT
CTCCTTACATGCTATACCAAGTTATTATTGCCCACTACCATTGTTTGTGTGATGATTTTA
ATTTGATAACTAATTTATGCAGTAGCAGCTGGTGTCATAGGTCAGGCCGGTTTACTGTGC
TTGTTTAACATTTAATATAGAATAGCATTCGTGTACGTGTGACAAGAGAGACTTCAATAT
CGGACTCCCAGTTGTACATAGGCGTACGGCCAGAATTGCCGAACCGTAGACGTAATGTCA
AGTGTATAGGTGAACTACTTGCACAGGTGTTCGTTTGTCTGCGTCTGCTCATCCCTGATC
GAATCTAGGGAACTTGAAGTGGTCTAATTTAAATTGTATGTTTATTTGTTCTCGTTTTAT
TGATTCGTCTGTCAAAACTTCCAAGCATTCCTTGTCATCAACCACCGAACATTCACCAAG
CTAATTTTGCTGATTTATAAAAAAAAAGTTTTTGTTACAGAGTTATATAGATAATGTTAG
ATAGAGAATTTCAGGCCTAGAACAGAGCCTGCCTGCATGTCTGTCTGTTGTTAGTTTCAC
TTGTTGTTGACTAATGAAGTCACGTGTCGGAGGTAGTCTTCAAACAACGTCGTCTTCTAC
ATCGGTGTCCTGTTAGGTTTAGTCAGTGCGCATGCCCATGTTCGGGGATTTAGTGTCGAA
GTCCCTGATTGGCTCGCTGTCGGTAGTAGCCTTCCGGTTAGAACGCCGTAGAGAACCTCT
TCTGAACGCCACAGCCGTCAGCTGTTTGTGTCGCTGTGCTAGGGATGGTCGCGT
>gnl|Apo_MPI_JGI_Genos_N|458 cDNA; Alvinella pompejana; LEN=1256
CATAACAAACTCTTGGTTGGTGTTTATTTACCGCCGGAAGGATATCTACGTACTTTCATG
ACTACTTTCCGTGCAAACAGTGAGCTAATAAGGCCCAGGAGGCTGCGAGCGGAAATCTGA
AGTCAAATGCATATCTGACTTGTCTCAAGGTAGAAACTCTGGTTCATTCACCTCGCAACA
CCTTCCACAACCTTTTCTCTTTCCTTTTATTCGCACTTACATCGGCTAGCAAATCTCCCT
CTATCGAGTGGCAACATTAATTGACACGATTCGTCTGAATCAGATCGCCTGCAAACAACT
TATTCTTTTCTTATTTCTCATAACACTTCCAGCAGTGGAAAACAAGCCGACATTAAGAAA
AACCAAAACGAATGGCTGTCAACTTATTTGACTACTTATCAAATGTACCATTAAATCATA
GTTTGGAAAGTAACGACGAAGCATTCTAGCAAGAAGAGTCGATGATATTTGTAATATGGG
ATTAACCACATGTCAATATAGCCAGTGATGTAAAGTTCACGCCAATCCTGCCCAATAAGA
AGCCACGTGTCACGTTAGGCAATGTGTGACGTAACGTCTTATCTGGCATCGGGCACCTAT
TATCTCTCTGTCTGTCGTCGAAGACCTCCGAGCTGACCAATCCACAAGAAACCACACTTT
CCGATAGGCGTGACGTAACGCTTCTTAAAGGGCAGGATAAGCGTCAGCCTTACAGTGATG
TGTTCAACATGTGGCTTCAGAAGACAAATTTCATCCTTCTCCATTTCATCGGAATCGGAA
GATTACTTTCTGTAACAAGTACTATAATACTAGTTTTCAGCTGATAGGAATGACCATTTC
AACCACTCTTTGTGTTCCAACTCATTATTGTTTAATAAGATAAAGCCGACCTCTTCTATC
GGATTAATACAGCCTTTTTAAATGATTTCTCCATCACACACCAACCAATCAGCAAGCAGT
GTGTACATTGGTAAACTTATAATTGCTGATATATTCCGCCACATGAAAAAGATGATATAT
TTATCAGTGCCTACTTTGTCTTTCCTATAATAGCAGCTGGTTCGGATGGAAGTTATCAGC
TGAAAGTATTGACCATTTGAAATACTCTTTCTATTAAACCTTATTATTGTTTACTTAGAT
AAAGCCGTGCTCTTCTGTGGGATTCATGCGGCCTTTCCAACTGCCCATTGGTAAACTTGA
AATTGCTGACATATACCCCACATGAAAAACAAGATATATTTATCAGTGCCTACTTT
>gnl|Apo_MPI_JGI_Genos_N|459 cDNA; Alvinella pompejana; LEN=397
GTGGTATCAACGCAGAGTATGCTCTCTGCCCCCCTGTTCCTCTGCCATGATTCGAAAATT
CGTTAAAGTCCGTTCTCTTCCCGTAGCCCTTTTCAGAAACCAAAAGCATTTTTTCATCTG
TTCTTACGGGACAGACCCCTATTAATTCATCTTTTCCGGATAATTTTAATCCTCTGACTC
CTCGTGAACCTCTGCCCATTCTTCTAACTTTGGATTCATGAAACCTCAATCCTTTCCCCT
TCTTAGTGGCAAGAAAAACATCCTCATCGCCTTTGACAAGAACCGCCGCTATGAGTTTAT
CTCCTTCATCAAGATTTATAGCGATAATTCCCCTCATCTTAGCATTCCTAAAATCATAAG
TAGCAACGCGTTTTACAACCCCCTGTTTTGTCGCCAT
>gnl|Apo_MPI_JGI_Genos_N|460 cDNA; Alvinella pompejana; LEN=786
GAATGTCAAAGGTGAATTATAACGGTATGCTTAAAACAACAATCTGATATGCAACTGCAT
GCAGGAAATTGGGTTTAAACAGCAGATTATCATATTTTGTATAGAATGTACATACAAAAA
TGATATTGTTTATAAGTGTTCTCTCCAAGTTGCATTAATGAGGAGCGGTTTATAAATCTA
CATAAATGGATCTTTTGGGGTTGCACTCATTACTATTTATAAAATCGGCCATGTGATATG
ATTAAATAACCACATTAAATACTTCATTCGGATAGAAACAGATTTACCAAGTTAAAACAA
GTGCGCGTGCTTTTTTGCACTGGCTTTTATGTTAGCATAGTATCTTTGTACGTCACCATT
ATGGTGTGCGCTGTACCAGGATTTGTATTTATTTCATGTTCTGTTGTCATGAGACATGAC
GTTGCTGACTTGTAGCTGGTTTAAAGAGAGGAACTAGGTATTAGCATTCGTTGGAATTCA
GTGGAAAAACTCGAATCTATGTGTATTATGGCAGCATTAGAATAATTGATGACCACAGAC
ACAGTATGTAGTTTTATCATTAGGCAGCGAACGTAAGCGCTGTTTGTCTGAGATGCATTA
ACATGTTTCCTTTATCTACTACTCCATGTGGCATATTGCGTGATAATTTCCCCTGATTAG
TTCAAGCCTACAGATGATAATAATAAATCAGTGCTATTAAATGATTTTATTGTCTTTTCT
TAAAGAATAATATTTTATTTCGAGTACACTGGATAAAATAGTGTCATCGTGTACTCTGCG
TTGATA
>gnl|Apo_MPI_JGI_Genos_N|461 cDNA; Alvinella pompejana; LEN=925
CTTGCTGAATGACGTTCTTAGACGCCTGTCACGTTTATGATGCGAGATGCAGACTCGAGC
TATCAACCCTGTCTGTGGCTTTGGAGAAATGCACCGCCAGTCTTCTGACTCGCCAATACT
CAACACCAGGCACGCAGTCTGTGGTCTATAGCTCTTATTGTGCACGTCTTTTGTAAAATG
TATACAACTGCCAAGTTAACACGGAATGTATTTTGCTTTCTATGAAGAATGCTGTTATTT
TTGTACGTTTTAGCTGTGAATGTTCGTTGTTCAATTGTTCGCCTGCGAGTGTGTGTGTAT
AGGCGTGTGTATGAGAGTACAGCTTCAATACAGATATAATATCTGCGCCGAAACAGCAAT
GATATTTCTACACGTACACAGTGGTGTTAATGTATGTATGTCATGGTCCAATACATATCA
TTGATTTTGGTGCCCGGACGCAGACGTACAAGTGTGTGTGGCAACCATCATAAGCCATGC
TACTTGTAATTTCTGATGTAAATAACATCGGAATATTTATTTGTTGACTAAGGCTAGATG
ACCAACTTTCTAAAAGTTTTCTTGCACATCAGAAGCATCAAGGTACGAGTGTTTGCCAAA
TAACGCGATCTGCAGTCATTTGGATAAGTAATGATCACTACAGGGGCACTGTTGTGATTA
TTCAGATCTGATCAAAGATTTTTTTTAATATGTCATCTGGCAGACTTTCTTTTGTTAAGA
ATTCGCAGTGAATGCGTTCGTTTGTTTCTGTTTCCGTTTGTTTTTAACCACCACATAGCC
TTGACAATGATTGTTGTAAGTAGTGCGTCCAAGAACTTTGACCTACTTGTGGGTATACTA
ATACTATACCTGACCTTGACTTTGTCTGTCTGTCTGTCTGTCNNNNNNNNNNNNNNNNNN
NNNNGTGCGGTTCTGTCTGTCTGTC
>gnl|Apo_MPI_JGI_Genos_N|462 cDNA; Alvinella pompejana; LEN=1117
CAACGCAGAGTACGCGGGCTACCGCTGCGCATGTCATCCGCTGTCTGGCAACGATTTATC
TAATGATGAGTGTCATGTGACCGGAAGACTCATGCATAGTTTATTTATCCGCACAGCGTC
TGTAATTCCCTAATTACCGCCCTTAGTAAGACAACTGCAGTGGAGCTCTCCGTGCGGCGG
CAGTAAACAGCCGGGCACTGAGTGCATTAACTTGAAAGTCGGCAAGACCACGCCATCCTC
TGATTAAAATGACAAACACAGTCATGACACCAACACACGGAAACATCATGTCAGGAGCTA
GTCTGTAAGACAATGTCCTCACTGTAATACCCGGCGAGTTAGAGTCAAAACTAAGAGGAA
TGAAATCATTTAAACATGACCAAACACGGGCAACATTTGTATTAGGTCACTTCCAGAACT
CTGCCATGTAGACGCTCTGCCACCCGCCGACACTTCAAGTTTAAAATGTTTGGTCTGTTC
CACGCCAGATGGCCTCAAGAGAAGACAATAAAATAGTGATTTTATTGTGTTTTGCTGCCG
GATTGAAGCTTTGATAAAGACAAACACGCCGAGGTTGTCAGTAGCTTGGCTTCTCCTGTT
GTGGCTCGACAGTAAAGTATCTCTGATTAAACACGGCCGCGTGTTTAACCGAGAACACAA
AATTCAGCATCACTCGATGAAATAAACACTTCGTTTGTTATCCTCCGCCTCGAAGACACG
TATTTTATACTCAAGCCATAACTTCCGGTATTTAAATGTTTAAGTTATAATATGATCTTC
CTTTGAGATATTCCACAGCAGAGTTGTAGAAGGCATGTTGTGGGTCGTGTGACCGTAATA
CACGGCGACGGCTTCGTGTTTATTACAGCCACCTGCCCTTCTGATGGAGATCAAGACACC
ATGCATTGTGTGTATCTGGCATGATTGTGGTATGATAAGATCGGGTTGTACTGCCAGCAA
CGATGAGGATATTTATTTGTGAAATCTTCAACTATCCTTGGAATTCGTTTTAAACGAAGG
CACGCAAATAAACAAACAAATTAAGAAACTTCGGGGAAGCGATTTGCTTTGGTTTTGTCA
AGTGGATGCGGCGAGAGGGCGTACGTCTCCCGGATCG
>gnl|Apo_MPI_JGI_Genos_N|463 cDNA; Alvinella pompejana; LEN=332
GTGTGGTTTGTGTGTGTCGGTCTGTCAGACAGATGCCACTGTCTGGCAGGTCATACATTT
GTTTGGAAACAAGGCAGAGAATACTCAACACAAACAACGCCATAGACTGGCAAACTGTAA
AATTATCACATTCAATAAATGGCATTGGTGAAGTGTACTTCTGTTCCTTCTAAACCTGAC
ATGATCTCCGTCATACAAACCCTTATACCAGAGACAGCAGCTTAGAAGCCTTGTTTCTAT
TTCCTTCTATTTACAAATTCCAGTGTTTTGACCTGCTGCATGTAGCACGCTGGTAGCAGA
CTGACGGAGAGAATGACTTGTACAAGTGTAAA
>gnl|Apo_MPI_JGI_Genos_N|464 cDNA; Alvinella pompejana; LEN=408
TTGTGGACAGTACCGAGCCACACATTTTACAAGGATCCTGCGTTCTGTCGGGAGTCGCAG
TCGTATCAGACAGTAACTACTGTCCTTCGCTCTGTACGCTCGACCATCAGCGGGTTTGGC
CGGTGCTTTGTGTATGTAATGTCATTAGCTCCTGTTGTCGTATCAATCACTTTAGTGTTC
AGCTACAGTGGACATAATGGCCAGATGTCATCTGTCGACTTGTTTTGAAGTTAAATTGGG
TTGGCTTTGGGGTGTTGCCATCCTCTTATAATTCCCTTATCGTGGCAGTTTTGTTGTTAG
CTTGCAGACGACGAATGGTTCCGTGTGAGACACAAACATTTCTAAATACTCAGGTTGTTT
ACGGTCAGCTGTTAGTCGTTGTTTATGTCAACCCGCGTACTCTGCGTT
>gnl|Apo_MPI_JGI_Genos_N|465 cDNA; Alvinella pompejana; LEN=220
GACCTACATTCCCAATCCAGAAAGGATAAGTATTATCGGCGATGGGAGGCTTAACTACTA
GGTTCGGAATGGAGCTAGGTGTGACCCTCCCTCTAAAGTCACCTCTTAGAGAGTTATGTC
AAAAACATAACATAGTTAAGAGTCTAAAGTTCTACTATTTGTACCTTCGAAGCCTTGAGA
AAAGAAAAACGAATGTTCTATTAGTACTGGTCAGCTAAAC
>gnl|Apo_MPI_JGI_Genos_N|466 cDNA; Alvinella pompejana; LEN=203
TAGTTGTCAGTCCACACACGAAGGCCGATTTGGAGAATGGCAGTATCAACTGAAAGCAGA
ATTGTTTAAAAGGTGAAAAAAGTCAGCCTGGAGTTGCAATCACCGAAATTTTGGCAGAGA
TTGGTGACTGCAAGAGACATCAGACCAAGCCATAAATCAAGTACACGCCAAATTACTGTG
CGCGCGCGCGCACGCACACACAC
>gnl|Apo_MPI_JGI_Genos_N|467 cDNA; Alvinella pompejana; LEN=295
ACCTTTCCCTCACGGTACTTATTCGCTATCGGTCACAAGAAAGTATTTAGCCTTACCAGA
TGGTTCTGGCAGATTCCCACAAAATTCCACTTACTTCGTGGTACTCGGGTGCGTTCTAAA
GAGACATATTATTTTCGTCTACAGGACTTTCACCTTCTATGGTTAAACTTTCCAGAATAT
TCGACTAACAATATGTTTTGTAACTCTTTGGCTTATCTGCAATTCAGCCACAGAACGTCC
CACAACACCGTCAACACAACGGTTGCATCCTTTAACATGTTGAACGGTTTAGGCT
>gnl|Apo_MPI_JGI_Genos_N|468 cDNA; Alvinella pompejana; LEN=508
CGTTTCGTATTGGAATGCTCCAGAAGAAATGAGTCGGTAGAATTCTGTGAAATAACCGCG
CTTGGGCAAGGAAATTCTGTCCCTAAGAAGTTATACTCATTTGTTAGAAATAAAGAAAGC
GTTACTGTCGGCAAATCAGTAAGAATTACGACAATTGAGCTCGCGCGAGCAGACGGACGG
GCGGGCGCCACATTCTGGGCAATGGTTTGATAAAACTTTTAGGGAAAGTAGTAGAAAATG
GCGAGTTGACTGCGGAACGTATAAACAATGAGTAATGGCGAAGTTTTTATCGCAAACGGT
TACACCACTGCGTACGGACACCGGAGAGGCGCGGTAATAAATAAAAAGCCAGATATATTA
TCTGGTGGAGCAAATTGATAGATGGGACTAGCTTCCATTTAATATAGGAAGCTTCATTTG
TGTGGAAAACGACGAAATCAACTAACTCGTTTAGCACCACCCTCGGGTGTTAGTTACCGG
GATACGGAGCGGTAGTTTCGGTTTAATT
>gnl|Apo_MPI_JGI_Genos_N|469 cDNA; Alvinella pompejana; LEN=328
TTGGGACAAATGAAATTTGGATAGTGAGAAGCGTTAGCTTAACTGCGTAGTAGAATAAAA
CACATCTATATATCAGCAGTTAGACTCGTAGTACGACAATCGACAAAAGCCCAAAATGTA
GAATAGCACTTGTCTTTATTAAGTTATTTGCTTGTTTAGAATCAAGAATTCGATACGAAA
ATTTACTTATTCTGTTGGTTGAATAATTAACTGATTAGCTTTAGTAATATGTAAGCAATA
CCTCCTTTGGTATTTGTCTTCTTCATTTTATCATCTAAAACACAGCTCCGATCGCCCGAC
CGACCAACTGGACGGACGGACGGACGGA
>gnl|Apo_MPI_JGI_Genos_N|470 cDNA; Alvinella pompejana; LEN=218
TTCACACGTACACACACACACACATTGGCGGAGAGGATGTCTTAACCCTGTTCCTAGTAG
GTATGCTGCCTCTTGTGTGCTATATTTATCAGCTCTTCATCTATAAAGAAAACACACACA
CACACACATCTTACACGTCTCACACTCCAGCTCACCTTACGCGCAAACATACAGTCACCG
ACTCATGCCCAACACACATCTAACACACACACACACAC
>gnl|Apo_MPI_JGI_Genos_N|471 cDNA; Alvinella pompejana; LEN=490
ACAAACAAACAAACAAACACACACGTACCCTCCCACACAGACACATACAGCTGTCAAATG
TTTCAGTGTGGCTGTAATAAGTTACCAGTTATTAAACTGTTGGTTTGCGGAACATAAATA
TGTTACAGTGAAATTGTACAAATGCTGGATGCAGTGTGACTGGTTAATGGATGGTGCTCC
TCAGTCCGGGGGATGAAGTCGAATGTCGAAATGAACAACCGCACGTCAACGGAAAGAAGA
ACGAGGGCACACCTTAGTTACATCAACACCACGGAACCGGCCAAATCTGGATCATCTTCA
GCCACGTGCTGCCGCCTGGCCAATAAATATATAAAACATAACCGAAATGCTGCCACCCGG
CACTGGCCGAGCGGACCGATCCGGACATATACCAATGCACAGTCAGCGTGTAATGTACAT
ACAGAGTCTGTCAGCAATAAAACCATTGAAATTCATTAATTCAGCAGCTCGCTAGGCCAG
CACTGGCTAG
>gnl|Apo_MPI_JGI_Genos_N|472 cDNA; Alvinella pompejana; LEN=318
TCATAACAAAGTTAGATCTCGTTCATAATCATTAGAATAAATCTGAAACTAGTTCAAGTA
TCTAAATCCTGATACGAGAACAATGTTTTGCTGTACAACCATAAAAACATGAGTTCTAAC
AAAGATTACAAATTACACGATGCCTTTCTTGTATACACGAACCGACCAAAGATGACATGG
TTTTACTACTGCGCTTTAAGGATGGATCACTTGGTTGTTTGTGTTTATTTATTTATTCAT
GTACCTAACTTTTAATGCTTGCTTTGTTTATCTGTTGATTGTCGGTCAAAGAACCCCAAT
CTCCCGCGTACTCTGCGT
>gnl|Apo_MPI_JGI_Genos_N|473 cDNA; Alvinella pompejana; LEN=256
TAATTTGTATAAAGATTTCTGTAAATTAAAAAAGATATTGATCTGTAAGCTACGGTATTA
AATAACGTTGCTGAAATAATATAATAATCGTAGTAACCGTTCTATTATTAGCCTGATATC
ATCATCATCATCATCGAAAGAGCACTTGCATAGAATAGCCCCGTGCATCGGTAACAATGT
AACTATCAAACCAAGATAGTAAATAGTATACAAAATAGACCAGGGTTTAACAATGCAGAT
TCCCGCGTACTCTGCG
>gnl|Apo_MPI_JGI_Genos_N|474 cDNA; Alvinella pompejana; LEN=710
TGTTTGTGTGTGTGTGTGTTGACTGCGATGTGTTTTCGCCGTTAATCGTTTATTATTCAG
ATCTAAATGTTTTCAGTTGAATACAGTTTTTACAGTGTCCTTTCACTGGTGTATGTAAGC
ACAGTTTTGAAAATATTCTCGTGTAGAGCAGTTTCAGCCGTCACAAATAGTCAGTGTGAT
ATAAACCACATGTAAGGCCAGAGTAATGATCAGGTTGTGTATATAAGGCGTAGTTTGATG
TTTACGTCGTTCTATATTTTGTATTCCTATTTTGTTCACATTTGTTTATCTCTTCAATGA
TTCACAATTTCGGGCTTGTTTACGTCGTTTCAGAAACCAATTTCAGCCTAGAAGCTGTTG
TTCACGAAAATAAACTACATAAAATCGATAGAATCTGAATGGGAGCATGTTTACTTGTAA
CGAATATAGTAGGCTTATATCCACACGCGTCAGTCGACAATTTATTTCATGATGCAGGCC
CCTAAGAGACGTTACCCTTTTGAATTAATCAGTTCCTGTTCTGATTTTCTCACAGGCCAA
ACGCTTTCACGCGCAGAATTTGTGATACTATTTGACAAAGTATAGAGTAGCTTTACGTTG
TTGCTGTAGTTCGGGAAATTCCCCCAGGCTGTCGCTTACAGGGCACAGCCTCCAGGTCTA
GTCTTAGAGGGTGATCGTTGTTGTCAATGACCAGAGGTGGTCGAGTAGAG
>gnl|Apo_MPI_JGI_Genos_N|475 cDNA; Alvinella pompejana; LEN=229
ATTTAAGATTACATTTATATCAAATCTAGGCACATCCGCCGACTACAGAAGGTGTCAGCT
CCCAGAGGCGTCTAACGCGGCTTACCAGACGCTGGCAGTGTGGAAGACTCTCAACTCACT
TAAGGAGTATACCCCTTGTGGCTTACTTCAGCAGTGTTTATCACCCTTGTCCGGTTTATA
TTTACAGTCAGTCAGTCATTCAGCGAGTCATTCATTCATTCAGTCAGTC
>gnl|Apo_MPI_JGI_Genos_N|476 cDNA; Alvinella pompejana; LEN=292
TTATTTTAATGCCACAAGGAATGGCACCATTTCTTAGCCAACAAGTTGATTTAACAAACT
CGGCCGAGGTAGAAGTGATAACGTATATACCACACAGTAAAACGTAATTCGATGGAAGGA
AGCTACATTTAGTTGTGTACAAAACGACAAGTTGACACTGAAATGATCCGAAATCAGACG
GCCATAGAACACCGTCTTTTAAATCGTTCATTTGTCCATTGTGTTAATTAATGTTTCCCA
ACCCCCCCAGACCAAAGTCAGATTGCAAAATTCGGGCACTCTCCGTGCAATC
>gnl|Apo_MPI_JGI_Genos_N|477 cDNA; Alvinella pompejana; LEN=355
CGCAGAGTACGCGGGGATTTCTTCTGGATACATTCTTCAGTTAGAAATGTCACCCGTAGT
TGGTGATTTTGGCCGCAGAAGGAAGGACAAAATGACGATTTCTACAATTTATTTTAGGAG
AGGTGTTTTCTGACCTCTTCAAACTTTCCAACCCGCATCTTCTACTGTGCAACATTCTAG
AAGCATTGGGCGGGTATGTACATTGTTTACCTGTACCACTGCCGAAACGCCTTCTAGAAC
TCTAAAATAATTTTCATACACTCTGCGACCTAAAACATTTCTGTGCACGCGATATCTGTA
CAGACATTATAATTAAAGTGAAATAACGATCAAGCTTAATGCGACAAGAATCCCT
>gnl|Apo_MPI_JGI_Genos_N|478 cDNA; Alvinella pompejana; LEN=672
GCCGGCGACTCTTCCACTCGCACTGCGGCGTGAAGTCGCGGAATCCCAGACGATACTGAT
AAGATGGCACCTTCGATTTGATGTAGAAGATCCGGAAGAAGTAGCTGACGTGCATGTCTT
CCGTATTCGTCACCAGCCAGAACGTCCGGTCCGGATCGACGCAGCAGTGCTTCGTGCTGA
ATCGACACAGGCACGTCTGGATGCTGAGAATGTTACCTGCAGAAGTACGAGAAACCCATG
ACGTCATCATTTCATAACCATGTGATCTCCAGAGAGAGAGAGAGAGCGGCAGAGAAAAAT
GGAATACGTGTAACTTTAATACTGTTCGGTCAGTTGAGGTTTCCAGGGGCTGCCAGCTGT
CCAGGCGCCTGTACCAGACCCTGCGAGCAGAGGAGAAACAACAGCGCCTCGTTTAGAATT
GATATCGCTGTCCGTACACCAGCTAACGTGGAGTCGCCTCGTATTCGGCTGCCCGTTAAT
TGAATAATACAGTTAGCCCAACGTTTGTACAGCGATTTTCTTTACATTGTTGTGGTTGCG
TATCATGCCAGATGAACTTACGGCTGGCCATTTTAACTGACTAGACCACCAAATAGAAAC
CGGATCGCCATTTACGACAACCAAACGTTAGTGTCAATGGACGTCGTGTCAATACATAGG
TCATAGTACAAG
>gnl|Apo_MPI_JGI_Genos_N|479 cDNA; Alvinella pompejana; LEN=917
CCTCCGCTTTGTTTTTTCGTTGTTTTTTTTATGCGCATGCAAGCACCGACCACCAGAAAG
GAAGTCCGATCACAGAGCCAAAGAAGACAGACACAACAATACATCACCAACCACCAAACT
GGAGACGGACACAGACCCGATCTGTACAGAGTACCGTCGCCACGCCGACGGCATCCATGC
ACTCGTCCATGTCACTTGGCCGGTGACATCGCTATCGAGCAATCTGATCGACAATGGCCA
GTTGGCAAACACGACGCGCACAAGCAGACGATAGCCGTCCGCCATTTCTAACCAAGAATG
ACTGGCATCTCTACAGAGGCCAAAACTCACCTAATTCGGTCCGGCCGGCCGTGCCGGTTT
ATCCTAGCCACAGTCAGTAAAACCAGAGCTACGACGGTGTTTTGTCATCGACACGACGGT
GTCATATCATTTTCTGGCTCCGAGTTGTCATTGTCGTAGCTCCGATCTGTCAAAAACGAC
AACAACCCCCGCCATTATAATTTGTTTGTAGCCAGATCATTACTGCCGGCGATCCGTTCC
AACTAAAAATCGTTGCCGTGAAGTGTAAGCGCTTCCACCTCGTTCAGGTTTCAGGCATCA
TCTTGTCGATGTTCCGCACACATGAGCATTATTTTATCTTTCAAGTGACCTGTTCCAAAT
GAAAACTGACAATACTAAGCTAGATACGTAAATGGTTGCTTCCACATAACTTACGGGAAA
CCTTACACAATCCGTGATGTTTCAGCGATATTCTAGCACTAGCTTGCACTATGCCGCTGG
TTGATGCCCAGAAATGATTCCATCACCCGTCAAACTGTTCAGTGTATCACTGGGCCCAAT
GACCATCGATCGACCGCTGCCACTTGCTAATAAGCGAAGCAACTACCGCGGAACACTTCC
CTGGCGGTGTTTCTCCG
>gnl|Apo_MPI_JGI_Genos_N|480 cDNA; Alvinella pompejana; LEN=1119
TGATGAAATATAAGTGAATCATTTCAATTTTTACCTCGGGGAGAATATAATCAACTGTAC
TGATAAGCAAAACTGATACCACCAACTTGTGCCGTATACACCGCAATCAGTTTAACTGAT
CCAATCAGCTGCAGCTGAATACGTGTCACTCCCTGATCCATCAGTGGGTCAATGATCGAT
TGCAGACAAGACCTACCCCCACCTCCACCTCCCCACAAACATAAACTGAGACAGACTCGT
GGTTTTTGCCATTAAACGGCTGATTTCAATCAGAGATAGCAAAGCCATTCGTCTTCTTAG
TTTCAGATTTTATTAATATTCGTCAGACAATAATTCACACTGTGACAGAACGGCCAGACA
GGGCCAGTCCAAGCACAAGTAACTGCAGTTCTATGTCTTTTGGTCTAATGAACTAACTTT
ATCACTGGCAGAAATTTCAGGTCATCCTTGCCAAGCCTAGAATGGCGTAGAAATGTCCAA
ATTATAGTCGGAGAGACGGCAGTGGTTGGTTTGTTCCGGTTTTAAAAAAAAGGATTTTCG
ATCGAGTTAAGTTTCAAAGCAAGTTCACGGCGTAATATATGATCAAGAGCCGGTCGATTA
TTTTTCATGATACTTGCGAACAATTTCTGAGCTTGAATACAACAGACATTTGAGCACCGA
GGCACGTACGGCAGAGATAAACAAGGCCAGCAACTCACGGATGGGTGTACGGGGAAAAGA
GGGTTAACGCTGCACGAGGGCACCTCGCCTAACAAGGACACACACACACACACCGACATT
AAGTGTGAGTAACCATTAAGGAAAGTCAAATGTGAAAATAAAGCACGCATCCAGAAACAC
ATAAAAGAACAATTACACATATTTACACACAAACTATGTGGCACATAAATATTCACACAC
AGCGTTCAGATCAGAGGCAGAAAAGCATTGCCTGTCTCCGGGGACACGAAAGCTTGGTGC
CTGTGGCAGGATTTCTGTGTTTTCATGTCATGCCTTAACTCAGAGGTATCCAGAGATTGA
CAGTGATAGATAGAGGCAGCCAGGGATAGATATGGCTAGAGAGAGACAGGAAAGGGACAG
ATACAGAGAGACAAGAACAGACTGGGACAGTCGAGAATA
>gnl|Apo_MPI_JGI_Genos_N|481 cDNA; Alvinella pompejana; LEN=1987
CTAAGTATAAACCAGACAATTACCGTTCTACGAACGCACCCAGCCATACCCACGCCGACA
CTAATACCTGTCCCTGCACAGACCCGTAAGCACTGTTATCTTCGCCTTACAGATGTAGCC
ACACCTAAAGGAGGACAAAACTAAGCCGGCACTCCGAGATAAAAGACGATCCAGCAAGTT
AATAACAAACAAACCGATAGCACGTTGGTAACGTTGACTACATACAATAGACAGACCCTT
GTCCACGGCACGAACGCAGGCAGACAGCAGACATTCCGTGACCGGTCGTCTGAAAGGCAG
CAATGAATTCGGCAGAGAAGCCCGGTATTACTCGCATACTGAAGCCGATCAGTCACCAGA
AGAACCTGACAGAGGTGGCCGACACCTACCTGGGCTATTACGGCGAGAACAAGGCGGAGG
CATCGGACAAGGCTCCGACCGACACGAAGGAAGTGACCATTACCTATTACGACATAGCCA
CTGACTTCTTCGAGTACGGCTGGGGCGAAGGATTTCACTTTGCCACGATCAACAAGGGCG
AGTCTAGGGAGCACGCCTTCGCCAGACACGAATATAAGTTGGCCCTGAAGCTCGGGTTGA
AGAAGGGGGATACCGTATTGGTCCAGGCAGACATATTGCAGCATTTACCGAAGCAAAGGT
TATTGGTTTGAACATCAATGAATACCAAATAAAAAGGGCGAGATCTCTGACGAAAAAAGT
CGGCTTGGAGCACTTGTGTGATTATGTCAAGGGAGACTTCTGTAATATTCCCTTCTCGGA
TGAGAGTTTCAAGTATGTTTACGCCATTGAGGCGACGTGCCATGCCGCTGACGACTTATC
CCGGGTATACGGTGACGTGTACAGAGTTCTTAAACCTGGAGGACTATTTGCCTTCTATGA
ATGGATTCTGACAGACAAATATGACCCAGATAATGCTTATCACAGAAAAATAAAGACCGA
GATATTGGTAATAGTCTGGCTACATGATATGACGTCCGTCTAAGATATTTATTTTAAAAA
AACGAAATCAGCACTGGACGGGTCTACGTGAAGTCATAATGCACGCGTGTATATTTCAGA
TCGGTGATGGCCTGCCTGACTTGATCACCAAGGAAACGGTTCACGAGTGCCTGAAGAAGG
TTGGCTTTGAGTTGGTGGAGGCTGAGGACCTGGCGCCGAAGTCGCCTATTCCATGGTACA
CGACGCTGCAACCAAGTTGGAATCTGTCCGACTTCAAGATCACACCCTTAGGACGATGGG
CCACGCACATAATGCTGGCCCTGATGGAGACATTTCGCTTGGCCCCACGGGGATCGTGTA
AGATACACAGAACGCTGTGTCGGGGGGCGGACGGGTTGGTTCTGGGAGGCAAGGAGGGCA
TCTTCTCTCCCATGTACCTCGTCGTGGCTAGGAAACCTGAAAGAGTATCTTAGACGGGAA
GGAATCGTATGCGTGTATATGTGAGTCGTCTGTTACTGCCTGATCATACGTTATTTGGTT
AGAGTAATTTATGGCCGTCACATGCGCGTATATTCCTTCATTCACACCCCTGTGTTTATC
ATATAAAATCACTGAGATGCTATGTACCATTTCCGACAAAGACCATAGATATCAGCTATT
TTATTTTGTATATATATTTATATTGGTTCTATTCGCTGTTGAGCTTCCTTCGCATAACAT
GACAGTTGCTGTGGCGCCATCTAGTAATTCAGATGAAGAAATTATGAAATCATTGCCTCT
GTAAGTTGTTGACTGATGACACCGATCACCAGTAACGTGTGTTACTGGCGAGGTCGGCAT
CCAAGTGTAGTAGCAAACGTCAGGATAGTCTTGAGACAAAGTAATATTATCGTCGTATCC
ACTACTGTCATAAATACCTCGAATGATAAACTGGCGCTTAATGTATCCAACACTTGGTAA
TTTTAAGCTACACCACTACTAACACAATTTTCGGCTTGTATGCAGAATTTGTAGTAATAA
ATCACCT
>gnl|Apo_MPI_JGI_Genos_N|482 cDNA; Alvinella pompejana; LEN=540
AAGTCCTCCGACCTGGGCCTTTGCCAAGTGTCCAATGGAGAATGAGTGTCTCAGTGGTCA
TCACACATGTGATAAGAGCAGCGAGGACTGCACCGACTTACCTAAAGGCTACAAGTGTTC
ATGTAAACCTGGATACGACAGAGACAACAGGTAAGATGATCCCTGTCCTGTACTTCTTAA
GTGAATGCTTCGTAATATGTAAGGCTCTCCTTGGCCCAATGCTTGAGTCGTGATTTTTAA
TTCATTAAATTTTGTACTGGTTCCTGGGATTATTTTGCCTGGTGGCGTGTAGTACAAGCG
TCACTTTATCCCTTGTGGGCAGTGTACATATGCCTGCTTCTAGTTAAGAGCATGTGCCCT
AATCTAGTCTGTCTGTTTACTGCAGAATAAAAAACACAAAAACTGGTATACGGACTCTAC
AGGGTTTGTGTATAAATGTATATCGACTGTGGTAAAGCAGGATGACTTTAGGACAACTAT
CAGTCCGTAGCATTTTAAACACTGGATATTTAACTGAATTATAAATGAAAACCATCAGGT
>gnl|Apo_MPI_JGI_Genos_N|483 cDNA; Alvinella pompejana; LEN=256
TAAAGCCATTGTTAGCCAATCAGAGGCACGCAATGTTTTCCAAACACGACAGTGTGTGAA
TGCTACTCTCTGACTGGTTCTGACGGACTTCGTGACATCATGAGACAGTGCACTGTGCGC
ATTAAGAGCAATAATATCTGACATCGGTGACCGCAAATCGGAATACGGACATGTCCACTT
TGGAGAACAGTGTTATAAGATAGGCAGTATTGTAAGTGATAGGCAGAAATTCGGGACTAT
GATTTGTTGTCTGCAA
>gnl|Apo_MPI_JGI_Genos_N|484 cDNA; Alvinella pompejana; LEN=984
CCCGTCGATGACCGACGTTGACGGGACTAGGGACGGAATGCCCGAAGTGTCCAAAGATAA
CACTTCAAATTCGGCAGCCCCGATCATATCACATCAGATTGCCACGAGATCTGTGACTGG
CAGACTGTCCAGACGACTCAGGAGTTATAGCCCACCAAAGTCCCCTCTACCTGTGTGCAG
AAAAACAGGTACTAAAGAAGGACAAAAACCTGGAACAAACAACACAGCCATAAATAGCGG
AACACCAGAAACAAAAACACGCAAACAATGGGAACAGTGGAGTGTTCAAGACAAGGATAT
GTTTTTTGAAGCTTTGTATGAGCATGGAAAGGACTTTGAAGCAATTCAGAACAGCATCTC
ACTGAAATTGAAAAAGAAGGATCCAACTTGTGGTGTTAGAACAAAGGATCATATACGTCA
CTTCTATTACAGAACATGGCATAAAATTTCCAAATTTATTGACCTTGAAGGATTTGATGA
TATCAATAAACAAGCTCTGGAATTGTATGGGCTTATAAACTATGGAGAGTTACACAAGTG
GATTGGCAAACTGAATGAAAAAACGGGTCAGAAGCTAAATGAACTAGTTCATAAAGGGGT
AACAGTAATTAAAGTAAAACAGAAGAACCACAGAATTAAGACACCTGTCTGCAGAGCATT
GAAACGATTGCATCATATTGAAGAAAATAAGGAAGAAGAAAGGACTAAAATGCCAGAGCG
TGTCACCATTGAGCTTTTCCCACATACAAACTTGGCTTGGGCACACGTGCAGGCTTTGGC
TCAAAACCCAAGACTGCGTGTTCGGATGCGAATAAGCAAACGCATCAGCTCACTAGTTGA
TTTTATCAACAAGAAGTGGGCTTCAGATAGAGTGAGAATGAAAGAACAGCTAGATGAGAC
TGAGATACCTCAGAGTGAAATTAAAATTCATGTGCCTGACACATCAAAACTGTCACCTCT
TCAAGTTCGCCAGACACCAGCTGC
>gnl|Apo_MPI_JGI_Genos_N|485 cDNA; Alvinella pompejana; LEN=1099
GCTCTGTCAGATTGACATGTAAAGGTATAGATTAGCCTCCAACTAGCTCTGTCAGATTGA
CATTATAAAGGTATAGATTAGCTCCCAACTAAACCATGCAGAATGCAATCAGAATAAACT
TTCTGGCGAGACAGTTAAAGTGCGGAAATCTTCGTTTCTAGGCAGATCGAACTGCGTAAT
TTCGTGACTGGCCTCTTAGAAAAAGGTAACGACGAATGCCAGTATATGTACCAGTTTACC
ATTCCAAAATTAGTATTCAGTTAATGGTCACTTTTATAGAGATATTGATGTAATTGATAT
AATAAATATGTAGAAGGAAATTACTTCGTCCTTGATTCTGATTGTTTTAATTATCAAAAG
AATCATACAAATCATAAAAACGAGTTTCCTTTAATTTAAATGAGATATATTTGCCATTTT
TTATCATTAAAACCACATTTGAATATCCTACATATAGACTTCATATATAAGACAGGCATT
TTCGCCAATCTTACACAAACCTATAAAACAACAAATAAAGATCACGATATCACAAGAAAT
AATCAATTACTATTTACCAAATTTCGCAGCTTGCTACGCATTTAATATAAAACTGCCAAT
ATTTCAGGAATAAATGTCTTAGCGCCAAGCTCTATTAACAAATGTAAATTGATTTTTTAT
GAATTCATTAATTATCCGTCAGTTAGTAGTTTGGCGTTTGAATATGAATGACTACAGAGA
CAAATGTGAACTGAATCTGTCCACACGTTGCGCCTTCCATTCCAAGGTGAAATGCACAAT
TCAACTACTAGATTGTATTTATTCAAAGTGGTTGATAAATGCAGTAGAATATCGACACTG
CAAACTCGTTAATGGCGAATTATATATCTATAATAATATTTCACCAAGGTTCTATTCTAA
AGTCCGTCGTTTGAATCTCCTGAAACGAACTTTATCTACAGTGAGATAATCGAAATAGGC
CACAGAACCATTACAACGTGATGAATCTGACTTAACACTCACTCAACTGCCCACAGAGTA
ATATCCAAACATAAATAAATGAAACCGTTCTTAATTTGTTTATAATAATTCGTCCACATC
CCGCGTACTCTGCGTTGAT
>gnl|Apo_MPI_JGI_Genos_N|486 cDNA; Alvinella pompejana; LEN=539
ACCTGTGACCAATCCCAGCCGATACCTCCCCCAAACTTACTTAGAAGAGCCATCTCCTTA
TAGGCATCAAAAATTCCCTCAATATTGTCTCCAGATGAGCCTAAAAAACAACTTGAGAGC
TGGTGACGCGATGTTCTTGCATTACTTAAAGTTGGAGTGGCAGACATAACCTCAAACTTA
CTCAAAATATCATAGAACCTTTTAGCCCAAAGCTCCCTATCCTCCTCATTTTGAGCCAAG
AACATTGCCACCCCCATAAAGAGGTGTTGAGGTAGCTCAATCGGATTGTTCTCCCTATCC
TTGAGGAGGTATCTATCGTAGAGGGTTTTAATCCCCAAGTAGGTGAACTGCAAATCCCGT
TCAGGTCGAATATAGCTATTTAGTTTATCTAAATCGTACTTCTCTTTCAATCCCAAGAGA
ATTCGCCCCTCTCGTTCCCCTCGCTCAAAATACTCCCTCAAGTGAATATACCCTGTAAAT
CGGCTCACCTTATGATAAAGGTCATATAGAAATAGTCTGGAGGCTACAAATGTCCAATC
>gnl|Apo_MPI_JGI_Genos_N|487 cDNA; Alvinella pompejana; LEN=782
CAGAGTACGCGGGCAGGCATTTATTTCATATATACATTTAATTAAATATATTAAAAATAA
GAGATATGTGTAAGGGTGTGAATAAAAAGTCACTGTTTCTAAATAGGACGACAGACATTT
AAGGATACTATAACTAATAAAGTTACCTTTTTATCATTTTGGGAAACTAGAGTCCTTATG
GTAGATCAGATACTTGTATACTTATCTCTGAAGTGCAAGATTACTCGTGTGTTTTTTATG
TTTTATTTATAGTAGTAGATGTTAAACGTTTTAACTGCAAGATGGCTGTAACACTTCCCG
AACAACAAAGTGTCATATCCAGTTACATTACCTTGGAAACCGGATGTGGATCTGATACAT
CACCCTGGATTATAGCAGGAATGCGCGGACAGAGAATAAAGCTGGATATAATTGATTTTG
GTAGTGAATGGATAAGAATGGAAAATAGAACGAACGATTTTCCATTATACGGCTATATCC
AGGATGAAACAGAACGAGTGGCATTTTACGGGAGTCTAGAAAGAGAGAAGAATATATATG
AATCCAAATCTAATAAGATTGTTGTTACCTTTGTTCAAAAGAGGGATATCGGAGGATTTC
TTTTGCTTTATCAAAGTAAGCTTCTCTTCTTTCTTTTGCTGTAAGACTTGTCGAACCGCC
TTTCACGAGAGAAATTTATTCCTGTCCTAAAAATATTCTCAGAAATTGGCTGTCCAGACC
TGACACCTCCTGTGCATGCGTGGTACAAACGTGACGGAGACCAGGCTGTCATTGGGTGTG
AG
>gnl|Apo_MPI_JGI_Genos_N|488 cDNA; Alvinella pompejana; LEN=609
CGCAGAGTACGCGGGTCTTCCTACAGTTAGCGGTCATCCACTCAGTGTTCGCTCCACATT
CACCTTGCAGCGCCCACACCTCACACTGGTTGTCATCCTGGTATTCGTTGACGCAATCAC
GACAGCTGTACGACAGCGACAAGAACTTGTGTACATCGGGACAGATCTCACCAAACACAG
AGGACACGGGATCAAATTCGCATCTAGTTCGACCGTCACACATTTCTCTGAAAATCTGAT
TGGCGTTTTCCTGAGAACAAGTATCCATCCCAGTGACCGACTCGTGTGGACAGATTTCCG
CATCGTTTGTCCTTCCCCAGAACGCCGAATGGGTAGCAATCACTTGACCATTGCTGCAGC
TAATCGATGTCAGACCACTGTTCTCACATACAACCAGGTTATTGATGTTTTCCTCACAGT
AGTACTCTGCCTTGAGGTATTTGTACGTCAGCTGGTCGCACGGATCTCCGAGGTAAGAAA
CCATCGCAGGCACCTTACAGTTCGGCTTGTTCTCACAGAACGACCTCAGCACAGTGGTGG
TATTATTTAAGCTACAAACACTGGACTCCAGGTCAACGTTGTCCTGTCGACACGTGTAGT
GATTGCCAC
>gnl|Apo_MPI_JGI_Genos_N|489 cDNA; Alvinella pompejana; LEN=517
GTATCAACGCAGAGTACACATAAAGACAACCAATAGACTGTAAGGGTACGTCTATACACA
AAGTATGCATGTACTCTCCGTGTACCAGGCTCATATACATTCATTAATTGTGCTGAATTA
CGAAAAATACATCTTTTGACTTCTTAAATATATCAACGAATTCATTTTAAAATACGATTC
ATGATTCTTTAAATCAAACAATTTGTATGTTAGTACGCGCGTGTGTGTGTGTGTGAGAGA
CAGATTTGCACCACATACAAACAATAGCGTGCTGACAAATCATAAACGAGTACATTTAAT
TAAGTAAGGCATCTTTCACTAGATGCTGCCACAGGTGATCTGTTTGGACACGTTATTAAT
GCTACCTGCAGGCATTGCATGCGTTTTAAAGCCCCAAAACGGTATGGTTATTTTCTACCA
GTACATCAGCTGAATTGACACACCGACGGAGAACATTTGGCGAATGCTGGAGTGCTAAGT
CAAGGCATCAATCCGGTTTACATGTTTATCGTGCTTT
>gnl|Apo_MPI_JGI_Genos_N|490 cDNA; Alvinella pompejana; LEN=639
GGGATCTTCTAACAGATTTTCACATAGGAGCATCCTTAATTACCAACTTTTGCTTACTTG
CTGGGGAAGCTCAGACCAGTCTATAATATAACTTAGTTTGGAACAGGCTGATTATGTCGT
ACATCTGTTCTGATATAGAAAATATATCTCATTTTGATGATTTTTTTTCGAAATACCGTT
CGTTAGTTGGATTCTTGATAATGTGAGAACTGGGGGTTCTCAGAAAGTCAATATTTAAAA
TGTTAAATAATAAAATACACTAAGATACTGTTCCAGTAAAGTGCCAAATACGTATTATTA
TTGTTGTTTCTTCTTAGGAATACGAATGCAGTGGAAAGAAAATGACAGATGTCAACGATC
TACATTTTCCAGTGGCTGTTGTTGGAATGGGTGAGATTTCGAGCGATTCAGTCAATTTGT
GGAACATTCTGGCGATTCCCGACAGCACAAATGTTACCTTTCCTTTATTTCGTTGCAGCA
TGCAGACTGCCAGATATAAATACTTTACATGAATACAGAGAAGTTTTGCTAGAACAGCGA
CACACATACCGACCAGTTCCGGCAACCAGATGGAGTAATGAAGAATGGTACAGCGGGGCC
GGGAAAGGTTTTGCAAACTCTGCGTTGATACCACTGCTT
>gnl|Apo_MPI_JGI_Genos_N|491 cDNA; Alvinella pompejana; LEN=218
GACAGGAAGGCGGGCCGTGGGCGATAATTAGTTACTTCCGGAAAGGGAATAATTTCATGC
ATAAGCAAGTGGCACGCTGACACCCAAAATTCATTAGTTTATCTATCAAAAACGTGTAAT
TAATTTCGCGAACAACGCGAGATGGCGCTCTGACAGACAAACCGCTTGCCGAACGGAAGA
GGATACGCAGCAAAAAGGCCGCGGTTAGTTACGGTTTC
>gnl|Apo_MPI_JGI_Genos_N|492 cDNA; Alvinella pompejana; LEN=1259
GATGTTCCGATGATTGAATTAACCCAAAACACAAAAGATGACGCAATCAATCGAGAAGAT
GATTACAGCGTCGAGATTACTTAAACCACACAAGGAGAATAAAGTGTTAAACATCACACA
AACTGATGGTACTGAACTGTTAGATACAACTGCGAAAGACAGAAGAGTTAACGGTAAATC
GACTTTTGATTACATGAAAGCAAAGCAAGTTGGTGGATTTGGGACAATCGAGATTTCGGT
TGACCAGACAAAGCAAGTTACAAGCATGGAAGAGTTTTGGAACTTAGTTGTTTTCTTAGG
AAGAGAATTTGTTGCGTCAAAAGTTTCCTCACTTACTTCGGGCAGTCAGGACAATACGAA
CAGGAAGATTGCTTATTTCGGAGTTGGTTCGGGTGGAGCAGATACAGAGGACTCAAGTGT
TAGGTTCGGGCCGACATTAGATGATGAGGATTTAAGAGACCCGAAGAAGTTTTCTGACAG
CGAGATAAACACAAGTAGTAATGGTTACCTCTACATGAAAGATGGTTACCTTAAGAAGAT
TGACACTAACAGTGCAATCATTGAGTCAGAAACTCATGAATACACCAATGCCGACGGAGA
CACAGTAAGTGAGGACAGACTTACAGTCGTTCATTACACATTGACTGTTGAGCAAGACGA
AATGCTTGATGATACATTTACATTCAATGAAGCAGGACTTTACACAATCGAGTACGATGA
AGATGGAAACCCAAAGGATGGAACTGAACAACTTTTTGCTAGATTGACCTCGTCTAACAA
AGACAAAGAAAGAGAGGACTCAATCAAGATAGAATGGTTCATTTTAACTTAAACTTAAAC
AAAACTTAAAGGATAAAAACGATGGGTTACAATATTCCAATGGTTGACAGTTACATTGTC
GACCAATCAACTTTACAGACAATCAACTCAAGTGGTAGAACAGTTCTAATTCCTTACTTT
TCAAAGTTTGGAGATGAGGACTTCACTTACATTCACAGAACAGACAGTGCAGAAATCCCA
ACTTTAGGGGCAGAAAATGCTACTCTTTATGGAAATTCTGTTAAGTTCATAAAAAGTTCA
TTATCCATCGACCAAGTTAGAGTTCTGGGTTACAGACTTTTACCGACGGACGCGAACTAC
GCGAACAGAATGTACGAATACGCAGATGGTTCAATCAATGTGTCAAGTCTCGAGAAGATT
ACTTCAATCGACGGGATAATCGACGAAACAAAGTCCGAACTCGCGTACTCTGCGTTGAT
>gnl|Apo_MPI_JGI_Genos_N|493 cDNA; Alvinella pompejana; LEN=710
GTCTGACGCCCAGCCTTATCGATAAGCCCGTACGGTGCCATCTTAATGATCTAAAATGAG
CCCGGCCGCTATGTGTTTAACTCATCAAGTAAAAGTTCCATGTAAGTGGGCCTTGTTACT
GTCGTGTATTATCTTGTCTGCGCTGGCGTTCTGGAGCATGTATGTCTGTTATCTGTGTCT
GTGTGTGTCGTAGTGTGGGTGTCGTCGTCTGTGTTTGTTGATCATGTCTTTCTGTGCAGG
CCAGCGACATTGTGTCTGTCAGAAGGAACCTTGTGCTGGGCTGTGGCTGGCTGATGTTTC
AATCCAGAAGAGCACAATGTATACAGAATGATTAATAAATATTTAGTGAACAATATAGAG
TATCGATTTCAACTGACAGTTTCTAGTCTCTATTTTATATTTGAGGTGTTAGTACCTCTG
TGGATTCGGGGTGTCTTTTCTTCTAAATTATCATTTTAACCCAGCTACGTCTGTTTTGTG
TTTGTGTATGTGTGTGTTTTATGTGTGTTTGTGTTTAGTTGGAGTGTTGTATTATGTGTC
TTGTACTGTGTGTAGGTGTTGTGTATCAGTACGTCTGTGGCGGTCTTTAGTGTTATCTGT
CTATACTACGTGTCTGTGCTTCGTGTTGTGTTGTGTGTTTGGGTTTTGTGTCTGTATTGT
GTGTCTGTTTTGCGTGTTTGTACCGTATATCTGTCCCGCGTACTCTGCGT
>gnl|Apo_MPI_JGI_Genos_N|494 cDNA; Alvinella pompejana; LEN=343
TAGTCTATTATTTATGTTTCTGCCACTTCTTTTGAAGTGGTCAGCAACAACATGAAATAA
ACACGGAAAGATGTTCATCTGCTAAACTTTAATACATTTTATATGATTTTATGTAGTTAT
ATTCTTGTCTGGCGATACTTGTAGTGATTGTTCTCCTAGAAAGAAACAAAGCCAACTTTT
ATTTTTAAATTCCGTTCCACCGCCAGAGGAATTAGCTTGTGACATTTGTTTGTTTTAATT
AATTACTACATGGCAACAGCTGCCGGGTCAGTAAACGTACTTAAACAAGCTGTGTCTCTA
ATCTTGAATTACAGAAGAGAAGAAACCATTAAACACGGTACAT
>gnl|Apo_MPI_JGI_Genos_N|495 cDNA; Alvinella pompejana; LEN=298
TTTCGCCAGTCACGAAGAGTTTATGTCAACACGGTCAACATACGCCGGAGAGTTTCAGTT
TACATAGGTCAACAGGTCACTCAGATCAACCAGGTACGACGAAGCACGGTGTCGTTCATC
AGAAGTGACAATAGTTCAAATTAGACGAAATTGATGTTGCTATAAAGAAACTGGGGAGAC
AGAACAGAACCTTCGCTGTGGGCATGGGTCGTTAGAAGAGGTTTCAGTTCCTTTATTGCG
GAATGAACTGAGCCTTCGGCTTGACCATGGCTTCACTTTAAGCACAAACCTCGCTATG
>gnl|Apo_MPI_JGI_Genos_N|496 cDNA; Alvinella pompejana; LEN=205
TTGTGTGTGTGTGTGTGGATGTTACTTCAAATGCTATATTCTATTTTCGGCAGTCTTCAT
ACGGAATTCCTCGCATTCTTGACTCTAAATCTGTCCATTTCTCTTGGACGAATATATATA
ATCATATTTGTGTGAATCGTGGTAAAATTCGAATTCCATCAAAACCAGTTCTTCTATTCG
GTCCATATTTCTTACATATAATTCG
>gnl|Apo_MPI_JGI_Genos_N|497 cDNA; Alvinella pompejana; LEN=729
GTCAGTCAGTCAGTCAGTCAAATACGAGACAAACAAACTAAAAATAAATGGACAGGCGCC
AAGACTGTCCTTTAAAGGAAGTTGCCAAACGGAAACCCGTTCAATTAAATGATCGTATTG
CATAATACAATGCGACTTTCATTATACATAACGTTATGTAGTGTTCTTAAACTCTGCTTA
ACCCACAGCCACAATATTATACGATGTCGGTTGCACAAAATGACGAATCAGTTTGGAATC
CGATAAGAATTTGATCGGATTAGGCATATTTCATTATTCCTCGTCAGTTCGTGGTGCAGC
CAAGAATTCGAAGCCCGTCTCGCCACTGTCGAGTATTGATTACAGTTTGCTGCACGGAAA
ATTTGAAATCAGATCATATTTACACATACACATTACACACACTTAGTGAAAAATACCGGG
AAGGCCAGCGCCTTGCCGACGCAGTGATGTGCAAGAACACGTCAGCTACCGACAACCATA
CTTTATTACAAACATATTTACAGATAATTCTAACCCTTCCTGCACGGACGACTTTCTGTT
TCGTATAAAAGTGTTTTTCACGTGCTCAACAAAATGAAGAAGGGCCGGCTTTTATCTGTG
CATCGGTTACTTTTAATTAGGGCCTTATTATTTCGGCTATATTCTCTCCATTCGAACGGT
CAACCCTTAGTAGGTTGGAAGAATGCGACTCTGGTACGCTCTCGGGCGGGGCACCAGGAG
AACAGCTTC
>gnl|Apo_MPI_JGI_Genos_N|499 cDNA; Alvinella pompejana; LEN=286
GAACCAATAATTTATTTTTCTTCATTCCTTGGCTCTTCTTTGGGTGGAAATATAATTGCC
AAAACAAAGCTAACATGCTGAGCTTGTAGGCTACCGACAAAAACCTTAAAGTTTCCAATA
ACTTTATGTTTATATATGTGTCGGTAATTGGCGAGAAAAATATTCAATGGTACTATATAA
CAACTTTATACAGACAAATATTGTTTAGCCGATTGGTTTACACCAACTAGAACGCATGTG
CATGTCTATGTGTGCGTGTGTGTGTTAAATTAGTTTTTATGTTTAC
>gnl|Apo_MPI_JGI_Genos_N|500 cDNA; Alvinella pompejana; LEN=564
AGAGTACGCGGGATAAATGTACGATGGAACGCAATTAAGCACTCACGGTTATTAACGAAA
CAGACATCGTATTGTCTTGGGACAACTACACAAACGCTGTAAGCATATTATTGCGTGCCA
CGCAGTCCACATTACTCACCTGATGCACGGCGGAGTCCAGAATCCATTTCCGATCTCTCT
CTCTCTCTATAAACCTAAATCAGGGAGTTCGATCATATTACAGGACAAACGGAACCCCTA
AGACACTTGACAGGTGCCCTGCCAGACAAGTCTCGTTTTTAACTTACGTTAGATTCTCGT
TTCAATATTAACAAAAACAACGCTTCGACGATCGAACGCTTCGACGTTCTTACCGACAGC
ACGCCACCGTCACCGTATGCTGACCAAGAATTGGCCACTTCAAGGAAGACCTGATGCTTA
CAAGCCGCGAGGGAAGGGGGGAAGGCAGCGGTGTGGATTACTGCCTATTTCCGGCCATTC
TCCTCCGTCTGTCTTCTACAGAGGTCCACACACAGACACACACACATGTTACGTACGTCG
GAGATGGACTGAAGGCGTTAAGAA
>gnl|Apo_MPI_JGI_Genos_N|501 cDNA; Alvinella pompejana; LEN=321
TGTGTGTGTGTGTGTTTTATGTGTCCCTATTTATATGTGTGCGGGAGTGAACTATAATTA
TTATTAAATACGCATACACGTACCTACTTCATAGAACAATAGGATACGGGTGTTTTCTAC
TATTTTATTAGATATATATATATATAAGTATGAATGTATGCGTAACTGGCATGTTTATCA
GCTTTATTTATAAAATTGCTTTGTTGATATATTTATCCTTTACGTATCAAAGAAACGGCG
GATTTATATATTCATTTTCTTATATTCGGCGTGTGTCTGTGGGTGCTTACACTCACTGTC
TTTCTATCACACACACACACA
>gnl|Apo_MPI_JGI_Genos_N|502 cDNA; Alvinella pompejana; LEN=256
CTATCACACACACACACACATGTAAAACTACCATTTAAATTCCCTCTTATTTCAACAGGT
GCCAGCCAGAAATCCCTCGCTTGTAAACGGGAAGATGACATCATCGATGACGCGCACAAC
GAAGCAGATAAAAACGGCAAAGGATCGAAGCGACAACGTCGACAACGTACTCACTTCACA
AGTCAACAGCTTCAGGAATTAGAAGCCACATTCCAGAGGAATCGCTATCCAGACATGGCT
ACAAGGGAAGAGATAG
>gnl|Apo_MPI_JGI_Genos_N|503 cDNA; Alvinella pompejana; LEN=771
CCTGTGTGAACCGGATCTGGGGATGCCGTGCGAGGGGTCAGAGTTCAAACTTGACGTCAT
GGTTACGGAAGACGCCGGTGGGACTAGGTGCCATCTTGAGATGGAGTTTTGTGCGAGACG
TCAAAGGGAGGACGTCTCTTGTTGGACGTAAATCCTCGACAAAGGGTCAGATTTCTGGCA
GAATCGTTGAATCACTTGCCACAGAATACACTCGGGCCTCGCTACTGGAACAACAGCAAA
ACGAGGCTCAGAACTAAACGTGCGCATTACTCTTTTAAGGTCCCGGCGTCCAAGAGTTCA
TTAATATATTACCGGTATTGAATGCGGTGTTCTCGAAAAAGTTGGCTCTGTGAATTATAT
GTTTACCTTTCAAGTTTGGCTATCTTCTTTTTACCTATTTGTGAAGAATTAAGGCGCATT
CTTTATTTTATTTGTTTTCTTTTTATGGTCTGCGTCGCCTGAACAGGAGAACACGTGGAG
ACCATCAATCAGACGAAGACCGGCCGAGGGGACCGCATACCCACCTCAGAACTCGGTCAC
ATTCGGAGTCATGTCAGCGGTCCACTTAGTCCAGTTGGTGTGTTGTCGGACCGGCCTACA
CCTGTGTAACATAGATTCCTATATAACAGCGACGCCACCCCTTCGTGGGCCAGAGGAAGA
TGAAATCGGCCATTTCTCTGGCCTGCTTGTCTCCGGAAGACACTTACGCGTACTTTGGGG
GTACTTTCTTATTTTATGGCCCCTCGCTGAACTCTGCGTTGATACCACTGC
>gnl|Apo_MPI_JGI_Genos_N|505 cDNA; Alvinella pompejana; LEN=514
CTTGTTTTTGTAGGTCAATAATTTTCATTACGGTGAAGTAATGTAGATCGACTAACTTTT
TAAAAGTATTTTTGTCCTTAATTTGTATTTACCCAGAATATGATTTTAACTTGTTGAAGT
CAAAGATAGGTTTACATCATAACTGGCTCAACGGACTTTAGGTCAGTTGGTAATAAAATA
TTTATTACAACAACCAATAATAACAACCATTAATAATTGGTAAAGGTACATACATGTAGT
ATATCATATATTAAGAAATTGTACTTCTATCGTCAAATTTGTTTCAATACTGAAAAAGAG
GTATTACTTCATTGTATAAACAGATAAAAGTACAAGTACATCACTCAATGTATAAAAAGT
TCATCAGTGTATAGATTTATATATAAAGATGGGTAATGTTGATACAGAAAAGTCAGCTGA
AAAGACCTTTAAAGTTCACAAGTATTTTACGATATTCCTGGCACCTTGCAGTGACCTGCA
CTCCTGATTCAAAAGCCGCCCCACTTTGTGTAAG
>gnl|Apo_MPI_JGI_Genos_N|506 cDNA; Alvinella pompejana; LEN=997
AATTCTAATCTTAATTAATTTTTTTAATTAAGATTATTCAATTAACAATCAGTTAACACT
TTTTATATATAATTTTGTTCTGAAAAATAGTACAGAAAGGTTATATATGATTAAAAAAAG
CGTTTTAATATCTGGATTAATAATAGCTCTATCCACACTATCGATGGCAAAAGGGCATGG
TGAGAATGGTGGTGAGCATCAGAACTCATCTCAAAATATGGAGAGAGAGCTTAAGAGTGG
AACAGTTGCAGATATAAGTGATGAGCAGAAAGAGAAAATTATATATATGCTTGAGGAGCA
GAAGTTAGCTAGAGATATCTACACATATCTAAATGAGCTTTGGGGAAGTAGAGCATTTAA
ATATGTTTCTAAATCTGAAGATAAACATATAGAGTTTCTAAAGACATTAGCTGATAAGTA
TCAGCTGGAGATACCAATATCTATTGATATAAAGGGTGAATTTAAAAATGAGGAGCTTCA
GACAGAGTATAATAGCCTATTGGAGAGGGGTAAACAGTCAACTGTAGATGCCCTAGAGGT
TGGCGTGGCGATTGAGGAGAAAGATATCTCAGAGCTAGAGGGGATTTTGGATAGTGAAAA
TGAGCTTCCAGTTGACCTTAAAAATGTCTATACAACTCTACTGAAAGGGAGCTATAACCA
TCTAAAGGCATTTAATAGACAGTTAGGGAGGTAGTATATAGAGCAGAGGATAGCATACCT
CGGTGTCATCTTTATTATAAATTTTGCACTCGCCTATCAAGATTTTGATATAGATGGAGT
TGATGATAGCCAAGATAGCTGTCCAGATACTCCATTCGATGAGATTGTAGATATCAATGG
GTGTTCAAAGTCTCAGAGAGAAGAGGGATATTATGGTCACCTAACAATAATATTTGGAAA
AGATATCTATAGAGATAGAGGCTATAAAAATCTATATGCAGATTATGAGTATAGGGAGTG
GGATATATCTATATCAAACTCCCCGTACTCTGCGTTG
>gnl|Apo_MPI_JGI_Genos_N|507 cDNA; Alvinella pompejana; LEN=220
CCGATAACGACACAGCACCGCTGCCGACTGCAGAACAGCACCTGTTAAACATATCCATCC
CCTCGAGAGACCGGGGCAATGACACCCCTAAGCTCAAGGTCCTTGAGGTAGCCGAGAAAA
TCCTTCATCACCTTATCCCGTTCTGCTGTAGAAATCCGGGGGCGGGAACCCTCCCCTGAG
AGGATCAGTTTTCTCCTCCTTTCAGAGATGTTCTTGAGGA
>gnl|Apo_MPI_JGI_Genos_N|508 cDNA; Alvinella pompejana; LEN=474
ATTCTTCTTCTTTTTTTTCGTGGAGCCGTCAGATTGCTCGATTTTCGTGAAGTTTCCACT
CTTCGGTTCACATTCAGCGAGAGACCATCGGAGGAGTTAATGGCCGGAGGTAAGTGTGTA
TTTGTTGCATATTAACAAAACAATTAAAACAAACAAATGTGGGTCGATGGTGTTGGGTTT
TGCTAATTTTCCCGAACGGTGACACTCCGACAATTTGTCAATATTTTATGGCCCCTAATT
AATGTGGCGTCCCGTCTAATTAGTCTGCCACTCGTTTCAATTTGGTGGCAATTCACTCGG
TTTTTATGCGGATAATTTATGTTTATATCCGACGAAAATAGCCTCGCCGGCTCATCTAGC
ATGACGTCACACCGGTCGGCTGACACGTGATCTGTTTGCTGGTCAAGATCAAGGCCAGTC
TTTTGTGAATCGATAAAAGTGCTCAAATATAACAGCGGCCCGACACCCGTCAAC
>gnl|Apo_MPI_JGI_Genos_N|509 cDNA; Alvinella pompejana; LEN=1076
CCGTCCGTCCGTCCGTCCGTCGTCACATTATCGAGAAGTGATTTGTAACAGGAACAGAGA
AATGCTTTGTATTAGAATTGGCATTATGTGGGACACAGAACAGGATTGTACTTGGTGCGT
GTGTAGGTGTGTATACATATATATGCCTAGTACATTTATAACCTTTGGTGTATATTTGGC
TGATTTCCACCTTCAAAGGTAACATTACGTTGAATATACTCCTTTCCCATCAATGCAGGT
TATAAATGACAAAATAATGTGATCCAATCGCCTTCTCTATGTCGGCAGTATAAATTTCAG
TCTCGAAACCGGGGATGATACCAAACCGGGCCTATACAAGAACATAATTATAAGCGTGTG
TATTATATACAATTATAGCGATGTAAATCACGGTAATATTAGCAATCTCGTCTGTATGCG
GCGAATTATCCGTTGCCAGTTTTATTATTTCCATTTCTAGCCCGACCGGCGTTTTATGGT
CTTAATAAAGCTATGTGTCCTTTTCGTGGAAGATGCAATCCGTGCGGCATTGTTTTATCG
TGTTTTATCGCGTTGCCTCCACGCTTGCTCCCGGCCCTCCGACTGCCTCCGACTGCCTCC
GACTCCGGACCGAGCCAGCGACAGCAGCCAGTGCGCTGCCGACATTGTTTCCATATTTAA
GGAGAACGGCAACAAAAGCCGAAAGTCGACCGTCGGCGAACATGGAATGAATGGACAAGC
AGAGAGCATGGTTCATTAGAGAAGGATCCGTCGGCCAGATGGGGCAATAAAAGCGGGCGC
CGCGCGCCGGTTAATGATGGCCGAGAGGCGGTCAAAAATTACTGACCATTAGCGGCTAGG
CCAATGTAAAGATATCGTGACTTGGCACTATAAACTCGACCACAGCTAAAAGCTCTTGTG
TTCGACGATGGTTAAATATTTATCATCGGGCCAGGTGAGCCGGCACCAATCCGACTCTAT
TACAATGTGATGAGGTTTTAATGCCATCCGTCAATGGCAGAATTGTTCATCAATGCAATA
TTGTTCATTTAAGATTCACGTCTGACAGATAATTGCTTTAGCTATGTGCCTATTCC
>gnl|Apo_MPI_JGI_Genos_N|510 cDNA; Alvinella pompejana; LEN=212
GCTGCCGTTGTTGGTTAGATAAGCTTTCTTCAGACCGGCCCGGTGCCAAGCAATTAGCAT
TATAAAAGTGTGTTTGGAGTGTGTCTTATTAAAACCGGTTACACTTTAAGTCCCCTGCTC
CCTCTAGCTGGATCAGAACATCTGTGGCATGCATGGATTGACTTCGTTTCAGTCACGCCT
AATTAATTCGAACCCGGTACTCTGCGTTGATA
>gnl|Apo_MPI_JGI_Genos_N|511 cDNA; Alvinella pompejana; LEN=418
CAGATAGGCAGTGGTGACTGAGAAAATCGGTTTGTATATGATCGACTTAAACAGAGCGTG
TTTCTTCCAAAAGGAACATTTTAAAATAAACAACGTGGAAAGAAACCCAGCAAAAGAATA
GAATTCAATATAACTAACGTCAGTAAGTAAATAGGGACTTTTAATAGGCCAACATGTTAC
TTGGACTGATATAACATGTATGTTTGGGGACCACCCGTACAACTAACCACACGAGTACAT
ACACAACCTAAACCAATGCTAGTGTAATATGTATAAAACATTGACACCGAGAAACATAAA
TAAATCCGCCTGAAAAGACAGTCTTGTTAGGAAAATGGTATTTAGTTGTATAGACACACG
CGAATGTTTCATAGGAAACTCGTATGTATGCGTAGGCGCACGCACGAGAGGGTTATTG
>gnl|Apo_MPI_JGI_Genos_N|512 cDNA; Alvinella pompejana; LEN=1794
CACAGGGACTGTGCCATTTGCCAAGACAATAACTCTGAAATCTCCATCAGAATTCACCAC
TTCCCCGTGTACTGAACCAGCACTGTAAGGTAACATAATATCTCCGATTTGTAATTATAG
AATGATTACCACAGACGGCTCTACCTAACATTTCGTAATCATCTGAGCACATTTTTATAT
GGTCTTCGAACTTTTACTTGCTATCGTCACACTCACACACACGCACACTCACGTTTGCCC
GCGGACACATACATAATTACTGACATGCCTAAACAGATAAGCAAACAAACTGTTAACACA
CACACAACACACAACACCTGCACACACCCTCACCTAGTAATACATACACCGTACACACAC
AAAACACACAACAATACACAACAACAAACATAAATTATTACTCAATTTATTACCTGTTTC
CGATGACAAGCCGGGGTCTCCAAATGTGATTAGCCGACAGCGTCAGATAAGTGATGTTAC
CCCATTCTGACGAATTCCATTGTAAATATTCATCTTTCCATTCCCTTGTTACCGGACGAC
ATGCGACACACGCAAAAACAAAGAAACGCTTAATCAACACTTATAGCCAATAATTTATCA
ATGCTGTAATTGATAATTTTTAACATTATTTCTGTTGTCTATTTTATCACTAACATAGCT
AAATATTTTACCAGAAACAAGAAGACATGCGATACCAATCTTTGTTCCCTCTCGTTCTGA
ATGAAATACATATATAAATGGTTTATTTTAGTGTGTATACATTAGTTGTGTGTGTTTCAC
TAAAAGGAACAAATTGCTCAGCTCAACTTTTGTTTTCACACATGGGAATGGACATGCACA
NNNNNNNNNNNNNNNNNNNNNNNNNNNNNNNACACGGACACACCTAACAGTAACCTGTGG
TATATTTGTTACTTTGTTATTTAACACATGCTATTCACAATAAAACGCATATATTTACTC
TGAGGAGTTAACACCCACAGATACAGGCGCACACAAATACTTGACTCACGCCCAGACAAA
CTTACCAGTTGTTCTGTTATTATGGGAAATAATTCCACTGTAACTTTGACGGGCGTATTA
GCTGAGATTACAGGTCGGGCCCTTTTGTCATAATCGTTTAGTAATTGTTGGAGTAGAGTT
GATTCGCTAATTTTGACTTCTTTTTCCTCTTTCTCCTTCTGCGTCGATGTTTCGGTGGTT
TCCGTTGATATTTCGGCCAAGACGTTAGCAGTAGTTTGGCCCATTAAGTACGGCTGCAGG
TTTCTTCTCAAATGCTGATCTTGGCTCAGACATAGACCTGAACAGCAAGCAATACATTAA
CTTGGTAAGAAAACACGACTCACCTGAATATAAGAAAGTAAACGCTACTTTCAGCAGAAG
TGAGAGATACATTTTGCCTGAAGATGGACATCTGGCAGCATTTGGGCAGTGTTTGCCAAC
AAGTGAATCCTAGCCAAGCACGAAGTGGCTGACTAACTCAGTACATTCGTGTTCTGTAGC
AATCACCCTCCCCGGCCGACCAACTAATGGTGGTAATAGTAGATTAGCCTTTGTAGCACA
CAGACGATGTTTGTTAATTTGATTCCCTTCCTTGTTAGTCACTCTTCCTGGCCGGTCGGG
CTGCTGTTTATGCCGTTGCCAGTCAAGCAGTAAATGAAGTCACGTGGCCAGGTGCAGACA
TAATGACCGGTGGATGGTTGGTAGGTAGATAATACGCAGAACAAATCCACACGCAATATG
GCCGGTCGGTCAGAACGATTGTTTCCATCTAGCCGTCCGTCATATGGTCCCCGT
>gnl|Apo_MPI_JGI_Genos_N|513 cDNA; Alvinella pompejana; LEN=937
AGGCTGTGCGGTTATCTGCCTTCCTGCGTACATCTTATAGGGAAATATATAACTCTTACG
CGTTGTGAAGATAACGTGGCACATTAAGCACGGGTTTTCTCTGATCCCAGTCGCATGTTT
GCCAAGCATGCTAAGCCTTCACCGCGGTTTGACAACGTGCCAGAAGAGATTCGACACGAT
CAGATTTTGGTGCGCAGCCGATCAACAGACGCTGGTCGTACGTCATCTAGTTAGTATTTG
GCCAATACTGGCAGCAGTACCGGCAAAGGTATCATCCGGTTTTGTACGTCATCCTTTCTT
GCTTCTATCTGCAGTGCCATAACAAGCCATAGAATAATCACTCGTCCTTATTCGGGCGTG
CGACCATAAAACCAATGGTTCGGACCATTACACGAGTTCAGCGAAGGGCGAAGAGCAATT
AAATAACCCGCTTTTGTCGAGAGCAACCCCTTCTTCGTCGACAATTCCGATGGCAATCAT
CTAATGTATGTTAACATCGGTTGACCTACACTTGACACAGGGAAGCAAAGGTCATAGGCA
GGAGGCCTAAAGCCTAATACGCTGCACTCGTCCCTAATGTCGTACACCAGTCGGCACGGA
CGGAAGACGCAGCCATTCTGAGTTACAGTCAGCCGGTAAGGTCAACAGTAGTAATGAGAC
AAAACAGATGGCGGAGGGTCTGCGTCAGAAGGACAACGACTGACCAGCATTACTCACGTC
AGTTGGCGTCCGTAATGAGCTGGACAAAGCTGATGGGTCAACAACATTTAAATGCGCCGG
CAGTCACCTTATCTGGTGACGTAGTGTCGTCGGAACATGTGAGTTACGTGCTGGACGCCT
GCGTTCCACGTCTACAGCGTGATGCTTTTCATCCGTGGCACGTTTCTCGGCTATCCATCC
CTCTTCCCGTTTGAATCGGTCGGTCGGTCGGTCGGTC
>gnl|Apo_MPI_JGI_Genos_N|514 cDNA; Alvinella pompejana; LEN=425
TTCTTATCTTTCTATGTCGTTATGATTAATTGTCCTTCTTCATAATACAAGCGTAGTACA
TTGACAAACATGAGGCACAAAGGACGTCGTCGTACATTGTTTTCGTTAATGGGGGCACTT
GGCCTTGCTGCCAGTGTCTTCCTGTACTTCCAGTTATTCTCAGTTGAAATGATAGATTTT
CACAAACGTGAATCTGAACTTTCCATTTCTGTCAAAAGCCATCCAAAGCATGTAGATGCT
GATTTAACCATCCTCCATCCTGGTCATGGAGTTGACAAGAAGTGGGACTGTGATTCACCT
GATTGTGATAATGTGGACCAGAAGTCAAATGAAAAAAACAAGCTGTCATTTGATGGATTG
GTAAATAGGATAGCTGAGAAAGCTGTCGATGTGAAATCACAAGATTCACACTATAGTGAT
ATCAT
>gnl|Apo_MPI_JGI_Genos_N|515 cDNA; Alvinella pompejana; LEN=1350
CGGCCTGTGCCATTCATTCCAAAAGCTCTGCATGCCTCGACCATTAGCTAATGGCGCGCT
AATCAGAAGGCGATGCCTTATCAACTGATGACGCCACTGATAAAAGCCGGCCAAATAATA
TTTGAACGGAACAACTAATGGAAATGGAGTACAAGATAATGGCTGGGTCTCTGTAGCGGA
TACGTCCTTATCGAATGGGATTCATTCCCCTAAACCGAATACGGACGAAAACTGGCTGAA
ATCCGGCAAACTAATGCTAGAGCATTATTAAAACGGATCGCTATGCTTGTGAAAGATGCA
AGCGCGATGGACTGACGAAGCTAATGGCGTTGATTTAGTGAGGTCTGTTTGAATAGCTAA
AAAGTATTAAAATCGTCGAAAGCGAGCTGTTACAGGTTACATGAAGTACGTCTTTTGGCG
TTCACTCCCCACTTACAGCCAGTGTCTCCAATGAAGGTATTGCATTCAGCGTCTTTTTGG
GCTCGTTTCTCACTTATCCGCAGAGTAGCCTGAATAGGGTCATTGTAATATGATTAGGGT
TGATATATGTGAAGTTACAGATCACTTACTGCCTACGCACACAAAGTAATCACTCACCAT
AAATCGTATCGTGTTTTAATGAAAATGTTCGGTCTCAATACCAGAACGCCTTTCTTCTAT
GGCATTTCGCAGACAAATAATTAAAAAAAGGAACGTTCGAAACCTGCCCAAAATGTTTTT
CTCACTGACGCGATCACACTATTAAAAGGACAGCATAAAACTGGCTCCTCTCTTAAAGGC
CCCCTTAAATCTTGCATCGGTGACTGCTTAAAGACCTTAGCCAGTCTCTCTAACCAGGTT
CAACTGTGGTCTACTACGGTGACGGCTCCGTATTAGCCAGACGCACACACAAAGCACAAG
TGAATGAATTTGCCATCACTAGTCGGAAGCTTCATCATCAATCAGTTCACAAGATTGCTG
AGCTATATCCGTCATACCAAAGGCGATAAAATGCTCTCGGTTTCTTTTGGACCGAGTGCA
CTCGATATTTACCCGCTTCTAATTATCACAGCCAGCATCAGCATCCGGCCAGTCACGACC
ACCTCCAAGCCGGGCCCGATAAGATGCCAGGCGAATCGTGTTTGGCAGCTAAGACGGGCG
CCCACGACTCGGAGAAGCCATTTCACAATTACAGCCGCCTTCTCTCACGTTTCAAAAAAT
GACATTCTTCGAAAGGTGTCGGCTTCCAGATGAGAGGCGCCGATATGCAAATAGTTATAG
GTGCTGGTGGTCGTTCGCGCATCAGATCTGACTGCCTTCCGTGCTGGACACAAAGCGATC
GTTTTGCCGATAGCCGGCGAACGGCCAAAC
>gnl|Apo_MPI_JGI_Genos_N|516 cDNA; Alvinella pompejana; LEN=818
CATCACACGCCGACGCTAGTCACACTCGTGACTCTGACCGCTTCGATTACGTGCAGCCAG
CATCTTCTGTTCGGGATTATGCGTAATTTGAATAGTTGGCAAAATATTTCATGGATGCCA
GTTATAAATATTTTCACACAGATTTCTGTGAATGAAGCTAGGAAGTGGTGCTGACTTGAC
ATAATTCACACATTTCGAATATGTCTAAATTCAAAATGTCCTCCGTTTTAATTTTGCCTT
CGAATACCTTTCCTATTCTTGTATTCCTACGGCTTTTCATTTATTTGAAAAGTATCGCCA
TGGGAATATTTGTCCAAGTATTCGTCCCCGGTCTGGTTTCAACTGCGACTTGCCTTAACG
ATTAATGCTCTTAAACGATACCCAAATGAATATTTATACCCGTAACTAGGACAGCGAATA
AGCTCAGTTAATTATGGCGTAGCATAGCGCCAAGGACATTTTGTGTGGGTGGATGCTAGT
GAGCGGATATAATTTGAAGTGTTCCTTTACCGAAGACCGGAAAAAAGCGAAAGCACGAAG
AAATTGGTGCGTTTTTTTAAATAGAAATCAGCTTTCAGTATTACGTTGTCGTGCCAAGCT
TTCCTACGGGGGTTGATTCGTGTGTCGGCACGTCTGATCAGCTCCTGTATTCGGTTCCCT
TTCGACCTTCGTGTGGCGCTCAGAACGAGGCAGCACAATTCGACGCGGTCCCCGGAAGTG
TCGTTAGAACGCCGGGCCACGATTCATCGGCCAGGTCACGTGTCTATTTACGTCGAGTCG
ATTACAACTCGGTCGGTCGGAGTGGATGAGGCCGGGAC
>gnl|Apo_MPI_JGI_Genos_N|517 cDNA; Alvinella pompejana; LEN=401
ATATTTCTGAACACGAATACGTCTACTTTGTTCTGTAGCCGGCTCCAAGAACTGTGCCTA
AGTCTAGTTTATTGCCCTAAAAATTATATATTTCTGCATTTACAGGCAGCGCAGCTGTCA
GTAACACAAACCTGTTAATTTATTAGCAGTAGATTTTATATCTCCACATTTAAATAGCTT
GCATCTTCAGATTTTTAGAATGTCATAGTACTGTAAGTTGTAATTGTGCCAGTTAATTGT
AGTTAACATGGTAGTTACTGTTATCGCTTTAGTTAGCTATCACTCTGATTGCTGTTAGTT
CTGCTCTGTACAGAGCCTTAGCCATTCTACTGTTTCTTTGCATGTTGTTATGCAGTAAAT
TAGCACGCAAGCAGTTAGTTCACCTACTAGTAGCTGTCAAT
>gnl|Apo_MPI_JGI_Genos_N|518 cDNA; Alvinella pompejana; LEN=534
AAAAGGAATCTCCCACAGGGCCAGGTAAGAAACACTCGCCCTGGGGCACTCATCTGGAAC
ATGACTAACCCCGGCGTATTGAATATGTGAATACCTGAACACTTAAAACCGGTGCATGCC
ATGTCTATGTGTGTCTGTGTGAGAATAGCATTCGTATCAACTGACGATGTATGTCTGTCT
GTGTGTGTGTGTGTGTACAAAACTGAAGCTTTGTATAAACTGTAAAAAAGATTTGTATTA
TTTATTTATTTATTTATTTCTCGTTTATTTCAATTCTAATGACTGCGGTCTCACTGAAGT
TTAGTTGTTTTTCTCCGCGGTTAGTTGTCAATTACAGATTTATGTCGTTTTTAAGTCGAC
ATTTGTGGCTTCTTGGCTCATTTCTTCTTGTTTTACATCCAAAAGAGGACTTTCTGTCTG
TCTATTGCCACGCTCAGCCCCCTTCCATCCGTGGAAAGTGTTTTGTTTGTCTGGAACGAT
CGTGTGCGAAATCGTTACTACTGCACGTGATACGACTATTGTTTGTTTGTTTGT
>gnl|Apo_MPI_JGI_Genos_N|519 cDNA; Alvinella pompejana; LEN=463
TTCTAGTTACTCTGATGTGTGGCCTAACGTGACTTGACACTGAAATGATGTACGCAAACT
TGTTATCATTTTAGATCGACGTTTTTATAAACTTTTCTGGATATAGCTAGTAAAAGGTCT
GCTTGTAGGAAATAGATTAAGAACGAACTCTGATAACATTGAATACATACAACAAATCTT
TAACTCGTCTCTCTGTACGATATAAATTAAGAACGAATTCTGAGAACATTGAATACATAC
AAAAATCTTTAACTGGTCTCTCTACTGGTTTGGGAACAACTCGCCAACCTTAAAAAAACA
CTTGTGTACACAAAACTCAAATAAATCGTCATTTAAATACACATTTCTTGCAGACTGTCT
AAAGCTAGCATTCACTTCAGCGAGCTCATCACTAAACTGCCAAATGTTTTAATATTAATT
ATATTATAAATCTAAAAACTCGATTTGACAAACACGACTTCCC
>gnl|Apo_MPI_JGI_Genos_N|520 cDNA; Alvinella pompejana; LEN=1338
TACACTTCCCGTGTGACCTAACGCGAGACATGTTGCTTCTTACCCGGTAGGATAGGCTTG
AACTTTACACTGTAGTATTAAACTTATTATATTTTATGTGGAGGGATCTACTCAATGTTA
GCTTGTTCTAAAAACACTATTGTATTTTGTTAACACACACAAAGACACAGTATAACGCGC
ATATTACCAATTCGATTTACAAAGAATAACTAAGGTCATATGTCAGTCCGACCAAAGGCT
TTTTAAACTCAATTTTCTTTTTCTTTTTTGAAGACTTGCTCTCATTTATCTGCGTTGCAC
CACACTGCCTTGTATCCTTTTGTCTTGTTTCTTATTAATGCACGGTTTCGGTGTCTTTTT
ATTTGCAGGATCATACAGCCGATTGATCATAATTAATTCTGATCCGGTTCTGCTTGTACT
TTCTTTTCCTTCATAGCTTCAGCTTTTCCATACGTACGCGAGTACACTGGACGTAATTTG
GATACCGCCAAACGAAAACGCATCATAACAGTGAAAGTACATTGTACGCTGGATAATATA
TTGTAACCAGTCATATGACCTATACAGAAAATAAGTTATTATCACTATTACTGTTACTTT
GAAGTAATTGCTATTAAAATGACTATGATATCTAAACAACTGCTATCGCCATAATTACAT
TCACTCAGCAAGTCGTATTAAATATACATTCTTTTCATGTTGCAAGAAGTTTGCCAATAC
ACAAATATTTGTGCAAACTAACAGAGAAAGTATTGTTCCGAAAAATAAAAATGCCGCCAG
CTGTTTATCAGGAAGAAATATTTTTGGTCACCAGCACATTATGATAAAACGGATGAACCT
TAATGTAGACATTTGTTTTCACCCATTACTTTTATATTACACTCCACTAACAGTGGTGTG
CCATCCTATAGTTTGACTTTTCACATCTTGTTGTGTTGGTCTACAAAGATTATTCCACTT
ATGATCTTAGGATGTCAGCAAGTTATGTGTTATGATAATTATTTATTAAACAATAGTGGC
AGTGTCTTTCAAAGTAAAAGATTTGTTTTAATTGAAATTGATCAGTCCTTCTTATCACAA
CGCCGTTGCATCTGTCTTTGAGTAAAATAATAGCATACTAATTATGTATTACTTTTTCAT
CTATTACTGTGAAGGCATCCACTATTGCTATTACATATTACTAATTCGCAATCACTTATT
TAAAACAACAAGTTCGAAACAAATCTGTCCAAGTTTACATGCCAAAATGACATAAGCTCT
ACGGACTGGACAGCTATTTCCAATTCAATGTAAATATCAGAAAAGAATGATAAGAATAAA
TACAACAGGAAAAACAAA
>gnl|Apo_MPI_JGI_Genos_N|521 cDNA; Alvinella pompejana; LEN=674
GAGAAACAGTTCATCTGGGTCGATACCACGGCAAGGTGGAGGATAGTTGATCCCCTGAAG
TTTTACGAGTCCCTCTCCATCCTTCAGCAGGCGTACTCCAAACTTGACGATGTTATCGAT
TCTTCGGTACGAACCGTCATATCAGGTAACCCGCTGGCAGAAGCGGTACGGAGTACCAAC
CTGATAAAGGAGAGTGAAGTCGAAGCCCCGATCGAAATAAAGACGGACGAAGGTTCCCCA
GCGAGGAGCATGGAGGACCTTTTCAAAAATACATCCACAGTTGCCGCATTCGACGAGGTG
GAGATGGGGAGGGAGTACCTGTCGAGGGAGATGCTCAAAGCGGCGAGAAAGATAACCCCG
GAGTACGGCATAGAACTCATCGATATCATCATCCGGCAGATACGGTACTCCGATGACCTG
ACTCAGAGCGTGTACAACAGGATGATCAAGGAACGGAAACAGAAGGCTGAGTTCTACCGA
TCCGACGGCGAGGGGAAGAAGGCTGAATGGCTCGGAAAGCTGGATAACGAAAAGAGGAGT
ATCCTTTCAGGCGCCTACGCAAGGGCGGAAGCCATAAAGGGTAAGGCGGATGCAGAGGCT
GCAAAGATCTACGCCGATGCCTACGGACAGGACAGAGACTTCTTCGAGTTCTGGCGCTCC
ATAGAGTCGTACAG
>gnl|Apo_MPI_JGI_Genos_N|522 cDNA; Alvinella pompejana; LEN=918
ACAGACAGACAGACAGACAGATTTTTCCACGATGTTTATATAATGTCCGCTGACAATCAT
TTCTAACGATCGTCAGGTATACAGGGTGCTTTCGACGCCCACGGATGTAAAACTGTCATT
CCCCGTAAAGTGATAGGGAAGTTTTCTATCAGAACTGTGCCTAACATGGAGTCTGATGAA
GTGGAGAGACTGGTCAAGAAGCACCTGAACCAAGTACACCAACAGAGAGGAAGTCCAAAC
AAGATGAAGTATGTAGCTTTGCATTAAGTTGGAAAAATCCAGAATCCTGTTTAAGTCAAT
TGTATTCTAAGGAAGGGCAGAGGGATGGTCCAGCGAGTGGGGGGTGCTCTGCGTTGATAC
CAACAGTGGTCGATATTGGCTGGCTGACTACAGAGATGTCCATTACCAAGCGGCAAAGAA
CGCCGTTAAGGCTGTTTTTGGATGTGAACCAGACCTCACACGCGATGGTGGAAGCATTCC
AATAACCTTGATCTTGCAGAAGGTCACCGGAAGGAATGTCTTGCTACTGCCAGTTGGAGC
GGCCGATGACGGAGCTCACTCTCAAAACGAAAAGCTCAACAAATCGAACTACATACAAGG
AATCAAGCTGCTGGCGAAGTATTTCTCCGAGGTTGCCAGCCTGTGAACTTGATTTAAATG
TTGACGGATAAAGAGATAATCCACCATATGATCAATCAATAATTATCTTAAACAAAAGAC
AGGCGCGTAACACATAAAAATAAATGTATCGAATGGAGCTAAAGATGTTTCCAGTTACCT
AATCAATGTATTTATCGTGTTAATTAGTTTAGTTTCTTGGAATGTAAATCGCTGATTATT
TCTTCTAAAGGACGACATCTGTCAGTGTTATCCAATAAAATATCTCGTATATATTTCACT
ACGAAAAAAAAAAAAAAA
>gnl|Apo_MPI_JGI_Genos_N|523 cDNA; Alvinella pompejana; LEN=277
TGGTTTACTTAGAGGTCAACGAAGAAAATCGACTCCGCCCAGGTAACTGCAGTTAAAAAC
TCGTCTTATAGGAAGGACCGTCTTTGTTTGTGTTTATTTTTGTAATTTGTGTCGTTTATT
TAGTCAGTTTTTCACTTGGTACAAGTATGGCACATTAGCGAAGGAGCTATACCTTGTACT
GGTTTTCTTATGTTAAGATGCGCAAAGCGTTCCTTCACCACGGGCTCACGGTATGCGATC
TTATTTGATTATTAAAATCACCTGCGTACTCTGCGTT
>gnl|Apo_MPI_JGI_Genos_N|524 cDNA; Alvinella pompejana; LEN=407
TTATTACTCGTAATAGTCCCTTGCAGAAACAATGGAACGATCAGATTCGGATTGATGGTC
TTTAAATACAGAGGTGGTCTTTTAAGACAGTTTGGAACATGCTTCACTCCATACGAGAGC
AGCGATTTTCGGTAAGAAAGAAAAAGATTTTCATACAAAAAGAGAATATACTAAAACTAA
CGTCGTGACCAAAACGAGAAAATGTTGAGGGAGACGTGCGGCACCATAATGATAAGAACA
AATTACGTAAATGGCAAACGGTTGTAACGCGATGCAACTGGTTGCGGAGATGGCAGCCTT
GAAGACGTTGATTAGAGGGGAAAAATCATTATCGATCACAGAGGAAAGAGGACATTGCAT
TTAGTGAATCATACGTGGACACCAGACTGGCAGTGATATTACTTACT
>gnl|Apo_MPI_JGI_Genos_N|525 cDNA; Alvinella pompejana; LEN=230
TCCGTCCGTCCGTCTGTCTGTCTAAAGCCGTCCAGTTGGTTGACAATTCAGCGGCGTGAC
ATTTTTGTGGAACTCGTTGGCAGTATTATGCTGGTTATTACGTCGTTACGACTTGTAAGA
AGCAGACACGTGCTACCTTGGAAAACCAGTAATTACGGGATACTACTGGCCAACATCGAG
TTACTTCGATCATATAACAGACCACTTTATTTCAGAAACACGATCCCGCG
>gnl|Apo_MPI_JGI_Genos_N|526 cDNA; Alvinella pompejana; LEN=512
TCAATATCATTAACCGGCGTCTCTGGTCTGGTTGTTTGTATGAGGAGCGACGCTTCAGAA
ATCAACGCCGCTCACTTCTAACATATCGACTGGCTTAAAACACGCCTGCCTTCTCGGATT
CACGGCGACAGGACGCCGAGCGATCGGCCTTCGTCCCGCTGGATGGCCACATCATTGATG
GCATTACGACGTACCGCGTTGCCTTGGTGATGTGTATTGTTGTCCCGGATTCAGACAGCA
TGCTGGGCTGCTGTCGGGTTGCACTCTGCCCAGCTTCCTGCTCTTTGCGGGTAATTACTC
GTGGCTTAGACAAAACAACAAATAATTCAACTAAATGGGATTGACCAAAACCCAAAGGAG
TAAGGAACACCGGTCTTGGCTAATGTTATGTGATTACAATAAACGTCAGAATGTGTGCCG
GTTAATTAAATACATAGTATTCAGCATTACCTCTTTGCTATTATGTCATGGCGTAGTATG
ATTAAAATGGGCGTACTCTGCGTTGATACCAC
>gnl|Apo_MPI_JGI_Genos_N|527 cDNA; Alvinella pompejana; LEN=280
GCTTGGTGCACCCGTAGGGGGCCTTGATTTACCTGTCATACGTTAACTGTCCACAAATAC
CTCTGCTGCCTTTCATCAAACACCCCTGCGTCTGCATACAGCCGCCGCTGTCGTTTAGTA
TCTCCGATTACTGACCTCGGTGCCAATTATCTGTAACAGATTAGCTGTCCGTCTGTCGGC
CAGCTATATTCGGTCAGTGTCGCTCGGATCAGCTGCAGGGACTGGCTTCTGTTTGCAGTA
ACGTTAGATGCCATGGAGGGATCATGTCAACCGGAGATTC
>gnl|Apo_MPI_JGI_Genos_N|528 cDNA; Alvinella pompejana; LEN=386
TGATGGTGCACATATGAGGGAGGGCGCTCTGTCAAATTTGCAACCACAAACGTATTGAAA
TTTCATCTGGAGCAAATTAACACCACATCAAGCACTTTGAACGGAACTCCAGCTACCCTT
CTGGCATCGATTGGACATGGGCACCACTCATTTAGTGACACTGGCACTCTTGGAGTCGAG
TATCCCGAGTTCAAACACCCAACGGGCTGCATGGCGGTTGAATTGAAGGTTACTCTAAGC
TCTGATAGCGGAAAACCACAATCTTCCCATCTCTACCACGCTAAACTGTGAAATCATGGT
TATTTATGTGTAGAAGTACCCCGCTTCAAATGACGTGTAGAACTATGCAAAAGTAGCATA
CTGATACGCGTACACCCAAGACAGCC
>gnl|Apo_MPI_JGI_Genos_N|530 cDNA; Alvinella pompejana; LEN=209
TGGACAGATGATTGTCTACGGTGTACCTACCATGAGAATTCTGAAGTATATTGCAGTCTT
TACTCCTGAACCTTGGCAGGGTTACGGGTATGATGAAGATAGTAAGGCAATATTGAAGCA
GGGGAACATTCGAGGTAGGGAGATAACTTGGGGGGATACCCACCACCCAGCACTATCTGA
AACTGATGGAAAGTATGATGGGAAGTGGT
>gnl|Apo_MPI_JGI_Genos_N|531 cDNA; Alvinella pompejana; LEN=202
CTCAGCCGGTAGCTCGACAATGTTTGTGCTACAATTATTGTCCTGGAAGCGGTTGTCCGG
GTTTTATTGTCCTTGGGCCGTTTCTCCGATGATTATTGTCCACTTGTCAGTCGATGATGA
TACCCATGCCTTGATTTCTATCTTCCTCGTGTAGGTGTATGATAACACTTTGAGTTATTT
CATTAACGGTACAAGTGTCGGT
>gnl|Apo_MPI_JGI_Genos_N|532 cDNA; Alvinella pompejana; LEN=587
CGGGGACGTCAAACATCCGTGTTATCTCGGAGTATCACCTGATTAGGCTCAGCGACGTTA
GGGGGAAATGCATGACTGACGACTCGTGGTTCGCAGGATTTAACTGGACAGCGACAACAA
AGACACGCCATAGTCCTCCCAGACACGTGATTATATGATTACGGTAAGATTACCGGAAAG
AAAGTCGCGTTAATTTGCAGAATAAACGTAGCATTTTTCAGTTCGCTGAAGTCATTGTCT
GTCTACCCAACGAGCGGACCAACTTGCTGCACAGAAATGTTTTTTTTTACAGCACTGGGA
TATCGGTATTTACCTTATTACACGACAATTTCTTAACAATGCATTGCATTCGTATAATGT
GTTCACTAAAAATAATATTTGCAAACGTCCGATTTCAGAAAGATGAAGTTCATTTTGTTT
ATGACGAAATGAAATTAATGAATTAATACATAATTAGTTGAATCAGTTTTCAACATGATC
ACATAGTCATATCTTCACTCTTCCTGCTCCCGGTTTTGCTTACCCACCACGGCATGGATC
AAGCCGATTTAATACGCCCTTCTGATGCTTATAGCGTATACATACAT
>gnl|Apo_MPI_JGI_Genos_N|533 cDNA; Alvinella pompejana; LEN=207
TTAGTGATTTGCTTCAATTGTTTTCTCTTGGTATGGGGCATAGCTATTTACCTTGAGTAA
GCTCTTATTAGACCGACCCGAACGTGCAGCATAGAGTTGTTTTAAGTGAAGACTTTCTTG
GTGTACCGAGTCATCTGAGCGCATGATAAATAGGAGTTATTCGTTATGTTGATGATATGC
GTCTGCCCATAACTAAAACATAGCTAA
>gnl|Apo_MPI_JGI_Genos_N|534 cDNA; Alvinella pompejana; LEN=757
AGAAGTGATCATCCACGCCAATCGGTGCGCGCGCACATAGAAACTCACACACAAGTGCTT
CATTCATACATTTCTGCACACACACACACACACATTTATGCAAATAAGCCTTCTATTACA
ACAAACGCCTGCGTTGTAATTTTATCATTGTTTTAACACTCGCAATCAAAGTCTGACAAG
CTCACCGCATCAGAACCCACTCGTGACGTCATCACAACGTCCACTCAAAGTCTGAAGAAA
TAAACAGACACACGCAAGCAGAGTCATGACTCCAAAACGCCACATCCAAATCCTAATATC
GTGAATAAACTAAAATGCAAGATACTGAAATGCGGTCAGAACAAGCTTGATCAACAAGAT
TTGACAACAACCTTCAATTTCGTCACCACGCTCCATCACAAGCAGTCATAACGTTCCCGT
GTAAACCGTCTTGAGCCGAATCCGAGTTCGCAGCGTTGAAGATTGGCGTCAGATAGTAAA
CACACACACACAGTGAACAATGGGTCATCTCCGGACCCAAGACTGGCCTCTCTCTGGTTA
ATTCCTTCGAGCAAATCATATAGCACTTCAGTTAATAATGCAACAGTCTACTTTGTCCAG
CAATCAGCAGCTATTAAGCAGCTCTGAAGCTTGGCTTATTATGGCGATCCACTCTTCTGG
GTTTGTCATAACGGACTGTACTACCTCCGTGCGTCATAACGTTCGCTATTGTTACGATTC
CTGGTTTCATTTCCACACGCACGCATATATATATATA
>gnl|Apo_MPI_JGI_Genos_N|535 cDNA; Alvinella pompejana; LEN=373
ATTATTTTCAAAGCATTCTGATCATTTTCTGTTGAAGGACACCTGTTATATAAAAGAGTA
GATTAAAATCGTGTTTCATAGAACATAATTTGAGTCTAGACGTTTTTATGTGTGGAACAA
AATAACCAGCAACTCACTTCAGCGATGCTCACGTTGATAAGCGAACCATGACCAAATAGT
CAGAGCATTAAAATAATAAAATAAAAAGTGTAGCGTTAGACTGTCTCATTCGTGTCTCGT
GGCTACATATTTCAGTGTGCCCTGGTTCGGAGTTCTATCAAATGTACGCAAATACCAGAG
TAATGGAGACAAATCCTACTATGCTGACGGTAAATTCACGCCAAGACTGTGAGGCTCGCT
GCAGCAGCACGGT
>gnl|Apo_MPI_JGI_Genos_N|536 cDNA; Alvinella pompejana; LEN=1753
TCAGTTTTTAAAATCTCGTTTATTCAGCCATGTGGCAGATATGATATCAACATAATCATG
ATAACAAGACAACAGAAACAAGTAGTAAGAAATCAGGACACAGCCCAACAGGAAGGTAAT
CATACAAGCATCCACTCGAAGTAGTCAGTATGAAGATAACAGAACATACCTCAGTACTCA
GGCATTCATGCATAAAAATAACACTTGAACCGGCGTGCTGTTAATTCAATCACCTGAATA
TCAACAAAATATTATTCATCTCGAACCTGATAAACCTAATTTTGAAACCCGGAGCGTTCC
TAGTAATACGACGCTGGTCATGTTACTTGCATCGAAGATTTCTGGTGAACATTGTCGCCC
AGGACAGGCTTGTCCTTGCCTGGTAGTACGGAGTATTCCAAAAATGTCTGCATGTACATT
AAAAGTCAAGGAAAAGTATATATTATAACAATGGGATATAATAAGCTGCACCCACAACTC
ACCATGAAACATAAAATGACGTAGAAATCTACATTGAACCAAGTGGCTTATATTAAAACA
GCTAATGTTCTCTTGAAATGTAATACTACCACTTTGGATCGTACTTTGTTTGACGGTTCA
TTCTGTGTGGCGTTTGAATGTCAAGTCGTTAAACGAGAGTAGAATATCTGTGAACAAAAA
AGCTAAATAAACATCCTTTAAGAAGGACAGAGTGAACGCGCGCCATTTGTATACGTGACC
ATGGTTACAGTAAACAGCGGCCACGTGTACAAAGTTCCGTTTGTACACGTGACCTTAGTG
AAGATAGCTAATCGAAAAAATGACCCCCAGACTTAGATTCTCAGTAATGTCTTCAATATG
TATACCAGCAGATAGGCAAGTCTCCTTCACGCTTATGTGGATAATACATCGGCGTATAAA
GAAACGATCCTGCCTGTGGCCGAGTATTAGTAACAATAAGCCGTCCAAGCAGACGGCCAA
GAGTAGAAAATACAAAAAAGTAAAATACATAGTGAAGATGTCTGTTTTCTGGCTTTAGTT
ATATGACACAAAAATAAAGTATATCGTTTAATAAGGAAATGTACAGCGGGATACAACTGC
GTGCCGCGTTTACAGTGACATGTCATGTTCAGAAGCGCCATCTGGTGACGGAATCCTGGT
ATCACAAGTAAACATTGTACGGCTAGCTTAAACTTCGGACACCAGGAAGCAACAAATTAC
TAGCAGCAAATACATATTAAGAGATATATAACTCGTATTGATAACTCGAAAATAGGACGA
CGCATCGATGTGGTATTACAACAATTATTTACAGCACATCGCTTTAGGTGAGATACATAC
AAAGCGCATGACAAGACCAGTTACCTGAAATCACGACACCCATCATAATCCAAGCTGTAT
GACTGATAAATGATAAAGGAATCCAAGAAATAATATACAATAACAACGATATCTTTCATT
AGCATTGTCCTAATATAGAACGATCTGAGCCGAGTACGTAAATGGGTGTAGCATGTCCAT
AAACAGTGCTGGCCAAACAGGTTTACTTGCATATCCAACGTGTTATCACACACACATACT
TTCACAATGTTTGGAGCGCGTGTGTGTCTCTGTGTGTAAACACTTACCTATATGTGTATA
ACTGTGTAAAAGAGAGATGTAGGAACACACACACACACACATTTGTCAACAGATCTAGGT
GTGGGCATGTGAGAGACAGAGAGAGAGAATGGCATGTGTATCTGCTTACATATAAACGGA
CAGTGGCTGACAG
>gnl|Apo_MPI_JGI_Genos_N|537 cDNA; Alvinella pompejana; LEN=730
ACATACCCTGATGGATGCCTAATGTATTATTATTACGGTCCGTTGCAAGAGAAACACATA
CAAGCACATAGTTTGCACGAGTCAGCAAAAAGAAAATGTGTCCAGTTAACATACAGTTAC
TGAACTTCGGTAATTCACGGTTTAAATTGAATACAATAATCACGGGATCGGGTGTCCTAC
AGGTGCATATTTGATGCAAATCGAGCACACGTTTCCAGAGTGAATGGCGTCTCATTAAAC
TTTATCTCCTTTGCTTGGGGGTGTATGATAATAAAATGTTTTCACGGTTTGATATTTAAG
ACAGGTTAAAGTGCTTCTTACTTCGTACCTGCCATGGTTCAGTACACGCTGACTCACTGG
TCACTGTAGGTTCTCCACCTCAAAGTAGGCTTGTGTGTTTCGGGTATGTGTGTTCTTACG
CCTTTATCGGTTGTATGATTCAATGCGAAACTGTACATGATGACTACCGGGCTTAGCAGA
CCGCCAGAAAGTGGTGCTTAAAGTTTGCTCGTTAGGATCCGGAACGGTTCCGAAGTAACC
AAACCACCTGTGTTTAATGGTCGCTGACTACCTGGTACGATACAGGGGCAACCACTTCTT
GAAACCAATTTTGCTGTATTGTGGATTCCTTGATGTAAGAAACAGCCGCTGTCTAGACGC
CGCCGTAGGTTTGGAGAGCACTTCTCCAGGGAGAGAGCCGTCTGTGTGGTTTGCCCCGCG
TACTCTGCGT
>gnl|Apo_MPI_JGI_Genos_N|538 cDNA; Alvinella pompejana; LEN=320
CTGGAGTCTTTGGACTAACAACTTCGGCTGAAACCAAACAAAGTCAACAAAACAAGGTCC
AAGTCAGCTGACCAACACACACACACACACGTCTGCCATTAATATTCCGCCAGCTGGGTG
ATGTACAGTAAAACCTGTCTTAATCGACCACCACGAGAACCAACTCCTGCAGATTTAAAC
ACAGACAGTCGGTTAACGGAGATTTGTACGCAGTAATCCGACGGAAAGACAGAATGGTCG
CTTGGGAGGAGGGGGTGATCAGTGGCCTTCATAACATTTGACGAGCAGCATGCATTTCAC
TGCGGTAATCAGACATCCCG
>gnl|Apo_MPI_JGI_Genos_N|539 cDNA; Alvinella pompejana; LEN=200
GCGGCTAGCGTGCTATATAAGTGTATTTTCATTTGATAATCAGAATTATGTAATGTGCCA
TGTCATATTAATTAAGCTAAAATGCTTGCGAAGTTTGTGCGGGTGTGTGAATGAAAGAAA
ACACTCCCCCTAGCCCAAATATAAAATTCAATCGGAAATATTATAGAAGAGACGCAGTAT
TATTGTCCAAATTGTCAAAT
>gnl|Apo_MPI_JGI_Genos_N|540 cDNA; Alvinella pompejana; LEN=809
ATTATTTTAGCATAACAAATCCGTGAGCACGAAAGACGAGAAGAGGAATCAATTATATGT
TATCTTGGACACACCACGACAGACCAAAGCAAACAGTAATACATGTCTGAGACATGTAAG
ACATGCATTTAACTAGAAAACAAAAACACACCTTGTTTACACGACTGGGTCACGTGTCAC
TCTGCTGGCTCTCCTAACAGATTGATTTCCTTTTGGTCTGATTGGAGTCTGAAGACGGTC
GGTATAGGGAGGTGGTCGGTTTGGAGAAGACTGAGTATGTTTATCAGATAAGAATGGTGT
GAAGGCGGTTTAACAAATGTCCCTCTTATCTGATTATGTTATCAAGTCTTTGTTATCTTC
TCTGTAGACCTAACTCTATCAGCCTTTATAAACAATAAACCATTGGCAATAAACAAGACA
ACTACGAAATACAAGAAACAAGAACCAATCAACGAAAAACTACAATACAGAGATAATCTA
AGAGATAAAAACTGACAATAAATCAGTTATCTACTGGATACAACTAGGCTTCATTCATTG
TTTCTCTAATTGGTTTCAAGAGACATGACACATTTGTAATATTAATTCCAGTTGTGGTTA
ATAATATCCTTTCTGTTGAATTGTTTATCGTTTTGATAATGACAGGTATACATTCCAATC
AAGACGCGTCTGGATTCAAGAAAACAACATTTATTCAGGTCAAACTTTATCCAAGAAGAC
TTCTTACATCAAAGTTAAACAGTCAAAACCTTTTCTCGTTTCAGTCTCTTGTCATGTCTA
AGTTGGATTGCTTTGGTCTGTTTGAACTG
>gnl|Apo_MPI_JGI_Genos_N|541 cDNA; Alvinella pompejana; LEN=410
ATAACAAAGCTGTAGCAGTTGGCAACAATTTGAAATTTGTTCCAGGAGTCCTCCTTCAGA
TTTCGAGGCCAGAGACCTAGGCTTATTTAGCTAAATGCCAAATCCGGCGCCGCAGACAGC
AGAATGCCATTCATCCACTCTCTCTTCCTATTCTTCTTCTTCTTCGTCTGAGACTTCGAT
CTCGGTCACGGATGGATAAACAGAGTTGACAAACTCGTCATACGTCAGACAACCCTTGCC
GTCTTTGTCATTGGCCTTGACCATGGCTTCGATTTCTTCCATTGTCATCTCTTGGCCGAG
CTGACTGAACACTTGCCGGAGCTCTTCCCTAAGAAACAGCGGATTGATCTGATCACGCGC
GGAATGAGAGATTGTTCGTTCGGTTTGATAAGCGTTCTCTGCGTTGATAC
>gnl|Apo_MPI_JGI_Genos_N|542 cDNA; Alvinella pompejana; LEN=537
AGGCAGGCAGACAGACAGGCAGGTTGCAGGGTTGATCTCGCACACCGACCGATCACTTTT
CAATCGGTAAATCACGCTGATGGCTAAATTTACATCTAATGAGATCAAGCTCCTTGTGTG
GTCGAATTATGACTACATTCTACGTGTCCAGTCCAAAAGTCAGCATTTCGTCAGCATCGT
TCAATTAACACGCCCCTCCCTCTTCCACCTCCTCCTCCTCTTCATCTTCATCTTCTTCTT
CTCGCCATCGCCATCTTCGTCATCTCTGTCATCATTGTCGTCGTCATCATATCACAGTGA
TCATGGACTGACAGTGTCTTGGACGGTGTAAGCCATGCACTGGCAACAGCATCACAGTCC
TAGCTAGGTATGTGGCTCGTGACTTCGTCTGGGTCAGTCGTATCAAACCAGTTTAAACTG
ATACAACTCATCACTGATACGAACCGACCACACGCAGAACTCAAGGAAGTTCATTTCACT
GACTGACNNNNNNNNNNNNNNNTATTACTGATTGTACTGACTGACTGGTATCAGACT
>gnl|Apo_MPI_JGI_Genos_N|543 cDNA; Alvinella pompejana; LEN=776
CTTGACTGGCCGGTATCTGACGCCTGATCCCATTGGGCTGGCTGGTGGGGGGAATTTGTT
TGTTTATGTCCAAAATGATCCGGTTAATCTGGTGGACCCGTGGGGGTTGGCTCCACCACC
TTTTCCATATCAATCATTTCCAGGAATGAAACAAACCCCTACCAACCCTTTTAGCACGAT
GACTCAACATAATGTTGTTACTGCTGAATCAATCTATTCTCCATGGACATTTAGAGATAA
AGTACGAAATAAAGGAGATTGGGATTACAAACAGTACTTTCCAACATGGCAAGATTTTGG
AAACTACAATTATGGGGCAACTGGTGCTGCATCTGGATTATTTACTTTAGAGACCCTTCT
TAGGGAGGCAGGAAAAGCACAATGTTCTGCTGGCACAAGTAAGCCTGAATGGTGCAAGAA
GTTTAATTGTGATGACCCAGATGACCAGAGGTGGATTCGAGAAGGTTGGAATGATTATAT
GTCTGGTATGTATGGTAAGCCAAATTCACCAAGTCCATTCTGGGGAATCCCAATGCAGTA
TTGGGGAGGCATTTATTCAAACAAAAGGTAGTCGGTAATTATGAAACAAGAGAGGTTAAA
AAAAACTAAGATTTTAATTTTGTTGATGCTACTTGGTGCAATAGGTTTCTTTTTATATTG
TGTATACGGAGCTGGTACTCTTGGAAATAACCTTGGTGTATAGCATCTGTACATTCCGGA
CAAGGAAATTCCGGTGACATGATACCATTCCTCCCGTCCTCCAGCGGCAAACCAGG
>gnl|Apo_MPI_JGI_Genos_N|544 cDNA; Alvinella pompejana; LEN=210
GCAACCGCCGGAACCACCTGAGAAGCCGGTGCGTGTTGAAGCGCCTTGTCGCATAAAGAG
CTGTTATGTGTAAATGGCCCCGCCACCAGCACGAGGTCACACCCAACCGCCTACCTTCCC
AGCCCACAAAACCCGATTACAAAAAAGCCATTTAACATAATTGCCTTATGCGAGCGGACT
GTCTGGCGCACTGCTTGCGGTCTTTTCTTG
>gnl|Apo_MPI_JGI_Genos_N|545 cDNA; Alvinella pompejana; LEN=407
TTGTAGTCCTGCCAGTCACTTGTCCTTCAACACCCCATCCTGCTCGGAGTTCGAATCAAC
ACCTGTACTGCCTCGGTATACAGAACTAACTATTTAACCGAGCAGGGATGAATACGAATC
AGATGGCACATTATTTTCCAGTCAACTTGCTAGCTGGAACACGTTTACAATCAGCGGCCC
TTTGTTGGTAGTCAAAAGGTTAGTTCCTAGACCCAAACGACGCCTGTGCCTCGCCGTCTA
GAACAATTGATTTGTTTGCTGATAACCGACGCGAGAGGATTGATACACGCGGGACGTAAC
ATTCAGCGAGCGGATCACGGGGAAAGGCGATCTTCCAACAAATCACATGCCAATGCAGCC
GTAGATAAGACAAGCGCGGCCCTATCGGCTGCAATCTATTCTTAATA
>gnl|Apo_MPI_JGI_Genos_N|546 cDNA; Alvinella pompejana; LEN=754
CACTCACTCTGCTCAATCACTCTGCTCACTCACTCTGCTCACTCAGCACTTTCCGACACT
GACTCCGTCTTGGACTGTTCTTTCAGTTGCCAGTTGGGCGAGCGGTGTTCTGCGCTATGA
TGGTGTTTTGAGGGATACTGACGTGTGGATACAGAACAAACCCTGTAAAATTTTACACCC
ACCGCCGAAATTATCACGAAGGAAACGACAACAAGCAAATAAAAACCGAGGTTTCTTCAG
AGAATCCACCGACGCCGGGTTAATCTTGTCAGATAAACGCCTACGTACCGACAAATTACA
GTAAAGCGCCTCCTGGCGACCGAAGCTGTACGACAGCGACATGCTGCCGTACCTAACCCG
CTCCTATATCATCACCACTAACCGCTGATTCCAGAGAGACAGAATTATTGGCGTTTCATC
GTACACAATCAGCCTGGTCTTTGACACCACAATTTTAAGGTACCCTAACGCCTCCTACCG
GTGTGAAGGTGAAAAACATCCATTTCTCTTACCCAGTGACCTTTACTCGTAGAAGAAGAT
TCAAGCTCTTTAGACGTGGCTTTCTTCCTGATAACACGCGTTGCCCTTTTACCGGAATAT
TAAAGTCGACGCAATCATTTGCCCATTTACAACATTTGCTGTCGATGATGTCCCAGATGT
TGTTGCTGTGGCCTACATATGTTCTGCACCAGGTGACCCTCGGCCTGGCAGTCCTTGTAC
CTTGTTGGAGTCCGACTAAAAGAGACACGTTTTG
>gnl|Apo_MPI_JGI_Genos_N|547 cDNA; Alvinella pompejana; LEN=280
CCTTTGACCTCTGGGCCTCACACGTTTGAAAGGATTAGCGTCGTTCAGTATCCATGCGCA
CCGGTTGTCATATTCAGTGTCAGAAATATGAAATCCGACGCCAAACGTCTACGATAAGTT
GGCTTTTGCTACAGTGAAGCATGTTACACAGACTATTTGGAGTGTTCTACCTGAATACAC
TGTCACGTTATAGTTTTTGACGCTGTTAAACTTAGCCATATTTGTTTACTAACACGAGTC
AGGTGATTGTTGGCTTTGCGGGACCTCCAGGAAGAGACCT
>gnl|Apo_MPI_JGI_Genos_N|548 cDNA; Alvinella pompejana; LEN=417
ACGCAGAGTACGCGGGCACTAACTTACATGAGCATATAGAGGGCAATTACACAGAAATAG
AGAAGCACAATATAGGACTAGGTAGGATATATGAGTATATAGCAGATAATAACGCTCTAT
TTCTTGGGGTTTCCTATGGTAGAGAGTGGTATCAATTAGACGGTTTTAAGTTAGGTATCT
TAGATGATTATGATAAAATGGTTAAATCTAATTGGTATTCTTTGGTGGTTCAATATTCAC
AAAGTTACATGTTTAGGTTGGAGAACATCAAAGAACTATATATACCTTTTGGTTCTGATT
GGAGCAAGTATAAGATAACTCGTGCAGATGTTACAAATATCTACAAAAGTAAAATTGATT
ATCTCCAAGATAACTACAAAGTTATAAGCAATTATAGAACAAAAAAAAAAAAAAAAA
>gnl|Apo_MPI_JGI_Genos_N|549 cDNA; Alvinella pompejana; LEN=229
CTGTCGGATTTTTATAATTTGTCCTAAATGTCTGATACGAATCTCATTTAGACGTGGCGT
GAATGACAAAATGCATCAGTGTGCTGGAAGGTATTTGTCCCATTATCTCTAGTTTATTAT
GTGTTGGCTTGTATCTTGTGTCATGTTTAGATATTTAACTCTCTAAGCGCGTTATGTGCA
ATGTGATTTAACTTGAATAGCTTATTTTTTGCCAACAAACAATCAGTGA
>gnl|Apo_MPI_JGI_Genos_N|550 cDNA; Alvinella pompejana; LEN=541
ACATCCACAAATGCCATCCGGCTGATATTTCCCGTTGCTGCACATTCGAACCAATTCTAT
TATCAGATCCGAATCCAGCTAAGCTACAAATCTTCGTTTAGACAGTGCCCAGTGATTGGA
CGTATAAATTAGATTAAATCAATGTAACGTTATTTGTTTGCTTTGTCCAACAAGAAAACT
TCCATAACTCGGCTACGGAAATTGTTCCAGGACGCCTACGTCATCCAGACTATGACAGAG
GCCGACCGGATTAAATGGCTGTGAACCACATGAAGGAGTTCCTTCAATGAAAACACTGAA
TCAGATACTTGTACTTTTTTTAACGACTGCATTACGATCGTGGAAGCGAGGAAGAGTTGG
CTTATAATCAGTAGATCTACCATCAGCGTTAGAGTTCATGAAGAGAAAAAGGTCGAAACA
AAAGCACTTGGTACAGCGAATGCAGCACGAAATGGTACACTGCAACGGCGTATTTCCTAA
TTCGAATTCATGTTTTGCAATTTTATTTCATTTATGTTCACGGCGCTAAGCTACCCGTTA
G
>gnl|Apo_MPI_JGI_Genos_N|551 cDNA; Alvinella pompejana; LEN=979
AATGCGGCTTTGGTCGGATTTCTGGCAAATCTCTCGGATTTCTGACTCACTTCGCCTCGG
TCACTCTCGCTGTGCACACATCGCTGACAGCTCAGGTACCTGAGCGAGAATACCACTGAC
TAAAAGGCCATGTGCTAGCCTTCTGTATTAGGTTTAAGCCTATTGGCCGTATCCTAGACT
TTACTTAGTTACTTACGTTCAGCCAACACAGCTTTAATCTATCTCACCTGGTATCCATTC
TTTAGTTAATCGCTTTTACCTGGTTTCTATTCCTCAGTTAATTGCTCTCAACGGATTCTG
TTCTTCAATTATTCTTTTCCATCTGGATTCTACTCCTCAGTTAATTGTTCTTACCCGCAT
TCGGTTCTTCGGTTAATCTGTTCCACCTCGATGCATTCCTCAGTTCATCGTTCTTACATG
GATTCCATTTCTCAGTTCGTCGTTCTTACCTGGATGCCGTTCCTAGTTCCTGGATACACT
CACTGTCGGCCGTTACGCACTATTCTCATACAAACTGTCCGTCATTGTTGTTAACACAAA
TCCATCACGTCCGGTTTACTTGCTGTGGTAGTGGCGTATTCGTATAAGACAACGCGTCAC
CACTATGTGCCTCCAGTGTGTGCGTGTGTGCTCAGCGTGTGTATCCATTCAAAGCACGGG
TGGCCTAATCCAGGACGATGTCCAGACAAAATACCTCTCCAGGCTCTGGGCACGAAGACG
ACCGCAACTCATCAATAACAAACAAGTACGAACAAATACCTGGTCATTTCTGGACGACAG
ACGCCGACAGGAGTTGCTTGTTTTGTGTGAGTCTGACGGGCAGACACCTCATCGTCACAA
CACGCTTCTCGGGTGTCAACGCTTTACCTGTGTTAAGAGGCCAATCTAAGTGACATTTAA
GTGGCTTGCCGGAGAGTTGTAAATGCAATTAATTACCCTCTGAATCGATGGCCGCCCCTC
TACGAGGCTCGTGGCCACG
>gnl|Apo_MPI_JGI_Genos_N|552 cDNA; Alvinella pompejana; LEN=451
AACGTTTGCACTTGGTGTGATTTTACGAAAATGTCAACCATATTTCAGGAAATCCTATAT
CCCAAAAGCAGAATAATATTTTCTTATCTGGTAACATCCTAAAGATGCAAATGCTTGTAA
ATACATTTAATTACAAATCCATTATGATCATTTGACCTCTTTGATTTAATATTGAAGGCT
TGCATAATTGTTCACCATACGATAAAATGCAGTAACTTTAGGAATAGAATTTGATTCCAA
TAACTAACAAAATTATTCCTATCACCGTGAATTTTGCATGATTGTCCGAGTTACACATTA
TTTATTTTGCCAGAAGGTTTGTCGCCTGTTTCAAAAATATGTCGTCGATGTTAAATCGGT
TGATATCATTCCACGTATTTAATCACTCTACCAATTTGTCGTCCGAAAATAGAATGATTT
CTGAATCATTTTCTATTATTTGGCTTTCTGT
>gnl|Apo_MPI_JGI_Genos_N|553 cDNA; Alvinella pompejana; LEN=378
TTATTTGGCTTTCTGTCATACCGTCTCTATCATTAATTAAGCATCGTCTAGTGCTAATGA
ATGCGATTACTTCTAAAATGAATAGACTACGTTAAAATTGAAACCTCACTCCTTATGTGT
TCTATTATGATAAGCTTACCTTGTGATTGATTACGGGAAGTAATTAAACCACGTGTGCCT
GTGTCTTACGCCAATTCTTATGTGATGTTTTATTTGCAGGGGAATCCCATTAACTGGACC
CTTTGTCATCATGATATACAAGATGTGTGCCTCTGATATGGTCAGATTTGTCATCATATT
TGTTGTGTTTCTAATCCAGTTTTCACAAGGTATTCACCGTCTGATTGTTTCAGATGTGGT
TGCTTCAAACTTGACTTT
>gnl|Apo_MPI_JGI_Genos_N|554 cDNA; Alvinella pompejana; LEN=829
TGGTATCAACGCAGAGTCCGGTGATTCGAGATGCTGTACAATGTCTGAATTATATAATCT
TCACTAATCCGTACCCTGCGTTTCACGCTTCCATTGTTGAGCACAGCAAACATAAATCGA
TTGTGCCAAAAACTAGATTGTATTTATATTTGTCATTGTTGATAGTCACTAAGTTGGACG
ATTCGAATGTAAGCGACAGTATCTGAATCACCCAGACATGACTGTATTCTTTTAATAAAT
GCACATTTTCTCTACAGGGACACATATTAGATTTTCTTGTGTTGAATAAAAACCATCCTT
GGATTTGTAAATCATGGGCGGATCGCATGCCTCACACTTCAGTTTTCTTCAAATATTTAT
CGTTTAACATTGACACTTCGGTGTCCAGAAGGAGCGGCTCTGAAACTGTTTGTGAGATCT
GCATTCACTGAAACATTTAAAAGCAATCGATCTACCTTTAAAACGTCAAGTTCTAATTGC
AGTGATACACACTGAATACTTCATTACTCTCTGAATACCATTTCCCGAGATTGTTGTTTA
AGTCTATATATTTTCGTTATACTCTGCGTAGGAGTGGATTATAATAAAAGTAAATTAGTT
AAGTGCATTACCGTAAAAGGAACCCACAATATCAGTTACCCAATGCCCGATTAAATTGTC
TATAGTTTTGTATGTATCGTTATTCTGTCGGTATTCTATCGTTATTCTACAAGTATTCCG
TTGGTAATTTGTCCATTTTCTATTGGCATTCTGATGATATTCTCTCGGTATTTGACGATG
ATTGGTGGTATTCCGTTGGTATTTTGTGAGTATTCGTGTCGGTTTTTGT
>gnl|Apo_MPI_JGI_Genos_N|555 cDNA; Alvinella pompejana; LEN=483
AAAGATAACCGTCTTAACCTCATCTCGCACCCTCGCCTTTTCAAAGAACTCTCGCTTAAT
GGGATAGGCTTTAATGGGACTATCCTTATCATATGAGGATATAAAATATTTAGCATAAGG
TTTTAATAGCTTATTTAAAGAACCGATATGTGCATTTTGCTCATGGATTACTAATGGGAT
ATTTAAAATTCTACTAGCAAATGCTGTTGGTGCAGATGAAAAGCCACCAACGGAAAATAC
TACCTTTACCCCATTTTTTTCTAAAATATTTTTAGCCTTAAGAGTGGCTTTAAATAACAT
ATATAAAGATACAACTTTTCCAACAATACCTTGATTAACAACTCCTCTTGTATCTAAAAA
GTGTTTCTCTATAAATTTAGTATCATCTCTAAACCATTTTATATCTTGTCCCTTTGTTGA
GCCAATATATATTGTTGGGCTATTTATCTCCTCTTTTACAGCCTTTATTATTACAAGATG
TCC
>gnl|Apo_MPI_JGI_Genos_N|556 cDNA; Alvinella pompejana; LEN=741
TGATGGAATAACTGCTTCGCTGAGAACAATGTTAATATTCTCCGGTTCTCGGAAAAAAAT
GTTCAAACCTTTATCGAGATATAAGGAAGAACGCACAGAAACTAACTTATTATTTGCCCT
ACAGTATTCAGCGAACTATTCCCTTAAGAATGAACTTTCTGTGTCTGTGTAATGGAAATA
CGTGATTAATTTTCGGCAGCAGAAATGTTGTCGTTCCGTTCTAATCATAATAAACATAAG
AACGATCCACGTGTCAGTGCGTGTCCTCCCAGAAGAACCTGAAACAGAAACCGGAACAAC
AAAAATTTAATTAGAAAACGATGCTGTTAAAAAAACAAACAGAGACTGCTGCCAGAATGC
TCACCCACCAAACTAATGCTAACGCAGTAAACAAGTGAATATGTAGCTCGAGCTTCTTCA
ATTTGTGTGTCTCTCTCTGTTTTAAACAGAGCAATCTTGCTGCCCAGAAATCAGTTCAGA
CCAGCCATCACTAGGCTGGGAGACTGCCTGGTTCAGTGTGTGCTGAATCTCAGGCCACGT
TTTGTGAGTGTCTGTTTGTCTGGGACTAGATCAGGCTTTGGCCTTCATTATGTGGTCGCG
CGCGCCGAGCGCATATAAACAAGCCGACATAGACGTCTAGGCAATTACAGTGTCTGACCT
TTGACCGCGATCCTGATCGAAATCCTGACCTTACAGCGCAACTGGAATGATGACTTCTAT
GCGTTCCTGTCAGCAAGAGGC
>gnl|Apo_MPI_JGI_Genos_N|557 cDNA; Alvinella pompejana; LEN=430
TCAGAACAATGTCTATTTGTATGCATAAAGCAGGGATGTATTCAGCTAAAGAAGCATATC
TGTGATCGTAGAAACCTTTTTATTTGCATTATGATTAAGTTTTATGTTTCAGTTAGTTAT
TATTCTGATTTACTTAGATTTACTTTGCTTCAATGGCGATTTGTCTACCTTATCGTGGGC
CGACAATATCGTCATTGTAATTACGCCGCTTTATATCATAAACGTTTAGTAAATGTAATT
TTTCGGTTCATCAATATTATTAACAATTATGTAAATATTATTATTTGTGTCACTCATTTT
CCTTCCATGTCGCTTTCTGTACTTTCAATCATCTCTCTCTGTTATCACCTCTTGTCATAT
CAGTCTTTTCATTACTGTGTACCAAACAAGACCAGGTTGTGACTGGCTGTCACCTTGTCA
ACCATCCCGT
>gnl|Apo_MPI_JGI_Genos_N|558 cDNA; Alvinella pompejana; LEN=283
CTGTCGTTCTGTCTGTCCGTCCGTTCGTCTGTATGTCTCTTTAGGTGCCAGTCTGTCTGG
CTCCCTGTGTCTGCGTTCTACTTTCTATGACACTTAATATATATGTTTTCCTTCCTTATA
TCTGTTTTGCCTGTCTACTGATGTCTCTATATCGGCCCGGTTTTGTTTGCTGTCCTGTCA
GTTTTCTTGCTTCTGTCTGTATATTCTCCTATGCCCATTGATACATCTCTTATCTACACT
GTATGTCTTCACTGCAGGCCTAATACCCCCGTACTCTGCGTTG
>gnl|Apo_MPI_JGI_Genos_N|559 cDNA; Alvinella pompejana; LEN=375
AAAGTGGGCCAATTCGATTGCAATCCGTTGACGACGATTGATACAAAGTGACTTTCGATC
TGATTTGAGGCGCCGCTGAAGGTGACCGATGTTCATGGGCAGACACCACGCGACACTGTT
TGGTTTTTGTTTTGCTGTCGAATTTTGGCAGCGTTCACCGTTGACATTGACCAATTACTA
ACCGATCTCTGTGTGTGTGTGTCATTCTTTCTTTGGTTTGCTGGTGATGGGGCCGTAATA
GACTGATCTTCAAACAGCCAGTTTTCCGTGCCAGTGCACAACGGAAAAAGCCATCGTCAG
GCATTCTCCCTGCGTATAGCGCTTGCCCCAAACCCGCTTTCTTCCTTGTCAGACGTTGGC
ATGACGGCGGACGAC
>gnl|Apo_MPI_JGI_Genos_N|560 cDNA; Alvinella pompejana; LEN=683
ATCTATTCAGTAATTATATCATAGGTTATTACAACCTTGTGTTTTTATTTTAGATTGCGT
TTTAAGTTAGGTAGGTTCAGGTGCTACCTTCATGGGTTTAAGGTTATTTAAATCTCGTTT
CCAACAACTGAAGTTTCGGTTTGTTTGTGATAAAAACCAGCCTGAACTTAGGTCAATACT
GATGAAAATTATTATTTGTATTATTGTAGTTAAAACAAGATTGATCGTAAAAGCTGTCTG
CACTATTTTATACGTCTCATCCTTCCAGTGTCTAATTCCAGTGAATTGAAATGGATCATC
ATGCTTCACTTATAGAATAAAATCAGTGTTATGGCCAATCGGACTGAAACGGATCGTAAT
CCTCAAGAAGGAGCATGTTAAAAGTTATTTCTACATGGCCGACATTTTCATTTCAAGTTT
TGGTTAATTATGTTCAATGCAGCGACGAGAAATGCGCCCTCTTCCCGATCGGATCTCTGA
CTGACCGGCAATTTGGGATTTCTTTTATTTGGATTGCTTGTCTTTGACTTGAACTTCGGT
CCTCTGCAAGAAGCACTACGTCAGTTTAATTTGGATTGCTCCTGTTCACGGTAAACACGT
TTGTTCGTCTGATACCGAAGCCTGCCTTATANNNNNNNNNNNNNNNNNNNNNNNNNNNNN
NNNNNNNNNNNNNNNACGAATCC
>gnl|Apo_MPI_JGI_Genos_N|561 cDNA; Alvinella pompejana; LEN=540
CTGTGTGTATTGATCTGCCCAGATCACACCCAGTACTCAGTCGGAGCTCATTCACTGTAT
CGCTTTGGAGATGCTTCTACTCTGAGATCTGGACTCGATTCAAACGTGGCTCAGAGGCTG
GATAGAGCGCTGTCCAGAAGGATATCGTTCGTATCCAGCTGTTTCACGTTTGTCCCCGAG
AAGTTCAGTAATACACCGAGGACATACACTCCTGGGAGGAACGGGATGAGGCCAAGAAGT
TCTTCGCTCTACCACGAAGGATTAAGATAGAGTTAGGGTTGGGTCAGGGTTAGTTTAAGG
CGAATGTTTAGGGTTAGGCTCTATATAAGCATAGATAGGGATCTCAAACCCAGACGACAG
GGAAATAATGAATGATCTAACCTACGGAAGATAACATCGGGAAGTAACAAGTAAAGAGAC
AATAAAAAACTTTCATATAAAAAGCGACAGCCACAGCTCAGTGGATTCTTCTATCTGCAA
GTATTCACGTCGTCCCTCTTCGGATGTTTCTGGCCCGTTATTTAAGTAAGATATTCTCCA
>gnl|Apo_MPI_JGI_Genos_N|562 cDNA; Alvinella pompejana; LEN=244
TCCTTGCCTTTCTATCTCCAAGTATGAAAGTGGTGTGTCACGAATCTGGCACGGCTATGG
TCAAATATAATCACTTTGTTTCGAAAATTGTTTCTTAGAGCGAGTCACATTATTGGTTCA
AACGCGTGATACTGACACGATAAGTTACATACGAGACACTACACCCAGGGGTTAACAGAG
TTGAAATATAATCACAACAAGCTAGAGGTCTGCTTACAGGCAGGCAAATAAACACTAGAC
AAAC
>gnl|Apo_MPI_JGI_Genos_N|563 cDNA; Alvinella pompejana; LEN=516
GAACAAGCATTAAACTTAAGTAATGATTATAAAATACTCAGGTTCTTTAGCCTGTCAGCT
GCCTTCGTGTTGTCTTACGATCTAATGACGACCATTTTACGGTGAACTTGCAAAGAAAAG
GTGAGCCTCATTCCCACAGGGAAACCCTCTTAAAATCCCACCATGACGTCACGGTTATAA
AATTAATTCCCTTTTAGTGAGGAAAACGGAAACCAAATATTGTCATTAGAGCCTTATTTG
GAGAAATACATTATCCTTCATAGCGACGAACCATTGTGTAACTTGTATGTAACAATACAC
GTCTGGGTTTGTTTGCTTGTGAATCACTCTTGTGTTTATGTTATTAAATAGCCTTTATAT
TGGTTTAGTCGTGGTAGTCCAGCCGTAGTTAACTAAGCTAGTTAACTAATTAGATTACCT
CATGATAACTACATCTCTTATCCACCTCTGATATCAACCCATGTCTCTAAACCACCATCC
ACAGATAGAAACTTAAACTATTAAATAAACATTAAA
>gnl|Apo_MPI_JGI_Genos_N|564 cDNA; Alvinella pompejana; LEN=517
TCTGTCTGTCTGTCTGTCTTTGTAGCTGTTTACTTGCCTGTGTGTCAGGGCAAAAGGACA
ATTCATTACGCGTCAGACGTGGGCTGTTCTGACAGACGTCAGCGACAGACTTCAAGTTCA
ATAAGTCCAACGGCTTGACTGACCTGAGACAAGTTAGGGCAGTGGTAAACACACACACAC
AAACAAACACCCTTCAAACAACACACACAGTTTGTCTTTAAGCTTTTGTACACACACACA
CACACAGCTCGAGCAGCACACACACACAAACACACACATCTCGAACAACATACACGCACC
TCAAAAAACACACACGCATCCAACATAACACATACACACATCCCAAACAACAAACAGCCA
GAAGACGACAACAGGCTGACCTAATCACTTCGGTCAGCATCTGTGGCCGATCAGAACCAA
GTCACGAGGGTCCTGTGATTTACGTCCGGCTCCACCACGTCACAATTAACTGTCCAGGTC
AAGTCAGTCTGATGGATCTCAAAATCTTCCTCCTGCC
>gnl|Apo_MPI_JGI_Genos_N|565 cDNA; Alvinella pompejana; LEN=371
TTTTGTTGTATTCAAATACTTTTACGGGGTGTTCCACAAGTCAGTGCTACTACCAAATGT
CGGCAATAGAGACTTATCTTATCGACAGATATTCTCACCCGATGCGCTTTGTGTTTATTT
AGTGTTATTGCTTTAGAATTCTGTGACCTATGTTCAGAGTTAGTCGTCTAATTCCATGTT
ACTGTTGTATTCCACGTAGCACGGAGATATGTCTCCAGGACTGTCTTAATTAGCACCAAG
TAGCCCGTCGATATACAAGTACAATATTTAGACCAAGAAAACCAACATATTTGTGGTGAC
AGTGACGATCAGGTTATTGGCTCCTGGACACAGAACTTATTACTAAATCTTTCTGGGACC
GAATCAAATCC
>gnl|Apo_MPI_JGI_Genos_N|566 cDNA; Alvinella pompejana; LEN=344
GTACAGTGAACCCGGTCTTAAGTGATCACCACAGCAGCCAATTCAGACGGTTTCTACAGA
AGCGTTCGTTTTAAACAAGTTTGTTTGTAATTGTTCCCAAAGAGGAAAGTGGAAAGATTA
GTTATAATGAGAAGGCCTCTCAAACACCTGACTGTCTCTTACACGAGATGGTCGTACATA
CAGGTTTTACTGTCTGTCGAGGTGTCTGAGCAAGGCCTACCCAATCCTGTAGATCTAAAA
TCCCAGCTAAATCCTAATGGAATCCCACCACAGTGTATGTTTGCTGTATGCCCTTATTTT
GTATGTATCTGTTGTATAATTACAGTGGGTCGGTAGTATTGACC
>gnl|Apo_MPI_JGI_Genos_N|567 cDNA; Alvinella pompejana; LEN=430
AAGCCTCCAACTGATTGCGATGGGATTGAAGATTACAGCTGTGGATTGTTACCAAGGCTA
ACATGCATCGGCAAGCAACTGGAGAGAAGAGAAACACAAAAAATACAAACAGTTATATCA
GGTAACTTAAACACACAGTTAGACAAATTGACAGGCAGACGGCCAGGTTTACAGACAGGC
AGACAGATAAAGAAACAAATAGTACATAAATAGGCAGGCAGATCAACAAAATGGCAATAA
AATAGCCGACAGGCAAACGTAGACAACAAGATTGTTGCCCCCACAAAAACCCACACAGCC
AATTTGATAACTCTATGCTCGTGATCGTGCAGAGATGGTATGCTTGTTGTTCATTCTCAG
AATGTCTTTGATTAGTTGGCGTCAGAGACGGACAAGATGAAAGTCAACAAACAAAGGCAG
ATACATGTAA
>gnl|Apo_MPI_JGI_Genos_N|568 cDNA; Alvinella pompejana; LEN=203
CCGCCGTACCCCAGTTCCATCTCAAGGTTCTGCAGATCGGCGGAAAAGGAGATGGAATCC
GAGTTGATTTTTTCGATGTCAATCCTCACCCCGTCGAGATTTTTGAAGTAGATAAAGCCC
AGGGCAAAAACCATGAGAATCATCGATGAGTAGATGATGAACTGTGCCTGCTTGAATCCC
GGCACCCTCTTCTTATCCATTGT
>gnl|Apo_MPI_JGI_Genos_N|569 cDNA; Alvinella pompejana; LEN=650
GGAGTTTGTTCATGGTGACTTTGGTCGGACTGTGCCCAGTCTGGGTCATATTCTAGATGC
TGAGTGTGACATACTTGAACTCAGTGTGGAAGCTGTGGAGCTGGATTGGCCAAAACAGTT
AGAAGAGTTTAATCCAGATGAAGAAATCTCACTATTTCATATGTAAATGTGATTAACATT
GTCAATGTACATATGAATATTGAAGGCCTGTGATTGGTTTTAAGTTCCCAATGAATGCTT
TAGTTGAGTAAAGCATTATGATTCATTTATTGAAAAACTGTGCAGTATCTACGAGTAGCT
GAAGCCAAATGTGGGCTCAAATACATTTGTATTTGAAACTCTTTCACTGCTTCGATAAAA
TATATGAGCTTCCTAGATTAAAAATATTGGTATTATAGACATTCATCAAGTGCTTAATTT
TTCATATGGCTCAAAAGTATTTCTTGTGTTGAGCTGAGTATTTGACTACTGATTTGAATA
GTACTAAAAGATCCATGCATTTGTGTTAGTATTTGTTCTTCCTACTTGTTTATATGTAAA
TACATTTATGTCTACGTCAGTTTGACCTTGCAAAAAACACCTGTATTGAGCTGCTTTTAA
TGTATTTGTCATCAGGATCTGGTGAAATAAAACAGATTTTATTTAAGCAA
>gnl|Apo_MPI_JGI_Genos_N|570 cDNA; Alvinella pompejana; LEN=409
GGGTTTAGAAAGAGAACAGTTTATTTGTTTTAGCTCTCAGAATTAAGGGAAACGTCCAAC
ATAGAAAATTGTATATACAAAATAGCATTAAACTTTCTAGCCTGCCATAGGGAATTGTTC
AAATGTACCGACACGCATTGATATACGTGACTACATGACTTTTGAAGGGACTATACAACA
CGTATTTTTACAGAAGTGGCCAGTAGATTCACCAGAAATGTCTAGTTAAGGTGATTTAGA
ACCCTTTTCCTAGTGTAACATCAGCTGCTGGAGTCGGTTTGATCATCAGCACACAGGAAT
AGACTTCTAAAACGAACCTCTTCTGACAAATTTTGCATACTTGGCATCATTTCTAACAAC
GTAGTAGGCGTTTAAATACCGTTTAGAGTATGACAGATTATACAGGGTT
>gnl|Apo_MPI_JGI_Genos_N|571 cDNA; Alvinella pompejana; LEN=725
AGTTCACCTGTTAACCACTCCCCTGCGGTACCAGCAATTTGACTGAGAGTCGAGTCCAAA
ATTCCCAATAAGTCTCACATATTCCAGCCAAAGAAATTCAAACACACACACACATTATGA
TCATCCTGTGGCTAGTTATCAGTGTAATGAAGAGCTATCCATGATTCATATTCACATACA
GATGGCTTGCTGATAAATAAAGAGGCAGGTTACGTATAGATTCAAAGTTTTTGCTTGATT
TGAACTGAAGGCATGACTAGGTTTAGGTCGTGCACTCAGTTTATTTGTACTTTCTATGTG
TCTGTATACCTATCATTGGTGTTTTTATTTTTGAATTCCTTCGAATGATCACTTTCGTTC
TTATTGCCGCCGTGTTGAGTTGGACGAGACAATTCAGCTTGTCCTTGCTTGGTCTTGCTG
GTAGAGGCTGTCACCTTGGTTGAGCTGGACCCAGAAGATGCCGTTGTAGTTGTTGGTGAC
GTGTAGGTCATTTCATGTCTGCTGTTCTGGATCAGCTGTATGGCAATGCCCAGAGCTGCA
GAAAGAAGAAGAGATGTCATTCAGTGAACGAATCCACGACAAATGGGTTGTGTTGTGGTG
TGTCGATGTTTACGCTGAACTCTTCCTTGTCAGACTACAGTTCCGAGCATTCACACTCCA
CCTCCTGGAAGTATGTCGACTCCTGTGATGATGTTACCTGTAAGTGTTACACATGATAAT
CCATT
>gnl|Apo_MPI_JGI_Genos_N|572 cDNA; Alvinella pompejana; LEN=1024
AGCAGTGGTATCAACGCAGAACTCTCTGTTTTATTACTAACGACTACCTCCAGTTTGACC
CCGTGGATTCATAAGTTCAACATTTAACTGGTAAAGATAAGGAGAAATTCTATAAAACAA
GACCCAATACCAGCTATAAATAAACACTTACGGTTAGAAATACCCCGAACGTCGACGCCA
TGACTAGCTTCAAAAGCCAAAATAAAACACAAACGAAAGGGAAAATATTAATAACTTATT
TCTACATAATGTTATCGTTACCTTTGAAATCTAGTTGTATTAGCTAAATGCCTGTTAGTT
TCAAATATTGGACATACAAAGTGGACTTCAAGTTGGAATAAGCTGCAGGTCAAGCCAAGT
TACACATTGTTATCTTAATAGTTGTGTAGTTTATCACCAAACTCAATCCAATTTAAATGT
GACACCAAATGGCATCCGCTAATACTGCAGACAGTCAGCTACCTCAGTCTGAATAAGAAA
TTGAATCATGGGTAGGATCTCAGTTTGAAATCAGAGAGTAAGCACATAAAGGATAGTTAC
GAAATCCTAGACATTATCCGGGAAGAATAGCGACAGATTTATTTAAGGCAAATAATTAGT
TCAGAATATGAATATCATTTTATATCTTCTAAAATTACTCTGTATGATTAAATAAATATT
CTTTTTTCCTTTATATATATGGTCGTGATTACTTAGTTTGATATGGTTGGTGGGTTGCCT
TTTTGCTGATAGCATATTTAGCGTTAAATATTTGATGAAGATTTTCTTGTGTATGAATTA
GTATTGCAATATTTTAGTTGCATGACATATTGTGTCATACATCTGCAAACTGAACTTGCT
CTGGTGATTGTGTTACTGCTGCAAATGGAATATGGTTTCTGTGCTTATCGATGATGGTAA
TGTTAAGAGAGCATTCAAATATCGTAACGGACATATCATTTCGCGTAAGCAAATACCGGA
ATTAAAGAACACACACTTGTGTTTGCTTGTGTTTGTGTGTAAGATGAACGGACAGAAGGA
CTGA
>gnl|Apo_MPI_JGI_Genos_N|573 cDNA; Alvinella pompejana; LEN=639
AAAAAAGTTAGAAGTTTCACATTGGCATCTATCGCATGCTTTTATATAAAGATAAGGGAG
TTGAGAAAAAATATATATCGACATATTTATAATCATTTACTGAAAGATATAATATGAATC
TAATGTAAACATCCCCAAACTGCAGAGCGTGTAGGCTTCGTCAAAGAACTGGACAAATCA
CAACACAGCTACACTCACTGACACCACACGAGCACAGGCGAGCGATTATAAAGGCTCTTA
CCAGAGCACAAATCTAATGTTGAAACGTTAACATATTGAATAGCAATATATTTCTTATCT
TAAATCAAATATCAGCAATATTGATTATATCACGGGACTGCAGCAGGCGACCAACCTCCA
CCGACAACAAAACCATGCACGGACTCGCGCGTGCGCGGACATCACCGCGCACTACACTCG
GCGCAGCAAACACGCGACTTAATTAAATTAGCCAGTGAGTGGTATACAAATAATCGTCTA
CAAATGTCTTCGTACCTAGAGGAACCCACAAAATTCGCTTTCGCCTAACTTTGATGGCTC
GGCTGACATACCAAACACTGTTATCGTGTTTTAAGTAAACAAGTTACCTGCAGAGACGGG
TTAGCTTATTACTGGCGTGTGCTCTGCGTTGATACCACT
>gnl|Apo_MPI_JGI_Genos_N|574 cDNA; Alvinella pompejana; LEN=255
AGTACAACCTGTGCCTACGACCACTCGTCTTCAGAGATCGCCTCTATTCAAACATTAGTC
GGCCATATTGTCCTTTATGACCTCTGTGGGGACAGCCCGTACTAAGCTACGGCTAGTTGT
ACGCACCGAATAAAGAGTTACATCCTTGGTGAGACGATGTACAGCGTCAGTACACTCGCC
GGTGATTTATGAGTGAGGTTTAGCGTCGGATCATCGGGTGCGGAATCCACGATGAGGACA
CTTACAGCGTGAACC
>gnl|Apo_MPI_JGI_Genos_N|575 cDNA; Alvinella pompejana; LEN=352
TTTTTTTTTTTTTTTTTTCAGTGCGTGGAAGCTTCCCCATAAAAACGACAAACTGCGTAA
TTACTAGCCTGCTGTGACGTATAAGATGATGTATGCTCGTCTTGTAATGGCGGGTGTGTA
CACAATGTTGCTAGTTGTTTTGTTGCTGGCGGTGACATGGTTATCCATCACAGATTGACC
ACATTTAACAACATAATTCTGTTCAGATAACCACCCCTCCCTCACCCGCCGACATCTACG
GCTGTCTGTCCGTTAATAGCCCGTGGAGAATATACAATGACGGGTCTTCCATCAATCTTA
CACAATCAGGTCGTCTGGCCTCAGAAGATCGGATCATTCCCGATTACCGTTC
>gnl|Apo_MPI_JGI_Genos_N|576 cDNA; Alvinella pompejana; LEN=272
ATATATATATTCTGTATCAACATCTGATTATGCTACGTCATGTTTCAGTTAACTTGAAGT
GTATTTAACCCTTACGTCATCCCGGCTGTCTGTCTAGATCGTGTACCGATATCTGGCGAT
AAACGCTTGATTTAATACTAAACGGGTTACTGGATTTGGTCACGACAGTTTGTTCATATT
GCAATATTCAAGCACAACATTTGGCACTTAACCATCTCAACTACCAGTACACGGCGAAGC
TACCAAAGGTCATCGAGTACTCTGCGTTGATA
>gnl|Apo_MPI_JGI_Genos_N|577 cDNA; Alvinella pompejana; LEN=295
TACCTCAAATCTAACCGATCTGTCCAATTGTCATGTGCTTGCATATTTAAAAAAATCGAC
AAAAACAGTGCTAATAACAGACTGAGATCTATGATAAATACCTTTGTAAAATAACATAAA
TCACACACAAACATACCTGTTTTATATTCACATATATATATATTATAATCAATACTAATT
CTGCGTGATAAACTTCAAGTAAGGGTATCATGAATGTTTATCAAACTGAAGCACGCAGTG
GCCCACACCTCAGATGGTCAGGGTTAAAGTATGCAGTACTCTGCGTTGATACCAC
>gnl|Apo_MPI_JGI_Genos_N|578 cDNA; Alvinella pompejana; LEN=763
ATGGGTCACAGATGTATTGGTAGGTCAACAACACAATTCTAGACCGTAGAACGTTTTTAA
ATGTCTGCGAGAAACCGCTGTATATCGGGAAACAAGGGGTGAAGGAAGCAAGCAAAGAAT
TTCTGATGATTCTTTTGCTTTATGCAGGTTTTTCTTTTTGTGCACGCTTGTATATATATA
TATAGAGAGAGNNNNNNNNNNGACTGATTTATTTTAATGGACAAAGCTTTTTATCGATGA
TGTATGATGTAGGCTTGGGAGACATCATTACTGTCATTTACTGTATATGGGTCTGATTTT
CTGCGAAAAAGAACTGCGATGATTATATACGCAATTCGTCATTCAAAGTTAACGTATTGC
AGCAGGTTTTTTAGACTTGGCCTTTATCGTGTAAATGGTTTGTTTGCTTTTGCGTGAAAC
AAGTTAAGCAACAATAAAAAATAGAAAAATAATAATAATCTGGACTAAAGCCAGTACAGC
GTGCACTCAAAGCATTATGTGACCGGAATGATTGGCATACCTGTGACAGCCTATTGTTAA
ATAATTAGCACCTGTGTAGACTGGTCGAGTTGTTGACGTTCGGGAAGGTGGCGCTGATGT
AGTGAGCTTATTATCTAGCCTTCATGGGTGAATAGAAAGAAGTAAGAGATTACATTATAG
TTGAAGACAATCCTTTGTCTGTGTTTGCCCGTTTACATGCGGGCACGCCATACACTCAAA
CCCACACGCGCGCGTGTGTGTGTATATATANNNNNNNNNNGTG
>gnl|Apo_MPI_JGI_Genos_N|579 cDNA; Alvinella pompejana; LEN=346
CAGAACGCCATGGAGCTATTAAATCTCTTCAACAATGAGTTGGTCTTTGAGCCGTCAAGC
AAAAAACGGTCGGTCAAAGATATGATTATCGATAAGAGCGACTTTTGGAAGAAACATAAC
GCCATTAAACCTTATGTGGAGACCGAAGTTGACCCTCACCCTGAACATGAGACCAAACAG
TCGATTGAGCAGTCCGATATGTTTCTGGACTCCGACCTCTGTATTCAGTGTGGGGCGTGT
CACTACTCCTGCCCTGTGGTGGAGGTGAATGAGGATTACCTTGGACCGTCAGCCTTTGTA
GCTGCATACAGATTTACCATTGACCCGAGAGATGAGGCAGGGAAGG
>gnl|Apo_MPI_JGI_Genos_N|580 cDNA; Alvinella pompejana; LEN=260
GCAGGATGTCCAGATAGGCCTCGCCGTAGTCATAGACGTAGTGATCGGAGCTGTTCACCT
CGTGCCAGAGGTGCAGACCGAGAGGATTGTCCTCTGGTCCTTCTCTTGGTGCCAGAGCCA
CCGGCACATAACTCTGATTCATCTCCATCATAAAAATATTATGTGGCTTAATGTGTGGGT
GTCGTCTGTGTGTACGTGTGCCCTGTCGGCGTGTGTGTTCTCGGAGCTTGTGTGTGTGTT
CTCAGAGCTTGTGTGTGTGT
>gnl|Apo_MPI_JGI_Genos_N|581 cDNA; Alvinella pompejana; LEN=279
TATATAAAGAAACTAAACTAAATAAGAAATTTAATATAGAAAATAGAGAAAAACCCACAG
AGGATATGGGATTTGATAAGATATAGGCTTTATCTCAAAGCTTAGAGTGTTCATTTGATA
GTTCGGCTAAATCTTCTATATAGTTCTCCTCAGAAGATATAGAGCCATTTAACTCATCTA
TATTTCCGACTCCATCTTCTGTAATATCATCTATATTATTTAGAAGTCCAGACTCCTCTG
GAGGCTCGATATCTTCTATCTCATCTTGATTTGAATTTG
>gnl|Apo_MPI_JGI_Genos_N|582 cDNA; Alvinella pompejana; LEN=226
ACCGACAAACACACACACACACACTTACTAACAGCCGACATACACACACCTAGTTACCAC
CGACAGACACACCTACTAACCACCGACAGACACATACACATAAAAACAGAAATGCTTGCG
TTCTTTTTTATTACTGAATATTCCACCGGAGTCACTGAAGTCAGCTCTTTCTGACAAATG
TTCTTGTTGGATACTCTAAACTGACGTNNNNNNNNNNGTTTGAATG
>gnl|Apo_MPI_JGI_Genos_N|583 cDNA; Alvinella pompejana; LEN=514
GCTGATGTTCCGCTTCACCCCCGCAGTTAAGTATCTCGGTTATAAGGAACTGGTTAAAGC
CAACCTTGCGTATTACGAAGTATTTCCGGTGTCCGAAAGGTAGATCATAATGTGAATTTC
CCAAGCTAATAACGAAGCTAGTTAAGATCTATTTCTATCCAAGTCAAATATTTAAATAGC
CGTGTATGTTAATTGTACACGAGACGAGATGATGTTGTAATTACCTTTGTAATCATGTGA
TACCAACCGACATCAGCACTTCATCGTTTCGAATCGGTCTGATAAGAAGCCGTCCTCGTG
GTGAAGTAGGTCACTGGATCTCTGACGCTTCCATCACAGCGGGTGGGTGGGTGTGTCTGT
AGATTTTATAGCTTACACCTGTGAGTAATACCTTAACCAGGACAGAGATCAAAATAAAAA
ACAGTCGTTTGTACAGAAATAACAAAAGGTCAGTGACGCCGATCTCAGAAGTGTCCTATC
TGAGACACGCCATACAGACACAAACACACAAACA
>gnl|Apo_MPI_JGI_Genos_N|584 cDNA; Alvinella pompejana; LEN=209
AAAATCCCAAGCACGAAAACCGCATTAAGGACATAAAGAGGCATTACACGACAAATATCA
GTCATTTTGTCCAGATACAAGAACATGGCGTAGGATTGCTTTTAGATGTTCTACGTATTT
TAATGGCACGTCGGCCCTGGTCGTGTTCATTTCGGCGAATCGTATACGGGCAGTTTTACA
GCGGTTCCGATGCGACAGTGGAAACTCCG
>gnl|Apo_MPI_JGI_Genos_N|585 cDNA; Alvinella pompejana; LEN=1532
GGCAGCTGATGCTGATGACTGGGGAGATGGAGATGAAATGAATAGCAGTGAACTTGTCTC
CATGGTAACATCACAGCCTGAAGGAAATATGCAAGAGGTTGGCAGGGAGTGCTCAACCGA
ATCAGAAGAAAACATGTCTGATCTGGAAAGTGCTGAAGTCATTTCTGCTGGGAAGCTTGG
CTGCCTTGATTTGGGTGAGAACGGTATGCAGTGTGTGCCCATGTGCACTCCAGAAGATCT
TAAAATCCAAAAACGAGAGGACAGCATACTCATGTCATATGTGACTCAAGGTAACAATGA
TGTCAGCATGCCATCAACTGGCACAGAACAGTTACCTCTGTGTTCTTATTATATAAGTGT
ATTTGATGAGCCTGAAAGTACAACATGCACACTAAAACATGAGGAGGAGTTGCTGAGACA
GTATGTTAGACGAGAAGGTGTAGACATTGAGAAGATGACAAACAGCTCAAGTTCTTCTGA
GGCCAGTGGAGAAAAATATGAGAAAGCCAAAGTAAAACATGGTGATCAAGTTTTTCATAA
ATTCCATAAAAGAGTATCCAGATGTCCAGAACAAATACTAAGGTATTGTTACAATGGAGA
ACCCTTACACATACAGAATACAGATGACATGAAGCCTACAAAGTGTGATCACTGTGGATC
TCCCAGGGTGTTTGAACTTCAGCTTATGCCAGCTTTAGTGAACCTGTTGCGACCTTCACC
TGAAACAGACCCAGTCATTGAGTTTGGAACCGTGCTGATCTACACCTGCGAGAAAAGCTG
TTGGACAAGTGGTGCCACCTGTAGGAATGAGTTGGTACTAGTGGAGACAGATCCGGACCA
GAGTCTCTTCTTACGTCAGCAGATTTAATCACTGTTCACCTGACTACTTCCATGGTAAGT
CCAGGTTCAGGACTTCTTGAATGTTTTGTTGACTACTAGCTGTAGAATCTGAGCATTTCT
GGGATAAAGAGAGATAATAATTTCAGTTTAGTTAACTTTTTGAAGTTGTTTCTATCCTTA
TCAAATACCAAACCTCCTGCACTTTCATCTTACAGATGGAATAATTTCCATTATTTATAG
CCTCTATTTGTTTGTTGTTTCTATTAAGACTTCCATGTATGTGCAGCATTACCTGTTTAA
TAATGTCTCATCTTACATCTTATCCTTTTGTGCATTGATTATTATTGAACTTTTAAAAAA
GATAATTACTTGTTAAATGTTCCTAGAGATAACATCTTGTGCTGATTGCTGTTTGTTAGA
TATTTAACTGTTTACACTGAGATCAATCCACTCAATAATATTCTAAATGTGTGGCGACTT
TTATTTTGCACATGGAAGTGTATGTTCTAGTTAGTCATATGCTTTCAATACATTTACATA
ATATTTGAGTGTGGATATATACCTAAGAAACATGGTAGTCCTACCACTCAGAGAACAGCC
ATAAACAGATATGAGATATAACTGATTACGATCCATCCATGCTAAAGCATTATAAATAAA
TATATGCAATCCATTGAAAAAAAAAAAAAAAA
>gnl|Apo_MPI_JGI_Genos_N|586 cDNA; Alvinella pompejana; LEN=577
AACCACACTTCATTCAGCCCGCGTTCGTTACGTTGTATACACATTACACATGGAGGTCAG
TGGTTAAAACGAACCAAAAAACTTAATGATGCTTTAATACGTCGTGACTACTATAGTGGT
CTGCACGGAGTCTCGATTCATGCTTGATTCAAGGACACGAGACAGTTATTCCGTTTTTAA
AGCGGCTTGAAGGGTTACGTGTGACGTTGTTATCGTTGCATTGCTGTGTTATTTTTTCTA
TTCATCACGATGACGACGAGTACACGACAGCTCTCTGTTCCAGACAGCTCTAACCAAGTT
CTCGTGCAGGCTTCTCTCTCAGCACTTCAAACGTTCCTAACTCATGTTTGTGGCCACGAA
GGTCAGGCGTGTGTCAGTTTGGATGTTGTTTTCGGCTGGTAGTGAATTCTATTGTCTGTT
CCGGTATGCGTGTTTTGTTGCATGTCTTGGTTACTGCCTGTCTCCTTGCTTTGTTTTCGA
GCTTGAAGCGCCGCTTTCGTTCTGAGGAGACAGTTTTAGGTCGTCTTCGGTGAAGTTCGA
TGTTCTCGCTGCCATATCCGCGTCAGGTCTTCTTCTT
>gnl|Apo_MPI_JGI_Genos_N|587 cDNA; Alvinella pompejana; LEN=396
CCACCGACTCACCGAATGTGATCCTAGTTACGACGCGACTGAACCATTGATAAAAATACC
AATATTGGACTAATTCAGCGCAGCTACGCTTCCTGATTCCACCGTATTCTAGACATATAG
CAATCCCTTTGTGGTTTCAACGAACGTCAGACGTATATTTATTTATAAGTGCTATTAAAT
GGTTCACATTTTCCTTGTAAAAGCTAATGGGTTTAGCCTAACGTTTCTTCCTCTTCGGCC
AGCTGTCCTGATTCTATCCCTGGCAGCATTCAGGCTGTCAGCCTTATTCCTCTTATATCG
CTAGAGTCTGTCCTTACTACCAACTTTTCCACGTCACCTGACATCGTCCATTTGATAAGT
TCCTCGTCGGTAGTCGGTGGTTTTCTATCAAATTAA
>gnl|Apo_MPI_JGI_Genos_N|588 cDNA; Alvinella pompejana; LEN=436
GACCCGATCCGTCCGTCTCGGTGCGTGCGTGCGTGCGTTGGATGCTAGTTGCTGCTGCTG
CTGTTGCTTGCCGCTGTTGCTTGCTTGCTGCTGGCCAGATATAATAGATTCGGCCGGCGC
CTCGCCACCGAGTCGTGCCATAAAACGTCGACGGACAACATCTGGCCCCGCGCGTGTCGG
TGCGCGTGAGTGGCGCTAGGAATAGCTCGCAGGTCTTGGTCGGTGCCAGGAAGCGGCGCT
GACATTACACCTGTCTGACAGAGATCTCGTCAGTTTTATGTCAGGTCGCTCTGCCAGGGG
CATCCTTATTAAACATCGTCTGTGTAGACAGATGTGTCTGCGAGAGAGTGTACACGTGTC
TTTGTATGTGTGTACACGTGTCTTTGCATGTGTTTTTATTTGTGTGTACACGTGTCTTTG
TATGTGTTTTTATCTG
>gnl|Apo_MPI_JGI_Genos_N|589 cDNA; Alvinella pompejana; LEN=269
TGTCTGCGAATGTTCTTATTTTGATGATGAGTAGTCTGTCAGTGTTTGGAGACTTCCCAG
AAGTCGGTCTACATGTGTATATACAATGCCAGACACTTGATATCCACAGAGGGCATAATC
TTGTCATTGTTATTAGAAATGTTATTGTTGAATTCTTATTAATTGATATTGTCACCACCA
TCATCCCCACGTGATGGTCATCACTCGGTCATTATCACTGATCATCATCATCAGGCATCA
GTCATCATCTATCTGTAGTATTCTCATCC
>gnl|Apo_MPI_JGI_Genos_N|591 cDNA; Alvinella pompejana; LEN=388
ATCAACGCAGAGTACCGGGTGACGTCAGGAAAATGTGCAAGCTAAACGAAACAAATTTGC
GCTTATTATAGGTGGCCCGAACGCATTTCCGGCTCTTCTGCCGAATCGACAGCGCTTCGA
TTTTAGACGAAGTCTTCCGAGTTTTGCCGGGTCGCTAAGAGAACGTCGTCCGCTTTTGGG
GCGCCGACCGACCAGCTTGGAGATAGATCGGTGTAAAACGATCGCTGGCTTCCATGTAAT
CACGTGATCTTATTTACATACGACGTCTGCGCCGGAGAAGGACAAGCGCTTTTAAACTGA
ATCGATGGCACCTCGTCGGGATCAGTTATCACTCAGAAGTTGCTAAGTAAAATTGTCTTA
TCCGGAAGAACGGACACGGGCGGCCTGC
>gnl|Apo_MPI_JGI_Genos_N|592 cDNA; Alvinella pompejana; LEN=1192
CTGGTGTCTATTTTTGTCCGCGTGCTGCTGTAGGCCAAGACGGCCACACTTCCAGAAGCC
AACATCTGATGAACACAGAGACGTCTTTTGAGAGCACTATGCAATGAGGCCATAAAGATA
TTTTCAAAAGGTCGACTTTTTTATGGGTTGACACACACACACACACAAATATATATATAG
ATATATATACACACACTATACACACACAGAGACGGGGTCAAAAGCCAAGTCGAAGCCACC
CCGTCATCGAGAACTGGTGCCTGTCTCGCTGTTATGTGCCGCCGTACCGACCATCAACCA
ATACAATGAAGTGCTCTCCATTACGGTCGGTCCTTATTTACGGCCACTAGTCACTAATTC
CAAGAGTGACCGTAACGCAGATAATTTGACCGTGGGTGGGTGGTAACCAAACATGTCGCG
GCTCCAAAAGGGTTTTCCGCCGCTTGATTGTGCGCATGACAGTAATAAGCCATTGGTCCT
GCCTAATTATAGCCCTGCTTCATTTGGGATCCGAACGTGTGAAGGATTTATCGGACAAGT
CGTTTCTAGCCCGGTGGTTTGGAGTACCTGCGGACCGATGACGTGTGTGTGTGTGTGTCA
GGTCTGATCAGATCGGAGAACGGTACTCGGAACGGCCGGCTCCAGTGATGGGCACTCTAC
TCAATGAGCCACTCACTAATGGAGATAGGTACGGCTTTTAATGAGCGGGAACAAAACCGT
TTCATTGTCGGGCTTCGCTCATTTGTATTCAGCAGCGTACCGCTAACCTATCAGTTGTCA
TAGAGAAAACAAGCTCGTAATTACCAGCGTGCAATCGACAAAGGAGAGCTTCGTGTTTAT
GTTCAGCTGTCAGTGGTCCCAGCAAATAACGGTGTGCTGGTATGTCCACTGATTCTCTAT
TTGTCGGTGTCAGTGTGTCCTCTAGTTGTGCATACTGTGTGTTTTTGTCTGTATGTTTCA
CGTATGAGTGTGCTGTAGTTGTGTGTGTGTGTGTCGTAGCTGTGTCGGAGTGTGCCGTAG
TTGTGTGTGTATGTGTTGTAGTTGTGTGAGTGTGCTGTAGTTGTGTCTGTGTGTGTGTCG
TAGCTCTGTGTGTGTGAGTGTGCCGTAGTTGTGTGTGTGTCGTAGTTGTGTGTGGCTGTG
TCGTAGCTGTGTGCATACTGTATGTTTTTGTATGTTTCACGTATGAGTGTGC
>gnl|Apo_MPI_JGI_Genos_N|593 cDNA; Alvinella pompejana; LEN=298
CAGAGTACGCGGGGGTAGACAGACAGCCACCTCACACTCACTAACCGACCCACTCACCCA
CCGACCGACACCACCCGGGCTGTTTATTATCTGACTTAATGTCCTTTTAAATGGTACAAA
TTAATGGCCACAATAAGATGGCTTCTAGGCGGCGATAGGTGTGTCGTTTGATGTGGTCAC
GTGACCTGTCTTGGTACTGATTGGTTACATAATGAGCCGCTGTGTTAACTCCGACCAAAG
GACACGTGTCTACAGCACAGCCTACAGCCTGCAGCCAACAGCCTGCAGCCAACAGCCA
>gnl|Apo_MPI_JGI_Genos_N|594 cDNA; Alvinella pompejana; LEN=641
GCGGGTGTCCCAACAACAGATCGTCTGAATGACTTCTCTCCAATGATACGAGCAAATCCA
AAATCACACAGTTTTACCTGTGGGAATGGTATCTCTGATGACAGCAGTACATTCTCTGGT
TTTAGGTCACAGTGTACTATACTCTTTGAGTGCAGATGTTTCAAGGCGACCAGAATCTGA
GAGATCAAAAACTTTGTCAGTCTTTCAGACAAGCGACCCTTAGGGCTCGATAAGATCATT
TCCAACATGTCTCCCTTTAGTTTCTCCATGATGACAAATATTCTCTCAGGTGTTTCAAAC
ATTTTTTCCAAGTTGACTACTCCTGGATGATGGAGGTTCTGCAGGATGGCTACTTCATTC
TTCAATTGTGCTTCCTGCTTTGTTGGAAACCGTAATTTATCAATGACTTTGATGGCAACT
TCTCTGTTGTCACGACGATGTTTGGCTCCATAGACAATACCAAACTGACCAGATCCCAGG
ACATCATCAGGAAATATCTGATACAGCTGGCTGATATCCTCTTTCTCTTCTTCTTTCACT
TTAGACTGATCTTGCTGAGTATCATTGTTAGTGTCTACACTGGGCTGAGGTGTGACTGGC
ATCAAGGCCTGTCTGATAGCATGCTCCCAACAAACAGCCTG
>gnl|Apo_MPI_JGI_Genos_N|595 cDNA; Alvinella pompejana; LEN=502
AGCTGAGACTGACCTGTCATCATTGGCCTCAGACAACTCACTCAATGACATTGATGATGG
CGATGATGTTGATGATGATGAGCCTGTGATGCAGAAGCCTCCACTGAGTCCAAATCAAAG
CAGTAACATACCTCTGATGAGAGTTGTCCAGTCTGTGAAGCACACAAAGAGGACAGGCTC
AAAGATTATACGTGAAGGATGGATGGTTCATTACACAGACCGTGATGGAGTTCGGAAGAG
ACATTACTGGAAACTTGATACAAAAGCAATCACTATGTACCAGAATGAGATGTCTTCACG
TTATTATAAGGAAATTCCACTTGCTGAAATCCAGCATATGGAGATGGCCAAAGTCCAGCA
TTTTGCTAAAGGCATGCCCAATCCATATGTGTTTGTGATTGTCACAAACACAACCAAATA
CTATGTGGGTGAAGACCCATCTTGGTCAGGACAGAAGGAGAGTGGGCTGACTTCAGCTGA
GAGTGGAATAGGTCACGAACAG
>gnl|Apo_MPI_JGI_Genos_N|596 cDNA; Alvinella pompejana; LEN=436
ACGCAGAGTACGCGGGGGCTGCGAAGGCCACTTCCGCTTCTTAGTTGGCAGCCATTTCTG
CGAAATTACTTCTTCGTTTGTCCTTAGATACCCGATTGTATATTGGATCGTTTTTCTTCC
AGTACAGGTAAATTAGATAATACAGTCGTTGTAATTATTACCCCGAAAAGTTATCACGGT
GTTACGCAGATTGTGTCAGCTATCAGATAAGACAACGATGTCATTTCTTTGAATATTACG
CATTCGGTTCCTCCCACTGAGCTTTTGGCTTAGCTTTCGATCTGATAAACGTAGCAAGTA
TCAGGTAAAATTGACCAGACACACACCAGGTGGTTGGCTGTTCAGGTGTTCTAACAGGTA
ACGTTTTGATGTCTCGTTTTGTAGCTGTTTACAATCAAGACTCCTGACCGTGTCTATGCC
ACCGTGGTGCTGTCAT
>gnl|Apo_MPI_JGI_Genos_N|597 cDNA; Alvinella pompejana; LEN=573
GGGAACACGTTTCAGCGTTTTTCTCGTTAGGGCTGAAGTTGCTGCAAATGACGTATTTCT
TTCTGCAGACATTAACGTAAAGGAGCACTTCTACATAACTAAAATACTATCAGCCATTGG
TCTATTCAAAAGATTATTAAAACGCATTATGCACTTTTTATAGAATCTCATTAATAGATG
CTCCATCTTGAACCTGCACAGCATTACAGCCCAGTGAAAGAATACCTACAGCATAGTACA
CTACATTACGAATTGAAGTGCCAAATAAAATCCACATCATGCCATTAGCACTGGCACAAA
CTAATCTATGAATGGCTACTGGCTTCCACGAAAACTGACTGAAACATTGTTCAAAGAAAG
CAAAGAGATGTGCACTTTCTAGTACCAGAGAGTTGGGGCTATGTGGAAATATAGATATGA
AAATGACCGAGACATCTTACACAGAGTTCATGGTCTTTATGTAGTCTATCCTTAAAATCA
CACCCCAAAGGTAAAAGTGATATCATTTGTTAACACACAATTCGCTGAGAACAACCGATA
CATTATTCCAGGCTGTGGGGGTTTGGGATCATA
>gnl|Apo_MPI_JGI_Genos_N|598 cDNA; Alvinella pompejana; LEN=253
TAATTCTGTGCAGGGTTCATAAAGGGAAATGTCCTTGAATTCTGGGAAGATGTTTTTGAG
ATAATATTCCTTGTATTTGTTGAAGAGGAAGTTGAAACTGTAGATGTACATGTCAGAACT
GCTCCATTGGATCTTCATAACCTCCTCTACCATATACTTGAGCAAAAACTTAAGAAGCGT
CCGAGCCAGATTATCATGTGGTTCCTCTCCAGCCAGAGGTGGTAGTATGGGACATATCTC
AACAGGTTGTACC
>gnl|Apo_MPI_JGI_Genos_N|599 cDNA; Alvinella pompejana; LEN=221
AATCTACTACCTGAAAAAATAATAACCTAACCCTTCCCAGCTCATAGCCTTCAGTAATAA
CCGCGATATTGTCTTCAAGAAAGCTGACCAGGGATCGACAGTGATTTATAGGTAAAGTTC
ATTATCATCGCCAAATGAACAGCAGCCTTCAGTATGACGTAGTGAACGCCCCGGTGTATC
CAGAAACTGGCGTAAATGTTTCTGAGGTTTTACGCAGACTC
>gnl|Apo_MPI_JGI_Genos_N|600 cDNA; Alvinella pompejana; LEN=958
CGCAGAGTACGCGGGGATGAGAAGTTAGCATTGAGAGCTGGTTTACTTCATGATGTTGGT
AAATCTCTTACCCAAGATTTTGGAGGATCTCACGTAGAGTTGGGTGCTGAAGTGTGTAGA
AGATATAATGAGCCATCAGTAGTAATAAATGCTATCTACGCTCACCATGGTCATCAAGAG
CCTGAGAGTATAGAGAGTGCTTCTGTTTGTGCCGCCGATGTTCTTAGTGCTGCAAGACCG
GGAGCTAGAAGAGAAGTTCTTGAGAGTTTTACAAGAAGAGTTAAAGATATAGAGGATATT
GCTATGGATTATGATGGTGTTTCACAAGCTTATGCGATTAATGCAGGACGAGAGCTCAGG
GTTTTTGTGAATGCTAATAAAATAGATGATAATGAAGCTGTTTTATTAAGTCATAAAATT
GCAAAAGAGATTGAAGAGAAAGTTCAATATCCTGGAGAGATAAAAGTGACTATCATTAGA
GAGACAAGAGCCGTAGATTATGCTAGATAGTTTGTCTTTAGATATAATTTCACTAAACGA
TGGAAAGGAATTAAATGAGAGGTAGAGTCTGGAAGTTTGGAGATAATATCGATACAGATT
TGATAATAGCCGCAAGATACTTAAATACAAGTAATCCAGAGGAGTTAGCAAAACATATAA
TGGAAGATACCGACCCAAATTTTGTTAAAAAGATGCAGAGAGGGGATATTATTGTAGCTG
GAGAAAACTTTGGATGTGGAAGCTCGAGAGAACATGCTCCAATTGCTCTAAAGTATGCTG
GAATTTCGGCAGTAATAGCTCAAAGTTTTGCTAGGATTTTTTACAGAAACTCTTTTAATA
TGGGTTTAATGATTTTTGAGCTTGAAGATACTAGTGTAATTGATGAGGGTGATGAGGTTT
CAATTGATATTGATAGTGGGGAGATTATTAATCACACTAAAAATCAGAACTACAAGTT
>gnl|Apo_MPI_JGI_Genos_N|601 cDNA; Alvinella pompejana; LEN=318
TCAACGCAGAGTACGCAGGTCGACCCGCAGTAAGCTGATAACAGTGGCTTTGTCTTATAC
AAGTCGTTTACATGATGGTATATTGACGCTGTATCAAAAAGCGCTTTCTGTTTTGGCGTC
ACATAAGATCATAATTCGTTTTCTTAATGTCGTTTGTATGCGAGTGTTACTAACACTGAA
GCATAAGGAGAGGCAGTATGTGCCCGTCTGTCTGTTATTCCTTCCCGTTTTAGTTCTGTA
GTTCTCTGTGCCGGTTCGTTCGTCCATTAACCAACCGCACACGGCTATTATCCCCCGTAC
TCTGCGTNNNNNNNNNNC
>gnl|Apo_MPI_JGI_Genos_N|602 cDNA; Alvinella pompejana; LEN=538
GAGGGTTCTATAATTAATAGTTTCGGGTTTTTTGACCTCACCGTACGACCAAGAAAGAAT
TTTTTCTGGACTTGCAACACGAAGTTGCATTGCCATAATGTCTGTCGGTCTCTCTTCACT
CGTTAAATTAATAAGGCTTAAATCATTTAAAACATCACTCATCTATATAATTTCCTCTTC
TCTTTTTTTCTCGTACAAATCCACATCAAGACCTAACGCTTGTAACTCTTTGGTCAAAAC
GAACATGGTTTCAGGTACACCCGATTCGGGTACAGATTCCCCTCTTGTCAACGCCTTATA
GGCTCTGGTTCGTCCGTCGACATCATCCGACTTTATGGTCAACATCTCTTTTAATATATG
GGAAGCTCCGTATGCTTCTAAAGCCCAAACTTCCATCTCTCCAAATCTTTGTCCACCGAA
TAACGCCTTTCCTCCGACAGGTTGTTGGGTTACCAAAGAGTAAGGACCTGTTGACCTTGC
ATGAACCTTCTCATCAACAAGATGATGTAGTTTTAACATATACATATATCCAACATTG
>gnl|Apo_MPI_JGI_Genos_N|603 cDNA; Alvinella pompejana; LEN=350
GTGCTAGTCAAGTAGGAGAGAATCTATCTGAAATGATGAATAATCCCATCATATTATAGA
ACAATAGAAGTGTAAAATCCATTGTGTCTTGCCTATCTACTTCACAGTAAATTAACAAGT
ATATGCTTCTTGATGAGGCACATTAACATCTGTATCTATGATGGTAGTGCATGACTTCAG
CACATGCTGAGATTCATGTCTACTGACAGATGTATGAAGATCTGCATTAAATATTTTCAA
ATGTAGTGCCAGCATACCTTAAATGATCATCAGTCACTCTGTGTGTATTTTTAATTCTAA
CACCAAAAAGGCCTATTTAAATTTTGTCACTTGATCTACTCTCATGAATA
>gnl|Apo_MPI_JGI_Genos_N|604 cDNA; Alvinella pompejana; LEN=231
AACCAAACACTCTATGATTATTATTCTGATCTGACATCTGTAAAAGCTCATTATTGACCA
ACCAGTCAACAGTGGTACTAATAAGAATTAACATTCAACAAAAGATTTGTCAGGAGTCAT
TGTTGTTCCAGGAGAACAGGTGGATAGTTAAATGGTCACACCTATCACTCAACTGACTTC
ATATATATTTCAGGATGTTTCATAAAAGAGTTCAAGAAATTGTTCCTTTAT
>gnl|Apo_MPI_JGI_Genos_N|605 cDNA; Alvinella pompejana; LEN=256
CTGCGTAAGGTACTTTTAAAAAAACATCATACAAATATCAACAACGAAAACGGAAAATTA
CTTTTTCTTCTTAAGATTAAAACGTGGTATGGGTCATGTACAGTAAAACCTGTCACTATG
GCCACCTGTTTTAAGAGATCACCTGTGTTCACCCTTTCCCAGAAAATATTACCATGAAAT
AAATTGTGCTAGACGACCACCCGTGTATAAAGACCACCTGATGTGCCAACGATGGTGTTT
CAAGACAGGATTTACT
>gnl|Apo_MPI_JGI_Genos_N|606 cDNA; Alvinella pompejana; LEN=202
CGATAAATTCTTAAAATATTATCATACCATTATGTTGTATTACAAAAACGTGTCTATGTT
AAATACTTACGCATTGTACAGGGTTATATCCGGTGTCCAAACGCGGTCATGTGGTATGTA
TGTCTTTTCGATGCCTCCAAACTGTTGAGGATCCCAGCTCAAGTAAACGTCCTTCCACAC
CATTTTGAGCCATAACAAGGTC
>gnl|Apo_MPI_JGI_Genos_N|607 cDNA; Alvinella pompejana; LEN=218
GATTTCATCATTTTTCCATTGTGTTATTACATGTGACAAACAGCTGTTATTTCACACGGA
ATTACCAACACAGGTGTTTTTGCATTGTACTACTCGACCGCTATTTACGACGATAACTAT
CAACTCTTTCCTATTTGCCAGTGATCGTGCGCCAAGGTACGGACATCGGAATTTATCGAA
ACGATTTTGAGGTAAGTAAATGATTATAACATACTTTA
>gnl|Apo_MPI_JGI_Genos_N|608 cDNA; Alvinella pompejana; LEN=445
TATCAACGCAGAGTACACGTGTACGCGCGGACACAGTGATAGCTTTACTGCTTGAATTAG
CTTATTTTTAACATTCTCCTAAATTCCTACCGATTTACTTGCTAATTATTAATTACTGTA
TGAAATCTGTTAGCTAAAGTCAGCCAAAATATCGTTTTCTGTTTTCGGTGTAAAGTGCCT
TAGAACAGCTCATGTAGATGGAGTGTCAACTCGATTATTATTTATTTTTATTGAGACCAG
CCCAGACGGTCTATAAAGGCAAACATTTAGCAGTGGATTGTTAAAAATGACGCCTTCTGA
GAAAAACGAAAAGATCAGATTGGGACGAGTAGTTTCTAGAAAGGGTATTCCTTAGACAGG
TGGTCACAGAGCCAGGTATTCCTGTACAGACACCAGCGTGCGAAGTCACATTCAAACACA
AACTCAACCCGCGTACTCTGCGTTG
>gnl|Apo_MPI_JGI_Genos_N|609 cDNA; Alvinella pompejana; LEN=334
GTATCAACGCAGAGTGACAAGTAGAAAGACAGAAAGACAGATTGAAAGACAGACAAATAA
CTCACTGAGATTCCCTCTGACAATGAAAATCCGCCCTGCTACTGGACGAAAATAATTAAT
CGACAAAAACAAACAAACAAACAAATTGAAAATGTCAATACGAGAAACGATGACCACTGT
TACCCGTCAAACCTGAGACTTTTCATGCAGATGAGTTCTGCCCAGAAACAAGCAACAACA
ATCGCCGCCAGGAATCATATCATAATTAGAAATGCAAACTAATTGCAGTTGCAATGTTGC
TTATGTGTGTGTGCGTGTGCGTACTCTGCGTTGA
>gnl|Apo_MPI_JGI_Genos_N|610 cDNA; Alvinella pompejana; LEN=530
GTAACAACAAGAAATAACACGAAAATAACACAACAACAACAACACTCCTTCACGACCAAC
ATCAACACTGCCATCATGTACCGGACGCTGCTTCAAGTCAAACATTCAAATTAATATCGC
AGCATGCGACTCCTTTCTTAAGCAAACCATTTAATAGAGTTACGTTGCCTGGACAAATAT
TACTATATTCCATGATATTAACAGAGTACAATCACTTGAACTGGATTAATGATCAAAGAT
GTTTTAACAACAAATGTCTAACTTTCCGGTGTGTGTTAGTTAAGGCAGGCAGACAGACGG
ATGTTTACTTTTGATGTATTCACATTGTTTCATTGTTTAAGTACACGTGTACCTGGAGTG
CCAGAGTCAGTGATAAACTCGCTAAGCTTGAATCAAGTTGATGGCGCTGTGAGACGGATA
CCATGGCAATAAGTAACACAACCAGATCCCCAACAACTTCCGCCCACAGAGTAATCCACC
TGAAACAAATGTCAGAAATTATGGAGGCAGGCGGACGGGCAGGCAGGCAG
>gnl|Apo_MPI_JGI_Genos_N|611 cDNA; Alvinella pompejana; LEN=726
CACGACACGACAAGCCAACACACAACCAACGCAACACAACACAATGACAGCCGTTTGATG
TGAGCAGATCCCACTGTCGTGTCGACGTTTTTGTTTATTAATGCCCCCGTCTGAATCGAA
TTCAGTTGGAGATTTGACCTGAACATCAGCATGTCACACCTGTACACCGCTCTCCTTCTG
GGAAAAAATCCCACAAAACAAACCGGATTCGAACGGCCATAATTACAGGGGCAAAAGTCT
AAACTAGTAGCCCTCGTCTGCCGAATTTAAATGCGAATACTTAACATTATCGTCTCTGAA
CAGCAAATCGATTGCTTTGACGCATCTGATCTTTCATTTCACACGAAGTTCCGAAGTTTT
ATTTATATAAATTTTTATATATTTGTATATATTTCATTCGTCTCCGATCCATTTCTGTTT
GCAGTAACCGTACATTTGTACGTCTATCATTTATCTAATTTTCGTTCGTTGTAATATTTT
GCCGTTTGAAGCTGTCCAGCCCGGCTCAGTGCTTGAAGCTGATTCATTTTAAATGTTAAA
TGTTCATAGATTTCTATGTCTGGCAAGCTTTGTTGTGCAGCATACCGATCTGTCTATTGA
TTTTTGTTTACGTCCGTCCATCTTTCTGTCTATTCAGCCAGCTCCACGCGTGTGCGCGCG
CGTGTCTTTCCGTGCGCGCTGTTTGATATTTGTTCTGAAAGGACGCGGACGGACGGACGG
ACGGAC
>gnl|Apo_MPI_JGI_Genos_N|612 cDNA; Alvinella pompejana; LEN=556
AACGCAGAGTACGCGGGCCAAGTCGGAAATACGTCTGTGAGATGAGGAGGACAAAAACGA
GCGGTATTAAGAACAAATGCAGTAACTGAGAACATGTAATGATACTAAAACGGTCTCACT
TTTCTGTTTGTTTCGAAATTCGGAAGTGTATACGTCCGGGGGATTACTTTGCTGGTGATT
TGTAACACCCAGTCTGGCCATTTACGAAAGCCTCCTTTCCATCATAGCATCTCTGCTGCC
GCTATTTTCCAGCGCCTCCCCTCAGCTGACCGAATTCGGCGTCATCATGTTCGGTTTCCA
GAAGACAATATTCGTATTCGCTTGCTTAAATGCCAAGGCTTGATATGTAACTGAGCCGCG
TTGTTTCGCAAATTGCGCAGGGATTCCCTTCTGATAGAAGGAAGGGGCCTCCCAGAGTCG
AGTGGAGCTGTCTGTCTGTTAATTTGCTTGCCGAGCTGTAGAAATCATTTCTGCCGATAA
TCGAGACGTCCGACTTGTGTAACGCGATATTAAACTGTTTGCAATACAGTATTCCGTAGC
AAAACAATTAGCCGCT
>gnl|Apo_MPI_JGI_Genos_N|613 cDNA; Alvinella pompejana; LEN=272
AAGTGAAGTACAACAAAGACTATCTGTGTAATCTGTGCAAGCACATGTCAGACTCATACC
AGAGTTTTAAGAGTCACTTTACCAGCACACACATGTTCAACTGTGATTACTGTTCATACA
AGGCATTCTCACGATATGAGGTTGTCATGCACACAAAGAGCACACATCCTGAGGCACTGG
ATGACCTCCGAGGCTATGAAATGTTTGAAGATGTGGACAGCCTTCCTGTGCCAACAGCTA
CTATGACAACCACTGTTCTGCCATCAGTCACC
>gnl|Apo_MPI_JGI_Genos_N|614 cDNA; Alvinella pompejana; LEN=235
TGTTTTGTTGATGGTATCTTGCAGGGCAAGCTGCGTAGTGTGCCCACGCCTTGGCGCACC
AGTCTGTATTGTTCGTCATAAATAAGCGCTTTGAATGACATTAGGCTTTAACACTGGCCC
GATATTAATTTATGTTTCCGGCCAAACAATCCCGATGTAATGGACGAATGGCATTTCTGT
TTAAAGTTACGAGCCGTGATCTTCAGGCGAAGTACAAGGATGGCTGCTTTGTTTT
>gnl|Apo_MPI_JGI_Genos_N|615 cDNA; Alvinella pompejana; LEN=1284
CAGCCATATCCCCTCCGCAGAACGCCAACCGCAGACCAGCTCAGAAAGACAAACCCCCAG
TTCAAAATCGGTGGTAAAAGCCCGATGCCGCACCGGGACTACGATACTGTAATGATGTCC
TTCAGACTGACGAAGAGGAATATATCACCCTTTTCGTACTTGAACGGAATGCCGATGAGG
GGAACCCCGGAAACACCCGCTATATGGTGGTTGTACCCCTTAACGATGGAGGGGAGAGAG
ATGACGAGCTTGTACTGCTCAAGCCCCTGTTTGGCATTTCCCGCTATTATATTGACAATC
TCTCCAACAAAATCGATCACCGTATCGTCAAAAATCGTAACCTTCTCCCCGGTCGCTTTT
GAGGTCATTGAAAGAGCCGCTATCTTGGGAAAGCTCACGATCACAACCCCCATGGTGTGT
CCCGCTATCCCTATTATGCCCGATATATCGTAGTTACAGTTATTATCGCTGTGGTTAAAG
ACAAACGGTTGCCCGGGAACTATATCAACCCCAACAAACTCCTTAAAAACGTTCATTGTT
GCGTTTATAAAAGGCTGAATGTACTTTACCTGCACCTGATCCTCCTCTCTCTCATAGGTA
GTTTTTCAACTTCTGTGATACGGTTACCCCCGATACCGGCTTTATTATGTAGTCGGAAAC
TCCAGCTTTAACCGCCTCAAGAACGTTGTACTTGGCAGCTTCCGATGTGATCATAATGAT
AGGGAGATCTTTGTACTTCTCATCCTTTCTCACTATCTTGACCAATTCCAAACCGTTGAG
TTTCGGCATGTTCCAGTCCACAAGGAGCAGCGAAATATCCTCCGAGTTGAGTATATCGAG
AGCCGCTTGGCCATCGGCGGCATCGAGGACACTGTCCTCCGGGATATTCCTCTCTGCAAG
TATATTCTTCAGCACCTTTCGGATTATGGATGAATCGTCCACCACAAGAACTTTCACTCT
CCCCTCCTACAACGGAACACCGATCTTAAAAGTAACACCTCTGTCACCTTTGGTAACAAT
CCCGAGCTTTCCATTTAGCTGGCCCGTGATGTTCTTCTTCACCACAGACATACCGACCCC
CATTCCGGAAACCATATCAACATCCTCAGCCGTGCTGAAGCCGTCTTTGAATATCAATCT
TATTATCTCCTTATTGTCAAGCCCATCGGCAGCATCCCGCGCAATTAGCCCCTTTTCGAC
AGCCTTCTCCCTTATTCTGTCAACATCAAAGCCCCTACCGTCGTCTGAGTAGTCGATCTC
AAGTCCATCCCCGCGTACTCTGCG
>gnl|Apo_MPI_JGI_Genos_N|616 cDNA; Alvinella pompejana; LEN=429
CTAATACTTCTGTCATATACTAGGAGAGAGTGTGTGTGTGTGTGTAACCGAATCCCGATT
TAATAACTCCTTTACACTGAGGCTGTACCTATGGCAACGTGAAGCCAAGATGATAACAGC
AATAATATATATAAAATACAATGCTTCGTCAGCATGAGGTGTTCTAAGCCAATTAACACT
GAAACTGAAAACACCGAGAAACACCGAGAAACACATGATGGTTGACGCTGTACGTTTGGT
TTGAAAATGATAGAAAATTTTGGAAAATATTAAAGATGGGATCTAAATGAATGGCAGTAT
AATGGAGTTCACTCTTTCATATAACGAACCGTGCCCATAGCGAACTGTTCAGCGCGATCT
GACTAACTTCGATACAGCGGGAGGAGCGGTCTTCAGCACTGGGAGGGCACACGCACGCGT
ACTCTGCGT
>gnl|Apo_MPI_JGI_Genos_N|617 cDNA; Alvinella pompejana; LEN=598
AAGGCCTTCCATCGTAGATGACGATCCGCCAGGATTCCTCTGGTCACTTATCTCTGAGAC
CCGAGCTCGGTTAAACCCCAAACACGACGTTTCCACTTGCGTGGAGCCGAGTCGGGTCTT
GTAAGCCAACAGAAGTGTTTATTTAAAGAATAAACAGGAATGATTAAACACGTCTACACA
CGTGTCCTGGGCTGGACGGCCAATATATTAGTTTGCTGTTCAACAGCTAATATTTACCTC
GATTTCGAGAGCATGAAACCCAATGAGAAAAAGTAAAATCGGCCGTTTTAAAGGGATTGG
TCTTTAAAAGGACAAACACAGACACACAGTTGGAACGATTGGGCTGTTTATCTGGCAGAG
TGAAAGCCGGGTCTCTACGATTTCTGGTATCCTTGTACTTCCAGGTCAGGTGTCGCCTTC
TGGTGTTACAGATTGGAGGATCATTCAAACAAGCAAACATTCAGTTCAACCTTCCAAATC
TTCATGTTTATCGGATAACCATAGCTAATGATCAGACCAATTGTTCTCTTCCGCTGATGT
CTTACTGAAGCAAGACACAGAGAATCTGGCAAAAATAATAAGAATTATGTCGCTTAGA
>gnl|Apo_MPI_JGI_Genos_N|618 cDNA; Alvinella pompejana; LEN=1061
AATCATGTACCGATCTGTACCCGCTGCTTGGCTCACACCTGATGCTCAGTAAAAGGAAAA
GTGACCAAGATTACCTGTCAAGGTATCTAACAGGTCAGATATGTTACGTCTCTGTGCCAC
TTGTTACCTGTTTATATGCTACATGTTTGTATGTTGCATATTTATGTGTTGGCCGTTTGC
ATACTTCTTACTTGTGTATTATCTAGCAGTATGTCAATCAGTTGGATGCTACCCAGTCGT
ATGAAATGGTTCATTCACAGGGTTAATCAGATTAATTTTGGCCTTTAGCAATGTTACTTA
CTAATCGATAGTTTATGTTTAGGGAATTGACAATGTATGCTATTAATTATGAAATCCAAT
GAATAATTATGAATGGAATAGGCAACGTTTGCCGATAGTTTCACATTGATTTTTTAGATA
TTTCGACTTGTCCTCACTTCTGTTTTTACTTTATTTTATTAATTTATTAATTTGAAATAT
ACCTAGTCGTATATTTCCTTGTTGCATGCTGCCTAGTTGAATTGAATAATGAAGCTGGAT
TGATGTAAAGACAATCCAAACTGCCAGCTTGCTAGTTGCCTTAATATATCTACTAGATAA
ATTCCGTCAGTTTATATGTTGTCGTCTGTTACAAACAAATTTTGTAAAAGTATTCTGGAT
ATTCAATGATATTTTTCCTTTATACTTTGAAGTTCTGTCTAAGACGCATCATTCAACATT
TTACCAGGCTCCTGTCACAAATCTCCGTCGATATCTACGCTACCTGTACACGATCACTAA
TTTAACCGACAAACTACACCAAATGTTTGCCGGTCAACATAAACAATTTGTTAGTAAAAC
GTTTTCACCGACGATACCTTGCCAGTGAGTAAAAGAAAGAGATTTTATGTTTGTCAGTTC
TCACTCCTTTATCACATGAAGAGGTTGCTTGTCCTATAGATAAATGCGACATAGGTGTCA
CGCAATCGAGATACGGCTAACAAGTCAGGATTTCTATGAAAACAAAGTCTAACCACTTCG
ACAAACTCTGTTTGAATTTTACAGAGAACATGGCCATCTGG
>gnl|Apo_MPI_JGI_Genos_N|619 cDNA; Alvinella pompejana; LEN=383
GTCACAGAAAAGATCCGTGTCACATGTATAGCAATAAAAAATATATACAGAACAATATTA
GAGAACATATGTAAGCCACATAGTGGACAATTAAGATCACAGAGTTGATCCGTATTACTG
AGAGATCCAAGACACAGATAGATCCAGGACAGAGAAGAGATCCGTTGCTCCATGTTACAG
GACAGAACGAAGTAAGGGGGCGTATTTATGCCAGGAATCGATGGGAGTTACAAATTGATT
TATGTGACGGATTGATCAATATCGCGGTATAGATTTATGTTGGCTGGTATCACTTTTTAC
CAAACAACATGCCTTTGGGCTCATAATTCTCTGGCAAAAGCTGTCGGCGCCAGCAATGAA
GGTGACCCTAATCAAGGACTGAA
>gnl|Apo_MPI_JGI_Genos_N|620 cDNA; Alvinella pompejana; LEN=232
CTGCCGATATCATTAGACACAGGAAAACCACACTCTTAACCCATTCACTGGATCCCACAA
CAAGTTACTGATGTTTTCATTATGCAAACTAGACACACAATACCGTGTAGAATGCGGTGT
GTGTACAAGAAGAATCGGAAGGAGACCAGACGGGCGGTCTAATTCGATCAGTGGCCTCAT
CGGACCACGCTCTGACGTGGCACACTCCGTGGAAGGAAAGCAGTAAACGCGC
>gnl|Apo_MPI_JGI_Genos_N|621 cDNA; Alvinella pompejana; LEN=412
TTCTCACTCTGACATTGGCCAGTGATACTCTAGACAAACAAGACGATTTCCTGTGGGTTT
TTTCTTTGCCTGTTTTTCTTTCCTGTTTGCTTTTGTTCAGAGGTCAGCTAGTCTCTTGCT
TAAGAGCCACATACACTGCTTACTGGTTACCAAGGAAACATAACTATGTTTGATTTCAGT
ACAAACATACTGAAGTATGTTCAATGCCAGTAGATAAAGACGCGGAGCTGGTGTTTTTTA
ACCTCGAAGAGAGAATACTGACTGTAAGATGGCTTAGTGATTTTCTGTTCTTGTTTTTTG
TTTTAATACAAAGTAATTACTGTTAGTATTTCAAAGTTGTGCCTTCGAATAGAATAGTTA
TCTAAGATAGTACACCAAGATGAATAACTATTATCTACAGAATGATGTGGTT
>gnl|Apo_MPI_JGI_Genos_N|622 cDNA; Alvinella pompejana; LEN=236
CAGCGTAAGACTATCCCCGTCATAAACATCTGCCCCGCACACTCGCCTGAACACTTACCA
AAATCAAACCAGTACACGCTCGGAAATATCCACGCCATATTTTACGAGCATTAATTATGA
GCACGAAAACATTTCACTACTCGGAAACCAAGCGGCGAGCGAACCAGCCAACAACTTAAT
CGGCGCTTCGCTTCCTCAACAGTCCCAAAAACGTCCCGGACTCTGCGTTGATACCA
>gnl|Apo_MPI_JGI_Genos_N|623 cDNA; Alvinella pompejana; LEN=523
TATGCAGTTGCACATCTTGGAGCTGGTGCAGAAAATAGTATTGCAGTAGTTGCAAATGGT
ATTGATATTAGATATCCAGCTGTAAATGATTCTCTAATTAAAAGTATTGAAGAGAAAGGG
TTGGTTATAAGTCAATTTCCAAAAGGACAGAGAGCTACAAAATGGAGTTTTGTGGTCAGA
AATGAGTTAGTAGTCGCTCTTGGTCAAAAGTTGGTTATTGGTCAAGCAGACTTAAATAGT
GGTTCAATGAGAAGTGCTGAGTATGCTCTTAAAATGGGAAAAGAGATTTTTGTATTGCCC
CACAGATTGGGGGATAGTTTAGGAACAGACCAGCTTTTAAAAGAGGGTTTAGCAAAAGCA
ATCTACTCAATTGATGAGTTTGTGGATATGTTTGGAAGAGAGCCAGAAACTTCAATAGTT
AAAGATGATTTTTTTTACTTTTGTCAAAAGAGACCAACTTTAGATGAAGCAGTAGTTAGA
TTTGGGGATAGAGTTTATGAGGCGGAGTTGGAGGGAATCATTA
>gnl|Apo_MPI_JGI_Genos_N|624 cDNA; Alvinella pompejana; LEN=302
CTTGCTGGATGGCACCAGACAGCGACATGCACGATCCACAGCGATTAATATATGATATCT
AATCGAGGTTGTAGCACAATTTCTACCAGCAATATAACACTGGACCAGTTACTCCTTAAT
ACTGAGATATGGATGCAACACAACCGGGACGTGGAAGAAGCTGGTGTCCCACTATAAGGC
GTTATGCACCAAATAACGAGTCATTTATAACCGCAGGCATGGCATTGCTAGTGTTCTTCT
CACTCTCTTTCTGTGAAGCATCACTGAGAATAGCCAAGAATCCGGCTGCTTGTGACTGCC
CC
>gnl|Apo_MPI_JGI_Genos_N|625 cDNA; Alvinella pompejana; LEN=213
TAATTACCTTAACTACCTGGCTCATTTTAGAATCGAAAACTGCTGGACTAAAAATACAGT
TAATTTACTGATTTTGTTCTATTCACTGCGTATGAGATAATGAACCAAGCAGTGAAAAGA
TACACAAAAGAACATGCAGAATTAAACTTCATGTTTTTCGTGTGAAGTATGAGATATAAG
CTTTAAAACATCTGTTATTTTTTATGTCAGTGA
>gnl|Apo_MPI_JGI_Genos_N|626 cDNA; Alvinella pompejana; LEN=1154
GAACAACCTTGTTTTTAAACAACAACCGACGTGGTTTATCTGAGTCAACAAGTAATGTTT
GCGTTTACATCATCTTGTACAGCCTTGAGGCAAACACGATTATAAATCCTTGGATATAAC
ACAGTAGATCCGATAGCACTTCAGCTGTATAGCATTGGGAAGTTACGGTGTTGTGCGACA
CAGTCAGACGGCAAACTATTCAGAAGGCCATCTGGGTGTGATATTATTGTTATCCGGATC
AGTGGAATTGTGTTATCAACTGGACTGTGTCGTTCTGGACAACTGTACTCGTTGTATGCT
CGGATTATTTGGTGGATCTTATTGCTGTTTGTCTTTCTCTTTCTGCTGCTCTTTTGATAG
TTCATATGAATGTTGACTTCTTCTGTGTTTTACTTGTGTTTTTGTGTGTGTTTACGTGTG
TTGTGTCTTGTTTACCTGTGTTTTTCTGCGTATTTACCTCCTGTTTATTGGCGTTTATTT
AATCGTGCCTGTGTATGTGTGTGTTTACCTGTTTATTTGAATGTTTTTATATGTTTACCT
GTGTGTGTACTAGTTTACTTGTCTGCGTTTATTTTCTTTGTAAATGCCTCTGTTTACCTA
TCTGCACGTGTGTGTTTTAATTGTCTCTGTGTGTGGCTTCTTTCTATTTATGCGTTTTAG
TTGTTGCTTTGTGTTCATTTCTGTCCATCTGTCTGTATGCATTTACCTATTTCTGTGATT
TATCTGCTTGTTTTATGTATCCACTTATATATATGTGCGTTTAACCATGTCTTTGTGTGT
TTTTGTCTCTAGATAGTTTTTGATGTTATCTCATTACATTTTATGTGCAACATAGTACAC
GCTCGATGTTTAACGTGGTACGCCTGTATTGCGAAGTATTGGTCTCAGTAAATAGCTGTT
CTTCCTAGCACCATACTACACGAAACGGTGTTTGGAGATCCAAGGTATGGTCGTATTACA
GGCTTTAGTCGTATTAGAAGGTTTAGACAAAGCCATGCCAAAGACACTGGATAAGTTTTA
TACTTTAAATAACACGCAGATACTTGTTTTCGGTGTTTGTGTGGTGATTCCATCTACGTC
GCTCTTCTTTCACATATAACACAGTATTTAACTCCAGCGTCCTTCCAAGAATATTGATAA
TCCAAACCGGTTCG
>gnl|Apo_MPI_JGI_Genos_N|627 cDNA; Alvinella pompejana; LEN=465
GTATCAACGCAGAGTACGCTCCACCCGTCAGTCAGGTACACAGACCCATGAACTCGGGCA
CACACAAACGCCTGTGTACTCAGCCATACACGAACACACGGACATGTGAGCAGTCAGGCA
CACACGAACACACCGTCCAGACGCTCATTCGGGCGCACACCTCCAAATATGCTCACACTT
CCGCGTGGCTACAAAGCAAACACGTTCATCTGGTGTCCAGAAACAGACCCTCAGAGGTGT
ACGCTAGCACCAAGGCACCAACACCCACGGACACCCACAAACCCGTTCAGTCCTACACAC
TCGCATGCAAACAGAGTCAGTTACACACACACACACATACGCGCCACCGTTCTTAACACC
TAAATATAGCGCCTTCCTTGATCAATTACCAAATATCGATCAGTGCGCCACTTTGTTTTG
TTCATTATGATTACATCGCCAGCTGGATTGGTCTCTGACAGCCGC
>gnl|Apo_MPI_JGI_Genos_N|628 cDNA; Alvinella pompejana; LEN=782
ACGCAGAGTACGCGGGTGTTGGTTCTTCTTTAGATAATTAATCTCAAGTACTATATGATC
ATTCATATCAAGATGACTAAGTCGACTGAGGTAAGGACCTGATTGTCATGTTGTGATTTT
TGTTGATTATGCACGTATCTGGATCAGGTGTGTTTATGAAAAAGTCCAGATCGTCACTTA
ATTTAGTGTTTACAGAGTACTATGTTTGTTCATGTCTGTCCGTCGAATCATTAACAAATA
TCAGCCAAATACACATTTACTATTCTCGGTATTTATATATTTACTTATTTATTAGAATTA
TTTTTTAACTGAATATCACATTCAGTTGTCTTCCAAATTAGCCACAGAGTGAGCACCCGT
ATATAAAATATCTAGCCAGAGACAGGTTTGGCCCTCTTGTGTTTTCTGAATTCTCTGAGT
CTGTTTGGATGTTTTGGCTCTATGACATGGTTATAAGGTTATGTTGTCTAACGTTGTCAT
GTAAGACACCAGCTGTTTCACGGACAGACATCACAGGTCATTCTCTCTATTGCTATTATC
ACCCAAATAGCTGTCATGTTTCTATGGTAACATGTCCGTCACTGTTTACTTGTAGATCTA
TTTGTTTTGTCTGGATGTTTTGGTCATTACCCGGCGTCTGTTTCAGTCTTCCTGTCGCAT
ACGCACACAATTAGAACGTACATGTGTCTAGTCAGCGCTATCTGAACATTTTATCACATT
CCTCAACGTGATTTAACTATATACTGGTATCATGGTACCGGGCTATCTTAACGAATTCAT
TA
>gnl|Apo_MPI_JGI_Genos_N|629 cDNA; Alvinella pompejana; LEN=428
TCCTTCCTTCCTTCCTTCCTTCCACTGATCTCAGGCGACATCACCACGATTGCCTTGGTC
CAAGCCCCCGAATGACGCTGTAATCAACTCCAGCCATTTGATCCTCACACCGTTAAGGCT
TCTCATCCTTGTTTCGCCCCTGGCATATCAAAGACCTTCAAAACGGACAAGGCGAGGTCA
TTAGGTAATTTTACTAACAGCGACAGGCAGATCGTATCAAGATTCATGGATTCGGTGTTT
GCTGCATTTTGTAAAATATGCCAATATCATGCGCATTTATTATATTCGCTCCCCTTAGTT
TATACAACTAAAAGGAACTTGTTACCGAATGTGTTCAGCGTAGATTAGGGCCTGTCACAG
GTAAATGTGTCTGGTGTAGACGACGTTCAAAGTTTTGTTTTTATTTGTTGATAATATTTT
ATATTTTT
>gnl|Apo_MPI_JGI_Genos_N|630 cDNA; Alvinella pompejana; LEN=522
AGTAGTAGGACTCCAGCTAGGCGAGGCGCGTTGACAAACAGCCTTCACCGTTTGAGTCAT
CTGAGAGCGATCGTCTAACTTTACGGAAGCCGGAGGCTCGATCCAAATTGGTATCTCGTT
CAGACAAGGCGTTAGACCAGAAGCGACTATTTATACACACAAACATACACGACATCAATC
AGAAAGCCGCCATAGACAATCCCTGAAGCGCACCAGATACAATCTCCGTCACACAAACAC
ACGCACACAGAAAGGCACAGCCACCGAATAGCAGCACGCTGATAAGGACCAGCACGGGGA
AGCTAGCTTTAACCGCTTCTCGCCGTCCGTTCGCGGCACGGAGCAGCAACGCAACCAGAC
AAACAACAATCAGATTAAGACGGACGCCTAACAGATTACCAGCCCATTGTCAGCTGGTTA
TCATAACGGCGCGCTGACGGTCGATTCCCACGGGAACCCGGAGGCCGTGTGACCGGCGCC
AGAGCGGAAGTCTGCCATCTCGCCATCTCGCCAGACGGCCGT
>gnl|Apo_MPI_JGI_Genos_N|631 cDNA; Alvinella pompejana; LEN=336
CGGGGGCGGCTTCCCTCGGAAGATTTTACTGTATTTACTACGACCAATCAGGCGTTGATT
TATTGTTGGTTGCATGCCTTGCTAATTGAGCTGTTTCGACATGGAGAGCGGGCTCTTTAT
GGCAAAACACCCTTCCTACACCGGAAGTCGCCAGAGCACCACTCAAGTGCATTAAGCCAT
CGAGGTAAATTCCATCTGGGTAGCGGACCTGTGGTGCCACACGTGATGATGATGATGTGT
GTGTGTGCGCGCGCACGAGAGAGAGAGAGAGAGATGAATGATCCGGGAATGCAGCTGTGC
AGGCATTGTTCTCCTATGCTGGTGTCCCGTATGCGG
>gnl|Apo_MPI_JGI_Genos_N|632 cDNA; Alvinella pompejana; LEN=219
CGGCCTACCATCGGCTGACGCACGTCACGCTAACGCTAATCTCGTCCATCGCCTGCTTCA
CGCTTGGCATATCCATCTATCCGGGCGTCATCGCCGGTCAATACGTTCAGATAGGTGGCG
CTGGCGGCGACGGGACGACGACCGGAAGCGCCGCGGCGCAGTGCTTCACGGGAATCTGCA
ACGAGGATGGCCAGGATCGGCGCTTCTCGACGCGGTCGG
>gnl|Apo_MPI_JGI_Genos_N|633 cDNA; Alvinella pompejana; LEN=1050
ACTGGAAGGGGAAAAATTCTGCATTTTCCATATTTGGGGGAATGCCCTTGGGGTTGACCA
GTGAGGAGATGATAACTTGGCTCAAATTTGCAGGTGGAATGGAGCTTTGGCGTGAACTCT
ATGCCAAATTTAACCTCTACCCCCTAATAGGTGGAAGTACTGGCCCACAGATGGGGGGGT
GGTTCAAAAAGGAGATAAAAACCTTAGCCGACCTTCAGGGGTTGAAGATGCGAATACCTG
GTTTGGGTGGAGAGGTGATGAAGCGATTGGGGGTTAACCCAATTCTCCTACCTGCAGGGG
AGATATACACTGCCCTTGAGAGGGGAACGATTGACGCTACAGAGTGGGTCGGTCCTGCCC
TCGATAAGATGATGGGGTTTGATAGGGCATCTAAATTTTACTACACTGGGTGGCATGAAC
CAGGTTCAATCTTGGAGATTACTTTCAATAAGCCTCGTTGGGAGAGGTTGAGTAGTGAAC
ATCAGGCGATTATAACCTCTGCTTCCGAAGAGATGACGGGCAATATGGTGCAGGAGTTTC
GATATAAAAATGCTCAAGCCCTGCAGGAGATAAAGCAGGAGGGGAGAGTTGAGATAAAGA
GTTTCCCCAAAGAGATGATGAAACAAGCGAAGGTAGCTCTAAATGAGGTTTTGGAGCTTG
AGGCAGAGAAGAGTGAAGATTTTAGGAGGGTTTTAGCAAACTATAGGGAGTTTGTTAAAC
TGAATAGGCCTTGGAATGATATTAGTACCAAACATATTTTGGATATAAGGGGATAGTTTG
AGAGATGTAGTCGAGTGGTTAAAGCAGAATGCAAATCTAAAGGTTATCAATGAACCTCTG
GATGTGGAGTTGGAAATTCCCCATATAGCATATATTGAAGTTAAGCAGGAGAGTTCGCGT
CCAATTCTATTTACAAAACCTATAAATAGGTCGAAAGGTATTGAGTATGATATGCCTGTG
CTTATGAATATCTTTGCAAATAGGGAGGTCACCGAAAAAATATTTGGGAAGCACCCCGAT
AGCGTAGGGGAGGGGATAGGTAAACTCCTC
>gnl|Apo_MPI_JGI_Genos_N|634 cDNA; Alvinella pompejana; LEN=687
ATGATTGAAACCACCCTCTATGCTGGTCGCTCCCCTCAAGATATAGAGATGCTGGAAACT
CCCCTGCATCATAATTTCCACTCTTTAGAACACTATTCCAAGTTGAACCACTATCAAACC
AGACATCTAAAATATCATTAATCTTCTCTAGCTCATCTGGGTTATATTTGGAATTTTCTG
GAAGAAGCTCACCAATCTCCATATCATACCAAGCATCAGCCCCCCTCTTATCAAATATTG
AGGCGATACTATCTAAGACCTCATCATCTAATATCAGCTCTTTTGTATCTCTTCTTCTAA
AGAATGCTATTGGAACTCCCCAGCTTCTCTGTCTCGATATACACCAATCTGGACGGTTCT
CTATCATAGGTCTTAGCCTATTTCTAGCATTTGCAGGGATAAACGATACATCTTCAATGG
CATCTAATGCTCTATCCCTTAGGCTTCTCTCCTCTCCATCTAATGGCTTATCTACAGCTA
TAAACCACTGATTTGTAGCTCTATATATTAGAGGCTTTTTTGTTCTCCAGCAGTGTGGAT
ATGAGTGGGTAAACTTTGTAACCTTTAGCAGATTTGAGCCTAGTAGCTCTAATATCTTCT
CATTCGCCTTAAAGATGTGAACCCCTACAAACTCCTCTGGCTCTGGTAGCAGATTTAGCC
CAACTACAAGCTCATCATAACAGCCCC
>gnl|Apo_MPI_JGI_Genos_N|635 cDNA; Alvinella pompejana; LEN=622
GGAAGAAGCTGGAGCGAACCGGTCAGATCAACCACGTTCTCGGAGAGGGGACAGGATACG
AACAAGTTTGACAATCAGCGTAACTTTCTGTTTTTGCACAACGGCAGGGTGTACATAACG
TGGGAGAGACGGTTTGGAATAGAGCCTCCGAGACCGTACTGGGTGATACTGGATACAGGA
ACAGGAAAGATCATCAATGCAGAGCCGATAGGCGGTAGTGGGATAAGCACAAATCCGGGG
AACAATCCTCAGATAGGGTTTGTGGACGATATACCTGTGGTTCTGTGGTTCAACAACCTC
GGCAATATTGTGATGGCGGAGAAGAGGGTTGGGGCTTGGCAAAACGTTGCTCTAAGGGGA
CAGAACCGTAGCGACTCAAACTCCTTTGGACGGTTTCTCTTTTCCAATGAGGATATCAGT
ATTGTCTGGCAGACCTCAGGCAGGAAGAGCTCCTCCATCTACCTCCTCTCTCCAGATAGA
ACTGTTCCGGAACTTGTTCTGCATCCTGTCAACTTTAGAGCGGGAAGACCGAACAGGAAG
GATGAGTTTGTAGTATCGTGGGATATTCCCCATGATCCTTCAGGGATCGTTGGATTCAGC
TATTCCTACGATAGAAATCCGA
>gnl|Apo_MPI_JGI_Genos_N|636 cDNA; Alvinella pompejana; LEN=1617
CCTGAAACCAATCATACTGCCTTGTATGCACCAGTACAGATCTCGTATTTATATTTGAAT
GCTTGGCTTTAACGTGTTTACAAGGCACTCCTTAAAATATTTCTGTTGTAGATTGTATTT
GAATAGCCATCGACCAGGGCAAATGGTGAAATCTTTTTAATATGATGTATGAACTGCTCA
ATGTTACAAAACAGCATGTGACAGTTATTTTATAACCTGCTTTTACATCATGAATTCCAA
AGTAATGTTTTTTCTATAACATGATTTCCCATATAATCCAGTCCTTACTTTAGATACATA
ATCATTTTTCATATTTGAGTCCAGTTTTACTAGTTGGTACGTGTTGTTGATCTTGAAATC
TGTAACAGTTTGGGCACATTCATCTACACAGTGAATAATATTAAATATTTATTTATGATA
TTAAACAAATGCTCGAATATAATCGAATCCATGGATTTTGCTCCATACAGTTCTACCCAT
CAGGCTGGTCACGTGACAGGTTCCACTACATTTGATACTGGTATAGTTAGAGCAGTGATC
ATGATATTTCTGATGGCTGAAGCAGACTGGCCGGGTGGTCACGGAGCCTGAGGTTTTCTG
ACGGAGCCTGCCTTATCACGGTGAATAGATGTGAACAGTTGGATACTAGTCATTTTGTTC
CTTAGTGTCAGAAGGATACTGGCATGTAACTGGAGACTGAACGCCAGCAGTTTAGAGTAA
TCTAGGAATCGACACATCTAAACGCCAAGTGGGTCTTTGCGGTGATAAACCGAACCCTTA
TGGGCTTTACGGTGTAGCAACAAATATAAGTTGGCATTAGTAATTCAATCACTGATCGGC
TTTGGCAACAGACAGACGGATACTGAGCTGGTCGTAGGTTTTGTTACTTAACAATTATGC
TAATTTCTGCAGGCAGACATTGGTTCCCAAGAGGGATTGTTGATTTCCAATTTGTTTCAA
GTAGAATAAGTGAATTTATATGGATATTTAAAGCTCAAATTTTTCTTTGTAATATTACGT
CTAGGTAAATATTGGCACCTGAGTAAATTGAAGCCGTACATAGCCGTAAACGAATCGATG
TGTTTTGAACAGCGATTGAATAGGAAAATCTTGTCTTATCAGTATAGTATTTGGCAGTTT
TGTGTTTAGCAAGGTTTTGTGTAAATGCCGAAACCTGTTTTTGTGTCTGTGTCACGTCCT
GATTTAACCCGTCCCAATTGTATTTCATTTTATAAAGTTGATTTGTCGTTCTCTCGTCGG
CCTGACAGATAACTATGCAAATTTTTCATTGCGTCATTGGTGTGTGCGCGTGCGTTCATT
TAGCAGACGCGTGGTGAGTTTAGTTCTTTGATTGTAACAGATGTAATTCAGTGGGCAGCG
TTTGGTGGCTTTGAGCTTCACTGGCTTGTCAATGTGTCTTTTTTTGTGTAGAATATTTCT
TTGGTGTTTACTGTATGTAAGAACCACGTTGTTATTGTCCCTTGTGTGTAGTAAGATTGA
TTTCATTTTGCTTTTATTCTATACAGTGATCGATGGTGATTTTAACAGCATTACAAGTGC
TTGGTCCATCACTGCATGCTTATTGGAAATGTTTGTGTTAAAATACATCTGAACTTG
>gnl|Apo_MPI_JGI_Genos_N|637 cDNA; Alvinella pompejana; LEN=263
AAATACAAATATATTGTATGGATAAAAAATTTAAAGGGTGTGGGGGGCGCCGGCGATGTT
CTGGACCTGTTTAACCTTGCCATAAAGTACCTGCCGCGGCAAACACATCTCGTATCGAAT
GTCCGACTGTGTTTATTGTTCAAAGTCTTAAACGACGTCTAAATGTTTACACGGCGAGAA
TCGAAAAACTGTACCAGATACACACAGATACACACACAGATACACACATCTACACACATA
CATACACACACAGATACACACAC
>gnl|Apo_MPI_JGI_Genos_N|638 cDNA; Alvinella pompejana; LEN=341
CGCAGAGTACGCGGGGGAAAAAAGTTTCCAGTAAATAGTAAAATAGATTTTGAAACATTT
GTAGCTTATGGAAAAGAGATAAAAGGTAAAAGGTCTATTACGATTTTACTTGATGAAGCC
CAAATTTACCCTTCTGATATGTTAGAAGAGATTAGAATACTCTCCGACACGGGGAGTATA
AAGTTTATTATTTCACTCCATAAAACAGATAATGAAGATGTTCTGGCTAAAGAGCATTTT
CAAAGTAGGATATGGGAAAGTATGGAGTTGAAGAATGTAAATGCAAAAGAGCTTAAGGTG
TATCTATACAAAAGATTGTTAAATTACGGCTTAAGCAGTTT
>gnl|Apo_MPI_JGI_Genos_N|639 cDNA; Alvinella pompejana; LEN=341
TTTGCAGAACAGATTAAAAATAGACATATAAAATTTATTTACAAACTTACAGAGGGAAAC
TTTAGGGAGTCAAATAAATTGATGTACACAACTTATGAGTTGTATGAGTATTACAGTAGA
TATAATCCTGATAAAATCAGGTCTGGTAAACTATCAATGAAATTTTTAGAGATGGCAGCA
ATAAAAACAGGTATGATAAATGTATGATATAAAAGAGTTAGAACAAAAGTGGAGAAAATA
TAAATTTATGCAGGTTTCCCACCTTTTCGTATATTTGGCGGGATTTGCAATGGTTATATT
ATCTAGTTTCATAGTTTATAACTATTACCAAGAGTATAAAA
>gnl|Apo_MPI_JGI_Genos_N|640 cDNA; Alvinella pompejana; LEN=228
ACACTGGTCTCTCTACCTGAGTCTTATCTCTAGACTCGGCTCTCCGTGTACGATCTCACC
TCTTCTTTCAAACAGACGCAGATATTAAACGCTTCGCTGGTCATGATTCTGGCAGGCGTT
TACTCGGGTGTCTCTGTGTCTCTCTGTGTCTGTGTCTCTGTTGTTGTTTTTTTAAAATAT
AATTTGATTGTTGTCAAAGTCGTAGGCACAGAATTAANNNNNNNNNNN
>gnl|Apo_MPI_JGI_Genos_N|641 cDNA; Alvinella pompejana; LEN=485
CTGTGAACAATGCAATAGAAGCTATCAGCCAGAGTGTTTAGAAGATGAAATGATGAAATT
GCCTGCAATGATGACGTCATACACTCTGTGAGTCTCGCCCAGATCGACACTCCACTGTCC
AGATGAATCTGGTGGCGCGCCAGACTTAGCACATTTTCTCTACACCCCATCTTTAACAGC
TTTACTAGGATCTTCGCCAGAGAAGTCACCGGGGAACCTTGCTGTTTGCCCCAAGGCTAC
ATATCCTATGTGTTATGTAGAATTTATAACCATCCAACCACAGACAGATAATAAATACAT
TAAAAGCTAGTTAATCAGTAATCTGATTGAAAACAATTTCCTCCCTGTTCACTCCAAGCT
TTCTCCTTTCTAATTATTCTAGCTATATCACCCATTTATACCTTTGAACTTAATTGCAGG
AACATTATGAGTCCGTGTTTGGTTGTCTCGATTTTGATTCTTTAAAGTTTAATCAAGCTC
TAAAC
>gnl|Apo_MPI_JGI_Genos_N|642 cDNA; Alvinella pompejana; LEN=522
CTTTGTGACTTCTATGTTCGACAAAGTGAAGGTAGATGTATGTATGGTAACACAAACGAC
TGTGCCTTCAAGTGTCACTGTGCTAATGTAACAGAGTGCAGTCTTGCTGAAGTAAGCTGT
TCTGCAGGATGTGCTTCCGGTGTGTTGGGATACGACTGGAGTGGACCAGCTTGTCAGATA
GGTATCAGCCTCTGGATACTTTCAAATCAAATGCTATCAAGTTGAATTGATTAAAGTAGG
AACAGACTACGCTTGATGTATTCCAAACAGCTTTATGTTATGTTGAACATTAAGCAACTT
AAACCACCTTCAATTCGGAACTAATTGGCCGTAATTATGTCCATTGTTTCCGATCAGACA
ACTGATTAAACAGATCTCAATGTATTCATTTTCTTTCTGTGTTTTGATGGTTATCAATTC
TGCATAACACCCAGGAAATGTAGCCTTGGGGAAAACAACAAGCTTTCGCGGTGACGTTGC
TCGCAGAGATCCTAGTAAAGTTGTTAACGGTGAGCTGGAGAC
>gnl|Apo_MPI_JGI_Genos_N|643 cDNA; Alvinella pompejana; LEN=792
CTCAGACCGACCGACCGACCGACGCCGGCCTACATGCCACGACGACCGTCGTCGTCGAGA
CGAGACCCAGTCGACGACAGCGTCCCCAAGACGCCAACAGACTGACCGGCGTCGTGTTAG
CTAGACGCACTCCGTCCACGCCAGATGACCTCCATCGTCCCCGACCGGCGCCATGACAGT
TGTGGTGTGGGATGGGCTCCGGGCAAAAAACGTCCCCAAACACCGAAGGCAGCCCGCTGG
CTGGCCGGACCCACGGCTCCTTTCCTTACTGAGCCCGGTCGGATTGGATCGGGCCGAGCC
ACTAGTCGGGAAGACCGGACCGGTCCATCGGCACCAATAGGAGGGGAGTCGGGCGGATTA
CGGTCCGGAAAGGCTCTTTCGCTTATTATGACATCAACCAACAATGCATGAATTATTCAT
TTCTACTTCCACCAGCAGACTACAGAGGGCAGCATCGCCGCTTCCACAATGGATCACTGC
GGGAAAATAGACAAGCATCTCTCGAAGTATTTCCGGCACCAGTTGACACACAAACAGGCG
TAACCTAGTAAAACATATCTGTGCCACAATAAAACCACAAGTGCCATTCACATACCGGCA
TCAAACAGAAACCATTTCTAAAGCCACCAAAACAAAATACGTTTAGGACTGTTAGGACTG
GACAAAGGATCGATACAGACTGAACCTTCACAAAGTAAACATTTAAAAATGATAATACCA
AAATACGAAACAAGGATATGACAGAAGACGAGAGAAAGCTTTCCATTACGTCGTAGTCCC
GCGTACTCTGCG
>gnl|Apo_MPI_JGI_Genos_N|644 cDNA; Alvinella pompejana; LEN=1110
GGTATCAACGCAGAGCAAACGGGGGCCATCGCCGACACGATTTCCGGTTTACCTGAACCC
CGCGGAACGGCACGGACGATACAAATCAATGACGTCACGACTTCGTGTTAATCGCTGCTT
CGGTCGGAGGAGATTTTGCTCGTCGTCCGGATTTGACGCGCACTTAACTCGCCGCCACGG
CGATCCTGAACGCCGGTGAGCAGCGCCTCGATCAATCACCGGAGACAGCCACCGGTCGCC
TCCAACGGAATTTATTAATAACCTACAAGCCAGGGGGCGCCACTTGTCCCATGCAAATAT
TAATAATCTTCACCGACGATCTCCTCCTATCGATCTTCGGCGCCCAACGACACTACTGCC
GCACGTTAGTATCTAAATGACATCTTGACTTGCATCTGTGCTTCTATTTCTGACCACCTC
GATCAGATTATTATCGTGACTACTGACTACACAGGTAAAATATACCTAAACAGTCAACAG
GTCCAGTGCTGACTAGATATCGGACGCCACTGCTACTTGCAGACTATAAATATCGAATAT
CGCTGGAAGTCGGGCAGTTTCTTGTAAATATTTTATTGTCACTCATAAAAGTCAAGGACA
AACATTTCTCTACCACACTTATTTTAGGATATATATATATAAATCTTTCAGTTTATATGT
GTGTGTGTGTGTACAGTAAAAGTTGGTTATAAATAACTAAGATATAAGGAAGTAGTTAAC
TTAACTCGAAGTAATTGGTGTATTTTACTTGGCATCAAGATTAGATACTGGAAAAGCTCG
AAGTATCTTTAAAACGAAATGATTTTCGTTTAAATGAATTTACTTATAATCTACTTTCAC
ATTATATATATGTATATTTGTATTTGCATGCGCGCACTTGTCGGTGGAGGATAATTCGGT
CTACTGCCGACAAACTTGTCTTTTTGAGCATTGTTTTTTTCCCTAAATTCTCGGCCAATT
ATCTGGCGTCGTTGCCAGGGAGAACGTCGATCGGGTCGGCTTCCTGGAAACGTTGTTGGC
GTTTGCCAGTCACGTGTTATCTACGAAGTCGGCGCCGGTGTTAGCTGCTGTTGCGTTTCC
GAGTTGAGCTAATCCCGCGTACTCTGCGTT
>gnl|Apo_MPI_JGI_Genos_N|645 cDNA; Alvinella pompejana; LEN=269
CTTTCAACTCCGCCTGACAATCACTTTCACCAGCATGCAATCTACAGAGATAATATCCTA
GTGACTAGCTGAAACGAAGACAATAAGTAAATAACGTTTTGAATGCTTCTCTATAAAAGT
ATTACCAGTAGTTTATTAACTACCTTCTGTTTGTTTAACTTGACATTGATGACGCTCCAA
CCATGTCAGTTGGCAACAAAATACCGTCTTACAAATGATTTCAGTGTACGTAAATGCTAG
TGAGTAAGTCAGAGCCCGCGTACTCTGCG
>gnl|Apo_MPI_JGI_Genos_N|646 cDNA; Alvinella pompejana; LEN=321
AAATAAATAAATTTATGTTTAAAGCAATGATATTATTCCTACATTTAGCTATAACATTAT
GTAAATAAATAAATAAAAAAGTATATGTTTCTTATACGTCCTCACGATTGACTTCCTGTA
ACAAATGATGCTGTGCTGTTTTTAATAATAATAATAATAATAAATTATTCATTATAGGTC
ACACGTCAGCTGGAAGTCCCGATGATAAATCTGACGTCACAAAGTCACGTGACAGTTCGC
CAATACTTCCGACAGCATTTAAACCGGTGGCCCGTAGGTAAGTAAAGTAAAACACATACA
CACACCGTGTCAGACACATAC
>gnl|Apo_MPI_JGI_Genos_N|647 cDNA; Alvinella pompejana; LEN=226
GCCTGCACTCCCGTCGGAATAATTCGCTGTTAATCGAAGATTATGCAGATCGCTGTCTTG
ACCGTGTTAACTTTGACCACGATAGCGGGATATGACAACATCTTGTGTGGGGGGGGTGAG
AGAGAGACCGAGAGAGAGACAGCTGAGTTGACTGACAGCTGCTGTAATGACAGCTGTGGT
AAAGACAGCTGTGGTAATGACAGCTGTGGTAATGACAGCTACCGTA
>gnl|Apo_MPI_JGI_Genos_N|648 cDNA; Alvinella pompejana; LEN=409
CTGTTAGGCCGTCTGACTGTCAGGTAGCAGTCTGTTTGTGTAGATCTTTTGGTTTCACTT
CCTTCCATTCTGTTAGTCAAATATTGTCAAGCGCTTACGTGCCAGTTTACCTTCCAACTT
GACTGGGAGTTTAGCTTCTTTTTGTCAGGTTTTCTACGTAAACAAACTTTCCATTGGTCG
GTTTCGGTTTCTCTATTTGATGCTGTGACCTTCATGCTATATTTCTGTGGCCTGGTGTAT
GTGTTGTACTGACTGGATTTTGTATGCGTTGCCATTTTTAACACGTATACGTATATATAA
CATACAACTTCATTGTCAAAGTAGCCTGTAACACACCTGTACCGATGGAATCGGACACAC
CAACATCAGAAGATAAATGTCTGAAGGCAAGCCGACCCAAACCTATACC
>gnl|Apo_MPI_JGI_Genos_N|649 cDNA; Alvinella pompejana; LEN=220
TAGCCCCACCACTAAGAGAAAGATGAACACCAATGTGTACATGTTTCTCTCAGCTGTAAA
GCTTTGAGTAAATTAACATTGTTAAGAGTCTAAGTAAAGTATTACAATTTGCAACTACGA
TATAAGCTTGCACTTAATAAGGTAGTACCTAATGTTGAATAAAGTAAATACAAACGATCT
ATTAGTACTGGTCAGCTAAACGACTTACAACGCTTACACA
>gnl|Apo_MPI_JGI_Genos_N|650 cDNA; Alvinella pompejana; LEN=766
CGTGTGAGAACGAAAGCCTGCCACTCCGTGCGTCTGTCTGTGGTGTGCTCCCGTGTGTGC
GCGCATCAGCTACACTATGATTCTCCCGGGATTCGTAGATGGTACCACCCTGCCAAGAGA
TCGTACCATTCCGGATTGATACGATCCGCCGGATCTAACCTCTCAGTTGTCAAGCCGTAA
ATTATGGATTATGATCCAACGTTCTGGATTTGTGATTATAGATTTAAGCGAAAAGCAGAA
AAAACAAACGCGACGCTAGCGGTCGGCGTAGAATATAACAACAACAACATGGATCTGAAG
TGTGCAAATCCTGGATCGTAATGTTCCGGATCAAAGTATATCCAGGCCTCTCTGGCGTGA
GATAACCGATGTCATTCAAGGACATCATTCACTCCTTCCTACAGCGAGAGGAAATACTAT
ATCATAAGAGAGGCAGACGATATTATATCTGACAAGTTGTCAAATGTCGAACGACTAATG
GCGGCAAACTAAACCGAGAGATGTCTGAAAACACGCACTGGCCACCTGGATATTATTAGT
GCGATGATTTAGAAGGCTAGAAGTATAAAAACACCGATGTACGTGAGGAAGATTGAATGT
TTGTGTGTGTGTGAGTGTGTGGGTGTAAAGATTGATATACGATTACAGGGTCGAATTATA
CTAACAGCATGTGATGGTGCCCTTCTGAAAATAAGTGAGGAAAACGACCGAGAGCCCGTC
GACGCGAGGAGACGAACCAGAAGACGACCCGCGTACTCTGCGTTGA
>gnl|Apo_MPI_JGI_Genos_N|651 cDNA; Alvinella pompejana; LEN=785
ACGCAGAGTACGCGGGGCACTTTCGCGCCACAATCATGGCTCTTACTCCGGTGCAAGGGG
ATAAATTCGACAGCATCCAGGACCAAGGTTTTCTAGCTTTTTATTCATCCCTGCCTCAAA
AACCAAGCACTACAATTAGGTTCTTTGATCGAACAGATTACTACACAGTTCATGGTGAAG
ATGCACTGTTCATTGCCAAAGACTTTTTTAAAACAATGGCAGTTGTCAAATATTGGGGAC
CCAGAAAAGTCGAGGCAGTATCACTGAGCAAGCTGAACTTTGAATCTGCTGTTCGAGATC
TGCTTCTCATCAAACAGTACAGAGTTGAGGTCTATGTATCAAGAATAAAAAGTGGAAAGA
CTAGTGACTGGACTCTTTCATATAAGGCATCACCAGGTAACCTAACCCAATTTGAAGAAA
TTTTATTTGGCAACAATGATATGTCAGCTGCAGCTGGAATGATTGCTGTGAAAATATCAT
CAGATGCTGGAAATAGGTTGATTGGAGTTGGATATTGTGATGCAACATTGAGAAAGTTTG
GTGTTTGTCAGTTTCTTGACAATGATCAGTTCTCGAACCTTGAGGCACTTATTGTACAGT
TGGGACCAAAAGAATGCATTATTCCTAGTGATGATGGTTCACCACAATTCTCCAAATTGA
AGGAAGTTATTGAAAGAAGTGGACTGCTTGTTACAGAAAGAAAAAAAGGAGAATTCAGTG
TTAAAGACATTGTTCAAGACCTTGATAGGTTACTGCATTTCAAGAAGACTGACCAAGCTA
GCAGT
>gnl|Apo_MPI_JGI_Genos_N|652 cDNA; Alvinella pompejana; LEN=1597
TGGTCTGCTTTACGCTTCTCGCTGTTCTTTGTAGGTGATAGCCCTCTTTTGTTACCTTCA
TCAGCTGGATTGGCGCGGTTGATTGGTCTGTTAATGATTGTCGATCTGTCAGGTAGGCTG
ATTAGAAAAATAAAAGGTTGTCTGCTGGCTGATGGATCAAAGCATTTAGTGAATGAGTTA
ATCGCTATGTTCATACAGCCTTTGGACCTGCTGATTTCATTGAAAGGATAAAGAAAACCG
ATAGGTTTAGGGATGGCCTTCGGTGTTATATTGTTCATATCACATGTAGTGGTGGAACAA
TGTCGCCTCAACGGACAGTGACATTATTTTGTCATTTTACTACGTTGGAACTCAAAACAT
TGATGTCCTTCAAATGATCAAATCCAGTCGGTCTAGGTATTGCACAGATGAAACTTAGAA
CATTTCACTCTTAATAAACAGTGCTACAAATCAAAGAATTTCGTCAATTTGCAGATACAC
AAATGAAGTGGACATGTTCATCACTTACAGGGGTGCTGCAAATGCCAAGAATTGAACTCA
AAGCGAAAACATGATATTCTACAGTACGCTTTGTTCACTGGCATGTCAATACGAAAACTT
GAAAACGTTGCTTCCACCAGCAGCTGAACAAATTACTTCTCCTAGTTATCTTTTAGGAGG
GATATGTGGTCTACAAAGCGACGTTCATCTAAAAGCAAAGATGATTTGCATGACACTCGG
GCCATCGCAACGTCCACTGAGCTGTATCTAAATGCAACTTTTGGCGATCATAGAAACGAT
ATGAGAGAGACACAGAGAGAATGAAAGCAAATATGAATAAGATTGTCTTCAATAGACACA
CTAATCTTTCCCATACCTACCGCAACAAAAGGAATTGCATTCATCTCGATAACTAAATGT
CTGCATCTGTGCATCAACATGATGATTTAAAAGAATCTGGTTTATGATTTCAATCGGATG
CTTTGCTAATTCCACATTATCGCTACAGTGAATACTATTATGGTGCTGTATGTAGATATA
CCACACTAAATCGGATGACAACATTATTATGTTGCCCATTCTGAGGCCAGAAAACGGTCA
TTTCACAAATCTGTCAGTCCACAGAAACTGCACAGAAACTGCTCAAAAAATTATCACAAA
CTATAACCACCAGTACCTATACCAGCAGAAATTAGGTTATCAACTCAATCTACACTAGTA
GGGAATGCTACTTGGTGTCACCTTTCACCTTGTTATAAACAGCAATGCTATTCGAACGAT
TGTTGGATTTGTTTATTATGATGTACCTTACATTACTTCCAATTTTAGACGGCTTTCTAA
GAATGGTTATATTTAAATAAATCTGTTTCTTCTGAATTACATCTTACACAAATCTATGAG
AAGAATCCTTTGCAATCATTTTCTTAAACACCAATGAATCGTGAATGAATGATGTTGAAT
TAATTCAGCAATATGTTTTCAGTTTTGTTTCTATGAGTGTTTTGTTCCGGTTATAGACAG
TAGAGTTCAATTCCAATGAACTAACGAAACCTTTCGAGAAATAACGTGTATGCAGTGATA
AGCTTATTCATTGTCTGCCACCAATATTACTTTTTAT
>gnl|Apo_MPI_JGI_Genos_N|653 cDNA; Alvinella pompejana; LEN=317
CAAACAAATTTGCCAGTGGAACCCTTTCGTCTTCATATCAGAATGGACTGATGACATAGT
CAGTCATATGAGATAATTGTCAAACAGAGTAGGCTCCCGTGTGGATGTGCCAAGTTGTCA
TTGCCCGCCTTCCATGATGCGTCTGGGGAACTTCAGCCTGACAATGTTTTTACGTAAAGT
CCCAAGGTGTGGTCTGCAATACGTCCAGATAAGGTTTGTGATTTCCGACGCGGGAATTCC
ATCTCTGACTACAGACTTCAAATAGCATGACAAAAAAAGAAGAAAAAAAGAAACGAAAAA
GTACTCTGCGTTGATAC
>gnl|Apo_MPI_JGI_Genos_N|654 cDNA; Alvinella pompejana; LEN=219
GTAGCCAGCTTTGGTCAATGACCAGCCATTCAAGTCCGTCCTCCCAACTCTTCCCAAAAT
TCTCTGTTTAAAATTTGTCTGGCGGTGCCAATAGTGTTTAGATACGTTGAAGAGTTTTTG
ACTGGGTTACCTTGTTGACACAATTTGTTTCTTCATTGAGGTAATCACAAGGACAGTTTT
TTCTGTGACCAAATGGTTCCATAGATTAAGTTTTAACAT
>gnl|Apo_MPI_JGI_Genos_N|655 cDNA; Alvinella pompejana; LEN=959
TGGACACATGAGTGCAAATAAGCCAACTGGTTGAATCATTACAGGTAACCGTAAAGCATT
GGTCGAGAAGTCTGGACTTGTGAAACATTCTAGTCAACGAAAACAGAAAGAACTGACAAA
ACAGCCTTCAATGGACCACAGAGCCAGCACACACAGTGACAACCAACAGTTCCTCAAAGA
TATAGTCAACAATGTGTTGGATGGACAAGGGGTTGGCTGGCTGAAACTAAGTCGAGTGAA
AAAACTAATGGAAGATGAGAATTATAGAAATTTTGTAGTTAGTCGATTGAATACATCCTT
GGATAAGAAGCTGACTGATGAAGACACCCACCTTGAAGATGTGTGCGTCTCAAAACAAGT
GTTCAAGGGATTGCTGACAATGTTAAAGGCACTGGTTGGTGGCTTAGAACACACTTACCA
GAACCAGGGTGTGGGTGGCATGGCCTCTGCCTTCATGGTATTAGAGATAATGCACACCCA
TTATTGGGAGAAGGAAGTATCAGGCAGCACAAAGAGTGAAAACAGCAAACCATCATCTCT
GGCCAGCTCACCGTTTGGTAGTAGGGAGAGTCTTTCTTCCATTGCTACTGATGCAAAAGC
TGAGTGTCGTAGTTTACATGAAGAACACATGGTGGCAGCACTAGGTTCTCCAGTTGTTGT
TAATGGTGATGAATATGAAAATATAGAAATCCGTAAAGCCGAAGAGAGTGATGTACATGA
GTTCAGTAAGGACATTGATGGTAACCGTAACCTGAGAAATGCTGTTCTCACACAACAACA
ACAGTCACCTGTAGGTGCTGGTAACCTCAGTGACATTGAGCGTCAGCGGGACAGCTCAGG
TTATGGGTCAGAGAGTGGTGATATGCTCCGTGAACTCGTCAAGAATAAGGAGTTGATGAA
AGTATCAAGGAAGAAAAACCTGTCAAAGTTGAGTTCAGCTGACTCAGATGTCTCTGAAG
>gnl|Apo_MPI_JGI_Genos_N|656 cDNA; Alvinella pompejana; LEN=299
TTACAAATTCTACGTAATTCGAACTGTGAGCAACTTTCCCCCGACACCGATACATGACGC
TATTTTCGCTTACAAGTTCCACTTTCAGAAAAAAGTATTTCCAAGACAGATGAGATAATT
ACTACTGAAAACAAATTAGTGTCGCTTTGATATTTTCGGCGCACGAACAAGGACATAATA
CTGGTTTACTTTGCATATAATTCCAAACGAGACTCTTAACACAGTGAATATTTCAAGCAG
AACACGATGCGGTGTGACTATTATCGCTTTCCAGGAACGGACATTACGGTTGTACAAGC
>gnl|Apo_MPI_JGI_Genos_N|657 cDNA; Alvinella pompejana; LEN=1849
GGGAGTGGAAAGACATTTTCACTAAGTGCTAGATATATATCTCTCCTATTTTTAGGGGTA
GAGCCGAGTTCAATTCTCTGTGCCACCTTCACAAATAAGGCTGTGTTCGAGATGAAACAG
AGGATTATAGAGTCTCTAATAAATCTAAATAGTGAGGAGAGGAGTAGTCAGGCTCTCCTT
GATGAGGTATCGAAGGTGACAGATATACCTAAGGGGGAGCTACTTGAGAGACAGCAGGAG
GTTCTGGATAACTTTTTAAAATCTCCAAACTTTATCATGACACTAGATAGCTTCTTCAGC
TCAATTTTGCGTTCAAGCTCCCTCCATATTGGACTTGAACCTGACTTTACCACAAAGGAG
CTGGGAGATGATAGGAGGGAGAGGTTCTTCCTAGAGGAGATAGATAGGGCATCTCTCTTT
GATAGCTTGGTAAAACTCTCTATAGATATAGATAGTAGAGACTTCTCTAAAATATTCTCA
ATAATGCAGGAGCTTTATAGAATAGATCCAATTCTTCCAGATAGAGAGTATAACCCTGAA
GATTTGAGAGATATTGAGTTGCAGATTGATGGTTTAAGGGGTGAGATATATCTAAAGCTG
AAAGATATAGATGCCTCCAAGAGTGCCATTAAAAACTTTGCCCCGAGGGATATAAAGGAG
TTTTTTAAAAGAGATATTTTTAAAAAAAGCTCTCTAAAAGAGCATAGGTTCTACAAGAAG
CATGTGGAGAGGTTTCCAGAGATAGAAGAGAAGTTTTTAATATTGAGAGGGCTACTAAAG
AGGTGGGCTGAGGAGAGGGAGAAGAGACTACTCCAAAACATATTTTTAATATTTGACTAC
TATAAGAATGCAAATATTCAGATGGCAAAGAGTTTAAATAGCGTAAGCTTTGATGATACA
ATATTTTTAACATATCAACTGCTAAATCGATATATAGATAGAGACTTTATCTACTTTAAG
CTAGATAGCACATTTAAACACATATTGATAGATGAGTTTCAGGACACCTCAACAGTTCAA
TTTCTACTCCTAAAGCCACTAATAGATGAGATATTCTCTGGAGGTGATGAGTTTAGAAGC
TTCTTCTATGTAGGAGATACTAAACAGTCCCTATATCGCTTTAGAGGTGGTAGAGAGGAG
CTATTCTCCAAAGTTAAGGAGATATACAATATCCCTATAGAGCATATGAATATCAACTAT
AGAAGCTCAAAACTTATTGTGGATTGGGTAAATAGGTGGTTTGAGGGTAAAATGGAGGGG
TACTTCCCCCAAGAGAGCTTTAAGAGAGATAGAGAGGGGTATGTTGAGCTATCTATTGTG
GAGGAGAAGGCTCTGATTGATGAGGTGATATCTAAGATAGAGTGGCTCGTAGATAGAGGG
GTTGATATCTCAACATACCCCGTACTCTGCGTTGACAACAGTTACAGTTCTGGTTGTGAC
AAATAGAAATGGAACGGAGCTACAGGAGGAGCTATCTAGGAGAGGTATTGAGAGTAGATT
AAAGACATCTAGCTACCTGAGAAATAGCCCTAAGATTGCCTCCCTCGTTAGATTTGTTGA
GTTTCTACTATATGGGGCAGAGATAGATGCTATACCATTCTTGGAGAGGGTCAATGGAGG
CTTAGATAGCTTTAATTTTAGCTGGTTTAACCCATTCCTAGAGCCTATATATGTGCTGGA
TAGATTGATATCCACATTTGGATACTTCCATGGAGACCCAAATATATTGAAGCTGTTGGA
GTTTGCATCTGACTTTAAGTCACTTGAGAGTTTTATAGATGAGTTTTGGCTCTCATCAAT
AAATTTGGCATCTAGCAGAGGTCGAGGGGTGCAGATTATGACTATCCAC
>gnl|Apo_MPI_JGI_Genos_N|658 cDNA; Alvinella pompejana; LEN=228
GGCAAATCTCCTCACCAATCCGGATCGTTATCTGTTCTTGCCGCTTCTCTTCGTGTTGTT
CCACGGAAGTACGATATAATGTTTTGGTTGTTGATTGTTTTTATTTTCCCAGAGTACCAC
TTGATGAATATGAGCCAGTACCGCTGCCAGAGATGGAAATTTACAGATAGGACAGGAATT
TTCTCCAAATGTTGTTTTCCAGTGTGTGAGTGTGTATATATATATATA
>gnl|Apo_MPI_JGI_Genos_N|659 cDNA; Alvinella pompejana; LEN=1484
TGGCTGTCGATTTCTCCATCTTCTGACGTTTGGGTTTCCATAACTCGCCTTTCAGTGTAC
GTCTGCGTTTCTATGCTTCTAATTAGGCTGGCGGATAAAGTTTCATCCTCATTTCTGACC
GGAGGTTCGTCTTCTTTTTGGCTGTTCGCCTTACCTGCCGCACTATCACTGGACAAAGAA
TACTCGGATGACCACTTTTCTAAGTGAACTGGAATTGGCGTCTCCTGCACCTGAGTAACA
TCTGTGCCATCTGACGTCGTGGAAACTGAACTTAGCTTCAGCTGAGACGATGTTCTGGAT
AGGTTGGTTAAAGAATCACCCGTTTGTGTAAAGGCATCCAAACTGATGAAAGTGCTCTTA
TTCTTGAGCTTCTTCTCACTGGAAAGGTGCTGCCTCTTGCTCCGTGCCTTGTCCTCTGCA
GCAGATGAGCTGTCATCACTGTCATTTCTGGTTCTTCTACCTCTTCGACTTGATCCTCTC
AGATTAGCAGCAGCCTCAAGAATTTCTTTGGCCTTCCTGATGGAATCAAGAAGTGTTGTG
TCAAAGCTGTCTGGAGATGAGCTAAGTGAAGCCATATCTGAACTTATGTTATCTAAGTAC
ACATTCTGATTATGAATCTCAGACACATCATGTCCTCTCCATATGGTCAGCAGGCCTTCA
AAAGCATTACCACTCTCCATTGTGTCTTCAGCTGCGTGGCCATCAACAGGAACGGATGAA
TCGGTCTGTGATTCCACAGATCTATGTACAGTGTCCAAAGCTTGTTTAATTAACGCCGAG
GCATTGCCATCGGATGTATGATATGTAGAACTCACTGGCATTGCAGATGTTTGTGTTTCA
ATTGCTGATCCAGGGTAGGTAATCTGGTCAAAGATCTGTTCAATTGATGTTTGGATGCCA
ATTTCTACACAAGCTGATCTTGGAGATCTGCCTCTGGATCGACCGTGGCCCCCTCCAATA
GTTGGTTCACTGCCACTTGATCTGATTTCAGAGTCAAAGGAGAAGTCCGACAAGATCATT
ACATCACCAAAGGCCACGGATTTTCTAGATCCTTGGTGACTTTGATAATTATCGATAATA
TCATCAGTTTGAGTCTGGACCTCCTGAAGTCTACTTCTGTATCCTGGAGAGTTGGCTAGA
GATTCGCAGGCAATGGCATGCTCATCAGGGTTTCCTCCAAATATTCTGTCAGGAGGGATG
TCCAAGAGGTGAGCATTCTCGCCGGAATAGCCAAGTGATGATGATTTCTGTTTGGTAGTC
AACTTCGGCAGAGGGAGATATTCCAGTGATGCTGAGATTTCCCGAATGGGCAGATCAAAC
CTGCCAGCTTCCAGACGTTCGTTCTCCTTATGACAGAGTGGCACTGACTTCGGCCTGGAA
ATGGCACTCTTTCTATCCTGTTCATCCTCCTGCATGCCCATGTGGTCTAGACTTCGTGCC
CTGCTGAGGAACACGTATATAAAGCTGTCCATGGATGGCACCCG
>gnl|Apo_MPI_JGI_Genos_N|660 cDNA; Alvinella pompejana; LEN=424
TGGTCGTTTCGAGTGTTCCATGTTTACCTGCGTGTTTTCGTCTTTCTATGTGTTCCACAT
CTTTGTGTGTCATTGTTGTTACCAGCTGACACCGGTCCAGTTAGAGTCACCTTTGTCTGA
ATTAGCCACTAATTCCAGGCCGGCTATTTCACACTGTTTCTCCCGAAAACTGATATCTGT
TTCCCCGGATGTCTATGTTTACGCCGATTGGTTTATTTACACAAATCTGTGCGTTTACAA
CTATCTGCTGTTTTCACCGGCACACGTTGGCGTACTTGTTAATGCCTGTGTCATTGTCTG
TGAGTTGTCATGTGTATGCGTGTCGACGTGTTTGCGTGTCTCTCACTATTTACACACTGT
GTCTGTGTGAATACCACCGATGTCTGTGTATGGGTGTCGATAAGGAATATGTGGATTTCA
CCCG
>gnl|Apo_MPI_JGI_Genos_N|661 cDNA; Alvinella pompejana; LEN=642
GTGGACTTTGAAGACGTCGTTTTGACTGTGAATGAATTCCGTTTTGCCAGTAACACAGAC
TAATAAATGAGTTTGTTGTCTCCTACGATTGACTAAGACACACACAACACACACACAGGT
ACATATATCATCCAGTCGCTAACCATTCTAGGTCGTTCTGTGTTCCAGTTGACTGATCAC
TGTTTCATCTAGTTTTTAAGTCGTAAAGTCGGTCATTTTTTCCGTATTAAGCTGTTCTCA
TCCTTTTTACAATTCTAGACTTTCCTCCCTTCTGCTGTATCCCTGTATACTGTTGCGGTT
TCTAGTCAGTGTCTTTTATGGTATTTATTGAAAACATATCAAGTGAACCGTGCGGAAATG
TATGAGAAAACAGGTCCAAATGGATTTTTATGGGGGTTTAGTTTCCCTTGAGACTTCTCT
TCCAGTCCTATCTGACACGTGTAAATAGGAAAATTGATTCCTTCCTTGGCCAAACCCACT
TCGGGGCTAACACAGTCGACAAGTCGACTTTAAATCCGTTCTCACGAGCTTTCCGTTCTT
TAATCGCTTTTTATTTCGATGTTTTCCGTCTGCCATTAATTATATTTTTAAATGTTGTCG
AGGAGAATTTACGTGGTTCGCTGGATTTTCACATTCCAACAT
>gnl|Apo_MPI_JGI_Genos_N|662 cDNA; Alvinella pompejana; LEN=229
ACAGGTCATCAACAACCCTTCACAGATCCGATTCACAAACCAGCAAACATTTGTCACTAG
CCAAGGGCACATTCTCAGTGGAACTGCCATGTTGAACCAGCTCCAGATGACTCCCATACA
ACAAGGTGCCTTACCTCTTGGCACCACACTGCTTGGGTCACAGTCAGCAGTTATAGGCAC
ACAGCCTTTATATCTGAGGCCTGCAGGCCCCATACAAACCCCTCAGGGT
>gnl|Apo_MPI_JGI_Genos_N|663 cDNA; Alvinella pompejana; LEN=645
CAGCCGACACAATGACAACACATACATCAAGCAAAACACCGTCAAGCAAAACACGCAAGC
TCACACGCCAGCTTACATAAACAACACACGCACACACACTGGCCAAGATACACAGCCTAC
ACACATACACACTTGCCGAGACACAGATTACACAAGCACAAACGTCGGCCAACAAACACA
CTCAGATCGATATACACAAAACACACCAAAGTTAACACACATACACATAGCCATCTAGTA
ATTAATACAATAAATCTCTTAACATTCTCGATGTGACCAAGGTCAACCAGGACACGATTG
ATGACCAAAGCAACATTAATAACAGCCGAAGATAGACCAGTTGTCCATAAAACCTGCAGC
ATTTGCGTTGCTTGTACTAGCGTAAAAGTCAATCCAATGTAAAATCCGAACAGAGAACTT
TGATCCGTAATACAATTTTACTCAGGGGAGATTAAAACTGATACGGATATTTTTCATCTG
TAAATTTGAAGAAAAGAAAATGGAAAATGGAACAATTCGCCCTGGGAATAATTGGAACCT
AATTTTAATTGCACGTTTTATTTAACACCGTCGCCAAATGGATTGTTGTTTGTTGAAGCA
AAACATGAACGGCGGAACTCAAGCCTGCTATTTGACATGTGCAAA
>gnl|Apo_MPI_JGI_Genos_N|664 cDNA; Alvinella pompejana; LEN=546
GAAAAATGTCTGTGTCTTAGAAACGATATTTCTATGTATTTTTGTGTGTTTGTGTCAAGA
AAAGTATTCATGTGTGTGTGTGTGTCAAGAACAGTACCTTATGTGAGTGTCAAGTACAAT
ATTTGTGCGTCAGACATATCCTGTCTCACTCATCGACATTCTTAATATATCAAGAAAACT
ATTTTGTATTAAATACAATATTAAAAACGTATTGACAGTTTGAGTACGTCAAGGCGTCTT
GGTTTATGTGTTATTTCTAATGCGGACGTGAGATTTGTAACAGACACGTACTCGTTTTTA
TTTGGTTGCTATACATTATTATTATTATTATGTGAGCTACAAGTAAGTTAGTATTTATTA
AACTAACATGTCTAAAGGCTGTGTTTATCCGAAATGAAAACAAAAGTGGAATAATTATGT
GCCAGCAATAATCCTATAATAACAGTCGGCTTTCATGTTGTGTGTTTGAGGGTTTGTAAG
TCTGAGTACAGCGTGGTTTGTAAGTCTGAGTACAGTTTGTATGTCTGAGTACAGTTTGTA
TGTCTG
>gnl|Apo_MPI_JGI_Genos_N|665 cDNA; Alvinella pompejana; LEN=252
GGAAGATTTAATAAAGTATAAGATTATTAAAAAAGAGCTATCAAAAAAGGCATATATAGA
TTTGGCATCAGTAATAGATAAAGAGGATGATTACAAGAGTCGATATAGCCCTATTGAGTA
TAAAAAGTATTGGTATGAGGCTATGGAGAAGGTCTTTAAGCAGGATAAGGTCTTAGATAG
AGAGTCTCTAGGCGCATTTGGAATAGTTAGAATTGATGAGATTTTAAATATAGAAAAGGT
CAGTAATAGACT
>gnl|Apo_MPI_JGI_Genos_N|666 cDNA; Alvinella pompejana; LEN=406
AGCCCAAACAGCAAGCTACTCCGAACCTGCTGGAAACCACCACAGCACAACAAGATGTGA
CAACATTGTCACGTGATGAGGATAAATAAGACTAAAAATTACCAAAACATATTGAAAGTA
CGACACTGACGCGAGTGATTCGGTGACCGGGAGTTAAGTCCCGTGCAACTCGATAGGTTT
GTCAAATGAAGGCACTGACACAGCGACGGAAACATGCGTAGCCCTGGCGTGGTCATGGAT
CGTTCCTGTACTCAAACCGTCCGATANNNNNNNNNNCGTCTATATTTGGAGTATCTGACC
ATGTAATTGTCGGAAGCGGTTGACTGCAGTGATTAATAACGCATAGTGTGTGGACGTAGA
ACTTGTCGTGTGATGTTCACCCATCAGCAATACAGCGTGCATGCGT
>gnl|Apo_MPI_JGI_Genos_N|667 cDNA; Alvinella pompejana; LEN=1127
TCTCAAGGTGTTTTGAAGATTATATTCGCCTTAGATAAACCTGCTTTGGAGGGTAGCTCA
CTCCACTATGAGACCTATGATGATACAGCTCAAGATGAGAGGGGGGACAATGACTATATA
TATACCCACGGGGATAAGATATTGGATAAGGGGATAACCGGCTTTTCAATATCAATTCTA
ATCAATGGAGATACCAAAATAGAGGAGGACGAGAGTTTTTACTTTACAATTTCAAATTTA
AGTAAGCTAAATTACGGTACCACCAATAAAGCAAAAATAACGATATTGAATGATGATGGT
TCATATCCAACCCTCTCCTTTACACAGAACACTTTTACAGTGGCAGAGGGGAATAGCTCC
ACTCAAGATATAAATTTTACTCTCAGCTTAGATGTACCAGCATTTGAGGAGTCCTACTTT
GAGTACTACACTCGCAATGGTTCAGCCTTGGGGGGAGAGGATTTTGTTACTCTCAAAAGG
CAAAGATTTAATATTCCAAAGGGGGAACAAAATATTACAATTCCCGTTACAATAAATGGA
GATACCGATATCGAGAATGATGAGGAGTTTTATCTCATCATAGGTAATCAGAGTAAAAAC
CTCAAACTCTCAGGAACTCAAAGTCCAAAAGGGATTATTTTAAATGATGATGGCTCTTTC
CCTGAGATAAGTATTGAACAGAGTAGTTATTCAATAGTGGAGAGGAATAGCACCTCTCGC
ACCATAACGATAAAACTACTGCTAGATAAACCTGCCTTGGATAAGACCCAAATTGAGTAC
TATACAGAAGATGTGGACGCACAAGATGGGAGTACCCCAACGGAGGATAGTGACTATATT
GAGAGTAGAGGAACTTTAAATATAAAAGAGGGGGCTACCTCCGTCAATATTGATATTACA
ATAAATGGAGATACCTATATTGAACCAAATGAAAATTTTAAACTCAATTTAAAAAATGGG
AAAAATTTGACCATTGGAAGAGCCACAACAACCATTACCATTTTAAATGATGATGAGCAT
AATGAGGGGGAGTTTGAGTGTGATGAGCATATGTATCTCTCCAGCAGTATCAAACGGGGA
AGTCAAGTTACCGGTAAGATGTGGCTTCCCCGCGTACTCTGCGTTGA
>gnl|Apo_MPI_JGI_Genos_N|668 cDNA; Alvinella pompejana; LEN=642
CGGACGGACGGACGGACGGACGCCTCTCTACCAAGTCATTCATTGCCTGACTATACAAAA
CACTGACATGGTCTAGTGGTCATAACTGTGCATGTTCAGTACGTCTTGCTGATTTAGTTA
CGCATGGCTTATACGGTTACAGATCAGTGAAATATCGCACGTCTTTGCAGGACACAACGT
AACAATGTTCCTCCACATTTGTATCATTGTTTGCCTTTCATTTCTCCGTGCTTTTTCTTG
TGTCTTCTTTTCATCGCGTTCTCTACCGGACTGCTTTGTCATTTTCACCAGTTTCTCTAG
AGAACGCCAACTGGGTGGCATATCAAGTGTCATGTCTTTTCCGAATGCTCTCATCCTCCG
ACCTTGGCAATGACAGTTCTTCCTATGCCTGGCGAAGTAACCGACAATCGTTTTTTCCCA
GTTCTTTCAGATTCAGTAAACGACCCGAGGTGTTCCACGGTCGTGAAATAATCATTGTTT
TTTTCCATCTGCTGGTAACGCGTCAAATACTTGTTCTTCATTAAAATGCAGGTATCGGAT
ACGTTTTTCGGTTGGCTCTGCGATTGTGTTGATGACTAGCATGTGTTGAGTGTGCATTAT
TCTTCTCCCAAAACTGTCCAAAAGCTGGCTCCGAGATGGCAG
>gnl|Apo_MPI_JGI_Genos_N|669 cDNA; Alvinella pompejana; LEN=352
CGATGCCAGTCTGGAGGATGCAGCTAACTACTGTCGTAATCCAGATGGCAGATCGACCGG
TCCCTGGTGTTATACGCTCGATCCAGATCTTGAAACGGAAACCTGTGGCGTACCCGTGTG
TACAGGTAAGATACAGATTACAGCACGCATAAGACCGTGGCCTGAAAGCCCAGTTATCGA
GATTATAATAATATCTTCGTATGATGGTCAACGCTCACAATGCAGTTGTCGTTCGCCTTT
CTAAACATTCGTGCGTACAATGCAGCTTTAATGACGCCTTAAGGTATGCGCTTAAACAAA
ATACAATTCACTCTTGATGACGGTGGCCGGTGATACAAGCTGATAAGTGGCT
>gnl|Apo_MPI_JGI_Genos_N|670 cDNA; Alvinella pompejana; LEN=433
ACGCAGAGTACGGGGGGACGGAAAGACAGAGAGGAAGAGACGGAACGCCGAGGAAAAAAA
GCCTGTCTGCTCGCCTCAGAAAACCATAAGTCCCAGAAAACAAACCAGCTTCTACGGTGA
TTTATACACCGATCTCTGCACACCGCCATTAGAGATAATAAACAATGATTTACGTTCGTC
[truncated: 30,282,991 more chars]
