# Supplementary material for: Deep transcriptome-sequencing and proteome analysis of the hydrothermal vent annelid Alvinella pompejana identifies the CvP-bias as a robust measure of eukaryotic thermostability
Source: Biol Direct. 2013 Jan 16;8:2. doi: 10.1186/1745-6150-8-2 (PMC3564776; doi:10.1186/1745-6150-8-2)
Supplement: Additional file 4 — Predicted protein dataset 1 MPI predicted protein dataset generated by ORF prediction on all new clustered A. pompejana sequence data in this study. Potential full-length protein sequences are indicated as ‘closed = (1/1)’. The file was compressed with tar -jcvf archive_name.tar.bz2 file_to_compress, use tar –jxvf to uncompress it. Contains 29013 sequences. [file 1745-6150-8-2-S4.bz2 › Users/gasparj/Documents/Dropbox/Alvinella/New_Draft_Biology_Direct_310812/Submission/revised/Additional_file_3b.fasta]

>gnl|Apo_MPI_JGI_Genos_N|50915 cDNA; Alvinella pompejana; LEN=3297
AAAAAACACCAGCGGATTTGTTTGTTTGTTTTTTCGGGTCGAGTGTTTATTGCTAGACAC
GAGTCAGTGAGTCAGAAGCTCAGATCTTGGAGCTAAATTGGTCGGCTGGTTTACGTTTAA
AAGAATGGAAGACAGAAGCCAGTTCAGCAACTCCAAGCTCCAGATGAATGATGGAGACAT
CGGCAGAGGTGACATGGGCTACAAACAGCCTTCGGTTGGAACCACAAGCAACCACACGAC
CAAGCCTACCTCGACCACGATCAAAACGGCAAGAATACCAGGAAAAACAGTCTCCGAATA
CGCCGTCAAGTCGATGTACTCGTACAAGGATGGCGCATTCAAAAATGCAGTGGAGTTGAC
CAAACGGGAAGTCATTCGAAGTGAGATTGATGGTGAATTACAAGCATCTTGGATTCTCAC
TGAGATTGACCACTGGGATAATGAGAAAGAGCGTATCTTGATACTCTGTGATCATACACT
GCTTGTTGTCAGGTTTGACTTTATTGCCATGTGTTTGAAGGACTACAAACGTCTTGCTCT
GCATGTTATTGACAAACTCCAAGTCGGGGATCTCGTGTATCCAAGTAAATCCCTCATGCC
GTCAAGAAAGCATGGAGGTGTGCGTTTGATTTGGAACAAGACTGAGGATATACCACTGGG
CCAGAAATGGAACCCATTTGCCTCTGACATTCCATACACCACCTTTGCACATCACCCTCT
GATATACTATGAGCCAGAGAAGGACAACCCAATCTACAATGTGGATCACTTCTGTGACAC
ACTGATCCATGCCTTGAACCAGGTCTACCAGACAAAGCGTGCTGGAGAGTCACTGATTGT
TGAACAGGGCCCTGTGCTAATCGAATCTTATGCCAGCCTTGCATCGATGGTCTTCAACCA
GAGTAACCTAGGCTTCTTTCGGGAGAGGGGCGGTGTCAGTTTCTGAAATGCCACCCCAGT
GCTCCACAGCAGCAGACCAGATGCAGCAGACAGAAGCTCCACTGTTGAGTCATGATCTAT
GTAATCTAGTTTGGTTTGTAGATTAGAAGTTGTCTACTTGATTCAGTTTGATGTTTGTGC
TGTATTATGCACAGGAGTCGGTTGTATTGTTGCACCATGGCAGACACTGTCCAGAACAAT
CTGCATTACCCAGCTCTGGGTTAGCATGATGCTGGCGGGCATGATATATGTGATAGATAT
CTATAAATAGCAGGGTTTCATTTCTTACATCTTAGATGATGTGTAAATATGCTTGTGTGT
ACAGTTGGGCACACGTTCTGTGTTTTTGTTAAGTCTTTCTGCTCCAGCATCTAGGTGTCA
GTTACCAAATTCTATGAAGGCAGACTGCCAAATTAATGCTCTCTCCAATTACAGAACAGA
ATTATATTGATTCTTGAACTTAAAATTCATGTCACTTCACTTATTCACAGGGTTGACTAA
CTATCCTTCAGAAGACTTTCTTCATTAAATTTGCAGTGATCCTTCTAAAAGGATGTACTT
CTCATGGTACAGATACATTTTAGACACTTTTATGACAATAATTCCAGGTTACCTTCATAC
TCATGTGTATAACACAGTTATCTGCCTCTGAAAAAAATTCATTATCTGGTATCTAATAAA
TATTAGTTACATTTTGTTAAATTGATTTTTAAAAGATGTTAACTGTCTGACAGCAACCAT
TAGACAGTGTTGAATAAGTATGTGAGGCTTGTCTCTGGGTAGTCGTGAATTTGAACAACA
CCCACAGATGTTAGAAATATTCTAGGGAATACTGTTGTCTTCACTTGAACCTCACAGCCA
AGAATCTTGTAACATTCCAGGCTAGCTCTCATTTTACTCCTGCAGGTAATTAAGCTGCAG
TTCAATTGCAGAATTGATTTATATGTATATTTATATATATGTGTATACATCCTAATATTA
TCATCTGTATTATTTTGAAGATAATGAGAACCTTAACCAGTCATGTACCAAGCATGAATT
AAACAGTCACTTGAATTACAATATTTATTACTAAGTCCAATTGTTTAGCCTGAAATGATA
TTGGTTTTTATTGTTATTGTTGTTTATTTGTTGATGAAAGAAACCGTTGGCTTGAAATTC
TTTGTTTGTTAGTCTAGGAAGTTATCTGGCCTGATCTAGCCTAGAGCAAATCTGAAGCCT
TTCTGTCCCAATTGAATCTGATTCTAAGTTCTCTGTTGTAAAGGATTTTTGAGTACCTGT
GTCACTTTTCCAGTCTTATCTTTGTTTCCTAATGACTTTTAACATCTGTGACAGGAGAAC
CTTTCATTTTGTGCTTCTGTACATTCCGCCTGGTATTGAAAAGATAATTGTTTTTGTTCA
TCCACGTGGTCTATTTAGCACTGGGAAAGGGACTTGGGAATGTTGGAAGAATTTTGAATT
GTTTATGATGATTATTGTGCTGCCCGTGATGGGCGTTGTGAATGACTTGATGGTTTGCAG
TCGATATTTGTTTTGGGATGCCTTTTGAAGTCATAATGCTTTGTCACAAAATAGTTGAAT
CTTATGTCACACATCTACCAGTGTGAGCTCCATTTTAAGATATAATCATGTTAGGTTGTT
ATTGTTGCAATGAGCTAGTTAGTTCATCTGACTAGGTTTTGTTCTATACCTGTATGTACC
TGTTAATCTTGTTAGATTATTGTATTCAGTAGGTGCTGTGGAAACCAAAGTCATCCTTAA
CATCATTCTGTTGTCTTATCTCTTTTTTAAAGTAAAAAGGCCTTTGACTATTGCCTGTTT
TAATAGATTTGATTCTATGCATCTTCTTAATGTTTTTAATTGTTACGGCTATTCTTTATT
AATGTTATTATTCTTTCATATTAATTTACATTTATTCACCAATGGCCATTATTCTGTAGA
TCCTAGCAGTGCTTAATCAAATAGATATTGTGTTTGAGGAAGCGATATTTTATTTCCTTA
TCTAGTGTTTCTAGTGTTGTTGAAAATAATTTGTTATTGGGACAATCTGTTTTTATACCC
TTAATGTACTATTGTACATTTCTCTGTGTCTAGGGCAAACCAGCAGCCAAAATCTGCACC
AACCTCCTGTCTTGCTGCGTGGTGGTATATTTACTGTGGTTTGGAAAGCTGGAAGTTTGA
TGGTGCAAGCTTTTTGGTACTGACTGAGACATTTGTAAAGGTGTTGTGTATTTGTTTAGA
AAGCCTTCCTACATTACTGTGTATAGTGAGTTGTATTAGAAGTGTGTTTTACATGCACAC
ACACACACTCACACACTATCATACCTGTGTACACACACACACACANNNNNNNNNNAC
>gnl|Apo_MPI_JGI_Genos_N|50916 cDNA; Alvinella pompejana; LEN=4154
AAAAAACACCAGCGGATTTGTTTGTTTGTTTTTTCGGGTCGAGTGTTTATTGCTAGACAC
GAGTCAGTGAGTCAGAAGCTCAGATCTTGGAGCTAAATTGGTCGGCTGGTTTGCGTTTAA
AAGAATGGAAGACAGAAGCCAGTTCAGCAACTCCAAGCTCCAGATGAATGATGGAGACAT
CGGCAGAGGTGACATGGGCTACAAACAGCCTTCGGTTGGAACCACAAGCAACCACACGAC
CAAGCCTACCTCGACCACGATCAAAACGGCAAGAATACCAGGAAAAACAGTCTCCGAATA
CGCCGTCAAGTCGATGTACTCGTACAAGGTCGGTCTTAACGGGCTTTAAATTCGAGCCTT
CTGCCAAACGTTAAGATGTGTTCTAACCACTCGCATTATAGCTGTGTTCTAGTATTTTCA
TAGAAGTCATAAAATTATGTTCGTGTGCTTTATTCTGCCATTGTTGTGTCGGATGCATGC
AGTAAAAAGCTAGAAGTTCAATCAGATATATTACGATAAAAGGTAAGTCTGAATTATGAG
ATAAATCTCGTAGGTCGGTTTAGATATATATATATATTTGTATCACGCCCTTTAGGATGG
CGCATTCAAAAATGCAGTGGAGTTGACCAAACGGGAAGTCATTCGAAGTGAGATTGATGG
TGAATTACAAGCATCTTGGATTCTCACTGAGATTGACCACTGGGATAATGAGAAAGAGCG
TATCTTGATACTCTGTGATCATACACTGCTTGTTGTCAGGTTTGACTTTATTGCCATGTG
TTTGAAGGACTACAAACGTCTTGCTCTGCATGTTATTGACAAACTCCAAGTCGGGGATCT
CGTGTATCCAAGTAAATCCCTCATGCCGTCAAGAAAGCATGGAGGTGTGCGTTTGATTTG
GAACAAGACTGAGGATATACCACTGGGCCAGAAATGGAACCCATTTGCCTCTGACATTCC
ATACACCACCTTTGCACATCACCCTCTGATATACTATGAGCCAGAGAAGGACAACCCAAT
CTACAATGTGGATCACTTCTGTGACACACTGATCCATGCCTTGAACCAGGTCTACCAGAC
AAAGCGTGCTGGAGAGTCACTGATTGTTGAACAGGGCCCTGTGCTAATCGAATCTTATGC
CAGCCTTGCATCGATGGTCTTCAACCAGAGTAACCTAGGCTTCTTTCGGGAGAGGGGCGG
TGTCAGTTTCTGAAATGCCACCCCAGTGCTCCACAGCAGCAGACCAGATGCAGCAGACAG
AAGCTCCACTGTTGAGTCATGATCTATGTAATCTAGTTTGGTTTGTAGATTAGAAGTTGT
CTACTTGATTCAGTTTGATGTTTGTGCTGTATTATGCACAGGAGTCGGTTGTATTGTTGC
ACCATGGCAGACACTGTCCAGAACAATCTGCATTACCCAGCTCTGGGTTAGCATGATGCT
GGCGGGCATGATATATGTGATAGATATCTATAAATAGCAGGGTTTCATTTCTTACATCTT
AGATGATGTGTAAATATGCTTGTGTGTACAGTTGGGCACACGTTCTGTGTTTTTGTTAAG
TCTTTCTGCTCCAGCATCTAGGTGTCAGTTACCAAATTCTATGAAGGCAGACTGCCAAAT
TAATGCTCTCTCCAATTACAGAACAGAATTATATTGATTCTTGAACTTAAAATTCATGTC
ACTTCACTTATTCACAGGGTTGACTAACTATCCTTCAGAAGACTTTCTTCATTAAATTTG
CAGTGATCCTTCTAAAAGGATGTACTTCTCATGGTACAGATACATTTTAGACACTTTTAT
GACAATAATTCCAGGTTACCTTCATACTCATGTGTATAACACAGTTATCTGCCTCTGAAA
AAAATTCATTATCTGGTATCTAATAAATATTAGTTACATTTTGTTAAATTGATTTTTAAA
AGATGTTAACTGTCTGACAGCAACCATTAGACAGTGTTGAATAAGTATGTGAGGCTTGTC
TCTGGGTAGTCGTGAATTTGAACAACACCCACAGATGTTAGAAATATTCTAGGGAATACT
GTTGTCTTCACTTGAACCTCACAGCCAAGAATCTTGTAACATTCCAGGCTAGCTCTCATT
TTACTCCTGCAGGTAATTAAGCTGCAGTTCAATTGCAGAATTGATTTATATGTATATTTA
TATATATGTGTATACATCCTAATATTATCATCTGTATTATTTTGAAGATAATGAGAACCT
TAACCAGTCATGTACCAAGCATGAATTAAACAGTCACTTGAATTACAATATTTATTACTA
AGTCCAATTGTTTAGCCTGAAATGATATTGGTTTTTATTGTTATTGTTGTTTATTTGTTG
ATGAAAGAAACCGTTGGCTTGAAATTCTTTGTTTGTTAGTCTAGGAAGTTATCTGGCCTG
ATCTAGCCTAGAGCAAATCTGAAGCCTTTCTGTCCCAATTGAATCTGATTCTAAGTTCTC
TGTTGTAAAGGATTTTTGAGTACCTGTGTCACTTTTCCAGTCTTATCTTTGTTTCCTAAT
GACTTTTAACATCTGTGACAGGAGAACCTTTCATTTTGTGCTTCTGTACATTCCGCCTGG
TATTGAAAAGATAATTGTTTTTGTTCATCCACGTGGTCTATTTAGCACTGGGAAAGGGAC
TTGGGAATGTTGGAAGAATTTTGAATTGTTTATGATGATTATTGTGCTGCCCGTGATGGG
CGTTGTGAATGACTTGATGGTTTGCAGTCGATATTTGTTTTGGGATGCCTTTTGAAGTCA
TAATGCTTTGTCACAAAATAGTTGAATCTTATGTCACACATCTACCAGTGTGAGCTCCAT
TTTAAGATATAATCATGTTAGGTTGTTATTGTTGCAATGAGCTAGTTAGTTCATCTGACT
CGGTTTTGTTCTATACCTGTATGTACCTGTTAATCTTGTTAGATTATTGTATTCAGTAGG
TGCTGTGGAAACCAAAGTCATCCTTAACATCATTCTGTTGTCTTATCTCTTTTTTAAAGT
AAAAAGGCCTTTGACTATTGCCTGTTTTAATAGATTTGATTCTATGCATCTTCTTAATGT
TTTTAATTGTTACGGCTATTCTTTATTAATGTTATTATTCTTTCATATTAATTTACATTT
ATTCACCAATGGCCATTATTCTGTAGATCCTAGCAGTGCTTAATCAAATAGATATTGTGT
TTGAGGAAGCGATATTTTATTTCCTTATCTAGTGTTTCTAGTGTTGTTGAAAATAATTTT
TTATTGGGACAATCTGTTTTTATACCCTTAATGTACTATTGTACATTTCTCTGTGTCTAG
GGCAAACCAGCAGCCAAAATCTGCACCAACCTCCTGTCTTGCTGCGTGGTGGTATATTTA
CTGTGGTTTGGAAAGCTGGAAGTTTGATGGTGCAAGCTTTTTGGTACTGACTGAGACATT
TGTAAAGGTGTTGTGTATTTGTTTAGAAAGCCTTCCTACATTACTGTGTATAGTGAGTTG
TATTAGAAGTGTGTTTTACATGCACACACACACACTCACACACTATCATACCTGTGTACA
CACACACACACATACATACATACATCTGTAGCTTATATTTAAATGTGAACAAGAATAAAT
TAGTTACACGAGTGGAAGGCGGTTTTTGTTGTTAGTACTTGGAGTCGTGATTTGGTTAGA
TTCACGTACTTAGAGCTATCCTATGTCAGTCAATATGCCTTCTGACACACGTAAAACACA
CGGTGCCTCTAGCAACACACAGACAACACGTTTATCCGCGCACCCATCTGATTATGTCAT
TCAGCTGACAACACTGAACTAAGCACCACTAACCGCTTGCACACACACTCAACACTTACA
TAAGTTGTTATCTCGTTACGTGATCTGTGTTGGTTCTACTTGACAAGTAAGACGTTTGTC
AGACTCAGGTAACCAGATCAATACACGGATTGCTCAGGGTCTGCCCTGGCTGGTTTAACT
GACAAACGCACCATTTGAAGTGATTTACATTCCTATGGCCTGATTCTTTGGAAGTACTAC
AGAATTTTCCGCATTGTTTAAAGGTTTCTCGCAGTTAAATAGTTTCTATAATCACCAATA
ATCTTAGCTATCAGAAAATCTTCAAATCGATCGTATGCGTCCGAACAACGCCACCGACGA
GGGAAGGAACAATC
>gnl|Apo_MPI_JGI_Genos_N|50917 cDNA; Alvinella pompejana; LEN=1321
TCAACGCAGAGTACGCGCATGCTCGTAATTTGTGGATTTCCATTATAATTCGAACACCCG
CGAAACTATTCCAATGCGAAGGCGACTGCCTTGAAAGTGGAATGCATTCCAACACTTTCA
TGTTTTACTAAATTTGCACCCATTTATTTTGGTTTTAGATTGATGTTGTTTTCATTTTTG
CTGAGTTTATGCGTTTTGTTAGGGTGTATTTTGACCAGATAACAATCTGTTAAGTTCATT
CACCGTTCGCTTTAATCAATGCGTTTCTCTGGTCAAACTATAAACATAACAACCACTGGC
CCAAGGATAACGTTTTAATACGCTATCGTTATCTATACAGATAACATGATATATAACACC
AATACATGTACGTGGACCTCATAGCAGACTGGTTGTGTTTTGTAACTCGACTATAGTCGT
GCCTTGTTTATCCGTTTGCTAACAAACCAGTCACCTCACACTCGTAGTCAGCCTGATATT
TGTATGCAACAAACAACACGCGTCATTTGAATCTAACACAGTTTCTCTGACAAAACGAGA
TAAGCGAGAATTCTTCCTTTACGTGGAGTACTTACGTCGCCGGAAGTGAATTTGGTATCA
ATGAACAGCGTCTAAAACATCGGTAGCTGTTGCTGCTTTGTAGATGCACTCCAACAATCC
GTGCGACCGAAGCTGGTACTGATAAAAGCGACGTGACTGTATTTGCATTTAGAATAAGCA
CGCCGTGGTTCGCGTCTTTGCTACACCCCGTACAACCTAAATACCTCGGCTGTGGCTTAC
AGTCACCATTAGTCACTTGTGTGTTGCTTAGTCGTAAACTCCACACGTTACTGGATTAAC
AATTTCTTACACGCAAGCTTGTACGTGGGTGTTGTGCCTACTGCCTACATCATATCAAAT
GTGTATACACAAACAATGGTAACAAATCTATTCATACTAAACTCAACCACCTTTACAGTA
AAACCTGCCTTTACGACCACCATTCTTAAGTGCTCGCCCTACTCAACGACCACCGACTGA
CCCAAAACTGGCCGTCCCAAGCAACCATTGTCCAGGAAGCTCTGCTGAACGACCTGCTTC
GTTTACGGGCCACTTAGGTCCTTGTAGCAGTCACATAAGGAAGGTTTTACTGCGTGTATC
TGTGTATATTTATATGTGCATGCGTGTACACAGGAGTTCATTTGGCGTCAGTTCCAGTCA
AGACCGCAGCAGGTGCGAGGCAGCGAGACAGGAAGTGTTCCCCGTGAACTCTGTGTCGGC
TGTCATGCGGTACACACTCCCCAGTAGATGGCGTTGAAGAGCGCGAAGGCAGCCGGATGT
T
>gnl|Apo_MPI_JGI_Genos_N|50918 cDNA; Alvinella pompejana; LEN=3371
ACAGACAGCGGACGGTGGGGCGCCGTAGAAGCGGCACTTAAATTACATCTATTTGCCCGC
GGCTCGCCTCTCACGTTGCCTGCTCTTCCGAGGCCGTTCATCTGTCTGCCCGCTTCGGCA
GAGGAAATACTTACCGTTGTCACCGAGCCACAGACAGCTGATTGGCCGGCACGTGACGTT
GGCTGGTAAGGATCTCGTTGGCCAGTCGGTCGTCTTTCGCCGTCGGAACGAGAGCCGCCG
AGTTGACTTTGTCTTTGCAAGCGGGCGGCCACCATGGTCGGTTAATGTGTGTGAATGCAG
ACCGCTGGCAAGCGCCAACAGAGAAAGGAATACCGAGTCGGCATCGTCCTGATACGTAAT
TGAGGCGGTCGGATATTCATAAAAGTAAATCGTTGAGACTGCTCCGTTCTGCCAACAAGA
TTGATAACGGAACTCGGAACTAAATCAGCTCATTCAGTGCACAACTTGGAATATATTGAC
ACGACAGCAGCATATCATCATGGGTGGAGGAACCAGTAAAAAGCTGAACAAAGAAGATAT
GGATTTCCTTCTGGACAACACCAACTTCACCAAGGAGCAGATCAAACAGTGGTACAAGGG
ATTTATAAGAGACTGCCCAAATGGCCAGTTGTCACGCAAGAAGTTCCTTGAAGTTTACTC
TAGCTTCTTTCCACAAGGTAATGCTGAGAAATTCTGTGAGCACGTTTTCCGAACGTTTGA
TTCCGACAACAGTGGAAAGATTGACTTCAAGGAATTCTTGTTGGCAATTAACATAACATC
AGCAGGAAAGCCAGAACAGAAGCTGGAGTGGGCATTTGCCATGTATGATGTGAATGGTGA
TGGAACAATAGAACCAAAAGAAATGGTGGAGATCATACAGGCAATCTACAATATGGTTGG
CCCGGCTCTGGCTATCAACGATGCTGAAGACACCCCAGCAAAGAGGACACAGGAGATATT
TAGCAAAATGGATGAGAACAAAGATGGTGTCTTATCAAAGCCTGAATTTATCAAAGGCTG
CATGTCTGATGAGTTCCTTTACCAAATGCTGACAGCAGACACAAACCCACCCGGAGAGTG
AAGACAAGAATAACATGTGCCCAAATCATGCTGCACTAATATATCATTGTATCATTAACA
GTCAGAGACAGTTTTACATGAATCTGTTTGATTGCTTATTCACATGCATGTTTTTGTTTT
CAACTGTCACTGTTTCTCTGCTGGTTTGTTAAGGTGAATTCTCGCTTGAATCATATCATT
TGATTGTTGAAAGGAATGGTGACAGACAAACTGGGTTCAGTTCAGAGGCCAGATTTGATC
TCTGTCTGTAGACAGCTTGTGCAGTTATCTTTACAATCTTCTCAAGTAACATACACAGTG
TGTATGTGTGTTAAAACATTGTCTATTTATTTATGTGTATAGACCATCATTTATCATTTA
TAGTCAGGATCCAATGGTTATCTATTAAAGGCTAGGTATAATAATAATAATACACACACA
CCACACAGATATATCTAGGTGTACTAGTTCAAATCAAGATGTATCTCCCAGTATCTTAAC
TTGCCATACATTATCTTAAATGGTTACTACGTATAACATATTTTGGGGGCATTTGAAAGC
ACAGGATCTCATGTGTACAATATGGGAATCAGTAACTTGTTGTGCACTGCATAAATCACT
CACACACACACACATCCTATTTATCAGTACAAGTATATGTTGGTTTACTGAGATCTCTAG
ATTTTAACTTAGTGTTCTGTGTGAAAGCTTTTCATCATAATATTTATGCTACCAGTAATG
TATTATATTGATTTCTATAGCTACCCACTGTCGTATGGTGTTTTGATCTGTGTTCCGTAT
TTTCTTCTTCATTGCCTCCTTAATTCCTCTGCCTACATTTGCATGTATGTGTGCTCACTG
TGATACTAGTAGAGGTTATGGTTCATGTATCAGTGCTTACCTCTGGTGTCATACTGCAGC
TTTTATCACTATTGATATTCTCATTGTAGAATATTTGTTGACTCTAATTTAAATTTGCAA
AGAAGAAAAAAAAACATTTCTTGTTGGGAGTAATCTTTGGAGAATTAAACAAGCCCTCAT
TTCATGTAAAGTGTAAATAATGGCATTAGTTTTAAAGAAACAACCTATTTATTATAAACC
AAAGGTCTCAAAACCGTTTAATGTTATAATTTATATTAGGAAGGTTTACAGGCATACTTC
ACTCACGTACACACTTGTATAACTGACTTACAACTAAGTATCCAGTTTTTGTTTGGTTTA
TTTATTTCTATGTCAAATATAGTGCTCTTTTTGGTGAGTAATCCAAAAGCTTGTTGTCAT
GTCCTTACCTCTGAAGCATTTGAATATAAGTTTGGAGGAATTAAAAAACTTTTAAATGTA
GTTCCGTTGACTTATTTATTTAATACCATAATATACAAATGGATGTTTAAAAGGTTAACT
CGGGTGACACCTGCAGGGTTTTTAATGACAATAATTCTTGGAATCACAGGCTCTTCAGCT
CAATATATGATGGAAGCCAGATTTACATCTGTCAAGGAAATTTGTCTTTTTGGTCTTACT
GAAGTGTGTATGTGTGTGAAGTCACATTCAGGTTACACAACACAGTACATCCTCACTCTA
ATTCTGTTCTAAGTTCCTGTATTTATGATTATTCTGGATTCCTGGCTTACACAATAGTTG
GTGGTCTTTGTCTGCTTTTTGGCAAGTATTTGATTATTCATGCTGCCAGTGTTGTTAAGT
AAGATGTTTGTCTACGAACACCCTATTCATTCCAATAATCAAACACTGTCATTCATCTTG
TATGCCGAAGTAACATCCTGCGCGAAGTATGACTTTGAACCTTTATATTAATGAACCATT
TTGACTTCGTGCGCACTCTCATATCCAGACACCAATAATAGATAATAGAAAAGTCATGTT
AGAGGATTTCCCGCTTATCAGAACTATCAATGGATAGATGACCTACAGGTGTAGCACCTT
CATACAGGTGAATTGGTTACAGGTAAGGTTAAAGTCACACAGCGTGGCTTTATTGAAGAA
TGTCAGCGGCAGGTTGGTTGTGTTTTTTTAATGTCTGAATTCCCGTTTAGGCTATTAAGA
CAATGGTTTGAGTCCTCCGTTTAGAAAAGTGCTGCATCTGTTGGTTACTGGAAGAAACGA
CTGTCCACTGACATCTCAGTGTATACTTTGAAATGATTGTATTCTTACTTTATGTATGTA
TATTCTAGTCAATCATAATACAAAGCTGTTCATGTAATAATCAGTCGATACTTGCATCAT
TGCTTTTTATCTTTATGTGTTCAACATCCTTGTTAAACCAATAAAGAAAAACAAAGCAGT
CTCAAAAAAGA
>gnl|Apo_MPI_JGI_Genos_N|50919 cDNA; Alvinella pompejana; LEN=889
TTTTTTTTTTTTTTAGGCAGCACAACAATCAATGGTGTTTATTCTAATAAATAACTAAAT
TTAATACATGTTTACATAACAACATACTTCACCAGTCGCTGAATACCTAACGGCGAGCAC
AATTCGATAGCTTATGGTTGATGTTTGTTATCACTGACTGTTGACACACTAATACGTCTA
TAGTCACCTAGTACAAACCAGTAATCTAACACGTCACAGGATCGACTTGGCTCTAGTAAA
CTTTGTGAACATTTTCAGTGTCGACGCTTAAAAATGGTTAAAAATCTACTCCGTGAAGAA
GTATTCAACTACGGACTACGCCAGATAATTGCCCAATAAATATGAAAGGTGTAGCTTTAA
GGTTACAACAAACAACATCATTCGGTTTAGGTATCTGTATGCAGCACGGTTGTTTACTTG
GGAAGTTCATTGAAGATGTCATGTTCAATAAACCAAGTGCCACCGATTTTGCGCCATAGA
AGGCAGCCCTTATATCTGGCCACTGTTCTGCCGGAAGTGTCCAAACACTTAGTGAAGTCC
AGTGTATAGGCTGTATTCTCATTAAACTGCTCGAAGTATTGTAACTTCTCCAATTCCATG
GTTTTAACGGTAGAAGCAAGCTTCGACAAACTTGCCTTGATAGCTTGTTTGCCTACGATC
GGGTTCTCTCCGTCCTGGTAGATGATGGCTTTGTCGGTATAAGCAGAGACAAGGCCGTCC
ACGTCTCCTTTGTTGAACATCTTATACATTTCGTTGTTACGAGCTAATACTGCTTCGCGG
GCTGACATCGTTGGCTTCCTTCGTTAGATGTCTAACACTAAAGTTCAATCGGTCCTGTTT
ATTGGCTCACACACCTTCCCTCCTCTTCGACTCCGGGTCAGAAATCCCC
>gnl|Apo_MPI_JGI_Genos_N|50920 cDNA; Alvinella pompejana; LEN=2328
TTTTTTTTTTTTTTTTATTCGTGAAGATACATTTATTAGCAAAAACACCCAGGATACATT
TCACAAGACTCACGAACCTTCTACAGTCTGCATACATGTAAGGCATCCGGTCAAAGATCC
TTGCACACAAAGACTCCTAGATTGGTATCACTGAGCGGAATATTAGTTAACTCGAATTAA
ACACTGAGCACAAGCTAACATTTGTAAGACAACAAACACGTGTTCTGGATTAAGTTGATT
TGGTTAAGTCTGCATCAGGCGTAAAACAACAAATTAAAAGGCTTATCGTTAAATAACACA
GAATATCGATCTTACTGCTAGATGCATATATTTAAAGGATTTTATTTGAATCACAGGCAG
GCAGTTTAAAAGATACATACCTATCACAGAAAAATATCTTTGTAAATACCCACATTAATC
ATTTAAATGTTTTGCTATCAGGAAAAAGATATACAAACAACTCGACATAAAACAAAGCTG
CATATTGCCGATGTAAATCTAATGTGATTTACTGACTGGCAGGATTAAATGGAGTTTTAC
TAAAGATAAGCTGAAATGATGCTGATACAATCACTACCCGCCTAAATTGTTTAATTTACT
TGTTTAGATGCAGATAATTATAAGAAAGACAGGCTAATTTTAGCTTCTAACTAGTATACA
CTACCAAGCTGCACAAGAATAAATGCCTTCATGTTTGTATCAGTCGCAAAAACATCCTTC
ATTTAATATTACAAATATTTAATTTATTAAACTAGTATATTTATCCTACAGTCGAACATA
TGCTACCTAGTTGCTTTCTGATGTCTCTGATACAAGATATTTATTCTGTCGCTAGAATTT
TTTATTGATGAAGTTAATAAACATCTGTAGGGCGGGTCGTGGTTTGTCTGTTGGAACCAT
GTGACCTGAACCCTTGATTGTAACAAAACTAATATTTTCATATTTCTTTACGTAGCCAGC
AATTTGATCAGATCCATCCTTTGCTTGGTAGACCCAGGAAGTCCACGGCTTTAACAGCTT
CTGGCCTAGGGAATCAACAAACCACTCATCACCAAAGAAGTTGCAAGCCATATCTACATC
ACCATTATAGACCAGTATGTGATATTTCTCAGTGGATAGCAGCTGTTTATACTGGGCAGT
CATGTTCTCATAATCATGAACATACTGTGATCCAACAGGGCCACTGCAAATTTCCCATTC
TGGTAGCTCATCAGGAATGTGGATGGCATGTCGTACCTGCCTGTTGTTCATGTATGTTGT
CAGTGCTGTTGAATTGACGCAAGGTGGTACAACCTTCAGATTAGTGTATTTGCTGAGCAG
ATTTTGGGTGTTGTGCTTCCTGAAATTTTTCATTAGCCAAAGATCCGTCACCTTTATCAC
AGTTGTATTAGTATCTTCACTGCTCTTTAGATTAAGTTCAGGATGGTAACATTCAGCATA
CAAGTTGTAAATATTCAGACCAATCATCAAGCTGGAGACCTGAGCTACAGCAGCCTGGCA
TTTGGCATCCTGTGAATGTTCAAAGTCACAGTGGTCCACTCTGGTGCCCTTACAACAGTT
AGTGACAATGACATTCCACAGATCTTCACCATAAAGCCCATGGTAATATGCAAAGTATAC
AAGTGAATTGTCATTCATGGTAAAGCTAGAAAGTCCATTGCCAACAGCAAAACCCTTGAA
GTTGAATGCCTTGTCTTCTGAAACAAGCACAGACAATGTGGGTACATAAATCCCTCCATA
ACTTTCACCAGTGATGTAAAAGTCATTTGCTTTTAAATTAGGATACAATTGAAAGAAGTT
CTTCAATGCCACATAATTGTCCTTGGCCACCTGTTTATCACTGGTCTTGTACCGTTTGTC
AGAAGAATATGAGTAGCCAACACCAGCTGGTGATTCTAAGTACAACATGTTAGCTACCTT
ATTCCAGCTGTAAGGGTTTTGCTTCAATGTTATACCATCAGCAGACACAAGAAATGGACC
ATGTTCAGCCAGCAAGCCTTCCATTGAACTGCAGCCAGGACCACCATTGACCCATAACAC
CACAGGAGCCTTGGCTGGGTTGTTAGCTGACTCAATAAACCAGTAATGTAGACGTTTGGT
GCCAGTTGACTGCAGATAGCCAGAATAATGTTTGAAGTTTAGTTTCCATGACAACCCTGG
CAGATTAGTCACTATGTCTGCATTGGCTTCCACTGTTATCAGCATGGACAAGCAGAACAG
TATCACAAACTTCCACATTCTGATTTCAATAATGTTTAAATGATTATTGTAAAGTATGTC
AGTTCTTACAGAGGCAATGTCATCACATGACAGACATAAGCACACTGA
>gnl|Apo_MPI_JGI_Genos_N|50921 cDNA; Alvinella pompejana; LEN=1849
GCAGAGTACGCGGGGAGATAGTACCTTCATCATGCCAGCTGTTAAAGGTGATGGTATGCG
TGGCTTGGCCGTCTTCATATCAGATATAAGAAATTGTAAAAGTAAAGAGCAGGAAGTAAA
GAGAATCAACAAGGAATTGGCCAACATTCGATCAAAGTTTAAAGGAGATAAGACCCTTGA
TGGTTACCAGAAGAAGAAGTATGTCTGTAAGCTTCTCTTTATATTCCTTCTTGGTCATGA
CATTGACTTCGGGCACATGGAGGCAGTTAATCTGCTCAGCTCAAACAAATATACAGAGAA
GCAAATTGGTTATCTGTTTATCTCGGTGCTGGTTAGTGCCACCAGTGATCTGATGAAACT
TGTCATCATGTCCATCAAGAACGACCTGACGAGCCGCAACCCAGTGCACATCAACCTTGC
TCTCCAGTGTATTGCTAACATTGGAAGCCGTGAGATGGCAGAAGCATTTGGCAGTGATAT
ACCAAAGCTGCTCGTGTCTGGGGACACAATTGACAGCGTTAAGCAGAGTGCTGCCCTCTG
TCTACTGAAGCTGATTAGGTCTTCAGCTGACGTGATTAGTATGGGTGAATGGTCATCACG
TGTCATACACCTCCTTAATGACCAGCACATGGGTGTTGTCACTGCAGCTGTTAGTTTGAT
AGAGACATTAGCCAAGAAGAATCCAGAGGAGTACAAAGGCTGTGTGTCTTTAGCTGTGTC
CAGGCTGAGCAGGATCTTTACAGTATTATACACAGATCTTCAAGATTACACATACTACTT
TGTACCAGCACCCTGGCTGTCCGTGAAACTGCTAAGATTACTTCAGAATTATCCACCTCC
TGAAGATGCTCCAGTGAAAAATCGTCTCTCAGAATGCCTGGAGACAATCCTGAACAAAGC
TCAGGAACCTCCAAAGTCAAAGAAGGTTCAGCACTCCAATGCTCGTAATGCTGTTCTCTT
TGAGGCTATAAATCTCATCATCCATGCAGATTCAGAACCAAACCTCCTTGTACGTGCATG
TAACCAGCTTGGACAATTCCTTCAGCACAGAGAAACGAATCTTCGTTACTTGGCATTAGA
GAGCATGTGTTTGTTGGCCACTTCCGAATTCTCACATGAGGCAGTTAAAAAACACCAAGA
AACTGTTATTACTGCTCTGAAGACGGAACGCGATGTGTCGGTTCGCCAGCGTGCTGTGGA
CCTGCTATATGCCATGTGTGATAGATCCAATGCAGAAGAAATTGTGTCTGAAATGCTTTC
GTATTTAGAAACAGCTGATTATTCCATTAGAGAGGAAATGGTATTGAAAGTAGCCATCTT
AGCTGAGAAGTATGCTGTTGATTACACATGGTATGTGGACACCATCTTGAACCTGATCAG
AATAGCCGGTGATTATGTCAGTGAAGAGGTGTGGTACCGTGTTATCCAGATTGTAATTAA
CAGGGAAGACGTGCAAGGTTATGCGGCAAAAACAGTTTTCGAAGCTTTACAAGCACCGGC
TTGCCATGAGAACATGGTTAACGTGGGTGGTTATATTCTGGGTGAATTTGGCAACCTCAT
AGCAGGAGATCCACGGTCAAGCCCAGTTGTGCAGTTTCAACTGTTACATTCCAAGTTCCA
CCTGTGCAGTGTACCAACCCGTCAACTTCTGCTATCCACCTACATTAAATTTATCAACCT
GTTCCCTGAAATGAAACAACAAATTACTGAGGTTCTGCACAATGAGAACTCTGTACGCAA
TGCTGATGTAGAACTGCAGCAACGGGCAGTTGAGTACCTGCAATTAAGTAATGTGGCATC
AACAGATGTGTTGGCTACTGTTCTGGAAGAGATGCCTCCTTTCCCAGAA
>gnl|Apo_MPI_JGI_Genos_N|50922 cDNA; Alvinella pompejana; LEN=899
GCGCTCCGACCGTGACAGGTGTCCATCAGAATCAGGCCAAAAGCCATTATCGTTCTCGGC
CCGCGTCTGCGTGTCTGGCAGTCTCTGGTGTCCGTGCTGGTGTGTTTGTGCGCGCGCACG
CACGCGCGCGCGCGCGTGTGATCTTGTGTACGCTTGTGTCTTGATCGCTGCAAAGCCTTC
GACTTTCTAAGCCGCCGTTCTGTTACGGTCTCATCTCCTGAGGGTCACTCACTGTCTATT
GCTGGTGAAAGTCGCCGGTCAATTCGCATAATACTAATTACAAGATCAAAGCCGAGCTCA
GGAAGCCAGCGAGCCGCTTGCTTTAAAGCGGAATAGTCCTTATCCAAACAAGCAACCGAG
AGTCAGGTTTTCTCAACGCAGAATTTCATGGTCCACCGGCCAATTAATGAACATGGCAAC
CTGCCTAATTGGACATTCTCAAGGCCGGACGGAGCGGTAAGCAGTGCATTGATATCGTGT
CCTAAATCAAGCTTTAGAAGCGATTTTAGCGGACTTAATTGGGCAAATGTTTGCAAGTAA
TAACAACAGAAGTTGATACCGGATAATGTAGCCAATAGATTGTAAAGACTTGGTCTAATA
ATAACAGACAAGTTCAGTGTGAACTATATTTAATGAATGTAAATTCACTTCTCCAACGAA
ATATACTGTTTTTTGGATAAGGATAAATCTGAAATGATAATTACAGCAGGATTATAATTA
AAGGGGCCACCCTTCTACCGTATTTTCTCTTTCACTGGCAAAGAGCAGTTTTTTTTTAAT
TTGTTGTAGTTTAATGAGCTTTTGTTTGAATAGTTCTCCATACGCCATTAGTCTCTCTAG
CGGGGTTTCGCTGTAGTTTTTAAATGTCATCGCTTCCCNNNNNNNNNNNNNNNNNNNNC
>gnl|Apo_MPI_JGI_Genos_N|50923 cDNA; Alvinella pompejana; LEN=2032
CCGGACATCGCGAGCCAGACGCCCGTGCACCGATCTGGATCGGATCCGTCGCCAGGACGG
GCCTCTTGTCGGCGTAAACCGTTTCGGATACGATTTGACAGCCGCAGCAGACACACATAT
TCCTACCGTGGATTGGTATGTTCATGTCACGAACAGCTAAATGGAAATGAAATAAGCAAG
CCCAGTGCATTTTCCGGCAAAGCAAAGTCAGGTGTGATACCTACGTACACCGCCACAAAC
GACCAACAGGAATAGAATCTCTTATTTATTTATTTACTTACGCCCGACAAATACACCCAT
CCGACTGTCAGTCTCGTCCAGCTGTTCTCGGCAGTACATACACACAGCTGCACACACCTG
CAGACGACCATGTTGAGTATGCTTGCTACCTTACAGCCGGGCAATATATGGATGCCTTGG
ATCGACCATATAACCGAACGGAAGAATGATTTCGCATTAATGAAGGCCTGTCTTGTGGAA
CACAGTGGGTTAGTCTGCTGTGCCTCGAAAGGATTCCAGCCTACATCCAAGGAGATTCAG
GCGATTAACCACATCTTTATGGAAAAGCTGAACAACAACATTGTCACTGATCGACTGAGT
TTCACGGGGCGGACATTCATGCTCAAGTCGCTGTCCAGCACGCAAATCATTGCCTTCAGT
GGGTCAAAGTACGTCATCGTCTGCCGAACAAAGACCAAACACATCATTGCCCTCTGCGAT
TCCAAGGGCAAGTACTTGGCAGCTGCTGATTGGCTTGGCAAACTGTGTCAGAAGCTCATA
CAGAAGGGCTTCTGACCACGACTGAGGAGGAAGAATGGAGACCCGAGACAGGCTAGGGAC
AGGAGCAAGATGAGAGGGATTGAGGGGAATCGGACCAGAGAGAGGAGGGACGTGGTGAGG
AGGAGTACAGCGAAGGTCATGCTGGTGGAGGTGACTGTGATTAGACTGTGCCATTTACGT
CGTCGTGTGGACAAACAGATGTCAACAGTAGGTGATGTTGACGAGTCGTACCATGTACCA
CTGAGCTGACACCAGTAACGTCTGTTGTGTCCTGTTTGTGTCCGCGTCTCTTCTGTACTG
CATTCACTTTGTTGTGTCACTGTGATGCCGTGTGACAGGCAGTGCAAGCGCACTTGTGAA
TGTGTGTGCGTGTGAGTACACAGGTGTGTGCACATGCTGTACAGCATGTCTTCATCCGGT
TCAGATGTGGTATTTCTGCAACAAGAATGACATGTGCTGCCACCTGGCTGCTTGGCCTGG
AAAAGGACTTAACTATGCATCAGTGCATATCTGGGACAAAATGGCTTGGCATCTTTCTGT
CTATTTCTAGTCTGTCTTCATTCCAGTCTGCTTATGGAACAAAACAAAACACTCACACAT
GTGATACACATACAAACACACACACACATGCATGTGTGTCAGGCATTTTTTCAATTTGTC
CTACATCATAAAAAACCCAGTGTATTCTATTTTTCTAAAGGCTTGTTTTATAACAGTGTG
ATAAGTTTGCATGTGAAGATATTTTAAGAATATTTATGACATGACCAACATGCATTCATT
ATGTTTCATACAAAGATGCATTGTACCATTTCATACATATCGTACACACACATGAGCTCC
AGTTGTGCCTTGTTAAATATGTCTGCTTGGGTTGAATCTTCAGCATGATTAAGGTTGATT
TTACATTTTGTTTGTGATTTATTGAAACAAAGCAGCTAATCAGATCAATTACAAGAGTCA
GAATCAGTTAATTTATTGACATCAGATAATTTATTATAACGGTTTATTTCTTTTTCGTCA
TGTTCCATATCTTTTAATAAAACCAAACTGTGTGTGTCTGAAGGTTTTTAATATGTTTGA
AAGTATAATTATTATAATTGTTTTGCCCTTTTACAGTATGCATGCTGTGTGTGTGCGATA
TGAGGAGAACAGGCAATATGCTGAATCAGCAACAATTCAGTGATCTGTGTTTTAAATGTA
AATATGAGAGAGTGTGTGTGTGTCTCAGTGTGTGTGTGTGTGTGTGGCAGCA
>gnl|Apo_MPI_JGI_Genos_N|50924 cDNA; Alvinella pompejana; LEN=1634
CCAGCCATCGACTGGTGTCCATCATTCACACATTTGTCTCCATCAGGTACACAGTCATCA
ATGATGATGCTTTCTTTTAATTCCAGAAGAGATCCGTGTTTCTTGTGTTTCTTAACTGGC
TCCACTTCAACTATTCCACTTCCACTGCTAACAGTGGAATCATTTAACTCTGTACTGGAT
TTCTTTTTTTTCTTGTGTCTTTTAGGTATGTATTCAACACCTTCATTGACATCCCTGAAT
TGAACTTCTACAATGCTACATTCAGTATCAGGGTCACCATTCTCCTTGCTTGAGGTATCT
ATCACACTGTTCTCATTTATAACTGAATTATCAAAGTCCCTTTTGGATTTCTTCTTTTTC
TTGTGCTTTACTCTTGTTATCATCTCATCAGTTCCTTCTGCTGACACACCATTTTTCATT
TCAAAAGACTGATGCACTACTGCTTCTGAACTTGAGCAGAGACTGCTATCAACTGCATCT
GTATTAGCAGAAGACTGACCTTCTGTGTGACTGCTGCCAGCCAATTCACCATCTGCTATC
ACCACTCCATCCTTCTGATCTGCAGCCAAGGTATTTAACAGCTTGGAAGCATTTTCTGCC
ACCACAGCAGCAAATTCCGCTGTCATTGAAGTCCTGTGTTTGCTGGACTTCCTACTGCTT
GCTGACATGTCACTGGATGTTTCAACTACAGTAACATCAGTTTGATTCTGTCCAGGTGAC
TCAGGTGGCTTGAGCTCATCACTTGTACCTGAATGATGCTTTTTATATTTTTTTGTTACA
GTCTGCATGTTGCTCTCAATTGTATCTGTTTCCTCATCAGCAGCATGTTTCCTCTTTTTA
GCTTTCTTACTTTTTGAAAGCCTGCCCTTTGGCAGAGTCCCACGAATGAATATTAATCCA
TTCTGTCCAGTGACATCAGTAACTTGAAAGAGGAATTTCTCTCCAAGTGCAAGATTGAAG
CCATCCCGCTGACTCATATGGACATGATCAGGCTTAGATATTGAAGCATTGAAACTATTA
TGAACCAGACAACCTATATGCTGTTCTCCAACTTTGTTCACCACTCCTTGTAATATGCTG
CCAATTGTTGGCTTAAAGATGATTACATCAAACTTTATATTAATATGTATCTCAGGCATG
TCTTCATAGATAATTCCTCCAGTAGTAAGCACTTTGACGTTGTTATAGGCAATCAAAACT
CCTTCTTCACTATCAGAATACTGTGACATTTCATCATTTAGTGCATTCTTAACTCCTTCT
GACAGATTTCCTATGTACTTTGGTGAGAGACTGAGGTGCTTTGTGAGAGTTAACAGCTGG
AAGCAGGCATGTGGATCGTTAAGATAGCGTTTGGCCTCATGGAAAGTTGGCAAGTCCATA
ACTGCATCATAAGCATGCACTTAATATCGCTCGGAATAGTTACAACTGGTGAACGTTATG
GCACGAATACAATATCCTGCACCAATGAAGTCATACGTATATAAGTAAAATGTTTTATAA
AAACTCCACAATAACTGTTGTCATTAATAATACGCATAAGATAAAACACCGTAAAGATGA
TTCACAAACACCATGCGTATATATCTATAGTTCACCACTCCGTAGGTGGCGCCACTCCCC
CGCGTACTCTGCGT
>gnl|Apo_MPI_JGI_Genos_N|50925 cDNA; Alvinella pompejana; LEN=4453
ACAGACAGACAGACAGAGACTGGCCAAATATGTAGAAGAAGAGAACGCATGAAAGAACAG
AGAACAAAATGGGTAAGAATGAAGTGATCAGAAGGTCAGCATGGCACCGTTTTCCGAGTG
CTCGAAGCGTTCGCTCAAACATAAACAAATCACGTCTGACAAGAGTAGTGCTACGACATT
CGGCGAGTCCAGGGAACGAAGAAGGAAGTGAATTCAACCAAAAACAAGCTGCCAAGTCCT
ACAACAACCATTCTCCAGTTGTATTTACACATTGTAGAAAGGAAAACCAGCAACGAACTA
ACAAGTTTTAGATGTGTGTGTATATATATATATATAACAGAGCAACACGGATATCACAAA
AGAGTGTAAAGTGCATATCTAAATGGATAACTGATCGTAAAATAATTAATAATAATGACG
ATGATGATCAAGTGCTCTATGTAGAATTGGAGTCCCAGAGCACAAGCTATCTGGCACAGC
CTCCCAAACGCCATGCCAATGAAGAACAAGTCGGGTATTACGTCACACTCAGAGGNNNNN
NNNNNNNNNNNNNNNNNNNNNNNNNNNNNNNNNNNNNNNNNNNNAGCAGGCGAGAAGGTG
ACCTGTCAACCAGATTCAGAAACGAAATCGTACCAAAACCAGACGCACGCGCCCACTCTC
CCGAGACCCAGGCACACTGACTCACTTGGGCTACAGCAAGGCGATTGGCATGGAATATTG
AGATGAACACTGCTGTTACAGCTGAACACCGTCGACCTTTTCACGAAAAACATGAATGGT
TTTGGTGGAAAATAAACCTTCCTATCATGCCCATTCACACGTCATCGCACACACACGTTT
CTTGACGCATCGGTGCACACGCAAAGGCAAAATCAGTGGACAACGACAGATGCTTTCTAC
GGGGGGAAGCGATTCCAACTGACGTAATACTGCAGTTAAATACACAAATCAGTACATTTG
ACAGAGGGAGAAATAGCTGACAGACTGACGTCATGCACAGATCTACGACACGAAGACCGA
CGACGTCATTGAACAGCATCTATATCACAAGCTAACGTCGAGGAGGATGGTCGAGCTGGG
CAGACCTCTTCCCGATCCGTTCAGCCGACAATTGACACACGCATACACACAACAAAACGG
GCCTATACAAGAAGTGCAAGTCAGTGAGAAAGTAACTATTAGTCGCCAACGAAAACCACC
AGACATTTCTGTGGCCGTCGGGTCGACCTTGTTCTATTATTGTGATGTCACCTTGTCACA
GCCAGCCAGTCAGAGCGGGCAATAAATACATGAATCTGATGGTTGAATAGAATCGTCCAC
AGCCCCTGACGGATCTATTTACAAAACATTTCATGCAAGTTTCTTTTTAACTAGGTCAAA
TGTAAAGAGATTCCGCTCTGCTCTGAATAATAATAATTAACAAACTTGGAATAACTAGTT
TTACTAAAAATAATAAATCACCAAGTTAATTATATATATATATTTGTACACAGTGTACAG
CACGCAGCGTCTCATATACCATTGGCTACGGACATCACTGGTGAATATCCTTTAAAAAAC
ACACCCCACATTACCTAGACAGAACACTAATGCTTAACAACGTGCTGTTGTGCTTTCGAC
CACACACCAGTTGCTTTGGTTTGTTACAGAACAAAAAAACCCAGAAGACTAGCAGATAAA
ACTCCTTGTACTCGGCGAATATTTAGGATAGTGCTCTATTTGGTACCAGTTCTTCGATAT
ATATATATGTGTGTGTGTNNNNNNNNNNGAGGCGTTGAATTCAGATGCGGCGTACACGAA
CTAACTGGATGAAGATGAGGCTGATCTGTGTGAACTGTGTATGAGGTGTTCAAAAATCGG
GGAAGCTGGACAACGGCTGTACTACCTGCGTGGAGACACTGCATGGCGTTCATCCACACT
GTAATGGCAAAACCGAAAGCACAGTACAACACGCAGGACTTGAACAGAGACGCAGACAGC
TAAGGACACGCACACACGCACACGTGCGCGCACACGCGCAATCCCGTCCCGTCTTAGCGG
ACTGACTGACTCTGTTGCAAATGATAACTAAAATAACTGCTGGTTCACAATGCCTAGTTA
AAATGTTAAGAAAGCCAGCTCACTCTGCACTACGTTACAGATACAAATGAATCCAGAAAC
AAATGAAACAAAAAAGCCTTAACCTGTTTCCAGGAAGCAGCTGCACAGAGTATCCAAGTC
TTCTCAAACATTGGATAACATCGCTCATACAAGTCGGATTATTCCAACCAGTGATAAATT
AGGCCTTAAACACTTTCAGAACGGTTTTCCAGAAAGCTTAGCAGACAAGTCTAAGTATCA
AGTCATAATGACGTTTAGGCCTCAAAAAAACAATTGGGTAAAGATAGGCGATCTGTTTTC
ACAAGTAACTGACTGTACAAAAGGAGGCACATCTTGTACAGAGGCAGACTTCATGACAGA
ATGTGAACAGGCTGTGTGACATAGCTGGAATAATTTACAAGTCTCGAGTTATAGCATGTA
TTAAAATATAAACGCTGTCATGTGTGTGCGTGCGCGCATGTTTACACACACACGTGTGCA
TGCATACATGTATGCACGTATGTACAGATGCGTGCTTGTGTATAACACAGGCAGGCTCAA
GCTTGTAGTGACTGCTGTGGTCAGTTGTAGGTGCACCTGATGTACGACCATCTTCAGTCT
GATGTACGACGTTGGCACGAATCCAACCTCGCCATTGTTACGACGTACTCTAGTCCATCC
ATCACCCTGGTCCTTCTCCAGAACACTGAACTCTTCTCCTTCCTTCATCGGGATGGAGCC
ATCATTCGGAGCTTCAAAAGGATATATTGCAACACAAGAGCCTATAATGCTGAAGTCAAA
CTCATCATCATCTTCATCTTGGTCTTCAAAGCTATCCTCTTGGCTAATGTTATGATCAAC
TGTATCTGCTCGAGTCACTTGCTGTGGTGTTCCTGGGTTAGAGCTACGTGCTCCTGATGA
TATGCTGGCATCGGAGGAGCGTTTGCTTAGTGAGTTACCGAGACGGTTCTGTGCTGGATT
CAAATTACGATTGCCGACTTCAGCCAAATATCCTTCATATTTTTGTAATTCTCGTTGTAG
ATTGTCTATTTTCTGTGCATTTGGTTCCAACTGTTTTTCTATTGCCTGTGGATCTCCTAA
GTTTGGATTCTGTGTGTAAACATCACGCATCTTCAGCATGCCATCTCTTTCTGCAGTCTC
TTTGTTTATTTCCTGTTTTAACTGTTCTATCTTCTCATTCAGTTTCTTCCTTTGTTGGTT
TGGTGGCAGGTGACTGAAGTCTTCCTTTGCATCTTCAGTCTGCTTGGTTCCACTGAACAG
TCCTAGTAAACCACTTCTGTTCTTCTTTGATTTCGAACTGACCGTCTCTCCTTTACTTTT
CACCGTCTTTGGCGTCATTGACTGGTTCTGGTTGTCGGACACGTTTTCATTGCTCAGGTC
CTCGAACGGAATGTCACCAGGAGGTGTAAAGCCTGACTTATATCGTTCTATCACAGTTTT
TGCATCCTCAGCAGCACTTATTGACTCTGCAGCACTGACCATGCCATCTAAACAGGTATT
AATTATTGGTATTGTTCGTCGCTCTATGTCAGCTGATTGCTTTATGAATTTCTGCACTGT
GGTCACTCTCTTTTCTTCTAAACTTTGTAATTGACTGAATATTTGTGGCATAAGTTTCTG
ATAATGCTCTGACTGGAAGTTGTTCGTCTTCTGCAACTCTGATGCATACTCGTTTTTACA
TTGCTCACAATGCTGCTGCTTGGCATGCATCAGATTTTTGGCCTTTTCCACTTCAGCTCT
GGACAGATGTATATCGGCATCAGCCTTTCTGTAGTTCTCTTGTGCCTTTTCCGATTCTTT
AAATGCCTTTTCATATTGTTTCTTTGCCTTTTCATTCAGTTCTAACTGAAGCTTTAATGC
ATTCTGTTGTTTAGCACCATCATGCAAATACTTTCTTCGATCAGCTTTCAGTTCTGCAAT
AAGCGTCTGCAGTTCCTTAAAGATGCTTGCACTAAGGCACTCAGCTATACTCTCGTGTTG
ACCAGCAAGGTCATGGACTTCGTTCAGCATACGGTAAAACCCACGAACACATGTCAACTC
TTCATCGCTATCCGACTTCTTTGGCTTATAATTTTTTACCAATTTCTTCAATCTGGAAGC
ATACTCATTCTCTATGGCACACCTTTCCTTGATGAAGTGCGAGAATCGTTCACAGAATTC
TATCCCTTTCTGGGTGTGTGCTGATATATTGTCGAACTGATCCCATAACTCTATTCCCCA
ACTCATGACTCCTTCCTTCCAGACATTACCATCAAAACATAAAATATTTCAATAATATTG
TGAACTCTTGGTGAATTTACATCGAACAGTATCCAAAATGGAGCAGGTTCAACCCCGCGT
ACTCTGCGTTGAT
>gnl|Apo_MPI_JGI_Genos_N|50926 cDNA; Alvinella pompejana; LEN=4963
CAGTAAATGAATCATCACCGACCAGTGAAACACTTTCACATTTGCTTGAGCAGTCTGAGA
CGCCCAAAAGTCAGAAAATTGGACGTGTTGTTACTCCTGCAACCATAGACCTTTATAAAC
TTCTTGGCCTAAAATGTGATAAGAAGGTGATTGAGAACAGACCAAAAAGTGCAGACACAG
CAAGCACAACTCCAACTGGTTTTCTACCTAAACGTAACTGCAGTCCATCTTGGGCGAGCA
GTGGTACTCGCCGCTGTACATCTGCCATTAACCATACTAGAACACCAAAACAGCAAGATA
AGACAATTACAGAACAGACACCAAACATTCAAACACTACTACATCAACATCGAAATCGAG
TGCTTGACCTGAGTGATGGAGAAGAAGTACACTAGTGATGTATATACAATACCACCCCAT
CAGTCTCTCCTCATCTTATTTGGGATAGCTATGATGTGCAAGTATTTGTCTTTCTCACCT
TCTACATCTAGTTTATATATTATACAATTGGTATTTATTTGCTGTAATAATTCCAAGTAA
AACATTTGCTTTATGTCTGAAGAAGCATGTGTATAATCTACCCAGCCTTCGATACTGGAT
TCCAAATGTGTTCATATCAGTTTGCATTAAACATATGATAGTAAATTAAAATTGACACCT
GAATTGCTTGTGGTAATTACAAAGTGGGCTATATTACATCAGCAACTCATTATTTATGTG
ATACATATATATATGTGTGTGTGTGTGTGCTGTTGTTCACTGAAGACTTATCTTGACAAT
GCAGCAATGTCCCATTCATTAATGCATTTTTGTACTTTGACAAAACACTGCTCAGAAAAC
TCACACTTGACGTTTGCATGTATTATTAATGTATGAGCAAATGTGTGATCTTCTCATTCT
GCTCAATAATAATTTGATCCCACAATTTAAATGTCATTAGTGATATGAAGGTGGAGTTGC
TTTTAACTGACCATTTTATTGTGTTATATATCTAGCTGTGATAAAACAATCACTGAGTTA
TATTTCTAAGATATGTGTTAATTTACCAGCTTGTTTTAGCAGTTGTTAATCTCAGAAGGA
TCATATTGGTTTTCCTGACAAACAATTGTTGCCCGGTGTAGTATGGCGATAAGCCCAGTG
TTACATATCAAACATCTGCTTATGCAAATGATATCAGAATGAATTTACAGAAAAATTATT
GTTTTGGTGTAGACAACTGATTTTCCACTGTGTTCACTGCTATGTCATTCATAATTGATA
ATACAGTGTTTTGAAGCTAACATTATATCATAATTAGATATATGGTGTATATTTTAACAG
CATTTCATAAAAACATATATGTACTGTTTGTTTGTCTGTGGTCTTCTGTTATTCATAACA
AATTAGTGAAGTGTAGAGCATGTTGTCAATATTTTGTAAATCATAAACCCAAAGCCTTTC
ACATTTTGCAAGAACTGTCTGCATGGCACTGGTTTAAGTAAACACCAAAGTGCCAAGTTC
ACAGTTGATAAATGCATTGCCTTTTTTTAAATGTGGTCCAAATATGAAGCAGCTAAATTG
ATGTTGATCTGGAGTATTGTACATGTGGTGTGGCAATGTTTAACTTATGTCCAGGCTGTT
CCTCATAACCTGGCTCACTGCTTCTGCAGTAGTTTAATTGCTATTTAATTGTTGTCGATG
TTTTTCTTGGGTTTACATATCATGTTTAAACTTGATACGTTTATGCACTTTCCAGTTGCT
TTGAAGCTATATCAATACAGCACAGATTGCATTTCCATATTCTTTTGATTTTTTCCTCAT
AGGCATGGAATAAAGTCACATTATCGCTGCATATACTGTTCTATTTATTCATAATGAAAT
AGAGAATTCTTTTCATAACATATAACCTGTCTGTACACTTAAAACGTGGTACATAAATAT
ACAAAAGTCATTCAGTCATGTATACACAGTATACAGTGGAGTATGTTAAGCACGGTCAGT
AAACACACAACAATATTGAATAATAATAGAGTCCTACACAAGTTTCAGTAACAAGAAAGA
AAAGCACATAGAGACAGGACTGACAAACAAAACAGTGAACAGCTGAGGTGGCAAAACATG
ACGTAAGACATCAGGCTGCTGAAAATTCACATGGAACAGTTGCACTGCTGTCACATCACC
ACCCTAACAGACTTTAGGAAAAGGCTTATAGTTTGTCTGGGTGCTGCATATGATTGATTA
CTCAGTTGAGACACCAACAAGTCTGGTTTGTCACAATAAATAAAATAATAATCTACATGA
CAAAATACAGTAGATATAACAAACACAAAATAATAAGTTAAAACAACAAGAATGGAATCT
GGAAAATTTTGAGCTGCTGCAGTTTTTCTCAATTGTGCACTTCTTTCAGTCAAGATGAAC
TGTATTTGATACCTTAATGGGATTACCAAACAACTCAACAACTGATGCATCGAGAGTATT
GTCACATACAGTTAGCACATGAAAACCTGGCAGTGGTGATCAGTATGGCACAAGGAGAAG
CTATCCAGTTCAGTTCTGAAGTGACATGGCAGGTGCGGAAGTATGTGTAGGTCAATAAAA
CGTTGTTATCTTTGTTTTACTGACATAACCATCCAATAAATGACTAGCTGACACCAATCA
GCAGTGATATCTTCCAGAATATTGACCAAGCCACAACTTCAATACAGCAAAATGTCTCTT
GGGTGAGATGAATGATACATAAAAAATACCTTTATATATACATATATACATTTGTGATCA
CTCAGTCAACACAAACATTTGCCACCAGGTAGTCAACTTTCACACACAATGCAACAGCAA
CAAACATAAACATTTTACTAACTATTGCTTTTGCCACTTTCCAATCATAAAAGGCAACTT
CCTGATTTATCCAATTCCAGGCATAATATATGCAATATTGTCCAGATTCCTTGAATGTGT
CTTGTTCAAAGCTGTATGTAGTTCAGGAAGTTGATTTGTCAGACACATTATTGAAGCCAT
AGCACACAGTGATGAATCTAGAAGAACAGACAGACTTCCCTGTACTGCTATGGGGCCCTT
ATGGTCCTGTAATCTGTAGCCAATAGTTTGCAATGAATCACCTAATAATTTCAAATGAGC
TGCCACATCAATGGGGTTGCATGGGACACTGTCATCTGCCTTGTGCATGGTAACATGGCT
AGAATCTGTTGATGATTTCTCCTGAGTATGACTAGTTAACAACTGACCCAACAAGGATGA
TGATGATGATGAGGCTGCTGCCATTTGAGATGATGATGAAATTGCTACGTCTGGACTTTT
GGCTCTTGACAACTTTATGGGATGTTTTGCTTGTGGTTTTGAAACTGTCTTTGTTTTTCC
TGGCATTGAAGTGCCAGGCCTTTTGAACACACTGGGCACTTTGGAGGTGAACACCATATC
ATTGATGGTGTCTGTTGTACTGCCATTATTCAATTTCTTTATTTTATTCACACGCTGTCT
TGCCTTTCTTTTCCACATCATCTTCTCCTTTGCTGGTAAACATTGCCATATTTCACCAAG
TCTTTTACTGATTTGAGCAAAATCAATGCCTGGGTTCTCTGCAAGTACTTTTGTTCTATA
ATTATTGCTGAACATTGTGTATGCTGTTGGGCCACGTCGACGGAATCGCTTTTCTTTCAT
CTTTGTTGAACTACCAGATGCCTTTTTTTCTGATGAAGTTTTAAGTTTCATGGCCATGAC
TTCTGTGTTAGAGTATACATTTGTTGGCTGTGTTCCTGAACTATAACCTTCTTCATCGTT
CTCTTCCTTGATTGATTGTTGATCACTTCCTGTCTGTTCATGAATGCTTACTGAAACATC
TTCATGTTTTTTAATGTTTTTCTTCTTGGCAGATTTTGGCTCTTGTTTCCTGTCTAGGTC
AATCTCTAACTTACCCTCCTGAGTCAATAAATGGTCACTATTGCCAGAATATTTGACTTC
ACCATTGTCTAGGTTGTCACCAAAACTATCCTTCTTAACACCTGGCTTCTCACATTCAGA
TTTGATTTTCTTTGGCTTTTTCTTCTTCAGTTTCACTGTGACATGATCATTACTTTCTTC
TTTTATCTGAGATGGCCATATGGCAGGCTGGTCTTCATCAGATTTGAAGTCTGAATCATG
TTCTGGCTTTGACTCAACTGTACACACTGGCAACTTCAGACTTGGGTTGTCCTGTTCTTT
GTTAGGCTGACTCTGGATAGTTATGGGTTCAGTGCCATTTGCATGTTTATCTTTTACTGG
CTTAGGTATTTTCACTTTCTTTATCTTGGTTCGATTTTGCACTGCAATTGTATCTGGACC
AATCAACTGATCTTCAAATGACTGTTTAGGTTTTGGTGGTTTCAGTTTTGGTGGACTGTC
ATGTTTGACTACTGTAGGCATTGGGGTTGTTCCAGCTGAGGACATAACATTCTTCAGCTT
GGTTGGTTTTACTTTAGGCTGTTTATCAGTGGTATTGACCTGTTCAGGCTTCAAGTGAAC
TGGGGAGCTCAATGCACTGCTCAGTGACAAAGAACCTTGTGCTTTAATATCAGGAACTAC
CATTTGTTGTGTAAGGTCAGTCTTTAACTCAGCTGTGGCAATATCAGCAAGACTATCTAA
TCCAGACATTTGGACAACATCTGAAGCTTTTACTTTGTTCTTTTTTGTGACTGCCTTTGC
TGAATTGGATGAAGCTGTTCCTTTTGAAGGAGCTTTGAAAATCTTCTTCTCAAACACTTC
GTATTCTTCCATTTCAAGCAATTTGGCTGATTTCTTTCGAACTCTTTTGCTTTTTCCATC
AAGAACTGTATTCTGCTCTGATAATTCACACTCTTCTGTTTTGCTTAGTTTGGGCTCAAA
CAGTTCATCATCATCAGCTTTCCTCTTTGCCATTTTTTGTTGATTTTCCTACAAAATACC
ATTCGAAGCGAAGCTGAAACAAAGATGGCGGCGTAATCTCTGC
>gnl|Apo_MPI_JGI_Genos_N|50927 cDNA; Alvinella pompejana; LEN=1041
CCTTATACTGACTGCATTTTTTGTGTTGTTCTTCCGGCTTTCACAGATCTGAAACTCGAC
CTTGTCACCACATTTTGGGGCTGCTCCTTGGATGGACTTTGGACTGTATGGTATGGTTTG
CTTCGTACCATTCACATCATACATGATGATACCAGGATCTGAATCCTTGCCTTTATTTTT
TGGTTCCTTTTCAATTGTTCCTGTATACCTCTTGGGTAAAATTGTTTCTAAAACAATGGT
TCCCTTTGGCAAGAATGTAATACGTATGGCAGTATTACGTGTAGGTGAAGTTGGATCCTT
TGTGACAGTGAATTGCACTTCATCTTGAACTTTGACCTCCTTTTCCTGATTAATAATTTC
ACTGAATCGAAAAAACATGGATGCATCTCTCTCTACACAGCGAATGAAACCATAGCCATC
CTTTGATGTAGTGACAATACCAGTTTCCCTAACTTCTGATGAGATCTTAAATGTGTCTTC
TACAAGGGTAATGTTTGTGGCACGCTGTAGTTTATCTCTGCGATCTGTGGCGATATTGAA
TTCAACAAGGTCTCCTTGCTGTAAAGTGTACTCTCCCTTCTGATCCTTATCACCATAAGG
GATCTCAATTGGACCTTTCACAGTTTCATAAACAATTTTTCCTGCAAGTGGGTCACTCTG
TCGTCTTCCATGGGGTGATTTCAGTGTCTTGACTATCTTACCACGTCTCTTTTCTACAGC
CACATCATCAAAGATCACAGTACCTTCTGGAAGTTTCTTTATGTTTACTGCTACCCCCTT
ACCATTTCCAAGCTGTATGTTGAACTTGACATCATCTCCAAGCATCAGTTCTGTAATGTC
TCCCTGGTATTCACTGTAGTGAAAGAAGATCTCCTTGACCACATCAGCCCTCTCAATGAA
GCCATAGTTGTCCTTCATTGAGCAAACAACACCTTGTTTGGTCGATGTCACTGGCTTAAC
CTTTCGAGCGCGAACAGTTCCATTCCTTTTGTTTGTAGCAATGTAAAATGTGACATTGTC
ACCAATCTGTAGTTTGTTTCC
>gnl|Apo_MPI_JGI_Genos_N|50928 cDNA; Alvinella pompejana; LEN=2108
TCTTTTCTTATTTTTCTTCCACTTCTTTTTAACAAATTGTCGTCAGAACTAGAACGCCAT
TTGTATTTCAGTTAGACTATCCTCGGAAGAAGTCATCAAAATGTTGTACTTGGAAGACTA
CCTGGAGATGATAGAAAACCTGCCGATCGAGATGCGAGATCGTTTCACAGAAATCCGCGA
GATGGACCTACAGGTCCAAAATGCCATGGACAGCCTGGAGGAGAGGGTAAAAAATTTCTT
CAAGAAATGTGGTTCAACTCCAAATCTTAAGCAAGAATGGAAAGATGAACAGTTTTCGAA
AGTGAAAGAGGACTATAAAAGTGCCCTGGAAGATGCAGATGAGAAAGTTCAATTAGCAAA
CCAGATTTATGACTTGCTTGAACGACATTTAAGGAAGCTGGACCAAGAATTGTCTAAGTT
CAAAATGGAGCTTGAAGCTGACAATGCTGGAATCACAGAGATATTGGAGAAACGATCCTT
GGAACTTGATCAACAGCCAAGACATGTCAACAATCACAGAGCAGAAAAGAGAAAATACAT
GTCAGCATTCAGCAATCACATCAGTGACAAGAAGACATCGACAGAGAAGGTTTTGTCATC
ACTGGCAAATGAAGCTGCCAAAGAAACGCTAGCCACACACAGAACAAACAGCGCTACTTC
ATCACCATCTGCCTCAATGTTTGAATCACCAGCCAGCACAGCAACAAGAACGCCAGCACT
CAGCTATAATCTGGGTCATGTTGGTGCTGGCAGTAATGCAGCTATAGCTCAGGCTGCTTC
CAAGGCTATTGGTGCTACCCTAGAAATGCAGCATGGCAGGCGTACAGCCAGCCTTAAGGC
TAGCTATGAAGCTGTAACAAAGAATGCAGACTTGACCAAAGACTTGTTACTTGTCAGAGA
CGGGTCATCAGCAAGCACAACTCCTGCCACTGAACACGTGACTAAGTCATCAAGAAAGAA
AGGCAGTTCACAACAGAGTCAGACGCAGCAACTTCCTGTTGTGACAGAGCCTGTGGCCAC
TGAGGAGACGCCATCTGGTGGTAGTGTAGCCAGGATGGTTGATCCCAATGAACCGCGTTA
CTGTCTCTGTAATGAAGTGTCATATGGAGAAATGGTCGGCTGCGATAATGATGATTGCCC
CATTGAATGGTTTCATTATGGCTGTGTCGGTCTGACCCAGGCGCCGAAAGGCAAGTGGTA
CTGTCCCCAGTGCCGTGATGCCATGAAGAGAAGAGGCAGGAAGTGAATGTGATCGTCAGG
ATGTCAGTTTGGAGTCATTCTTCACTGCGTTCCTTACTTACCTTCCTGGCCAAGACGTGT
ACAGTGATTGAACATTCTAAGCTAAATACTCAGTTTTTTGTACCAGAACGAAACAACAGG
CATATTGAAGCAGCCTGACACAGTGAACGATTTCCATGTGATTGTCTGTCAGTCAGCTTG
TTCAATGTGATAACATCAGAGGTGCATGTGTGCGGTGTCTGTGACATGTCTGATGATGGG
TTGGTATTGGACTGTAGGTCACTCATCAGTCCATGTCTGCTGCCAGCTGCTTGCTTGCTG
TGAGTTCAGCTGTCACAGATGAGCCGTCTAGGTGTGTGGAACGTGGTTACTGCATTGTTT
CATGTGCACATAGCATACACACTTCATATTAACACCACCTCTATTGTGTATTCATCATTA
CTTCAAGCTGTTTGCACATGGTAATGATCTCAGAATTGTGTCGACACATTTGTCAATCAG
TTTCGTATCAGTGGCGATTAAGACGTCAGCAGTGCAGATTCCAGACCTCCATAAAATCAA
TGCTGTGTGCTGATCTGAGAAGCACCTAAACCCATTTTTAGCTATATGAGTCTACTGTAT
CTTGTATAATTTTACCTTCCGACTACTGTTGACAAATCGGTGATCAGCAAATTTCTTTAG
TTTAGCTAAGCGCAGTTAGTAAGCCGGTTGTGGTCGGGTATGGTTTCTGAGCAGGCGTCA
TTTGATATTCTGTTGTGTGCAGTGAATCAAAGAGGTCAGCTGATGGAAGCTGATCTACTG
TCCTGTTATATTGTCATACAGTGGCCATGGTGTATTTATTAAAGCCAGTTTTTGCAAATG
GAAAAAAA
>gnl|Apo_MPI_JGI_Genos_N|50929 cDNA; Alvinella pompejana; LEN=3674
ATAAAGCGCGTACTTGTTAAGTTTGACTTTGTGTATATATTTTTCTTTTCATATGAACGT
TTTTCTTCAAAATTTAGATTTGTATGTACTTTCATATGTTATCTATTTTATATTAATATC
AAGGTAAGCGTTTGTATAAAAATATATTTGTTTTATTTTGTTAAGGAACTGATATCACCA
AGTCGATAGTTTCGTCTTTTTGCTAGCTAAATTTAGTGTTCATTTAAAAATAACAAATAT
TTCAGTAGAAATCATTCACTGAATGGTAGGAAGGAATACGTTACCCTTGTAACATTAGAC
GCAAACAAATCCTGTTTTAAAATGTTAGATTAAAATTAATTCTATCAATATCATCTATAA
ATTCATTGGATCGTGTGCATATGAGAAGTGATAGTTCAAACCTAAGTGTCAACTGGTGGC
GCCATCTTAATTGAACAGCGCAAAGTACTCACCAGATGTCGCTTTGGTATGCTTCTGTTT
CAATGTATCGATATAGATTGTTTGTGTTATGTTAGTGAAAAGCTCATTCATGGCAGTTCA
TCGCCAATGAACGTTGTGTGCTTGTTGTGGATAAATATCCAACGGTAACTTTCGTAGATA
GATCATATGTAAAATGGGCCGCCCAAAGTCAGTGAGTACAGGTGCCAGCAGTGGGAGCAG
TGGTCTGAGTGGTACTATGACGAGTACAAAGGCCGACAAAACAGATGGAGTACCTGCTGA
TGTGAAGCTGAAGGAGATGTTAAAGGAGTTGTACAAGCTGATACATGATGTGCAGGAAGA
ACGATCAAGAGGAGAACACAATTTGACCAATATAACAAAAACACATGAACGCATGCAACA
GGAAGCTAAAGTTTCTCCATACTACAAGACCAAGTTAAAGGGTTTATACAACACTGCCAT
GCAGGATGCCGAAATGGAAGCAGAAATGCTAAAGAAAACACTTGACAAGATTGTGGAAAT
CAAATGTTTCAGGGAAACACACAATGGAGCACGACCAAAGCAGATCATGAGACGTGGAGT
GTTGATGAGCATGTTACAGCAGAATGCCTTGACCTTACCTCTATGGATAGGAAAACCTGG
AGAAAGACCCCCACCACTGTGTGGTGCTGTACCTGCTGAACCTAATTACATCGGTAAGCA
AGGCGACAAGGTGGCAGCACGTGTGAGGGGACAGGACGGTGAAGAGAACTGGATCCTGGC
AGAAATTGTCTCATACAATAGTAACACCAACAAATACGATGTGGATGATATTGACGCTGA
GGAGGGCAAAGAGAGGCATACTCTCAGCAGACGTAGAATTGTACCATTACCAATATGGAA
GGCTAATCCAGAGACTGATCCAGAAGCATTGTTCCAGAAGGACACATTGGTGCTGGCCCT
TTATCCTCAAACTACATGTTTTTACAGAGCACTTGTTGCAGAGCCACCATCAAAGCCATC
TGATGATTACTCTGTCCTGTTTGAAGACACTTCCTACCCTGAAGGTTACTCACCACCTCT
GGCTGTGGCTCAGAGATATGTCATAATGTGTAAGGAAGACAAGAAGAAATGAAAGCAACA
TCTTGGTTATGGGATTGTGTGTTATACAATGTCTATGTGTGTGATGTAATGTTCATGTTA
TAGTGTGTGAGATGTAGTGTATGTGTTATACAGTGTTTGTATGTGTGTATCAGACCATTA
CTGCTTTATATTACATTAATACAATTAGATGCAGTAAAGCACCACCATGTGGCAATGCCT
CACTGATGACCCTGTGCAGACAGACCAGTCTAGTGACAATCTAATGACAGTGTGTCGTGT
ATCACGGCAAGAAATCACAGACCCCCAACAGTGACCGTAATACTTTATCATCTTTTTAAT
ACCTGCAATCTTTGTAATCAGGGGAGTTCTTTGTGAAGGTTTTGTTCATTTATTTGAGGT
ATATATTGTCCAGCTGTATGGCAAGTCTATGCAGAAATGAAATGATTTTTATGGTTATTC
TGGAATTGTGTTGAAGGCAAGTGTTGTCCTCATAGTCAGTACTCATCTCTTATGGACAAG
AAAAAATTTAATTAAACCTTAAAGCATTAAAACGAATTTTGTTGAATCCTCCCAATTAAA
TTGCTCTCATGCAAGAGATTGGAACAAAGAAAGATTTGAAGTATGAGTTGACTGATGAAG
AGCATCATCCATCACAAGTCACATGGCAAAACTACCCAACTCTATTATACATACAAAATG
AGCACAGCATATTATCAGAAAAATATTCACCCTAACCAAACCAACTATCATTCACTTGGA
CAGAATGATTAGGTATCAGTGATTTGTCCTGGAAACTGACAGCTGGTTGTTGGATGATTG
GAATGCAAGCAATCAAATAGACAAAGGCTATTACTACTGTTTATTGTTGAATTTACACTA
CATGTTTAGTGTTTACATGTCATAAACATCACAGACACAACTGATACTGACTTCTTTATG
ATTCTGTGTTAGCTGCAGTCGTCTATGTCTTCTGTTTCATCTGGGGCACACTGGAAGTAT
AAACACTGGATTGTATTATGCTAACAGTACAACAGGTCAAGCACAGTACCATAGGTCAGA
CAGTACCATAGGTCAAATACAGTACAGTACATCACACAGTATCACAGCTAATGCAGTCAC
TTAAACATGCATAAATACAGTAGTTTACACAAGTCTCACACACCGTCACTTAAACAGGTC
AAACATACAGTCATACACATGGTCGCTTTAAAAGGTCACATGTGAAACTACTGTGATGTT
TCTGATGCTAGCTGCTTATGATTACACCATACCAGAGTCAATTTAACTGGTTGTGGTCTG
CGTTATGTACAGTTCAGCATGTTATACTCACAAAGTACTCAACAAAGCACACTTGTCCGT
CTTCAGTTTTAATCATGTACTGCATGGAAAGAAAGCCTCTTCTGTCCATTCTAATTGATA
TCCTTGTGGACAACATCAGAGCTTTAACTGATGGTTTGAGAAGTGACAACTTGTATCTGT
TTGTTTGGGTTTTCTCACACTGAAATGCTTCCATCATGTCTGACTCTTTTGGGAAATCTG
AATGATTACTTCCAGCATTCCCAAATGTTGACAGTCTAAAATATGGTTTGTCTGGTGACA
TAACGATTTGAAGGATTTCACTTGTCAAATCTAACTCACTGAATGCATCCTTAAGGCATT
CAGACTTCATTATAATTTTATTGACAACATTGGCACTGGTGAAGTTAAAGTCTAGTGTCT
CATCAGCATCTTGTGTTACTAGACTACACTCAGTGAGCACTCCATTCTCTTCTAAAAATA
GAAAGAGTGGACTACCATAACCAGCATAGCAGAGCTTCAAAGCTGTCGCTGCTCCTCCGG
CTGGATTGGCACCAAAAATATTCAAACAATCCAATAGCACTGTCAGATTGACTCTGAATG
TGGCTTGTTCCTGGCGGATTATAAAATCCTGGAATAGACTGGCTTGTAGGAAGGCATTTG
CCTGTATACATTTAGACTCCTCCACCGTCACCTTCAGACCATTACGGCTAGCAAATACTA
TGGCAGTCTCACTGAAGTGAACAGCTTTCAGTATGTTTGCCATTGTCCGAGCGTTATCAA
GTCTCGCCACCAGCACATAGCTGCTGTCTTCGTCTGAATCCTGAGTCGACAGTGACATTT
CACTTGAAAACAGC
>gnl|Apo_MPI_JGI_Genos_N|50930 cDNA; Alvinella pompejana; LEN=3050
CACACGTCTTCTGCTCTTCAGTTGGCATACTTCATTGACAGTGTAATAGAAGCAGCAACA
GGCATTGATCATGTCACAGCAGAGTGAAAGATCAACACAGAATTCCGTGGATGGAGAAAG
GAAATGGGTGCATCCAGGCTTACCATCCAAGTGTACTTATCATTTAGGTATTGATCCATC
AGCATCACCACACTCCTATAAGAAAAGAAATCCACAACCGAAAATTCTGCCCAATGTATT
GTACAAGATCGGAGAGAGTCCACTTATCAGGATAAACAATATTCCTAAGTCATTAGGCTT
GGAATGTGATGTGTTGGCAAAATGTGAACTCTTCAATGCTGGTGGCAGTGTCAAAGATAG
GATTGGTTTGAGAATGATAGAAGAAGCTGAGAATTTGGGAAAGCTCAAACCAGGAGATGT
ACTGATTGAACCTACTTCTGGTAATACAGGGATTGGCCTTGCACTAGCTGCAGCAGTGAA
GGGATACAAATGTATTATTGTGATGCCAGAAAAGATGAGCATGGAAAAGGTCAATATCTT
GAGAGCACTTGGAGCAGACATTGTTAGGACACCATCTAGCGCCAGCTTTGATTCACCTGA
ATCTCATATTGGTGTGGCTCATCGTCTGCATCAAGAGATACCAAATTCACACATCCTGGA
TCAGTACCGAAACCCCGGCAACCCATTGGCTCATTATGATGGTACTGCTGAGGAAATATT
GGAGGCTTGTGATGACCAAGTTGATATGCTGGTGTGTTGTACCGGCACTGGTGGCACAAT
TACTGGTTTATCAAGAAAAATTAAAGAGAAGTGTCCAAATTGTAAGATCATTGGAGTTGA
TCCATATGGTTCCATTTTGGCTCAACCAGAAGAAATGAATCAGACTGACATTGATTTTTA
TGAGGTTGAAGGTATTGGTTATGACTTCGTTCCAACCGTTCTTGATCGAAAGTTAGTTGA
CCGGTGGTACAAGTCGGTTGATAAGGATTCTTTTCACATGGCACGAAGAATTATCCGTGA
AGAGGGCATTCTGTGTGGTGGTAGCTCTGGTTCAGCCATGCATGTAGCCCTAAAAGCAGC
TAAGGATTTTGGCATGAAAAAGGGACAGAAAGTTGTGGTTATCTTGCCTGATTCAATAAG
GAACTACATGACAAAATTCCTCAATGATGACTGGATGGAAGAAAAAGGTTTCATACAACA
AGATCAGGAGAAAGCTGCAGAATTCTGGTGGGCTCCACTGAAGATCAGTGCCTTAAACCT
GAAAGCACCAGTAACTGTCCATCCTAATGTAACCATTCAAGAAACACTGACAGTACTAAA
CCAAAAAGGCATTGATCAGGTGCCTGTTATTGACGATTCTAGCACTGTGCAAGGCATGGT
AACAATTAGTCGTATCATGTCTGAACTTACCAGGGGCAGAGTGAAGGTCACAGATCCTGT
ATCCAAATTAACTTACACACAGTTTAGACAGGTGACCATGGACACAACCCTTGGACATTT
GTCTCGCCTACTTGCCATAGACCACTATGTGGTTGTTGTGCAAGACCAAAAGCAATATCA
AGCCAATGGCATGGAGACAACCAAGAAGATGATATTTGGCATTGCCACAGCTATAGATTT
GGTGAATTTCATCTCTAAAGTAGAGCCTTAAGTAACCAGCAGGCAGTAAGGAAAATGTCA
GCTACCTAAGTAATGCAAAAATGAAGTTATTTTTATAGCTGTTTATTGCAGCCACAGTGA
CAATCTTCTACAATTACTAACACATTCATATATCAGTATTTCAGGAGCATTAAAAAGAAT
GATATTATATCCTGCTTATACAATGTGTAAGATGTATCTAAGATTGCTCATCAAAGTGTA
GATTAATAATTGCTATCTTGTTATGGCTTGCATTTTTGAATATATATGATGATTTTTAAG
CTTCCTGTAGCATTATCCATGAGATATGAATGCAACATCATTTACCTGGAATTAAACCCC
AAAATGGTTTTAGTGATGGACAGAACAAGAACAAATTTGCTTGAATGTCTATGATTATAA
CTGATGGATGTCACATCGTTATTCAACATATTCAATAAGGTTATGGCATTAAATTGTTCC
CTTCATATATTGTGAGTTGGTCATGATGCAATGATGGAAGTGGTGTTTGAATTTTGATAT
TGTTGGTTTAGCTTTTAAGGGTTGTGGATTTTATCTCATTAATGATTATCTAGCTCGGAT
TCTGTAGTACACCTGCACAAGTATTGGTTGTAATTATTTACACTGCAGCAGAAGTGTTAA
TCACTATCTAACACTGCTATGTCTTATCAATACTGTATTGAGGGCTGATTTCCTGTTATT
AAACTTTCATTCTTACTATTATCCTCATCATAAATTCCTAGCACAGTCTATGAAGACTTC
TAGTAAACTGCTGCAAAATGAAGCCTGGTGATTACCGAGTCGGCTTCATCTTCCTGCAGG
TGTTATATTGTACATTCTTTATATTTCACATTATTTTATATTTCACTAAATCTTTCCATC
AGATTTTGACACATCCACGTTTGTTGTGCTTGCAAAAGAAACGCAGATCGTTGCCTTGAA
ATGCCTTAACATTATTAGTCCTGCTTCTATTTGAAACTTAACAACAAATGTAATATCTAT
TTCTTGAAGTGCTAGCATTCTACTTCTAGAAAGCCATGAAAGAGATTATGATATTCATGT
TGCTATTATCACTTGTGGGATCACACAGATGTCATTATTCTGCTCATGTTACATTCATAA
CTTTTCAATCATTAACTTCACACACGTACCCCGATGTGAGTCAGACAGAAGTCTCGTCTA
CACTTTACTTAGTTACATATCGTATCTGAGATAAGGGCGTAACATGGGCTATAAACGCAC
AATGATTGTATCACCTGTACTGTTACGTAATTACATGTCAGAAATAAATGATAAAAAGTC
ATCATTTTCTGGTGTTTTATTAATATCAGCACCCTCTTGAAATAACATACTGCACAGCTG
AACACAAACATGTGTACATACGAGTAGAAATCTGTGCATGAGAATATCAG
>gnl|Apo_MPI_JGI_Genos_N|50931 cDNA; Alvinella pompejana; LEN=1849
ANCAACGCAGAGTACGCGGGGATATTCAGTATTCTTGTTTTTCGTGTTATTCAGAGCTCT
GAGCAAGATTTCAAGGCACCATGGCACCATCAGCCAAGACTTTCCCTGCACCAACGATTC
CAGACACACCCTCAAAGGCCATCAACGACATGCTGCAGGCAAAATGCAGCAAGACCTTTG
ACAATGTATTCAAGTATGGTGCCGCCCTGTTCGTGTGCTTTTCCTTCACGGCAATTGCCA
AGATCTATCAGATGCTGCATCACGACCTGAGACCATCGCACACCAAGTGGATGGCTTCGT
GTGCAATCTTTGGTGTCGCTGCCATAATTGGAGCCACATTGTCCTACTACGTAATGCTGT
CTGCCAGCATGCTATTGGATTTCGTCATGTATTATGCTTGCTTCGTCTTGGGTCTTGCCG
GTGTTGGTCTTGGCATTGCTGGTGCCATCTTCTTCGATAAGAGCGGCGCCAGTCAGAACC
CGGGCTTTGAACCCCAGACGAAGGGCTCCACCCAGAACAAGGCTGAATAGGATTGACGAG
CAGATACACCTTTTGCCAAATGCACAGAAGCACCTTTCCAAACAAGCCCACCAGCCAAGC
ATTGTTAAGTTTCAAGCACTTTTTTATCAAGTGCATGATCTGCTGACCATAACAGAAGCC
TGCATATATTTGAGATGTGTTCATATCACAGTTAACTTTGTATAGATGGCTTCCGTGTGT
TTCTACTGCATATCGATGAGTAGGATCCTTCGTACACTTTGAACGCTTTCTTTCTTGTGC
GGATTGTGATGTCATTGTATCTTCCAATGTGCACACCATTAGATCTACCATCATCAGCCA
TGATCAGAAAGCCGAAACGGAGGCAGGAGAATGTTCAAGAGGCAGTCAGATGACACGCTT
GACGACGGCTGAAGATTTTCACTCTTCGTTGGAATGCCAGCACAGATTGGCTTGAGATGA
AATGATTTGTAATAACACCTTCAGATGCATACAGGAGTCTCGTGTTAGAAGTTCTGTCAC
AAGCATTATAAGTGGCATGATATCAGCAGTGCTTTGGTGACAGAAACAATTCTCTGAACT
GTTTTGCTTTAAAAGTTTAAGAAGTTTTCAGTTGTTCTGTTCTGCTGACATTTGCCATAA
GAATTAACCAAGCCTTTTTATGCGTGTGGTTGTACAAGCTCTGAAGTATGATTCTTGTGT
AACTTGTAAAATTGGACAAATTTAACAGTGCACACTTGCAGAATGTTCACAAAGTGACGT
GTCTCCAACTTTTTAACAAGTAACAACTTTGGTATAATATACATTTCTTTGCGTATTAAT
ATTTATTCAACTACTTACTAGGAATATTATATTTTGGGAACAGCTGCTGTAAGAGATAAA
CCTTTAATAATGGGTTTCACCTGTTTATATACAATTTAAAAGTGAATTCAAGCTAGACAC
ATTCCTGAACAGGGAACATTTGTTATTCTGTTTACACTTTTAGTTATGTTGCAAGTTTTT
TACATAACCCGGGTTCTGTAACATACAAATAAATAATGAAAAACTATCTTGTTAACATTT
TGAAAAATGCCGAAAACATAATTAAATTGTTTTATTGCATAGTCGAGATGCAATTATTTC
AGATCTGAAATGTATAATTAAAGAACAGTGAACTCATTACCTTACAGAAGTCGTCAACTC
TGATGCTACCTGCCATCCCATTTATAGTTGTACATTGACATACAAAATTATTCCTGCTAA
CTCAATCTGATGATGTGTGCATATGGAAATGATAAATGCAATTCAATTAACTGTGTCAGT
AATGTATAATCATGAATTAACAAAGACTGATGACAAAAAAAAAAAAAAA
>gnl|Apo_MPI_JGI_Genos_N|50932 cDNA; Alvinella pompejana; LEN=1435
TTTTTTTTTTTTTTTTTCGCATTAACTGAAGCCAGAAATAATTGGGAATTTCCAGCTGGT
TTTATTAATGAAGTGCGAAGCACAGAAAAAACGTCTACAGCTCATAGCAAATACACAGAG
TACATTCTGATGGAACCAAGGTAACTACAGAAGTGGCTGGTCTGAGAGGATGGGACCAGT
ATCAACAATAAATTTCACATGCCAGTCTTCTTTAATGCAGCTCTCTAAGGTTGTGGTGAC
TAAATTGAGAGCAGCAAAAGTTACAATAACTGATCAACAGATAACCAACTCTTTCATCGA
TACAAATAATCAAGATAATGGAGCTAGTCTTGTTCAAATTATACTGAACATTAGAAACTG
GAAATTACATTCATAAAATCATGTAGAGAACAAATGCCACATGTACATTGTTACACTTCA
CTGCATGCACATGATACAAACATAAGATCCTAACATTAAATCATACATGATTAAGCATAA
TTATCTTCCTCCTCCTCCTCATCATCATCAATCATCATCATCACTGCTGTTAGGAGCAGC
AGAAAACTGGACTCTGTGATTAGGATTAAATAGCACCTGTCTCTCCACTACTGCTTTTTC
ATCATCATCATCATCCTCATCTTGTTCATCATCACTGGGTGGCAGCATATCATCTGGTAT
CATTGCATCTTTCTGTGTGTTTTTTGTGTCATCCTTAAACTCTTCAGGCCACAGGGACTC
GCTCTTTATGTATTTGATTTGTTCCTTGTAAAGTATGTGCCTAATTTCTGCTTTCACCTT
GTCACCTTCCTCTATTGGATCAACAATCAGATAGTCTCCTCGTTTGATCCAAATATTCTT
CCTAAATTTTGTTGGCATGCTGACAAGGAATGTTTCACCTTGTGGTGAAACAACCTCATG
CAGATTATTACCACGACCACCAACAACCTTCACAATCTGCTGATTGGATGTTGGCAGAAT
GAAGTCATTCATCACCTCATTGGTGACATGCTTCCTTTTAGTTGCTTTTGACATATTCCA
CCAAAGAATCAAAGCTGAATATCTCAACCAGCTAAAAGTGCCAATGAGGTTATTTTAAAG
TAGCAATTTTTTAATCCACCTAAAACTCTGATGCACCCAGGCTTCCACCTACTCCACTTG
TAGTCAATCAACTCTGGGTTAGGCTTGTTAAATCGGGATGTAGTCAGAATATGAGTTTTG
GAATTAAATATTATACAAGCATGAAATGAATGACAACAGAAGGAGCCATGGTTGTAACAG
CTTTTGTTGGTAAGTGATGTATGATTCTCTCTTCCCAAATATCTGCTTAGGTTGGTTGGA
TGTACCTCGTTATTCATTTAAAAACTGAAGAACAACTGATACACGCTACTGCGCCACACA
ACACATGTATGTCATATAAAATGGGAAATCTAACTCCCGCGTACTCTGCGTTGGA
>gnl|Apo_MPI_JGI_Genos_N|50933 cDNA; Alvinella pompejana; LEN=1815
TCGCCGCCAACGAGAGTTCCAATAATAGATTTAAGTTGATCTTTGTTGTGCTTACTTGCT
GGTTTGTCTTTACAGAGTAATGGAAACTTCAGAGAACAGTAACGACGCCAGTCTGAGTGA
CTCGTTTTTGCACGGACAGACTCATTATGTTGTGGAAGGGCAAGAGGAAGATAACATCAA
AGATGAGTCTGATCTGCCAGATAATGAGCCTCTTCGAGAACAGGACCGTTTTCTGCCAAT
TGCTAATGTGGCTAAAATAATGAAGAAATCTATTCCAGCAACAGGCAAGATTGCTAAAGA
TGCAAAAGAATGTGTTCAGGAGTGTGTGTCTGAGTTTATCAGTTTTATTACTAGCGAAGC
AAGTGATCGTTGTCACCAAGAAAAACGGAAGACTATCAATGGAGAAGATATCTTATATGC
CATGTCAACACTAGGGTTTGACAATTATGTTGAACCACTGAAGGTCTATTTACAAAAATA
CAGAGAGTCAACAAAAGGAGACAAAATGAATGTTGATTCTATGGTTGAAGAACTTTCATC
AGAAGACACATTCAATGCTGGAACACTTACTACAGGCATACTGACAACAACAGATCAATC
AGGTCAACAAAATGTTATCTATGCACCAACATATTCAACACAGATCTCACAGCAGCAAAT
TGGTTACACCTAAGAGAGATCACCAAGTATGTTTGTGAGATGATCATCTGTCAGATTCAT
CAAGCTTACCATCAGCTGCACATCAGGGACATTGTATAAAGAGATTCATATGCTGTTTCA
TTATATAACTGTGGGTCTGTAGGTGTCCTATTTTACCTGGAGTTTTCTGCCTACATGCAT
GATGAGCTCATTGCAATCCAAAAAAATTTATTTACACAAGTTCATTCAAAACGTCTACTG
TTATGCCCCTTCATATATATATATATATTTGGATCCATTTGTGTAAACTAGCAGATGTTC
ATTATTGTGGTACTTTGTTATGAATATGTTCAGAATGAACATAGATCTGAATTTAACACC
TGTCCTGAAATACTATCAAAGAAAGTCCTAATACAATTGAACACATTGGCTATGTGTTAA
GTATTAAGTGTGCTATTGAAACTTGGAGTAATTCATGAAAACTTTGTGTCAGAGAGACAA
GTTGATAAATAACAGTTTGTTCCAGATTAGTTCAAAGACTGTGGCACTGGTTTCTGCTGT
GGGTGTTTATTAGTGTATGGGTTGTGTGTTGTCAGTGAACACATGCTTCTGTTGCACTTT
TTGTCAGCTCATAATAAGGTCTTCAATTTCTACCCCTCTATGTATAAAGCTTCAAATTAG
CAGTGTTGATAGATGACATCTGCATCCATATAAATGTAATTATCTTCTGTTCCAAGGTAC
TTCAGTGACTGATATGAATTGTTTTTCTTTCCAGTGATTTGCAGTTTGCATTTGGTAGTA
GAAAATAGGGGGGGTCAGGTTTAATATAACTTATTATGATGCCATAGAAGATATCAGGTT
TTGTATCTTTATTATTTTAATGTTGGTATGTTTTTGTGTAGTTCTGTCAAAACTGTTTAG
ATTGTTTAGGTTTTATTTAGATTTCCTGCATCAAAACTGTTTGTCACATAGCTTCAGATA
ATATGTGTATTTTTGTATGATTGAGATGGATTATAAAATGTATTGGTTTAACTATTTTGT
TTGTCTCTCTCTCTCTCTCTTTCTCTGTCTACACATACACATGCATCTGTGATGAATAAA
CTTGTCATTATTAATTTCCTTTTAATTTCAATTAAATAAAACTGGTTCAGAATTACTCGA
AAAAAAAAAAAAAAA
>gnl|Apo_MPI_JGI_Genos_N|50934 cDNA; Alvinella pompejana; LEN=4183
AACGCAGAGTACGCGGGGAAACCCAGCCTAGTTTTGCTGTAGCGTGGAGCAACTTGGGCT
GTGTGTTTAATGCCCAAGGTGAGATATGGCTGGCTATTCACCATTTTGAGAAGGCTGTGG
CACTTGACCCAAACTTCTTGGATGCATACATCAATCTTGGAAATGTGCTCAAAGAAGCAA
GAATATTTGATAGAGCTGTTGCAGCCTACTTGAGAGCCCTCAACCTAAGTCCAAATCATG
CTGTGGTACATGGGAATCTTGCTTGTGTTTACTATGAGCAAGGCTTGATTGATTTGGCAA
TTGACACTTACCGGAGGGCAATCGAGTTACAGCCCAACTTCCCTGATGCATACTGTAATC
TTGCCAATGCACTGAAGGAGAAGGGCCAGGTTGCAGAAGCAGAAGAATGTTATGACACAG
CTTTGGCACTGTGTCCAACACATGCAGACTCCCTGAACAATCTGGCTAACATTAAAAGGG
AGCAGGGATTCACTGAAGAAGCTGTCCAGTTGTACACCAAAGCTCTAGAGATCTATCCCG
AGTTTGCTGTTGCCCACTCCAACCTGGCTAGTGTTCTCCAACAACAGGGAAAGCTGCATG
AAGCACTGATGCATTACAAGGAGGCCATTAGCATTTCACCAACATTTGCTGATGCCTACT
CCAACATGGGCAACACCTTGAAGGAAATGCAGGATGTTCAGGGTGCCCAGCAGTGCTATA
CAAGGGCAATCCAGATCAACCCAGCTTTTGCTGATGCCCACAGTAACTTGGCTTCCATTC
ATAAAGATTCTGGAAACATCCCAGAGGCAATATCCTCATACAGGACAGCACTGAAGCTTA
AACCTGACTTCCCTGATGCCTACTGTAATCTGGCCCACTGTCTGCAGATTGTTTGTGACT
GGAGTGATTATGATGCCCGCATGAAGAAGCTGGTACAGATCGTACAGGATCAGCTGGATA
AGAACCGCCTGCCCTCAGTGCATCCACACCACAGCATGCTTTATCCTCTGACCCACCCAC
AGCGCAAAGGAATTGCAGCACGACATGCAGCACTGTGCTTAGAAAAGATAAATGTGCTTC
ACAAACCACCCTACACCCATCCAAAAGACCTGAAGGCTAGCAATGGACGTCTGAGGATTG
GTTATGTAAGCTCTGACTTTGGCAACCACCCAACATCTCATTTGATGCAGAGTATTCCTG
GCATGCATAACAGAGATGTAGTGGAGATCTTCTGCTATTCACTCAGTGCTGATGATGGCA
CCACTTTCAGAAGCAAAATAGCCAGAGAAGCTGAACACTTTGTTGATTTGAGCCAGATTC
CTTGCAATGGTAAAGCCGCAGACCGCATTCATGCTGATGGTATCCACATTCTTGTAAACA
TGAATGGCTACACTAAAGGTGCCAGGAATGAAATCTTTGCACTGAGACCTGCTCCAATTC
AGGTGATGTGGTTAGGCTATCCTGGCACGAGTGGTGCAACGTTTATGGATTACATAATGA
CTGATGCAGTCACCTCTCCCATTGAGGTGGCCCATCAGTATACAGAAAAGTTGGCATACA
TGCCAAAGACTTTCTTTATTGGAGATCACCAGCAGATGTTCCCACACATGCTGCAAAAAG
TGCTTATCACTACAAGGGACAGCCCAAACCCAGACAAAGACACCGTCATGCTCCTCAATG
GTTATAAACTGGATGCACTTCTAGAAAATTCTGTTGTACGGGAGATTCCCAACTCCACTG
AGAATGGTCAGACAGATGGTGCTAGTGTAACCAAGGTCATAGAACTACCAAGCCTCCAGC
CCATCACTAACATGGTGAAGACAGGCCAACAGCAGTGTGTTATCAACAATGTTGTCATAC
AGAATGGAATTACAACCAACCAGAACAACAGCAAGTCTGCTACTGGTGAAGAAATCACCA
CCCCCATAATTCTTAGCTGTCGCATGCAGTATGGACTGCCAGATGATGGCATCGTCTATT
GCAACTTCAACCAGCTGTACAAGATTGATCCAAACACTCTTGAGATGTGGGTTAACATCC
TAAAAGCAGTGCCAAACAGTTACCTCTGGCTGCTCCGGTTCCCTGCTGTTGGTGAACCGA
ATGCTCTCCAGTATGCTAGTAGTCTTGGCCTCCCAGCAGGTCGCATCATCTTCTCACCTG
TTGCTCCTAAGGAAGAGCATGTGCGTAGAGGCCAGTTAGCTGATATATGCTTGGACACAC
CACTGTGCAATGGTCATACCACTGGTATGGATGTACTCTGGGCTGGTACGCCAATGGTCA
CTATGCCAATGGAGACTCTAGCAAGTCGTATAGCATCATCTCAACTTCTCTGCCTTGGCC
TGCCAGAACTTGTTGCTAAAGATGCTGAAGATTACCAGAGAATTGCAATTAAACTAGGCA
CCGATCCTGAATACTTGAGAAAGATCCGTGAACGTGTCTGGAGGAACAGAACAACAAGCC
CACTGTTTAATGTGAAAACATATGCAAGGGATATGGAAAAAGTTTTCAAGCAAATGTGGA
AAAGATATGAAGCAGGAAAGCCAGTAGATCACATCATTGATACACAAGAGTAATATGATC
ACAGCACCTGGATTATCTTTCATGTTTTTGTCAACCATGCCCATATTGTATATTCTCTCA
AACTCAATTTAGTATTACATCTTGTAAGTTGAATGTGTGTATGTGTTGCTACATACCAAT
ATAAGCTATGTAGTGTTATTCACGTGTATAGCTTTGTATTAAATCATTTGGTATTCACAG
ATCCTGTCTCCATACAAATTCTTCACACTTTAACCATTGATTTATATATATACATGTACA
GTCACTTTGGGCTGATTGTCACTGAATGCTTCCAGTTGTGTATCCAGTCTTTAATCATAT
CATCATCATTACTATTAAGACATCTGCTAAGTACCCATAAGCATAGTAGGCAGAGGTGTG
GCAGAGATGCAAGGTGAAATCTTCTTGTAAATATTCATGCATTTTAGGATTTGTCTGGGG
ATTTGTATATTCAGTTTGTGTTCTTTCTTTGAAGTCGCCCTTAAGGCATTGAAAGAATCC
TGATCTGATTTTGAATGTTTGCTGACTGAGCCACTTTGACATTTCTATGTAGAGAAGAAA
CTTCCTTGATGGCTTGTGTGTTTGTGTGTCATTTGGTAGCAGACTACTGAGCTAGTGCTT
GAAGCTATCCATGCATTATATTTAAGTTGGTATTTATTATACTTGTCTGAGTGATATGGA
CCCAAGGTGTAACTACTGCTAGCCTTAAACGAATGCATGCTGTGTCACCAAGTCACCAAT
TCCAAATGTAACACAAATGCCATATCTATTCTTGGTTATGTTTGATCACCCTACAGCAAC
CTGTCAATATGTGATTTCCAGGTGTTGGCTTTCAAGGCTTTTATGCATATACTTAAGGAA
ACTAGGAAACGTATCATTGAACAACCTCTTTTGTTAATTGTTTTCCTTGTTGGATGACCA
CATGGGAGTTTTTATTGATCCATAATCCAGAACTGTTGATTCTTGTGCAGGGGATGATCA
CCTGTTTTTAGGTAGACCTTTTAAATGTCGGTAAATGCTGTTTTTGAAAAGTCTGATTAT
TTGTTGTAAAGGTGATTTTCTGTCAGGTTTGCATTAAAAGATGTACCATTTTGTCATGTT
ATTCTTTGTTTCAAATCTTTGTCAGTTTGGGTTAAAAAGAAATACTGGATGCTTTTGTTC
AGTTATTATCTCCAAATATATTTATTTATGTAACATCTCTATAAGCATTTTCAAAGGTAA
AATTGATTTATTTATGTTTGGGTAGTAACTATAACCTTAGTGTTTGGTGTACCACAATAT
TACAATAAAGCTTGCTAAGTTCTGCCTGTTATCTTCGTGCCTGTATATGCGTGTGCATGT
CGAATGATATAGCTTGATTAAACCTGCCAATTGGGAATTATTACTAATAGTACAAGTGGT
GGGAAATATTTCTATACTGAAGTCGCCTTTTTGAAAGTAGCATCCAAGTTCTGCAGTATG
CTCATCTAAGAAAATAAAGGAACTGTTGCAATTACCATTGTGGAAATGTGAAGTGAATGA
ATGTGATATACAATTGCAGTGCAATCCTGCTACAGTAAACTAAATTACAATGAATTGTTT
ACAGTACAAGGATATCACTGTCCTACCAAACCATATCTATCTC
>gnl|Apo_MPI_JGI_Genos_N|50935 cDNA; Alvinella pompejana; LEN=1820
AGCCACAGGGTCGGGAGTTCGATGTCGACAAAGCTTGGCTTATTGTAAATTATAAGACAG
CCACTGGAAGATCAGCTGGACGATTTTGGACAGTTATACGATACTGCTAACGAAGTTAGT
CAGAAACAAACCTGTGAGGCTACTTGTGGCTAGCCTCAAAACAAGGTTTGACAGCCAAGC
ATGGCTTCCAGAACTAAACATGATAAGGGTGCCAGGAGAGATGAAAAATCACCGGAGCAC
TTCCTTGATGCCCTCACAAAAGAGGAAAAGGAAGCTCAGCTCAACAAGAAAATGGAGGAG
ATACGTAAAAGAAATGAAGAGCGCCAGCGCAGACATGCTGAGATAGAGGCTGATCGTAAA
GCTGCCGAACAGATGGGACGTGCTGTGTCCCTCAAACCAACAAGCCCTGAAGTCGGAGGT
CTGATGAACCGAGCAAAAGGCTCCAACACTGACCAGCTTCAGGAATATCCAGAAGGTGGC
AGTAAGATGAGGGCCGAGAAACATAAATCAGATGGCAGATCCAAGCCAAACCAGACCAAT
GGTAGGTCAAGACCAGCCTCATTCAAGGCTGAGGCTAGAACAAGGTCTGAGAACGCTGCC
AATGACTACAGGGCAAATGCCGACCAGGGCAAAGACATAAAGTCCAAGAAGGCTGATACA
GCCAGCAATGCTGAAAATAATGTATTTTCAAACAGAAAGAAGCAGAATGATGAGCAGAAT
AAACCCACAGCTATGAAGGGTGTTAAAGAAAAGGAAACACCTCGTAATAGAAGTGTTGGA
CGAGGCAAACATCTTACACAGATGTCACAACAGAAACTGAAAGCCGAGGAATATGAAAAA
TCAAAGAGAGAAGCCACAGCAGATGCACTGAAAGCTCCCCCTCCTGACCCTGGCTATAAG
TTCCTGGCAGATCCAAGAAGAGAAAAGTCTCTCCCAGAACCTAGAGGAGAGACAACACGC
AGGCACCCACGGAACTTTGGGGGAACAAGCTTTGAAAGTGTAAAAAACAAGATCAAAGCT
GAAAAAGAAAAACATGGTCGGTTTCGAGATGGTCCACCACAGAGTGAGATGGACATGACA
TTACAAATGACTGGACGAGAGAGACGTGAGTATGCTCAGTGGAGAGCTGAGAGGGAACGT
ATTGATAGAGAAAGGCTACAGAGGCAGAAGAGTGCTGAAGGAACGTGGAAACGAGAATGG
GATGTAGGAAAGAGAGAACAGTCACCTCCAACACCACCAATGTCCAGGAAGATGGAACCA
GGCAGACGTCCAGCTGGTCGAATTGGTAGTGGCCGATTTGCTGCTGGAGAGCCAGATGAG
AGACTCTTGAAAGGGCAAAGAGATGATGCTAGTCCTGGTCATGGTAAAGCGAAGCGGGGT
AGAGAGAGTGTACCATTGTGGAGTCGAGGGCGTGGATCTGAATCCAGAGGTGGACACCGA
GGACTAAGACACTCACACAGCAGCAGTGACAGCATGGAGAACCCAGACACATTCATTGAC
AAAAATAAACAAGAGACCAATGAAAGGAGCCCAAAACGCTTTAGGTTATCATCACAGGGT
AGTGACGACGGAAGTCGTCATGTCAAACAACACAATGATAAACTCGTCATTCAGATTGAC
AATGAGTTTGCTTCCTCTAAATCACCAACATCTGGAAGCAAGCCAAAGTTTCCGGACTTT
AGTACTAACCAGGGTAAGGACTTCTACTTCAAACTGCCAGGCTCTTCAGCTAATCAAGAC
AAGTTTGAGGGTTTCCATGCCAAACCTAGTTCACGTGGTGACTTCCGTGGTAGTGGGCGG
GGTGGCAGAGGACGAGGTAG
>gnl|Apo_MPI_JGI_Genos_N|50936 cDNA; Alvinella pompejana; LEN=3713
GAGAGGACGAGGTAGAGGAGAGCGCCGTAGAAGCATGGATAGGAAAACTGGCAGATCAGG
AAGGCCTGGCCGTGGCAAAACTGTCACCTTCCAAACACAGCCTGTTGTCCACACACCTGA
CCTGGAGTGGGACCATGGTCCGGACCTGAAACAGAATGGACCTCCAGCCTCTGACTGGAA
GAAGGAACTTGAAGAGGTATCAGCTAAAAATTGGACTGTTTCGGAGGAGGCTGAAAAATC
CTGGGAATCAGACTCAGCATCAGCTGAAAAGACCGAGGGTGATGGTGAGTATATGGAAGA
CCATTACATTGTTGAGGAAACCTATCCCCAGCTGAAGAAGAAGAGAAGTAAAACAAAAAA
GAGAAAGGCCAGAGTACTTCTGCCAAAACCCAAACCAAAAGAGCTAACTGGCTTTGTTGA
TGAGAATGGTGAACCAATTGATGACAAGGATGGTGAGTGGTTAGATGAAGAGGAACTGGA
GACTAATGAAGCTGAAGATGATGGTGAAGCAGCAGATAACAAGCTCCACGACAGCAGTGC
TGAATCACTGGAAAGGTTCATTCAGGAACACACACTTCAGCTAAGTATTGATGAAAAAAC
TGGTGATATCAGCTTAGAAAATTCACTGCCAAGCTCCCAGCAGAGTGGAGGCTCTTCAGC
TCCATCAAATGAACAGTCGCCTCATCATCGACCCTCACCTCCACACAAGTCATCACCATC
AACATCCAACCAGAAGACAAACCAATCTCATAAACCAGCTTCTGATGGGAAACCAGAAGA
TCACACTGACACATCTGAAAATGATGTGCAACCATATGAAGATAGTTCAAGGAAACAGAC
ACAGGATGGAGAGGCTGAACAAGTTGAGAAATCAGAAGAGAGTGAAGTGGGAGCCAAAGT
AGACAACCAGGATGAAACCCCTCAAACAGATCCAGAAACACTTACAGAAGGAAGCTCAGA
AACAGCAAACAGAAGTGATGAATCCAGACAGGAATGCAAAAATGTAGGTCGAACTGACTC
CACAAATCAAGATGAACAGGAGGAAGAGAGACAAAATGCTGACCAAAATGAGGATCAGGA
CAAAGGAGAGGCATCATCCCAGGTGGTAGCTGAGGATGAGAATGTTACACAAGGTGGTGA
TGACAAGGAACAAATCCCCAAATCCACTAACGATGATACACAGACAACAGAAACTGATCA
TAAAACTGATAATGATGTGACAGATATTAAAGAAACTTCCAGTGGCTTGAACAAAGGAAA
ACCTGATGTCTGTCCAGACACAGAAAACACAGCAGAAAACAACACAGCTGGTGATGGCAC
AGTTCCTGGTGTGGAGAAATGTGATACTACAGAACAACATGGTGCTCTGGCCAAGACTTC
TGATCCAGATGTCCAAGAGTCTGCTGCTGATGCTAGCAATGAACAGAAGACTGACAACAC
AGAGGACGTGAATCCAGCAGTATTTGAACCAGCAGAAGTGCTGGGTGACAAAGGAGACAT
GCAACAAGAGAAGGATAATAACGATTTAGATGTGGATAGATGTGAAGAAGTAAATAACAC
AGTGGAAATCCCAGTGAATGAAGCCAAGGAGCCAGAGGGGCAGGAAATGGAGAGAACAGC
TGACACTGTGCCAGAGGCTGACAAGAAGACTGATATGCCAGCACCCAGTGGGGATGAATC
TCATCTAGGAATGAGTGATGAGAGTAGTCCTTCACACAGTACTGCTGACAATGCAGTTGA
GAACAAGCAATCTGAGGATCAGCCTGATGAAGCAGAAGAAGCCGCGGAAGAGGATGCATC
CTCAAAGGCTTCCTTGCCATCTGCTGATGTTGATGCGACAAGTGAGCCACCTGATAGTAC
TGGCACATCAGGAGTTGAAGATAAATGCAAATCAGCTGAAAGCATTGCATTTGCTGATGG
TGATAATCAGCCAGCTCCAGAAGCATCAAAGCAATCAACAGATGATCAGACTGACGTACC
TCAAGAACAAACTGCAGCCCCGGTTGAGCCGTGATAAAGCAGTTTGTCATCTTTTTCGTT
CCCACACCTTTCGCCGGATGTCTTCCAAGATTTCCTAGAAAAATTGTGAAGATGTTCATA
GATCTTTAATCTAGTATGCTCATATGTTAATATGTCTGGGTTTTTGTGTGTGTCATTTGC
ATGTTTGTCCATACAAGTTTTCACATTACTTTGAGCTTCTGTCTGCTGATTCAGCTGAAC
TGTTCACCTGTGTAAAATATAATGGACAGAATGTTTAATGAACAGTGTTTGTAATGCGTT
TTTTAGATTCATCTCCAGATAAGAGTTCAATTTTCTGGATGCTTCAGTGGTTATTACATG
TTAAAAGATGTACTGCTAGTAATAACTAGTTAAGTTTCACACCAAAAACAAATCATTTTG
TATTTGAAAAATAACAAAAAAATTAAATAATAAATGACTTGTATTGAACATTTAGATGTA
GATATTGATTGTAAGAATGCTTCATGGTTCTACTTTTGTACAAGGAACTTGGTGCTATCT
TCTAACTGATTATTTCGAACAGAGTAGATTATTCTGGATAGTTTTAACAAATGTTTCTTT
ATATATAAATTCCTGAATGTTCCTTATTTATGTTGCCAAGTGAAATACATAGACAAACAG
TTGCTGATGGTTAATTGATTGGTGTTTATATAAACTATGAAGGTGATGCAAGTTGTGGAA
CTTGTTACTGTTTCTGAAAAGGTACCCTGCTTGGTCAGTGATATATAGATATATATATAT
CATCATTTAGTTATAAACAAGGTCTTCCTGGAATGTTTTGTTTCTAGTTGATCTGCAACT
AGATCACATATACAGTCACTAGTGTGAGTTAACCAGAGATGAAGCTTTTGTTATTTATTA
ACATTTATGTTTGTTTCATCCAGAAGACAGTCTTACAGTGGTGTTAGTCAGTATGCTGTC
TTTCTGATTGGGATTCATTTTAACATTTTATATGAGTGAATTACAGATGGCATTATTTAG
TTCTTAAGCCAGTGTTATTGTATTGTGTTTGTGCTTTAGTCAGCAAGTTCAGCATGGTAG
CATGCATGTGTGTGTGTGTGTGTATATCATTCACCATGACTTTTCATCTCTGACAAATAC
TTTATATAATAATACTCACGAGTACAACTTCAGTGTTTATATAGACTGTGTTTGTGTGTG
CATCTTTAATTAAGTGAAACTATGGTTTCTTTTTCTAAGAAAATCATGAATAAACACTCC
GTAAATATACTTTATTTTTCACCTTCCAACATTGTTTTGCCTGTTGCCTTTGTTCACTGG
TAAAAATCTAACACATATTTATTTCATCAGAGGTGTTATAATACAGTGGAAAAAAATGTG
ATAATGGTGTGCATGTCATTTGTGCTGTTAAATTAATGTCGAAGAATAACGATGTGTGAT
GTGTCATGCTGATAAATATCCCAATTATAAATGTTCAGTTGTTTTATTTGGGAGTTCTGA
CTTGTAGCTTCCTGGAGAAGTAATACTGTAGGCCAGTGTTTTGTTTAATTTATTGACACA
TTCTCTGTTTGTGTAAGTCATCTATTTTAATTTGTTATTAATATTTAATTTGTATTCTAT
TAATTGCAGTCATAACTACTGTGCACAGAATTACTAAAGACATAACGTTTGTGTAATAAA
CAAAAAACCCACCACCTCATGAGTTGAGGTTTGTGATGGAGGCAGCAAAAAAA
>gnl|Apo_MPI_JGI_Genos_N|50937 cDNA; Alvinella pompejana; LEN=2735
GACTCCATCACCTGTCTGTAAGCCTGGAGATTGGGGGCTGCCACCTGGAGACCTACTGAT
AATAACATCAGCTATTATCGGTGGTGTCACGTTGCTGTTTGCTCTGATATTAGTCGGTGT
GTGCCTGTACTTTAAAAAGCAGATCCGGTCCAATCGCTCACCAGACTCCTCCCCACATAA
ACACAATGGTGATGTTAATCTGGAGACAAGCAGGCTTACTGCTACAGAAGCCAGTGAACA
AGAAGTGTAAGGATGTTTTGTCCTTTACTCGATATACTTCCTGGTGTGCTGGGTTATGAA
GAAACTTCTCTAATCATTAGTCGTCCCACAACCTCTGGTTAAATTCTTTACTCATTCATT
ACTCAGTGTGGTTTGGAATTGCTAGCCAAGAAAGCACCTTGTTAGTGAAGAACCAACCAG
AAGTCAGTCTGCTAGAGTGAGAACACTGAAGTCATTTATAGGGAAACATTGCTATTGTTC
ATTCACATTCCTCAGCTCTATCTGATTCTGGTATCAGCATTACAGATGTCATTCTGAGCT
CTCTGGTTGTACTATATCCTGTTGTTCAGCTCAGTGTCATAATCATTCCATCTAAAAAAG
ACAAAAAATGAGCATTGAAATCATAAATATTGAATAGGATCTATGTATATCTGTGTGGAT
AGATGTGTGTGTTTGCATGTGTAGATGATATTTGTTTCACTTCAGAGCATAGCAGTTTTC
AATACATGTTTGCTCATTAACAAAACCATGATTTTCCTTGTTTACATATGATCGTATTTA
TGGCTTTGTTGACTTGCAGTTAACCTTTGTACTATATAATCCACCAATTAAAAGTTGTAT
GCATTGAATAAACCAGGGAAATAGCTTTGCTGCTATTCTGAAAAGAAGTTGAGTAATGGA
GCAGCCTCTTATTATGTTAATTAATATTCCAGTATTTATTTCGTACACAGGTATGTTTGT
TTGGAGAGTTTGTTTTCTACTATGTGTTCACCGAGAATTTTTTTTATACGCAGCAATTGG
TGCTTTCTTCTCATTTTATTTATTGTGTGCTTCGCGATATCCTCTGATGTATGTTTGTGT
GGATCTGAATGGAAGAAAAGAACGAGTCTTTATTCTCTATTTAACCAGCTGCTGGGAGTT
ACTACGTCCAGACAGCAGATATACCGTAGTTGTTGAACGATTTGCAGATAGAGCATTTTA
ACAGCCAATGGTGGCTTTCTTTCCGTTGTATAGAACGTCAGTGGAGTGTAGGAATAGCAC
AGGCAGATAACGCTTATTGCCTATGATGTGACGCCGCTAGGTTGGTGGCTTTGGTCCAAG
TCTGAAAGACGTTTCACCTTTCGTTGCCATTGGAAACCAATTGGCTCATTTAGCCTGCTT
AACGCTCAAAACGGCAGTGAAACGAAAACGTACCAAACACCCGATCTGTTTCATGTGATG
TGATCCAGTCATTTTGGTATTAAGACAATCCGACCACAACGGCCAGTTATATTTTAGTAT
GATGAAGTAAGTTACTGTCTGCGGCGCAGTAATATGTGCATCAGGTCTATTCCAAATTTA
TTTGTGTGTATGTAATTTGTTTATGCATCGTGTCTATCACTGTAAACCTATATATATATA
TATAACGTTATGATGTTGCTGTTTTCTTGTCATATTGCTGTTGTGCAATAACATTTGGTA
ATGTGTTTTTATATTGGTGAGTCTCCTTTCTTATTATACATTGTACAATATTTTGTCATT
CAGTCGTAAAGTCACCAATGGAAGTTATGCACCCAAAGTACCACTGTACAGATTAGTGTA
CTGTTTCCATTATATGTGATATCCAATTAGCCTTAAATGACCATTCCGTCATCTCTATAC
CCTTACTTTTGTATTGTATTACACCATATTGCTGGTTTATTTTTATTTTTAAGTTGTTTT
TTGTTGACCTGTTCAGTGTGACATTTTAAAAGGGCATGAAGAATATTGTAGGTAGACAGA
TGTTTTAGCCTTTAGATATAAAAGTACATTTGTTGTAATGGGAAGAAAACACATTTAGAC
TTTCCAAACACAGGCTTATTCTTCACTTATTTTGAGTTGTTTGTCAGATATTAATTAATG
CAAGACCAATCCATGATCTAATGCTGTAGCAGTGCACTTAATAATAACAATGACGATGGT
GATGTTACATCAAAATTGGTCACTTTATTAATAAATTTGGTATCACTCTTAGTTTTCCAA
TGTTTTCTATGTGGTTAGCTTTTATGCACGATAATATTTTGTTAATTATTTCGTATTTCT
TTGCATAATACTTCCGAATCATGACACAAAGTATGACTGCAGTGTATAACTGCTTCATGG
AGTGACATCAGTTGATAGCATTTCACGTAGACATTTCTGTGTAGCCGTTTTAGCTAAAGC
TTTTGTTTATGTGGGAATATCGCATGCGGATTTGACGGAATGAAAGTCGAAGAAGAATGG
TTGACTTCTCGTCGTACTCCTGCGTTGAGTTACACTTAATTGACTGACGTTTTTGGTCAA
GCCACACACCTGTACTTGATGCGTGTCTTACACTGATCCACTGAGCGTTACTATAACTAG
TCGTTTCCCAATAAAGTTTGTTACTGCTATGTACGATTCGTGTTATGGCTGTCGTGTGAT
CAGAATGCTGATGGTACGGTAATGTTTCTGTCTTCAAACATCCGACCTGTATGAGAATAC
TCTCGACTCGTGCCATTTGTCTCTGTGTCCTCAAG
>gnl|Apo_MPI_JGI_Genos_N|50938 cDNA; Alvinella pompejana; LEN=910
TCGGAGATTGCTTTCGAGGAAGGGCAGAACCATGTCGGATCATGAGAGTGGGGATGAGCA
GGCGCAGGCTCAGGGTAGAGATGCAGGTGACCATGGTGATGCTGGATCAGGTGAGCAGGA
GTTGGCCACCAAAACACTTCAGATCCAGTCTAAACGGTTTTATTTGGACGTGAAACAGAA
CCGAAGAGGCAGATTTATTAAGATAGCAGAGGTTGGAGCAGGAGGCAAAAAAAGTAGGCT
CCTTCTGGCTATGTCCACTGCTGCAGAGTTCCGAGACCACCTCTCGGACTTCAGTGACCA
CTATGCATCACTTGGGCCTCCAAACCCAGACAGTCTGCCTGAAGATGGCAAGCTAAAAAG
TGAAGTAATGGTCAAAGATAATCGACGTTATTATCTGGACCTGAAGGAAAATCAACGGGG
ACGCTTTCTTAGAGTTACTCAAACGATCCCTCGTTCTCAGCAGCGTTCTCAGATTGCCAT
CCCCGCTCAGGGTATGATAGAATTCCGAGACGCTCTGACAGATCTCCTTGATGAGTTTGG
AACAGACGATCATGAAGGACAGGGTGATTTACCAGAAGCAAGGTCCATGCGGGTAGAAAA
CAAAATGTTTTACTTTGATGTAGGACAAAACAGACGAGGTGTTTTCATGCGTGTATCAGA
AGTAAGATCAAAGCTAAGAACTACCACAACAAATGTAACATGGTCAGTAGTGTATAGGTA
TGTTTTTACTAGCACAGTCAGGAAGTGGTTTAAAGCTGTATAACCAAAATGGACTTGTTC
ACCTAGGAATTATTTTGATCAATATTGTCATTTATCATACTGTTCACAGGTTAGATCAAA
TTTCCGCACTGCCATCACCATTCCAGAGAGATCATGGGCAAAGTTTCGGGATATACTGAC
AGAGTTTGTA
>gnl|Apo_MPI_JGI_Genos_N|50939 cDNA; Alvinella pompejana; LEN=4258
AGAGTTTGTAGAGAAATCCGGCAAAGACACTAGCAGTAACTGATATGAGGATGGGGCATT
AGCTCCTCGGGCGTGCTTCGGATATCTAAGAGCAGTGATAAGAGGCAGGCAAGGGACACC
TGGTGATGTCAGGAGGTAACGGCAGGTCATGGGCTCATGACGTCATGGCAGCAGTAGTCA
CAGTGGATTGGTCTCCATGACGCCTGAAACGCATGTCCATTATCTATGACATCATCAGTG
TTGCCACAGCAAACAGGCTGATAGAAGCAACGATGAGGAACAACAAATGGCACCAGTGCT
GCTCAGTCGCATCAGCGAACCTAATATGCAGACCGACACGCATGGATGGACACGTGGATC
ATTGTTTGGGAACACTGCGAATTTGACTGATATTTTAATTTCCTTGTTAAAGTGTGTACT
GTTATGTAAATAGAATGAGTACAAGTTGATGACTAAATCACTGTATGCTTAATGCCGGAG
TATGTGCTCAGTCTCCCAACATAGGATGGGAGAAGGTACATCCACAAGATGTTGACAAGG
ATGATGGTGATGATAGGTTCATGGTTTAGGTTACTGAAAAAACAAACACACACCCAACAA
GGACGTGGCTGCCTCTAGTCCTTGTTTGCCTTTTTGTTTTTTAAGATGACTAGTGCTATC
AAAGCAGTTCTGTGGAAGCTACACATGCCAGATGAGAGGATCATGCTGCCCATTCAGCAG
TCTGTGTTCAAGGTGTTTCGTGTATCATAAACATTAATGTTGCCCTGTTAAGATTGTCCA
GGATTGAGACAAGGAACAAGATGCTTCTATTAACAAAATGCTTCGATGATGAGTGTTGCA
GCAGGGATGACTGCTGCACATATGGGTAACATTCTGTGAAATCTTCACGAAGTCTGCTGA
CGAAACAATGAGTCATGGCAAGAAGAGATCTAGAGCCGTGATTGCGTATGTAGTCGATCA
GTCCAATGAGCTTCTGACATTTTATTCCAAGCCCATTCTGTGTGTGTAAATTTCACATGG
CCCTGTCCTGGTGGTTTGGTGGGAGGATGTGTGCCATGTTCTGGTGTGATTCTGGTCGTG
CACAGAATACCTGCCATATGCATATATTCCCAGCAGTCTACATCGGTTTGCGTCAGGCTT
GGATCCCATGGCAGGCCAATCTTGTTTTGCTGGGCCAATCTTGTTTTGCTGCCATTGCTG
TTTGGCCTGCAGACACCCATGTTTGATGAACCATCTCAATGTGGTGCTCCCTGGTGGAGT
ATTTCATCATCATTGTGTGTGCAGTCAATAACCTGCCATCTTCGGCACACTGGAAGGGGC
AGGCTAATGTACCGGTTGAATTAAACAAAAGATCGAGATCCTCCTGGCAGAGTGACTGCA
GAGGCTCAGTGTAGCTTGTTAAACTAAACTTTTACAAGACAAAAAAGGGCATTCATAGAT
ATCTTGTTGAAATTGTCCTCAAGTATTTTTGAACATTTACAACTGTATTGTATTATGACA
AAGGCATTTTCATTATTGCTGTCCTGACTTTGCTCGGATATGATTTTGTCATCTTAACTA
AGCTACATGGTGGCACAGTGGAAGAACCAGAGGAGATTTATTTTGTGACCATGGCCGTTT
GTTTATGGGTGGGTAGCCTCTTTAAAAGGGATGGGAAGCATTTCTTATGTGGGCTGGGTT
CCTATTATCTGAGACATTTGGCAGCAGTAGATCCAGTTTTTGGGATTACTCCCATTTAAT
GGAAACCATTCTGTTTTAGCTGTGGCTCGCAGTCGTTTTTCCTTGTACATGCCTGACATA
TCTCTCAAGGCACGGCCTGGGCTCATTCCACACATATAGGGACCTTGTTTGTGTATCTCT
GTCATGCCATCGGATCTCTGTTGTATGGGTTAACTTCATTAAGTATACCGGCATTTACCT
GCAGTGCTGTGGGAGGGTGGGGGTGGTTGGATCCGTTTTAGAGATACAAGGCAAGTAATG
TGGCCAAGACCTCTGCTCCCAGAACCGATGATGGCCAGACTGTGCAGGTTAGCTGGATTT
CGCCAGCTCCTTCCTTCGTTTACCTTGCAGTTGACTTTGTTGTCTAAGTTCTGTGTTTGA
TGTTATTAATTTCTATTACTCAATGAGTTGTTGTAGCAGCAGTGTCTTCTCTGTGCTAGT
TAGTGACTGGTTGTTTTCTGTTTTACCGACGTACATACAGCTGTGTTGTTCTCGGTCCAT
ACACGTTGTTGTTGATGTTATTATTAATAAGCCCCTGTAGATTGTTATAATAGATTTGTT
CTAATCTGTATTCTACTATATGCCGAATTTTAGTTGTTTTTTTCTGTTTTTTGTTTTGTC
CTTTCTAAGAGAACCATTATATTTGGTATAGACCATTAACAGTTATTGCTAGGCCTAGGC
ACATGGGTAGAGGTGTATCATTTAATGCCTTCTTACTAGTAGTCGAAACAGAGTGCTGTC
ATCTGTACAAAGACATAACTTAGACAGGTCACCAAGGAGCAGCATGCCTCTAGGTGTGTG
TATGTTGTGTGTTCTACTTTGGCTTAGAGAGTTAAATGGTCGATCCTGGCCTGTCGTGTA
GGTCTGTAAATACCATTAGTGTAATAACAAGATGATGTTCTTGTATCAAGTTCACTGTTG
CCATCAGCGGTTGCTGTAATCTTTTCACTGCGCCGTGCCAGTTTCAGGCCATAGCTCTCC
CAGTCTTTGTCTCAGTCTTAGTGTTTGGCTACTATTCGGCATATACTTAAAGCATCATTC
ATTGCCCATCTCTACACTGGAGTATGGTTTGTTGGATGGAGTTTCCCTGTTTTATTTCAC
TGTATTCGGTTATGTTGAGTGCTAATTAATTGTTGCACGCAGCTGTTCAACTGTTTGCCA
TATTTATTAGGATGCTGATGTATGTATGTCGGTTTGCTTGTTGTTTTGTGTGCTCTGTTA
ATGCACAGTGTCTGTGTGTACACACATTTGTGCATATTCGTGTTTACGCATGTGTGTGTG
TTGGCGACATTGCACCAAGCCACATGTAGAAGATATCCCCAAACGTGTGCATGCATGCAC
ACACACACATGCAGTGCTTAATCATTTACGTTTTTAATTAACACAATGAGGTAATTAGTG
GCTGTTGTTTTTTGTTTGACTACGATGTTGTTTGAATAATTTGCGAGTGTTAAGCAGCAG
TGAAGATTCAAGTGGTTTTGATACCAGGTAGTTAGTTGTGTTGGTATAGGAGAAACATGT
CATTTCCAATCAAGATCACTGAAGAGGATGCAAGTACATGGTGAACTGGAATAGCTATTG
ACAGACTATGTTGGTACACAACTGTGTGGAACATCAACAGAAACCAGCCATGGAAGGATG
GAGGCTCATAGTCATAGAACAGCATTTTATCTCGAGATCAAAGGTGCTATCTGACAATAT
TAATGAATTAATTAATCTGCACCTGTGTGTTTTGTTACCAGTCTAGATTATTATTTAAAC
TGTTTGTACAAACATGTGATCTACGATCGTGTTCGAACACTGTTACGAAGTTTGGTTCAA
CAAGCTTACAATTTTGCTGTGTATTATGTCAAGTACTTCACTGAGCAGCAAGTTACTTGT
GCATCCTGCCAACATAGGAACATACAAATGCTTACACACCGTTAATGTAAACATGTGTAA
ACACAGTGCTTGTATATGGAACAAAAGGGATTTGTAAAGACCAGTAATACCAGTGGTTGT
TTACAACTCCCTGTGTCGTCATCTAGTTTTCTTATTTATAAATACTAAAAAATTAAATAT
TGAAGTCTGTGATGTGACCACTTGTACATAGTTTAAATATCTTTTTGAATGAATAAAAGT
GTTAAAAAATGGGGAAAGGCAGAACTATTGGCACAACACAGTGGTGATATTGGGGCCCTG
CATTCAGTAAATGCCAACATTTCACGTAATAAATGAATTTATTTTTTGTTATCAGTTTGA
TGTTTGTTTGAATTCATCGACATAAAATGTAAATTCTGACAGTGATCATCGATAGCGGAT
TTCTCCAGCCTAAGTTGTTAGTTGCTTGTAATTTTGTGTCTTGGACATGGAAGCTAGTAG
TTCATCTACCTTTTTTAATTTGGAACGTTTATTTCTCGATCCATGTTGTTATGGAGTTGG
GTTATAAGACATCACTACGAGCTGTGTCCCACTAGTTAATGGTACTATCATTGTACCAGG
CCTTTACCTTTGTTGTGCGGATTATTAAATATTGGACAACAAAAAAAAAAAAAAAAAA
>gnl|Apo_MPI_JGI_Genos_N|50940 cDNA; Alvinella pompejana; LEN=2561
CATTCCCTTAATGTGACACACCTCTGTTTTTAATTAGCTTTCCGATATAATGGTGTTGTT
TAAATTTCCTGCAGGCTTTCATCAAAATTTGGTCCAAAACATATTGGATCTAATTAAATT
TATGTACAAGATTTATCTACCTTTCTACGATATATATTGGGGAAGTGACAGAGTCTGAAG
AAGAACGATTTATTTGAAGTGTATGCTACATTAAATTATTTGCAGTTTTTGAACATGAAC
ATATTTATCAGTTATTTCTTGGCCTAATGCAGAGATGTTAGTAACTATGTCAAAATGTCG
CGCTGTGTTCGCTGTCTTTTGAACAATTTCAAATTATTTACTTCATTCAGAGGTGTTATA
CATGCCATATGACCTTCGGAAATCCGAAGTGTTAGACATTTCTCCCACAATGGACAAGCT
AACAACAGGATTAACCTTACAAGTATGACAAAACGGACTCACCACTGTGGTGAGCTCAGA
TCCATAGATGTGGGCAAACAAGTCACCTTGGCTGGATGGCTACAATATTCACGCATGGAT
GGACAGTTTGTTGTCATAAAAGATGCACATGGCACCACCCAAGTCAATGTACCAGCCAGT
AATCTGCGTGATGTTGTCAATCACATGCCATTAGAATCAGTTATTGAAGTGACTGGCACT
GTAGAACTGAGACCAGAAGGACAAGAGAATGAGAAAATGGCTACTGGTACAATAGAGGTG
ATAGCTAGTGATATCAAGTTGCTTAATCCATGCCGTAAAGACTTACCATTTCCAACACAT
GACTTTCACAAAGTTAAGGAGTCTCTCAGAATGGAATATAGATATTTAGATTTGCGCCAT
GCTCAGTTGCAGAAAAACCTTAGACTCAGGTCAAAAGTCATCATGAAAATGAGAGAATTT
TTGTGTAATAATCATGGTTTTGTTGATGTGGAAACCCCTACATTATTTAGACGTACTCCT
GGGGGGGCTCGTGAATTTGTGGTACCCACCCATACACCAGCAAAATTTTACTGCCTGCCA
CAGAGTCCACAGCAGTTTAAACAGTTGCTGATGGTTGGTGGACTTGATAGATACATGCAG
ATAGCCAGATGCTACAGAGATGAGCAATCAAAGCCAGACAGGCAGCCTGAATTTACACAA
CTTGACATAGAGATGTCCTTTGTCACTCAAGATGAAATAAAACAGCTAATTGAGGAATTG
TTACAATACTGTTGGCCAGAAGAGCTGCCAAAAATACAGACACCTTTTCCAAGGATGACC
TATGGACAAGCTATGTCTCAGTATGGTTCAGATAAGCCAGATACACGTTTTGACATGAAG
TTACAGGATGTTACACCTATACTCTGCAAACTAAACAGCACACACTTAATGTGGCTGTCA
GAAGCTGTTGATCATTATCCACTGACATGTGTACAGGCATTGAATTGTAATGAAGCTGGG
ACACACCTCAGTAACAAAGACATCAAGGATCTCAATGAGATTGCACGGAATTTTGTCAGA
GATAAAACAGAGGCTCCTTGGTATGCTATCACTAAGGTCAAGGAGGGAGGACGGTGGCTG
GGTACATTGGCAGACCATCTCGGATTTGAGATTCATAATCAGCTAAATCTACACCTAAAT
CTACAGGAAGGTGATCTGCTGATCCTGGCTGCAGGGTATCACACGCCAACATGTTCACTT
TTGGGTAAGCTTAGGATTGAAGTGGCCAACTTATTAGAAGAAAAAGGTCAAAACCTACGT
GGTGATAAAGAACAGATGAACTTTCTTTGGGTAGAAGATTTCCCAATGTTTCTACCTAAG
GAGGATGGTTCTCCAGGTTTGGAGTCAGCCCATCATCCATTCACAGCCCCTCATCCAGAT
GATGTGGTCCTTATTTATACCAAGCCAGAAGTGGCTCGCAGCCAACATTATGACTTAGTT
TTGAATGGTTCAGAGATTGGTGGTGGATCTATCCGTATACATGACTCAACCCTGCAACAA
TATGTCCTCACAGAGGTGTTAAAGGAAGATGCCAGTTCTCTGAGCCATCTGTTAGATGCA
TTACAATTTGGGTGCCCTCCACATGGAGGCATTGCATTGGGCCTTGACAGATTATTTGCC
ATAATGACCAACTCCTCCTCTATTCGTGATGTTATTGCCTTTCCAAAATCAAGTCGAGGT
GAAGATCCAATGTCAAGGTCACCTGCTACCATATCAGATGAAGAAGCTAGGTATTATCAC
CTCACCCTACCAAAGTCGTCAGACTAAATCATTATCCAGTAAACAAGTTATGATGGAATC
ATACCAATGGGCCAAGTGATTAAATCAGTGGGAATTAACCAACTCGTTGAGTCATGCTTT
GTGACCAGGTCACCAAAGCCAATAGATTTGTCTTTTGTCAGACTTCAGAGGCTAGGTTTA
TAGCATACTTAGAATATCTGGCTACTTTCAGGTCATAAAATGTGTGACAATAACTGTTGT
ACAGCTTACTGATATTGATTGTGTCAGTGCCTAGTGTGTATGCCTATCATTGAAGTGTTT
TTGGTTTTTTACCAAAAATAAATTAAATCCACTGAAAAAAA
>gnl|Apo_MPI_JGI_Genos_N|50941 cDNA; Alvinella pompejana; LEN=2354
TCAACGCAGAGTACGCGGGGACCTTCACACTGACAGCATGGCCGAGTGGTTTAAAAATGT
TGACCTTGCTCCTCCAATCGAGGTTTTCCAGTTGACAGCTCGCTTTCGAGAGGATTCTCA
TCCAAATAAAGTCAACCTCGGCGTTGGTGCTTACAGAACTGATGAAGGACAGCCATGGGT
CTTGCCAGTGGTGAGAAGCGTTGAAGCAACCAAAGCTGCTGACCAGACACTGAACCATGA
ATACCTTCCTGTTGCTGGCAAGCCAGACTATAGGAAGGCTGGGGTGGAGCTTTTATTGGG
AAAATCTAGCCCAGCTATCACCCAGAACAGGGTTGATGCGATCCAGGCACTTGGTGGCAC
GGGAGCTCTCCGGATTGGATTTGATTTCCTGAAGAGCCGACTTGGCTTGGATGTGATATA
CATCTCTAGCCCAACCTGGGGTAACCACAGAGGCATTGCCAAGAGTCTTGGCTATTCTAA
GATTGTTGAGTATCGTTACTGGAATGATGAGAAAATGTGTCTGGATTTTGATGGCTTCAA
GGAGGATCTTGAGAATGCCCCACCAAAGTCAGTCATTGTACTCCACATGTGTGCCCACAA
CCCCACAGGCATGGATCCAACACATGAGCAGTGGGAACAGCTTGCAGAGATAATGAAGAG
AAAGCAGCTTTTTCCAATGTTTGACTGTGCCTACCAGGGCTTTGCCACTGGTGATCTTGA
TGCTGATGCTTGGCCTCTACGTCGCTTTGTTGAACTTGGATTTGAGTTGTTTGCTGCTCA
GTCATTCTCCAAGAACTTTGGCCTGTACAATGAGCGTGTTGGTAACCTGATCTTTGTCTG
CAACAGCAGTAATTCAATCCCTATGGTTCGATCTCAGCTAGAGATCGTTGTCAGGACAAC
TTGGTCAAATCCACCATCACACGGATGCCATATCGTTGCCACTGTTCTGAACAATCCCTC
GCTGCGAGATGAATGGGAGGGTAATCTGAAAACGATGGCAAACCGTATCCTGCAGATGCG
CCAGTTGCTTTTTGACAAGCTGAAAGCACTTGGTCATCGTTGGCAACATGTCATTGATCA
GAAGGGAATGTTTAGCTATACAGGGCTAAACAAGCACCAGTGCAGCTTTCTTGTCAGCCA
GAAACACATCTACTTGTTGTCAAGTGGTCGCATAAACATGTGTGGGCTGACCACAAAGAA
CGTGGACTATGTGGCTCAGGCCATCCACGAAGCCATCACCACCGTGAAGGATGACCCGAA
GCTGTAGGCCGCTGGCAGCCACTGAGACCAGACACGAGATGATTGTACAGCAATCCCACC
TCCTAATGCCAGACGACATAATTGTTATACAACAAACAACTAGCAAACCAGGAGACGTGT
TTTGGTGTAACTGTTGTTGTTGTTGTCATTAGATTATTACCTTTAGGTGCATCACCAGTA
AGACTGTGTGTGAGAGTGTTTGCCGATTTGGTGGAACTGAATAGGTATGACAAACACACA
CATGCATGGTGTAGTCATATGCCATGTGTACATTAGTTGAAAATTGTTTGCTGACAACAC
AGCCCAGGCCATTTGTTAAAATATGACAACCAGAAAGAAATTAACACAAATATATTTAAG
ACTTCAGTGGTTGATGACAGTTTGTGAGGTTGTAAGTAATATTTATCTGTAGATTATTTT
TCTGCCATTGATATTCTTACAGTCTTTTTGTGGAGATAAAATGTTAAATGTATCACAGAC
AGGTGTTGGATTTTGCCATTTTTAAACATAAAAACTTTACCACTTTGTTTTTGCTATAAG
AGATGTGCTAGTCTTGGTCACATGTCTACCTTTATTTATCTGCCTGCCTGCCTTTCTTTT
ATTCGGGCATAATTATCAGCTGTAGCGGTGATACCTATGCATTTTCTTCTGGGCTCGTGT
GTATGTGTTAATTGTAGCTCGCTTGTAGTCAATGGGTTATTTTATGTGATTTGATATATA
AATTTGTTAACTGTTTTCCCCATTCAGGTTAATTAAATCTATTCTTGTTGTTGGTATCGG
TACAATGTTTAGGAAATTCACCTAAAGTTGACTGAAGTGTATATGTGTGGGTCTGTGTGT
GTTTTGCTCCCGACCTTGAGTGTCCAACATGATGTCATATAGTTCTTTACAATATCTGCT
TTGAAGAGACAAACTTTTTATGTTTATTAACTTTTCTGTTTTCTGTGATGTACATTTGGT
AGCTGTCTCTGTGCCATTTAACTTACTGGCGGCTTGACATGCCACAAGAAATGGACCATC
AAATGACAGAGTCTATCGGTGGCGATACATTGTAGGAATTGGAAAAAATAAAAATAATGA
TAAAGCCAAAAAAA
>gnl|Apo_MPI_JGI_Genos_N|50942 cDNA; Alvinella pompejana; LEN=3680
CGCAGAGTACGCGGGTCATCTCACCATTCAGAAAGGATCGTGACAATGCCAGAGCTCTTC
ATGAGAAGATGGGTTTGCCATTCTTTGAATGCTATGTCAACACTCCACTGGAGATCTGTG
AGAAACGTGACGTCAAGGGATTGTATGCTAAGGCTAGAGCAGGCAAAATCAGAGGATTCA
CTGGTATTGATCAGGAGTATGAAGAACCAATTAATCCAGATCTAGTCATACATGCTGGTG
AGCTGAGCATTGATGAATGTGTTCAGGAAGTTGTTAAGATGCTTCAGAGACATCAAGTCC
TGCCTGAATCAGCTAGTAATACTGTCAAGGAGCTATTTGTGCCGGAGCAAATGAGAGAAA
CTGCCCACAAAGAGGCAGAGTCGCTCTCGACGCTAGAAATTACCAAGCTTGATCTTCAGT
GGGTACAGGTACTATCAGAAGGCTGGGCCACACCATTAACTGGTTTTATGAGAGAACGAG
AATTTCTGCAGTGTCAACATTTTGGTTGTCTTCTTGATGGTGGAGTCACCAATCAGAGCA
TACCCATTGTGCTACCTGTGCATACAGAGGACAAGGAGCGATTAGAAGGCTTGTCAGCTT
TTGCTCTACAGTATGAAGGCAGGAAGGTTGCCATACTCCGTACACCTGAATTTTATGAAC
ATAGAAAGGAAGAGAGGTGCTCCCGGCAGTTTGGTACATCTAACACAGGTCATCCTTACA
TCAAGATGATCTATGAGTCTGGTGACTGGCTTTGTGGTGGTGATCTGGAAGTGCTGGACA
GAATTCGCTGGAATGATGGCTTGGATGAGTACAGACTGACACCAAATGAACTCAGAGCCA
AATTTAGACAGATGAATGCAGATGCTGTGTTTGCATTCCAACTACGTAATCCTGTCCACA
ATGGACATGCTTTGTTAATGAAAGACACACGTCAGCGTCTTATGGAAAGGGGCTACAAGA
AGCCAGTCCTTTTACTACATCCACTAGGTGGTTGGACTAAGGATGATGATGTTCCATTGA
AATGGCGTATAAAACAACATGAAGCCATCATGGAAGAGGGAGTCTTAGATCCAGAAACTA
CTGTTATGGCTATCTTCCCATCACCCATGATGTATGCTGGTCCCACAGAGGTACAATGGC
ATGCCAAGGCTAGAATGTCAACAGGGGCCAATTTTTATATAGTAGGACGTGACCCTGCTG
GTATGCCACACCCAGATACCAAGCAAGATCTATACAACCCAACTCATGGTGCCAAGGTGT
TGACAATGGCTCCAGGCCTAACCCAGCTTGAGATAGTTCCATTCCGTGTGGCTGCCTACA
ACAAGAAGAAGTCAGCCATGGACTTCTATGATCCAGAGAAGAAGGATGACTTCCTTTTCA
TATCTGGCACAAAGATGAGGGCTCTGGCACGTGCTGGTGATACCCCACCACCTGGCTTCA
TGGCACCCAAAGCTTGGGCAGTCATGGTTGAGTACTACCAACAACTGAAGAAACAAAGTG
AAACTAATCAGTAAACACAGCATGTAGCAATAATTATGCCCAAAATTATCCTTTATTTCT
ATTTTGTTCAGCGATCTATCTTAGTCAGAAAGTTAGCTCATATCTATTAAAAATCTGGAC
AAGTATTTGTTCATACAATTGTTTCTATTCAAATATTTATATTTATCAAAATTTAATATT
TATTTTTACTGTGTTATTGTTTTTTCTTAGTAATGCATAAAACCTTTGACAAGAATGTTT
CTGTCAAGGAAAAGATAGTTCTTCTGGGGGGTAGAAGTTCCACGAATCTCATTCATTAAA
ACAAAGCCAGTGGAATGAGCCTGCTTGTTTACTGTAGAATTTGCTTCATGAAAGTAATAC
AGTATTTTAAATAGATTCGTACTTGCCCTTTTATTTATTGGATAGCATTTAGCTGGCTTC
CTGGAGGCTGTTTATAAAGGATGTCTCTTAGTCACAGAAATCCTTGTTATTGTTTAAGGC
AAATGTGTACAGTGTTATGTTGTGTAGGTTGCTAACATTTAGCAGACTGCCAACTCATGA
GCCTAGGAGTGAATTGCATCAGATACTCTGCTGTGCCATTGTCAAGAGTATGTTGCATGT
GATGGTGTATGGTTTAGACTTGAATGTGATGTAAGGTACTGCATACCAAGTTCTTGTGTC
TTAGCTCATCTTTTACTTCTCTGTCTTGTTCTTCTTTCATATTCTCAGTTGATCATGTGT
GAATGGATCACATTGAAAATCACAAGGTTTAATTCTGGCAAAAGTCTCTCAAAGCCACAG
TGTTGTTGTATCTGTCCATTCTTCTATATCAGGGAAGGCACACTGAGCATTCCAGGCAAG
GTGATAGGACCAATGCTATCCCCTTTCTTTGTGCTGTTTAGCCTACATAAGAGCACAGGC
ATCCAGCACGCAGCCAGTCAAGATTTCAATCCTTGTTCAAGTGCAATGTGCTTGTAATTC
AAGAAACAAGTGTTAAGCTGTATGCAACCATGTGCTCGGCGTGTATCTTTTGTTTAACAC
CTCACCCACTGGCAGTCACTTGCGATGTCAAGACTAATATACTTTGTACTTAAAAAGCCA
ATCCTCTTATGAATTAACCTCTCCAACAAGATACCAAGTCAACATACAATGGAATTCTCT
GACAGCAATCTCACCGAGTGATTAATTGACCAATGTTCAGTAAGTCAAATGTGATGGCGT
TAGTGGTATTATAGATACATACATGTACCATGTTGTTATATTTGGTGTGATAAATCTGAG
TTATTATGTAGAATGATATTCATATCCAGCTTGAGTAAACATTGTGTAAACCACCTTCAG
TCTTCAACTGATAGCTAATTGTGATAGGTCCACGTCTGTCTAGAAGTGAGCTCTTAGAAG
TGTGGCTAACTAGTAGAGGCGTTACTGCTTCAAGGTAAACGTCAGCGCAAGTCTTTCGCC
TCCTCATGAAGGAAAACGGTTCTTCTTCACACAAACATTACATTTTCCAGGCGTTCTTTC
ACAGATTTTTACAATTCGAATTTAGTAAGTGTCCTTTAATTGGGTTCGTTTTTTCTTCTT
TATTCTTATGACTTCAGTCCGAAGTCGTTACTGTTTTCCTAGACTATAAGCCGCACACTC
TTGTATATAACAGCAGTTACTTCTGGGATGATTCTAATAAGCAGTTGATCCTTGTCACGG
TATCTCCTGTTTTACTTGTATTCATTCTAAATAGCACCATTATTTATGAGCTGCTGATAA
TCTGTTATTTGTTGCATTAGAACGTGACCTGCAGTTTTGAAATAAATCCTGCAAATGGTG
TTCGCATTCTGTTTCACGTGAGACGGGCTTTGTGAAGGTAGACAAAGCCTCTAAAACGCT
GTTTCGGATTCATTCGTACTCTGTTCTATCTCACAAGAACTTTTATCAGATGACACTATA
TTCGACCAAAAGATGGCCTTCATATTTGTTCCTATTTTCTAACTGATGTACTAATGTATA
TTGCAAATGATAATATCATCACATCTTTCTACTGTGTTCATTACGACGATGATAAAATGT
GTTCCTTGGCTACAAACCTGCTGATGGCTTTATGTATTAACAACAGATAGAGGGCGTTGA
TTTGCATATTTCTTGGGATTACTGTCATAGCATTATGTGTCTAGACAAAGCCAAATAAAG
TCTGTTAATGCCGAAAAAAA
>gnl|Apo_MPI_JGI_Genos_N|50943 cDNA; Alvinella pompejana; LEN=1648
AAGCAGGCGGCACGCGATCCTGAATGGAAAATGGCAAGCTACACATCAACCCTGGAGTCT
AGCATAAAGTGCGATGATGGAAGGTTCATTAGGTGTACGACTATTTTTGTAAATATTAGT
TTGTCGGCGGTACTACGTTTTATATGCTGCTTTCACGCTGCACAGCGCCAGTACGAATAT
TCTTGTATGGAAGGCGTTTTGTATAACATATTGGTTGCACTAAATAAAACTGCCTTTAAT
GCGCTTCGGTTAGGATTAAATGTCGTTTGTAGGCAGGACTCTGAATAGAGCACGGCACTC
TGGTTGGTAATAATTCCCATCGCAAACGTTCGCATGACTCAGCTGAACTACGAGCATTAA
ATGTGGTGAAATTAAACGCTGCGTCTGGACAGCGTGGATGTTAATTAGATCCACCGTAAT
CAGAAGCTATATGACTCACACACCGCCGCGGTGGTTCAACGCACCACAGCCGCACTAATA
TCACTCCCGCTGTCATTTTTAGATAAACAGGTGGCTAAATGGGCTGGCAGGTTGAATACA
GTCGCAAAGAACTCTGATAATTGTGGGTGGACCTGTTTAAAATATAACTAGATACTTCAG
TCTTCTTGATGCAATTATTATAAAACTGTAGTGCCCTACTCCAATAAAAAAGAAGCTACC
CTTATTGTGTAGTGAAGATCTATCCTTCCATTCAACTCAGTGATAATGTCAGCGATCATA
ACGGCTTGTTATTGGAACCCATGGAAATGTGCTAAACAGGGTCAGCGTTCGCTGATATAG
TTATATGGGAAGCTAGCTTCCGGAAAAGCCCGTACATAATTATAACACCTAGCAGTCACT
TCTAACACACATCAAATGATAACTCAACATGCGATCTACTGTGGTTTGTGTTCAGATAAA
CTGAAACGGTGGCACAGGTCTGTTAACCAGAAAGCGGTGTATGTGAATTATTTAGATGTT
TTCAATTGCTTCAAAATCTTAGCGTTCATTATTCACTTATTTCGTTTCAAGACTTGTTGA
GGTTGTCACAGACATATCGCAAGGCCACTGACGCATACTCAGCCCTACAAACACAGGGCT
ACACACGGACGCCATCGATTAACACAAAAACACACTTGAATCACAAACACGGGCACACGC
TCGTATGTCACGCGTCTCAGTATCACCCGGCTTTCACGCGCAGCAGACACACTTCCCAAT
AACAAACAAACGCCTATCAGATGTACGCGTGTATATCAACGATAATGCACCACGGCCTCA
ACAAACACAAACACACCCATGCCGATATCGGGCTGACTACACAACACCCGCCCTAGCAAC
ACACACACACAGACACACAGGGGCGCGCACAGATATTTGCCATCATTCGCTTGATCATAA
AGCCAGACAGGCGCCATTGCCGTGGCGCGGGTCGGCCGTCGGTGTAATGACATCTTTCAC
ATTGATATTTGTTAGCGCTAGTCGTAAATATGGCGCCGTATTGATCTGGTGAGCTGGCCG
TTATTATGTTCATACGACCTGGCTGTGTGATGGATTGTAATGGCAGCTCTCCTCCAACAG
ATCACGGTTGCATTACAGATAATCGAGCGACGTCTGTCTTTCTCAAAGGACGTTCTTCTT
CGGGGCAGGAAGAGTGTTGTCTACGTCT
>gnl|Apo_MPI_JGI_Genos_N|50944 cDNA; Alvinella pompejana; LEN=2533
ACTGACTGACTGACTGACTGATGCCCACATACTGGCATACACGCCAGTATGCGAAAATAT
TTTAATAATACCAACAGTGCATCTTCTCTTTTGCTTTGTCTGTATTTGGCACATTGTAAT
ATTTGTAAAAATCCCGGATGCCGAAGAGAAAAACTACTAAAATGCTATCTCGTAAAATAA
ACAGAAAGATAGCAATAATATGTCTGTGTGTGTGAGTCACAGTTTTACAAATATCATTAT
TTTTGTTTGTGTTTGTCTTGGTGATTCTATTTCGTGTCACGTGTATGTTTGTCATAGAAC
ATTTTTTTCATTTAATAAAATGTTTTAAACGTTTAGCATCACTTTAAATATTTGTATCCC
TTTCCGTACACAAATATGGCATAAACAAAACAAACAACCAGACAAAAATACAAATATTTT
TCTTAAAATAAAGTGCCAATTTGGTCGTAATACAACTATACAACGAAGTATCATTTAGAA
AACGGAAGTAAATGAATTATATGATACCGTGGCTCCCGTGGTAAATATGGTGTAAAACCT
GATAATGTAAAAAGTTATCTGATTAAATATAATAGATGCAGGACGGGCACCAGTAAACAA
TTAAAGATCGTTAAGAAGGTGATCAGATTAGCAGATATTATTATAAAAAAGATAGTAAGT
AAGCTGAGAACAACATGACTTGATCGCATCAGCATATAAATTAATGTGTTTTAAATATAT
AGCGTATTAATTAGTCCACATGCAGCTCTGTATCACTCGTTTTGTATTAACCTCACACAG
ATAAAAGGAAATAGAGGCCGTTTGGATACACTCACCATTGTACGCACGTACATGTTCACA
CGCACCTATACCCGTACACACACCCGCACTCCCACGTACAAATGCCTGTACACGTAGGCT
CCCAGAGAGACGTACAAATACGATTTGTACAGACGTATGCACATCCAAACACAGATAAGC
ACACACACACACACACAGGCGTTCACAGAAACTCAGTAATCTGACATAGTTTCCATATTT
ACCTAACAGTGACGTCATAATTAATTGGTAAGCCAATCACAGCCAATTTATTATTATTAT
TATTTCTTCTATCTAAATAATTTTCCCGTAGTGCCCAGAACTACATCTCAACGCCGCTTA
TGAAATATAAACCACAAGCACCAAGCATCGAAATGGTGCACATTACGGGGAATGTTATAA
TTAATATTACCCTGGATTGGCAAATTGAATTGCATGCATCTAGTTACATATTTATATTAA
TATAGAATCAAGACATTTTGTACATGGCAACGCTCAAAATTGTGTTTTATTATCACCAGA
TTCCTTAACTAGCTATTCATAGAATAATACAATGTTTGTCTCTACCACGGTTCTGAGGTC
TTTCGATCAGAGATGTGTTTCCGTCCTTTGCAGGTAGCACATTCTCTGTGTACCTTCCAA
TCACGTTACCTGCCGGAAAGTAATTAGCAACAACAAACCACTTGCCGTCTTTACTTTTTG
CTCGTCCGACACCGATCTGTTTGCTGGACTTCCACACCACCTGGGTGAAATGACCAGTTC
CACTACCACCTCCCGTTTTGAACGCGTACTTAGTGACTTCACTGTACCACTGGTTGGTAG
CTTCTTGACCTGTATAATTCTCTTGGGTTGATAACCACTTCATGGCGATATTCTCGCCCA
TGTTCTCGCCTTTGTACTTCCGCTTGTCGCTGTGCTGTAGCGTGCCTCTTTTGGCCAGCT
CATCGGCCCACTTCTGAGCTATGGCGCCGATCTGTTTGTTGTATTTAAGTGGCTCCACCT
GGTGACGACGGCGATAAGCATTGTGGGCTTTAAGCGCTTCCTTAGCGAACTTCCGATTGT
CGGCCATGGCTACAGGATCACGTGTCAGCCAAACCAAAGGAAACTGTGGCCGTCTTAAAG
GTTACACAAGTATATGACAGCGGTATGACGTCACTTCCTTTCTTTCTTTACTACGATTTT
TTCTTATCTTTGACTTCCTCCATCAAACGTGAAGAGCTTGGTAACATTCGGCACTCGACA
AGTCGTAAGCAAGGTGAAAAGCCACAGCGTGTTACGCCAAGTCCTGCTGCATGTGTGTCA
CGTGGTCTGTAATAAAACCATCGAATTCTGGTCGCTTTTCCTTGAAACAGGTACGCGCTT
ATCCGGGAAATAAACTTAAGCCAGACAGCGTACAACAGACCGCTTGACTGAGCCAGACAT
TTCACATACACACCTCTGAGTCAAATACCATTAGTACGTGAGTCACGCTCTCGTAGCTAT
CAGACAGCAGACGATCAAAAACAGACGGCTATATACTGTCTGCTTAAAACTGTCTGCTTA
AAATATCTGATCGCTCAGAATGTAGTACCATTCATCCGGTTATACATCCGTATATAGAAC
GCTTTGTTGGTAAAGCAGTGTCGTGATTATATGCCGTATTCAGCCTGAAATGTTGACATT
AGAATTAAAACATGACCGCATTCGACTCACACACTTCGGGGTGTTGTAACTCACGAGGTG
TGCGTGTTTAGAT
>gnl|Apo_MPI_JGI_Genos_N|50945 cDNA; Alvinella pompejana; LEN=1551
CGCAGAGTACGCGGGATAGTATAATCCAATGAACTTCTGAAGCTTGTGTTTCGGAAAGGT
TGTCAAATAATAGTATATAATGGCTTCGGGAGTGTTATCTCACATGAAGGATTTTTTTCA
TCCACATTATGTATTCAATTTTATACTCAGCATCTCATTTTTTGTGCTGAAAGTGGCACA
GCCATTTTGCTATCTGATGTTTGAAGACTGCATGATGGAGTTGAGAGAATGGGAATTGCT
TACATTCCTTGGATGTATTATTGTTTTGAAGAACAGAAAGCAGTCCTCCTATAGGGATTA
TGTTGGAATTGTGTGTATGTTTGCCAAAATACTGAACTGCATCTTGTTTGTTAGGCAAAA
TCCTTTGTATGGTCTTATATACTTCATTATCTGTCTCTTACATTTTGTGTTTCTACCTGT
TCCAACCTACTCAGGTCCTGAGTATATTACTTATTTTAGAGGACCTAATCTCCAGGAAGA
ATTAGAACGTGATAGAAGAGTGACTTGGTTAATTGAGTTCTATGCAGCCTGGTCTCCACA
CTGTGTATCATTTGCTCCAACATTTGCTGAACTTTCAGCCAAGTACAACCTGAATAACCT
GAAATTTGGCAAAATTGATGCTTCTAGGTACACAGACACTGCAAAGTATTTTAAAATAGA
CACATCATCATGGACTAAGCAGCTACCAACACTTATACTATTTCAAAATGGTAAAGAGGT
GAGAAGAAGGCCTGCTATAACTCCACAAGGCAAACTTATTGCAAAGTTTGTCTTTAGTGA
GGAGAACATCATCAGGGATTTTGAGCTGAATGAGCTCTATTTTCAGTGCAAGAAGAATCC
ATTGAAGAAAGAAAAGAAATCGAATTTGAATAAACAAAATGGAAAACCAAAAAGTGAATA
ATATCTTGTAGCATTTATTTAAATATGTGTAATCACCTGATGTCCTGGTCTTGCTGTGTA
GCCTACATTTTATCTACCTTGTCCTGATCTCATTTTGACCAGTTTTATATGTTTGGTTGC
TGTTAGATTTTTTAAATGTGTAGCATCAACTTCATCTAAGCACAAGAGGTAGATATTTAC
ATTCTTATCAAAGTGTTACATAGAAAGGTAAACTAAGATTTCATTTCATGTGAAAATGTA
AACATCTGTTTCTGAGTCGTGTTTTATTATTTTCAATTATTTTGAATGCTGCACTATTTT
AAGATGGTAAATTGATTAATCTTCTAAGTCAATCAGCTACTACTCAAATTATCCTCTAAT
ATTATCTTTCTGTTTTTATCATCAGGAAAGATACATTATGATTTGTTTTAGTCATTACAT
GAAATTTATCAAGTTTGTAACATGATTACCTCTTTTGCTGAAATATCAATAATTTGTGCA
CAAATGTTCTGCTTATGAAAGTAATCAATACCTTGATCAAATCAAAATAACTGCTTAAAA
CTACCACTTTATTCAGTGCATAGCGTTTTTTCGAACCTACTTTAATATTTTTAGCAATTG
TTAACATAGTCCAAGCCTTATGCAAAATAAAACAAACCAAGTTGAAAAAAA
>gnl|Apo_MPI_JGI_Genos_N|50946 cDNA; Alvinella pompejana; LEN=5131
AACGCAGAGTACGCGGGCGAAGACTTGCATTATGTTTTGGAAGTTCAGTTTGCTGACGTC
TCATATAGACACATTATTAGACAAGGAGGACCTGACCCTGAATGAAATCTTGGATGAAGA
GGATGTGCTACAGGAGTGTAAGGCACAGAATATGAAGCTCATTGACTTCCTCATATTGCC
ATCTAACATAGAGGAGCTTGTCAATTATGTTACACAGGAGCCATCTGATGACACTGATGA
GAAACTGAGATACAAGTATCCAAATACAGCATGTGAACTACTTATATCAGATGTGACTCA
GATAACTGCCAAATTAGCAGGAGATGATGCACTCATGGCCAAAATCTACAGTTTCCTGGA
GAATGAAGCCCCTTTAAATCCACTTTTGGCAAGCTTCTTCAGCAAAGTCATGGGCTTGTT
GATTACAAGAAAAAGTGAAAGGATGCTGGAGTTCCTTAAGTCAAAAGAAGATTTTATTAG
TCATTTATTACACCACCTTGGAACTTCAGCTATAATGGATCTGTTGTTGAGACTTATCAC
ATGTATAGAAGCTCCAAAATACCACATGATGTGCCTCAATTGGCTGAGTGAACAGCAGTT
GATTCAGAAATTGGTGGCTATGATAGATCCATCACAGCCAGAAGAGAAACATTGCAATGC
TTGTCAGTCACTATGTGACATTATACGCCTCAGCAGAGAACAGATGTCACAACTGCAGGA
CAGAGCTGAACCTGATCCTTTGCTGGCAACTATTGAATCAGAAGAAACCATCACCGAACT
GTTAAATCACATGTTTGACGGAGAAAAGGTTGAATCTGTGTTAGTCAGTGGTATTGCTGT
CATACAAAATCTGTTGGAGTACAAAAGGCTAACTAGTCCTGATGGTGGCACTGAGGCAAT
AACATCATTAGATGCTCAACGTTTAAATCATGGTATCTGCAATACAGTGAATGCAGTTAT
TCCACGACTGAAGGATTTTCATCAGTTATTACAAGATCCTCCTAAGCAATACTACTCACC
AATGGTTACAACTGTAGGCACTTTGAACCCACCCTTTGGTAACACAAGGTTACAGACTGC
CCGCCTAATTGCTTCCTTGCTGTTCACCCGAACACATAGAATTAATGTTGAACTAGCAAA
TCTAGGAACATTAGGAGTGTTATTAGACCTCTGCTTTGAATATATGTGGAATAATTTCCT
TCACACACAAGTTGAGCAGAGCATTGCATCTGTCCTAAATGATGAGCCTTCAGAAGAGGG
TGAAGATCATAAAGATAATCCTTTACTTAGTCAATTATTTGTCAAGCACAAACTCATAGA
AAAGATACTGGATGTTTGGGATGAAAATGATCAACACCAGTCAAGACCTGGAGGTCACAG
GAAAGGATATATGGGACACTTAACCAAGATAGCAAACCATGTTGTGGATAGTATGGAAAA
GGGTTCTAATTGTGAAAAGATTAAAGGATACTTTGAGGCACTGCCAGAGAATGTCAAGGA
GCGGTGGAATCAATTTGTATCTGGTCCCCTTGCTGAAATCAATAAACAAAATACAGTGGT
GCTGGTTAGTACTTCTGCTGGCCAAAATCTATATTCAAGCAGTGAGGAAGATGATCCAGA
CTTCAAGGACATAACATTCCCACAAGATAATGCTATGGATCAGGCTCGTAGGAAGGCTAG
ACTGATCAGCTTCAACAAATGACCAGTAATTTTATTGACCAGTTTGGCTTCAATGAAGAG
GACTTCGCCGAATCTGAAGAGTGGATCAGTGAGAAGTTCAAAGAACAGATATGCAGCATT
AATTTTGACATTAACACAGATGAAATAACAAATACCCGTACATTATTTGATCATGTGTGT
AATGAAAAAATACACCAGTTTGATGATCAAGACAGTGAAGAAGATCTCTGGGAGGACAAG
GAAATAACTTTCTCACAGAGCTCTGGCTCCAGACAAAATAGTACTTCAGGTGGAGCCTCA
GGTCAGCCTGCTGTACCACCAGCTGCCACAACTGACAGTGATAGAGAACAGAGTGACAGT
TCTGATAGTGAGGAGGAGCTGGACTCCCCTCGACAAATACACCAGTCTCCATCATCATCA
GCACCACAGTGTATTATTGCAGATAGCACAACAACAGAAAAAATGGATGTTGACAATTCT
GAAGGTTGGGCTAACTTTGATGACATAAGTATGGAAACATCTCCAGCATTGGCTGTAACT
GATCCTGGACCTGTTGTGTGGCAAAGTGAACAAAACATGTCTTCTGCAGTAACATCAGAC
AACTGGGCCAAGTTCAACAGCGAGTCAAGTGACTCAGTGATTAAGGTGCCCTCCGACAAA
AGTGACATGTCACTGGCAGATTTCACTAATTTAAATGCATCAGGGAATGAAAGCAGTGAA
GCACAGGGCAGAAGTAGGTCACCTGTTGCTATGGATACCAATGAACTTTCCAGTAACACC
AGCTCTCGAGTGGCTGCCTACTTGGTTTCTAGTGCCCCTGCAGACTTAGATAGTACTATA
AATGAGGCTACAGAAGCCAGCAATGCACAGAATAAAGAACAAAAACAAGAGAAACTCTCT
GGTGAGGATGTAGGCTCAGAACATACAACTTCTTCCAACACTGTGACATCATCAGACATA
TCATCTATACAAACTGCTAGTTGTGATGTACCCACACAACCTGATAGTTTCTTAGCTTCT
GCTGGCTTAATGAAGTGTTCTGATGAACCAGACACTTCAAAACCCACCAGTCAAGCTCAG
GATGCAAGCCCCTCTCTTCCTGACAGTACTGCTACAGACCAAAGTGATTTGGGAAAAGCC
AGAGCACAGGCAAAGGAAGCCTTGGAACAGTTTGAAGCTGCTACATCCACCAGTCCATCA
CAGAATGGTCCTGTCTGATAACATCTGGCAAGAACACCTTGAACACAAGTGAAGTCACCG
CCCCCGGAAATGTGTTTGTTTGCCTTCAGAATTGTGACACTGCTGTGTCCTGTGTCTGAC
CTGGTTTGAGTGGCAGTTGTTCAGCATCCTTGTAAATCTCAGTACTCTTCACTAATTCAT
CTCTCCAGCCCTTCTCCAGTCATTCCTTGATTTTTAATATTGTTTGATGTTACATATAGT
TTTAAAAGATGTGTTGATTACACAATGAATCCAGTTCAAAATTCAGTCTCCCTACCAAAT
AATTTAACACAAAGATGCAGCTATTTTTTGCACAAGGTTCCTTCCTTCGCCTTGGTCTTG
TATTGTGGTGTATGATTTGCTCTGGGTAGGCACAAGAGCAAGAAATTCATTGTGTGAAGT
GTGTTGCATCACAACTTCATTTAGGTACAATCATAGATGTGAATCATAATGTAAATTGCA
CTTAAGAGAGGTAATAAAATTTTCTAATGTTAAAATCTAGACTGGTGATGTAAACAACTT
GTGAACACATAGCTATCTTTAATAGGTGACCCAAAGATAGTGTGTATAATTTGATAGTAT
ATTTTCTGTTAATATAAAAAAAAATCTTACACACACATACCTCCTGTTGAATGCATTTTG
TTAATAACTACATGCAGGTTTTGAACATAGTACACTTGTGTCTGTGATATTTAAATCATG
CCCTGTGGTAAGATTTCTGTATAATATGAATATCATTTAGCTATGAAATAAATTCTTTCA
CTGCATATGTAGATAACACATTGTTGTTTATTGAGTTGAATACTACTTGAATCCAGTTAG
CTAGTGACTGTTGTATGCAGAATAACACCACATGCACTGCAAACATGCTTCACTGTTTTG
CCGGTTTGTACATATTTCTTTGGATTTGTTGTACTGATTACACAGGTTTCCCATTACCTG
TGTGTGTTGATTTCAACATGGGTTTCTAGCTTGGTTTTTAATAAAAGTTTCAGAATTACA
GTACATTTTCTCTATGGTTTCTAGCTGTTGTTTGGCTACAAAATTTGCATTCTAATTCTT
CATAAGTTGTGCCTATCTTGTGTACTTCATGATGAGTTAACAATTCTGAATGTCTGAGTC
ATGCAACAAAGATGGCCCTTGTGCACTTGCCTTATTAGTTCCAGCACCCATCCATATATA
TATATATATGCAAAATGCATTCGAGAGTTTGGTATGTGTAAGACAATGTGAGTGGATGGG
AGAATGATGATTGCAGGTTGTATCACTTGTATACTTCTTGTTTTCAGTCTATGCTCACCC
TTATACAAGAGAAATTGACGTGTCCATTATCCTCTAAAGCTGGCCAACTGCTGCTATTAA
AGTGATTTAACTGGATTCCTGACTGAACACCAAATAGTTTTTTAAATCTTGTTACTATTT
ATGGTTTGCTCACATCATTTCCTGGAATCAGCACACAATGTGAATTGTTTCTAGCACTTC
AAAGATTAAATTCCAAGCACCCTAAATGGTTTGACCGAGATCTGCATGCACTTGCTACAC
TACAATGTTTTAATTGCCAGTGTAGTAATATATCTCACGTCATGTAAATGATGTTAAGCT
GTTGTGGAGAGAGGCTGGAAAGCAGTACATCATCCCAACAGTGATTCATGTTTAGACAAA
CATTGTGCTGAAGACTGTTATTACCAACTGCATGGATCTTCATCAGACTGGCTGGATTGC
CATGTCATGTAGACAAAATCAAAACAAACTGGCTGGTTTGTGTTATTTTCATACAACTGA
TGTTGTGTCAGTGAAGATGTCGCTGTGTCACACACTTCTGATTTATATCACATGTATATA
GCTAATAAATGTACATAGAATAATGATGCCATTAGGACAATGCAACAGCAGCATTGTGTC
CAGTGTGATAGGTATGAGATTTTTAGACATTCTAGAATAACCGCAATGGTTTGATGGAAT
AGAACAAAACAATGGGATAGCCATTGATATAAAGAGCTGTTGTGTATGTGGGTTCTTTGT
TTTGAATGAATAGGGTTGTACAATTTCTGAAACGGTTCCTTTCTAAGTAGAGAACATTGT
TAATATTTTAATAAATGATTGTGTTATGACCTAGCCGAGACAGGTACTGTTTTGCTAGGT
GACTCGCACACTGCTGTGATTGTACATATTTAACAGGCTTGTGTTGAAGGATGTGAGAGA
AAAATAAACGGTAACCAATAAACCAAAAAAA
>gnl|Apo_MPI_JGI_Genos_N|50947 cDNA; Alvinella pompejana; LEN=2283
TTTTTTTTTTTTTTTTGGTAAAACTATTCAAACATTTATTTTGTTCAACATGGACACAAA
TCAAACACACTAATCATGCAGTTTGAAGAGACATCGTACATACAAACCTGAACACTAATG
AACATATGATTCATTATTGGAAAGCCAACTTCTTTAATTGATTTGTTTGTGTGCTTGTCT
CTCAGTTTAATTTGTAGAAGTATTACTGTAATATGCTTACAATTTAATTTATAAACCACA
CAAACAGATTGCACAACACTTAATTTGCTTTTCTCCAACAACACAGAAGAAATCTCTGAT
TAGCAATCAATTAATGCACAACTGATGCATATACACTGTGGATTACTGATGTGGAGAGTA
TATAGGTTTCTAGTAATCAATGTTTTATCTTGCAGTCACATAACAATTGATATTTATACT
GTCCTTTTAAGGGCAAACTTCAATATATAATAAATTGGCAACTACCACCAGCAAATTTAG
TTTTGTGGAATGTAAACACTACAACGATATGAATTGAACACAAACAGCAAGGTAAACAGG
TGATAACTACTAGTGGTTAATCACAGCAGTGCAATGGAATGTGTTTATGTGTCTAGTACA
CATTGCATTACAGTATTAATAATAACATCAAGTCGAGACCATAAATACCAGACCAACACG
TGAACAATGCAAGACAGTCACAGTCTGGTGGTATATTTATGCTATTGATGTAGCTTGTAT
GTTCTGTATTCATCTGATATTATGCTGGTATGGAGCTGCATCTTAAGGAGCTGTAACCGA
CTCAAACAAGGCATCATGCAGCATACTAGAAGGTATTATATAGATATGGGAAAATCCAAA
CAGCAAAGATTTCTTCAAATAAAGAAAAACTAATGCCAAACCTGGCTGTAAATAGGTACC
TACAAATGAGAAGTGTGCAACTCTCTATGACAAAATGGTAATGGTATTGTTATATAGCAT
TTTGGTGATTTCAAAGTCTACCACAGTAAATGTACAGTGAACCATTGTGTACAGCCCCTA
GAGAAAGCTTATAGTATCCTCTTTGAGGTGTACCAGAACACTACCACGTAACAGAGGGGG
CTTGAACTGAAGACACATGACCAACAAGATTTACAAAAAACCTAGTGCAAATATTTTCAT
TTGTGACCTAAGTCTGAATTTAGCAGTGGAGGAGGTTCCATGCTTAAGTCACTGAGCAGT
GAACCTGGAAGTTCAGGGGTATGTAAGACAATCTATCACACTTCAGACAAAATCACTTAG
TGACTGCTCCATGCAGGGGTAGGTTTTTTAAGTTATTGGTTCAAGGAAGTGGTAAACATT
TACCAGTTGGTATATGGCAAACTCAGACAAGAGTGACTAGAACTGAATTTGGATGAAGAA
ACATTTTCATCAAGTATATATTGTAGGAGATCACAGCTGCCTTGGAGATGAATACAATTA
ACATGGATCAAGCCATGATCACAGCGTCCTGTAGCTGGCATCACGTTGTGATTTGTAGTA
CATGTACACAAATCCTCCAATGCCAGCGATACCAAGCAGAAAGACCATTCCTCCAATGAA
TGAAGCTGTGTCAAAGTGTCGCTTGCAGATGGGTTCCGGCTGTGTGGACGTTGTGCCGTT
AGAAGTGCTGTTTGACAATGGTTGGCTTGGTGTAAATACATTAACTGTCTCTGTACTGGA
TTTTACTGTTGTCAACGTTGTTGTGACGTCTTGCGTGGCCGTTGTTTCTGTGCCATTCGG
CGTCACGCTTGTCTTTCCGGTTACTGGCTCAGACGTAGTGCTGCTTATGTTGCCAGTGGA
GTTGTCGGGATGGCTAGATGCGGTGATGGTGACGGGTGTCAGGGTGCTGTTTGTGGTGTT
ATCGGGGAAGGATGTCACGGGTGGCAGAGTTGTGGTATTATGCGTAGAGTCTATGATATT
ACCACTGTCCCTGGAGGTGGCTAAGATCTCCAGACATGTATTTACAGCTGTCACACATGT
ACTTCCCAATGCTGTGATACTACGAGCATCTTCACACCTCATTCCATCTGTACAGTTAAA
AAAAGCACACCCATGCGTCTCACAGCAGGTGGTTGCCACGCCAATTACGGTACAGTTAAC
TTTATCTTCTTCCAGTTCCGATGGCACTGCTACACATAACAAAATTAATCCACAGAAGGT
AAATACACTCAAGAAAACCTGAGGCATTGTTGTTCAGATCGAACATCTACTGCGTGCAGT
AACTTTTAAAAGTGTGACAACTTTGACAACTACTGCTCATACGTCACCGCATAAAATCCC
CCC
>gnl|Apo_MPI_JGI_Genos_N|50948 cDNA; Alvinella pompejana; LEN=1192
GCGTGAGTAAACCCTGCCCGATATCTTGATGATTTGAACAAAACACTCCACACTGACAGA
GCTAACTAAACTAGAACTAGGTGAAGAATATTTATCAACTCGTCATTTACACCGAGGATA
TTTGTGATGACCAAGGCCATTTATTTGTTGTTCTTTCTGCACACAGTGCGGAACTTCCAG
ATCGACCTGAACCAATTCTGGTAGATCTTGACAGTGGACCGGTACAAGAAGAAAGTTTAC
AATAGTGTGTACCTTTCTTGTCGACGTTACTCAAGTAATGCGTTATTCTCGTTCCACCTT
TGTCACGAACGTCTAAAAGCTGTCTTCCAATAAGAACATATCCAGATGCGACTCAGTATC
CAGATGTGATAGATCACGAGTCAATCCTACATCTGATTTCATAGTACGACGATGTCGAAC
AGTTATGCTTGCATATCTCAGCAATTTAGTGAAGTACTATTATTGCATTATTATTATTTG
TATTGACTCAATAAAATTAGGAGAACACTAGCACTAAATTCCCTCTTGGGAATCCGTGCA
GGTCGGGTCAGGTCTGGCTAATCACGAGACTCTTACTATAATTCCAACTGAGACAACCGG
CTCATATTCCTGGCGTACAGTATCGCGCCTACATGTTTGGATAACACGACACAAACTAAA
TACTGTAGTCTTTTTTCCGATGCAGGATGACTCTCGGTAAAGGTTTTCTTCAATTACATC
GAACTCCATATTTGTTCTCTGACTGTTCACTGTGTAAAGTTAAAGCCTATGCTGGCCGAT
AGGTAATACGCCCAATAGCTACATACCTTACCGATATGAGATAGGAATCAATATTTGCCT
TTCTCATTCCGGTGTTTAATTGTACGCCTTTATTCTAGCACATGGCACGCAAATGTTCAG
ATAGCTTTCAATACCCGAATCACTAGTTGCGTGTTACCACAATACGCACGGCTATTCTGT
GCCCGTCGAGCATCAATATATAATTGAGAAATAGAATCGGAATATTATTAACTCATGGAT
AGATGATGTTGCACTTGTATATAATTATTTATGTATCTAGTTTTCGTGCATATGTAACAG
CAATGATTCTTCACCAAACGTTATACTATATACGACTGAATCGGCGACATTGGCGCCACC
TAGCGATTGGATATAAAACTGTGGAATGTCAAGGTTATTTGCTTCCCAACGC
>gnl|Apo_MPI_JGI_Genos_N|50949 cDNA; Alvinella pompejana; LEN=2929
AAGTGAAACTACGCCAGAGCGGCTGTTGGTTGTGTTGAAAATCATATGAAAATCGTGTAG
TTTCGGAGCATTTCTGCGATTATTCGGTCGATGTCGATGCGTTGATGTGCAACAATGTCA
AAGCGACGCGTACAGTTTGAAGACAGCGGAGACGATGATCTGGAGAAGGCATACAGCGAT
ATAAAACCCGAGGGATCTACTGGCGGCTGCCAAACCAAAGCACGATTTGGTTTCAAAGAA
AAACATTCTCTGGACAGCGATGAAGAAGACAATCTGGAACAGTATGACCTGATGAGGGAG
GATGACATTGAAGGACAGGAGGAAACCAAAGTGGACATTGAAGATGGTATCACATTTACA
CCTTTTAACATGAAAGAAGAATTGGAAGAAGGTCATTTTGACTCTGAAGGAATGTACATA
TTTAAAAAAGAACAGAAAGTGATCCGTGATAGTTGGATGGATAACATAGATTGGGTGAAA
GTAAAAGAACTGGAGAAGCACACTACTTATGATGACAAAACCAAGGATGAAGAGGGTGAT
GACAGCAGAGACAGTGAAGAACCTGAACACATTGATGAAATAAGCATGTACAAAGAGATG
ATAGAGCTGATGAAGCCTGGAGAATCTGTGTTAAAGGCCTTGCGTCGTCTGGGTGGAGGG
AAAGCTGGCTGCTCATCATCTTCAGCAAGTCAGAGATGGAAGGCCAAACGGCAGAAGCAA
AGTGAGAGCTCAGATGACCAGCCACCAGCCAACAAAGAACATTTACTGAAACTGACAGGT
CTGGCTGATAGATTATTGTCACAGGGAAACCTAGAAATATACCAAGATACTTATGAGAAG
CTCTGTTTCAAGGTGAAATTAGCAGAAGACAAAGAGAGGTCTGCAGAGGGCCAGCAGACA
GGAGTCAGTAGTCAAGGCAATGGAGATTCAAAAGCTGATAATAATAAACCAGCACAGACT
GCTACAGACTCTTTGGACATATTTGCTGACGAAGAAACCAGCTGTGAAAAAGCAGCTACT
AACGGCAGTCATGTTAAAGAAGCTGAGAAAAAAACCACAGAAGAAAATGATTCTGGAGAG
AAAGGTTCTGTTGGTCCAGAAGAATCAAATGAGGTTTGCTGGGAGTATAAATGGGAAAAG
GGTGATGACAAAGAAATCCATGGCCCATTTACATCAAAGCAGATGTTACAGTGGACAGAA
GAAGGTTTCTTTGATGAGGGCGTACTGGTCAGGAAAGTTGGTGCCACAGGACAGTTCTAC
AGTTCAAGAAGAATTGATTTTGACCTTTATACCTGATTGAAACCCAGTGAGAAAATGCAT
GATTTATATATCTACACACACACATATACAAAATACATTCTCTGTAGAATTACCTGTTAT
TTGTCTCTGTGCAGTTTGATTAAACAAGATTTAGTTACTTCCTAGAAGAAACTGACCTTT
GAAAAGAAATATAGTAGTGTTTATTGCTAGCGTCAGTTGATGTACACTGTTACTATGCAA
GGAGGGTGAATCAGGCACTGAACATGTTAATTACTTTGCTCACAATTATAGTAAGAACTT
TCAGTTTAGTTACAATGTCATTTTTATCTCGGTGTGTTATATGTGGTAGCAGAAAGTTAC
ACCACACACACACAAAAGCAACTTACTAGCACAAAGCACACAATAAACAAATGCAGTATT
TTATTGCTTTGAGAAAATCAATCTAAAAACAAGAACATGGAATGATCTCTGATAATATGC
AGCTGTCACATCCATGATAAAACCAAGTAATTGTTTGGACTAGAACATAAAACGATAGTC
CACCAATTAACAGCTATTTGAATAAAGCTATTTAAACCTATATTTATAATGAATTGAGAT
ACATTCATTTGTTAATATATACAGAACCAAAGAATACTAGTATTATTTCTCTGAGAAGAA
AACGGCTAAAAACAGTGAATGATGTATGCAAAAATAGAGTATTAACAATGCTTTTAATAA
AGGGGCTGAACAACCATTTGTGAGATAATACAACAGATAACAAAATAGCAATGAAAAGGA
CTAATATAATACATACATGTTAAGGTGAAAATGTACATTATCATGTATAAATTATTTGAA
TAATGAACAAATCTTGAAAATATTCAGGAAAATAAGACAGAAATAAATGACATGAAGGCA
TACATACAAATACCCAATGCATTTCCTCATTTATACAGACAATTTCAACAAAGGGGTTTT
ATCTAAATAATTTGTGTATGTGCATATGTAAGTGCAATTCACAGGTTTGCTTTTCATCAT
ACCAAGCCATTGTAAACAATACTATACTCTACATATTGGAACAAGTAGGTACACTTAATA
ATAACTCCATGCTGATCAGAATGTATCACAAATTATCACAAAACTTAATTCATGCTTGAT
CTTTAATATATCTATGTAATAAGCCAAGTTTCAAGTACATATAGCTGCAGTAGTACATGA
AATACCCACATAATACTTGTACAAATGAAAATGTAATGCACCAAGTATCACATATGACAT
TTAGGCACTGCTTTAAAAAATAGTTGTTACACTGGTAAAATGTGATCCTAGATTTTACAT
GATTACTAATAATTATGTCTAAAAAGTAGAACTTTCACCTTTATGTGCCTGCCTTTCAAA
ACAAATTGTCTGGGTAAGTCAAATTTTAGTTGTAAGTCGGTGACAACATTTATTTGCACA
TCTGGAGCAGATATTACAAGTAGCCTCAGTAAGTCAGGACCTGTACACAGGTATTTGGCA
TCAATACAACCCAAGTGATCAGCTTTCAGTAACAGCAATTGGGCAACATCAATCCTGGTT
AAGTGGCAGGAAACATGACATTGACATATTTATGAGGTGATTGGCCTTGGAGCATGCAAG
CCAATTGTTTCTGATGTCAGCTTGGGGACATGATCCGGGCCTGGGGTCC
>gnl|Apo_MPI_JGI_Genos_N|50950 cDNA; Alvinella pompejana; LEN=3969
GTTGAGTTTATGACCATTTCTCTAACCCGATTAACGAAATCAATCCTGAGATCGTCTGAC
TGGGTAAGAGTCATGAACCTGGCTGTAGTTAAAACATTCCAATTAATGGTTTGGGTATTC
TCCATTTTAATTATAGACATGTTGATGTTGGAGTCTCCACCCATGACGTTTCTCTGTTTT
TTTCCTGTTTGAAGGATGGCATTTTTTGCAATGCACACCAGTAGCTTTTATCAAGTCCTT
GTCTTCTTCATTCTGGATGGAGGGCATTCTGCCAGCACTGTTCATATTGTGTATCTGGTA
GTAGAGAGAATGTCACAGAGTGCTGACTCATCATCTGTACTTCTTCAATGGGATTATGGT
CAATGAATATTTGGGACGGGGTTTCCGGTCTGGGTTTGTTTAGTTGTACGTGGCTTGCAT
GGTGTCTGGTGGTAGGAAATTCTGCTAGAATATGTCACAGAAGAGCGAACTTATGGATAA
GGCGGAGGACATCGCCGACAAGTTCCTCCGTTATGGCAAGAACGTTTTACCTCATGTGGC
TCGACTCTGCCTGATAAGTACATTCCTCGAGGATGGCATTCGGATGTGGCTTCAGTGGAA
TGAACAGCGGGATTACATCAGTGGAACATGGGGCTGCGGCTGGTTTCTTGGCTTCCTCTT
CGTGCTCTTCAATTTGGTCGGCCAACTTGCCGGGTGCGCCATGGTGCTGAGCCGTAAGAA
GGTCAACATCGCCTGTGGCTTGCTGTTTGGAATCATAGCTCTACAGACTATTGCTTATAG
CATACTGTGGGATTTGAAATTCTTGCTCAGAAACATGGCTTTAGCTGGCGGAGTGATTCT
GTTGCTGGCTGAAAGCAAGGCAGAAGGCAGAAGCTTGTTTGCTGGCCTGCCATCGCTTGG
AGAGAACACTCACAAGACGTACATGCAGCTCAGTGGACGTATTCTGCTCGTGTTCATGTT
CCTCACTCTGCTCCGGTTCGAGTTCTCCCTGCTTCAGGTCATCCAGAACCTGATCGGCAC
AGCGCTCGTCGTACTGATCGCCATTGGTTACAAGACAAAGCTGGCCTCGTTGATACTCGT
CATCTGGCTGACGATACTGAACTTCTACTTCAATGCCTGGTGGAACGTACCTTCCTATAA
GCCAATGAGAGACTTCTTAAAGTATGACTTTTTCCAGACGCTATCCGTTGTCGGTGGCTT
GCTCCTAGTGGTTGCCCTCGGTCCCGGTGGCTACAGCATGGACGAACACAAAAAGAAGTG
GTAGAGAGCATAGCGTATTAAATTTCTGTTTATTCTCTCCTGTGTGCATGCGTGCGTGTG
GTATGCTGACGTAGCGAGTCCGCTGCTGGCTTCTTTTAGGTCTCTGTGCACGTGACCTCG
GCATCGGCATTCATTATTTACATTGTCGTATGGTACGAACCGTGAGCAGTTAGTGCTTGC
GTGCGGCAACAAATCTGTGTCTGTGCCACACAGGACCAGTCTGTTAGTACAGATAATTGC
ACTCATATTAGACTAGGCCATTATGTATCATATCTTTTTAATGCACAGATGTTTAAACAG
TTCTGCTTCGTGGCAATCCCGAGTCTGAAGCTGTTTAGTACACACGGTCAGGTCTGGATC
TTATCCATCTGTCAACAAACGAGGTGCCAATGGTCACCATTATCTACTTACAGGTGACTC
ATGGATTGCATGGAATTTGCATAATTTTTGCATCATACTCCACTGTACATGTTTCTGTTT
GTCCACTTTTTTCTCTTGTTGTGGGAATTATATTTATGTTTTGCCGCCAACTTATTTTTT
TAATCGGATGTATTCTTTATAAATTCATCACAATGAGTTGTAACTGCCCTCAGAATGCCT
GTTTAATTAGTATTGAATGTAGTTCAGTTGTTTTTGTTTTTTTTGTTGAGATCATAACCA
CTGTAGGTTGTTGGACGAGCTAGCATCTTGCAGTTGCCTAGATACCAGTCCTTAGTTCGC
TTGATAAGAAATAAATTATGGTCTAATTAGTAATACAGCAGACGGAGCGACGATGTTTGT
GTTATTCGTTATGTTTATAAATTGATATCTGGTGGTTATTCACATTTCCAGGAATATGTT
TGCATGTTCGTGTCTGTATGCAGGGGATTGCTGTGTTGCTGGTAACCATTCATCATTTTG
TTTATCTGTTCGAGGTCTGAAACCGTCTTTGTCCTTGAAAAATGTTTCAATTTTTGTGTT
CACTTTTAGAATATGTCAGATTATCAAATGATGTGGTGCCCGTTCTTCCCGGATATCCTT
CATGACGAGTTGTCACTAATGTTATGCTATCTGTTCAATTGAGAACTGTGTCGGATGGTT
GAACAGGGAGATACGAGATTGATGGTTCAATCTTTTCACCTATTGATAAGCATTCTGTAG
TCATATGCATTTGAAAGCTTAGAACCATTAACAAATTATGCACTTAACAAGTTAACTGGA
ATGATTCCGTTTACTTGTGGTCTGCCTTTACTGGGGCACGTTGTACAAGAGTTGTTGATT
GTAATGTGTACAAATGCTGTTTGATGTAATATATTTGTTAATGTACATTTGTATACTTGA
TGTCTGTTATCTTTGTCGGTGTGTCTGCCAGAATTCAAACGTTGACAGACTGCTCACGTT
GTTATGGTGCAATCATCTTCTAGACAATTAACATCCAGCATTTAGAGAGCAAAGTGGTAA
TCGGATGATGTGTATTGTCTTCGGCTTGTCATATTTCCCAATGGTTGGTTTAATCTGACA
AAGAGAGCTACCATGGTGCCATGTCATGTCAGCAGTATGTTCCACGTCTCTTCAAGTGAT
TGATCTGGTTATTAACCAGTTTATCTTCTGTGTAGCAATTTTTGTTTGCTTGCCTTTGTT
TACATCAAAACTTGACTCGTCTGGAGACTTTGTGATGTAGAGATACGAGCGAGTTGGTGT
TGTTTCATATCAAAATTTGTCACTTGTCAAAATGTTATTCCACGTGTGTCCATAACATTC
ACCCAAATCAAAAGAAACTGTCATACAGTTAGAAAAATCTAGGTAGATGCAAGTCTCCCA
GAGTTTGTTTTAACACGAAATAGATGTGTTTTCAGCTAAGAAACTCCATAAGAGTGACTT
GTTAACACCAAAAATACAGTATTTTCTTATTTTCGTCTTCATTGAATTAGTTTGGCTTTC
TGTTGGAATGTACATCTTTAAAAATAAACAAATATATATCACGGAAGAGGTACACAGCAT
ATTTTTACCATTGCCAACGTGTTCCAGTGATAAATCATCCTGCCAATGATCTCAAGGTCT
AGAAAAACACTATTTGCATTCCTTTACAATTTCGGTGGATTTTCTTCAGTGCCACATGCC
AAATTCGTATCAGTTTTAAAATAAGAACTTGTCTGTGCGTTTGGAAATGTATACGAGCTG
AAGATGAAAGCGGTACTACTACAGAGAAGAAAATGATGTACAGAAATTGTCAAGCTTTCT
CATGGAGATCAATATACATCTATGTATATTTCGGCATCGAATTTTCACCTGGGGCTTATT
CAAGTTGAAACTAAAATTACAGATTCTGGTTGTAAGTCCAAGCACCTAGAAAACAGGATT
AGAATTTTAAACAGGTGGGAAGCGTGCACATACTGATACATGCTCCACGTTTCTGTATTA
TTGTCATGCCAAAGGGCTCAAATAAGATGTTTGAATGAGATTGAATTTTCCAGTTTGCAT
ACAATTTTATCAGAAATTAATTTCATTTCAAGACTTAAACAGTTTTATTATTTTGTCTTT
AGCCATTATGTTAAATAAAACGAATTCATTGCCACTGCTTATGCTCGTCTCTTTTAAGCG
GCTTACTTTGATTTAAAAGAAGTGATCTCAGACAGGTTTAATTAACACTGGTTAACCTAG
TTTAGCCGAAGTCAGTCAAATCTTTTCTGTTCTATTATGCATCAAAACTGGGCAAACCGA
CTTCTCAAT
>gnl|Apo_MPI_JGI_Genos_N|50951 cDNA; Alvinella pompejana; LEN=1700
TTAATATTAAACAAGCACATTTATTTTCAACAGGTGAAAGGAATTCCAATCCAGAGATAG
TTGTATTTTAAAGGAAACAATCTTGCAGCCATAAGAAATATTACATGAAAGCATGGAATA
ACAGGTTTATTTGGAACAGAAACTATCCAAACAACATTTAGACTACATTATATTTGATAT
TCAACTTCATGTTGCATTGATTGTCATAATAAAGGCCCTCATAATGATAACAAAAATCTT
TAGAAACTGTTATATTATCTATAAGAGACAGTGGTTTTAGCATTTTAAACGTATATGCTA
CTCTTGGATTTGGTAGTATTTATGTTAAAATCCTTTGTATGTGTCATACATGTCATCATC
GGCAGGTGCCATGCCAGCTCGACTTTGTTCGGTTCGTTCTTTCAGCTTGGCCTGAAGCAG
AATGTGTTGCAGCACACCAATTCTGATATCCATTTGAACATTTTCCTGTTTGAGCTTATT
TATGGCCTGCTTAATTTTAACCAGTGGAGCTCCGTCTGTCATACTGCTGCCGCGCTCATC
CATCTCCTGTTTGATTCGTTCCAGTTCCTCGGTGACCTCAGCCAGAATTCTTGTCCTTTC
TGTTACACCTCCACTGGCCTGTCGGTATCTTTCCTTAGTCTCTGCCAGTTGGTCCTGCAT
TGATCTGAACTCACTAAGCAGATGTTCAAGCTGATTGTTGATGTACTTCTCACGGCTTCC
TATTTTCTCTAGTGTTCTTGTTATCTCACTGTACAGCTTGTTCAGGTAGGTCTTTGTGTC
CTTCAGGTTGTTCTCAATCCCATCTCGATGCTGGTGCATCTGTTCTGAGTGAACTCGCCA
ATCCTTGTTGTCAGTGCGTAGTGTCAGCTTCAGCTGTGGTAGAACTCGTTCCAGTTCTAG
CTTCCATTCTGTGGCATCTGTATTACATTCCATGATCACTTCAGGTCGAACCATATCTCC
TCCTTCCTGTCTATTTAGTTTCTTCAGATCTTCTAAACCCAGGATTTGTTCTTCCTCCTC
AAATTCCTCATCAGAATCGACCATCAACGTTTCATCTTCAACTTTATTTAGTTCAAGATG
ATTTTCTTCTATTTCATCTAATACATTCTCTTCATCAATTTCTTCTTCTGGATATATAGG
CCGTTTCCAAACGAAATTCTTGGCTTTCAGAGCCTCATCAGCTAATCTATCTAGCACCCA
GATGCAGTGCTCCCCACAACCTGTCTTCAGCTTGTTTGGTGCAAAGTCTGGCTTGTAATT
AAATTGCCGTATTTCATCCAGAATGCTGGATATTGTGGCATCTGGGTCATCATACTCCTG
TGGTTGTTCAAAGTGTCGTCCACACATCTGTAACAGACCATGCTGCAATTGAGGTGAATG
CAAAGAACTGTTCTCCAGGGTTTGTAGGTAGAGCAAAGTAATGTCTTGAAAATGGCTTAA
ATCCAAGCTGTTTGCAGAATGAAGCTTCATAGTGGAGCAACTTTAATTTGTCAAGGAGTT
CTTCCATTACAAGGAATGTCTGGTAGGCTGCCCCTGGTCCTCCTGTCTCCTCACCTTCCT
CACCTCTTCGTCTATCTTCTGCTGACATGGTGATGGTTCACTGTTTGAGACTATACTTCG
ACATTTATCGTATCAAATAGTTAAGGCCGCAGCACAGCAACAAGACGCCAAAAATATTTG
TACCCCCGCGTACTCTGCGT
>gnl|Apo_MPI_JGI_Genos_N|50952 cDNA; Alvinella pompejana; LEN=3579
GGACCACTGTGAAAGGACAACCATTTTGTGTTTGTTTCAGCGATAAATATGGAACATCTC
TGACAAAATAAGAGCTTCTATCACGGAGAACACTAGACAGATGTGACACCAGCTGATATC
TATCACACGTGAGGCCATGTGAGCAATTATCATCATGATGTCTCAGTGTAGCATTCCAAC
ACATCTCACAGTACTGTACATGTTCGCTGCGTTAAGTTTGACAATTCTATTCAATCCGAC
AGTAGTAGAAGCTGATGTTATAGCGGTAGACTTAAACAACCAGACATTATGGAAGGCTGC
TGACAGCCAGGCTTTGTTTGGGGCACCAATTCCAGAACAAGGCATATGGGGCCACCTTAT
ATACCAGAGAACAAACTGTTGTGAAGTTAAGAATGTTGAGCCTCCACCCAAACACAATGC
TACTTTTAAGTATATAGCAATGATAAAAAGAGGACCTTGCCAGTTTGAGACTAAGGTTTA
TAATGCCCAGGTACGAGGTTATCATGCTGTCATTATACACAATGTTGGCTCTGATGAGCT
GGAACGAATGGGGCCTGGCACAAAAAACCTCAGAGTCAATATATCTTCAGTGTTCATTGG
TGCACATGATGCCCAGAAGTTTGAAAAGTATGACAGAAGTGATAAGTATTACCTGAAGCT
GGAAAATGACAGCATACCCTCTCTGCCCATGGATGTGTATTTAGTGCCTTTTGTTATCAT
TTTTGGCATCTCTTTTATTCTGATGCTCACATTCATGGTTGCCAGATGGGTTAGAGATGT
CAGACACAGACGCCGGTCACGACTATCACTGGCTCATCTAAAGAAGATACCAGTTAAAAG
ATTTAAGAAAGGTGATCAATATGATGTCTGTGCCATATGTCTTGATGAGTATGAGGATGG
CGACAAACTTAGAATCCTGCCCTGTTCCCATGGTTACCACCAGAAGTGCATAGACCCATG
GCTGACAAAGAACAAGAAATTCTGTCCAATCTGCAAACGGAAGGTAATCCCTGGCGAGGA
TGATTCCGAATCTGAAGAAGACTCTGATGAGGATGGGGGTCAGAATGAGAATACACCATT
ACTAACCCAGGCTGCCAATAACACGACCACATCTACAACTAGGGGAGGCACCTTTGATCA
TTCAGGGCTGCCATCTGCTCTCCGAGACAATGTCCAACAGCTGTGTTATGATGACACCTC
ATCTGAAGATAGCTTCACTGCATCCACCAGCAACTATCACTCAAGTGTTGAGGTTCACCA
GCCTATACCCAGGCATGTCACCGCCATAACCATGGATGACAGCAGCAACACAGAATCGGC
CGACAGTGATGGCGATGATGTCACAGATCATGTGATCTCCAATAACACAAATGCCAACCC
ACTGATCAGTATTGTCTCTGATCACTTTGGAGCAGCAAATCATGTGGGAAGTATCAACGG
CGACCAGGACAGTGGCTCTAGGTCATCACTCGATGAGTACCGACCACTGATGGAGGAAGC
TGTTGCAGTGAATGCCCCAGCGGTTGCTGTCCAGCCAAATGACCGTCAGTCTGAGAGAGA
CCAGATTATTTAGTTTGACAATGTATGATAGTCGTATCTGTGATTGCTGGCCTGCTTTGT
GTGGGAGGGAGTGACAGGGAGTCTCCTGGACTCATTACAGTGATCTGTAATGTAAAAGAG
TTCGTTGGCCTCCAGATCCTTGGGCTGTGTTGTTCTCTGCTTTATTTTAACAATACTTTT
ATGAACATTTTATTCTAACCTCAGATGAAATATTCGATGAAACGAAGAATTCACCAAGTC
TAAGGCATGTCTCTGTAATGAGACACAAGCTCGATAATTCGTTTTGTATGTGGAAAGAGA
TGACTTAGGGCTATAGTTTTGATATTTGTGTGAGACAATGTTGTCTGTGTTTTATGTTTT
GTCTTTTTATGAAGGTCAGTGCTGCAACACTATGATCAAGGCAGCATTGTTGCCAACCAC
AGAATGAGTTACTTAATAAACACAGTTCACCATGCAAACAGCAATCAAGCTATTTTCCAG
TTGTCTATAATGCACTCTAGCAACATTGAACTCAGGTAATTCAAATATGAGGCTTTGGGC
AGACATCTGAGAACCACAAAACTTCTAGCACATGTCCTCTAGTCTTTTACAGCTTGGAGT
ACATAGATATGTAGATTGCCTACTTAATTTGGTGAAACATGCTCCTTATCTTTCTAACCT
TTATTTGCAGGTGTTTTGTTTAAACTAAATGACTGAATTAGAATTCTATTTGCTTATTTC
TTGTAGTGATCTAAATATGTAAAGGTTTCAGTTATGTTTTGGTATTTTAAAACAGCAACT
TAAAAATAGTTAGCAGAACAACTCTGTGAAGATGGTATTGCTGGCTTGTCCAATTATTGT
AGTATGTCAGTGCACTGTTGTTTTTTTAAATACTTTTATTAAGAGCATTGCACGTGTGAA
TGTGTGCTTGTGCTTAAACTTAATTTCAAAAGATTTTAATGTATGTTTGATGTTGTACAT
AAATACATGCAAATTCTCATGATGGTCAGTCAGCTGATCCAGTATGACCACATGTGATAT
GTGAGATGTGAACATTGTTTGCTATAAACATGTTTTTTATCTTCAACACATATTGTAGTT
GCGATCCATCTCTCATGTCATATCAGAATGTTCATTTTGTCTGGTGTAGTATTTGATATT
CTCAATTAGCAGTGATCTAATACAAAATGTCATCAGTTTCTAACACACCTTTCCCACAGA
GATATGTGAAATACCGTAACCATTCTTCGGTTATTAATGGAATATTTTCATAGCCAGTCA
CTTGTTACACATTTTTCTATGACAGCCATGTGCTATGATAACAGTTCATTGCTTGCAGAT
GCATCCTTTGATAATACACTGGCGTTTTATAAATCATACTTGTATGTGATGTACTACAAT
CACAGCTGGCATCACTGTGGTGTGTGTATATATATATACATGTATCTTTGAAAATTATTG
TATTCAAGTGAGATTATTTGCTGTAAACCAGTATGCCTAAGCTGTGGTCATCACAATTGT
ATGCAACACGCCATATTTTCAGCAAGATTACTAATGACTGAATTAAGTCACCTCAGAACA
TGGTTCTTGTATGATGCACGTGTACTGTTCATATTTATAGTGATATGTAAGATTTAAAAT
AATTTGCAACCAAACGATTATTCACATATGTTAATAATATTATCATAAGCAGTGTGAATT
CTTTACCCACTCCAAGATTACTCTTGTAATTAATTTCTTGCACTTACATGGGTAATTACA
CAAAGCACATGTCCAAATTACATAAATTGTATTTTAACAATACTCATGCTCCTGTGGTAT
CCAAATGTTAATTAACATGTTTGTAACTTATGCCACCTCTTGTATTATTATCATATTCTA
TGTGCAATTCAAGCCCTTTCAGTAAGCCTAACATTTCCCACTTGTAGAGTTTGTTAGATG
TCTTCAAGAAATCTATTCATGCAGTTTAGGCAGGATACCTAATTTCCATATGTACTTTTA
ATAAAAATAACCAACTCGTATGAGATCTGACTTCATTTT
>gnl|Apo_MPI_JGI_Genos_N|50953 cDNA; Alvinella pompejana; LEN=3836
CACTGCTACCTGTGTCTATAGTTGGTGTTCCTGCTTTCTGTTGTGATTGCTGTATCCCAG
CATAAGTGAATTCAGAATTTATCACATTAAAAAAATCATTAGTTTTTCCACATCTTAAAT
AAAAAGGTGCCTCTGCAATCTGTCAAGAATCTGATAGATCAGTGCACCATGCGTACATGT
CAACATGACCCGGCAGTTATGAAGATGGATTAAAGTACCAGACTTGGGGATCACAGGACC
ACTGTGAAAGGACAACCATTTTGTGTTTGTTTCAGCGATAAATATGGAACATCTCTGACA
AAATAAGAGCTTCTATCACGGAGAACACTAGACAGATGTGACACCAGCTGATATCTATCA
CACGTGAGGCCATGTGAGCAATTATCATCATGATGTCTCAGTGTAGCATTCCAACACATC
TCACAGTACTGTACATGTTCGCTGCGTTAAGTTTGACAATTCTATTCAATCCGACAGTAG
TAGAAGCTGATGTTATAGCGGTAGACTTAAACAACCAGACATTATGGAAGGCTGCTGACA
GCCAGGCTTTGTTTGGGGCACCAATTCCAGAACAAGGCATATGGGGCCACCTTATATACC
AGAGAACAAACTGTTGTGAAGTTAAGAATGTTGAGCCTCCACCCAAACACAATGCTACTT
TTAAGTATATAGCAATGATAAAAAGAGGACCTTGCCAGTTTGAGACTAAGGTTTATAATG
CCCAGGTACGAGGTTATCATGCTGTCATTATACACAATGTTGGCTCTGATGAGCTGGAAC
GAATGGGGCCTGGCACAAAAAACCTCAGAGTCAATATATCTTCAGTGTTCATTGGTGCAC
ATGATGCCCAGAAGTTTGAAAAGTATGACAGAAGTGATAAGTATTACCTGAAGCTGGAAA
ATGACAGCATACCCTCTCTGCCCATGGATGTGTATTTAGTGCCTTTTGTTATCATTTTTG
GCATCTCTTTTATTCTGATGCTCACATTCATGGTTGCCAGATGGGTTAGAGATGTCAGAC
ACAGACGCCGGTCACGACTATCACTGGCTCATCTAAAGAAGATACCAGTTAAAAGATTTA
AGAAAGGTGATCAATATGATGTCTGTGCCATATGTCTTGATGAGTATGAGGATGGCGACA
AACTTAGAATCCTGCCCTGTTCCCATGGTTACCACCAGAAGTGCATAGACCCATGGCTGA
CAAAGAACAAGAAATTCTGTCCAATCTGCAAACGGAAGGTAATCCCTGGCGAGGATGATT
CCGAATCTGAAGAAGACTCTGATGAGGATGGGGGTCAGAATGAGAATACACCATTACTAA
CCCAGGCTGCCAATAACACGACCACATCTACAACTAGGGGAGGCACCTTTGATCATTCAG
GGCTGCCATCTGCTCTCCGAGACAATGTCCAACAGCTGTGTTATGATGACACCTCATCTG
AAGATAGCTTCACTGCATCCACCAGCAACTATCACTCAAGTGTTGAGGTTCACCAGCCTA
TACCCAGGCATGTCACCGCCATAACCATGGATGACAGCAGCAACACAGAATCGGCCGACA
GTGATGGCGATGATGTCACAGATCATGTGATCTCCAATAACACAAATGCCAACCCACTGA
TCAGTATTGTCTCTGATCACTTTGGAGCAGCAAATCATGTGGGAAGTATCAACGGCGACC
AGGACAGTGGCTCTAGGTCATCACTCGATGAGTACCGACCACTGATGGAGGAAGCTGTTG
CAGTGAATGCCCCAGCGGTTGCTGTCCAGCCAAATGACCGTCAGTCTGAGAGAGACCAGA
TTATTTAGTTTGACAATGTATGATAGTCGTATCTGTGATTGCTGGCCTGCTTTGTGTGGG
AGGGAGTGACAGGGAGTCTCCTGGACTCATTACAGTGATCTGTAATGTAAAAGAGTTCGT
TGGCCTCCAGATCCTTGGGCTGTGTTGTTCTCTGCTTTATTTTAACAATACTTTTATGAA
CATTTTATTCTAACCTCAGATGAAATATTCGATGAAACGAAGAATTCACCAAGTCTAAGG
CATGTCTCTGTAATGAGACACAAGCTCGATAATTCGTTTTGTATGTGGAAAGAGATGACT
TAGGGCTATAGTTTTGATATTTGTGTGAGACAATGTTGTCTGTGTTTTATGTTTTGTCTT
TTTATGAAGGTCAGTGCTGCAACACTATGATCAAGGCAGCATTGTTGCCAACCACAGAAT
GAGTTACTTAATAAACACAGTTCACCATGCAAACAGCAATCAAGCTATTTTCCAGTTGTC
TATAATGCACTCTAGCAACATTGAACTCAGGTAATTCAAATATGAGGCTTTGGGCAGACA
TCTGAGAACCACAAAACTTCTAGCACATGTCCTCTAGTCTTTTACAGCTTGGAGTACATA
GATATGTAGATTGCCTACTTAATTTGGTGAAACATGCTCCTTATCTTTCTAACCTTTATT
TGCAGGTGTTTTGTTTAAACTAAATGACTGAATTAGAATTCTATTTGCTTATTTCTTGTA
GTGATCTAAATATGTAAAGGTTTCAGTTATGTTTTGGTATTTTAAAACAGCAACTTAAAA
ATAGTTAGCAGAACAACTCTGTGAAGATGGTATTGCTGGCTTGTCCAATTATTGTAGTAT
GTCAGTGCACTGTTGTTTTTTTAAATACTTTTATTAAGAGCATTGCACGTGTGAATGTGT
GCTTGTGCTTAAACTTAATTTCAAAAGATTTTAATGTATGTTTGATGTTGTACATAAATA
CATGCAAATTCTCATGATGGTCAGTCAGCTGATCCAGTATGACCACATGTGATATGTGAG
ATGTGAACATTGTTTGCTATAAACATGTTTCATGTGATGGCTAACTAGAATTTTTTTATC
TTCAACACATATTGTAGTTGCGATCCATCTCTCATGTCATATCAGAATGTTCATTTTGTC
TGGTGTAGTATTTGATATTCTCAATTAGCAGTGATCTAATACAAAATGTCATCAGTTTCT
AACACACCTTTCCCACAGAGATATGTGAAATACCGTAACCATTCTTTGGTTATTAATGGA
ATATTTTCATAGCCAGTCACTTGTTACACATTTTTCTATGACAGCCATGTGCTATGATAA
CAGTTCATTGCTTGCAGATGCATCCTTTGATAATACACTGGCGTTTTATAAATCATACTT
GTGTGTGATGTACTACAATCACAGCTGGCATCACTGTGGTGTGTGTATATATATACATGT
ATCTTTGAAAATTATTGTATTCAAGTGAGATTATTTGCTGTAAACCAGTATGCCTAAGCT
GTGGTCATCACAATTGTATGCAACACGCCATATTTTCAGCAAGATTACTAATGACTGAAT
TAAGTCACCTCAGAACATGGTTCTTGTATGATGCACGTGTACTGTTCATATTTATAGTGA
TATGTAAGATTTAAAATAATTTGCAACCAAACGATTATTCACATATGTTAATAATATTAT
CATAAGCAGTGTGAATTCTTTACCCACTCCAAGATTACTCTTGTAATTAATTTCTTGCAC
TTACATGGGTAATTACACAAAGCACATGTCCAAATTACATAAATTGTATTTTAACAATAC
TCATGCTCCTGTGGTATCCAAATGTTAATTAACATGTTTGTAACTTATGCCACCTCTTGT
ATTATTATCATATTCTATGTGCAATTCAAGCCCTTTCAGTAAGCCTAACATTTCCCACTT
GTAGAGTTTGTTAGATGTCTTCAAGAAATCTATTCATGCAGTTTAGGCAGGATACCTAAT
TTCCATATGTACTTTTAATAAAAATAACCAACTCGTATGAGATCTGACTTCATTTT
>gnl|Apo_MPI_JGI_Genos_N|50954 cDNA; Alvinella pompejana; LEN=2659
CTGAGATAGAGAATTCTTTAGCCATATTTTGTATGGCCACATATGGTGAGGGAGACCCCA
CAGATAATGCCCATGAGTTTTATGATTGGCTACAGGAAGGGACAGAGGATTTAACAGGAC
TTAAATATGCTGTGTTTGCCCTTGGTAACAAGACATATGAGCATTACAATGCTATGGGTA
AATATGTTGACAAGCGTTTGGAGGAATTAGGAGCGACACGTGTGTTTGAACTTGGCATGG
GAGATGATGATGCCAACATTGAAGATGATTTTGTCACTTGGAGAGAGAACTTCTGGCCTG
CAGTTTGTGAACATTATGGTGTTACTTCTATAGGAGAGGAAATCAGTGTGAGAGAATATG
CACTAACAGAATTTGATGATATTCCATCAGAGAAACTGTATACTGGAGAACCTGCTCGCT
TGCACTCATTTACAACACAGAAACCCCCATTTGATGCTAAGAATCCATTTGTAGCTCCTG
TCATTGTAAACAGAGAGTTGCATAAAGGTGGTGATAGATCCTGTATGCACATAGAGTTTG
ATATAACTGGGTCACGAATTAGGTATGATGCTGGTGACCATGTGGCTGTGTTCCCTGTCA
ATGATCCAGAACTAGTAGAGAAGTTGGGTGCAAGATTGAATGTAGACTTGGGAAAAGCCT
TCACACTGACTAATGTTGATGAGGATGCAAGCAAAAGACATCCTTTCCCATGTCCAACAA
CATACAGGACAGCTCTGTCTCATTATTTGGATATCACAAACACACTTCGTACCAATGTTC
TCAAGGAATTGATGGAGTATGCGACAGATCCTAAGGATAAAGAGTTCCTTCAGAAATTGA
CATCACCCACACCAGAAGGAAAGGAACTGTACAATGAGTGGGTGTTGAAGGATCATCGTA
ACATTTTGGCTGTGTTAGAGGACCTACCATCCCTGCAACCACCTATTGATCATCTGTGTG
AATTGCTACCAAGGTTACACGCACGTTACTATTCTATATCATCATCACCAAAGGTTACAC
CAACCAAAATCAGCATCACAGCCATTTTGGTAGACTACACAACTCGTACAGGCAGACATC
AGAAGGGAGTGGCTACATCATGGTTGAAGTTGAAGCAACCTGTTGGTGACAACTATCCTA
AAGTACCTATCTATGTACGCAAATCTCAGTTCCGTCTTCCATTCAAGCCAAGTGTGCCTG
TGTTGATGATAGGTCCAGGAACGGGAATAGCACCATTCAGGGGATTTATACAAGATAGAA
GTCAAGCTAAAGCTGAAGGGAAGCCATTAGGTGACACAATTCTATATACAGGCTTTAGAC
ACAAGAATGAAGACTACTTATATGATGACGAGATGGAGAAGTATAAGCAGGATGGTGTCT
TGACGAAGCTGTATGTGGCTTTTTCCCGTGATCAACCAAATAAAGTCTATGTTCAGCATC
TCTTGGCTGAAAATAGTGAGGAGACCTGGAAGATACTCCAGAATGGAGGCCATCTGTATA
TATGTGGCGATGCTCGTCACATGGCACATGATGTAGATGAAACACTGCAGCAAATCATAA
TGAAAGAGGGCCAGATGGACAAAGCCGGAGCACAGGATTACCTGAAGAGACTGAGGACCA
GGGGCCGATACCAGTGTGATGTATGGAGCTGAGGCTGCAACATGCCTGGATAGGAAATTA
AATTGCTGTGAAGTGTGCCACAACAATCTGTCTACAATTATTGTGTTGGAGGAATATGAC
CCTTATTTGTTTTTTCTTTGGCTATTTCTCCATAACTTCCATCACATGATCATCTTCTCT
TGGCTAAATGATTGTAATTTTTGTGTAAAATAATTTCCTTTTTTAATTCAAGATATACCT
TTTACCGAGGGTCTGCTAAGTGTGCTCTTAACAAGAATTCTGTTCACTGTTATTTTATCA
TGGCTGATTTGAGCATGTTGTGTGCCAGTGGTGACTGGAAGTCCCAGCTCATCTCATCAT
TATTTTTGTGTAACATCCTACCATCTTGTGTTTATAGTATGTATGCATTGTTTATGTGTA
TGAACATCTCATCATCCATCCCATCTGTAGTCTTAGTTTTACGTGGAGAATACAATCATA
TGTGCTACATGAACATACATATTATAAAAAGAACTGTTTATGTGTACATACCTTTGTTTA
TATACATATATATATATATAGATTTACAGATCCCCTTGTTATGCCAATAATGTGTATAAG
TATTGTTTGACTGTAGTTAATATTGAAAAGAAGTTGAACACATATAGAAACTAGTAGAGA
ACATTAAATACAAGATAGTATCTAGATATAACATGTTATTTTTGTATTGTTCTATAATAT
TTAAATTATGAACCTGTCAATATTGTTATCATAGCATCAAGTTTCATCAGTAAACAACAT
TTGCAGGAGGCAATGTCAGTATCTCTTTTTTATTTTCAGCATGGCTAGGCTTATGACTCT
ATCTTCCAAAGATTAGTTTGAAAACTACCTTATATAATAGTATAAAATCAAAACTTCTGC
TTGAGAATATGCCACTGCTATAAATAATTGAGTTGTCCGATTTTATAAGGTTTTTGATAT
TATTGTAATGCTTCCATGAATTTCCACCTATTCCATTGTACACAGAATAAACAATATAAT
ATAATTGGCTCCAAAAAAA
>gnl|Apo_MPI_JGI_Genos_N|50955 cDNA; Alvinella pompejana; LEN=1982
ACGCGAGATCCTTTCCGATCGTAGCCGACGACTAATGAGGATTGTAATTAATGTCATTGA
TGTTTATTACTTTATCCTTTCTAGAAGATACTTGACAAGTCAAGATGACGACGTTTTGAT
ATCAGTACTACTATCATAACACACGATTTAAGAAGTTCACAAAATATGGACATTTATTTA
TACCTGTTTTTATCAGTCGCTTGCTTGATCAAATTGACAGTACAGGTTGACGCAGAATAT
TGCTACTATAATGATGGTCAGACCACGCAGTATTATTACTGTGGAAGCTATGAATATTGT
TGCAGTGAAGGGTGCTGCGAGAACTTCATTACATTCTACCGACTTTGGTATTTCTGGTTT
GCCATTGTTTCGATGTTATTGTTTTGTACTGGTGGAGGCTACTGGTATCACAGACGATAC
ATTCAACAGCGACTCATCATAAGCCAAGCCCCTGCCAGTGCTGCTGTCATTTCCATGGCC
CCAGCAAACCATGATCAGTCAACAGCTGTCTACATCACTCCATCAAATAGCTTTGCCATC
AATACGACAGCAACAGACAACCCTCCCACCTACAGTCAAGTGTGCCACCCTGGTGCACAC
TGTCCATATCCAGTGGCACCACAGAGTGGAAGTCTGCCAGTTAATACAAATGCTGTTGTG
TACCAGACTGCTCCATATGGCCCACCACCAAGCTATGACAGCATCCAGAATACACACCAT
GATCCACCAACTCAACCAACCTCATCATAAAAACAGGCAACTAATATTAGGAGATTGATG
ATCTCTTCCAGGAAAATATCAGGAGCACAAGTTTTGGAATGTAATTAAATGATATGATTG
AAGTTCAGAATCCTTATGTTATGACATGTTGACACACAAATATAGAGGCAGTGTGTGTAT
ACTTGTGATTATTTTAGAACACTGGCAGATAATAGAAACATGTAATGTTTTCATACAGAC
TTGATATTTATAGGTTTAGACACAAAGTCCTTTTTACTGGCTCATACCTCTTTATTAGCA
AGATCATTAATTATTTGAATATGGCTGGTCCATAATGCATTTATATTCTTGCAGAAGCAA
TGCATGAATGAAAATTGAAGATCAAGTCAGTGACTGCATTCAAGTAACTTCATAAAATAA
AATAAACAATTTTTTATTTGATTGTCTAAAACATATTTACAGCATTTTCGATCTAGTCAT
TAGTGATATCATGTCTGTTTACTGACCCAACCAAAATGTAAATTTCCTATATGGAATAAC
GGCCTTGTTAAAATCTGATAGTTGAAGCACATTTCATGTTGAAAATTAATACATTTATCC
AAATGTGTTGTTATTAGCTGGATTTTGTGAGTTATTTCCAGCATAACTATATACATCATT
GTTGTTTCGAAATTGATGTGCTGCATAGATTTTGTAGAAATAATGCATTTATGTATGATT
ACAGTGCTTTAGGGATGGTATTATGTAATTCCGTCAATTACCTTTATTAACTGGGACCAA
TGACATCAGGTTGCTTATGTGTGTGTATTATATTTAGGTAGATTGTTTATTATTTCCAGT
TTCTCACTGCCACTAATATTCATGGAGCAAACATCGTTTCCCGTCCGTCCTTGTGTGTTT
ATTAGTTGGCATGACAACTAATTTTCCTTATTGGTTTTATTTTAATATATATTTTGTGAC
ACAAGCACACAAATATATGTACATGACGAATATCACGTCGTACTCGGTTAATATTATTAT
TTGTAATACCATATTCTCCTGGATCATGTTTTTAATACATTTTCTTTCAATACAATACAA
TGTGGCTTTATTTACCCATCCAAGGGCAATTACATTCCCTTTTACAACAGTTCGTGTTTT
TCTTGGAAAGAGCATCATGCTATATTTGATTAATATCCTGCAGATACTCGTTATTCTCTT
TTTCATTAAAATTTGTTCACTTTAATATTCAATTTGTCAATAAAGCTATGAGCTGCATTT
TG
>gnl|Apo_MPI_JGI_Genos_N|50956 cDNA; Alvinella pompejana; LEN=820
TTTTTTTTTTTTTTTCCTGTTTCATCTCAGTTTATTTATGTTCTTCGGTAAATCATAGGC
TGAAGGTTAAATAAATACCAATGAGACACGTTTCGTGTGAGATAAATTAAATGTTGAAGA
AAAATGTACACACCGCTGAGAAAAGAAAAACATTCTGGCACAATGTGTCAAAATCACGCT
ACAAAATATAAAACATAAACAGGTGGTGATAGACAACCCGGAAAGAAAGAGTGAATTTTA
AAATTAACATAAATACACACTGTACAACATAAACATTTGTAAATACTATATAGGCGAAAA
ACACATAAATATTACATAAACGTTATAAAATGATCAATAGAAAAATAAAATTTGTTCTCT
GTTTTAAATGTTTTCATGAAAAAATTGAGCTGAAGCATCGATCTATGTAAGACTGTAATA
CAAATGAACTATGTATGGGCGTCTGTGCATGTGTGTTAGGTGTTGTTAAGTACGTTGTAC
ACCTTGTGTTTGCGTAAGGCACATCTTTTGTGTTCATGCATTATTCGTGGCAGGTGCGTT
GTGTGTGTGTGTCAGAGTTGGCTGTCAGATGTATGCGTGTGTGTGTGTGTTTTATATGTG
TAACGTCACTAAACACATAGCACGCGCTAATTATTTTTTAATCACAAAGCACAGACATTA
CCACGTCAGACGGTTACTCCTCTGTGTACAGAGTAAATGTTATTACAACCACTGCTTACA
TACAGTCTACAAGACGGTGCTGATCAATCCTGACAGAAAGCATGCAGCTCGCCACATATA
TGTTTGTTACCAACGTTGACACAGACAGACAGACAGACAG
>gnl|Apo_MPI_JGI_Genos_N|50957 cDNA; Alvinella pompejana; LEN=2972
TTTTTTTTTTTTTTTTGCGGGTTATTTGAGCCTTTATTAAATGCACAGCTTGAACAATTA
TTTGGAACATTATCAAATTTGTACAAATAATTGGACCTCCCCCCATTTAAAATATTTTGT
ACAAAATTGCTCTTCTATTATACCAGCATCTGATTTCTAGCCATGCTGTAATTGGCTTGG
CCATAAATTAATCTAGACAGTTGTTTGTGCACATATTTGTGTGTCTATATATATATATAG
ACATTAAAATATTAGTTTCTGTCTATGTACAGAAAGTAACAAATCTATGCCAATACAAAC
TGGGGTATAGCTTGAAAGGAGACATAATAACTCACAGTGTATAAGTCACCTTGGTGATAT
TAATACAACAATAATAATATTAATAATAATAATAATACATCTGTCACAGAGTTGCATCAG
ATAAAGCCATATAAAAATATACAAAGATGGAAGAACGTAAAAGCTTGTTTTGCTGGAATC
AACCGGCTTAAGTACATTAGGGGTCTTTGTGAATCAAAATTTGAATAAAGTCACAGATTG
ACACAAAACCGTTCTTAGCTAAGCTTTTTTTCTAGAGAGTCTCTTTTAAGCAGACAAACA
ATAATGATAATCAGTATAACAATATTCTAAGATCTGAGGATCTTGAACATTTAAATTTAT
GTCATGGCAACAAGGGCAACTGCAGAAACTGTTGAATGACAATGACATTGACAGCAGGCC
TGTACAAAATATCACAAATGATTAAAATTGATACATAGCATTTCAGCTGTTGTATCAGTA
AAAGTACCACGTGTGCAAGGCAAGTCGATCCCTTCATTGCTTGAGAATGTCTACACTGAT
GGAGTGTTATGGGTATCGGTTTTCTGAGACACTGGGTGTGGTTATGGACTGAATGCATCT
GGTTGTCAGCTGTCAGACGCGTGTTCTGATGGCGATTTACTTCCGTCTTATTTGTAGCTT
GACTGTGCCGAGCGGAACCGATTTCAGATAATTCCAAGCTGAGAACTTTGACATCGATGA
AATATCGGTTCCATTGACTGTGATTATTTCGTCACCTGGCTTAAGGACATTCTGTACTGG
CGTATCACCTCTGAACAGTCTCTTGACGGTGATCGGTTTGTCACCGAGTGGAGATCCCTT
GCCGCCTTCAATACAGAAACCAAGACCAATGTTTCCTTTCTCAAACTCAACTTCAATGAT
CCCCTCCATTGGCTGGTTCGGCTCTCCTGCTACTGCTGTTATTGTTGTGCTGTCTGAGTC
AGTGACGTGTGATTTGGTTGTTGAGGACTTGTCAGGTTTGAGAAGTGACGAAAAACGATC
GGATTTCCACGTGCCAGAAGGAGACGTGTCTTTGGAGGCTAGGCTCTCTATGTCAGATTT
GTGGTCAGTCTTTGTCGAGTAAATACCGGAGTCAGCATCACTCGGAGTTGGCGATAGAGG
GGCTACTGGGCTATCCAAATATAATCCATGTTCTTCTGTTAGGTCTTCCCTGGAATGGCT
AAGCGAAGTCTTTGACTCTGGCCTTCGCGGGGAGAGATTGCGTGAGAGAGCCTCCAATTC
ATCACCTGAGTCCGTATGACTGTTGGCGTAAGACTTGTGTGGTAGGTCGAGCAGGCTGTC
AAAACTACCGGATGCATTCAGTTTTCCTGGAGGTGGCGCTGTCGGTAAGCTAGGCGGCTC
TGTGGAAGCATCATCGTTCAATCCGAGCAGATCCGATGTCGGTGGTGGTACGGGCGGCGG
CGGTGATGATGGCAGTACTGGAATGGCGTCACTGTCGTTCTGCTTTGGATCATCATTTAA
TTTACTCGCTGATGATGATGAGGAGGAGGCGGAGGAGGAGGAGCGTGAGGGTGATGAGGA
TGATGGCGTAGTTTGGCCTTTGGTTTCAGTCAACGCATCGTCTACGTCCTTTGCTCTGGC
GCTGACCTCTGTGTCTGAATTCTTCGCAGGACTTTTCATGATCCTGTCTGCGTGATCCAG
AGATACATCCGTTGAGGTGTCTTCACACTTCAAACTATTCTCTTCTTCCTCTACTTTACT
GTCAAAAGCTTCTTCCTTTGGTAGTTTTTGGGTGGAAGGCATTTCTGTCGGCTTATTGCC
TGCAGGCTTAGTGGAGGCTTGTACATCACAGTGTACAGCCGTTTCTTTTAGTTGAAGGAC
ACCGCCAAGGCTCGACGACGTAGTGACCGAACTGACGTGGTCCACAGAGTTCTCACTAAC
TGTCACCTGAGCAGACGCTTTGGTAATATCAATTGGCGTCGATGATAAAGCTTGATCTAA
TCTTGTTTCTGAGGGTGGCCTATTGATGAAAACGCTGTCTGGCGGCGCTGTCTTCGGTAG
CGTGGGTTGATCACGTGACGTCTGTGCATCAGGTGACCCGGAATCCTTTTGCATCATTTG
GCATTTAGTATCCGATCCGAGATGAGAAGCCAGCGTATCACCCGTTGTTTCATGGTCCCT
CTGGTCGCGTGATATGTGATCCTGTGAGTTGTCGTGGTCATGTGACTTTGCGACATCCTG
TAAGAGCGAGATATCCTGTGACTTCTGTGCCGTTTTGTTGACCACCCTATCATTGTACGC
TGTCGACTCAGCATGGACGGATGCAGAAGTCAGCGAGCTGGACTTGGAGAAAGGTGTAGC
AGTGTAAGCCTTAAAGACGTGACCGTTTGGCGAGGTGGGTCGCTCTTCTTTGCTCGTCGT
GGCGCTTTGAAACGGATCGTCGGAGTTCAGATTGCTCAGGCTACCGCTCTTCCACTTCCT
GTCGGCATTCGTCCTCAAAAGTCCGGAAAGTCCATTGGCCACGTTCTCTTTGTCGTCATC
TCGAGACGTGCTCGCCAACGACGCGGTGGCCTTCAGCGGCAGCGTGGCAGAAAGTCTCCG
GTTCTGAAGTCCGTCGGAACCCGTGTACGACGAGGTGGACAGCGGGCGGTAGGGCTTCGG
CAGTAGCGGCTGGTAGCTCGACCGTCGTTCTC
>gnl|Apo_MPI_JGI_Genos_N|50958 cDNA; Alvinella pompejana; LEN=1552
GAACGGCCCAGCTAAACTGAACGCACGTACACTGCGATGAACACAGCGTCAGCCACGTGA
TTACATAGCATCATACGTACCAAGATCTCCTCTACGTCTTCAACCGATTGCATCAAACGA
AAATCAAGTCGGTCAACTGGACATCACTACGTTTCATGATAGAATATCTTGTGTCGACAA
TAAACAAACCTACTGTCAATCGCCGATAATTATGCGTGCTTCGTTTGGGAAACTGTTCGT
ACACATCTATTTGTCCGTCCGTCCGTTTCCCCTGTCGCCGGAGAAAGCATACTGAAGTAC
AAAACAATTGCTGCATACAAAGCTATATTTCGCATCAACCGTTATGTGCTATTTTGTAGC
TGTTTAAGGTCTGTTTATCAACAGCCAGTGCTAACTACTGTTTTGTCGGTTTTCTGGTTA
TTGGAATAAAGATTGTCTGACGGAACAGTTTAAACAAACAAATAAACAAACAAACAGTGA
ATGAGGAGAGGTTTGAGGACAGATTCGTCAGTGTACTTAGAACTAATCAATGAAGAAAAT
TTTTTTCGGAGAATGGCGATTTATTTTCAAATGGACATTTTTCAAAACTGTTTTCGATTC
ACATCAAATACTGACAGGATTCATCTTCTGTCTAATCCATGACCACGTGAATAAATTTTC
AAAGTTACCTGCCCCCAACCCGTATAATTTGACTAAAATTGATTAATCCTGTCTTTCTGA
GTGCTGACGTGTCGTAAGAACAAACAACAGCGTTTGTCGAAAAGGCGAGGTTACAGGTTG
TAGATATAATATGATAAGCAAACAGCCACATAAATATAATTGTTTGTTATCGTGTTCAGA
AGAATCTTACTGACAAGACAGCTTGGAATCTGCTACAGATCTCCCGTCTGACACCAAAAC
ATTCCATATCCTTCTGTCTTAGCGTGATAGCTCCCGGGAGACATAATCTGTTATAAACAA
GGAAGATCCCTTTAATAATAAACGTGGTCAGGAAACGATACGGCAGTATGTTGGCTTCTA
CAAGAAGCTGCCTATGTCTGGTAATTAGAGTGTCTTTTAGCACCATCAAGAGGACATCCC
TCTCTGAAGACCTTGTAGTCCACGGAGTTTGTTCTCTGGCGATGATTTTCGCTGCCGAGA
GACGATGGGTCGTTTGCTTTGTCTTCGCTGAATGGTGTGGAGCCCTTGTTCCTGTCTGTC
ATCTGTTACCAAGCAGAGTGCCCCGGGCAGCCCAGGGCTGAGCCATTCGTTTGGTGTACG
CCTTCAGCGTTCGCTTTGTGGCTTTTTCGGTTCAGGAGCCGTGTCGTCCGTACTTCCACC
ATCACCTTCAGACGAAGCCTTCCTTTTGAGAGCACCATTGGCCTTGCTTATCTATGGATC
ACTTTCACTATTTAACTCTGATCTACACGGACAAGCACCGACTCAAGGCTCAATACTGCT
GCTGCTGCTGTTCGGGATATTGCCCAGGCTCTCTGGATCACTTGGCACAGCTTCCAGGTG
AAGTCTTAGAGGGTGGGTGTCGATGTCAACAAACTCAGGTAACCTCACTTCC
>gnl|Apo_MPI_JGI_Genos_N|50959 cDNA; Alvinella pompejana; LEN=1842
CAGAGTACGCGGGGGGCTGGATGACAAATGAGCACGTTACATTGGGCGCACTGTCTGTGT
GTGCGTGCCTCCGACTGTTAGGCACGCTCCAGTATTTCAGTGCCCACTTGGCACGTGATC
TGGTCCATGTGGACATGACACCAGCCGGATTTGCCACGATCTTCATAAGTAATCAAATGT
GACTGTTCTCTGTTATTCAAATTGAACACTTAGTATTTTGTCGGTTATTCAGTGTGCACA
TTGTGTGGGTGTTTGTGTGTGTGTGAAAAGAAGAGAAGCTGGTCAGAAAAAGATGAAGAG
GATTTCCAAGCTGTTGAACCTTGCTGAGGTAAAATGTGACTGAAATCTTCTTCAAGATGA
CATGCTTTCCTGTGATATCAAACAGCAGTCTGTGTATCTACACACACGTATATATATATA
TATTGATTAATCTATCACTGTAGTTTGTTCATCATTTATCATCATGTAAATAGGTTTCAT
TATTCATCAGATGCCGTGTATATAGAAGCAAATGAAGTAGTTGAACATTTGTACGAGCAT
GCGTGAGACAGAGTGTTCTTCAAGTCACTGTCTTCTACTGTGGAAAGAACCACAAATCAA
GGACATTTCATGATTTGTTCTTTCTTTTTCGTTTTTCTCGTTATGCAGATTTCACAATGA
ACGCAATATGATCCGTGCAGTCGTCATAACGTATCTCCTACCGCTTAATTGATATAAACG
CTTGCATCATGACACTTGTACCGTTTATGATCGAAATTCCATGGATCTGAAAGTCGTTGT
TGATTTATGTATTATCATGCTGTGTTTAACCTAACAAGGCTGTAACCGATATGAAATTGA
TTTCCAATTTTGTGTCGAATTCTGGCATCTGAAATGTTTAAACCTGGATTGCGTATCTGC
TACATACCAGGTTTTTAAAGCAGAAATATCTAACACATGAGTGGAGTATAAATTCTGTTA
GGATGATTCGTAACCATGAGTATCCATCCGTAATTAATCCAAGTTCTAATTATGAGTGGA
GGGCTGTTATACCGAATCCACCAGCAAATCATTTATGAGCAGTTCAATATCCAGCTTGAC
CAAATCACTTACATTAGTTGGTGAGTTGCATTTGGTGTCATTGCAATAAGCCTCTTGAAG
TAGCTAACTTCAGTAACACCGCAGTGTTCATAGAATTGTGAGCGCTTTATGTACATGTCA
TTGTAGCTGTTTGATCGCTGGCGAGATTGATCGGTGAGAGAAGCAACCTTCATAGGGATT
TGCAATTTTTTGTTGTACTGTTTGATGTAAGGTGCCTATGTTGATCAGTGAAGGTGGACG
ATGTGCTAATAGGCGATTTGTTTATGATCTGGTGTCTGCTAATTAAATGGTTTTGTTTAC
GGTGTATTTTGCTCATTGTTTTCATCAATAAACTGAAGGACAAAATGCCGGAATATTTTT
TCAATCCGTTGCAGCATGTGGACTACTTCAAGCCAATAACTAATATTCTTGTAAGGTGTA
CATGGTAATAAAAGTGTCTTGACACTGGGAAGAAATTGTCATTTTATGCATCACCACTTC
TGTTAGTTTCATCCTTTCTAGTTCATATTAGCCAGCTGTGTATTTTGCTGCCAGTTCGGC
ATGTTTTTACCAGAATCTTGCGTTCTGTACAGTACGGATCCTCTTTTTTAAACCGTTGTC
TCTGTGTATGTGTGCGTGAATAGCGTTTTGCTGTTAGTGGTTCATATCCGATATTGGTGG
CGGCTGACTGAGTTTCATTATATTAATTTATTTTTTAAATTGTGTGATTATTGCTGCTGT
GCTGGCAACTGGAATAAAAACGGATNGGTGAAACTAAAAAAA
>gnl|Apo_MPI_JGI_Genos_N|50960 cDNA; Alvinella pompejana; LEN=1382
CAACGCAGAGTACGCGAGCTGTCTGGATTACAGCCCGCAGTGTCTGCATTGTTACCGAGT
ACTAAACAACAGCATTCGATAAATAGACAATAATTATTATAATAAACACTAAAAAATGCC
AATTAGGACAGAATCCTAAAGCAGATAATAACCCAGATAATAATTACAGCAACACAAACC
TACTTCTTTAAAATACTATCTTGTGTTTTATTTCCAAATGAATGAAACAAAGAGAACCAA
TATCAGAACCGTTATGATGCAGTATTGTTTTACATACGGCGAGAGGCATTGGATACTTAA
AATGAGTCAATAATTCAGTTATTTCTGATCAGACCGGTCCAGACCGTGTTATGTTCATCA
GTTCCTCTTCGATGTCGTGTATGGGAGGTCGGTGGCGTGGCTCCAGCAACCAACACCAAG
CCATGACGTCATAACTGAAATATGAATATTCAGATGTCCGGCACACGCTACTTAGAAAGT
CGACGACGACGAGCTACCGCTAACAATGAAGGGCGAGCAATGCACATTAGTGGCCAGCGC
GTTAGATCCTTATAAATGGACACACCTTTGTGGCATGGGAAACCACATCAGTATAACAAT
GCTGAAGGCACGACATGTCTTTAATCCTTGTGTTTTATCACGTTACCTGCCTAGAACCCG
ATAGGGTTATGTTTGTATGTCTGTTGTTATTTACATTGTCCAGAACGTTTGGCTTAATGG
CCATCGAGTCGGAAGCTTTCACTGGTCACCGCTCAGACTAATACGAAGAAGCAGTGTAAC
TGTTGCTGCATGTATCCAGGGCATCTAACCAGTATCCCCAAAGCTTTGTTATTTGAAGTA
CCCGCTACTAACTGGGAGCATTAAGCAAGGTATGGTGCCAACACTGAGTGACCGACAGAG
CTACGGTACCAGAACCTCCTTCTAGTCAGTGCTCTGCTGAGACTGAATTGTTTTCTAATC
AGTTTCGGCCCCGGCTTCAGTCAGTTATCAGTTAGGACCCAGCTGGTTCTAAGACAGACA
CGGGACTGTGACAGTCGGTGGAATTCGTTTGTTTGTGGTTGTTCCCAGGCTGTCGCTTAC
TGGGCACAGCCTGCAGGTGTAGTCTGAAGAGGGTGATTGTCGGTATAAAAAAACAACAAC
AGGTGTGGTCTGAAGAGGGTGATTGTCGGTATAAACAAACAACAGGTGTAGTCTGAAGAG
GGTGATTGTCAGTATAAAAAAAACAGGTGTAGTCTGAAGAGGGTGATTGTCGGTATAAAA
AACAACAGGTGTAGTCTGAAGAGGGTGATTGTCGGTATAAAAAACAACAGGTGTAGTCTG
AAGAAGGTGATTGTCAGTATAAACAAACAACAACAGGTGTAGTCTGAAGAGGGTGATTGT
CG
>gnl|Apo_MPI_JGI_Genos_N|50961 cDNA; Alvinella pompejana; LEN=1183
TTTTTTTTTTTAAAGTATAAAAACGGGTTTATCATAAATAACACATAGTACAACACAATC
TGGGCACAGTACAAGTAATCAAGTACCAGCAGCAACAAAGTCAGGTCTACAAATCATTAT
TTAAATGAGAACTTCATCATCTTATCATACACAAATCAAAACACACAATACATACAATAT
TCTGAACATAGTTTAAAGATAACAAATTTAAAAAACTGGCTAAAGTTGTACAGTTGAGCA
AACTGTCGCTAGAAGAGGAAATTAAATTTGAGGAATTCTCAAACAATAAGAACAGAATGC
ATATATATCTGTATTAAAGAGGACACAGGCAGGGTTGTTAGTTTAAGTAAAACAATAGTT
CATAAACAGTTGCTTTTCTTCATAGTAAATGTATCTAAGACACAGAATTCTTACTGTTAT
CTTAATCCAAACACAACAATCTCCAGTCCTTAATTATTTAATCACCATACTTTAGCATTT
TATATACTCTTAAAATACACTCACATACTTATAGACCCAACTATACACACATGTAAATGT
ACATTCATGTGTGTGTGTGTGTGTTCAGTTCTATCACAGAAACCAGTCTTGGCGAGGGAT
TGTTTTGAGCTTATTTGGATTTTGTGCCTTTTTTCTTTCTTGGTGGCCTATCAATAACAA
AATCTGAATACTTCAAACACTCCACTTCCGATTCATTGTGGAAGACACACTTTTCAATGC
GGGATTTGGGACTTCCTATATTCGCTAACCAGTCCTTCCTAAAAATACATTGAACAAATA
AGATGAATGTCAGTTTTCAGCTAGCTATTTGTCTAAGGTGAGGTCTGCACTCAGTGCTTG
ATAGCAAAATTAGAAAACTTCAAAGAATCCACTTCTGACTCATTGCGGAAGACACATTTT
TCAATTTGTGACATGGGACTTCCCGTTCTTGCTAACCAGTCCTTCATTAACTTAACTTTA
TCCTCTGGACCTTGCACAGTGCCAACCACTGTTCCTTGGTATGTGTTCTTTACCCATCCA
ACCAAACCCAGTGTTTTGGCCTTATCCTGTGTATACTTTCGAAAGAAAACCCCTTGAACT
ATACCGAATACTTCATAATCAACAGAGACAAGTCGGCCAGCCTTGGAAGCCATGTCCTGT
CATGTCCTACACACCAAACCAACGTCTCCCGCGTACTCTGCGT
>gnl|Apo_MPI_JGI_Genos_N|50962 cDNA; Alvinella pompejana; LEN=2064
GGATCATTTGTTGGTGGAGCTATGGCCATCCCAGCCAAGGACGTGGAGCAGCCTTCCTCG
GGACACTTCATGGCATATTTTGTCACTTTTATGGTGCTAGTCATACTTGGTTACCTGTTG
TATCATAACCGAAAAAAGGTAGGCCATAAGGTCATGGCCTATGTGTTAGAGGGACGTAAT
GGCAAACAGCGTCGTGGTCGAGGTGGAAATGGCTACCAGAAGTTGTCAACAAATGTGGAA
GAAGCCTTGCCAGCTGTGGAGGGAGCGGAGACCAAGCAGAGCTTTGTCTACTAGAACCAG
AGGAATCTTAGTTGGATCAAATTAGTTACATGATGTTATATATGCTTGTTTTGTTTTATA
TACATGCACGTGTTTGTATATATATATATATTAAATGCATATATTTCTAACTGGTTTGGT
CACTGGAGGATGCTGTGATATTGGCTGGTGTTAGATTTTTGTGAAGGGTCAAACTTTGTT
GGTTCTTGTTATTTCTTTTTTGTCTGTGGTCTGACCATGGGTCAGAGTCTGGTGTTAGTA
CTTGTCAGTTTTGAGTATTCTGTGCCAGAATGAATGATGGAGTTGGTGTGACAATGCATT
CATTTGACTTGTTTAGTAGTCTTGTCTGTTTGAACATATCTGTACAAGTGTTGCTGTAAC
ATCTGACAGAATCACCTTTCATTGATCTCAATGTTTCTGGTGTGTAGTTAGTAGTTAAAG
CTGAAGTCGCTGAGATCAACATAAAGCAGTCTTTGGTCTTAAAATTGTGCCCTTACCAGT
GGAGACAATCAAGCAGACTTAATGGGCTCAGCAAATTCAGATGAAAGATGTTGTTTGCTA
GTAAATGCTTGTGCCTCTTAACGCTGTATGCCAATCTGTGTACTACAGCAGTGTGATACT
GTCCAAAGCATTGACTCTGAACACTACTGTTACTGCTGTTTCCTGTGTTGGTGGTGGAAG
CTGTCATGCAAGCTGCTAGACTTGTGTTTGAGCTCGGAACAAATGATGTTGATTCTGTGT
AGAGAATCAGATGCTGGGAGAACAAAGCCCGTGGCATCAAACCTTGTACTTGGCTGTTCC
GAAAGTAAATTGTTTGGTCGGAGCCACATCTCGGAGGTTGTCTCTAAGATGCATCATGTT
CCATAAGAAAGCCGTAGTGTCATTTAGAATAGGACCGTATATAAGAGGGAAATGGGTTGA
TCTATGATTTGAAGTGTGGTGGTGTTTTAAGCACATACAACGTGTGGTGTACTTTGGTGT
ATGGAGTAGCCCAGATGCAATGTATCGGCTGAGCTGTGCATGTATCTGTGCATACAGTTG
ACAGGTCTATAATATCCATGTGATAATGCTTCATTTTAATCACTAGTTAAATCTTGCTTG
TTCGTGCTTCACTGAGTCTTGTGATCAATCAGGCAGTCTGCACACCGATTCTGACTGTCT
CAGGACAACTGTGTGGTTAGATTGTTTTAATTAGTTGATAAATGATCATGTATTTGTGGT
ACCTTAATACAACAAGGTGTGACCCCAGTTAGCAGTATTTTAGCCAACTGAAAAACTCTT
CTGATGGTTAACTCTTGTTGTGGCCATCCAGAGACAACATACACGTGCGGGGAATTTGGC
TTTGAATTAGCATTTTGATGGCATTTGAGGGGTTGGATATTTTGTGTGTGTTGACGAAAG
ACTATTTATCCATAAACTGCGCTGCTGTAAAGGGGTTTTGTAAAAAGAAAACACTTATTT
CCTCTTTTTACAACACACAATGCCCGGATCATTGGCACTGTTCAAATAAACAAACGTACA
CTTCACGTATCGCACGCAAACAAAGACACAAATAGTGCTTATTAGTGCAGTGTCCAATCC
GTGTAAGTAGGGTGGATTTATATTGGTGTAAATATTTTGTAACAAACGAATAAAGCCATA
TTTTATTACTGCTGTTGTTTGAAATAATCTAGTACAAAAATGGTCGCTCTACGCATCTTG
TGTAAACAGAGTGCTTGGGTTGGTATTCTTTGTAGCGATCACTGCACGAGCAGAGGAATA
AAGGATCTTACATTTAAAAAAAGG
>gnl|Apo_MPI_JGI_Genos_N|50963 cDNA; Alvinella pompejana; LEN=1755
TTTTTTTTTTTTTTTTTGTTTGATCAGTTTATTTACAAAACATACAATAAAACAAGATTC
GAACTGATTCTAAGAATTAGTAAGTTTGTGTGTTTGTTGTATTTGTTGTGCTGATTGGTC
TTTGTAAGTCTTAATGAATTAATTAGGAAATAATTGGATAATTAATCAAATATAAAAGCA
TTGCATCTGAGTTCTAGTAATGAAAAACAGTAAAGGCACCTGACTAGACAATCATAGACT
GGTTACATTAATTTGAGAATAAAAATACTGAATAAAAATAATGTGTGAATAAAGTACAGG
AAAATGATAACACAAAATTACAGTAATATTTGAAAGCTACAAAATTAATACTTAAAATAC
ATAATTAAAAATGAATATGAAAAATCACAGGTATTTACAAAAGAAAACAATTAAATGAAT
GCAATGTGCTACTCCAAAATCTTTCCAATTTGATGCAATACACAACACATCAGAATCTGA
TCAATCAGCAATATTTAACACTGAAATAAAAAAGACAAAATAAAATGACTCTTTTCCAGC
TGTTGATAGAAATATTAGTTTGTTTCTTCAATAAGTTTATTATGTACAGTCATCAGCCCT
TTGAAGTATTTGACTGTCTTCACACGTAGCTCTAAAGTAGCATCCTCATCACAGATAAAG
ATTGTTCTTGGATGCTGCTGGAAGGCCGACACTGTCCACATGTGATTGACACCCTCTTCA
ATGGCTTTATGCAGAGCCAGTGCCTTGTGAGGGCCTGTGATCAGGATCATAACCTCTCTT
GCATCCATAACTGTCCCAACACCAACAGTCAATGCTTGGGTGGGTACCTTACTGAGATCT
CCACCAAAGAATCTTGCATTTGCTTGGATTGTGTCCACAGCAAGTGTCTTTACTCTTGTT
CTGGATACCAAGCTGGATCCAGGTTCATTGAATGCTATATGGCCATCTGGTCCAATACCT
CCTATGAAGAGTTCTACCCCACCAGCTTCCTTGATTTTCATTTCAAATGAATCACACTCA
GCTTGAAGATCAGGAGCATTTCCATCCAATATGTGCACATTGACAGGGTCTATGTCAATA
TGTTTGAAGAGGTTCTCCCACATGAAGGAATGGTAGCTCTCAGGATGGTCCCTTGGAAGT
CCAACATATTCATCCATGTTGAAGGTCTTCACATATCTAAATGAGAGATCCCCTGCCTTG
TGGTATTCTATCAGTTTCTTGTATGTGCCCAGTGGAGTGCTACCCGTCGGCAGCCCAAGA
ACAAAATATCTTCCTGGTCCGGGATTGAATTCATGGATGCGTTTCTTGATGTATTTCGCA
GCCCACTCGCTGGCTTTATCGTAATCTTCCAAGATGACGAGCTTCATCTTAAACTAAAAC
GAATATCGAATCTTCTTATATGATGAATGCACCTAAATAACGAAGGGCCAATATTTAACC
AAGTTCGCCTTCAATGCACTTTCTTATATTTCTATTGTTGATTCGGGGATACGATGGTTA
ACGTACAGTAGCGCCATCTAGTGGATACATTAAGCTGCTGGTTAGCGTTGTTCGTCACCT
TTGACCGGTTGAGTTGCTGCATTTTTGTGAGTCTTTCCCGACAGTCTGTCACGGCCATGG
CTTCAGCTCCGGCAAAGGAATTGGAAGAATTAGAAAAGGAATACCTAGAACTGGAGGTCA
GACTCGTCTGTACAGCTAACTGTGTGCCAGGTCGTTCGGTACTCGTCAAATTCAATCATG
TTGTTGATGGTTGGC
>gnl|Apo_MPI_JGI_Genos_N|50964 cDNA; Alvinella pompejana; LEN=1699
CGCAGAGTACGCGGGGATAAGATGTTATACGACAGAAGAAAACTCGATTGTTTGCATAAA
TTATACAAATACGCACGTACAGCCATTTAGAACTGGGCTCTTGTAAAACGGGCAGAGAAA
AGTTTGAAAGCTCCAGTAGCGGCTGAGATGATTAGAAATACATAAAGAGCAAAAGGATTC
TGAATTCATTAAATTCATCTGAAAGTTGTTATAAATTTCAGGAAAATCTAACACTGACAT
CTACATGTCAAATTACACTTGCAGCGATACACAGGCAAATAAACATAAATGCATAATAAT
TCATGTGTAGCTTGGAATTATTCAACACTGATCTGAATGTAATAGCATGCCATCAATATA
AAACTGACGTATCGTCTCATAAATAAAGGTTGGGCCTCAGAAAGTCAACACGTTATAAAT
TTTGTGAGCTAGGATTTCTACGTTATTGTAATGTTACAATATATGACAGTCGTAATATGC
TTTTGAAGAAGACTAACTGAAAACACATATACCACAGCGTACGATTGGGCCCTCTGCAAC
GTCGGTGTTTTCTGCCAAATGATAAAATGCCTTGCACCTGTTAAGTGTTAATTCCACTCT
GAAAGCCGATATTGCTTTCTATGAAGAAAGTTTCGAATAAAAAGCCATGTCTCGAATTTT
ATTGTCTGTCTATATATAGCTTTATGGCCGGGACATCAAAAGGCTAGTTTATTATGGTGT
CTCAGATGTACCGAAGCTGTGCATTGGGTTTGTGAAGAATTATGACAATACATCGGTGTA
AATATGTTCAGATAAGTACTTACTGATCGCATAAATGTTATACATTTCATTATATATTCC
TGGGACAAACGATTAATAGCTGGTTATCGCCTGGGGTGTGTCACTTGTGTTTTATGTTGG
ATGCGTCTTGTTTGTTGAGCGTTTGATTTAGTTTTGCCTCAAGAAAGCATCACCGATCAT
TAACACTTCTTTTGCATTCACATGTACAATAAATCACAAGTAAGGCACAGAGACACGATT
ATTTGTTAATTATCAAGGTAATAAAACACACTCACATACATAATCTATTCCATAATCATT
ATAATGTTGTAGAAGTTGTTATTTGATGCACAGTAAAATCAATTAATTGTATCGGTTAGG
CAAGATGCTGACCGCCACACACACATATATATATATATCACCTGTTTGTGATCCACGAGA
TGTTCCTGCCATACGCCTATTCCGAGCAGCGGAAAGAAGGAAATTGGCTGCTTAAGAAGA
GCATTCTAATATTGTTCGTCGGCGTGTCTAGCTGCCTCTTCCAATGCTTGTTCACACAAT
ATAATTGTTGTTTCAATTAAGTCTGTCAGAACGAAGTTAGGCCATTCACTGGCTTATGTT
AATAACCAATAACCGCTGCAGCGGCCGCTCGGACGGCCGCCGCCGCCAACAGTTATAACA
ACGATCGTGATTGCTTTTCGTTCTTCAGACGGCCGGCCATAACAACATCTCGCTGTGACC
GGCGGCACACATAAAGTGTTCGCTAAGTGTTCACACCGAGCGCCGTAATGTGTGCTATGA
CAAGGGGACACAATACAATGTATCATGGTGATTTATTGAATGTGTCACCTTGGTAATCAC
CTGGCATGGCTCTAACCGCGGCGCGGGGACACGTCGTTCGTAGATCGCAGATAGGAAGTC
GCCGCGTACTCTGCGTTGA
>gnl|Apo_MPI_JGI_Genos_N|50965 cDNA; Alvinella pompejana; LEN=2070
AGAATCCGGGTCCGGTTCTGGATCTGGAGACGACGATTTCATGGTCGACGTGAATATCGA
TGACGAGCCAGATTGTGTCGGAGAGCCTGTGACGACAACACGACTCTCAGTTCAAGTGTC
CTTCACCTTAATCAACGTGGATTTCTTCGGATCAGATCTCGTCAGCACGCTGGCTTCAAT
CAACTTCCTTGAGGGAACCCTGCTCAGCAAGATCACAAACGCCATGGGATGCCAGGGTGA
TGTAACATCTGTCAGTGCTTTAGACGATTATGAAGCTGTACCCAATGCCGCGAACAATTC
TGTTGGTGTGGGATTCAATCTAATTATCTTGACATCAAGTGAGAATTAAGTTGGCGGCCG
CCCTTATCGAAGCGTAGTTCTCTACCAGTGCTATCAGGTTGATAATCAACAGGACTGAGT
TCGAATTGGACGTCGACTCAATAACAACTGAAGAGAGAGTTCTGCCAGAGACGACGACCG
AACCAGCAGTAATAGATCCGGAAAATCCAGTTTGTACTCCGTTGAAGTTAGAATGGACAC
AGCTGTACGTGTATCGAATGAAGGTCCGTTTGTATGGTGTTAACTACGTAGACGATCTGT
CCGATCCTAGTTCTGATGTGTATGCTGCGTTCACGTCCACGCTGTCTGTTGAGCTCTCAC
ATCGCCTTGGATGCACCAGCAAAAACCTAAAAGGGGTTGTACAAGTTGTATCCAACTTCA
CATTCTCATTTGGCAGCATCGTGGCTGAGTTTGACCTTGGCACATCAAGTAACAATGTGA
CTACAGATGACATCAAGGAGGACGTCAATGAACAATTATCTGCCATGGGAATGGAACCAG
ATCCCACAGAGACAGAAACAACATTGAAAAAGGTTCCAGATGCTCTTGTATCAGACAATG
CTAATGATTTGATGACGTGGGTCATAGTAGCTTCTGTAGTGGCTGCTGTGCTGTTTATTA
CTATTATTATCATCGCGTGTTTGTACCTCGGTCGACGGAGAAGGACACCGAAAACCTACC
CGGCACCAGACTACGGACCAGGACCTGAGCGCGTCTACCGCTCAAACAGTACTCGTTACT
GGAGACAGAGCACGCCATCTTACACGTACACAGATGAAACTGCTTATGACCTGCAGAAGA
ATAGCGTCTATGGCCTGGCACCGGCTGTGTCAATGGAAGCACCAAGTGATTGGAAGATGC
CACGTGCCACCATCCCACGTGAATTTACATGGAAAAGTCAGAGAAGTCTTCTTAGCAAAC
CGGTGGCTTACGACGGATACTACAGTTAAAGCTAGCACTGAAACCAAGCTTCGTTCGGAA
GAAACTAGTTGATTCTTCCAGGTCTATGACATCGTCAGTTGTTATGGTGTAGTGTGTTAG
GTTATTTACTAACTCGATGGCAGTATGATTGACTTATACGTGTACCTGTATTGGATTATA
TGTTAACAAGCAATTCACTTTAATAACTTGGGATGGATAAGGCGGAAAGTATTCTGTATC
TATGTGTGTATTAATAACCAGGATAGTCTTAGAATATATCACGAAATAATTATTCATAAT
TCAGTGCTAAAACAGGAATTCAACCTTTACGCCTAACGTTGTTACCTGGTGTCATACCCA
CAAACACAAATCTACAAAATACTCGAACTTCTAGCATTTCCAGGATTGGAGAAAAAGGGT
TAGATTTTGTATTGATTTTGTATTTATTAGACGGCCAAATATTGTTTACATTAACATTTT
ACTATTAATAAAACTTATTTTGTCCATTTGTTTTATTCTGCTCCTTGTCGCCCACATAAC
GTGCCTTTATATAACAAAGTTGCATAATATCTAGTATGATATGATCCGGGTGTCCTATGC
TAAAAGGGTTCTTAACTTTACATTATACTTAGATTTACTGCAGCATAACTTGAAGTAGTT
AGTCTTGTTTACCTGGGCACTGTAGTAGTTTTGGGTTCAGATAATAAAGGCAGTTCTAAA
ATGGTAATTCGTCAAGTATACATTATGTTCAGTAGTTGCCACGGAACTAAATCTCAACGA
GCGAAAATGTCAGCAGCGCGACTATTACTT
>gnl|Apo_MPI_JGI_Genos_N|50966 cDNA; Alvinella pompejana; LEN=1137
TGAAGTAAAGGATTAAGTTTATAGAACATGGATGCAAATAGAAAAAAAGCCCTAGATATG
GCACTAAAACAGATAGATAAAACTTTTGGTAAAGGAACTATAGTTAGACTAGGGGATAAG
GAGATTGAACCAATTGAATCAATTAGCACTGGTTCTATTGGACTTGATATGGCACTAGGA
ATTGGGGGAGTCCCAGTTGGAAGAATTATAGAAATATTTGGGCCAGAGAGTTCAGGGAAA
ACAACTCTAGCACTTCAAATCATTGCATCAGCTCAAAAAGAGGGTAAAATTTGTGCATTT
ATAGATGCTGAACACGCTTTAGATGTCTTATATGCAAAAAACTTAGGTGTTGATGTAGAA
AATCTACTTGTATCACAACCAGATTTTGGAGAACAGGCTCTAGATATATTAGAAACTCTA
GCTAGGTCTGGGGCAGTTAATGTAATTGTTATAGATTCTGTTGCAGCACTTACACCAAAA
GCTGAAATTGAAGGCGAGATGAGCGAACAGCAAGTTGGACTTCAAGCAAGATTAATGAGT
AAAGCATTGAGAAAAATTACAGGGATTTTACATAAAACAGATACAACAGTTATATTTATA
AATCAAATTCGTATGAAAATTGGAATGATGGGATATGGTAGTCCAGAAACAACAACTGGA
GGAAATGCTCTTAAGTTCTATGCTTCTGTAAGAATAGATGTTAGAAAAGTTGCAACCCTA
AAACAGGCAGATGCACAAATTGGTAATCGAGTAAAAGCAAAAGTAATAAAAAATAAGGTT
GCTCCTCCATTTAGACAAGCTGAATTTGATATTATGTTTGGTGAGGGTATATCAAAAGAG
GGTGAACTAATAGATTATGGAATTAAATTTGATATTATAGATAAGAGTGGAGCATGGTTT
AGCTATAAAGATGTAAAACTTGGTCAAGGTAAAGAGAATGCAAAAAAGAAGCTAAAAGAG
GATATAAAATTAAGAGATGAGGTAGAAGCCAAAATAAAAGAGAAATTAGGAATAGAAGGC
ATTCTCACTATGAATAGTGAAGATATAAAAAGTAGTGAACAGTAAATACTCTATCCAACC
TTTATGGTTGGAAAATATATCTCCTTTAAGCTAATTTTCAAAGCTTAATCAAAAAAA
>gnl|Apo_MPI_JGI_Genos_N|50967 cDNA; Alvinella pompejana; LEN=2192
GGTATTAAAACTGAATTCCTTGGTATTCTAGCCTTCAGACAACAACACAATCATCCCAAT
GCCTTTGGCCGTTCAGATTTATTTTTCATCTGTCACATGCTTCCAATAACCTTTGATATT
ATACCATGTCCTGATGAGATTGAAGCTTGCAAGTGGATGAAGTTGGATGAACTTGAAGCC
AGTGTTCAGACTTCGGCAATTACTCAGAGGATCATTAAACTGATACGTGCTGGTCAAAAA
CATGGCTTTGATCATGTTACTTTAAAATCCGGTACCTTTCAGTCTGTATACAAGGGACTG
AAGTTTAAAATATACAATCGTTGGATACAAAGTGATGAAAATGATGAGGTTAAAGGCTAT
GTACACAGTGTAGCTGGACCAGAACAGTTATACAACAAAGAAAAGGAGTAGACCCACTTT
ATTATTTTCCATTTCACACCCCTGACATTAAATGACACCTTTCATTAGTTGTACTCCAGG
TAGAAAACAAAAATGCATTGATTTTAACAGTAGTTGGGTGTTTACTGCACAAATGGATTC
ATTACATGGTTATACAGATCTTCATAATGAATGATTCTGTACTGATACATCCATGTCACT
GCAACAAATAATCTGTGAAATGGACAAAATTAAAGAAAAAGATAGTCATTAGAGATGTTC
TAGACATTTGCATAGAGATGCTGTTGTTGTTTTTCACTTTGTTTTAGTTGCAGAACATTA
TACGACTTCCTTGCTCATCTATACAGTTAAGAATACTCGTTTACTGTACTAAATTTCATG
ATGAACTACCATCAGTTACTATGCTACGTGGCATTGCTTGTTAGTGTACACTTCATTAGT
TTTGTCAATACAAGCTTAAAAATGGACTGTTTTTCTCTCACTTTTTAAACCAAGTTTGCA
GGTACTTTTTTACTCATTATTAAGTGAGCACCATCAACTTGGATGGTGTATACTTAGAAA
TATGGTGCATACTTGAATATGCAGCTGCATCGCTTTCTGTGATATAACTAATTCTTTCAG
TGAAAGTGCCTAATTTTAATCCCTTTGAGTAATTCAAACGTTTTTATTTTCAGTCATTTC
ATTGTCAAAAGTATTTGATGCAGATGTGAAACTAGACCAAATGACAAAATATCGTTTTAT
TACAACTGAATGTACATGCACAGATGTATGTTTTATCAATATAACAATTACTTGTATTAT
TTAATGTGGTCTCAGGGAATTGCTTAGTTTAAAGATTGTGAAATATGCTAGACATCTCTC
ATGAAAACTCCATGTTTAGTGATAGTATTTAGTCTAGGAAATGAAATCTTTTCACAATGG
TGCACAGTAAGAAGGGACTTCATGCAATAACAGCCAAAGTATTGTATGTATAAATTTATG
TTATTGTAAAGGAATATATCTCATGATGTATATTTGTTAAACAAGGGTAAGACAAAGTAT
GGAATGTGTCAAATGTATCACAGCTTGAGTTTCTTATACTCAGGCACATTCTGTTTTTAC
AAACATGCAATAAACAATATTACATCTCCGATCTTCATCAATGTCAGGATGAATAGTTCA
ATTTGGGTTAAATTTCTATGAAAGCCAGTTACTCAGGATTTCATTGCCATAGTAATTAAG
CACAGTTAGTTGTGGCATAGCACGTGCAATTTGTATAACCATCTCATCATCAATAGAGTC
ACACTGGGTGAGATCTAAGCTAACAACATGTGGCAAATTTTCGGTAATCTTTGTCAAACC
GCATCCAGTTATTCTCCTCAGACCAAGTAAATTTAGCTTGACTAACTTCCTGAAAAAAAG
TACAATTGCCTGTTTCTCAAACTGACAACTCCACATGTCATACACACACACGCGTCGTAG
TTAGTCTTCTACTGTTAGATCACTGCTTCTTACAAATGGTTTAAGATACCACTATACTTA
AAAAGTGTTCTTATTTCTATTTCAAGGACAATGTGTTTGTAGACTGGATATAGTAATAAG
CTAATTAAGTAAAGGATATCTCTTAATTGGGTATCACCTTTGTTTTGTGCTCATCATGAA
GATGGCTGTACTCCAGTGATATGTTAAAGGAATCAAGATATGGAGGGAAACCAACATGAT
CTATTTGACAGTATGAATGCACATGGGCGTAAATATATAAATATCCCAAACACACCTATG
TATAGTAAGATTTTGCCATGAGAGGCAAGATT
>gnl|Apo_MPI_JGI_Genos_N|50968 cDNA; Alvinella pompejana; LEN=2284
GCAGAGTACGCGGGGGGCTTTTACGGCGCAGTTCGCTTTAGCACAGCGCAGAGCCCAGCT
CCATATTGTTCCTAAACGGGCTTACAAATAATGATGGCCGTCGGAAGCCGCACGCCGACA
GAATCAACGAGATCTGTGCCACCAGCTGGCGGATGGTTCGTCCAGTGCCGGCCTGTACGC
CGTCTGGGATATACACACCGAGGCCGGTGTTTGGATCGGAGCCCGGAATACGGCAATCCC
TGTTCACACAATGGAGGTTAAGTGTTTGACAAATGGGAGATACCTTGCTTTTGTTTTGTT
AATGAAAGTGACGCTGGCCCTGGAATGCTACATGTGTGAGAACGAGGAGTCGAACTTCAT
GTGCATCAATGAGAACCTGAAGGAGTGCGAGCCGAGCATGGACACCTGTCAGACGATAGT
CGCCTATTCCGATGTCAGCGAGAAGCTGTCCATCACGAAGACCTGCACAAAGCGACAAGC
CTGCAGCGCTCAGGTGAACGCCACTCTGGAGAGTGTACCCTGTGACCCCTCTTCCGGAAA
CAGCTGGATATGCACGTATTGTTGCTATGAGTCCGCCTGTAACTTGAGCGAGGCTGCCTC
CAACGAACCGAGCTGGCTGAGTGAGATACTGCCAGCAATAAACGTCCTGTACGGATCCAT
CGCGCTTATGTCGCGTAGGTGACAAGACCGCAGGGAAGTGGAAAACGAGATTTATTCTAT
TTCCAGTATTATAAATACTCCATTTTCTTCGTCGTCATTTAACTTTATTTCGTAGTTTTT
AGGGAAGACTGTTTGTATATAGGAGTGGTTGTACTCTACAAGAAAAAAGTCAAAATTTGC
CTTGAAATGCGATATAGCACACTTCTACTTTATTTCCCTTTATTTACTGAAATGGCTTTT
GTTCCTTTAGTCAGTAGTTATTCCTTTATAGATGACGCTTCCAATTTTTTGGTTTAGTTT
TTTGGCTCATTTCGGGCTACCCGCTGACATCAATGCATACAATATATTGCATACTACCGA
TTAAGAGGTAGATACAAATTCGTTCTCTGTGAGCGGTAATTAAAGTCATTATACTTACAG
GCAAGCTTAGGCTGTCTGCGTGGGGTTAAAAATGGAGCTTATAATCTTTCTTGCTTTCTC
TGTTTTTGTTTTGGGATAGAAGAACGTTATCTTGACGTTTAGACTCAACCGCAAAGCAAA
AACGTGAAATAAGGGCTTCACGTGTTAATTGGACTCTGATTCTCTAACAAACACACATCA
ATTAGAAATGTCTTACTAAAAATTATTTTAGTAAACGAGCTGTCATTTACTGAGCGAAAT
CCAATGCCCAATACGCAAAGGCGCATCGTTTTTTACCGTGTTATTAAAGAAAAACGATCA
GAATGGTAATTAATCTTCGTATCAACGTAGTGTTTAGAAGAATATCAAACGTTGATACTC
GTCTTTGTATCAAAACCTTTTTAATAAAAATGACATTTGTCTTCAACGTATGCCTGTTGT
GGTTTCTGACATTCTTCGTGTTGGACTTTACGCATTCGTTTACTTGGGAATGCTGGATCG
GAGAAAGCTGATGAAACTCAAAGCATACAATCGTGTTACTGATTCGTGTCACCAGTAGCC
TGTTATTGAAGAAATCAACCACTGACAGAATGGTGAGAAGCACAACATGATACCAAATTG
GTTAATCTCGGCTTTATGCACTGGAAACGGATATAAAAAATTCTAAATGATAGAAGAAAT
ACGCCCGCACCCACTAACATCACACTTATCACAGACCATATTGAATGTTATTCTGCCTTT
CGATCACTACGATATATACAAAGATACCTCTGTGCTGTATATTTCAGCTATGCAGACAGA
TTTATGCAAATCAATTTGCACATGTCCGATTTGCACTTAAAACATTTGCATATCGTTATA
TCAGACATGTCCCCAGCACTGCGCAACCAGCTTACGTCCGGTTATTGATTGTCGTCGTTA
TTATTCCGGTTGTTGAACTTGGTGTTCTGGCGGCTGTGGTGCGCCCTGCTTCGGGGATCT
GGATTGATCCAGTTCGTCGACCGGAGTCTGGGTCCGAACGAAGCCCTGGCGGCGGTCGGC
GCGTAGTGCCATTTCGTCTCGGGATCATAGACCTGTCTCAACGGAAATCCGGCCACGACG
TGATTCCTGCGCTGTCTGTCGGGCGGGTGCTCGTCTCTCCGCTTTCGACTACGACACATG
CACCTGGCGCAGAGCAGCACGAGGGAGTCGAGAAAGAACTCGCCGAACTCTGCGTTGATA
CCAC
>gnl|Apo_MPI_JGI_Genos_N|50969 cDNA; Alvinella pompejana; LEN=2362
CATTACAAGCAGTAGTTATTTCTGTAAAATGGTTCATAATGTGGAACTTTCTTCTCATGG
TGTCACAGGATGACAAGTCTGGTGTTGCTTCTCGTGCTACTGAGCACTTGTGTCACATGT
GACATTTTTCTACACGTACCCAGAGGTTCTAATAACAGGTTAAATGAGAAATCGTCCAAT
AGAAAAAATTCAAACAGGCTCTTTGACTCTCAGAACAACAACCGAGGTGGATATAATGTT
GGAGATAAAACTGACAAACCTTCAGGAGACAATGAAGATAACCAGTACAGGATGACATAT
TTTCAAAGTGACTCCAAGAACCAGCTCCAGTTCAATGATGAAGGTAAGACACTTCTTACC
ATTGAGTGGACAATGCAACATGGCTGTGGAGGTAATGAAGATACAGATCCACACAAACAG
AACTGTGTGCTTGTCCTGCAGTACATGTGTCAAGATGATGATAAAACAGCCACAGGCAGT
GAAGAAAATAAGCATTTTACACTGCGGAATGGTATCCAAACAAACACTCAGAACTACAAA
GGACCACGTGCTCTTGATGAAAGTGAATCTGCTACAAAGAAGCGTGCCGACAGTTCTGTT
TCCAGATCTTATGGCCTCCATGAGCCATGGAGCTGGTATGACAAGTGTTACATTAGAGAA
AGGAATAAAGGTCTGTTCACAGCTGACCAGAACTTGAAGACTAATAAAGGACTTGGTTAC
AGTTCTGCAATATACACAAGACAAAATCCAAATGGTGATCGTTATGGCTATGAGTGTCCA
GAAGAACGTGATTATTATCCATATTGGCATCCAACTCCATGGAAAGATATAGCCATATTT
GCTGAGAATTCATCAATGTGTCAGTATTATGTCACTAAAAGCTTTAATGTGAAGTCTTAC
CATGAATGTATAGAAACTTACCCTGGCAGTACAACGAGGAAACACTTTTCTCGGTGGAAT
AATGAAGCAGATTGTATACAGAATGGAGGAAAATGGCAAGAATTGACTAACTACCTAGAA
AAAGCTTCAGAATACAAGACTAAGACAGCCTGTGAACAGGCAGTCCAGAGAAAACAAGCA
TTTGGATACAAATGGGCTGTACCATGGGATACAGTCACGGGATCTGCTGAGTGTCTGGTG
ACTCTGAAAGCTCCTGACTGCAAGCAGTCACCATGGACAAGATCAAATCACCAGGGTAAT
GGCAGAGATGGCCTTGCAAACACATACACCTGGACTCTCCCTTACTTCCCATCAGAGAGA
ACAAAACGATGTGTGATCAGAATGAGGTACAACGTTTCTTCTGATGACTATGATCCATAT
CATACAGATGCCAACCAAAATGCTGACAAAAGGCGTGGTATCACATCTCCAATTCAGCAG
AATCCTTATGTTGACATTGGAGCTGGTTTACCACCACTAAAACTTGCTATTAACACAGCA
GAGCTAGGTCATGTTTTCCAGGACAGGTCACATGTTTTCAAGTTACAGCCACGACCAGCA
GGAGTACATGACCAGAGAATCTACAACTTGAATGTAAGAGGCAGGAGGGGTAACATAGTA
CAGGTGTACCCAGCTGTTGAGTATGACTTTGCACCAAATGTTCTCAGTATGAAATCAGAT
GACTTGGTTCACATACAGTGGACAGGTTCTAACACACATAACAATGCCCCACCTTCAGGT
GATGGCCAAGCTGGTGATGATGGTCAAGGTACTTCAGGAACTGACAGAAGTAATATTGCT
GAAGTAGTAGACATGAATACAAATTTTCCATTACCATTTGAGAGCACTACTATGTGGAAG
AATGCCACAATCATCTGGTCCTATCATGGCAGGAAGATGTCATCTGAGGATTTAGCACTT
AATTTAGCCTCAAGTGGTTATTATGAGTGTACACGTGGTTGTAATGAGAGTCCTGAGAAA
AAAGAAACACTGAACAACTTGCTGAACAATGCACCTGCTTCATATCATGGTGTCCTATTA
CAATTTAAGAAGGGCACGTATCATTTCATGTGTACACGTAATAATAATTTTACAAACAGA
AGCCAGAAGGCTAAACTTGTTGTTGACTAACCTCCCATAAAACATGCTCTGTGAATTCAG
GTGTAATACTCATATATGTCTGTGTGATTAATACTGCTACAACATTCCCCTATCCTCTAC
TGCTATAATTTTTCACAATTTTAGCTTCATCATTTAATCATAGTGATGTTATATTGTAAA
CACTGTCGCCAAACAGGATTGTATTCCTACTATGTGTGTCATGAAGTGCAGATCTGCTGG
CTTAGATCTGATGCACACATTCTTGGCATTTTCTTCTACAGATGAAATAAACTTTATTTT
CATACCAAAAAAAAAAAAAAAA
>gnl|Apo_MPI_JGI_Genos_N|50970 cDNA; Alvinella pompejana; LEN=2690
ACGCAGAGTACGCGGGGAAACCAATGCCACGCCACCTAGCGAGTGTAAACATCTATTTTT
GTTTTTATCAATAGAGCATAGATTACATACCTGCAGAAATCATGAGTCTAGGGAAAGATA
CAAGCTCAAGCCTTGGATTCAAGAAGTTTGTATCAGAGGAGGAGTTAGAAGAAGCCAGGA
AAAAGCGAAGAGAAGAATGGGAAAAAGTCAGGAAACCTAGTGACCCAGAAGAGCCACCTG
AGGAACCATATGATCCTCGTTCACTCTTTGAACAACTACAAGAACAGAAACTAAAAAAAG
AAGAAGAATATGCAGAGAAGCAAAGATTTAGTAATCAAGTCAAACGTCTTGATGAGGAAG
AGGCACAGTTTCTTGAATTTGTTAGTCAAAAACAAGAAGAAATAACTCGAAAGCGTGAAG
CTGAAGATACAGAAGTTCTGGAAGAATATCGGTCAGCTGTAATCAGTCAGGCTACATCCC
CAGGCTCATCTATAATAAGCAAGCAGCAGCAGACAAACAAACTCTCAGCTGGCTCAAAAA
CTTCCAAGAAGTCTCAGCTGGCATTGTTGGCAGGTGCAGTTAAGAGAAAAAGCTCAGAAA
ATCATTCACCTGAATCAGACAACAAAAAGACAAAGACAGATGGTGCTGTTGATTCTGAAA
ACACAGAAGAGAAAACTGAACCATCAACCACCGATGTGGCAGAAGAAACAAAGCAGACTA
AACCTGATACAGCACAAGTGATTGGCATATTACCCGGACTAGGTGTATATTATGACAGTG
ACAGTTCATCAAGTTCAGAATCTGAAATTGAGTTGCCACCTGATATATTCCAAGGTGGAA
AACCATTATTGGCAAATGGTCAGGATGATTAATTCTGTGTGTGTGTGTGTTATGTGTAGC
ACAATTAAAGAATGCCACTTTGTTATAGTTCCACCTTGGTCTTTTCACTCTGCAGCAAAG
TTGAAACCTGTAAGATTTAGAGATCTTATGTAAACAGTCTATTTTCCTAGTAATTATATG
CCTCTCTATCACACATTAGTGTTACTGTGATCATGTCCAGCTAGTTTCACAGTAATAACT
ATTTTTGATTGGTTTGACCATACCACAATGCCTGCTATTTTCCCTGACAATAAAACAAAC
TTTGTGATTCTGTGGCATCCTTTAATCTACTTGTTGCCAAGAATACAATTAAAATAATTT
GAAAGCAGGGATTTAGATACTACAGCTTGAGACTGCAGGTCTCTTGACTCATTATCCATC
CTACATACTGTGTTTATCTGATTTTCCTACAAACTAGCCATCCTTCTGTTTTTAAAATGC
TCACATATTGGTGATTTTTATGATGTTCTTAGCTGATTTTTATGTCTTTCAACCTTCCAC
TATGATGCTCACTATGTTTTTTCACTAACTTCCAAACACTCAGCTGACATCTGAATGTTT
TCTGGAATTCAAATATTAGTTGCCTTTCACAGCAACTTTATTTTAAGCCTAATGCTTCCA
GCATCCAGATCTCTAAAACAGGTTTGTAGATGATGTCTATTACTTTGCTATTTTTACCAG
TGCATCTTTTATCAGAATACATACTTGTATCTCCTGAATTTAAACACGTGTACTAAGAAC
GAGCAGGCTGTGGCATTACAAAATAAACATTTGTCCAGATTTGATTTTATCCTTGTGTTA
AGGCATATGTATAGACAAAATCTGTTTATGTGGCTTCCTGTCTTAAGAGACCACCTTTAT
CTAAAGAGAACCCAAAATGGTTCCTGCATTTTCCTCGCATTATTATAAAGATACCTGTGA
AATCACCATGTTCATATTGTGTGTCCATAAAACTTGTCTTGAGATAAAAAAAAAAAAAAA
AAACATGGTTTTTGTATCATTCACCATTTGAATCTAACAATTAGTGGCTACAAGCATATA
TGCATGGTACTGAATAATCATTCTGTTATGATTTGTGCTTCCTAAGTAAAGCAATATTTC
CAAAGATTCTTGAACAAGTCACAAAACAGGTGTTATCATTTTGCTGAATTCCGAGAATAA
CATTAGTTGTGAATCATTTTATTCAGCTTCCACATTTGATAACAATTTACAGCCATAATA
GTCATGGTCAATAGCTAGAAAAATCATTGTTCAACTGATTCCTTTACTGTGACTATTGTC
CTCTGACTGATGGCTTATGCTCCACACAAAGGTCTGTTCCACTCAAATTGCTTGATATCA
GTGCTGTAAAGTCTAGAAAAACAAGCTCTTTCAATCAGTTTTGTAAGATGCCGTTTCCTA
GTGGGCCTCTGATTCTGGTTTTCCATATTTCTTCTCCCAGTTTTCTATGAACTCTAACTT
CCGTTGCTCTCTCCTTTTAAAATATTCAGGATATTGAGCTCTCTCTAACGGGTGCCACAT
ATCTAAACACCAGTCTGGTGGTTTGACTTCTCTGCCATAAGCTACACCGCCAGGTGAATT
GGCAAATTTTATTGGCTGAGGATGGTGATATTTCTTCAACTCTGCTTCTCCCTCTTCTAG
TAGTTTCTTGGCTCGAAGTACATCTGGTTCATTCTTGTGTTCATCGAATCTTGCTCTCAG
CAAGACTGCATGATATCGATAGAGATGTCTGTATTGGTAAAAACTTTGTAATTCCCGCAA
AGCTGTCTTGTACAGAGACTTAACTCTACTTGCATGAGACACAATCTCTG
>gnl|Apo_MPI_JGI_Genos_N|50971 cDNA; Alvinella pompejana; LEN=1324
CCACAATCCAAAACGAGGCTGATACAGACTGCATTCGAGGGTGAAATCTTTGATCTGTAT
GCTGCATTCTGTGGATAATTCTGGTATAACCGGGATATAAAAATATCAAATAGGAACTGT
AGCCAATTACACACATATCAAGGTTGTCTAAGAAGGCGTGAAGTAGCGGCGTATGCATAA
ACAACAACAAACTGTCTATGTACCAAAGGTAACAGCTCTGTTTAAGTGACATGGAAGGAT
CAGAGAAAGATCACTCAGACGTAGAACTGCTAGAAGTGTCACAAGTACAACCACCAGATG
GCGCTGTGGTGTCAAAGTTGACCAATCCATATGCAGGATATGAAGAGAGTGCGGCAGATG
TCAGTAAACCAACGAGTGAGTTACAGGAAGATAGCCAAGGCACTGATAATATTGTGACGG
ACACAACAGATAACACAGGTCAAACAGCAGCAGACAAAGACAGACACACTGAAGTGTCTG
TATCCAGCCAGTCAGACCATGGCTTGCCAGGTATAAATAGGATGCTTGATGGCACTGGCT
TGGCTGAAGCTGATGAAGCCTTGAAGCCTTCTGATAACACTAACAATGAGCGTTGTGCTG
ATACTAAAGAAGGTACAAATAAAGAGGAGTCATCAGCGATCAACCTTCAAAGGGACCAGT
CTCCTGGCCACAGATGGGACAATACAAATGAGTCGGTAGGTGATAGGACAGGTGTAAGCA
TGGAGAGATGTGAACAGCCAGTGGATGTTGAGAGTGAGAATGCTGCTGCCAGTGTTGATG
TCAGCGAAGTCATCAGGGACATTAGTGAACTTAACCAAATCGCTGCTCCAGCCCTGGAGA
AGGAGAACACAGAACGAGTCATGGAATCAGAAGATGAGACCATGGAAACAGAACACAAAA
CGATAAACATGGAGCAACAGGTCATACAAACAGGCCAACAACCACAACAGGAAGAGATGA
ATCAAAGCATGGAAATAGAACTGCCGCAGTTAACACAAAATCATCCAGAAACACAACAAG
GCAGTTCTGACAGCACAATGCAAGCAAGGATGACATCATTTGGTGATGACCTTGAAACAG
CAGCAGTAGATGAGAAGGACAGTGTGTTAGAGCAGGTTGCTGATGAGCCATGTAAGAGAA
AGGAGAAAGAACAATCATATGCTACTGATACCATCACCATTTGTGATGATGATGATGATG
AACGATCTGAGGACAGACAGTTGGAGTCAGTGGACATCAATAAAACAGACAAACTACCTG
TAGATGATAACCAGACAGAAGTTATCAGTCAATCCAAAAAAAAAACCAACAAAACACAAA
AAAA
>gnl|Apo_MPI_JGI_Genos_N|50972 cDNA; Alvinella pompejana; LEN=2850
ACAGCGACCCAGCTAGTTGTATAAACTACTCAGGGATTTGCCTCTTGGTTTGCGTTTGTT
GTTTGTTTACGAAGGCAACCGTCCACCGTACTTGTCGTCTCTGTACGTTCACGTTCGGTT
CTCTTTGGCCAGCATGCATTCCGTGTCACAAAGATCCAAATCGAGCAAAAAGATCAAGAA
AACTCTTGGGCCAGAGTTTGAGCACTATTCTGTAGTGAAGAAGAAACGTGCACGTGGATC
ATCATCAGGGATACTTGAGCTGGAGAATGTGAATCCTGATCCTCCAGTTAGCACTGATCC
GGAACCAAGATGTGACTATTGTCTTCAGACATCTGCTTGTAACAAAAAGGGTCATCCAGA
AGAACTGCTCATCTGCAAGGATTGTCAGGCTAAAGCTCACCCATCATGCATGGATTACTC
AGAGGAGCTGGCCAAGAGAGCTCGTACCTCACCATGGCAGTGTATTGACTGTAAGACATG
TTACATCTGTGAGGACGCAGGCGACCCGGATGCCATGTTGTTCTGTGATGCTTGTGACAA
AGGTTATCATATGAGCTGTCACAATCCACCATTAGTTGACAAGCCAACAGGTAAATGGGT
GTGCAGTCAATGTGTTCAGGAATTAGGTTTAAATGAAAAGGACATGATGGAAGCTGAAGA
TTCCCAGTCAAACAAAGACCTTAAGACAGATGTCAATGGAGATGGCATGTCATGTTTGCC
AACACCAAGTGACTCACCTGTGACGTTTCAAGAAGATCACAAAGACTTCATGAAGGCAAA
TGATAATGTAGCAGCTCCTATACCAATGCTGGCCACAACGTTGAAGTCTGAATATCCTGA
TGCCTGTGACTGGACAATAGACGATGTTGTCAGATTCTTTGAAGAACTAGGCTTTAAAGA
ACAAGCTGCAGTCTTCAGAGAACAGGAGATTGATGGAAAGTCTTTGTTGCTTATGAAGAG
GAGTGACGTATTGACAGGCTTGTCATTAAAACTCGGTCCAGCATTGAAGATATATGCCCA
CGTTCAGAGGCTTCAGACACGGGGCCAGAACTGCTTCTGAATGGACTTGTCTGACAAATA
TGCTTCAAACATAAGACAGTATCTCAATTAGATGCATACGCAGAGGGCTTGTCCAAGCCA
ATCTATACGCACCATTATGATAAATGATTCTATTGAAGACTGGTATTTATTAATACAAGT
ATGGCTGTATTGTCATTTTGGATTACTGACACAGAGTGTACAAGATATTTATTAATATTA
CCTTGAATGCACGTGTTAAACAATTCTGTGTTGTCTGTTGCTTATTTTTTTACAATTGTT
GACCTCGCGTTTAATTATCAGTTCAGGTCTTGAATTTGTTCCATTGTTTTCCATGTTAAA
ACTGACAGGACAAGTTTATGTGTTGCTCTGTGTGTAAAGTCTTTTGTCAGTGGTAACCCT
GGCAGCAAGCAGTCATGCTGACCAGAGGAAGTAACATGTAACAAGAACCTGATGGAGGTG
TTCAGATTATGCAGAAGTCCTCTTCACACATTTCCAAAGCTATAAGCTATCATTGCCATT
CATGCCAACCTAAGCAGAGAATACTAAGTCAGCCAGTGTTTGGCATTAAAAAACCGATCC
TCAGAAAAATGCACTGTACTAGTGTTTGTTAGGGCTTTCTTCATTTGTTTCTTGTTTGTT
TGTTTTTGTTTTGTTTTGTTTTTATTTATGCACCAAGTAGTTTTCCATCTCCCTGAGGCA
AGGAATGGCTCTTAATGCAGACCTGATAATCGTCTATTTTGTAGTTAAATCGGTTTACTT
GAAATTTGACACACTATAAATATTCACACATCATCAGCCAGGGTTTTCCTCAACTATGTT
CAACATGAAGATACTCTGGAAAGCGACTCGTATTAGCTGTTACTTGTTCTTCTGTCTGAA
GTTTGCTGTTCCACAAATCTTATGGCCCTGTTAATGGTTGCAGGTGGTTGTTGTGTTGTG
TTTATGTTAAATGATTTGGCTCGTCCTTGTGTAGTAAGATGAACACTGACTGCTGTTGAA
GTTTACACTTTTTTTAAATGGTACAAGTGATGTTTTTTGTCTCAGTTATATTTGCCAGTA
TTAAACAGATCTTGTTTAAAGTATTGTCATTGTTGATTGTCATCTCCGACGTAAGACAAT
TTTGATGCAGGTATAATTAATTAATTAATTTAATTCATTGATGTAAATAACTTCCTGGTT
TAACTTGACCCGGTCACGCTGGAGCACAATCGCTGTAAGCACGTTGCTGCCACAGGGCAA
GCATACGACAGTATGTCCATGATACGAGCGATATGATTGCAGTGTGTCGGATGTTACATT
TCTTTCGGGGTCCTGGATCCCTCTGAAGGCGGTCCGTGGACTGCCGGATTTGTCCTACTG
GCAGAAGCAAGCTGTTCTCCCGAAGGGTTTGGTCTGTGAGCTGCCTGTCAGAGCAGCAGG
TCGTCTGACGGTCGTCGAAGTCAGTCTACCCATTGATCACGTGGCTGTTGCTGGCCCAAT
TAACCACAGACCTCCAGGCCTGTGGCAAGCACCGGTTGCTGGTGGCCGACCTGTCCGGCC
AGCCCGTCTTCACGTATTCTCAGCGGATGCGGTTCCTTTTCAGTGCTCAGTGTGCGGCAT
TCTGAGCGAAAGGCTTTTCACATAAACACGTGCGAAAGGTAGAATGTGTCCGGCTCACCT
GTTAACTTAAGGCTGTGATTGTATTCGTGTGTGACGAGTTGTTACTTGTACCTGTAAGGT
ATCATCAACGACTGCGGGTGTGTTAGTGAGAGTGTGAAAAGTCCGTGGTGTAATTATTGT
TGAATAAAGTATCTACTTCCTTCAAAAAAA
>gnl|Apo_MPI_JGI_Genos_N|50973 cDNA; Alvinella pompejana; LEN=1801
TTTTTTTTTTTTTTTTTGCGACCAAACACTGTCACAAATGTTTTATTTCAGTTTGGTCCG
AAAAGATCCGATCTAGAACAACGCACGCTGAAGTCATCATCCACAAAACATGATTTTGGA
ACATTATTCTGTTTCACTATTTTCGGTAATGAGTAACATTTGTACCAATGAGATCCAGAC
TGAATACACTTAGAAGACAGGTGGGCAAGCTTCCTTCTGACTTATTCCTCTAGATGTTTG
TGCAGAAAAGATATGCGTCAGTGGTGAAGTGACTGGACTGTCACAAAAATATACAAAGCA
GTGATTTGGGCGTTCATCTTTCCTGTTAAATAACTGACAATTGAAACAACCATTGAATAA
ACCAATCAGATCAAGCCCACCTTATTCTGATTTAACAGTAAAGTCACACAGTTAAAAAGG
AATAACACCCAAAGTGTTCAGATTTTGTGTTTAAAAGAAGATAACTATCCATTTTAAACC
ATACTTTAGTGTTATAGTATTTGTTGCACAGTCACAGAACAGTGGTGACATCTAGTGACA
GACTTTACAGACACCAAGGTCATTTACTGTGTCAGCTGTCACTGTACAGTTTGATCCATT
ATAAATCACCACTCCAAGATGGCTTACCATACAGCAAATGAGCTGCTACAACAATCCATT
CTGAAGTGGTTAGTCTCAGTATGGTTCTATATTCTTTGTGTCCTCATGGTTTCACTGCCT
GCCTCAGCAGCATTAACAGCAGTCTTGGAAGAAACACACACTGTCCAAAAGGCATGCAGT
CAATATTTTTAGCTGTAGTCGAGTAGGAACATTCTGCCTGGCAGTGCTCAGGTGGGTAGA
GGTATCCCACCTGGGCCTGTAGGCGCCACTCCAGGTGTCTCCAGGTTCTTCAGAAGCTGA
GCCAGCCACCGTTTGGTCGAGTTGTCATCCTTCAGACATGTAGCAAATGTGTTGTCCTTG
AGCTGATCAGGTAAACACTGGCGGAGGGCCTCACGAGCTCTTGGGTTGTCAGATAATCTC
AGGTAGCATCTGACAACATGTTTCAGTAATCTGGCTGACTGTTCCTTAGCTAATTGAATA
ACCATCTTTCCCAAGATCATGGCTACATGAGAGAATCTCTCATATGTCTGACAGATGTAG
GATAATCCATGTTCATCTAAAAGTATCTTTTGTAGAATGAAAGTAGCCACTGTTTTGGAC
AGTTCAGATCCAGATTCCATTATCCGGAGACACAGTGGAATAATTTCTGTTGTCAAAAGA
AATGTAATAACTTCCTGTTCATCTGTCTTGACGAGAGCTCCAATTACTCCTAGACTAGTC
AGACGGAGATACTCAAAGGGACGTGTCTTACTTACAGTGTGCAGGAATGGATACAGGAAC
AGTGGTATGTGTGCTTGGAGGAAGACGGATCGAGTTTCTGGATGAGATGCCACACACTGT
AACAAGGCCAGAGCATTGCAGACTCTGTTTGACTGATGGGCTGTAAGGTGAGGTGGGTTT
ATGGCTGGGTAAATGTTGATGATCTCCTGGAGAAGTGCTGCTATTGTACCAAATGAATGC
CATAACATTGGAGCTAGCTCTGGCACAACCTCCCTCTTCTTACTCAACTCAAGTAGTGCA
TTCTCTCTTGTTTCTGGACTGGCAAGCTCTATTATCCATTGGTAGATCTTCTCTCTGTCT
ACCTGTGGTGTTGGTTGTGTGGCATTCATCTTTAACTTTTTATGTTACCTTCAAATAATG
GCTAAAACAGGCGAAAATCACCGAAACCAAACCCCTAACCACTTTTCAACGACAAACCGG
A
>gnl|Apo_MPI_JGI_Genos_N|50974 cDNA; Alvinella pompejana; LEN=3324
CATCATCGCTGCGTTTTCTTTTGTGGTTGATATTATAAGAATTAAAGTTGTGGTTATCTA
AATAAACAGTTATCCAAATTGGTTGTAAGAATACCTCATCGTCATGGATCCACCAGCACA
GCCTCTGACTGACCAAGAGCAGATGATGCTTGGTGCTCAACAAGCTGCTCTTCTACAGAT
CCATGACAGCCAGCTTGAAACAAGAGCCCAGCAACAACACGCGATGTTAGAAGAAGAAAA
GCTGCTTGAAGCTCAAAAGGAGGCTCTTGCTCTCCAGCAGCAGCAAAGACTGCAAGCCCA
AGAGAGAGCTGAACAGCAAAAAGAGGCTGAGTTACACCATTTACAGACACTGGCCATGAT
GGAAAAAGAGAAGGAGATGATACATCAGTCAGCTACAGCCCTGCCAACACATATGGAAGG
TGCTCCTCCAGTGCCGCCACCACCACCAGCCATGATAACTCAGTCTCCGCAGCCAGTGGT
CTTCATGCATCCCCCGACAGCCACTGACCCAATGGTCAGCCATCCAACAACACGTCAACA
GCAGACTCCTGTTGGTCTTCCTGTACAGTCCCAGGTACCAGTCATTGCCCCGACATCACA
GGTCATATCAGCTCCCATACACAGCACAGGACCAGGAGCCCAGGAGCCCCAGTTCACTGG
GCATGGGCCTGCCATGCAGGACGCCAGCTTCGCTGGCCGAGGCCCATCAGTTCAGGAGCC
CCAGTTCACCAATAGAGCCCCCCAGCCCACCCAAGAGGCCAGCTTTCCTCCGAGCCAGGG
CCAGACCATGCCCGCTCAGGAACCGCCTTTTGGCACCCAGGCCCCGCCACCAGCTGTGCA
GGAGCCGGTACAGTTTGGAAACCAAACTCAGTCATCTGCCCCTCCTCCCATGATGACAGG
TCACCTGCCTGGGCCAGCTGGTGAAAACATGTCTTCACAAGTACAGAAAACACCTGAGCC
TGTCAAACCAGCTAACAGTGACCAGCAGTCTGCATCTACAGCCAAATCCCAACCAGCTCA
GCCACAACAGAAGGAGATCAAATTGCCACAAGCCTTAGAAAAGGTTCTTGCTTTTAAGGG
CGTCAGAGCCCAACAAGTTGGTGTGAAGCCTGAAGACGTGGAAAAGGTTGAAAAAGGAGA
ACTGATCCATGACAGCATGGAAGAGCAAGATTCAGGGAGTGCACAGGACACAGCACAAGA
TGATATGAATGATGTCGATGAGGAAGATGAAGAAGCAGTTAAGCAGAAGAGGAAGGAGTC
TAAAAACAAGAAGCGTAAAAAGAAGAAGAAGAGGGCAAAGGCCAGAAAAGCAACAAGTTC
CAGTGAAGGAGAAAAAACAACAAATACACAGGAGTCTGAAAAACAACCTGAGGATGATGT
ACAAGTGGAATATGTTGAAGATGAAGTGCCCCTTGATAAGACTGATCCTGCATATGCAGA
ATTTGCAAGGATCTTCCAGGCCTTCAAGATAGCAGAACCTGTTGTTACTGAGCCAAAGAA
AGAAGAAGAGAAGAAGGAAGAGCAAGTGAAGAAAGAGGAGGTGCCCATCAAAGCCAGAGG
TTTGATTGCTGATGACAGCGATGATGAAGAGGATCAGCGTGGAGGGGATGATGACAAACC
AAAACTATCAAAGAAGAAACAGAAGAAGTTAAACAGACTGAGTGTGGCTGAGCTGAAGCA
GCTTGTTAGCCGGCCTGATGTTGTCGAGATGCATGATGTAACAGCACGAGATCCAAAACT
GTTGGTACATATAAAGGCTACTCGTAATTCTGTGCCTGTTCCTCGTCACTGGTGCTTCAA
ACGTAAATATCTGCAAGGAAAGAGGGGCATTGAGAAACCGCCATTTGATCTGCCTGATTT
TATTAAAGCTACTGGCATTATGGAGATGAGATTAGCTTTGCAAGAAAAGGAGGATCAGAA
AACAATGAAATCTAGAATGCGTGAGAGAGTGCGACCAAAAATGGGCAAAATTGATATTGA
TTACAAAAAATTGCATGATGCATTCTTCAAATGGCAAGTCAAACCTAAATTGTCCATACA
TGGTGATCTGTATTATGAGGGTAAAGAATTTGAAACAAGACTGAAGGAGAAAAAGCCTGG
CAACCTTTCAGATGAGCTGCGTACGGCACTGGGAATGCCTATTGGACCAAACTGTGACAA
GTATCCTCCACCTTGGCTGATTGCCATGCAGAGATATGGACCTCCACCATCGTATCCTAA
TTTAAAAATACCAGGGTTGAATGCACCAATACCAGAGGGTTGTTCGTTTGGTTATCATGC
TGGTGGATGGGGAAAGCCTCCAGTCGATGAGACAGGAAAGCCACTTTATGGAGATGTATT
TGGTACCCAAACATCAGAAACCGAGGTGCCAGTACAAGATGAAGAAGTAGACAAAAGTCA
CTGGGGAGAACTAGAATCTGAATCTGAAGAGGAGGAAGAGTCTGAAGAAGAGTCAGAGGA
GGAAGGAGAGGTTGATACGACAGGACTAGTAACTCCCGGTGATGCAGGTCTTGTTACTCC
AAGTGGTGTGACATCAATACCAATGGGAGTGGAAACACCAGACATGATTGAATTGAGAAA
GAAGCGCATAGAAGATGCCATGGATCAAGGTGGTGACACGCCAGCACTCTATCAGGTTCT
GCCAGAGAAGAAGACTTCAGTTGGTGGAGCCATGATGGGATCATCTCACATCTATGACAT
CTCAGCTGTGACCGGCAAAAAGGCAGCTGATAAGCCTGCTGTTGAAGCTGTTGAGGTGGC
ACTGAATCCAGATGAGTTGGACCTTGACACAGCTGCCATGCAGGCCAAATATGAACAAAC
AGTTAGAGAACAGCAGTCACAGCTGGAGAAGGAAGACCTCAGTGATATGGTAGCAGAACA
CGCAGCTAAACAGCAAAAGAAGAGGAAGAAGGAACAGCAAGATGGCAAAGCCCAGAAGAA
GTACAAAGAATTCAAGTTCTGATGTATGCAGTTGAATGTTATTCTGTCATGGATAGGTGG
TAGAGAGTGGTTATCAGCATAAACAAAGTGGNNTTATCAGAATAAACAAAGTGGTTATCA
GAATAAAAAAAATGACTATCAGCATAAACAAACGAACAATGTGGTTGTTGTGAATTTAAT
GTAAGGAGGCAATGAATAAATGACTACTCTGTGATGGCACACTGTCTTAAAGTAATGAAT
ATTGTATGGTAGTCTACATCTTATCATGTAACTCTGTAGAACTGCTGTTATCAGAAAACA
TGATTTTAAGGTTTAGTGAGTACAATGTCAGTGTTTTATGTATGAAACTTGATGTAGTCA
AATAAATAAACAATGATTTTTTTG
>gnl|Apo_MPI_JGI_Genos_N|50975 cDNA; Alvinella pompejana; LEN=1477
CCAGTCAGAGTGATCACAGTAACAAGTGTTATTATCAGAGATCGGAAGCGATATTTTTAC
CTTTACTGCGGCCTTACCTGGCAAATGTACAACGGACTAAGAAGCTGGCGGTCGCTCGAA
GCGATGTAAACAAAATGTTTACTGCGCAACTTATGGCGCAGGGAGTAGCTCAAACTGCAG
TCGCGCTCAGTGTGCTTGGCTGCACGTGCATATAGATCATATTGTACCGATCAGAGCCGG
TGGTGATACTTTATAGGATTAATGGTGACTTTGACCAGTAGACCCAAACACACATCTGAC
GTCCGAACAAAAGAAGTCTTATATCAGAACATGTAATATAACAGCTTTATAATTAAAGGA
TTTGTTCAGCTGGGTTTAGTGTCATTTCACATCGTGACGATCTGCACTTACCAATACATT
AATATGTTTTAATTATATTTTGGTTCTAACACTACAACATCGAGGATAATTATTATCTGT
TCATGCTAAAACGCAGATATTGTTTCACTACGTACTTAGTTATTACCGGAAATATTGTAC
AACGAAAACGGATGACATTATACCTGCAAGGTGCAGTGTAGCCAAAACACAAACTAAAAT
TCTAATAATTTGTAATGCAAAACTCTTATGTATTAATAAAATCAATCTATTTTTTTCGAA
TCTGTAAGTAGTTTATTTACACGCATAACCACATTATTACTTCATTTCAAGAACAACGTG
GTTTACTATTAATAAACTGACAACAGTGATCGAAAAAACCTTTCATTATTTAAGTATGGA
AGGGGTGTTTAGTGTAATATATCATTATTTTCACTACTGGATTACGATTTTGATGAAGTC
CTCGGTTCACCTTTGTTAAAACGCTTAGAGATGGTCAAAGACGTGCTATATGCGCTTAGT
GATAATCACACTGGGAGAGCATTGTTTAGACAATGGTCAACGCAGATACCATAAATTATT
TGATATTCGCTGCGATGACATTCATAGTATTGTTTCTCTCTGCAGATTGCTATCATTGTA
CTTTTGCAATGAGCTAATGCTCTGTATTAACATAAGGCATTTCGTCTTTCCCATGGTCGA
AGCTGGTTTACTCATTTAAGGAAGCTAGTTGTATATTATGGCCTCAGTAAGATGAGGCTA
AGGCACGATGTGGTACGTTTCGGGGAGCGGAAAGTGGCGTAAGAAGACTGACAGCAACAC
TAAACAGGTACAGCGCGTGTGAAAGACGGATGTAAGAGCTCCTATCACTTCCCGCATTCA
CACTGTGGTGCTTAATACACGACCTTCAAGGCCAGCGCTTCGTCCTTGGGCGTACCTCCG
CTTATCAAATATTTCATGTTAGTTTAAGCTTCTCACTCGTTTAACTTCAGCGAACCGACA
CAGATAGCACTCAGCTGTACAAGGCGAGTTGATATTTAATGTTTAATTATTGTTAACGTT
TGTGTGCTAGTTTCGGTATGCTGTTGGCACGTATGCG
>gnl|Apo_MPI_JGI_Genos_N|50976 cDNA; Alvinella pompejana; LEN=2525
AACGCAGAGTACGCGGGGGTCGCAGAAGACTAACTCTAGCTGTCAACGCTCTGCTAATCT
TTCTGTAGTTTAAGTCTAGAGATGGCGAGTGTGTTGAGGATTCGTTGTGCGATTTCTGGC
TTCAGACAGGGCCACTTTGTTGCCACCGGCTTAAGTCGAGGGTATGCTACTAGCTCTGTG
CCAACCACCAAGCTTTTTATTAAAGGAGACTTTGTTGAATCAAAAGCAAATGAATGGATT
GATGTCCATGATCCTGCAACAAATGAGGTTGTCACTCGTGTCCCAAAGAGCACACAGTCC
GAGATGGAGGCAGCTGTGGCTGCTGCCAAGGAGGCATACCATACCTGGTCACGTTCTACA
GTTCTTACACGTCAACAGATAATGTTCAAATATCAACAAATCATCAAGCGGGATCTGAAA
AAGATTGCTGCAGTCATTACAAAGGAACAGGGAAAAACACTGCCAGATGCTGAGGGTGAT
GTGATGAGGGGTCTGCAGGTGGTTGAACATGCTTGTAGCATTACATCACTTCAGCTTGGG
GAGACCTTGTTTAATGTTTCTAAAGACATGGATACTTTAACATTTCGTTTACCATTAGGA
GTAACAGCTGGTATCACACCATTTAACTTTCCAGCTATGATACCACTTTGGATGTTTCCA
ATGTCCCTTATCTGTGGTAACACAATGGTTCTCAAGCCATCAGAGAGAGATCCTGGAGCT
ACTATGCTGCTGATGGAGCTTGCCAAGGAGGCTGGATTTCCAGATGGCACAGTTAATGTC
ATTCATGGAGCTCATGATGCGGTCAATTTCATATGTGACAACCCAGATATCAAAGCCATA
TCATTTGTTGGATCTGACAGAGCAGGCCAGTACATCTATGAGAGAGGAGCTAAGGCTGGT
AAACGTGTGCAGTCTAACATGGGTGCCAAAAACCATGGAGTGATTATGCCAGATGCAAAT
AAAGAAGCCACACTCAATGCTCTTGTAGGAGCTGCTTTTGGTGCAGCTGGTCAGCGATGT
ATGGCACTGAGTACTGCAGTTTGGGTAGGTGAAGCAAGAAAATGGATTCCAGAATTGGTT
GAACGATCAAAGAAACTCAATGTTAATGCAGGACATGAGCCAGGAGCAGATCTTGGTCCT
TTGATAAGTCCAGCAGCTAAGGAACGTGTCTTACAACTGATTCAGTCTGGTGTAGATCAG
GGAGCTAGTCTCCTTCTTGATGGTCGTGGTGTCAAGGTGCCAGGCTATGAAAAGGGTAAT
TTTGTTGGCCCGACCATACTTCACCACGTTAAGCCGAACATGACCTGCTACAAGGAGGAG
ATCTTTGGCCCTGTTCTTGTGTCCCTGGAGGTTGATACACTGGATGAAGCCATTGAGATG
ATCAATAACAACCCATACGGCAATGGTACTGCTGTCTTTACAACAAATGGTGCCACGGCA
AGAAAGTTTGTTGAAGAGATTGATGTTGGACAGGTTGGAGTCAACGTGCCTATCCCTGTG
CCTTTGCCAATGTTTTCCTTTACAGGAAGTCGTGGATCATTCAGAGGTGATACCAATTTT
TATGGCAAGCAGGGTATCAATTTCTATACCCAGCTAAAGACTGTCACTCAGCTTTGGCGT
CAGCAAGATGCCAAGGACACCCGAGCCACCACAGCCTTCCCTGTCCAGCAGTAAATATCC
CCCCTTCACACACACACACACACCTCAGGGCACCAGCTGCTTAAACATGGACCCTTGTGT
TATGGCATTTGTATTGTTTTGAATGCTAAATTTAGTCAGGATTCCTGATATGATAATTAT
AAAACATGACTGATAATAGTTATCATTGTTTCATAGTGTAACATGAATGTAGTATTTTGT
ATTTTTTCTTTATAGTTATTGAATATATTTGCATTGCTCTAGCTGCCTAGTTGTTGATCA
GGTACATAGGAATTAGATGCATTATGTTTTGTGCAACCGATTGCCATACAAACCATATTT
TAAATTTGCCTGAGTATGAATATATTTGTGCATATTAATAACAATATTGTTATTTATGAA
AGACTGTTAATTGCTATATGCTCTACCCTAATGTAGTCATTTCTAGGTGCTTTTTTCCAG
TGATGTTTGTCACACTAGTATTGTGTTCCAAACATCAGTGGAATGTATTCAAAGTGAAAT
AAGAGACACCTGGAATTTGATGATATAGTGTTGTCACACAGCAGGATGAAAACATACATT
ACCTACTAGTATTAATGATAGGTATTTCTCACAATAAATACACTGACAAATTAAAAAAAT
GTTGTTGATACTTGTATGGTGATGTTTTTGTGTTGGAAAATGGCTCACAAGCTGAATCCT
TTATGTAAATTCCAACATATTTATATATATATATAGCTGGTGGCAAGGAATTGAAAATGG
ATGCGGGAAAAGGTTTCATAGTGGAATTTAAGGAGTCTGTTCTTGTTAGTTGCTTGTGGT
TCTGCCAACATGTTAAATTTTGAAATGTTTGACTACTGTCCACAATAAAATAACTGCCAA
AAAAA
>gnl|Apo_MPI_JGI_Genos_N|50977 cDNA; Alvinella pompejana; LEN=1914
TGCTGGATTTATTTTTAATTGTACATTTTCTACAAACAGCCTCGAAGCAGGCCAGACTGA
AGAGGAAGGACGAATCCCATCGATCTTCTTCAAACAGCATTGCCTCACAGGAAGGCTTCG
GCAAGAAATGGAGTGATTTGCCCGTAGCATTGAAAATACTACTGACAAATCCCGTCTACA
TGTGTCTTAATCTGGCTGGTGCGTGTGAAGGTCTTGTTGTTAGTGGCATAGCCACGTTCT
TGCCAAAGTTCATCCAGAATCAGTTCGTCGTCAGCGCCGGATATGCCGCCATGTTGGCCG
GTGCGGTATCGGTGCCTGGAGCAGCTGGTGGTCAGTTTATCGGAGGACTCGTCTGTAAGC
TGGCCAAGCTTAAAGTCAAACAGATGCTGAAGTTGAACATCTTCGTCTCACTGATAGCCA
CCTGCCTCTGCGTCACATTCCTGTCTCGTTGTTCAGCTCCGAACTTCGCCGGGATTAATA
CCGACTACGATAACATCACGGAACCATTACTGGAAGTCAGTTTGATATCAGAATGCAATG
ATCAGTGCGGCTGTACGACATTGAGTTACGAGCCTATTTGTGGCGTTAACGACGTTCAGT
ATTTCTCTCCGTGCCATGCCGGGTGTCAGAAGACTGTAATAAATGGCAGTTTGGTGTTCG
TCAACTGCAGCTGTATCGACCAGACATTAAGCAGCGAGGTTAAAGCCACGAGCGGTGTTT
GTGATGTCGACTGTACTTACATGTACATCTTTCTTCCCTTCATATTTATTACGATATTTA
TGGTTTTTATGGCTGCCGTTCCATCGCTGTCAGCCACAATGAGGTGTATACCAGAAAGCC
AGCGGTCGTTCGGTATTGGCGTTCAGTGGGTCTTCCTTCGTTTGCTTGGCTCCATTCCTG
GACCAATTCTGATGGGTGCCATATACGACAGCACGTGTGACGTCTGGCAGGAGAAGTGTG
ATGGATACGGATCGTGCTGGATCTACAGCAGTCTGGATCTCAGTATCCGGACGCTGATAC
TTACGATGGTCGTCAAGGTTGTGTCGACCTTCTTCTTTGTGCTGGCTTTCGTACTCTACA
AGCCGCCACCTGGTGACAATCAGAAGAACCATAAAACGGCAGCAATATCAGCTTCGCCAA
GAAGCACGGAACAGTCAGACGATAAAAACGCAGACGATAAAAGGGCAGNNNNNNNNNNNN
NAAAGGGCAACGATAGAAAAGCAGAAAGTGAAAAGGATGGCTTCGTGAATTACGGCGCGG
ATCTATCGACAGAACAAAGTGAACATTACAATCCGACAGAAGAGCTAACGGAATTGTGAT
TACATTTGTGGTGGTTAGTATCTGCTGTGTTTGTATAAATATTTAAATACGTTGATATTG
TCCCAGAACATGTTTTCAGTATTACACTTGATTCTTTGGCATCAGGGACACACACAGACA
CACACACACACAGTATCCATACACACGTGTGTGTACGTGTGTTGTATGCATGTACAAGAG
AGAGAGAGAACCTCGAGTAAGGTTTCTGTTGTACAAAGACCTTAAATAATTTTTGTGTTT
TACTGTTTTTGTTGATTTCCTAAGCTGAAAATTAACGTAGCTTCTGATGCGCTCATAACA
ACGTGCTGAACTCGTTTTCGGGGTCACCTGTGATAATATTCCATGTCAAGTGTGTGTGTC
TTCTACTGACGTGTGTCTAGGTTATTTTTAAACTGAAATAATTGTTTCTGCATCATAACC
AGCCAGTTTATTGTTCTTACTAACTTGTTTTAGATTTTAAATAATCATTAAAATTTGCAT
GTTTTCATCTTTAATATTTTACGATTACAATGACGCAAACACGGAATGTTTTTAGAAAAT
AAATGGCAGTCCGATTTTATACAAATTGAATTTTTTTGTCAAATTTATTTAACA
>gnl|Apo_MPI_JGI_Genos_N|50978 cDNA; Alvinella pompejana; LEN=2077
AGCATTACCTGCTATTAGTACCGGCGTGTTTGGCTTTCCACTGCAGAGTGCAACCAAAAT
CATCTGTGAAGCTGTCATTGAACATTTCAAACAGAACCCAACTTCTGGCTTAAAAAGTAT
ACATCTGATAGATAACAGACCTGAATGTGGAGAAAGCCTAGTCAAATCCCTAAAGGCATA
TGGACAGCAGTCAGGTAGCGATAAAGGTAACTAGATTTCCCGTGCAAGAATACTTTAAGT
AATTTATGGTGTGATGGGGAGCAATTTTCTCTCTCTTTGTTCTGTTTTCTGGTAGCAAAA
ACATCAACCAGTTGGCAGTTAATCAAAGACAGAATGAAGAAGTGGTTTTCTAGCAGTGAT
CAGGGGCAAACAACTGATAAAATCCAGACACCTGAAGGTATCACCATCTGGATCAAACAG
GGAAGTCTGACAAACGAACAGGTAAACATGGAACTCCATGAATACTACATATTCTTGTTT
TTGCTATATAATAGTAATATATTGAAGACATTTCTGTTGATAAATGACCTAAGTGCAGAA
TTTGTTATTTGTGGTGGTATTCATTTCCTACGTTATTATAATTCCAGTGTTCATCATGTT
AGCTGTAAAAATACCGTTCTTCAAAGAAGACTGATACAAATGCAGACAGCATCACTACCA
ACTCATAAAATAAATATATTCGAACTTCGTATTGAAGATAAATAAAATTAATCAGCAATG
TGTGCAATAGTCGCTTTGAATAAAAGAAACCGTTGCCAAAATGGATATAATGATGGATTC
ATGTGATTAATCTATATCCAACAGGTGGACGTAATAGTAAATACAACAAGTACAGACTTC
AACCTATCTTCAGGGGGTGTGTCTTCGGTTATCATTAATGCCGCAGGAAATATCATCCAG
CAAGAATGTGATATGAACAAACCAGCCCACGTGAGCGCCGGAGATATAGTGCGAACATCA
GGAGGGAAGCTGCCAGTTAGAAAAATATTTCATGGATTCTGTGAACAGTGGGATGGAGGA
AAGCATCTTAGACGGTTTGTATCCGAAGCACTGAAGGAAGCTCACAATGATGGCTGTAGG
TCAATAGCATTTCCAGCAATTGGCACAGGAAATCTGAATTACGATCCAAACGACGTGGCC
AGTTTAATGATTAAAGAGATCAAACATTTCAGTGCCAGTGTGCCAGCAACCAACCTGAAG
GACGTTCGCATCATCCTTCACCCAAGCAACACTAAAGTCATAAAGGCATTTGAAGCTTAC
CAGAAGAATGTGATGAAAGAATCTATCAAGATTAGAAAGTTATATAAGGAAGAAGGAAAG
AGTGCTTCAGTGAATACATCTTATGACATCATTCAAAACACGAAAGTTATGCTTAGCTTC
CAGCTGTCTTCTGTGATAGTTGTGTTAAAGATGGGTGACATTACCAAGGAGAATAGTGAT
GTCATCATGAATAGCACAGATGGAAATTTTAGTCAAACAGGTGTGATTGCACAAGCTATA
ACAAAGGTAGGGGGGAATGCGGTAGAACAGGAGTGTGCTCAGTGGTTGGAGCAATATGGT
TCACTACCAGAAATTGCCATTACTAATGCTGGGAATCTACCCTGTAAGAAGATAGTACAT
GTTAATGTTACATCCGGAGAAGACTGGTTTTTCCTTTTCCTCAAAGTACTGATTGCTGCT
GAACATTTGAAAATGATGTCTGTGGCGATACCAGCAATAGGATCAGGAGGACTGAACAAG
AGGCCGGAAAACGTATGCCAGAAGATCATGCAAGCTCTTGTTAACTTTGCATTTGAAGTG
AAGCCGAAAAGTTCCACTTCCGAGCTCACTGACTTATCGCATCTATGGCATGGATCAGAA
AAATGTCTCCTTGTTCATTGAAAGCCTCAACGATTTTTGCAACATTTCCATCCAGACTCA
TGAGTTTAAAGATGAGGAAGAGCAGCAGGCCATTTCTCTGATGGGTCCACATGATATACA
GAAAGTCAAAGCCTTGGAAAATCAGTTCAAAGTTTCGATTACAGTCACTCAAGGAGTACG
GTTGAATTGTATAGTTGTTAAAGGCACAACAAAAAAA
>gnl|Apo_MPI_JGI_Genos_N|50979 cDNA; Alvinella pompejana; LEN=3900
AGCATTACCTGCTATTAGTACCGGCGTGTTTGGCTTTCCACTGCAGAGTGCAACCAAAAT
CATCTGTGAAGCTGTCATTGAACATTTCAAACAGAACCCAACTTCTGGCTTAAAAAGTAT
ACATCTGATAGATAACAGACCTGAATGTGGAGAAAGCCTAGTCAAATCCCTAAAGGCATA
TGGACAGCAGTCAGGTAGCGATAAAGGTAACTAGATTTCCCGTGCAAGAATACTTTAAGT
AATTTATGGTGTGATGGGGAGCAATTTTCTCTCTCTTTGTTCTGTTTTCTGGTAGCAAAA
ACATCAACCAGTTGGCAGTTAATCAAAGACAGAATGAAGAAGTGGTTTTCTAGCAGTGAT
CAGGGGCAAACAACTGATAAAATCCAGACACCTGAAGGTATCACCATCTGGATCAAACAG
GGAAGTCTGACAAACGAACAGGTAAACATGGAACTCCATGAATACTACATATTCTTGTTT
TTGCTATATAATAGTAATATATTGAAGACATTTCTGTTGATAAATGACCTAAGTGCAGAA
TTTGTTATTTGTGGTGGTATTCATTTCCTACGTTATTATAATTCCAGTGTTCATCATGTT
AGCTGTAAAAATACCGTTCTTCAAAGAAGACTGATACAAATGCAGACAGCATCACTACCA
ACTCATAAAATAAATATATTCGAACTTCGTATTGAAGATAAATAAAATTAATCAGCAATG
TGTGCAATAGTCGCTTTGAATAAAAGAAACCGTTGCCAAAATGGATATAATGATGGATTC
ATGTGATTAATCTATATCCAACAGGTGGACGTAATAGTAAATACAACAAGTACAGACTTC
AACCTATCTTCAGGGGGTGTGTCTTCGGTTATCATTAATGCCGCAGGAAATATCATCCAG
CAAGAATGTGATATGAACAAACCAGCCCACGTGAGCGCCGGAGATATAGTGCGAACATCA
GGAGGGAAGCTGCCAGTTAGAAAAATATTTCATGGATTCTGTGAACAGTGGGATGGAGGA
AAGGCATGAGATATTGCTTAACGTATTTTCCATGCCCAGTAGCAGTATCTCGAAAATAGT
GAATTCGTCATAACGGATGCTAGTCAATCTGCTTGAATTCATTGGTTCATGCATTTGTTT
GTCCAATGATCCACACATTGTTCTTTACTGCTGAAGTTTAATCCTTCAAATATTAGCCAT
ATAAAACACTTCAGAGGGAAGTGATTGCAGCACACTGACGTTGTTTTACAAGAAACACAT
CTATGCATCAAAAGTATTTACATCTTGATTTTGTTCTTCTTTAAAGCATCTTAGACGGTT
TGTATCCGAAGCACTGAAGGAAGCTCACAATGATGGCTGTCAGTCAATAGCATTTCCAGC
AATTGGCACAGGAAATCTGAATTACGATCCAAACGACGTGGCCAGTTTAATGATTAAAGA
GATCAAACATTTCAGTGCCAGTGTGCCAGCAACCAACCTGAAGGACGTTCGCATCATCCT
TCACCCAAGCAACACTAAAGTCATAAAGGCATTTGAAGCTTACCAGAAGAATGTGATGAA
AGAATCTATCAAGATTAGAAAGTTATATAAGGAAGAAGGAAAGAGTGCTTCAGTGAATAC
ATCTTATGACATCATTCAAAACACGAAAGTTATGCTTAGCTTCCAGCTGTCTTCTGTGAT
AGTTGTGTTAAAGATGGGTGACATTACCAAGGAGAATAGTGATGTCATCATGAATAGCAC
AGATGGAAATTTTAGTCAAACAGGTGTGATTGCACAAGCTATAACAAAGGTAGGAGGGAA
TGCGGTAGAACAGGAGTGTGCTCAGTGGTTGGAGCAATATGGTTCACTACCAGAAATTGC
CATTACTAATGCTGGGAATCTACCCTGTAAGAAGATAGTACATGTTAATGTTACATCCGG
AGAAGACTGGTTTTGCCTTTTCCTCAAAGTACTGATTGCTGCTGAACATTTGAAAATGAT
GTCTGTGGCGATACCAGCAATAGGATCAGGAGGACTGAACAAGAGGCCGGAAAACGTATG
CCAGAAGATCATGCAAGCTCTTGTTAACTTTGCATTTGAAGTGAAGCCGAAGTACGTCAA
ATCTGTTAGCGTTGTTGTCTTTGACAAACTAATTTTCGGGAAAAAAAAAAATTACATGGA
GCAAGAATTAAAAAGCAAACAAAGTGGGATGCTACCAGGAAAAACAGAAGTTCCACTTCC
GAGCTCACTGACTTATCGCATCTATGGCATGGATCAGAAAAATGTCTCCTTGTTCATTGA
AAGCCTCAACGATTTTTGCAACATTTCCATCCAGACTCATGAGTTTAAAGATGAGGAAGA
GCAGCAGGCCATTTCTCTGATGGGTCCACATGATATACAGAAAGTCAAAGCCTTGGAAAA
TCAGTTCAAAGTTTCGATTACAGTCACTCAAGGAGTACGGTTGAATCGTATAGTTGTTAA
AGGCACAACAAAAAACCTAACAGCCTGCATCAGCATGATCACCAAGATCCTTCATCAAGT
TCAAACTAAACATGAAGAGCAGACCATTTCAGATTTGATTTCTAAGCAGGTGAAATGGCA
GTTTCTGATTGACAACATTTATAGAGATTACCCACCTGAAATCAACTATGTCATAGAGAA
GGCATTTAGTAAACATGAAAAAATAGCACAGTGGAACGAAGAAGACGGAGAATTTAAAGT
TTACTTTGACAAAATGAAGGAAAGAAGAAATGATGACCCAACAACGGACACTGATGTCAG
GAGACAGACAGAGGGATCCTTAGCTGGACCAACTGTGCAACTGCCTAGTGATTGGGTTGC
CATGACTGCAAATGAGATCTACAAAAAAGTTACATTGACATCTACTAGTTCTGAATATCA
GGACGTAGCTCAGAAGTTTGCTCTCGGAGGAATCAAATCAATTTCGAGAATCCAGAATCC
AAACCTTTATCACTTGTATGAAGTGAATAAAAAACAGATGGAATCCACAAACACAGGTAT
TCAGAATGAAAGGCTGCTTTTTCATGGAACAGCAGAACACAATGTTGAAAACATCAATAG
CTATGGTTTTAACAGGAGCTACTGTGGCAAACATGGAACTGCTTTGGGAGTAGGAGTTTA
TTTTGCTGCAAATGCAAGCTATTCTGCACAGTCGACGTATGCCACTCCTAATTCATCTGG
AATGAAGCACGTGTACCTAGCAAAGGTGTTGGTAGGAAGGACTACAGTGGGTCAAGGCAA
TATGAAAGAGCCACCGTACCTGAACGGAAACTCTGGACGACGATTTGATTCTGTATCTGA
TCAGGCACAGTCAATGTTCGTGATATTCAAAGACAGTCAGGCTTACCCGTCGTATCTTAT
AACGTTCTGATTAGAAATACAAATGCACCGAACATTCTGTAATGTAACTGTAATTCAAAC
AAATGAACTATGACCTAGTGTGTTCGGTGATAAATTAAGTGTTACTGTCGTTGCAATAAC
GTAAATACTAACGCTGTTAAGTCATATCTCCTCGTCAGCTAGTGTATTACACATCTGCAC
TGTCTTGCGTGCAGCAACAACCACTGAAATAATTAGGTGTTATTTTTCCAATTATGCTGG
TTGATTCAAGACAATATCGGAATATTGACAATAGAAACAACATTCTATCTGCAGTTAATA
TACACAGATTTATTAAAAATGGATACTTCTGCATGAGTACACTTATATCGCTATTATAAT
TAGTCTGCGATATTTTATATTGCTTTTTTGATGATAGATATTAAATGTTTTCTGTATGCT
TTGAAAGTTCATTTGAGCATATTTCTTCCAAATAATAAACCAATTATGATTATAAAAAAA
AAAAAAAAAAAAAAAAAAAAAAAAAAAAAAAAAAAAAAAAAAAAAAAAAAAAAAAAAAAA
>gnl|Apo_MPI_JGI_Genos_N|50980 cDNA; Alvinella pompejana; LEN=2002
GTTGTACGTAATGTGCTAGTTTTGAAGTAACACAATTCGATTCCCTTTCGCAAGATTGTC
TTGTAATAACTGGCACCATGGGTATTCTTGAGAGAATATCGGAGATAGAGAAGGAAATGG
CACGAACACAAAAAAACAAAGCCACCGAGTACCATCTTGGGTTGTTGAAAGCCAAACTAG
CCAGACTGAGAGCCCAGTTATTGGAGCCGCAAGGAAAGTCTGGTCCGAAGGGAGAAGGCT
TTGATGTAATGAAATCAGGAGATGCCAGAGTAGCACTAATTGGTTTTCCTTCTGTTGGAA
AGTCAACTCTGTTGAATGTACTGACAAGCACCCACAGTGAATCAGCATCTTATGAGTTTA
CAACTCTGACATGTATTCCTGGTGTGATAGAGTATAATGGAGCTAACATTCAGTTACTTG
ACTTGCCTGGTATAATAGAGGGGGCAGCACAAGGTAAAGGCCGTGGTCGTCAGGTTATTG
GTGTTGCAAGAACAGCTGACCTTGTTATGATGATGCTGGATGCAACAAAAGGAGATGTAC
AGAGAGAGCTGCTGGAGAAGGAATTAGAAAGTGTGGGAATCAGATTAAACAAAAGAAAAC
CTAATATCTACTTCAAAGTAAAGAAAGGTGGAGGACTGTCATTCAACTCAACTGTACCAT
TGACAAACTGCAATGAGAAACTTGTGCAGATGATTCTACATGAATATAAAATCTTCAATG
CTGAGGTGTTGTTCAGAGAAGACTGTACAGCTGATGAGTTCATTGATGTTGTTGTTGGTA
ACAGGATGTATATGCCTTGTGTCTATGTATACAATAAAATTGACCAGATATCAATAGAAG
AAGTTGATAGAATAGCTCGACAGCCACACAGTGTTGTTGTCAGTTGCAATATGAAACTCA
ACTTGAACTATTTGCTGGAAGTTTTGTGGGAGTACCTGGCTCTCGTTAGAGTTTACACAA
AAAAGAGAGGAGAAAGACCAGATTTCGATGGTGGTCTGATTTTAAGAAAAGGCTGCACTG
TTGAGCATGTGTGCCACAGTATACACAGAACTCTTGTACAGCAGTTCAAATATGCCTTAG
TCTGGGGACGTAGTGTTAAGTATAGCCCTCAGAGGGTTGGTCTTAACCATCAAATGTGTC
ATGATGATGTTATTCAAATTGTAAAGAAGTAACATGCAACCTTTAATAATCAACACTGTT
AGGAAATGAACTACTTATTTCATTATGTTTTATGTCCATATCTTCATATTTTTCTAAGAT
TACAAAATACAATAGCTACAAACTATACTTCGTCAGCGATAGTTTTATAAAAAATTACTT
CTTTAACCTTAACTGAATTTTCTTTTGTAAAATACCACAACCATTTACAAGAAAGCACAT
AGTTAAGCTCTGTTACACACATTGATATGATCCCGGTGAACTTACAAGTTGGCTTGTTCA
GAATGGAATTTGCAATAACTAAGTTGAAAGTTTTGACTATTCAATTTCACTTGGAAGTGA
ATAATTTGCTCCTCTTATGTGATACCTATGTAATATTTATTTATGCAATAAAAGTCAAAT
TAAACTGGTATTAAGCATATGTCCGCTGCTAAATCAAACTGGTATTAATCATAATTTGGC
TAAAAACTCATTACGTCAGTGAATACACAAACACATGCATTGTGAAAATTTAGATATATT
TCAAATGCATCTAGACAATGTATAGACTTACTGTATTTTGCTTTGAAGGTATACACACTA
ATATATCTAGGTTACAGGTCTGTTTCTTATAATAGCTACAGTTCACATTTTAATTTATTA
TCATTGAAAAGGTATTGTGTGAAATTTATGTAGAATTTCTGTTTTCGGTATTCTGTTTCT
TACACATCAGTCCACTGAAGCAAGTTTGTCTTTTATGAAAATGTCCGAACTGTTATCAAG
CTGTACAGTTAACTCACATTATATCATTATATCCATCATTATACTGTAAATACAAACAAT
AAACATTTTTGCTCCAAAAAAA
>gnl|Apo_MPI_JGI_Genos_N|50981 cDNA; Alvinella pompejana; LEN=1540
GGGGGGCTGGAAATTTCGTGGTTGGCCAGCACAGTTGTTTCTGGCCAATCAGCGTCTGGG
TAAAAGCTGTTTTAGAGTCGTGATAAACTTATATCTGGAGAAAGGCGCAATATACAGTCA
GCAGAAAACAAGGATATTTCTACTTCTGAAGAAAGACAGTGCTGGAAGACAAGATGTCCA
ACACAGACATTGAATATGTGTCTAAGTTGTCTGATGATGAACTGCGAGAACAACTGCAGC
TGCATAGTATAGATTGTGGCCCAATATTACCATCAACAAGGCGTGTTTATGAGAAGAAAT
TGCTTAGAATTCTGGATAGTGAAGGGAGTGCAGATGTAAGCCAAGTCAGTGACAAGCTTG
AGTACAGTCAGAGTTATGATGAAGAACCTCCCATACAAGAAGTCAATTACACAGAATATG
TTAGGGAGGAAAGCAAATATTCAGATCCAGTTGTCAGTGAAAACAGATTTACAGAAAGGG
ATGATCCAATCAGACACAGGGTATTTAATGACACACCAGAAAGCCCATTCAGCTACTCTA
GAGCATCACGTTACACATCCTCACTCCCTGCCAGTAGACCTAGTGCTATGTCAACCCTCT
TAGAGGCTCGACAGTCAAGAACATCAGAACTCGTAACCCAAGCCAAACCACCTGAAAGCA
AGCAGAAAAAGAGAGGACTGTCAATCTGGGTCCAGCTTATAATTGTTGTGGTCATAGCAC
TGATCATTTTTATGGTGTTTCAGAACATGGAGCCAGCCAACAAACCACCAACTTATAACA
TTGGCAAGACTAATTGAATTTTCTGTTTTCTTCTTAGTGTTGCTTCTGGTTATCACTCTG
GTATCTTGCTAGTGACATTTTGTAAAAACTCAGCTCTGCTCTAATCAGTGAGAAAGATTT
GATAGCTTTGATCTTGTTAACTGATAGGTGCAAATCTGTCCAAGGTATCCTCAGTGACAA
TAGCAGAATTGTTTATTCTGTATAAATAGATAGTTGGAGCATTATATTATTATGATTGCT
TCATACAGCTGTTTATTTCTGTACATGTATTAGGATATCTCATGTGTGCAAAAGGCTACT
TATTTCAAGGTGGAATAAAAGTATTCTTTCTGGGTAATACAGAATATGATCTTATTGGCA
TGCTATGTTAAATCTACCAAAGAAAATTATACAGAAGGTTCATTACTGTATGTATGTAAT
ACTGCAGAATGGGACCATTCAGCTGTTTGAGTGCAAAAACTCGTTTTATAATCTGTTTGC
AATCTTTTACAAAATTCGATACTGCAAATGGACCTTATAATTTTATTAATCAAACCAAAC
AATTTCCTTTACAAGTTGTATTCCAATGTTTTCTGTATTTGGAAATTATGTTCATTTAAC
TTGTAATTTATAAAATAAACTACACACTCAAATGCTTGCTTCTATTTTCATAGTTTTTCA
CAAGATAATTTGCTATGATTATTAACAAAATTTGTTTTGCTGATCTGTGGTTCCCCAGGA
TCGTTTTTATGCATTAAAGGTACTTGCTATATGCGAAAAA
>gnl|Apo_MPI_JGI_Genos_N|50982 cDNA; Alvinella pompejana; LEN=1640
GGGGGGCTGGAAATTTCGTGGTTGGCCAGCACAGTTGTTTCTGGCCAATCAGCGTCTGGG
TAAAAGCTGTTTTAGAGTCGTGATAAACTTATATCTGGAGAAAGGCGCAATATACAGTCA
GCAGAAAACAAGGTGTTTATATCATACATACACACATTTAGTTCCAAATAAGAGTTCAGG
ATTGAAACTTAACAGCAGGTTTTACTGGCTGCGTGTAGCGGAAAATGAAATAGATATTTC
TACTTCTGAAGAAAGACAGTGCTGGAAGACAAGATGTCCAACACAGACATTGAATATGTG
TCTAAGTTGTCTGATGATGAACTGCGAGAACAACTGCAGCTGCATAGTATAGATTGTGGC
CCAATATTACCATCAACAAGGCGTGTTTATGAGAAGAAATTGCTTAGAATTCTGGATAGT
GAAGGGAGTGCAGATGTAAGCCAAGTCAGTGACAAGCTTGAGTACAGTCAGAGTTATGAT
GAAGAACCTCCCATACAAGAAGTCAATTACACAGAATATGTTAGGGAGGAAAGCAAATAT
TCAGATCCAGTTGTCAGTGAAAACATATTTACAGAAAGGGATGATCCAATCAGACACAGG
GTATTTAATGACACACCAGAAAGCCCATTCAGCTACTCTAGAGCATCACGTTACACATCC
TCACTCCCTGCCAGTAGACCTAGTGCTATGTCAACCCTCTTAGAGGCTCGACAGTCAAGA
ACATCAGAACTCGTAACCCAAGCCAAACCACCTGAAAGCAAGCAGAAAAAGAGAGGACTG
TCAATCTGGGTCCAGCTTATAATTGTTGTGGTCATAGCACTGATCATTTTTATGGTGTTT
CAGAACATGGAGCCAGCCAACAAACCACCAACTTATAACATTGGCAAGACTAATTGAATT
TTCTGTTTTCTTCTTAGTGTTGCTTCTGGTTATCACTCTGGTATCTTGCTAGTGACATTT
TGTAAAAACTCAGCTCTGCTCTAATCAGTGAGAAAGATTTGATAGCTTTGATCTTGTTAA
CTGATAGGTGCAAATCTGTCCAAGGTATCCTCAGTGACAATAGCAGAATTGTTTATTCTG
TATAAATAGATAGTTGGAGCATTATATTATTATGATTGCTTCATACAGCTGTTTATTTCT
GTACATGTATTAGGATATCTCATGTGTGCAAAAGGCTACTTATTTCAAGGTGGAATAAAA
GTATTCTTTCTGGGTAATACAGAATATGATCTTATTGGCATGCTATGTTAAATCTACCAA
AGAAAATTATACAGAAGGTTCATTACTGTATGTATGTAATACTGCAGAATGGGACCATTC
AGCTGTTTGAGTGCAAAAACTCGTTTTATAATCTGTTTGCAATCTTTTACAAAATTCGAT
ACTGCAAATGGACCTTATAATTTTATTAATCAAACCAAACAATTTCCTTTACAAGTTGTA
TTCCAATGTTTTCTGTATTTGGAAATTATGTTCATTTAACTTGTAATTTATAAAATAAAC
TACACACTCAAATGCTTGCTTCTATTTTCATAGTTTTTCACAAGATAATTTGCTATGATT
ATTAACAAAATTTGTTTTGCTGATCTGTGGTTCCCCAGGATCGTTTTTATGCATTAAAGG
TACTTGCTATATGCGAAAAA
>gnl|Apo_MPI_JGI_Genos_N|50983 cDNA; Alvinella pompejana; LEN=2973
GCAGAGTACGCGGGGGATTGTCTTCCACGTTTACAAGCGGAGGAGCACGATGTCAGTCAG
TGCCGTCGTCTGGAAGAAGATCATCCTGTTCGGAGATTCCATCACACAGTTTTCCTTTGC
TCCACATAGTCCATGGGGTGCACTTATTGCAGACAAACTGCAAAGGAAATGCGATGTATT
GAACCGTGGCTTCTCAGGCTACAATACAAGATGGACACGTATCATACTTCCTAAGATAGT
TGATAAAGAGTTGGCTCAGGATACGGTTGCCATAGTTATATTTCTAGGAGCTAACGATGC
CAGCTTACCTAAACTGAATTCACATCAATATGTTCCTGTCAGTGAGTACCGGGAAAACCT
TGTACATATGGCGTCCTACCTGCAGTCTGTCGGTCTGCCAAAGGAACGCATCATATTCAT
GGGTCCACCTCCGTGTGATGTAGACAAATGGAACAATCACTGCTTGGTTGAAGGTAAAGT
GATGGCTAAAGATAACAACTTGACTGGGCAGTATTCCGTGGCGTGTGAAGAGGCCGCCAA
GCAGAGTGGTGTGAACTTCGTAAACCTCTACGTCAGCATGATGGCGGAGAAGGACTGGCA
AAGATTTCTAAGTGATGGTCTTCACCTTTCCCTAGACGGATCCATGTTTCTCTTTGACAA
GTTGTGGCCTTTGATCCAGAAGAGAACAGAAGACCTTCCAGATCTGGTATTCCCAGACTA
TAAACAGATTGATGATGAAAGACCAGAAACTTCACTTCAGTAACTAATATGCCTAAAGTT
AATCTAGACACTGGATGCTTGCATTTGGATTTATTTGTCTTTTTGGATTAATGGCCTTAT
TGTGGGTGATTATTGATGGTGAGACAAAACATTATTTTTCTTTATTTTATCCATAAACAG
CTTTCTCTGATGTTTGCTCATAGGGTTCCTCTGCTGTGATCCATGGGGATGACCTTAACT
GAATTGTAACTAAATATAGGACAATTTGTATTATAGTTAATGATTCAGCTATTTGTGATA
ATTCTGTAAAACTTTAGGATGTTCCAGTAGAAACAAGTCATAAATTTGGCATAGCATATT
ATATACAACATCAGTTTAGATGTTTTTAAAAGCAGCATTTGTAAACGATGCTGAAAAGTG
GATGTTTTCTGATCTGTTAGTGGTTTTTATCTTGGTAAAGTTTAATTAGAATGGCAATTA
GATTCTATGCTTAGCACAAATCATGTTTAGAAATAATACAGTAGTAGTCTTCTCCTCATC
CTATTCTATTTCTTAAAATCACTCCTTTTAGATGCATGTAGATGTAACAATAATCTGAAA
ACTTAGCTTGTAGAATGTGCAGAACAGGTTACGAGTCAGCATAAGACTTTGTTAAGTTTG
GGTCGTTTAAATAGAACAGTATTTGATGCGGGGCATGTGATAGCCTTGGGGCATTTATTT
TCAAACTTCGGAGCGTACCCTTCAAATATGTTCTGTTCTATAGTTTGTGGAGTGTCTGCA
CTTCCTACATTCCATTGTATCAAAGGTCTCACCAAAGTTTCTAGGTTGGGAGGTTCTACT
GAAGGGCGGTTCGGTTTTCCTCTTTAATTTGGCAGGTTGCTCATTTTTTCTTGTGCACGC
CAATGACATGTGAAACGAAGAAGAAAATCCAAATTTTCGAATGAGGAATCCCAGTAGGCA
GATTATATATCCAGCTGTAGATGTTTATCTAGCGATGTTGCTGGATTGCTTCTCTTGCCC
CCTAAGCTATCGACTGACAATCTTTGTCAACGCAGTGCCGTCTTCTGTGGACTGTGAATA
CGAAAGCCTGTGAACACATGATCCGAGAGATGCATCATCTCACTAACCACCAGTACATCC
GTGATGAGAACATTCCGCGATCGAGCCTCACTCACACTGGAGCCAGCGTTTTGATCTGGA
TTGAGTCCGGTTGGCTGGCTGTGTGTCTTGTTCGGTGTCCGACTCGTTGTGTGGCCGAGT
TGGCAGGGTCACCGAGTGCTAGAAACATCCAGATCCGGCTACTCCAGCCTCTAATCGTAA
CTTGCTGGTGGCTTGGTCTCTTCTTACAGCTCTCGTAGTACTGTTGTTGTGGGCGCTGAT
GGTGGAGCTAACGCAGGGTGAATACAACCTCGTACGGATCACAGGCCAGCACTGTGTCCG
GATGTCTGATCCCGACGTCTGCTCCAGAGTGGTCGATTCCAGATGCCGTCCATTCGTGTC
TGCCGTCTCCTCCACTGTCAACCGTCTGTGTCGGGTGATTGCTAGCGGGCTTGCACCGCA
GTTTAGATTCTGCGTCTATGGGAGAAGGCCAGTGGGCTGGCTTTAGGAAAGCACTGCCCC
AGACTGGTGTTCTGATGCATCTTTTTGCACGAATCCAACCAATCCAAAACAACGGCTCTG
TGTCATCAGCAGCCAGCCTTTTAAGGGCAGCCTCAGGTACTTGATCCGATTCCAATCGCA
TAATGAGCACCGATCACATAATCACATAAATCACGTTTCTTGCCACAAGTACCTCTTGTC
TGCTTCTGTTGCAGACACACAAACAAACAAGCATCCCACTGATAAACTCCAAAGCTGGTC
TTTAGGTTTTTGTCTCTTTACCATACACCAAGCTTGAAGCAGATTTGTTAATGTATCACT
TACTTCAGATAACTTTTGTTCATGTCAGATTTGTTATGCTGTGTCAGTTTTTATTCTATC
TTAAGAGTTCAATAAAATGTTAGGGGATTGGTTAAGCCTCTTTTAAAGCTTGTTTTTAGA
TATAAAAGCACTAAGCTTACAGTAGCAGATGTTGGATACGATTTTTATAATGTTTCAGTG
TGTAACTCGAGCTGAAGTTTACCACTTTTTATGCTTGTTACCTCTGGAAGCTTCCAGCAT
GAAATGAGGCACATTAAGTGCCTGCTGTTTGTGAAAGCCGGATATCATTAAAATATCTTC
TTATGTGAACAAAAAAAGCGATATCAAGCTATC
>gnl|Apo_MPI_JGI_Genos_N|50984 cDNA; Alvinella pompejana; LEN=1053
AGTTTTCACTTCTGTTAGTGGCCGTGAAGTACTGATTACTTTCTGGTCTGGAGCCTTCGA
ATGCTAACAAAATGTCTGCAAAGGACGAAGTACTTAGTACCTTCAACAAGTCATTAGAAC
TGTACAACTCTGGTAAAAAGGAGGAACTGGTCACCATCTACTCCAATGACGTTATTATCT
ACTGGCAGAACAGTAAACCAATTAAAGGTAGAGAATGTATCCTGGATTTATTCAAAGCGC
GAGAAGGTTACGTAGGTAAAGTAGATGTCAAGGAAACAGATTTTGAGCAGTTTTCTGACA
CCATAGCTCAGCTTCTGGTCCTCGGTAGAATGTACGATACCAAAGGGAAACACATACTGG
ATTCCAAAGGCCTTATCATATGGCGCAAAGAGAATGGACAATGGCATGTCTATCGTGAGT
GTTTCAATACTTCAAACCCTGAGTGAGGATACATCAGCGTGTCACAATTTTCCCAAATAC
TGAGTCTGATATCGAGTCTCATGCGGGCAACTTGATCAAAATATCGTTACAAACTGCTTG
TTTCACTCTTTTATATCAAGTATCAGTTAAAAGCCGATAAATACTGATATCACGATGTTT
CAAAGCAAAATAAAATTCAGTCAGAAAGAGGCAACCTTAAACACACACGTACACACAGGA
TTTAACGGAAGGCTGGGTATTTATAGCACACGCCATTATCGCTACCACTCAGTAGAAATA
AATCTATTATGTATGTGGTTGGAATGTGAAGCAACCAGTAATGATGGTGCCGTTTTGAAC
AATTTTTTGTTTAATAAAAACACACCGATTTTTTATGTGACCAAACACCAGACTTGCCCA
GTGTATTTGATGTCAAAGATTTTGGTATGGCCTTGCTCGTTTTTTATTTTTTACATTATC
ACAAAGTTACTGATATGTTGTTTTGTTTATGGGGACACCCCTCGGATTTTTATCAGATTC
CTAATGTGGTATCATATTGTTTACTTTTGTGTTATTTGTCAGCCAAGATAATAAACAGGT
TTTNNNNNNNNNNTAACCAAAAAAAAAAAAAAA
>gnl|Apo_MPI_JGI_Genos_N|50985 cDNA; Alvinella pompejana; LEN=1437
TCAACGCAGAGTACGCGGCATCGACTTAGGTGATGTCCTCAGCAGTCCGACCAGTCATCC
CGCGAAGGCCTCTTCGTGTCGGAACGTGATCGACGCGAGGAGCGTTCAGCTGCTGGCTGT
CAACGTATTGCATTCCTCTCTCGCCCAGACATCAGTGACTCGGCAACGTTACAATGCAAC
GTGATGCGCAAACGGTTTGGTGGGAGCGCTGGCCACAGCCAGCCTCTCGTGACACAGTAT
TACAAAAAAAGGCTCTTATTTCTGAGTTAGCCGCAGCAGCTACACTCTGTAGACGCTAGA
TCCTTCTATTGTTTAACCCATTAGCAAGCTCACTGGCGGGTGCATGCCCAGCAGGCACTG
TGTAAATTAAAACAAAAATACTTTACATCTACTGGTGATGATGAAGATTCGTGTCTGTGA
TCGTATGTCCAGGTGATATAACCTCTTGGCTCTGTTCGCCTTCTGTGTTTTACATTATTT
TTCCACGCAACGCCCTTGCCCGTCTCTGATTGGCTGCTGACGGCGGCGGTGACGTCAGCG
GTTAGTGTGCGCGTGCGGGACGTGTGCGTCACGTGACATCCTGTGGACGTCTGACGTTGA
CAGGATGTAGAGCTGGATTAAATGGAAGCCTTCAAGTAATGTGTTTTTTTTTATCGGCAT
GTCTGTATGTTCACACGTTCTATTTTGGTATTTAGAACTCCCTCCACGTTCTGGGTGTCC
GTCTGTGTGTCGTGTTCGGGTGAAATCTCCACACCTCGGTCAAAACAAAGACCGATCTTT
TTTCACGGGAGTCGTCTGACACAAAAGATGCTAAATACTTATAACCTACTGAGATAACGA
GTCATCTGTGTGGATGTTGGGGGTGAATATGTCTCGCCGGGCGTCATCTTATGGTGTTCC
TCTGCAATGAACTTAGTGCAATGTCTATCTCTCCATCTTTCATGTTCATTGTTGTATCTG
TGTGAGTGTGTGATGTCAACGGCAGTCCATTATTTTCACGCACACCCCCCACGGGCATGT
ATGATGTACATGTTTGTGTGTATGGCGGGTGGTTGATACATAACGCGTGTGTGCATGTGT
GACAGAGAGAGAGGGTGATGGTATCTATGTGTTTGTGTGTGTGTGTGAGACAGAGAGAGG
TAGACCAGTTATTTAAATGTTGCTCAAAAGTGCACTGATTTACATTGAAAGCTATAGTGG
TACCGACATTTTAGTCACCTGCCAGTCTTGCGTGTGCCTGCGCGTGTCCTCTCTCTCTCT
CTCGGTTACGTTTTATGAGCATAAACTGCTTGCACGTATCAAACATGTTAAGTGATGTGA
ACTGTTATGGTTTGTATTTGGGATATGATTAAGTTACTGTAAACCGTATGTATGCATACA
CAACCCTGTAGACAAATCAAATAAATTATCTTTATACTAGTTGTACCCCCAAAAAAA
>gnl|Apo_MPI_JGI_Genos_N|50986 cDNA; Alvinella pompejana; LEN=2995
AACAGCGAATGAAAGCCAACCCAGATAGTGTAAGTCCAGGAGCACATTCATATCCAGATC
CTGCTCCCTACACATCACCCAAGCCTGGAGCCACATTTGAACCCTATGGTGCTGTTCAGG
ATGCATCAGCACCCTCTAGAGTACCCCCAGAAAGACCACCACCACCACAACAACAACAAC
CACAGTTTACAGATGTCACCATCGAGCAGCCCTCTGCTGGCAGTCAGAATTTCTACGAGA
GACCACACAAGTCACCTCACAGCTATGCTAGTCCACAGAAACACATGTACACTGATACAA
ACAGCATGCCAACAGCAAGCCCAGCATCATTTATAGACCAGCATGACACAGTGATTTAAG
TATTGTATGTTGACTGTATCCTTTTGTGTGTACTTGTGTGTATGTGTTGATATGCCATAA
GCATTTGATACATAATTAGATCTTGTGCTATGCACAAGTCTCTAATTAAAGTTTCTGAAA
AAGGCAGGAAAGTAATCACAGTTCTTCCATAATGTGTTTCTTTTGAGCAGAATTTGTCAT
GTATTTTCATCACATTTGCAAAACAAAGATGAATATCAGAATGCAATGTTATCCTGCAAT
GTGTGATGTTTTAAACTTGCCAAAGTGTAGCAGATTTTGTTCAGATTGCTACATGCTTTG
GAAATAGGTGTAGGGCTGAAGCTCGATAAAATGAAATGCTACAATTTGTCCCATCTCAGT
TAAGCTGTTTATTTAATATAAGCATGATACGGAGAAGAATCCTCTAAGAATCTAGCTATC
AGATACCACTTTGTACTGGTTGTGTAGGAAATGTGTATGTCTGTACTTTCCAAATTATTT
CATGGTTCGTAGTGGTTTGACATCAGTATTCTCAGTTGTTGATAGAATGAAATTGTATCT
TTTTTTTGGAAACACTTAAAAATATTAGATGTGGTTTGGTGTTTGATTGCTACCCACTAT
TTGTCTTTCCTTGGTGCTGTTCAGCTTCAAACTGCTGAATTTTCAGCTTACAAAATTAAC
TTTCTAATGTAATCTTGCTGCTTATAATGTGCTGTTGATATGATTATGAAAACATGAGAT
TGTGTACATAATCAGTGTAGCTTTAGTTATTAGTGTCAGGTAGCTTTGTTATTTTTAGTT
AGCTTATGTTTGATATATGTAAATATAGGACATTTATAAAGGTATTTATATTTGTAGGCT
GAAACTTGTAAAAGTATTACTAACAGTTTTTAGACTTTGTTTGGGTGTGAACTGAAAATA
TGTCATTTGCCTGATGTAAACACATACACGTATGCCCAGCCAGCTACATGTATATACACA
TCCCGCCACTCTGACATACACACATGAAATTAATCAGCACACCAGCTTGGTGTTGATTGA
ATCCATGTGAAAATATAATTCTTCCTATTTCCATCTTTTATAACCATGTATCAGTTCTGC
CATTTTATTTACAAGTTTCACTTTTTAGTTTAATGTTAGCTGTACATACAGATTAGCTTT
GGTAACCATAAGTTATGATGGTAAACCACAGAAAATGTTACATCTTTGATTACTGTCAAA
TGCTGATGCCTGAAAGTAGTAAAAGTACTACTAAGTGTGAACTGAAAATATGACAGTTGC
CATTTTAGTCTGAGTTCTACTATAACTGGAGGAATTATCTAAGATTCATCCTTCAGACAT
CTGTATTCAATGCCTGTATTCTGCTGGTCAGAACTTTGCTTCCATGGTAACTGTCCATAT
GAGAATGCTCACATACATTTTGTAAATGATCGTTCATACAATCAGTTGTAATTTTTCTCA
TTTCGTTGTCCAGAAGATCTGGTCCATTTGTTTCCAGTTTTGTGTTATTGTCCTGATAAA
GTATAGAGGATGTGTTTCAGTGATTTCAAACAACTTCAATCTTTGTTATACTTTTGTTCA
CTTGATCCAGTGAACACTTCTCACTTCTTTTCTCAGATTTGTTTCAAGGTGAATTGTGTG
AATGTGTTTGAGTCTTGCATTTTTACAGCCACCTTGTCTCTATTTGAACATTTTTGTTAC
AAGTCAAGTATATCTATCTGATGTTATCTTACTTTTGTGGCAAAGGGACACAGTCCCTTG
TATCTGTTATTTATTATATGTTAAGATCGTTTTATATGCCAGTACTCATACTGCAGCTGT
AGTAATTTCATGTTTTTATGTCTGTAGTAGTGTCTACGAGACAGTGTACACATGATAGTG
TGTGCATGTGTGTTCAAATGTGTGGATGTTTGAAAAAAGCAATACTCTAAATGTTCAGGT
AATATTCATTATTCACAATACAAATATAAATGATGATGATGATGATGTAACAGGTGATAA
ATATAGAAACATGTTTAATTTATTAAAAAGTTTCAATTTTTCCCCTAAATACTCTGCCCA
TGTTGTTGGTGATAGCATTCAAAATTGCTAAACGTACCTGTGTTTACACTTGGGAATGAA
ACTGCAGTCACCTGATAGCAAAAGAATCAGCAAATAATAAACCTTCTGCACTGGTTTTTA
TGCTGTTAATAATTAGAGAACAGTAACTTTATTCATTAAGCATTCTCATTCATAAAAATG
TATTTGTTAGAAGCACAGATCTGGTGAAATGTTATTGTAATTATGAAAAGATCTGAATCT
CAAATAGTATTTCATCTTTTTTCATTGGAGAACCTTGTTTTTATGTCTAGCACATTTTCT
TTTCCATTTGTTGTAATTGACATGAAATAAATGTGATCAAATAACAGAAAATGTTATATG
TTTTTATGGTTGATGAGAATGTTCTGCTTTTGAACCATGTTTTCGTCTATTAGTGGAATA
GATATTTCAGTAAATATTTAGTCATTTACAAACTGCTACAGTCAGACTTCACTATAAGTC
CATTATGAGAGACATTAAAATCCTTTTCTACTGAATTACACAGGTTTTTTGGCAACAATT
ATTTTGCTATAATACAGTTAGCTATATCGATATTCTACTGTTTTATTTATGAACA
>gnl|Apo_MPI_JGI_Genos_N|50987 cDNA; Alvinella pompejana; LEN=1876
CGCAGAGTACGCGGGGACGTAGAGCCGACTCGAGGCGTATGAACGCTCAGAAAGCAGCTA
ACACGTTCGTGGTTGGTCGATCGCCCAAGGATGAATTAAGTAGACAACTACTGCTTGTTA
TTATGCATTCGGCTATTGTGGACCGGAGTCAGAGGGTGGTAAAACCGACTGGTGTTCTGC
ACACGTGTCTCCGACATGACGCACAACAATACAAGTGTCTAGGATAGCACTTGACGACTG
AATACTGCGGTACTATTGATTGCATTTACAGACATGGGACGGAAGAGGACCATCATTTTG
GCAGTGTTTATTTCAAGCTCTGTCATCTTCCTGATGTCACTGTTTCTTTGGTCCGCCGAC
GTGAAACCAAGCGTCACCGATAATTGGCCATCCAAGATCCATTCGGCAAGAAGGTACGAT
TTTGATTGGCTGACATCGCGATCGGGACGGTCACGTGATCTCGATGTTGCTGACATGTTA
GCCAATGATCGGAATCTCGCTCAGACGGATCATGCAGAGCTGAGGAAACAGCACAACAGA
AACATTGTTGACTATAGACGAAATCTTATTGATTACCGGCGAAATCAAACTAACTCCATC
GCTAGTGCTCGACCGACACCTTCCACAGGGAAGACATCGTCTATTATCAATCAGGTGCCA
ATCTGGACCCAACAGTTGCCAGTGCTAGGAAAGAACGATGAGCAAGTAAGAAGAGCCCAT
CCAGAACTGCAAAATCGGCAGCCAAGTCAGAGCCTATTTGCCGGTGACGGTTTAATTAGA
AATTGTATAACTGGGGACGTGATTGGTCGAATGCCGGCGAATATAAGAACGGAAACGTTG
TCTCAGTGGAGCCAATGGGCCGTGAGAGAGTCGCCGGAAGACGGTACCAAGAGAAAGGCG
TCCTTCAACAGTATTTATTACAATAAAAGCTGGGGACATTCATGGGACGAAATGAGTAAT
GACCGCCATGTATCAGGTCGTGGAGCCACCTTAAGGTGGGCACAGGAGGCAATAGCTGGC
TTACATCATATAATAACTCAACTGAAGGCATCACTTGGCAAAACAAAGATCCGTCTGTTG
GATGCGCCCTGTGGTGACATGGCCTGGATGAGTCGGTTCCTGGAAACGCGTGATGACGTC
ATATACGTTGGCGTGGACATAGTTCCTGAACTGATCGAGCAACACAAGAAGACCTACGCT
GATCGTGGGTGGACGTTTACGTGTTTGGACGTCGTCGAAGATCCAATTGCAGGTGACTTC
GATCTGGTCATCTGCCGAACGCTTCTCCAACATCTGTACAGCGCCGACGTTCTGCGCGTG
TTGGCCAAGTTTTCGGACAGCGGAAGCCGGTATCTCTTTACCACAACGTTCTCCGGACAA
CTGTACAACGCCGAATTGTATTCAGAGAACAATCCGGGCAGATTTCGTGAACTTAATCTG
GAGATTCCGCCGATGTCGCTGGCTCCCCCACTGTGCCTGCAGAGAGACGGTCCGCCCTAC
GACTTTGAAGGATGGAAACATTTCCTCGGCTTGTGGCGTCTTCCTCTAAAACAGATCGTG
GCCTGTGATAAAGTGAGACATTTTAAGATGATGAACACGCAGCAAAATATCTATTCTTGT
GTTGAATGGTCACCATACGTTGATTTGAGCTTATTTTGAATAATGTGAAAATAATTAGTT
TTGACTGCTGTCGAAAGCCTGGAGCAATTTAGAACATCTTCATCTGGTAATTGCACTGTG
ATAAATAGTGATACAGAAAACTTTAATCTAAGAGAAAGGGGATGTTATCTAGGTCAGTTA
TTCTGTTTGGATTCAACTATTTACCGTTTGTTCTAGTAATAATTTAAAATATTGAACCAG
TGGACACCAAAAAAAA
>gnl|Apo_MPI_JGI_Genos_N|50988 cDNA; Alvinella pompejana; LEN=1965
ACGCAGAGTACGCGGGGCAGTCCAGTTCACAACATCTGAACGACTCAATTATAAGCACCA
CGACCTCGGTCCGTGGAATATTTAAAGGTCAACCACCGTTTGAAGATTTGGTAACTTCTT
TCGGCTTCTGGTGTCTTCGTTAAATTCAGCCCGGACATGAGCCACTGGCCCAGATGATGG
ACATCGCGAAACGATGCGAGTGGTACAGACGGTGAAGCGGTGTAAAAGCGCTCCTGTGAA
ATGCTCCGGAACAGTCTAACTAGGGTGAGGGGTTGGTAACAAATAGCCATCTATTCTGAT
CTTTTGGTAATATTCTCACGCAGCATGAAGAATTTTTTTAATAGTACAGGGAGTTTATTA
GAAAAAAAAAGAATATTACAGAATTTTAACTAAACGATTAAGTTTACAAAAAGAGAGGAA
CATTTGTGTTCCAGATAAACTCTTGTACCAGAAAATATAAACGAAATTTGATCACATCAG
TAGCTATCTCTTTAGCGGAAATCTGAAAGAGAACCGTGATAACCAATAAATTAACGTTTG
TGGTTGAACTTAAACAACGTCCAGTGGTAGCTGGAAGTAATCATTTCACCGTATATATTG
CTAAAAGCTACCGTGTGTTAGTCGTAGGTACTACCAATGATTAATGCTTTCACTCTCAGA
TACAAGCCCATAGTCTCTGTAGGTATATTTTCAATTTTTCAATATTTTACAAACTAAACT
GCTTCTCTAAATCGATACTTGACAATCAGCCCCATGCCCAATCGATTCGGGGATAATTCA
CTATATCTATATCTACATGTGTGTACATTTTGTATGCAGGTCTGCGTGTTTGCTAATTTC
CCACTCCGCACGAATCTGAAGAATTGTATGCTCGTTAAAACAAGTGAATTTAGAGGGAAC
CCCGTTACGATGCGACAATCAAGATTACGAAATTCAATCTTAGCAGACTAATTAGTAGAA
GCAACAGAATGACATAAAGGTGACAACTTATAATGAGTTGCGTAATAGTCAGACTCCGAG
TCTGACTGTTACGCAACTCGTCGTAGCAACGAGATAATGCATTGTACGAGGTGAGGCAGT
TCATGGTCTGAACACAGGTCAACTGAAGTCACCATCACGAAGAGGTCACCTGATTAAAAA
AAGGGAAAACAGCTATCAAGACACACGGTTATCTGTTACAGGATACAAATAGTTCAGGAA
CATTTCCTGAAAAAAACAACAACAACAACACAGCACGGATTACAAGGTACGATGAAACAA
ACAGTTAAATAAGTGAAACACCTTTACGCTGGCCGCAGATCTAACACTGTTTACGTGGAA
ATCATTTCACTCAGACTGTGTGTGTATGTGTGGTACTTTTATCTAACACCACGCCGGAAA
TAGGGATAACCTGACGCGAGTCTTACTTGCCGCATGTCATTTGAACGTCGCGAACCACAG
AGAGCGCTGACAAGACAAACTGCCTGACTACATTATTTATCACTGGCTGCCAGAGCGTTC
GGTAAAAAGTACTAACAAAAGTGATTAATGTTAGATTTCACTGGCAAATGTTTCGTTTCG
TTCATGCTAAACGTCAATTATCTTTGGACAACTGTGTGGAACCATATGCTGGGAAACACT
AACACGTACACAGTGGCACATACACAAATGACACATACGCACGTATTCACGCCGAGTACC
TTAGTGACCTTAACATACGACTTTGAGCAAATCTTGACAACCGTTTCGTCCCGCCCGACG
GAGAGGGACCACCTGAAAATGTGCACGACACGCGTCCAGTCGCCAGCTTCTTCTGGAAGC
AACAGCAATCTTAGCAGCACGTAACCGAAGGCTTCAGAACCGAGCTCAGACTACAAGGCC
GGGCCGGTGTCTGCCCGCGGCAGGGTGCACTTCTCCGGCGCCTCGTGCAACGACAGCGCG
TAGGACGAGTTCCAGTCTCTCTCGAAGACGGCGGCGAGCTGTTGC
>gnl|Apo_MPI_JGI_Genos_N|50989 cDNA; Alvinella pompejana; LEN=2423
GGGAGGTGAGAGTCCACCGTCAGTTGTCAACAGTGGCTTGCCAGTGTTCTCAGAGTCAGC
CTACAATTACTTGATGTAGTGTGGAGAAACGGGTCAGGATAGAAATAAGCCATAAATGAA
TGAGATTTTATTGCATTTTCGGATTATGTGGATATATTTCTAACGAGAAACGACCAGCAC
CAGATCATTTTCCGTCATGTTTCGGGATTCATTTTGGGGCTCCAATGGCTTTGAGGAGCT
GAGGAAGCACATCAAACAGGGCAATGAGTTCTGTGTTCAGATAGCAAACATAATGAGTGA
GAGGTCTGAAGCAGAACTGACTTACGCCAAGTCATTGCTGAAACTAGGTCAAAAGCTGAA
CAAAATCACGGTAACATGTATCGGCACGTTGTCAGACGCCTGGGGACTGGCTGGCATAGA
GATGGAATCAGAAGGAGACAGACACAAACAGCTAGGTCAGAGTTTATTGGACGATTTGGC
AAAACCTTTGAAGAATTTATCAGAGCAACAAAATAAGTCACGGAAACCTATTGAGTCTCG
AGTAGACAAAGCTTACAAATGTCTCCAGGAAAGAAGATCAGAAGAAAACAAGTACAAAAA
GAACTGCTTTGCTTCGTCCAAAGAACGAGAGAAGATGTATGACCAACTGACAGCAGCCAG
GGCAGGTCGTGGTAAAAACACAACAGAGAAGGACATAAGTAAAATGGAGAAGAAGATCCG
CCATCTTGATGACTCATTGAGGAAGATGGACAAAGAGTATCTGGACCTGAACCAGAAAGC
TGAGTCAGCCAGACAGGGCTCCAGCCGACGGAGGCCATGTTGATATGTCGTACACTGAAG
CTCCTACCAAGAACTCGTTTGCCATCATGAGGAGACAACATTCCAAGCCATCAGCTCCAC
CTCCTCCAGTCCTGTCTGGCAGCAGGGACTCCGTCGTCTCAACCTACTCAGATGACGAAT
TCGACGATCAGCCAACTCCTTTGTGTCGCTGTCGTGTTATTTATGATTACACGTCACAGC
AACACGACGAGCTGACCATCAGACCAGGAGATATTCTTTTGGTGTATGAAAAACAAGTTG
ATGGCTGGTGGCAGGGAGAACTGAATGGTCAGATTGGGATCTTTCCAGCGACATACGTAG
AAGAATTGCCATTATAGGAAGATTTGTTTTCTTTGATCTGCGCACTGTGTATCTCAAAAG
GCCAGCGATTCGTGTTTGTGTGAATTGTTGCTGCTTCATTTCACCTAACTAATTGCGCCA
CATGGTCATCATGTTACAACAGCTTTACCAAGAGACAGCTTACATCAGTGATCAGCTATT
AACAAAATGACTTGTTGCCTAATTGTTTACGTGACATGATGGAGACAGCGAAAAGCTACA
TTGTACTCACACGGATAACTTTGAATCAAATATTTTAGCCGCTGTTTTCTAATGGAGTTA
TCATGTTGTGTTTTATCTGATGTACATTATTTGTCTTTAGTTATATTTTAGATGCGTTGT
GTATAGATGGCGAGCATACAAATAAAGGTGCAGAATTGTTATGTTTGAAATGAGTTCTGG
TAGCAGTGACTTCGTTTTATTAAGATGAATAAGTACAGTGTAGACATTTGCAAAATATTT
TCTTTATTTAATGTTTTATTTTTGTAAAACGTTTTTTAAATGTGCCTCTCTGTTTATGTT
GATTTGTAGGTATGTTTGTGTGGGTAATGTAGTTTGGTATACATGTTGATATGTGTCAAC
AGAAATACTTTGTTCATAGTACACACACGTGTGTGTGTGTGTGTTGCTAGTATTATTTTT
TATTTGATGGTATACTGAGTACTCTTGGTTTTTCTGTTCATAGAGTATGGACATTGTTTT
CATTGGTTCACATCATTTTTTGTTCTATCCTTTTTTGTTTTGGTGCCTTTGATATGCAAG
ACTTGATATCCAATAAATGTTACCGATTTTAAAGCACCACAGTGACCATCAGAACATTAT
AGATGTAAGTCCATTTACAAGTTTTTACTTGTGTAATACAAATCATTGCTACTCTTCCTT
GTCATTATCATTTTCATCTTCTTCAATCTTAGATGTTTGTCACATTGTTGTAGTTATTTG
AATCTTGACAGCTTTGTAAATGTTTGTATATTTTTACTTGGAATGCTTATGGCAATACTC
ACAGTACTTCCATCTTTTACCTTGACCTGGGTTCAGAGTTGCCCCAATTTTATATTGGCT
TTTATAGCAGCTGGTTGTTCTGGGTAAGGCGAGTCATTGAAGCTAACGCCTGGCTGGCTT
TGTTCAAAGGATAAAGGACGTTATTTTGCACATAATGCTGACATTGTGATGTAAACAACT
CAGTCCCCACTCCATAATGTCATCCTTTATGCCAATTACGTGTAATTGTATAATTATAAG
ACCAAGTAATAAATTATTATAGT
>gnl|Apo_MPI_JGI_Genos_N|50990 cDNA; Alvinella pompejana; LEN=2433
TAACTATGACAAAATGGTGGTGTTTGCTGATCTGTACCTCTGGCTGACGGACCATCCCGG
CGTCCTGATAGCAGGCTTTTGTCTCTATGTCTTCATTTTTGTTTTGTCGGTCCTGTTCAG
TGGACCCAAGCCAGGGCCAAATCCATTTAAATCGAACACGAGTCGTCCCCCAAAACCGCT
TGTCATCGACCAGAATGTCAGAGATAAAGTATTGAAACAAGCTTTCCTTCCTAAGAAGGT
ACCAGAGAAATTGGATGCCATAGTCATAGGCAGTGGGATTGGTGGTCTCTCTGTGGCAGC
CATTTTGTCTCGTGCTGGTAAGAAGGTTCTTGTCTTAGAACAACATGACCAAGCTGGAGG
TTGCTGTCATTCCTTTATTGATAAAGGATTCGAGTTTGATGTTGGGATACACTACATTGG
AGAGATGCGCCAGAACACAATGTCAAGGTTACTTGTGGACCAGATAACTGATGGACAGTT
ACAGTGGACTGACCTTGATAAGGAATTTGATGTGGTTGCCATTGGAGAGCCAGGAAAGCA
GAAGTTCTACCCATATGAATGTGGCAGTAAAGAAATATGGAAAGCTGCTATACTGAAGAA
ATTTCCTGATGAAGAGAAAGCTATTGATAAATATCTAGAGTACTTACAGGCTGTCAGAAG
GAGTATGCTTGGAAAAATTAGTCTGAAATTTATGTCAAAATCAGCAGCTCGGATCCTCAT
TAACACAGGACTTGTACACAGAATGACTAAGTTCTTCAAATTTGCTAACCGGACTCTGGA
GGATGTGCTCAATGAGATAACAGACAATGCTGAGCTGAAAGCTGTGTTAGCTTACAGTTT
TGGGGATTATGGTGTTGCACCAAAGCACAGCAGCTTTGCTATGCATGCCCTCTTGATCAA
CCATTACATGTATGGAGCATCCTATCCTAAAGGCGGTGCTAGTGAGATAGCCTTCCATAC
AATCCCAGTGATAGAGAAGTCTGGTGGCAGAGTGTTGGTCAGGGCTCGTGTAACACAGAT
CCTCTTTGATGGCAAAGGAAAGGCTGTTGGTGTACGTGTAAACAAACCTGGAGGAAGTGT
TGACATATATGCTCCAGTTGTCATTTCTGATGCTGGTGCTATTAATACATTCAAGTCACT
GGTTCCCGAAGAACATGCTCATAAATCAGGTATCTACAAATTGATCAAAGAAAAGAAGGT
TGAAGCTGGTGTTGGCTGCATGTCATTGTTTGTTGGCTTGAAAGGTACAACTGAAGAACT
TGGTGTTAAAGGACAAAATATTTGGGCATTCACTGGCAATGACCTGAGCCATCTTGTGGA
GGATTATATCAATTTGGATGCTGCCAGTGCCACTGAATCTGAGGTACCTCTGTTGTTTAT
ATCATTCCCTTCTGCAAAGGATCCAACATACAATGACAGGTTTCCAGGTAAATCGGCTTG
CACTGTAATTACCCTGGCTAATTGGAAGTGGTTTGAGCAGTGGAAAAATGAACAAGTGAA
GAAACGTGGACCAGAATATGAAGCCATCAAGGAGGCCATTGGTAGAAGGATGTGGGAGCA
GGTTCTGGCCATATATCCCCACCTTGAGGACAAGGTGGAGTATTTCAGTGTTGGTACACC
TGTGTCCAACCAATATTACCTTGGATCTTCAGAAGGCGAGATCTATGGATTGGATCATAC
CAAAGAACGATTTGGCTCACCTGAGATAGTGATGAACCTGCGACCTGACACAGATATCCC
TGGATTGCTTCTGACAGGTCAAGATGTGATTAGCTGTGGCTTTATGGGAGCCATGTTTGG
GGGACTGCTGTGTGCTTCACAGATCCTGCATAGAAACATTTGGGATGATCTTTCTGCACT
GAAGAAGAACATGAAGAAAGCTGAGTGAACTTGTTCTTGTTTCCTCGAATAGAAACAATA
TATAATTCTATACCTGCTTGTTTTTGCTGATGTTTTGTCTAACTGCTTTAATCCGTTAGT
ATTAATGAAAGATTAGCTGGTTAAATGTTAATTAATTATTTGTTAAGGATCAAAATTATT
GCACTTTGTGTTTTTCTGATAATGTTTTTGTAATATGCATGCAACAGTGTGATACTTCTG
TGTAACGCACAATAAAAAGTTAGTTTGTGATGTTTCAGTGAAAATAGAAAAGAAATTTGA
TAAGTTCATGGAGGATAGTATGACATTTAAATAATAATCTTTGTTTTTGTCTGCTGCATT
TACGTTTATTGGCCTCACAAACTGAGTGACTGGCTGACTGACTGACACACCATGTAAACA
ATTCTGCAACTATTTGAGATTATAGATGTTTTGTAATCATCTTCATTAAATGTATTTAGT
GTAAATGTATTTTTGTCATAAATGTTTGCTTAAAGCTTTAATATGTTCACCGTTAGATTA
AATGGCAAGGCAGTCAAAAAAAAAAAAAAAAAA
>gnl|Apo_MPI_JGI_Genos_N|50991 cDNA; Alvinella pompejana; LEN=5452
AACACCAAGTGATCTTGTTTCCTGCGTATTAACACTTTGTTATTTCTGCACGAATGTCCT
ACGATCAACATTGCTGTTACGTTTAACCTGGTACGATATCACCGAGGGCTGAAAGTACAT
GAATACGTACTATTATCTGTATCATTTAATAACTATGTAATATACCGTATTGCCATATGT
TTCTTAAACAAAATAAATATAAAATAAGTCACATGTCCCAGTTATACATGGGTGTGACAG
TGATGTGTAACGATTGTAACAATAAATTACTTATTTGATATTAATTTAATAAAATGAATT
TATCATGTCATATTCATCCGCACATGACCTAATTCAGTCTGCGTGAAAACTTTAACCGTC
ACCAACTTATTAACTGATATTTGTGCAATCCGACACATATCTATAATTATATTGTATAAT
TATCTGCCTACCATATCGAAAAAATAACACCAAATGGCTTTATTAGTTACTTTTTAATTA
TCTGGCACTATTTTGGTGTGCGCAAACGTACCTTTGGACTTCAGTAAACAGTCCCAATGT
ATTGCCTCTAGACGTTAGGGTTTCGCGGAGTGGTTGTCAATGTTTATAGTGTTGATTTTT
CATATTTTCTCTATATTTATGCTATGACCAAACCATCAAGCTGTTCAGTATTTGGAAATT
GAGGAATAAGCTACGTAGGGCCAGAGGTGTCAAGTCCAAAATGGCTACAGTTGGAGAACA
AATACGCATCAGTAGTCACACCGAGGACAAGGTCACAAGGGCTAAAGTCACCCTGGAGAA
CTACTACACTAACCTAATAGCTCAGCATGAGGAGAGGGAGAACAGGTACCGGAAGTTGGA
GAAGTCGATGGCTGAAGAAGGCTTGACAGAAGAGCAGAAAGAAGAAAGGCGCCTTCAACA
TGCAATGAAGGAGACAGAGTTCCTCCGACTGAAGCGATCCAAACTAGGAGTCAATGACTT
CGAACCTCTGAAGGTCATAGGTCGAGGGGCATTCGGAGAGGTGAGGCTTGTTCAGAAGAA
AGACACGGGACATATTTATGCGATGAAAATACTGAGAAAAACAGACATGTTGGAAAAAGA
ACAGATTGCCCATATTAGAGCAGAGCGTGATATCCTTGTACAGGCCGACAGCGAGTGGGT
TGTTAAGATGTATTACTCGTTCCAGGATGCTAGCAGTCTCTATCTGATAATGGAGTTTCT
ACCTGGAGGTGACATGATGACACTGTTGATGAAAAAAGACACGCTGACAGAGGAACAGAC
GCAGTTTTACATAACAGAGGCAGTGCTTGCCATAGATTCCATTCACAGATTAGGCTTCAT
ACATCGTGATATAAAACCTGACAACTTGTTACTGGATTCCAAGGGGCACATAAAGCTGTC
AGACTTCGGACTGTGTACAGGATTGAAAAAAGCCCACCGTACAGAATTCTACAAAGATCT
CTCACAAGCCAAGTCTTGTAATTTTACTTCTAGTCCAATGGACTCCAAGAGAAGAGCAGA
AAGCTGGAAACGAAACAGAAGAGCTCTGGCTTACTCAACTGTGGGGACACCAGACTATAT
AGCACCAGAGGTTTTTATGCAGACAGGTTACACAAGTTCCTGTGATTGGTGGTCACTTGG
TGTTATCATGTATGAGATGCTGATTGGATATCCACCGTTCTGTTCAGAAAGTCCACAAGA
AACATATCGCAAGGTTATGAACTGGCGAGAGATGCTTGTGTTTCCACCTGAGATACCAAT
ATCTAATGAGGCTCGCAGTCTTATACAGGGGCTGTGTACTGATGCTGAACACAGACTAGG
TGCTAATGGTGTTGAAACGATTAAATCACACGTCTTCTTTAAAGGTGTTGACTGGGAACA
TATAAGAGACCGTCCAGCAGCTATTCCAGTTGTGGTAAAGAGCATCGATGATACATCTAA
CTTTGATGAATTTCCTGATGTTGACTTGCACTGGTCATCTCAGCAACCAAACCAAGGAGA
ATCTGACTCAGCAAAATATAATGACTGGGTTTTCCTGAACTACACATACAAGAGGTTTGA
AGGCCTTACACAACGTGGTCAGATCAAGCCATCAACTTACAGTAAAAACTGAACATCTGC
ATGCCACCAGCTGATCACTGAATCATCAGACTCACTTCCTGAGTCCAGCCTTTGCTAACT
GCACAGAGAAATCGTGTTGTTCATTTGATGTGTTTTCATAACCAAACCCAGTGTGGGCAT
GTTGTCTGTAGAGCATACAACTTAACTGTGTTTTGATCATTTAGCCTCCTGCACAGGTGT
ATTGTCCAGCTGCTCCAGCCATTCAATGAATGGAATGGCAGCATGCGGAGTGTGCATAGG
AAGTGAATGAAATGAGGACAAGAACTATCTCCCTGTAATATAGCTGTGTTGATGTGTCAC
AGTGCTGGATTGTTTTAGTGCACACAGGTGTGTTACTGTGTGAAGGTTTGTGATAGATCT
AAATTGGTATCATGATGTGCTTGGCCCTGCCTGACCGTAGTCACCAGTGGCCAGTGTCAT
ACCACTACAGATGGACAGGATTTTATTTATTTATCAGATTTTCTTCATTTCTAGTAACAT
CGAACCTTGTTTTTGTCATTGTAACATTGTAGTTCATAGCTATGGAAGGCAGCTCAACTT
CCTGTCTCAGTCTGTCCAAACATTTCTATGTCCAAAGTCTGTTATGTTCGTGCTGTGAAG
ATCTTGTTTAGTTTAACTACCTCACACAATTGTTATCATGCACACACACATACACAAACA
CTTGTGCACCGAAAGCACACCCAAGCTCATGTGCAGACCCAGGTATGCCTCTTATATTTT
ATACACAATTACAAATTACATACATGCAGAATGTCTCTTGCAAATGCAAACAGTTCTAAA
TGCATTCATAGCATATTGCAAATGAATAATTCAGTGTTTGAACTGCATATTGGGAGGTTT
GTGAGTTCTATGTAATCTATCTGTTTTTGTGTGTGAATGGTGAAACTTGTCTTGGCCAGG
GAGTGTTTAATAAAACACCAGTGTTGGCATTCTCCTGACCATTTTCTCACTGATTGTTGG
TAACATTGCAGTTACTTTGTTCCATTTGCAGAGGTGTATTTAGGTTACCAAGTAGTTGCT
AACAACATTTGCGTGCCTACTGCAGTGTGTCTGACAAATACTTCTGTATTTATCAGCACT
GCCAGAGATGGCGGCTTTCTGGTATTGACAGGGTATGCTAAGATAATGAACTGTATACCA
TACCAAGCTTGTTTGTTGCAGTAGTTGTGATGCAGAATGGCTACATGCTTTCGACAGATA
AGCATGTGTAATGACTACTAAATCGAACTAAACAAATGAGGTGAATATTACAAAGCCCTA
GTTCTGTATTTCGACCATATTTGCCTAAAAGGAGGAACTTTCATTTCCCAAATGATGTGA
ACTAGCACTTTGTGGTAGATGCAATTATGCACACTTCACTATTTCTCTTTTGGCTTTCTT
TTTACGTTAGCCCTTTTATTTTTGTGTGTGCTGTAGTTCTGATTAGATTGTTACAGTGGT
AATAGGAGATTCTGCAAATTTTCCTAAGATTTCAGCCTTTACTCGTTTAATGCCTTTATT
CATCTAACAATCATCAGTTTTTCCTGGGTTGATTAAATGCTGTCTGTGTTTGTACATCTG
GTTATGTCTCTTGGCATTATGTCTCTATGTTTGCTGTACTGTATTGTCCAAGTATGTGTG
TGTAGATTGTTGCGATTAATTATCCGGTTGTTTAAAATGGAGATTTGTACATTATAGTGC
TACTATGTATCATAATTCATTGCTTAATTTTTTATTTGTTTGTTTTGTCATAAACAAAAA
CTATCTCTAGAGAACAGAAAGATCATTACCATTCTTGATTACCACCTTACATCAAATAAC
AGGAAATTCAGTACCCTTTTATTAAACAGAAATACATTAATTTAATAAGACATTCTCTCA
GCATGTGTTCAAGCCAAGGTTTCTGTGTTGTTTTTTTGTGATATTTGTGATAGTTATACA
AATTACCAGTACAATTCTAGTTTTTTTTTTCAGATAGTGTTAGCTCAATCATTCCTCACA
ATACTGCCCTCAGAACAAACCACAACTTGAATGATTCTCATCATCTGTGATCAATCTTTA
GATTTGTACATTTTCAGTGACATTATAAGGTCAGAAACCATGGCATAATTTGGAGTTTTC
AGGAGAAGGGACTTCTTTTTTGGTAGAATGCGTGCCTACACTGATATCTCATACAAATGG
CAGTTGTTCACTGTCATACCTTATTTAAAGCATGCATAATGTGTTGTATGTAGTCAGTAT
ATGTAGTGCATGTGAAACTTATTCATCTGCCAGCGTTACCAGATGACTCATGCCTTTGGG
TTAGAAGTGTTACAGATAATGAAACAAAGAATGACTAGATGTGCTACAGGTGTCATCAGC
TCTGGATACATGCACGCAAATGGCGATTGTAAGTTACTGATTCCAGCTTGTTACAAACCA
AGCTATTCTGTAGACTAGTGTTTTGCTGGGAAAATGTTGACAACTCACTGGCACATGGAG
ATTGAGTTGCATGACACATTTTCAGTTACTGGTACCATAAGAATGGCTTCAGTTTTCTGT
CATCGACACAAAGAGTGACATGGGTATGAGTGTTTGTCAACCAGCCTGTGTGCAGAGAAC
ACTGAAAACTCAGCCAGACAATTACTGCTCCACTGTTTCTATGTATCATGTACTTGCTAA
CTCCGACACTGTTTGTATAGTTTATCATAGCTGAGAACAGGTGTTTACCTGTATAATTAG
AAATGCACACAGTGAACTCTTGACCTTTTCATAATTCAGTCTTCCTTCAACATTTCCATT
TCTTAACAAATTTACTCTTTTGACATAGTAATATGTTAAACTGCTAGTAGATTTCAATAT
GATCTTCCTATTTGAGGTTTGTTTTATGTTCATCTATTGCGCGCACACACAAATATATAT
ATTTGGGGCTAAGGAATCCGGACTCACAGCAATGTAATTAGTCAGGGCTGGTATTATTAA
TGGTTCGTGCATAGGCATCGTTTTGGTCAGACAATCTTCCCCCAAATCTCAACCAGTTAA
ACATGACTAGATTATTTTGTAAAATACTATTGTTATTGCATATGTTAAATTTGTTCTTCA
GGTAGGTTTTAGGTATGCCTGATTGTATACATATACACCCACATACATGCATACATACAA
GGTGTGGGCATGGACAGGTGTGGTGTGCTACTCTGTGCTTTGCATGTCGTGTTCTCGGAT
ATTGTGATGTTGTATATAATAGATTCATTATATTATGTGGTTCATTGTGTATATAAATAC
CAGATGCCATCATTATATCAGTACCGTAATTTAGCACAGAGCATTCTCTTCACAGCACAT
TGAACTGTGTATCAGCTGAATAAAGAACTTCAAACAGCAAAAAAAAAAAAAA
>gnl|Apo_MPI_JGI_Genos_N|50992 cDNA; Alvinella pompejana; LEN=2524
ATTTTGACAGGAACTGAGACAGCTAAAGCAGTTGAAAGGGAAACTCAGAAGTCGATGTAA
GTGGAACCAGAACAGATTGATGCAAGTACATGTGAAAAATATCGGTCATCTGCTAGCAAT
GCCCCTCACGACTTGGATCATTTTTAATATAATATTTAGTCGCCAACCTTCCTCGTGTGT
TTATGTCTGTTCAATGATAGTTAGGAACATACTTAAATGTTAGTAGCTGATTTCCATCAC
ACAGATGTCATCTTTTCTAAAATGTATTACAAATATTATAGTTAAACATATTAAGCCACA
ACATTATCCAAAGGAATAATTTCACTCTACACAACAAATGCAATCAAAATATTATATTAT
GGTATTAGAACATGTCTAGCATGATTTAGGCAGCAACTTCCTAATTTAAAACATTTCTTG
TTTATACCTTAAAAGCTTTGCTTAGAGGTCCTTACTATCCTGTTTTCGTGAAATAAGTGA
AAGTAGATATTTTGATGAAATATGCTTTTACGCTTCTAGCAGCTAATCTCCTATAATTTG
CAGATATCACACCAAACAGCTTACAATTGACACCGCATGTCCACTGCATCACAACATGTC
AAATGAACCACTTTGTTTCTTTAAGATTGACACAGAATGCTTACTCTGCCATTCTAACAT
CATGTGACAACCATATTATAATGAGCAAGTTTCTTTTTTCAGTTCGTTTCTGTGAATCTT
TGAATTGTCATTATGGACTATGCTAGATAGCATATATGAAGTAATTGTAGCATATATATT
ATCATATTTTATCCTTCGTCCTTTCTCTTTCTGTGCACACAAATTCTGAGAGTATGGTAA
GCTCATACAGATTAATAGAAGAATGAGTATATATAAGTTTGAGCTTAAAACTAAATTGTG
TACAAATAAAACAGCATTTCACAGAATGTATGTTCCAACATTTACTTTGTTGTCATAATG
TTCGTGTGATTTATGATTCACAGCATGCCATGGTAATTCTGCATTGACCTAGTTCTCTTT
TCTTTTGCAACCACAATGTTTTACCTTTTTATAGTGATTATTCAGTTTTGTGATGTCAAT
TATTATAAACTTATTAACAAGATGTGAAGCAGTTAGTAGAGAGAGATTGTCACTAGATAC
CAGGATATCCAAGCTAGGTTTTGAGGCCTGACATCATTTAGGCTAAAAAAAGCATCATTT
TGGAAGATCTGTCACTAAAAACGGTAAAACCATGAGAAATAATTAACATTTATATCATAG
CAATATCTGCAACGTAAAGACCACATGACTTTGAATTCTTTTTTCCTCTGAAACACAAAA
TCAGAATATTTGACATTTACAAATTATACATTACATTATCTACAACCCCAATGCACCTCT
CGAAATCAAACTCTATACATCTGTTTCAAACCATTATAAAATGTTCATATTCTCAACAAA
TATAACAAACATAAACCATTTTTTATAGTACTCTGTAAAACGACTTTTTTGCCAATGTTT
AACTTCAAACATCTACTACGCCAAATTATTATACTAGGCAAAACAATTTCTTTCAACTTT
TACATATAATGGTTTCTGCCAGCCAGAACACATTCATGGAATCTTCTTGGATTTACAGAG
AAAACATTTTCTATGTCCTTTAACAGCATAATCTGTTTGTCACTTGTCAGATCAGTGATC
AGAAAGGGGTGAATGGGATTGGATGATTATCTGTGTGTATTCCACTTTTATTATGTCTCT
GTCTCTACAAAATACTGCTCTCTAAGACCATCAGCTAGAGACTCTTTTGGAGAAATAATT
CGTTTACCTTGGTAAGTCAATTTCGAAATACACTATAAATGATTTGTTAACACAGAAATA
TCAATATCATGGAAGAATAAAGTGATGTACAATTTGTTTGTTTCCTACACATTGTAATGT
GATATCAGCTGGTCACTCATCATGACACCTCCACCTCCCATATTTGTTATTGTCATTTGC
AACACTTAGTTGTCTTACTTGCAGGGCAATGAACTGTCACCTAATCTTTGAACTTTTTTG
TCACCTAATCTTTCATCTTACGTCACACAGACAATATCACTCCAACTGTGAATAGTGGAG
AGCAAGTTTACATCTCTCCTTCTGTCTTTCCAATTGAAAAACAGACTCTCCTTTTCCTTG
CTAGCATTGTCTACAGGAATTTCCAGCTGTGAGTTTCTAAGCTCCAGCTTGAACAAATCA
GCGGGTGTATAGTTCCTAGCTAGAAGCTGTCCATTGGGTTTCTTTGCTGGACTGAAACGA
GGCTGATCAGGTCATTTGTCGTTACCACTTGTCTCAGTTTGCCAGTTCTGTTCAAGATTA
TCTGGCTGAGCAGCCATGCTACTTCTCTTTCTGCTTCATTCTACCTCTCGCTCTGCTTCC
CTGTGCTTGTTTTCTGGACCTGTCCCTGGTATATGGGTGAGGTAGAGGTTGCTCATACTC
GTCATCGGTACTCATTTGGTCGCAGGATTATGCCCAAATATCACGCATGCACGGTCCAAA
AAAC
>gnl|Apo_MPI_JGI_Genos_N|50993 cDNA; Alvinella pompejana; LEN=1514
CAGTGGTATCAACGCAGAGGTTGCGTTAATTAGGGCAACTCTTGCCACCTTGAGTGGGTC
GATAATTCCCGCCTCTAGCATATCTACAAATTCACCTGTGGTGGCGTTAAATCCTATATT
AGGGTTATCGTTGTTCATTACTTTATCGACGACCACTCCCGCGTCATATCCTGCGTTTTC
TGCTATCTGTTTCATCGGTGCGGAAATGGCTCTTAAGATAATCTCTCCACCTACGAGTTC
ATCGTTTTGGAGGTCTAAGTTAACTTTTGCCCCCGCCTTAATAAGTGCTGCTCCTCCACC
TATAACAATACCTTCATCAACCGCAGCTTTGGTTGCACTTAAGGCATCATCAACTCTATC
TTTTTTCTCTTTCATTTCTGTTTCGGTCGCAGCACCAACTTTAATCACCGCTACGCCACC
GCTAAGTTTTGCCAATCTTTCTTGAAGTTTCTCTTTGTCATAGTCGCTCGTTGTGGTTTC
GATTTGAGCTTTTATTTCGTTTACTCTTGCTTCAACGGCGTTAGCATCACCTTTACCATC
CACAATTACGGTGTTATCTTTGTCTATCACCACCTTTGCACATTGACCCAAATCGTTCAA
TGTAGTTTTTTCAAGTGTAAGACCCAACTCATCTGTAATTAGGGTTGCACCTGTAAGAAT
CGCTATATCGTTGAGCATCGCCTTTTTTCTATCACCAAATCCCGGTGCTTTTACCGCCGT
GATATTTAAAACTCCCTTTAATTTATTTAAAACTAGGGTTGCTAAAGCTTCACCCTCCAA
ATCATCGGCGACTATTACCAAAGGTCTTTGGGACTGTTGCACCTGCTCTAAGACGGGTAC
CAAATCTTTTAATGAGGTTATTTTGCTATCGGTTAAAAGTAGAAACGGGTTATCCAGTTC
GCAGGTCATCTTTTCCGAATTTGTCACGAAGTATGGAGAAAGATAACCTCTGTCAAATTG
CATTCCCTCTACAACTTCCAATTCATTTTCTATCCCTTTTGCCTCTTCGACGGTAATAAC
CCCGTCTCGTCCAACTTTTTCCATCGCCTCGGCGATAAGTTCACCTATGGTCTCGTCGGC
GTTGGCGGAAATTGTTGCAACCTGTGCTATCTCTTTTTTCCCTTTTACCGCTTTAGTGAT
TGCTTGAAGCTCCTCTATAATCGCATTACACGCCTTGTCCATTCCCCTTTTAACCTCTAT
AGGGTTTGCACCTGCGGTAATATTTCTTAAACCTTCTTTAAAAATTGAGTGTGCTAAAAC
GGTTGCCGTGGTTGTACCATCACCCGCCTCATCTGCGGTATTACTTGCCACCTCTTTTAC
GAGTTGAGCACCCATATTTTCTAATGTATCGCTAAGTTCAATCTCTCTTGCCACGGAGAC
ACCATCTTTAGTAATACTTGGCGCACCAAATGATTTTTGGATAAGCACATTTCTTCCTCT
AGGTCCCATTGTAACTTTTACTGCATCAGCTAGTTTAGTTACACCTTTAAATAGTCCACT
TCTCGCTTCATCTG
>gnl|Apo_MPI_JGI_Genos_N|50994 cDNA; Alvinella pompejana; LEN=2382
GGGGGACTTAAGTATAGATTTCTAATTAAAGGTGTAGCATTTTTAGGGTTTTTACTCTTA
GTCTTACAGGGTATTGCTGAGATTATAAAGGCCTATAAGCAGATAGGAAACAGAAAACTT
CTCTTTTCTCTAATCTTTGGACTAATTTTAATATTTATAATATCTCTCTTTCATATCCCA
TTTTTAATAGACCCAATATGGCTAATGTTTCTTTTAACTCTAATTCTTCTAATGGGTGGA
TTTGAGGTGGCATTTGTATTTGGAGGAGTAGCACTTCTATTTGCTCTAATTAGTGAAGAG
TTGGGGCTTGAGGTTTTAGAGATGTTACCATATAGGGTATATGGAATTATGGGAAATATA
ACTTTGATGTCTATTCCTCTATTTATTCTAATGGGGCTAATCTTAGAAAAGTCCAAAATT
GCTGAAGATTTACTCCTCTCTATGGGAAAACTCTTTGGAGGAGTAAGGGGAGGACTTGCA
ATATCAGTAGTAGTTGTAGGAGCAATCCTCGCAGCGAGTACCGGAATAGTTGGGGCAAGT
GTGGTTATGATGAGTCTAATTGCTCTGCCTCTTATGTTAAAGCACAACTATAAGCCAGAA
CTAGCTACTGGTTCAATTGTAGCAAGTGGAACTTTGGGTCAGATTATCCCTCCATCAATA
GTTTTAATAGTCTTAGGTGACCAGATGCACCTAAGTGTGGGAGACCTATTTAAAGGAGCA
TTAGCTCCAAGCCTTATTTTAGTGATTTTATATATTCTCTATATATTAATCTACTCAAGG
CTAGATGAGAGTGTTGCTCCAGCAATTAAAACTAAAGAGAGCTATAGGGAGGTAGCAGTT
GAGGCTATTAGAGTTATAATTCCTCCTCTAATCTTAATCTTAACGGTTTTAGGTTCAATC
TTTGCAGGGATTGCCTCTCCGACCGAGTCAGCAGGTGTTGGGGTAGTTGGGGCTTTAATA
CTTGCTAAGATAAACGGTGAACTCTCCTATAAACTTATAAAATATGCCTCAACCGAAACA
GTAAAACTTACAGCTATGATATTTATGATACTAATTGGGGCTACGGCTTTCTCTTTAGTA
TTTAATGAACTAGGTGGGCAAGATTTAGCAATAGAATTTTTTGCTAACGATATTGGAGAT
AAGTGGTCTTTTATTCTTCTCTCTATGGCTTTAATATTTATTTTGGGCTTTTTTATAGAC
TTTATTGAGATTGCTTTTGTGGTTGTGCCTATACTTGTGCCAATAGTCCACTCATTTGGA
ATTGACCCTGTATGGTTTGCCATTCTAATAGCCCTAAATCTTCAAGCCTCATTTCTAACC
CCTCCTTTTGGATTTGCTCTCTTTTACCTCAAAGGGAGTGCTAAAGATTTAGTAACCACG
AAAGAGATTTATAAAGGGGTAGTTCCATTTATTCTTCTACAACTCTTGGCTCTGGTTATT
GTGCTTCTCTTTCCAGATATTATATATATCTTTGGGAGATAAAAATCAAGCCCTATTTGA
TATAAATATTTTATTTTAAAAACTTAATATAAATCAAGAAAATTTACTTAGTTTTTTAAT
AAAATTTTATAATGCGATATATAATATTGAATGATGTATCGCATATAAAACAGATAGGTA
GGTATTTATGAAGAGCATTTTTAAAAGGCTATCTCTGATAGCCATTGGTGCATTGACAAC
AGTCTCTATCGCTTCGGCAGAGTCGGAGTTAGAGAAGGTTATGAAGGAGAGGGGGCTTAC
TCAGCAGGATATCCTAGCTGCAGCTAAGACATATACCCCTAGTGGTGGAAGAGATAAGTA
TATCGTATTTAGTTCAGGTGGACAGTCTGGGCAGGTTATGGTATATGGTGTTCCATCTAT
GAGAATTTTAAAATATATTGGTGTCTTTACTCCAGAGCCTTGGCAGGGTTGGGGGTATGA
TGATGATACCAAGAAGATTTTAGCAGAGGGAAAAATTAGAGGAAAGCAGATAACTTGGGG
AGATACCCACCACCCAGGGCTATCAGAGACCAACGGAAAGTATGATGGGAAGTGGTTGGT
AATTAATGATAAGGCTAACCCAAGAATTGCTGTAATAGATTTGAGCGACTTTGTTACAAA
GCAGATTGTGGTAAACCCTGTATTTAAATCTGACCATGGAGGGGCATTTTTTACCCCAAA
TAGTGAGTATATTATAGAGGCTTGTCAATATGGAGCTCCACTAGATAACAACTACCACCC
GATGGAAGATTTTGCAGAGACATATAGAGGTGGGGTTACTATCTGGAAGTTTGACCATGA
CAAGGGGAGAATTTTAGCAGATAAATCATTCACACTAGAGCTACCTCCATATATGCAGGA
TTTAAGTGATGCAGGAAAAGAGGCAAGTTACGGTTGGGGATT
>gnl|Apo_MPI_JGI_Genos_N|50995 cDNA; Alvinella pompejana; LEN=1781
GGTGGCATCACACAGCAAATAGGAGCTACCAATGTACCTGCTGATAACATTAGGGAGCAA
ACAAAGATGTGCAAAGAGTTTGCTAAACAAGAGCTTAAGATTCCTGGTCTTCTCATTATT
GATACTCCTGGTCACGAGTCATTTAGTAATCTTCGTACACGTGGATCATCTCTCTGTGAT
ATTGCCATTCTTGTCATTGACATAATGCATGGCCTTGAGCCACAGACTATTGAATCTATC
AACTTGTTGAAAAAAGGACGAACCCCGTTTGTTGTGGCCTTGAACAAGGTTGACAGACTT
TTCCAGTGGCAAAGTAATCCCCACTCAGATTTTGTAAATACATTGAAGAAACAAAAACTT
AATACAAAACAGGAGTTTGATGAGAGAAAGGCAGCAGTTATTGTCCAGCTTGCTGAACAG
GGTCTGAATGCATGTCTCTTTTATGAGAACAAGAACCCACGTGAATATATATCAATGGTT
CCCACCTCAGCTCATACTGGTGATGGCATGGGTAATTTGATAGCTCTAGTTTGTGAATTG
TCACAGACATTACTGGCAAGGAGGATTGCATTCTCAGAAGAGCTACAAGCAACTGTGATG
GAGGTGAAAGCTATTCAAGGTTTAGGTACAACTATCGATGTTATTTTGGTCAATGGGAGT
CTACGTGAAGGTGATACTATTGTGTTAGCTGGCCAGGAGGGTCCCATTGTCACACAAGTC
AGAGCCCTGCTTATGCCACAGCCTATGAAGGAGCTCAGAGTCAAGAATGCCTACAGCAAG
TATAAGGCAATAACAGCAGCACAAGGATGTAAAATCATTGCCAAGGATCTTGAGAAGGCT
TTAGCAGGCTTACCATTGTATGTTGCTCACAAACCAGATGAAATTGAAATCTTCAAGGAA
GAAATTGCAGAAGCCCTTGGAGAAGTTCTTACTTCTATCAAGTTGCAGGAGAGAGGTGTA
TTTGTTCAAGCCTCTACCCTGGGTTCTCTAGAGGCACTGCTAGAATTCCTGAGAACATCA
AAGATACCTTATGCTGGTATCAACATAGGACCTGTTCACAAGAAAGATATAATGAAGGCT
TCGATTATGCTGGAACATGACTCCCAGTAAGTGTAGCTGTGTTTACAACAAATTTGCATG
TAGGAAACTTTGGCAATAATACTCATTTGAGACTTGTTTCACGCAGTAACTAACTGGACT
GAAAAACTGGTTTGAGGAATGATTCCTGGGACCAACTTCATGTAGTCAGTTTTAATAGGT
GATCTCACTGAGAATATTCCAAATTACAGAAATTATAGTTTTGCATGTTTACTAGATATC
ACACTTATTTTTCTTAATGATGTTGTTCAGTATAGGTTTACTGGTTTTCTGTAAGTATTA
GCAACTTGTTGATTACCATCATTTCTACTTTCTTTTGCATTTATGTGGGGCACCTTTCCG
GCCTTGTTTGTACAGTGATAAAAGTTATGATTTCAGTCTATGTATACAGGATTACACAGT
ATTATTTTGTTAATGTATTTATTTGTGGAAATGTTTATGTCACTTGAAGAAGGCTACTCC
AGCAACTGTTATAATCAATGAACAGGTGGGCAGTGATCCTAGCCTTTGATGTAAAAGTTG
AAAGAGAAGCCCAGGAGTTAGCTGACAGCCTTGGTGTGAGGATCTTCACGGCTGATATCA
TTTACCACCTCTTTGATCAATTCATGAATCATCGTGAGCAGCTGAAGAAGAGAAAGCAGG
AAGAATTCAAGCATGTAGCTGTGTTTCCCGCGTACTCTGCG
>gnl|Apo_MPI_JGI_Genos_N|50996 cDNA; Alvinella pompejana; LEN=4600
GGCTGGTAACCATACTGGCCGGGACCTCTTCTACCTTTAGAATAAGCAACTGTTGCATCA
GGACCTCCTGCACCCATCTGAACTTGAGGGCCACCCTCCTGTCCATGGGTCTTGTAATGA
TCTTCCTGTATGGGACGGCCCTCTGAGTCCCAGCCGCTACCTGGTTCACCTCCATATGGG
CCACCTGGAGCACCCATAGGCCTCTTCACATATCTCACCTTACCATCTGGGCCTGTGGTA
GCCACAAGTTGTACACGGCCTGGTTCCTTGATTTGCCACTTAACATTTTCCTGTTGAACA
GAACCTGGCTCAGGCATCAATCCAGTTCTTGCAGTTCCTATGCCAGGTGTGCCTCGATCA
GATGGTCCACCATGCCTAGGAGATGTTCCCAACCCTGTCACTTCCTTGGGAGATTCAACG
AGATTTTCCCTGCTTCTTGAAACAGGAAATTCAGTTTCTACTTTCCCCGAAGGTGTTGGC
CGTGAAATTGCCTCAAATTCACCATCTGTTTGCCCTGCTTCCATGCTTCTCAAAAGTTCT
TCAGGATCAGGGCCATATTTTGTGGTAGCTCCAGGTGATACTAGATTACCCTCAGAATCA
AATCCATGTGCAGCATCAGGTTTATTTCTATCAATGTATCCTCCTTTAGCCTTGGACTCC
TGTTTTTCATATTGACTGGGATCGGAACCATAAGGTCCACTCTCACCACCATGTTTAGCA
GGTTCATTCACAAGGTATGGGTCATCCTCAGTATCAGCGAAAGGCACCGAACCTTTCCTG
CGACCTTTCATTTCCAATGTGGCAGTACGTGATCCACCAATACGATACTGTTCACCTCGC
TCAACTGTACCGAATCCACCATGACTGCCTAAAGTTCCAGTTGATTCATTGAGGACTGGT
TCAGACATTGTTCCAACACCACCTCCATCCATGCTCCTACTTCCAGTAAAGCGTCTACTC
TGAGTACGGTCAAAATCTGGTGCTGGGCGGTCAATCATTGCTGCAGCCTGTCTGGTCTGG
TACTGTGTCCTTCCAGAATAACGGAACTTGGAACCAAATCTTGGGAAAAATTGTTTCTGG
GGCTTCTCAGGTTCCTTAAGCCTGAAAAAGGCATGGTGTTCCACTGCCGTTTTCCACAAC
CTTTTAGCCATACGATGGTTGGCCAGCTTAAAGGCAATGGTGCTTTCAAACTGCTCAAAC
TCTCCAGGTCTAATCTTGATGTAGAAGTTGTTCCTTTTGTAGGAGATTTTCAGTATCTTA
GGCCAAGCAAACCTATTAATTCTCAGCCTATCTCTGTAGACCAGCAAGCCACTGGCACAG
ACACCCAGCATTATGTCCAAACCATCAGTATCCTTAGCATGGTGCAAGTCTACGCCATAC
ATGGACAGCTTCTTGGCATTTTCCAAGAAGTGAAGCTCTGCTTCATCAGGTTTCTGGCCC
CTGTGTGTCCTATGGAGCTCAGCAATCTTCTCAAGAAGCTCCTCTGACTGGTTAGGGGCA
AATGACATATCCTTGATGTAGTCTATGCCAGGTCCATGTTCATTTGGATCATAATCACCC
AACTCTGACTGGACCGTGTAAGATCCCAGCATAGCATGAGTTACAAAAGAACATGGCAAC
TTGTTTGTCAAAATATCCCTTCTGATCTGCAAGCAGAGCTGGTATCTAGTGAGATCCTCC
TGCAGCTGAGCTGGGTCTGGGGGATAAAACTTCACCTCGAATTGGAACACCCATGGAACA
CCTTTTACTTGTTTGCTGATCTTCTTGTCATTATTTAACCAGTACCTGATGTCCTCCTTG
TCACGGTAAGATAAAGCAAAGTAGTCCTTCTCAACAAGATTCAGTTCTTCGCAGACTTTG
TCAAACAACACTTGACCAATGGCTTTTTTATCTATGTCAACCTCATAGTCCCTATCCTCC
AACAGGTAGACCTTAGTACGGACCATCTTGCCAGGACGTACACCGGGAGTAGCAGTCTTC
TTCTGCTGCTGTGCAGGTGGTGCTTTCTGGGGAGAGGCCTGCTGCGGAGGCGAGTCCGAC
TGTTTGGACTGTTCCTTAATGAGGCGCTCCTCTTCCTTCTTCCGACGTTTGGCCTCTTCC
TTCTCACGTTTCTCCTTTTCTTTGCGTTCCTTCTCTAGACGTTTCTTCTCCTCCTTCTCA
CGCTTCTTGTCTTCCTTGGAAGGAGAACTCGGCACAGTGGCACCAGCTGAAACTTGCTCA
CCTCCCCCAGACTGCTGCAACTCGTTCACTTCAGCTGGAGGTTCCTCCTGACGAGCCTCC
CCCTGTTCATGATCTGTGGCCATTGCCTGCCTGATCCAACTCAGCCCTCAGACAGTTAGA
TATACAAAAAATAAAAAACCTCTACCTAGAATCAAATGCATTATAAACCCCAGTGAAATA
AAAAAGCTCAGTATATCCTAGCTGCCCAATCTGCCCTGCACACAAATCGTAGAGCAAACA
GTAACACAGAAAAAGCCGACTGTTTAAAACAATACCCAAGACCTGCCACAGAACAAAACC
ACGCCGCAAGCAAACAGGCAACATCCAAGAATGGATTAAACAGAGCCCCACACATTGACA
ACCAAGCACGCTGGTCTAATGAACCAAGACGCCCTGTGTTCTTTGCCAATTCACAGCTCT
TTCCGCCGATGCTAATGAAACAGATCAGACTGGCTGACGCGAGGCGTGTTCATCCAATCA
TATGCACCACAACTGGGAAATGAGCCGGGAGGCGAATAAACCGGCTGTGGTATGTATGCT
ACAATAAAAGCCGGAAACGAAAGCACAAGGACGGACCGGGCGGAACAATATCACCGTACA
GACAATTGGGCTGACAGACAGCTATCTGAACAGTGTTCCTTTACCCGAGGCGCACTTCTG
GACTACTTGTACACAGGCGTACTCTCTCCCTCCGACTCTGGGCGCCGTGTTCGCAGTCCA
TCTCGACTCGCTCTGTGTAGCTGCTCTCTCTCTCTCCGAGTTATACAGGACATATTCCAC
TTAACCTGCCCTCACTCAACCATAACCCAGCGAGGGATGTGTCCGAAAGAGGAGGTCGCA
TGCAAGACCACGTATACAAGATGGAATGGCCATCCACCGAAACCGAGCACACAAGGGAGA
GTTAAGTAAAAGAGAAGACAGACCGATATACTTACCGAAAGTAGGACGGCATCCGAAGTG
TGTGTGGCAGAGATTGAACGCGACCCTGCCCAGAGATATAGCCTCCGACGAGAGTTAACT
GTTCTAGCACGCCGGGCTGTGTGTGTGTGTGTACTACACTCTGCCAGTAAGCAGCGCTAT
TTTTAGCACCTTACACTGACTGTACAAGCCTCCACATCCACAAAAAAATCACCGACAAAT
GCCCGGCCGGCTGCTCTGGCGTACCCAGACACGGGTGCAAGATGACATCATTCCTATGAC
ATGACTGGGTCATCTCCCACTAAGAACGCTCCCCTCTCCCTAGCCGGCCTTACTCCGCGG
CGGCTGTGGTAGTCGGGTGCCACATCAGATCGGAAGTGGGCACTGTGGCCGCTCATGTTA
TGATCAAAATGGAGGAATCGTGTTATGGCTCATACTGAATATGACGCCAACATTGATTAC
AATTACAGAAAGGCGGAATGATTAATCTATTATCTGGCTTCCCGACTGGCCCAAACGTCT
ACAGCAGTCATGAAATCGGTGAGTAGACAATTTAATATGGACATTAGTCCGTAAATAATT
AAATCGAATGACACCGAACTCTTGGAAAACCGAATATTCAAGTTTTTGTCTGCCGGTCTG
TAATGCAAGGCTAGGATCAACAGCAGCACTACACATCTTGTTGTTGTTTGGGATATGCTC
CATGGCAGTGACTCAGCTTTCTCATTAAAAAGGCAAACAATGTATGCTGCATCTGTAGTG
ATTCATGATACATCATCTGGTAATTGCTCATGTATGTAGCACTGGTCCCTGGCCAACGGC
ACACATGCTGGACTAATTCAAACCATTCTTATCTGTAGTGGGCGGAAGGAACAGCTCGGA
TAGCACTACTACAGCCACACAGCATTGTGGGCGTCATGACCTGGAACCAAACAACTCTTC
ACAGCCTACGCCGAGCAGCACGAAGCCAGCCAGCACAGTCAGGAGACAGATGTGGATGTT
TGGAGTATGCCAGTTAGTAAATTACTGGAATCACCAACACCATCCAGGCGTAGGCCACTG
CTGAAATAACGTGATATGCAACTACATTGGTACAACTACCCCACTGCAGTTTGGAACCAA
TGAATACAGCAGCAATCAGATGAATTATTTGCCACACCCTTTGATACAGGCACTGGAGGC
ATCTGCCAGCCCCATTTCTTACCAGTATACGTCGTGGATAATATCTAGTGATGAGGCGTT
TTATATTAAGCATCTACAGGCATAGGAGACCATGGGGAGAAGAAAGAATCCAGAAATGGT
CGACTAAGTTAGCAGTCGTAAGTGTTCGAAGCATTTAGTAATGGATTAGGCTTGTTAGCA
GTACTAAAATAGCCGAATGGCTCTATTTGTGAGTAACGATTGCCACATTACAAACATGAC
ACAATGTATATGTAATAAATGTATCATACGACTAAAAAAA
>gnl|Apo_MPI_JGI_Genos_N|50997 cDNA; Alvinella pompejana; LEN=1492
CAGAGTACGCGGGGTCTGTCGGTCGGCCAAACTGCCATTAACTGTTGTATTCTTTCAAGT
GTTAGCTATGATGTCTCTTCTTGTGGGTTCGAGTCCAGGCAGAAGCTGGTACTGATGCCA
CTAACACACATACATACATACATAAACACGTGTGGACTTGGTATGATAAGTTTATTGGTG
ACTGTATTGTGTATGTGATGGATGTGGCATAACAGCTGGAAAAACAGCTGGTATTAGCTG
GCATGTGGAATTGGTGCTTGTGTATGTAGACTGTGTTTGTGCGTGTGTGCGCGCGCGCGC
TGATTGGGTGTGTGTAGGTGTGCGTGAATCATGAATGTCTGTGTGTGCGCACGTTGTGTA
TCAGTGCAACTTTGAGAGGCGTGTGATTCGCGTGTATACGCGTGTATTTTCCAGCTTGTT
GATACTTATTTATCTGTGAAGATCATCCCAACTTACATACGCATACACACGCGGACCGTA
CGAGTGAGCAGCTGAAGACCGCAGTACGTCTGTCCTTCGTCGTGTGCACGTGCAAGTACG
AGCATCATCTTACGCGTGTCTGTGTCTGCTGTTTGTTTTACATTGGTGCTGTCTGTACCC
GACGTACATCCTTCGCTGGGAGCATTTCAAGTCTGCTCACTGACATCAGAACGTCTGTGG
CTCACTGTAGCTTTACTATCGGACCCGTCTGTTTGCAGGTCTCCTAGAATCCCGTCTAGA
GTCTAGCCTTAGAGACACGTGGTTTGAACACGACCCGAACTCCCTCCCCGTCTGTGCCAT
TCTGGCCGCCTTGACTGGCTCACTTGACTTGTTGAGGTCAGTCAGCCGTGGCAACTTCCT
GGTCTGTCTGTCTGTCTGTCTGTCTGTCTGTCTGTCTGTCTGTCTGTCTGTCTGTCTGTC
TGTCTGTCTGTCTGTTTACTTGTCTGTCTGTCTGTCTGTCTGTCTGTCTGTCTGTCTGTC
TGTCTGTCTGTCTGTCTGTCTGTCTGTCTGTCTGTCTTCGGCAAGTGCTCAAATTGTGAA
CGTGACCTCCCTTAGATCGTCTGCAGAGTGAAGAGCAGCATCCAGGTGCGAGCTTGAAGG
CAAACCGTTGACATCTGCAATATTGTACAGAACTCCGTCTGCCGGGTGCGTACGTGTGTG
TGTGTGTCTTAGATACGTATACCTATGCACAAGCACGTTTGCCAGACAAGTAGATGTGGA
GCTGGATGTTAGGTTTCACTCACGGAGCACACACCAGTAACGTATTCTATCTATCCAATC
ACCTTATACACGAGTAGACGTTTATTATCTTCCGACGTACGATGCGTGTTCTAAGTGTTG
ACTGCGTACTGTGTGCTCTGTCATACACACGGCTCAGGTGTGTGTGCGTGCGTGCGTGCG
TGCGTGCGTGCGTGCGTGCGTGCGTGCGTGCGTGCGTGCGTGCGTGCGTGCGTGTGTTAT
TTGTACAAATAAACTACTTTATTTATTAAAGGATTTTATCAATCGAAAAAAA
>gnl|Apo_MPI_JGI_Genos_N|50998 cDNA; Alvinella pompejana; LEN=1560
TTTTGCTGGTGTCTGCTACAGTAGGCTCTCTTGATGTTATTAGATACCTGTTGGACTGTG
GGGCTGACATAAATGCCAGTGGTAATCAGACTCCTCCCCATGTGGCAGCACATGATGGTG
AGAGAAGGCAGTCAGATTACCCTGAGGTTCTTGACGCTTATTATGGGAATGTGCCACTAA
TACAAGCCTGCAGAGAGGGCCATGTTACTGTGGCTCATGAACTGTTACAGAGAGGTTGCA
ACATTAATGCACAAAACCGAAATGGTAATACAGCACTGCATATAGCTTGCCTTGGCAGAA
CATTCTTTCCATACCCAACAGAACAGTCAATTTTCATCCCATCAACGTTCTTTCGTCGTC
CAGACCCATACCTTGTTACCATTCTTCTACATTATGGTGCTAGCATGGACATAGTCAACT
ACATGTCGCAGACACCACTACAGCGACTTTTTGCCATAAGACATAGGTATCACCTGGGTA
TGACTGGTTGGTCATTTTCACAGCGAGAGAACAATGACATAATCCGTGACCTGTTTGCTG
TCATACACTGCTTGCTGCAGCATGGTGCGAACCTACCCTCACATTTCAGCTACCACTTGC
GACTACAAAAGGACAGCTCCCTCTCACATGAACTATTAACTACAGTGAAATTTGTTGAAA
ACTTTGGCTTGATGGATGATGTTTTCCCTGTGATTCTTGACACATTGATCTTCAGTTTGG
ACAATGGCTGTAGATATGACCCAGAAGAAGTGAGATCACTCAAGTGCTATGACCCACAGT
TCACAATGCTAACTGAACACCTCTATCCTCTGGTGATATCACCAAGACCCTTGAAATCAC
TATGCAGACAGTTCCTTCGATGTTACATGAAGTCAGTACATGGTAGTTTGAGCAAAGAGA
CCATGAACAAATTGCCATTGCCTGAGAGTATGACATGGTATCTGATGGGAGAACAGCTGA
GTGTCTTCAAACCATTCTCCACAGACTGTGACACATGATGTTGTTGAATTTATGACTGAA
AGCTTTACTGTTCTGGATGCTTTTAGATATGACCTGTTTAAGAGCAAATAGCTGCTATGT
GAATTAAATAGTGACGTCATGCCTTCACTCACTTCTGTGACATAACAGTTTTATCAATGT
TTAGTGGTAATAATTCATGCCATTAATATTGCCATATACACTTCAGGGATGAAACATTAG
CAACAGCAAAAGTGTTTTCTTAGCTTTTCTATTTGTGATCTAACATCAGCTGATTCTTAT
TCCCTATATGTTAGAACTAAACAGATTTCATGTTTTTACTGTTTGTCTGACAGAAAGTAA
CTGATGTATTTATTTCGTTATTTATGTGAATGTAGTTCAGTCAGTGTTTGATGAATGTGC
AGATTAAATATACAGATTTTTAGTGCACAATACAAAATTATTTTGTAGCTTTCATTTTAG
AGAATCATTGCAAACTATCATTAATATTAATCATTGGTTGTTCTGGTTGTTTATACCTAT
CTGTGTACCATCCTTTACATTATTGTTATTAAACAAAAAATGTGATGTGTTAAAAAAAGA
>gnl|Apo_MPI_JGI_Genos_N|50999 cDNA; Alvinella pompejana; LEN=2796
GTGGTCCGACCGAGCTGAATACATGCCGACATACATCTGACTGGCAAGACTCACAGACCG
TGTAGAGTTTTCTAGTTGGCTTTGCTCGTTCGTTCGTTCGTTCTTTTCTGGGTTTAGAAA
TATTTTCAAGCGTATACATTGACTTTAGTCATGCGGCCCGACTCTGTGTGTGTGTGTTGT
AGTAGCTGGCGGCATTGATTCGAATCAAAACACCGAGACGTAAGACAGCAAGAAAAAAGG
CATCAGATCTATGGACTGTTAGAAGTGGACGGAGGATCTGACAGCTTAGCAGAGACTGGA
ATAACCAGGCTCTCCGTGCTTTTTTTTAAAGGATACCCACAAGCGAATAAGGGATTTGTA
CCGAGGATGACTTAAGAAGGAGAAGGACATTCGGTTTATGTTGTATATAGTAATCAGACT
TTGTGGCGTTGTACTCGTTCGATAACCGAAACGAAAAAGACAAAAGCCAAACGCCCAGAC
TGGCCAGCCCGTTGTTGATCGGTTGCCTTGGTAACGGACGGATGCATGGACACGATGGTG
TTGGAGAAGCAGGACAGCGGCATATCCCTGTCTATGGTCGGTGTGGAGGGACATGACGGC
AAGTTGTCCGAGTCGGCGTCCACCGAACGTCTGAACCCAGACGAACACAACCAGCAGGAT
GATGACACCGATGATGAACATCATCAGTGCCATCATCACAGCCACGGCGCTTGCGGGGCT
CCCTCTGGTGGTGACGTTCACATCCCACTGCACAAGAGCGTCTGTTGCGCCCTCTGCAGA
AAAAAGCAGGAACGCCAGGAGAAGCTGCGCAAGTCGGAGAAGAATGCACACAAAGGAAGC
AACGACAACGTCACCGACGCCTCCTCCGTGACGTCATCACGCGTCAGTCGGCCATGGATA
CGAGATCCGCTGATTGATGCCCAGCCAGTCACGGACCCGATACTCAGACAAAAACTGCAG
GCTCTCAATGTGCCAGCCGCGCGACTCAATTCAAGGGATCAGAAGCTCCTACAGGTGATG
ATAGCGAAGAGGGAAGCAGAGCGTAAACGACAAGAAGAACGCGAGGCTCTCAGACGTAAA
TTAGAGGAAGAACAGCGTAAACAAGCTTCAGCTAAAAACTCAGCCGAGAACAGACGGAGG
ACTTTGGCTGAGAAAAAGAGAGCTACATCAAGTCTGTCATGTCTGAACCATCATAATGGT
AGCAACTCACCTTGTAATTGTGGACGTAACCATGATAGACAGGTCACCATCTCACCTCGT
ACTGCCAGAGAGTCCACTATACATTACGAAGCTCATTCTCCAACAGAAAACGATCACTGC
CACAGGAGTTGGGTGATAGCTTCACAGAAACGAAATGAATTACTTAAGAAACAAATTGAA
GAGAAAAAAATGAGAGAATTGGAAAGAAGACGATCTGTGGAGAAACGCTTAGAAGAGCAG
AGACGAGCTGAGGAGGAACATCAACGAAAACTTAGGGAAAAACAACAGCAAGATTTGGAA
AAGGCTGAGATGGTTCGAGCTAGTCGAGAGCAACAAAAAGAACTGCATAGACGATTAAAA
ATATACCAAGCACAGCAGAGATACAAAGAAAGAACCGAACAGTTGAAACGTGAATCAATG
GAGGACTTGGTAGCTATGAAGGCCTCCATAGAGCTTCAGGATCACTTGGTAGAAGGTAAA
CACAAGGAGCTTGTAGGAAGGAAGGAACGGGAAGCCAAAAGAAGAAGTTTGGATCTAGAT
AACCGACTGAGACAATCAAAAGAAAACAAACAGAAGCTAGATGAAGAAATCCAGCGCTGG
CACGAGGAACTCCTCCTTTACAGACAACAGCAGGAGAAACGAGCAGAGGAGCTCGCCAGA
CAGCGTGTCTTAGAGAAGGCAAAGCGAGCACAGGAAGAACGCCGGGCTAAGGAAAGGCTG
CAGAAAGAAAACATGAAAAAGCTGCTGTCAGCTGAAGAAGAGTGGAAAGCTGAGGTTGAG
GCAACAATTGCGCTGAAAGATTCCAAAACCAAAATGATCCAAAGAGAAAAAGAGGAGACA
ATCAAACAGTCTCGTGCCATGGCTCATACTGCCCAGCTGCTGAGGGAGGAGCTCAAACAA
CATTACTCACTGACCGACTTGGACAAACTAAACAAGCAGGCAGAGTTAGAAGCCAAGCTG
ACTATGAAGACGCTGCCATCAACAACATCAAGCATGGCCAAGCTCAACATGGATGAATAA
ACCAATGGCATTGTACCACGTGCTAATACAAAGACGGACATACACCGGCAACAGCCAGAC
GTCAGCCTTACGCATCAAAATACTGATCACAGGGTTCTTTGCTCAGCAGATCAGCCTTTG
ACTACCAGTTACCCATGTGTGTTGTCAGCGGACTGAGTGTAAATGTTAGCATTGAAAACC
AATGTCTTAAATCATGGATGTATGATTTGCCTCGTGTCGTCCAACCAACAAACAGTGTCT
GTGTCTAGATCAGATAAGCAAACTTTGGGAACACTCAGTCCTTATACAGAATGAATACTG
TAGCTCTGTGAACTTTTCATGTGTTTGATATGATGATGCCTTTGTTTCCAGTCTGTGTGT
GTGCGTGTTATCAACTAACTGTTGTTAACAAATATATTTATTGGAGAAGGTGGAGGGTGA
CAGGAAGCTGTATTAGTATCATTTTAGGTTGCCTTCTTGTTGCTTACAAAACATTTATCA
GTTTCTGTGAATAAATGATTTTTTTTAAATCTGATAAATACTGACATTCTAATTTGTCTG
TCCTGTCCTCTCCTCTGTCTGTCTGTGTCTGTCTGT
>gnl|Apo_MPI_JGI_Genos_N|51000 cDNA; Alvinella pompejana; LEN=5177
AAGGTTTCCATACAAACAATGTATCCGCTCAGCAGCAAAAGATTGAGTAAGACAATGATA
ACTGCTACATGCCGACCTTGTCCCGGTTAGGAAATCATAATTACTGGTAGAAAATCAATC
ACCTATTCAGGTTGTTAGTGTCATGGTTTAATACCTTCAATTCAGGTCAGTTCAACAGAT
ATATTGTGATGTCATTTTTTTTAAATGACCCATGAACCGTGTCATGCAAAACATCAGCTA
CACTAAAACATGACTTTCTTTTATACTTTTATCTTGACAGTGATGACTACACAACTTGTG
TTACTAAATGCACAATTTCTGAAGAACTTTCTGTCTCTCTCTCTCATACACACATGCTGA
CGGACATACATGAAAATGTTAAAAGAAATCAAAACAACATCATTGTTGTTAGATTCTGTG
ACATTAAAACCACTGATCTGTATCTGGTATGCCTTAACATCAACGTCAGAGCAATGTACA
TCATAAAATGACATGACTCGTAAGTCCTCCTTTCTGATTTTCAATATAAAGATGACAATG
TAACATGATGGTGACTGACTGACAGGGCTGTCTGGCACGAATCATACAAAACACTGAGGT
ACATGTTTATGCTGATGAAACTTTACTACATGACTGATGAAGCCAAGAAATCATCCAAAT
AGTTGGTGCAGTAAGCAACATAGGAATTTGTCTGTAAACAATATTATTTTTCATTTCAAA
TCAGGACCACCTTGCACATCTTGTGTTATCTTGTTTAGGTAAAAATTGTACATGTGTGTC
TGTGTGTATCATGCTAGTCATTTGACAATGTCAGACACAAGTGTATGACATGGATCAGTA
TGTATAGCCAATTAATGAAGTATCTGTTTTAACCGAAATGGTGTTGCCATTTCAAGTTGA
TGTTTCTAGCTCTCTGACAGACAATCTGATCTCCTCTCTGCTGCTAAAACATACTGAAAT
CCAAACATGAACGTTCCATTTATGTATGCCAACCAGGGAAATTCCACTATAATCCAACTC
ATCCTACTGTTCAACTTTATAGACATCAAACAGGTCAAGTCTTCACATGTACACACAGCG
ATGCATGTCGTAATCCATGGACGATGAATGGAATACGATGATCATTGCAATAAAACCTAT
TCACAGGATTAATATACCACACAAATGACTAATCACTCTGTCACTTTCTTCTTGTTTTGT
TCATCTTTGGTGATTTTATCTCACTCTGGTATTTTTTTTTCTGATTTTGACCTTCTGACT
TCCTGTACTTGGGAGTTTCCTTGCTGGCTTTCACAGTAGTTGACTTGAAGTTGTTCTTCC
GTCCACTACCTTTTGGTGGAGATTTCTGTTTCTTGGTAGACACAGGGGTAACCATCTGGC
TGCCTCCATATGACTTTCGCTTCAATGAACCAGAAGTCTTGACTGAGTTTGCCACCTTTG
AGGCAATCTTTGCTGAAGTTTTTGGGGTCACAGATCTTGGTGATGCCCTTGGTGTTTCCA
TGTCTTCAGATGAAGACTGCCAAGGTACCAGAGGCGATGACACAGAGGTTGCTCGTCTGC
CCTTTCCCTTCCTGTTCTGACTGCTGATGTCTGAATGGAGTCTCTTGAATGAAGACAATG
TTTCAAGATCATCATCTACCCCGGTGTCAGCCAATGAGGCTTCTTCATCTCCTGAGCTGC
AGCTGTGTTTTTTGGCCTGAAGGTACTCTGCCTTTTCATTTAGCTCAGTGTTCAGGGCCA
TCAGCTGTTTCTCTGTGGCAGCAAGTAGTTTTTCTTTTTCCAACATCTCAGCCTCACGCT
GACGAAGCTCCTCTTCCCACAACTGGAGGTCCTTCTGCTGGACAATCAGCTCACTGTCAT
CAATATAGTCGAATTGTTTACGCTTGCCACTGGATCCTCCCAGATCTCTGAGGTCATTCT
CCAATCTTTTCAGGCGCTTCTCTTTGTATTCTATTTCCTTCTCCTGTGATTTCAGCTTCC
TTTCCCAGCGGTCAAGCTTTGATTCCCGTTTCGTCAACTGTGCACCCCTTTCATCAAGCT
CCCTATCCAGTGCCTTTGCTTTCATTTCTCGTCTCTCCAGATGGGCTTCTCTTGCCCTCA
GCTCCTGCTCTGCCAGCTCTATCTCCCTGAGACGCATCACATCTGCTGGTTTGCTCTTTG
CTGGTGATGCAGTGTCCTTCTTGATGCTGAACTTCATTCCTTTGATGTTGATTCCAATCT
TCTGTGACTTTTCGTAGTTCTTCAGCTTGGCCTCCAGTTCATTATTTCGCATCTGGAGGC
TGTCAACTCGAGCTTGCAGATTTCTAATCTCCTCTGGACTGCCACTCTGCTGTGCTAACC
GCAACTCAAGGGAGTCATTGATGAACTTCAGGTCGGTGACCTCTTTCTGTAGTGAGTAGA
CCTTGTTACTTTCCTCATGGAGTTTATCTGATGTTATGACATCCTTCTCCACATCAGGTA
CATCCTGGCTCTCCTCTCCGCTGCTCTCTGCATAACATGGTTTCTCCTTTGCCCGTCCTG
ACCTTCTCGGAGACTCTCCATCTGACTGTGAACTTCGCTTTGCCACTGGCCCTTTTGGTT
CTGCATTTTTCCTTGGTCTACCCTTTGGTCGACCTGGAGTACCCTTTTTGACTGGTTTAA
TGAATGTGCTGTTGTCAACTTCATCAATTTTGCTCCCACAGAGTTCGTTCTCAGAAACCA
ACTTGTCAGTGATTGGGACAGCATCATCTCCAACTGGTTCTCCAGTGGTTGCCAACTCAC
CACTCACCTCTGTATGAGGGATTTCCACTTCCTGGTCAGACGTCTTTTGTTCTAGATCTC
TTTCTGTTGTCTTTGATACCAATGTGTTTGCCTCATGACAAGGCTCAGGTGTAGCATCCA
TTTCAGTTGTTTGTGTGTCCTGCTTGTCATCTGTGTCATCATGACTGATCTGTTTATCGT
TTTCTTGTGCTACAACTGTCTGGATCATGCTGACAACACTTTCAGTTACGGATGTGTTGG
GTGCTGTCTCCGTGTTGGTCATTACCTGCTCCTGCTGTCCTACCGCCTCTGCCATATCCA
GATTTTCACAATGGACATCTGCAGATGTGACACCTGCTGTCTTGGCAGAATCGGTCTCAC
TCTGGTTGAAGGTTTTAACCAGCTTTGGTGACTTTGACTTAATCATGCCCCTCCTGGGGT
GTTTTGGTGGCCTCCCTCGGCCTCTCTTCACGGGTGCTGCTTGTTGGGTGCTTGGTGTTG
ACATCTGGCTTGCTGCGGCTGATGTTTCTGATGTGTGAAGGCCTGATGTCGTGCTGTCAT
TCAAGGTTGTCTGCTCCACTTTTTCATCCTTACCTGTAATCAGCGGTGGTTCCTTAGCTA
CCTTTGGCAGATCACTCTTCCTTGGTCTGCCTTGACCTCTTTTCTTCTCCACTGGTGGCT
GTTCATCATCTGTGCTTGGCACATCAAAGCCAAAGCTATCCTCAATGTTTTTCTGTTGCT
CTCTCTTTGCCCTGCTTGCAGCAGTCTCATCACCAGATTCAGAACCTCGCCGATATGAAC
GATATATATCAGCTGTGTAGACTTCGTAGTCAACTTCAAGTCCATAATATTTTGTAGGCT
TGCTGGTTCGTCGTTCACGGCGAGAGGCTATTGAGTCACTAGCCACCTTAATAACTTTTG
CAGAATTGTCTGATTGGCTTTCTGAGCCAGACTCATCATGTCGCATCAAATCATATCTCT
TCTTCTTTTTCTTAGACTGTGGAGATATGACAGTGATCACTGTACTTGGCATTACGTCAG
CCTGTGTCTGCTTCCTGCCCTCTGGGTCATGGATGATAAGTGTAGAGGTTGGCTGGACAG
TGGTACTTTGTGTGTCAGTATCCAGGCTCTGTGCTATGCTGTCATCCACCGAAACCTTAG
CCTTGGCATGCTCCTTTCCATCAAACACGTCTGAGGCATCAATTTCCATCGTCTGGTTTG
GCATGTTGAACACCTGTGGCACTTGCACCTGCTCAACTTCATCAGCTGATTTGTTCTCAT
CATCATCTTGCATCACCTGGTCAGGGAGGGATGTCAAGGGAGGAATGTCCGAGCTGACAG
ACACCATGCTGGTTTCATCCACAGCAGGCACCTTGTTGATGATTTCTTTGTCTAGTGTTC
CGTTGACAGATTCAGAACAGCCAGACTGGGTTGAGTCTGGTTCCACAGCCTCGGACACTT
CAGTTGTGGTCTCCTCTGTGAAGCCAACTGTGTCCGTCTCCCCGCGTACTCTGCTTTATG
TCTCCAGCAGCTGCTGTACTGTTGATTTCTGTGTTTACATCGGTAAGGCCAAGCTGTATA
TTTCCTGTTCCAGCGATGGTATCTGTGGTTGGTACATGCTCTGCTGGTACCATCTCTGAT
ATCTGCTTGTCAACAGCTTCATTGATGACCTCTCGGAGCGTGGCCTGTTCCGTTACTTGT
GTGTTCACCGACTCCACAGAGGTCTGGCCCATGACAAGGACTGGTTCTTCTAGCTTTCCT
CGTGGAGACTTTGCTGCTGCCTCGTGCAGTGCTGCCTGATTGATTAGACTTTTTCCAGGA
AGGATTCCTCCATCCTTCTTCTTGGAGTTGCCACCGATTCGAACAAGACCAGACTGTGTG
ACCAGCAGCTGGTGCTGGGGCTGTTGTGCTGGTTGCTGTGTTGCCATGGTGACAACTGGT
TGGTTGATCTGCGTGATTGGACTCAAGATCTCGCCACCTTCCGTCACCAGGTACTGTACT
TGACTTCCGTTGGCCTGGCTCGTGGAGGCTGTGCTCGCTGCCGACTGCGTCATGATGACT
GACGACGTGGACTGTTGGAGTATGGTCTGTTGTACTGCACCCTGCTGCAGGGCGGACTGT
ACTTGTTCTGGACCAACTTCATCGTCCAGTAAGACTACCTGCTGTTGACTGCCATCCGTT
ATGAGCACGGCCTGTTTGCCATCCTGCATTATAATCTGGGCATGCTGTCCTATCAGCTGG
CCATCGGACACAATCTGGGTGACCTGTTGTCCCTGTGGATTTTCATCCACAACCAAGTAG
ATCACTTCTTGTTGGTCGTCCTCTCCAATCACTGGTTGGGCTTGTGCTTCCATCGGCGTG
CGTGTGTGTGTGCGGTATAATGACCGGCAGACTTCCTAGAACGTAGCAAACAGTTGGCGT
TATCCGTGAAAATGGCA
>gnl|Apo_MPI_JGI_Genos_N|51001 cDNA; Alvinella pompejana; LEN=3808
CTTACCAGCATAGCAGGCTTGTTCTCATTAAACACATGATAAACGTATCTTCATGTATCG
TACATTTCGCACTGAAATCCGGATGCATAAAACCATGTTGGCAGATGCTTTGTTCAAAGA
TGTCATTCAACAATTAGCAGAGTTCTCAGTGAGACCCAGTGCGTTCGAACAACGTGAGAT
GTATTTGTAGTTCCAACACTTACGTCTGTTAACTACAACAGGCCCACACCCAGTTTTAAT
GTGCCGATAATCTGATCTCACACACCATGAACTCTGACTAAGACACCGTCTCCTCTTCTA
GTGAAACCAAAACACGAATAACATGCTACAAAATAACTTTATTTCATCACACTGGTTTAT
CCAAGCTAAGTTAATATCATAACTTGAGGCAAACTCAAAGAACACATATTAAACCAGCAT
GTCCTGTGCTTATCAACATGTGTTTGTATACACTTCATGTACACAGATATACATGTGTGT
GTGTGTATATGTGGGTTAGAGCAGATATCACTTGAATCTGTAATTACATTTTATATCAAC
GTATATCACTTGATGTATTCCATGCATATTACATAAAAGGTGATTAAAACATCAATATAT
TAAAGTCTAGACTCAAATAATGTGCCTTGTATACACTATTGCACTTCATACAATACCATT
ATATACCATATGCTACCGACCGACCCCACCTCCTGTTCTATTTGCACGCCTTTATTCAGA
ACATTATGACATTCTTACTTGAGAATACAACTGGCAGTTTCATTGCAATACGCATGACAA
AGATAAGTGATGCTACATTTCAAACAGACAGGAAAGGCCTTCATAATTAATCTTCTGAAA
GAAAGTGCTTTGAAAAAATAAACAGTGTCAACAACAATAATGTGTATACGTAGAAGTCTT
TTAATAGAAATATGAAGTCCTCTGTAAATACATAGAATCTTCACTATTATTAGCTGGAAA
AATTGGAAGACGATAAAAAAATAACACAACAATGGCATTCGTAGGCAGACTGGAGCAAAC
TTAGCAGTTGGAATGTGTATAATAAACATATTTGAAAAACGTAGTCAAAGATTCTGAAAA
TAATGTGTCAGGGCAACAAATGCCTAGAAAGAGAAAGACAGAAAGAGGGAAGAATAATCA
CTGACTTTTCCATGTAAAGTACACCAGTTTAGTGCACCAGCATATGCACCTACATCCCTT
GTCTGATCACAGTATATGACTGTAACCTGATACTTAAACTAGCCCCCATCATATGAATAA
AAGAAGACAGTGTTGTGTGTAACTCAATCACAACATTGGAGATCCATTTCAAAGTATACA
TAACATTGATCATATTATAACTCCTAGCTGTTAGGTACCAGGATGTTCTCTATGTGTGTG
TGTGTGTAAGTACATTAAATTCAATAAAACAGTCAGGTAAAGTAATATATCCTTGTGATG
TCAACACCTCACAGCAGCAGCAGCACACACAATATGAAATGGAGCTACATAATACACAGG
CACATATGAACAGGCACATATGAACATATTTGAACACACCGAGATATACATTCGCGTAAA
CTGGCATGAGAGAAAAACACACACAACTATATACAGGAATACGTTTACATGAAATAAACA
CCCAACTGCAAAGAAATGAAGTTCTGGCAGACTTGAAGACGCCCCCAAGTGTGACCTTGA
CTTCCAGTTTCCTCCGTACTTGGCATCACGTACTAGATCTTGCCCATTCATCAAAGCCTC
AAACGTTGTGGAGCCTACTTCCAGAAATGTCTGTACACATTTCTATGAGAAAAGTCGTTC
GCACTTCAGAAATCACAGACAATTAAGGCCCGTAACTGAGAATATAACATCATAAGGCAA
CGGATTGGGTTTGGCATCATAATAGAGACATACAGGACATCGGGTGAGTGCTTAAAGCTT
CAGCACAGTGATTGCAGTCCTTCCGTGGACATGTTAGATTGCTGCATCACGTGTTTAGGA
ATGTGCACGTGGGCAGGCATACAAACTAAGTTCAAAAGGTCACCGCCTGCAACACACTAG
GAGTGTTAACTATTACAAAACAAGGGCATGCATTAGGGCTAGCATTTTAAACCTGAAGTG
GTAAAGGGTGTTGAAGAAATGAAGGATGGCCAGTGAACGGATTACAGTAAGCTGTGCCTT
ATCTATGAAGGCCGTGGTCGATAGGCTGTATATCGGGCTCTGACCATCTGAACCTAGGCT
AAACCCTGTACACAGAGTAGTAGAGTGGAAGAAAGGCAACTGAGAAGATAACACGCCCAG
CTATATACAGAAATGATACACAATGATAAGCACTGCTTTGCCATAAACATCGGAGACACA
CCATAAAGACAGAGCTCCTGATGTATAAACAGTTAACACGTTCAACCTGTTCTCTGACAG
TTATTTGGTTATCAACAAAAACAGGTCATTGTTGCTGACATCTAGCTTATGTCTACAGAT
CCACGTAAACACAAATTCATAGGAGAAGATACTTAGTGAGCAAATGAATCCACTCGGGCT
GTGAACATGAAAGCAAGATGACAGAACAGCATACAGTAATCTTAGAGCAAATCATTTCAA
AGCTCTTCTTGAAAATGGGTTTTCCTAAAATAAATACTAACAGTTAAGTCCAGCAGTTAA
GATCATCTTTATAAGAAGTACAGACGACTCTACAGCTCGGATGACCTTTTAAGGGAACAT
GTGATACTGGAATGTTCATAATCTCTTTATCTCTGCCTGCAGGCAAATAGCAAGATGAAC
ATTTATCATTTGTTCATTGGAATTGAGTTCACTGGAAGTGAATCTAAACACAAGTACCAG
GAACACAGCCCAGCATGGTAATGTTAAGAAATGAGGTCACCTAGCCAAGAACTGAATATC
AAACAAACGCTTGCATCAAATACACAAACTGAAATCACAAACACACACACACACTCACTC
ACATATGGACTTGTAACTCGTACACACCCGTATCAAATACATGCACACAGACGTCTGTCT
ATAAGGTGCACANNNNNNCACACACACACACATGCCCATGTGTATCACCAATATCCACAC
AGATACATTACTCTATAACAAAGACCCACCCATAACACACACACACCAACATGAATCTAT
ACCACGCACGCACACAAATACACCAAATTAATTGCACAACAATAAATTCCGTGACTTAAA
ATGGCTGAGCTTATCTAAGGCAGCAGGTACCCAGATTGTACATAACCGTAATAACTCAAA
GACAAGCCACAGCCACAAAGGTACACAGATAAGACAGATGTCATTAGTCACAGCTGCCAA
ACATCTCCTGCGAGGCATAAGTCATATACAAGAAGCCATCCTCATCTCTTTCATCTTTGT
ATATCTCAGCTAATGTTGTTGACATGCTGGCTATGCTCTTGTTGTTGACAATCAGATAGA
AAGCCTGGTTAGCATTCAGCGACATGCGGTTCCTTATGATGGTGACAAACTGTGACATAG
TTAGTTCTTGTGGCACCAAAAATTTTGTCTTGTCCAGAACAGGAAGCTGGTGTTCTTTGT
GATAACGTTCTACTATTACTGGCACTTTGGTGGGGAATTTTGACCTGATACCAGCCACTT
CTTCCTTCCTCTGAGCGAAGCTTTTTCTTTGCTTGAAAGATTTCTTTTCGTTGTCATTTT
TATCCGGCATCTTCTCCCTGCCGTGTGTCTGGATCTCCGGTTGCTTGGATGAAATCCGGA
AGGTTTGGACCACTTTCTATCGTTCGGAAACAAAGTATTCAACACCTGTTGACTGAGAAA
CTTCGTATTGTCTCCCCGCGTACTCTGC
>gnl|Apo_MPI_JGI_Genos_N|51002 cDNA; Alvinella pompejana; LEN=2186
AGAATGTTTCACATGTGGAGTGTCACAGAAGAGGAATCTGCATTCCTCACTTCAAATAAA
AAATTTACCAAGAGCTCAGTATGGTGGACGTCACACTGTTACAATAATGGCTGGCGATGG
GGCTGGACCAGAATTGATGAAGCATGTTCAGACTGTGTTCAAGTGTGCTGGGGTACCTGT
GGACTTTGAAGAGGTTCAGCTGGACCATACAACCTCAGATGAAGACTATGAAGATGCTGT
TTTGGCTGTAAAAAGAAATGGTGTTGCCTTGAAAGGCAATGTGGAGACAGTATTTGATAA
AGTTGGAGTAAAGTCAAGGAATCTAGCACTCAGAGAGGAATTGGATTTGTTTGCAAATGT
TGTCTGGTGCAGAACCATTAAAGGTGTGGACACAAGACACAAGGATATTGACATTGTGGT
GATTAGAGAGAACACAGAAGGTGAATACAGACAGCTAGAACATGAAAATGTCCCTGGAGT
TGTGGAGAGCTTAAAGATCATCACAGCCAAAGGTTCCAACAGGATTGCTAAATATGCCTT
TGACTTTGCTGCTAAGCATGGAAGAAAGAAGGTCACAGCAGTACACAAGGCCAACATCAT
GAAACTTGGTGATGGACTATTTTTGGAATGTTGTGAGCAAATGTCAAAGAATTATCAAGA
TATTAAGTTTGATTCTATTATTGTGGACAACTGTAGCATGCAGATGGTGTCAAAACCCCA
ACAGTTTGATGTTATTGTTTTGCCTAACCTCTATGGCAATATAATTGCTAATATTGGAGC
TGGACTAGTTGGTGGACCAGGCATGGTACCTGGCCTTAATCTTGGTGAACACTATGCAGT
TTTTGAAACAGGTACAAGAAACACTGGCAGACATGTAGCTGGCAAAAACATAGTCAACCC
TTCAGCAATGCTCCTAGCTGCTGCTGATATGTTGAGCTACCTTGGCCTGGATTACCATGG
AGATCTCATCCACAATGCTGTACTGAGTGTTCTAGGTGACAAGAAGTTTCACACACCAGA
CATAGGTGGTACTGCAACAACAACAGATGTTATATCAGAGGTTATTAGATGCATTGAAAT
GGGAACATCCTAATTTCTTAACAGTTAGACACATGTTTCATGGAGACATTTTGGACCAAT
GTTCTCATGCCAACACATAGATTATACAGGTTTTTGTTGTTGTTGTTGTAGTTTGATTAA
TTTATAGGTTGTTTTCTGCCAATTCAATGGCATTCATTACATCTGACAAACAAATTACTT
TGAAGAATTCATTAATACTTTTAGTTCATTATGAAAAATGTAATGGCTGCAACCAGCAGA
ACATTTGAGCACGTTTTATTTTGCAGTTATATCATATTTCTTTATGTCTAAACATTAAAA
GTAATGTTGTTTTAGTATTTATGACTTCTCTAGATAATTTAAGAATGTTTTGCTGTTTGT
TATTATTTGTGTATCTAAATATGTAAGTATGATAAACCACTGGTCAAAAACATGCAGCCA
AAGAATGAATTTCCTTTTGATTTTATGAAACATCTTCAATGTAAAAAATAGAATCTTCAG
TAATGAAACTTCATAAAATGTATGTCTTTATAAGTATGTCTGTATATGTGCACTATTTAT
TATTATGGCATGATTCTTTTTTCAGTACTTGATTTTGAGGTGAATATGTCACATTATGAG
TGTGTTGTGTGTGTATATAGGTTGGATGCTTGCAAAAAATATTCTCTTTGCAGCAAGCTA
CACAAACCGTTTGGTAGGAAATAGCTCAGAATGTTTGTTACTTTTACATATAGAAGTTTT
CTGTTTATACATTTTCTACTTTGTCTGTCATTTGCAAGTTAACTGGACACTGTATTAAAA
TGATCTTAATTTGTATGTGTTGGCAGCATAATGCCACATCTTTTATTTACCTTATTGGGA
TATTTCAGTCTTTGTCACTGGTGTAGATATTGATGCTGTTCATAAAGATTACTTTATCTT
CATGAAAATATAGATCTCACAAGAATCATGTATATTACATTCTGTGCATGCTATCTTACT
CATCTTATGTTTATTTTTGTAATGAATAATTCTGTTGTGGACAACTCTTTAAATTAAGTA
TTAAAATAGTTTTGTAGGCATGATTCACATGTCTACCATGAATCTGTTTGTTTGTACATA
TTAAAAGTAGTGAAATATAAAAAAAA
>gnl|Apo_MPI_JGI_Genos_N|51003 cDNA; Alvinella pompejana; LEN=2888
GGGATCGATCGGCCATTTTAATGTAGAAATCATTTGAAGAATTAGGCATGGATTAATGAG
TCACGATTAACAACAGAGTTTCTTTGCTACACCACGAATGTATTTTTGTACTTCCTCAGT
GTTCTTATAGTATACATTGGTTTATAAACATGGAGGATATTTACACTTGGGTGAGGGAAG
GCAATGCCTTTCAGGTTCGAATATGGCTTGACAATACAGAGAATGACCTTAATCAAGGTG
ATGATCATCAGTTCAGTTTGTTACACTGGGCAGCCAGAGAGGGACGTACCAACATTTGTG
AGATGTTAATAAACCGAGGAGCAAGAATCAATGCCACCAACATGGGTGATGACACAGCAC
TGCATTTGGCTGCAGCACATGGGAATTATGACACTGTTGTCTTGCTGATACGCAACAAGG
CCAACATTAATGCAGTCAATGAACATGGTAACACACCATTACACTATGCCTGTTTTTGGG
GATATGCTGAGATTGCTGAACACTTAGTAAATAATGGAGCTTTGGTAAATATGGCCAATG
AGTTTGGCAAGACACCACTGGAACATGCTCAGCCACAACTGGCTCATTTAATTCGAGAAA
GGGCTATTTCTCTTGGTCAAGACTTGAATCACAAGATTCCTTTCCAGGACAGGAGTTGGC
TGGGTTACCAGACACGCAGTAGGGATGCAACACTCTCCAAACATTCAGGCATCAATTTTG
AACATCTGCACCTTACTACCCGCCTGCTAAGTACCAAGTCTGCTGAGCTGTGGAAAGGAC
GTTGGCAGAAAAATGACATTGTTGCTAAGATTTTGAACCGTGTCTGTTCTGACAGAAACT
TGAGAGATTTCAAGGAGGAATATCCACGACTCAGAATTTTCAATCATCCCAATATTCTGC
CAGTCCTTGGTGGGTGTATGGATCCCAAGTCCCGTTCTCTTGTCATTGTATCACAGTGGA
TGAAATTCAGAACTCTTTATGATGTTCTTCATGGAGAAACCAATATTGTTGTGGACCAAA
ATCAGGCTTTGAGGTTTGCTTTGGACATTGCGCGTGGCATGGATTTCTTGCATTCACTGG
ATCCTATGATTCCACGTATGAAGCTTAACAGCAAGCATGTTATGATTGATGAAGATTTGG
CCAAAATCAACATTGATGATCCTAAATATCAAATGAAAGCTCATAATGGAGGCATTATCA
GTGGGATTGATGAAGATCTCACTGCTAAGATAAACATGGCAGATTATACATTCACTTTTC
ATGATGTCGGAAAAGAATATAATCCTGCCTGGCTGGCTCCTGAAGCCCTGCAACGTAAAC
CTGAGGACATCAATCAGCGTGCTGCAGACATGTGGAGTTATGCTGTTTTGTTGTGGGAAC
TTGCTACCAGAGAGGTGCCATTTGCTGACATGTCACCATCTGAGACTGGCATGAAGATTG
CACTGGAAGGTCTTCGAGTGACAATCCCACCTGGAACATCACAGCATTTGGCCAGATTGA
TCAAGATCTGCATGAATGAAGATCCAGGTAAAAGGCCTAAATTTGACATGGTCATACCTA
TTTTGGAGAAGATGAAGGCAGCTTCATAAATATGTTACTAACAGCTTAAAATGACACCAT
CTTGAAGATTACCATCAACCAGCTAAGAACTTCATGTCACAAACATGCTTCCTACATTGT
GCTTTATGTAGCTGTAGGGTGTGTGTTAGCATTACTGCATACCAACTAGTTGCTGTGGTA
TGATTTAACAATGGATGTTGAAAAAATGAATCTCAGATTAATATAATTTATTAAGTTAAC
TTTATATCATAACTATATTTTTAATGTCTTCATGTTCATTTCTATCAATACTAATTGATG
GTATGAGCACCAACTGTTGTTACAAACTGAATTCGTCAGGTTTAATTTACCATTGTTATC
AAACAATTATTACATTCTCAAATGAGAGTTTAAAAATGTTTAATATACTGCTGCTGTTGA
TACCAATGGGATAAAGACTGTAATCAGAAAATTTGTAATGCATCAAGACTAAGCTAATTG
CATGCCATTAGTTCATGATACTGTTTTTAAAAGAGTATCCTTTATTTAATGTGTATATAC
ACTTGTTATATTTGGTTCTGTATTTATACATTCATATTTCTTGATTTTGTAATAGAACTT
GTGTATTCACACACACACACACACTGCAAATAAACAGATTAGCAAATGTATATAAACAGC
TGTTGTAAGATATCCCATCAGATTTAATCTAAACTGATATAATCCTACTGCAGTAAGTCT
CCACATTGTTAGCAGTGCTCTTATTCTGCCATATTTTAAAATGTCCAGTTGTATGTTTAG
TACTCTTGTGTTATTTACTGTTGTATTCTGTGTGATTACAGTTGTCCAATATGAAGCATT
GTTGTGCCAATTTTGTAAACTGATTTCTAAGAACAATTTTTAACATGGTGCCTTGTTTGA
AGTGTCTAGATGTTAATGTTCCTGGAGGCATTTTCAAAATAGTTGCACACGTAATAATTA
GGAAGATCACATGCATGTATACGGTGATACATTACTAGGAAACTGTTAAAACTTACTTGA
ATTATGACATGTCTAGAGTGGTTTGACAGTTTGTGAACCAAACATGCTAAAATGGTGATG
ATTTTATAAACTCCACATATTATGTGGTGTTAATGCAATGTTGGCTTATGTATTTGTATG
GTGCTATGATGCAATAAATATGTGGCCAAGCAATCTGTGTTCATCCAAGTGCCACAAATT
CTGTGTCACTAATACAAAGCAATATTTGTTACTTATTCTGAGATTGTATTACACATACAA
GCCATGCATTCATTTATATGTATTTTATGTTGCAGTTAATATAAATAAATTATTATATAA
TAAAAAAA
>gnl|Apo_MPI_JGI_Genos_N|51004 cDNA; Alvinella pompejana; LEN=1441
CCACGTCTCTGCTTTGTATTTTCCTGCGTGTGTTTTATATTTACCTGTGTGTGTTTTATA
TTTACCTGTGCGTGTTTTATATCTACCTGTGCGTGTTTGTCGAGGAGGAAGACGTTTCAT
ATGAACACCATCAGGGATATGGCTAGAAGTAACATTATTTCGTTTCTCTCTCCAACTAAC
ATCTCTGTGTACCGAATGAAATACCTACAGTTATACAAACGTGCATATACTTGTACACAT
AATTTACTGTGGTGTTGGATATATGTGCATGAGCAGTTAGCTTTATGTCGAAGTTTTTTG
GTACATTATTACCGAGGTCAGACTAGCTGGCCTTGGAGGTGTGCGCTTTCTTTGTTAGCT
TAAGTTGTAATACCAAGTCCCCTTTGACCTAAGACCGTACACCCGCCACTGACTGTACGT
CACCAGTCTGCTTCATTCGGTCTTGTACACAGTCAGATCTCTGCAGGCGCATTTGGCTAC
GTATTCGGGGCCCGTGTTGCCTCGGAGTGCTGTGTTTGTAGCCACGGAAACATCGGACCG
ATGACATCCGACGTCATACTGACAGCTGGTGTTCGATCGACACTTGACAACTGGTTGACG
ATTGATTGGCTTGTTACCGACAGTTGACATGTTGCCGGCTTGACTTGTGAGCGACGTCTG
AGGTGTTGACATACAATTGGAATTAATTGTGATTGACAGTTGACACGTTATTGGCAGTTG
CCAAGCTATATATATATATTTGACACTTGACGTGCACACGACGGTTTCTCACATAGCTGC
TATTCAAATGACACCTGGTTGACAGTTGGTTGACATGTTGCTGACATCTGATCTGCTCCT
GACAGTTGACTCCAGTACACTTGAAGCCACTAGCGGTGTTGTTGCGAGATGCTGGCCTTA
GCGTTTCGTTGTCGGGAGTCTTTGCCTGCAGCCTTGGTGCGTAGCTCCAGACGCAGCTAA
CAGTTTGTACAGTGGAATGGTCGGCTGAAGACGACCATGATGTGTGCTCGCCAGCTTCGG
TGACCGAGTAACAAAGACTTGATTTGTCGTGCGAGAGATCAGAGCAGAGAAAACGTCGTC
ACTTGCTCTGTTTAGTTACAAAGCTACTAGCACCTTTCCAGGGCATCGCTCTCTCTCTCT
TTCTTAATTCGTTGCTGCATAGTAGAGGTGGCCTGTTTGTAAAGAAGCTATGTACTTCGA
ACATCAAAAAATAAACCTTTCTCAGATTATGATCGTGTCTTTGTATGATCAACTTTGATT
GGTTCTCACGTTTGGGTGTAGTCATTTTATGCAGTTCAGTGTTTCAACAGTTTGACTTGG
TTGTTGTTATTGTTCATAAATTAGGCATATCTGTCAGTATGTTATATGTTTGTATTAAGA
ATAATAATTAATTTTGTAACGTTCAAAAATAAACAACTCTCCGCTTTTCTATCCAAAAAA
A
>gnl|Apo_MPI_JGI_Genos_N|51005 cDNA; Alvinella pompejana; LEN=3993
GGGAGCTGTCCTTCCTGTTGTAGGGGTCGATGCCGGTTTATTTTGGCTTGATTTTCACAC
GAGTAACCACTGCATTTTTAACAGCTAAGCGAAATCATGGCATTGTTCAGAGCACTGAGC
ACACGGCTTGCACAGTCAACTAAGGTGTTGCCTAACCTTTATGCGGCTGCCAGATACAGC
TCTGATAGTACAAATTTGAAAGATGTTTTGGCCAATGAGATACCAGAACAGCAACGTCAA
ATTAAGGAGTTCCGGGCCAAACACAATAACACAGTTGTTGGAGATGTTACAGTTGATAAG
ATCTATGGTGGCATGAGGGGTATCTTGGGCCTAGCGACAGAGACATCATTACTTGACCCA
GAGGAAGGCATTCGTTTCCGTGGACTTAGCATACCAGAATGCCAAAAGCTGCTGCCTTCG
GCTCCTGGTGGTGAGGAGCCACTACCTGAGGGACTGTTCTGGTTAATGGTAACAGGCAAA
GTGCCTACAGAAGCTCAGGTCAAAGCTGTATCCAAGGAATGGGCAAACAGGGCTGATCTT
CCATCCCATGTTGTCACAATGCTCAACAATTTCCCTGCAAACCTCCACCCAATGGCTCAA
TTCAGTGCAGCAATCATTGCCTGCAATAGCGAGAGCAAATTTGCCAAAGCATACTCAGAA
GGCGTGAAAAAGGCCAATTACTGGGAGTATTGCTATGAAGATGCCATGGATCTTGTGGCC
AAGCTGCCTACAATAGCAGCCATCATCTATAGGAATCTGTACCGGGATGGCACCAGTGTT
GGTGCCATTGACCCAGCTAAAGATTGGGCAGCAAACTTTGTTTCCATGCTTGGCTATGAA
GATCCAAAGTTTGTTGAACTGATGAGGCTCTACCTTACAATACATGCGGATCATGAAGGT
GGTAATGTATCGGCCCATACCTGTCATTTAGTAGCCAGTGCTCTGTCAGACAACTACCTC
TCATATGGCGCTGGCATGTGTGGCTTGGCTGGGCCACTGCATGGTTTGGCTAATCAGGAA
GTACTGCTGTTCCTGAACAAGGTGATGGGAGAAGTAGGAGAAGGTTACTCACTTGACCAA
CTCAAGGAATTTGTATGGAAAACATTGAAATCAGGACAGGTCATACCGGGTTATGGCCAT
GCTGTTCTGAGGAAGACAGACCCACGTTACACCTGTCAGCGTGAGTTTGCCCTGAAGCAT
CTTCCTAATGACCCAATGTTTAAGCTCGTCTCTGATCTGTACAAGGTTGTGCCCGACATC
CTTTTGGAGCTTGGTAAAGTGAAGAACCCATGGCCCAATGTTGATGCTCACAGTGGTGTC
CTCTTACAGTACTACAACATGACCGAGATGAACTACTACACAGTCTTGTTTGGAGTGTCC
CGTGCTCTTGGATGTATGGCTTCAACTATCTGGGACCGAGCCCTTGGTCTGCCTATTGAA
CGACCTAAGTCAATCACAACTGTGGCTCTGATGGAGAAGGTTGGATACTCTGAGTAGGCA
TCCATGTGTTTCTGAAGCAGCTGTGGCAACAGAACCCATCGATGCTAGAGCCGGTGGCTT
ATGTGGAACAAGTTGATGAGTTCTGTGATACAGTGCCCTCCATGTGTGATGTATTTGAAC
TTGTGTGCAAGATGCAAGATGTTTCTTCATCCGTTGTCTTAATCTGGAAAGCTGAACTGT
AACATATATCATGTGCTGTTACTTAACTTCAGTTAGCCAGTTTGTTTTGTTCTGGAACTG
AATAGCAATCTCTTCACAATTCTTCTGTGTATATTCCGTTCCACTGTAAATATGATTTAT
GCCATCACCTGTGTACATCATTACTGTCTGCCAACCAGACCTTCACAAACCAATCATTGC
ACTAATGATTTCAGTGTGATTAGCACTGGAAAATCCAGCTTAATGTTTGTTTTGCTGTGT
AAGTAGTATTGTTTTGATGGCTGCAATGCAATGATGAAAGATCTCTGTTTCGTATTGCTA
TACTTATTTATTGGAATTATAATACACAGTTGCTCTCACCTGTTTGGATTTTACTTAGGA
AACTTCTGTTATTGAATGTACAATGTATGTCTTGCATATCATGTTTTACTGTTGTTGGTA
TCTGTTACACTGTGTTGGGTATCAATGCAATCAATCTTTGTTCCTCAGTGTGTTATTTAA
ATAGGGCTACCTGATAAGGTAGTGATTAGCAATAGTCTAACCAGCCTAATTTGTGATATG
AGCATTAATTTGTTTGTTTATCAGGTTTTCCTAGCGTCTAATGCATGAGTTAACAGTTAT
AATATTTTGACTGCTGTCATTTGCTGCCTTTTATGTTACCTTAGACTTCCAGTATTTGTT
TTGGGCTTCTTATCTTTTCTGTTCACTGAGGGCAGTAGAGATGGTTTTTGCACTGCACTA
AAATTCTTTAATGCTAACTTTGGTTGATAGATTTGCTAGTTTAGAAACTTTCCTTCTAAC
AAAATAACTGTTTTTTACCATTCCGTGTTGGTCTAGACCAACATTAAAACCAGCAAATGT
TGTACAAAGCTTAGTTTTTATCTGAATTACTTTCCTAGTTTGGCATTTACTTTCCCAAGC
TTGGATCTTGCACCAGAGCACAGTGTAGCTGCTGGAATTAATTATTAATGAAAAAACTAA
TGGTAAATATTAACAGAATATTATTCATGCCTACAACTGTGTGCATTGGCAGATCATAAA
GACTAGTTTTTGTGACAGACTTTTATACACAAAGTATCATGTCCTTGTCTGAGTGCCTGT
AAGTCTGGAGATGAAATAAAATGAATTGTGTTATTTGCTGACTTGAAAACAATGTGAATG
GCCTAGTTCAATCAGATTGCTGTTATTTCTTAGATGGACCATGATTCTGTAACATTAATA
CTAATATAATACAACCAGGCCAAGCTAAGTGTGGCTCATCCTTTATAATATCGAGTCAGG
TATTCTGCCAACTGGCTGTACAGGAACAAGATGGCAGATAAATGGCAGCAGATTGTCACC
TCTGCTAAGCTGTTACTTGTAGTATTTGTAGGTTTGATCTCCATGCAGATCTGTGGACAT
GTCAGCACTTAAGTCCTGGTGTAATACCATGCATTATTAATAAATAAAGAAGGTTTACAG
CTTGCCATCTGTATATCTGTGTGTGTGCATGTGTCAACAGATCCATTTACAGATTTGGCA
AACTGGTGTTGGTGCTACAATTGTGCATTAATATAGCTGTGAATAGTTGTGCAAGCATGA
AGAAATAAATGGCTGAACCTGGACAGATCAGAATCTATAAAGCCTCACCAAATATTTATC
ATAATTATTTATTTTAATGTATGTCTATTTGAATAATTTCATAGCTTTCTTACATTTCAA
ATGTTTGCTTCTGTTAGATCAGGCAGTATCCATGCTAAAGCTGTTTGGCCATTTTAGTTC
TTCTCATCATGTTTTAGCCCAGGATCCACATCTTGCTCAGCGAGCAATTGTTCCTTGTTT
TTTTGAACATCCTCAGGCACTAGTTCTGGTTCTATCTTCCACTGCAGTTTTCGGCCTCTG
TCATACATCTCTTTAATCATCTGACGAACATAGTCCATGCCGTTCTTGGACATGTCTTCA
TATTTGTTGTACAGTTTCAGTGCTGTACGGGCATCTTCTATAGAATCATGTGTTACACTC
TGAATGTTGATATTTAGGAAATGCCAAGCCAGAAATTTCAGTGATATCATTCTCTGTCTT
GGAAGGTGAAACAGCTCCACAGTATCAATTACCTGGTTCTTTGGAACCACTAAGTTAATG
ACTCTGAAATCCTTCTTGAGTCCATGACCCACAAAGATGACACCAGCGTCCACCAGATAA
CGCAGCTTTAGATAGGTGGATTTAAGTGTTGTCAGATGTTTTGATGAAATAGCAGCATCC
AAATCTCCTGGCTGGATACCTGAGAATTGTGTAAGATAATCCACTACCTGTTCTTGGGTG
GATATATAATCATCGATNAATGGTTCCNCAGCT
>gnl|Apo_MPI_JGI_Genos_N|51006 cDNA; Alvinella pompejana; LEN=3150
GGAGAGTTGACCACATTTCAGATGGCATTATAGGCGTGCGTTTGTGTAAATATATAAATG
AAAGCTAGAAAGCTTGTTGATAAACCTTTTGAAGTTGGTTGTGTAGTCCCATAGGTTTCT
GTGAGCATGGTGCTGATCTACCAGAGCATCGTAGCCGCGCTTTCGTTTGTCTTAATATCC
ATTGATATTGGAGTGGAAGGTACAGTTGGTCCTAGTGGTATGAAGTCTTCAAGTTTATCA
GCTCTTTTTATTGTCGCCTGGTCAACTTTAATTAAAGGTTTAGAAGCTGGTAGTAGTGAT
GTGGAACACCATCTAGAATTAGGAAAGAAGTTGTTGGCTGCTGGACAGCTGGCTGATGCT
TTGTCACATTATCATGCAGCTGTTGAGGGAGATCCCAACAATTATATGACATACTTCAGA
CGTGCAACAGTCTATCTGGCATTGGGAAAGTCTAAGTCAGCTTTACCTGATCTTGATAAG
GTGATAGAGCTGAAACCAGACTTCAATTCCGCTCGATTACAGAGAGCTAATGTCAAATTA
AAACAAGGCCAACTAGATGCTGCTGAAGATGATTACAGAGCTGTGCTCAGTAGAGAGAGT
GACAATGTTGAAGCTCAAGAAAAGCTCAATGCTTTGAAGCCTTTGCATGATGGCATACGG
ACAGCAGAGTACCAGATAAATAGACGTGATTACCAAGGTGCCATCAACACACTGACTCCA
ATCATAGAGGCATGTCCTTGGGACCCTGTCCTTCGAGAGCTTAGAGCAGAGTGTTATGAA
GCTCAGGGTGACTTGTTTAAAGCAATCAATGACATCCGTCCAACAACCAAACTCAGGAAT
GACAACACGGCAGCTTACTACAAGATCAGCAAAATGTTGTATCAGATGGGTGATGCTGAT
GAATCACTGGCGGAGATACGTGAATGCCTGAAGCTTGATCCTGAACACAAAGACTGCTTT
CCACATTACAAGAAGGTCAAAAAACTTGCCAAACAGATCAGCTCAATCCATGATCTGATT
CAGGAACAGAGATGGGATGATTGCATAAGTAAAGTTGACCAGATGCTCAAGACAGAATCA
GATGTCTTTGCCTTTGTGCACAAGGCTAACTCCCATAAATGTCACTGTTATGCCAAGAGC
CAGAAGGCAACAAAAGCATTTAAAGCTTGTAATGAGGTACTGGATGTTGATTCACAGAAT
ATTGAAGCTTTATGTGATAGGGCTGAAGCATATATAGCAAGTGAACAATTTGAAGAAGCT
GTCCATGATTACAAATCTGCTTTAGATATAGACAACAATCACAGACGAGCAAAGGAGGGT
CTCCACCGAGCTGAGAAACTCTTGAAACAGTCAAAGAAGCGAGATTACTATAAAATACTA
GGAGTGAAAAGGAATGCCAGAAAAAAGGACATCATCAAAGCATACAGGAAACTGGCAGCC
AAGTGGCATCCTGATCAGTATAAGGGTGATGATAAATTGATGGCCGAAAGAAAATTTATT
GACATTGCAGCGGCAAAGGAAGTACTTACTGATCCAGAGAAGAGGCAGAAGTTTGACAAT
GGTGAGGATCCATTAGATCCTGATGAACAAGCGGGTGGGGGAGGACCATTCTGGCACCAA
GGTTTCAATCCATTTGGACAGGGAGGCTTTCAGTTCAAATTCCATTTTAATTAATTTCCA
ATCCCATATCATCCCAGACTCTTGGAGTTTGTTAGAACCCTATGGTTCACAATTCATCAT
TTGAAATGTTCTTTTGTCCTGAACAAGGTCATTTGCTATGGGAGGGAAGGATTGACCAGT
GAAAGAAGTTTGGAATATAGCAAGTTGTTTAATGTTATCTGTTAATGGGCAACTGCTTAC
AACTCCATGCCACTGTTGTTATTGTTATATGAGCATGCCTAGTTGCATGCATGGTATATT
GATCTGTTTTGTTGTGTGCTTGTTACTATAGCATGGAGTTGGACAAGTGTTCATGAAACA
TGTGTGCCACAGACTGGCATACACACAGTAATAGATAATGCTGTATGTTGATGACAGAGA
TTAAGTCATATCCTTCATAATCGAGACAAGCTTTATTTCTGATGACAAATAAATTTGTGT
ATAACACTGGATTTGCCAGGTCTGGTATCTGAGCTTCCAACATTTCTCCTAAATGACAAC
TGGAATGTATATGAATAGTCACAAAGGTTCAGTTGCTGTCTTCTGATGCAGTAGAAACCA
CAGTCACTGTCTTCTGTGATGTAACTGTCTTGGACCAAGTAGATTACAATGGGGAAACAG
TGCATCCTTCCAATTATTTCCATTATCTGTTATGAAGTGCCATCAGGCCGAGAAGGCTGA
TTTGTTGTATGCACTCCCTGTAAATTGATCTTCTCACACTACTAACACATCTGTGTTATC
CCAGCATGACTGTACTTCCACTTAAAAACAGGCCTTCCTCTAGTTTTTCATGTTCAAGCA
AAAAGCCATCAAGCTACCTCTGCTTAACAATTAACACACCTTGATCACACCAGTACTGAC
AGTAGGTATCCCGTGTGGAGTGTTGGCCCTATTGAAAATTGACTTCTTTTTTATGTTCAG
CCAAATTGTTTTCCAGCTGATGAACAATCATAGTTAAGCAGTATGTGTGAAAACCTGTGC
GAAGGAAGCAGAAGCAGACGAACATGTAACAAACAAAGACAACCCCTTCTGTATACTGAT
CTGATATTTGCCTGGCATCACTGTCTAGTAATCTGGTAGGACGATTTGAGCTCTTGGCAG
TCAAAAAATCAAGACCGATTTCTAAATTGGCTTCTGAAAATAGCCATCCAGCAATTCCTT
ACATTTAGCCACTGCGTTCGTATGAAGATGTAGAGGGTCTTCGCGAGATTATCACTGTTT
ACATTCTGCCATGAGTGAGTGATGACAAAACTGTGTATCAAGGTAATTCTTTACTTTGGG
GAAAATTTGCATGTCTTTGTGTATCTTCATTGTTCTTTGTCATTTTAGGACATCAAGCAC
GTAATCATTAATTTTATGGAGAAAATGTATACTTTGTGTGCGTGATTGAAATTGAATGTG
TATAAATAGGATTTTCCAGTTAAAAAAAAAAAAAAAAAAAAAAAAAAAAAAAAAAAAAAA
AAAAAAAAAAAACAAAAAAAAAAAAAAAAA
>gnl|Apo_MPI_JGI_Genos_N|51007 cDNA; Alvinella pompejana; LEN=3907
AAGACAAAGAAAACATTCTAGAAATCAAACAGCCAATCACGTGGCAGTTACTTTATTAAC
ACCATCGAATCAGCTTCGTGCCTTCTGACGTGTACCGAGATTGTAAGAGATACAAATATG
TAAAGACGGTATGTACAAAGGACATCCATACATGAACAGCGTAGGCTGGTGTGGTGTACA
TCGATGCCAATAGTTTCACATAAAAAAGGCTAACACTTGATCGGATGCATCGTGTCCAGC
CGAACACACACACACACACGAGATAACCAGACGACGAATAGTAATGGTATACTGCGAATT
GTGGGATAGTCAGTCAGTACATAGTAAACACGGAAATAATACCAAGCAACTTCAAAGTAG
ATCGCTAACATCCACACACACACAAACTCCAGCACAGAATGAACTGCACAATCACACTGA
CGCTACAAAGGCACATACTAAATCACACACACATACACATATATATATACACACACACAC
TCACACAGAAAGACAGACTGACACGCATGCAGACTCAGACACAGTTGTACGCTGACGAAC
AAACAAATGCCAACACTGATACTACGTTAACTTGACACGCAGGACAATTTTCATTTGTAA
AAAGAAGCAAGCTGTGATAGAAGATGGCTCCCGGTCACCGGTAACCAGACCAAGCTCATG
TATAAACACATTTCTCCTACACAAAAATATCAACACAATGACGGCCCGTAGCATGGAGAG
CATGTATGATATCACGGCACAGACCGGGACCAGGAAGAGAGAAAAGAGCACGATCCATTC
CACGTAAACATCTCCGATATACCTTGACATGTTAGCGGTGTAGCACATTGGTTTGGTCAC
ACGCCGACACACACAGGTGATAGCTGTGTGCCAGTGTATGGAGAGGATTAACATACACTG
CTTAGAATGGTGGATGACTTCCATAGTGGATTCACAGCTCTTGATATATTTTGCTTTCTT
GCGTACTTAAATAGTGTGTATATATTTTGATGTACCAGTACAAGATTTAATATACAGTTA
TGTACACAGCATATAAACCACTAAATGCTCTCGTATCCATATACACAAATTAATGCACAA
CTACAAGTGTCACTGCATGACGGAATGCTATCCGCCACAAACTACGACACATGCTTCACT
CACAGAGCCTTTTGCGTGTTCCTGAATATCTACGTGGCGGCGACAGACAGCTACGAGGCT
CACGCCACCAGCGACGACTCTGCTACTCAGCGAATTAATCTTGGGCAACGGGCTAACTAC
AGAACCGAGACGTTTTGGATGTGTGTGTGTGTGTGCGTCGTATTGATTAGCTAATGAATG
AGAACAGAGGTAGTGCCAGTTAGATACACGATGACCGTACAAATCAATTACAGACCGAGC
ACGAGCGTCCGTGCGCAGAGCTCGATCCCGGACCAATCCGATCTGGAGACGACTGGAGGA
TTGTGGTGTATGTGGGGGGAGGTGTGGGGCGTGGTTGGGGAGAATCGAAACGACGACGAC
GACGACGACAACAACAACATAGCATTGGCAATGAACTAAACACATCCCGACACCTCTTAC
TGTTCCACAGTGATATGTATACATGAAGCCGTCCGGCAAGCACGTACGTACGACAAAGAA
CAAACCGAAACTGGATGCTAGCTTCAATGCTTGCTTGTCACACGGCTCAGTGACGTTTGG
AGTTAAGTGACAGCAAACGGGGTTAATGGCTGTGACCTTTATTAAGAGCGCCACACGCCG
GTAAGCGACGCCAAACGAGAAATCAACGCGAGAAAAGAAAAAAAAAGGTTAAATGCATCA
TCATTTCACAGTTCACTCTGTCCTAGTACAGCTGCGTCGGTGCATCATCACAAGAAGGCG
GACGCGAAGACGACCAAGTTTGAAGTCAGCCCGACGGTACACCGTTTTCCCACTCGACGC
GTACAGGTTCGTGTGCGTTTTGACTAACAAGAGCTGTCGTGGTAATTGTCCTGGTTGTCA
AGGTTGACGCTGTGCCGTTTGCAGTCTGTCTGGGTGTTACTACTAGAGTGGCTTCTGCGG
GCTTGTGGAAGGCTGGCTGTACGCTCCATCACCTAGAACGAGAAGCTGGCATTAGACAGC
GCACAAACGAAGAGGCAGACACGGCCTAACATCGACACAGACACACACGTTGGAGGGGAG
TGTCATAGGCGTTACTGAACGTCTGATGCTTAGAGCTGGTAATGTTTCCGCCACGTTCCT
TTCATGTTTGGCTTTTAGCGATCAGAGGCTGTAACAAAGATTCCAAATCACAACTGGAAA
TAATTACAGGACATTAAGCAGATCAATCAGCAGCGTTCAGAATAACGTGGAAAACAAAGT
AATAAAAAAGCAGCGCTCTGAGGTCATGAAATAGCGGGTCAATTGAATTCTGATTATGAC
CTTTACCAAGCAAAGTTTGAAGAAGCCACGATTAGGAAGAACCGCAGAAAGGGTAGCATG
CATAAATCAACGCATTTCATAAGAAATAAAACACCAGGACTATGACTCTCCCCTGAAACC
AGCACAAGAAATGAATATGAAACATTAAATAAAAGTACCGTATAATACTTACATTAAATT
ACTAATCATAAGAAGGACACGGGGTTAAGAAACACGACAAGAATGGGATTAAAACAAAAA
AACACAAACATAATTTGGACATGAAACGAGCTACTGGAGGAAGGCTTACAGCTAGTCAGG
TGGCAGGACAAATGACATGGTAATCTGGCTGTAAGCATGTTTATTATTCTGATTACCTCA
TGCTGGAGGGGGATGTTTACACTGGTCCGAGAGACATTTCGTGCAGCACCTGTCTGTTTA
CCTGTTGTTATAGGGATTGAGAGGGCACACAACATATAATACACATCTACAACAACAAAA
ACAGCATGCTGGACGCAGAAGCACAACCAACCAATGATGTTTACAAAAAATAGCAACAAA
TTCCTGGATAAATTATGATAAAAGGAATCAAAACAAAATGACTTCCAGAAAACAGCGGAT
CAATAAAGTTATCTAGTTCATTATTAAACAAAAGTCATGCAGAGGTTGTCAGAATTACAG
ATTGAAGCAGAAATATCATTACGTGGGTTTCTATTTAAAAAAATATGCTAAACAAACACA
GAATAAAATAAAATGTACACATCCTGGTAAATAAAGTAAACGTCAGTTAGCTGAAGACTA
ACTCACACCACGTGGTTATGAAAGAAGAAGTAACAGACATGAGTAGGCCATGGTATACAC
AGTACAGTCAAGTGAATTTTGGCTTTCCTCCTGTATTATGCTAAACAGACATGTTTGTAT
TACCGGTAATTTGTTGCAGAAAGGATGAAGAAACAGATTTCAGTAAAAAGCATATGGTTG
ATGTAGATTGGTTATATAGACATCCAGTCATGTCTGTCACATCATCTACAAATATTTGTT
AAACAATTAATTTGAGTACAAAACCGTGATTAGACAGAAAAGAAAACAACTATTTTACTT
TCACACTAAGAATTAAACACACATAAAACGTTAGCTATTATTTCCAAAAGATTAAATTAA
AACCAACTCTGATATATTGGCTAATTACATTCTAGCAGTAAACTGGAAATAATGAAACAG
AAATCATAAAGACAAAATCACAACTCCGCAAACCGTCAATCTATGATTGTAAACTTACTC
AGACACAGCTTTCAAAATTAACACACTTATCTGTATGTAAAAAGCAAGCTCGGCTGAGTG
TCATAAGGGAGAGAGAGCGTGAGGTGACTGTGTGTGAAGTAGCATTGATCACATGTATCG
TCACTGAATAACAACAACAGCAGCAGCAGTAGCACATACGAAGCCAGTGAGGTTTGCGCA
TAACATTGGAAAGTAATGATCGCTGGCGGACCCGGGGCAGGTGAGTCAGATAAGGTGGCA
CGTGCTC
>gnl|Apo_MPI_JGI_Genos_N|51008 cDNA; Alvinella pompejana; LEN=1129
AAAAGGCCAAACAGGAACGCGACAGGCTTACTGAACACTGTTTTATTGGTTATATTGCAC
ATCTCAAGACACTACAGATACAAATAAATAGGCCAGACAACAAAGACATACGTGTAACAC
AGGTTTACGTGTGGCAAACAATTAATACTAATTGTAATCGCCTGAATGATTCCTGATGCG
TGGTAGATCGCTGGACGCAGTCAAACAACGGCAACCGCCAAAAGACGATGGTTACAGGAG
ACCCTGGTGTCTGCTCACCTGTGGACAACCGGACTCGATAGAAAAAAGAACACAGACGAT
ATCGCGCTGACAAATTCTCTTCGGTAAAACTGAAAAGACGGCAGCCGCGGACACCGAACT
GGCGTCACGAAAACAAATACACGACGGGTGTCCTCGCTGAAACTGATATGTAATAAAAAT
ATATAAAAAACGTTTGACTTCTTTTCCACTGAACTTGGTCGGAACTGAGCCGCCGTCCGG
CGTTTTGCGAGCGTTCGCTGTCGGATTACGTCACCAGCGTTGGACTTTTATAGCGGCGTC
GTCCTGCAGATAAGGCAGTCAGTCAACTGTCTGAAATCATTACCTAAAAGCGGCCGTCGT
CTGGCGCAGACACGGCAACCGTACAAAGATTCAAGTTTGTGGCTAACAAATTTCGCTTTT
TAAAGACAAACAAAACAGCACGAGGTTGTTGGCGTTACGTTCTGCTATCACAGACGGCGT
TAACGTATTTCCTTTCGTATTATGCTCGGTGACGAGAACGTGCTAAATCGATGCGATCGG
ATTGTAGTTCGGTCGATTCAAGGATTGGTTCACGTGTCTGTCTAGGTGTCTGCGCGCGCG
CGTGCGCGCGCGCGTGTGTGGTCATAGCCTCTTAAGCCCAAGAATTCTCACAGTCTTACA
TACAAACAAATACTCGGGGTACATTCATCCAAGTAAGGCCGACAAAGAAAGATTTACACG
CACCGAACTCGTGGCCAACATAACACTTAATCCGGCCACGAGTCATTTCGCTGCTTACTC
AGCTGGGCTATGTGTGTAAAATATCTACTTCCCAGAGGTTCAGCGACAAAGAACGTCTAA
TCCGTGCCGTCCACATCTACTGCGCTTAAAGCTACTAACTGCAGACGAG
>gnl|Apo_MPI_JGI_Genos_N|51009 cDNA; Alvinella pompejana; LEN=2106
GTAACTGTCAACAAGTATTTATTTCGGACTTTGTTATCGATTTATTATTTTTCACACTGT
TTATGTACCCCCACGCAAATATCGTGTGCGTTTGGTTGTCGTGTTATCGCTCGGTCAACA
GCCTCCTTTCAGGTTAAATAAATGTACAAGTTTTATTTCATTAATCGAAGGATATAAATC
GGATAGTAAACTTATATTGACGCCGCGGGTGTTAGGTATTAACTTAGATTCAAACCAATC
CGATATCATTTAGTACGTAGACATCCGATTTGGATCTCCCGTTGCTGCTGACATAAATAA
ATCCGGGTTTATTATCCCTTGTGAGTGGGGTTCAGCTCAAAACACAAAAATAACAACAGC
AACTCCGAAATGCCCACTTCCGTCAAAAAGTTTCTATTCCAATCGAGGCTGGGAGGGTAG
CTATGGTTAGGAAATGGCTTGGATTCACGCCGGCCACAAGAACTTCCGATTTCGTAGCAG
TGACGACAGCTGTCTGTTATAGACATCAAAGAACCTGCTAGTGACTCTCCGCGTCTTGTC
CCACATCATAAATGTCCTTCTTCCTTCGTTTGTCACTGGCTTCTCGGCAATGCTCTTTGC
TAACTGAGCTGGGAAGCTCTTGACTCCGATAAAACGCACCACTTCCTCAAGTGATCGCGT
TCGATTAGCGAAATAATCTTCAGATTTAACGAATAACACCTGCGACTGAGGAAAGACGTC
TAACCAGCTTCTGGTGTGCAAGTAATACAAGGAATTGATGAGCATCCTCAAAATAAGTCT
GTGCTTACGATTGGCTACCAGAGGAAGATCACGTGTACATCTGACGTCATCGTATTGTTT
TACACACTGATGCCATATTATAATTGCCTCACGTACTAAGCTATCGAATGTTTTTGCCAC
GTCAATGTCATGCTTAGACTGAGCGTACACGGTACAGAACTCAGAAAACAATCTTTCTGT
TGGATCACGGAACATAAATACCAGTCTTAACTCCGGCGTCACTAGTCTGACTGTTTGAGG
TAAGTAACTGACTGCTTTGTTGGCGTTCAGCATCAATGTCTGACTTCTTATCTGACCCTG
TATGTATCGTGGGGCGATAGCAACTGAAAGGAATAATTGAGTTAGTCTGCTGTGGACTGG
CGTCACTTTAATTAACTTAGGTGTTATCGGTTTTCCACTGATGACGTAATACTCACAGAT
GACGTCTTCGTGATAAGGACCGAGGCCATCTTTAGAGTCAAACGTCGAAGTGAGACTCGT
CTGTCGAATGCGTTGAGAACTCTCATTAAATATGTCCACGTATTTACTGAATGGTGAACA
GGGAATACCTTGCTGAGTGGCTGGTTCTTCTGTGTCTATCCACGGCTGATAGCTGCTCAG
GTAAGGACCTTGTAGCGCCGGGTGAAGTGAGAGGATCCTGCCGACGTCTCTGACACCAGA
CCGTCCACTTCCCATCACTAGGACACTGGGCAGACACCTCAGTCTGACGACAGTCGTCGA
ATCCAGCCTCGTGTGTGTCCCCGCGTCGACTTTAGACAGCCAACACGGATTTATCAGGTA
CTTCAGTGGCTGGATCGGCGTCCCTTTAATGGCGGCCTCGTATTCTTCTTTGAATCCGCA
TTTTTCCAAGGCACCGGATGGATCCAGCGAAAGTGCAGCCCTCAGCACTTTTCTCTTGCA
CTTAACCTGTTCGGCTTCTATTTCCAGAGAGCCATTTCCAATGTATCCACAGCCGAAGGC
GGCAGCGGCCGAAGCTACCGTCTTAAAGCGACTGGCTGGAAAGTGGATGTTGAAGTCACT
ACTCATAACCATGGGTCCGTCAGCGTATGTCATCATCGTACGGAGTATGACCAGGGTTAC
GTTCGTCCCAAACAACAACACGACCGTGTACAGTATGCAGATAGTACGACTCGGCGGTAA
GACAATTCGCGAGTGTATGGCGGCCATTATCGTCGTCCACAGCTAAACCGATCCTCTGAA
AACATCTCCGTTCGACACGAGCTGCCTTCGGCTAAGTACAAAGCTGGCTTTTATTTCCCG
AAGCCGCGTCCAGGAAAGCTCTTCTCTGCGTCCAGGTCTTCTTGAACCGTTTCCCCCGCG
TACTCT
>gnl|Apo_MPI_JGI_Genos_N|51010 cDNA; Alvinella pompejana; LEN=2107
AGAGTACGCGGGGGAAACGGTTCAAGAAGACCTGGACGCAGAGAAGAGCTTTCCTGGACG
CGGCTTCGGGAAATAAAAGCCAGCTTTGTACTTAGCCGAAGGCAGCTCGTGTCGAACGGA
GATGTTTTCAGAGGATCGGTTTAGCTGTGGACGACGATAATGGCCGCCATACACTCGCGA
ATTGTCTTACCACCGAGTCGTACTATCTGCATACTGTACACGGTCGTGTTGTTGTTTGGG
ACGAACGTAACCCTGGTCATACTCCGTACGATGATGACATACGCTGACGGACCCATGGTT
ATGAGTAGTGACTTCAACATCCACTTTCCAGCCAGTCGCTTTAAGACGGTAGCTTCGGCC
GCTGCCGCCTTCGGCTGTGGATACATTGGAAATGGCTCTCTGGAAATAGAAGCCGAACAG
GTTAAGTGCAAGAGAAAAGTGCTGAGGGCTGCACTTTCGCTGGATCCATCCGGTGCCTTG
GAAAAATGCGGATTCAAAGAAGAATACGAGGCCGCCATTAAAGGGACGCCGATCCAGCCA
CTGAAGTACCTGATAAATCCGTGTTGGCTGTCTAAAGTCGACGCGGGGACACACACGAGG
CTGGATTCGACGACTGTCGTCAGACTGAGGTGTCTGCCCAGTGTCCTAGTGATGGGAAGT
GGACGGTCTGGTGTCAGAGACGTCGGCAGGATCCTCTCACTTCACCCGGCGCTACAAGGT
CCGTACCTGAGCAGCTATCAGCCGTGGATAGACACAGAAGAACCAGCCACTCAGCAAGGT
ATTCCCTGTTCACCATTCAGTAAATACGTGGACATATTTAATGAGAGTTCTCAACGCATT
CGACAGACGAGTCTCACTTCGACGTTTGACTCTAAAGATGGCCTCGGTCCTTATCACGAA
GACGTCATCTTTGCTATCGCCCCACGATACATACAGGGTCAGATAAGAAGTCAGACATTG
ATGCTGAACGCCAACAAAGCAGTCAGTTACTTACCTCAAACAGTCAGACTAGTGACGCCG
GAGTTAAGACTGGTATTTATGTTCCGTGATCCAACAGAAAGGTAGTGAAACGCATGGCGT
CCTGCTGCCCAACAGTTATAGACCATCTTCAAACCATAAAACCAGTCTTACACGGAATCT
CTGTTTCCATTTCAGATTGTTTTCTGAGTTCTGTACCGTGTACGCTCAGTCTAAGCATGA
CATTGACGTGGCAAAAACATTCGATAGCTTAGTACGTGAGGCAATTATAATATGGCATCA
GTGTGTAAAACAATACGATGACGTCAGATGTACACGTGATCTTCCTCTGGTAGCCAATCG
TAAGCACAGACTTATTTTGAGGATGCTCATCAATTCCTTGTATTACTTGCACACCAGAAG
CTGGTTAGACGTCTTTCCTCAGTCGCAGGTGTTATTCGTTAAATCTGAAGATTATTTCGC
TAATCGAACGCGATCACTTGAGGAAGTGGTGCGTTTTATCGGAGTCAAGAGCTTCCCAGC
TCAGTTAGCAAAGAGCATTGCCGAGAAGCCAGTGACAAACGAAGGAAGAAGGACATTTAT
GATGTGGGACAAGACGCGGAGAGTCACTAGCAGGTTCTTTGATGTCTATAACAGACAGCT
GTCGTCACTGCTACGAAATCGGAAGTTCTTGTGGCCGGCGTGAATCCAAGCCATTTCCTA
ACCATAGCTACCCTCCCAGCCTCGATTGGAATAGAAACTTTTTGACGGAAGTGGGCATTT
CGGAGTTGCTGTTGTTATTTTTGTGTTTTGAGCTGAACCCCACTCACAAGGGATAATAAA
CCCGGATTTATTTATGTCAGCAGCAACGGGAGATCCAAATCGGATGTCTACGTACTAAAT
GATATCGGATTGGTTTGAATCTAAGTTAATACCTAACACCCGCGGCGTCAATATAAGTTT
ACTATCCGATTTATATCCTTCGATTAATGAAATAAAACTTGTACATTTATTTAACCTGAA
AGGAGGCTGTTGACCGAGCGATAACACGACAACCAAACGCACACGATATTTGCGTGGGGG
TACATAAACAGTGTGAAAAATAATAAATCGATAACAAAGTCCGAAATAAATACTTGTTGA
CAGTTAC
>gnl|Apo_MPI_JGI_Genos_N|51011 cDNA; Alvinella pompejana; LEN=2063
ACGCAGAGTACGCGGGGGACTAATAGTCCCATGATACCTTTAACAATAACCAAAGTGTTT
TAATCATTTAGACTCAAGCATTTAGATTTATGTTCATTTGACACTAACCAATTTATATTT
CTACCGTAGTTGACTCAAAAGAAACATGTCGGACCGTGCTCCACTTCTACCACCATCAGC
ACCTAATGAGCAACCGCCACCTTACAATTCAACATACCCAGGACCAAGTCCAGCTGGAAC
TGTGTCTTCCAACACAGAATACAAACATCCACCACCAGCACAGGGCGGTCAGTATGGTAC
TTACAGTGGTCCACCTGGTTATCAGCCAACTATTAGTCAACAACCAACATACATACAGAC
TCCACCAGTAACGGCAACATCTGTCATAGTAGTTGGTGGATGTCCAGCATGCAGGGTTGG
TGTCCTACAGGACCAATTTACTTGGCTAGGTATTTGCTGTGCAATATGGTTCTTCCCAAT
TGGCATCTTATTCTGCCTTCTGATGAGACAGAAGCAGTGTCCAAACTGTGGCGCCATCTT
TGGATGAAAACAGTTTCCTCATAGAATAGGAGCAGGTGTGATAAAGGAGACTTCAGTGTG
GAGTGGACAGCTGTTCCACTCATCACAGTTAGTTCATAACAACAGATCTGACTCTACTAC
CTTCAACATTTGTTATTCTCTTCAGATATCATGGCACATCAAGCTTGTGTAAATACAATT
CAAATTTCTCGGTCCTGCAGACCATGAATGTGCAAGCATGTACTGAAAATAACCAGTTCA
GTAACTGTACATGCCCACAGCTTTTCTATCTCAGTACACATACCTGCATGCACAGAGTGT
GTAACAGTCAGATGTACTGAACTTATCCTCTGTATTTAGACATTCACGAGAAGCACACGT
CTGGATTCTGTCCGGAACTGATTGCCAGTCAAGACGATCATTTGTACTTTGCATGGGACG
TGGTGGTGGGGAGATTTGTCGTAGTTCTTGATTCCCTGATGGCTCATCAGCGTTGACATG
TCTCAGACCGGGTCAGTTGCCGTACTTAGAGTCCACATGTACGGAGATCGGTTTGGATCG
TTCTGTTATGTGGCACAGTAAAACCTAGTCGGCGTTTGTTTATGTCTCACAACAGATAGT
CATACTCTTGTGTTATGGCGCTCATTCACGTATTGCAACAAGTAACATACTGTGATACGT
ACTTGTTTTAATTAACCGATGTTTCAAGGCGACTTGGTTACTTCGTGCGGTTATATTTGT
TAAACCAGAAGCTAGATTGTACTTAGTAACTGTGTTGCCTTCTTAATCTCGATGATGGAC
TTTATTCATGACTCGTGGGTGTGTTGTTACAAGCGAAGGTTTGGTAACTGAGGAATGTAA
TGTAACATAATCAAGTTATAATGGCTTTCACAATTAACTCTTGCTGATCTGTCCTTGCCA
GTTGTAAATTCAAGAGAAAACGTTCACCGTGTCACCTCCATAAACATCCAAGTTAACAGT
AGTGTGATAGAAATTATTGTGCACAGCGTGGCGGTCATATTGGCTAATGTGTCTTCGTAG
TAGGTAATATAATCGACTCGCACACATCCGATGGTTTACATACCAGAAAAATGCATTTGT
TCTTGTAAATAGACTTTTGTAATCGCTGAGACAGATCGGAAAGCCCAACCCACTCAAGTG
TATGGAGATGGTCCTAACGTTTATGTACATTACAAATACTCGGTGTGATTGTGCAGCAGG
GTATCACTTCAAGGATGGTTTCTGATTGAAATGTGCGATTTTCTTTAGATGACTTCAGAA
AGGCAGTCATTTGGAATTCAGCGAGTTAATCATAATGGTGCCTTTTTTGGAGTTGGACAT
GTAATATCTACAAATATGGTAGTTTGTTTTGTTTACATCTTGTTACAGATTATCCATCTT
TATATATATATATATACTCACACACACAGACACCAAGTGTTTATTTATACATACACAACT
TGTATCCTTTTGTATGGTCATCTTAAATAAAATGCTGATGTTCCACACAGATAAGTGTGG
TTTGGTATCCTTGGGAAAAATAA
>gnl|Apo_MPI_JGI_Genos_N|51012 cDNA; Alvinella pompejana; LEN=3712
GGGACTACGTATCCAGCAAATTTATCCAGTTGGATCGCTCGAAAGTTGGTGACGAAAAGT
ACGTAACAAGTAATCAATGAATGGAATCAATTGTTGCCAATTCTGAGGCAAACGATTCAA
ACCACACAAACTCCGATATCTCAGGTAGTGTGTCCGTCGTCCAGGTGATCCCAGGGCAAA
CAGTTCAGGTAATCAACTCAGATGTTGATAATGCAGCCAGTGCTGACGAAGACTCAGAGA
GCAAAAAGCGCCGTGAAATGCTTGCACGCAGACCCTCATACAGACGTATACTGAATGATC
TCTCATCAACAGAGAACCCATCAGCCATCACTGTGGCGAAGATAGAAGAAGAATCAGACG
AAAATTCAAGTGACAGTCACGACGACGTCACTGGAACACTGACAAATTCAGTTGGTGGTG
TCACCATACAGGCAGCAAGTTTAATGCAGCCAGGCTCACTGAAGGTTGTACCAGGACAGA
CAATACAGATAGCTGCCCACGGGGATAGCCCATCCCCAGGACTGCAAACATTGACCATGA
CCAATGCTTCAGGTGCCAACATTATCAGCCCTACAGGTGGTGCCACCATTGTCCAGTACG
CCCAGGCAGCAGATGGCCAATTCCTCATTCCAGTATCAACAATAGGTGGCAGTGGCATCC
AGTACCAGATAGCTGGCACGACAGCATCATTACCACAGGGGGTTGTCATGGCAACCTCAG
GAGGAAGTATTCCAGCAGCCCAGGTATCTGAGGAGGCATCACGGAAACGTGAGTTGCGAT
TGCTTAAAAACAGAGAAGCTGCACGGGAGTGTCGAAGGAAGAAAAAAGAATATGTTAAGT
GCTTAGAAAACCGGGTTGCTGTATTAGAAAATCAGAACAAGACATTAATAGAGGAACTGA
AATCACTAAAGGAACTCTATTGTCAGAAGGAGGGCCAAAGTTAGTGCCATCCAACCAGCA
AAAATGGATCTGCTTGTAATGACTGCGTAGTGTGTGTGCTACATTCTCAAGTCACTGATT
GCAAGTTGGGTTCTTCAAGCTGAAGGCAGGCCTTGTAGTGCTCTCACGCATCACAAATTC
AGGGAAGAAGGACAACAACCGTGTGTGCTGTGTCACTGCACAGATGGACTTAGCTTGAAA
AGGTGATCTGTGTGGTCGTACAACGACGAACGTAATGTCGTGCGTCTTTCAGGCATGTTG
TTATGCAGCAAACATTTCCAAAATGGATTGAAAGGACAGTCCCTCTGTTCACCCAGTGGC
TGGTGCCATGTGGAACAAAATTTCATTTAGTTCTGTGCTCAGCTGTTGGACTTCAGTTCA
CAAAAGGTCAACCCAGCACTTAGTACCCACTTTTTGTTTATGTTTCAGTAATGCATTTTT
ACTGTTTGGATGTGTTTCTTAGTTTTATGAGTAGGAACATTTCATGTTCTGTTGGCCAGC
GTGTGCTTGGTTGTGCATGTAAACTATTCTAACATTTTAAGAGGAACCACAGTACTAACA
GTTTCAGGTGCATATGTTTAATTATATGAAGAAAAAAAAACTGTTCTTGGGTGGAATCTC
CTGATTTGCTATCACAGATATGCTTCTAATCAAAACATTCATTGTGTCATCACTTCATTT
CACACGTGCTGCTTCATGACCTTGTTCAGTTGTGCCATGCATTCCTGTCTGTACACTGTT
TATGGGCAGGCTGCACCCAAAGAGTAAAACCCATATCCTGTTTCTGTAGCTAACACAAAC
GAAGCTATTCTCTGATCAAGCCTTCCTGCATTTTGTAAATAACTTGTTTTTTCCCTACTG
TGTTCATGGGCAGCAGACCAAACACTGGTCTTTTCCTTTTATACATCAACAAATTTTCCC
ACCCACTGCACTGTTAAGATTGGCTAGAAGATATCATAGCATTATTACAAGCTAAGGGAT
AGTATTTTCTTTGTCCACTCATGGTGATAATTAGACTACCTGATATCTGAGGTAATGTTT
AAATTCCACTGAGGAACCACACATATTTTATATAGTTGTCACTTGGTAATGTGTTTACAA
GGATACTGCTGACTTGCATAAATTAATTCATGTCTGGATGATATAACACGACCACTAACA
TATTTTTGTGTGTCAACACAATGATTATAACATATTTTAATCTGTGTCTTGGACATCATA
GTGAATAAACTGCAGCACTTGAAAATATGGAAAATGTACATAAATTGTAATGTACAGTAG
TCTAAGCATGCAGATCCGCCTTATTTCAATACCACGTTCAGTTGTGTGATGATTCATCCA
CACAGTGCTTGGTTTGAACACACATAATAGTTGCAGCTCATATGGTGACATCTATGTTGA
AGGTTAGATTTGCTGTACACCAATAGGAAATGAATTTTTAAATGGTCTGACAGTCTGAAA
AGCTTCCTTTTAAAGACATTCTTCGAAGAGCTTTTGTTGAGGCATTATTCTTGTTAAGTA
TAATGTTTTAATGCTGTTTGATTCGATGTTTTTGTTGTTGCTTGAAGGCTCTGATTGGGA
CGGCCCATGTTGGATAGGTTTGATTAGAATGATACAGTGGGTAACTCATCTGATCTGTAT
ATATGTACATAACCATAATTATACACATATATATTATGTTTCTTATGTATAAAGGTCACT
GTTTATGGACAGTCAGTGAGTTTGGTATGAAGTGTCTCTTGATGCATACGCATTCACACA
CACACACACAGAGGTAATTCCAGTTAAGACAATTGTGCCTTGAAATCATATCACATATAC
ATTGTTTGCCCTTGTGTGGAATCAAAGTGGGCATGTCTCAGGTATTGTAATGACATTAGC
GGTGCCCTCATACACACACAGACACTGAAATTGTCCTTGTGACTGTTATGTGTAATGTGG
ACATAGTTTGGCACATTTGTTGTAAATAAAAGTAGCCAGTTGAATGCGTGGGCCAAGTGA
TGTGTTCCTGGAGTAAATTTATTCCAAATGTCACTTCACAGACTGGCAAATGGCCATATG
ATGATGCTATGTTGAAAAGTAGCTGCTAGAAATTAACCCAAACCATGAAAGTTTAAAATC
TAGCACCAGTCCATTCAACAACATGCTTTCATACTGAACAAATTTCAGCTGTGGACCTCG
TGAAACTCGGCACGGGAGTTTGTCTCGATTGGTGTCTGCACAGTGCACACGAGGATGTTT
CAAAGTAATCCATAAAATAGAGAATGGTCATTTGGCATAGACCACCTTCAGCACCGACCT
TGACATTTCCGGCCAGTGGCTTCTAATCGACTGTCAGGACATCTTTTGGGTTAATTCTGA
CTATTAGTGCCGAATGACGTCAGCTACTGATAGAACACTAGCCACCTGGCGATCTCCTTG
GCGTATATTTCTGACGTTCGAGAAAAATTCGCTGAAAACTGAAACGCCGCTTTAGTGATT
TGCTTTTATGCATATTTTATATCGAAGCCATCTGTTCGGTTTTATGTACAACCACAGATA
TATACATGTGTGTGTGTGTGTGTGGTTTCCTTTAATTAATTTTTGGAAAGTCGTTTTCCT
GTTTAAGCGACCTATAGCTGTCCGTTTGTCCCCCAAGAATTCGTGTTTTGTTTGTTAATA
ATAAGTCTGGTGAGATAAATACCTTGATTGAGCGCAGTATGTCACCTTAAACCGTTCGTA
ATTCCAAAGTTGTGATATATGATATAAACAGNTGATGTCAGGCGCAAAAAAA
>gnl|Apo_MPI_JGI_Genos_N|51013 cDNA; Alvinella pompejana; LEN=2163
ACACACGCGTACAACGCCGTAACCGACTTTTATAGATCGCCGTCAGTAGCTAACACTGAT
CCAGTCTGGTAACTTGGTGTATCTACAAAGACTAAAGTTTTATCAAAACATCAACAAAAC
GCCACCACAGACCGTTTGTTGTGTGTGGGCGGGTGGGCGGTTTGCCAATATGTTATAGTC
TATAACCTGAGTAATCTACCCGACGCCGGCTAAAGCTTTCTTCTGCCTAAATACCAAGAC
GTTCTCTCGAATTAGTCATCCCTCGATCGGAAAAAAATCCCTTATCTGTCAGATAGTGGC
GATCCAGATTAGGTTTTCGCCTCCGCCCTCCACCACCTGACGTGCAACGGCTGTCCCAGA
TCCAGACAACATACCGGAACACCGACTAAATACAATATACACACCGGTCGACACCTGGAA
CGAGCTACTGACTGACTGGCTGGCTAGTACACACACAGTATGATCCATACCCAGGCCGCG
TCTTTACTGATTTCAAAGCTACTCTCACTATTTATAACACCAAGAGTCCCGGTTTGCTGT
GTGATAAGCCGAAGACGGATTGCGCTGTGTGGATTGTGTATGTGTCTGGATAAATGGCCA
TGTGATTTGATCACGTGTATGTGATCTTCGCAGGCGGATCACATCGTTCATCATCAATTA
TTAAGTAACATCACCAGTTTTCTTCTTCTTTAGATATATGTATATATTCACATACACACA
GACAGTAAAATCTTTCTCGAGGCACCACCAGTTCCAACCCTACAGGTGATAGTTAGGTTC
AGGTGGTCAGCTATCACAGGTATCTTTATAAAGGTCCCGTGGAAAGATGAAGAGACCGGC
TTTATTGGTTGTAGAGTTTGGTCTCTTAGGGACAGCTTTTACTGTATGAGTGTGTGTTTG
TATGTAAAATAGATGTTTGTTAACTGTTGAAATGAACGGCACCGTACTAAAATCCTAGTC
AAAAATAACTGGATGACTAACGTCTTTAGACTAGTCGCTGATCCGGAATTAGTGCTGATG
ATTTGTTAGATTGGCACAGTATTGCATCCATTAACCAAACCTGCTCATGCCTGACTATAT
TTAGTCTGCTTTAGGTGCAGTCTGGAACGCGACAAACCTTGTAGCATTTTAACTTCTGCA
TCTGTTCTAAGTACTGTGATATGTTCGTGGATTGGTTGCTGTCACTGGTCGGATGTAAGC
TTCGGTATTTCATCTGTCGACCGACACACGTGTGTTGGCACGCTTGTCTGTGTCTTCCAA
TATATTTATATATATATAGTTTTGGATCTATACACGTGTTGGGTGTGTGTTTAGTTTTAC
ATAAACAATAAGGTTTATTAACGACTGCTAGCATTACGTTAACCAGCTGACCAGATAGGT
TGACTTCACTCCGCGTTTGCTGATAAAATATTAGCGATTTCATTGCAACTTCGATTAGAT
TTAACTAGAAGAGAAGATGGGCAGTGTTCCTCTCCTCAGAGACGTAGTGAGTTTAAACTG
ATTTTATCGATACGTGTATGTATGTATGTTGTACTGATACTAGTGATATAGGCATATGAC
CGTGGAGATATCGGATGTGTGTTTGTGTGTTGGGGTAGACATTAACATTTGCTGTGATTC
GTGTTGTATTATTCGCTGTTTGAGGGGAGGCGGGAAGCATAAAGCATTACGTTTTGGTCT
AACGACACTTAAACTAGGTATTTTGTTCGTTTTTCTTGTACACAATGGACGTGTTTCTTT
CAAGATTGGTGTCTTTCCAAAACAAACCACGCCTGTGTGTATATGTGTCGACGTTTTGCT
GACGTCTAGAAGTTGACTGCCGTTCGTTTGTTTTAATCTTGTGTTGTGTTGCTTGATTTG
TTTTTTGTTCGAGATTTGTATATTTTTGTACAATCGTCAATAAATAACTTGCAGATGATT
AGAGTCTTATCGCTTAATGCTTCCTTTCTGCTTGCTGCATGAAATCCTTTTCGCTGCATT
ACACGTTTGTAAGTTAACGCCATGTTTTGCTCTGGGACTTAGACATTTTTAACATCATAA
CGTCACCACATAGTTCACTGGAACCGTTATGATGGGTTCTGATGTTTTTCGGTCTGCTTC
TGTTGCGTGCCGGACGCAATCAATCACATTTTTCAGAAAATAATAGCATGCCACGAAACG
GCT
>gnl|Apo_MPI_JGI_Genos_N|51014 cDNA; Alvinella pompejana; LEN=2109
TAACTCATCATGTATTGCTCATGTTTAATACAGTTGATAACTAATTGTTTGTGCATTCGA
CCTGTAATGTTGATGACAGGTGATCACATATATGCAGTAATCATGGTGCCATGCACAGAT
GAATAAGATTACTAAACTTCTCTACTTGTAATGTTGTTTGGTTTGTACAAGTTTTATATG
TTCTAATGAAGGTGTTGTACATGCGTCAGTTCAAAGTGTACCAGGGTCTGATGTCTGAAG
TGTGTGCTACTGAATAAAAGATGAAATACAGTGGAACTATGTTTTAATTTTAGAGCAACT
CCAGCTTTCTTCCTCTAACAGTAAATACATCGAAATTAATGCATCTCAAACTGTTTTTTG
TCACTGACAACTCTGCTATCACAAGTATCTTAACTGATCACCATATACCAACAAGAAAAT
ACAAGCATGAAGGAATCTTTAGTATTTACAGGAATGAAACTTCAGTAATTTTCAGGCATG
ACTTTAGATTATCACTATCATCAAACCTTAACTACATCAGATGAAAGTTACTCGTAACAA
ATGCAATAATTAACTTTGTAACACTTCTCAAAATAAAAATAGTAATATATCATTTTTGTA
CAAGTTTATCATTTAAAACACAAATGTTGACGTTTGCTGCAAGAGACTGATGTCTGTTTC
AGTGCCAAACAGGGAACATTGTACTCTAAGGTACTAAGATTAATAGTGTTTAATGCTACA
CAAGTCATTTTAGAAACTCACTAAGCAAAATACTTTGTGGTGTTGTACACAGAAAACATG
AAAAAATTTAATCCAATACCTCAACATTATGGCTAGTGTGGAGAAGAGTGTTTCCAAACT
TGTTGTAAACAGCTGTTAAATAACACTTATTAGTTAGACATTAAGCTATGTTACTGCTAC
AATTCCAGCCACAGTTCAGGAGAACAACAACAGATTACTGGCATATTCTTAATACATACT
TTTTAGTATTTCATAATAATAAAAGTAAATATAAAGATTAACATTATGTGAGAAAAATAA
CTAGTAGAAACAAACACCAAGACAGTTAATGAACTGTGCAGTCTGGCATGGACAAGAGAA
TCTGACCAAAACAAAAGGATGGGATGGTGTAAGGTCAAAATGCATTGTTTATCATCACAG
ATCAACACAAAAAACATCAGATAAAACAAGCATTTTATCAAAGCACACTTGTGGCATGGT
ACAATTGTCTTTTTGGCACCATACTGCACTGAAAGAATGTTATGGTAAATTCTCTTAAAT
ACACAAACACAACAATAATGTTTGAACACAGCACAGGCCATAATTTCAATACTTCTCAGT
CAGATTATCAATAACAGTGGCATCAAACATGAGACTACGACTCCATGCCATGAAGAGTAT
AAAAATTATTATCACTTGGTGATGCATATCACCACATTCAACTGACCATAAAGACATCAT
TGTTCATTAACTGTTCCTAATAGCAGCAGATCTATGAGGGATAATAGCTTCTAAAAAATC
AGTTCCTTTGGATGCTCCCATGTAAATTCTTCCCGCCCGAAATGCCCATATGCAGCTGTC
TTTTGATAGATTGGCCGTTTCAGGTCGAGGTCTCTTACAATAGCCCCAGGTCGCAAGTCA
AAGTTGGCCTTCACGATTTTGAGCAGTTCAGCATCGGATTTGGTGCCAGTGCCATAACTG
CTGATGAAGATCGACAGCGGTTCAGCCAGACCAATAGCATACGAGACCTGAACAATGACT
CTCTTGCAGAGCCCTGCCTTAACGAGCGACTTGGCAACCCAGCGCGTGGCATAGGCAGCT
GACCTGTCCACCTTGGAGAAGTCTTTCCCTGAGAAGGCACCTCCACCGTGAGCACCCCAC
CCGCCATAGGTGTCGACGATGATCTTCCGACCGGTGAGGCCGGCGTCGCTCTGCGGTCCG
CCGATGACAAACCGGCCGCTCGGGTTAATGTGGTAGATGGTCTTGTCGTCCAGGTAGCGC
GCCGGGATCACCTGCCTGATGACCTTCTCCATCACCTGGGCCCGGATCTCGTCCAGACCG
ACGTCGTCGGAGTGCTGCACGGACACGACGACCGTGTGCACGCGCAGCGGGATGCAGGCG
CCCTTCGAC
>gnl|Apo_MPI_JGI_Genos_N|51015 cDNA; Alvinella pompejana; LEN=3334
AGAGTACGCGGGGGGTAAATAGAAGGCCACACAGCGAAATGGCTCTTATTTCACTGTCTT
GTGGGTTTTCTTCGCGTCTGACGTCCAGACACCTGGTAATTGGCAGTATAGTTCGATATT
ATAGTTTGAGAAATACGAGCCAATTGTTCAAGGCATCAAACTATAGAAAGTCAATTCTGC
TACAGCAGGTTCACATATGCCATGCCTCCAGAGCTGGCTCAAAACACTACAAAAAGTTGT
TCCCATGGTTATCAAAACGACCGTCTGGTGTCAGGACATGCTTCCATCCAGGTGTTGGTG
GCAGTGGACCTTTTGTCAGTGATCTGCCTACTAAAGATGTTGGCAGCTGGACAATCATTC
GATCCATGTTGAACTATGTGTGGCCTAAAGACAAGCCAGGAATTCGTGCCAGAGTTGTGG
TTGCTTTAGCATTGCTTATTGGTGCTAAGGTTATCAATGTCCAAGTGCCATTTTTATTCA
AGTATTTAGTAGACCATTTGAATGATGCAAACAATATTCTTAATTTGGCATCAGCTCAGG
GCACACTGATAACAGTTACAACTGCTTTAGTACTTGGCTATGGTCTTGCACGAGCTGGTG
CAGCTGCCATGAATGAACTGAGAAATGCTGTTTTTGCCAAAGTGGCTCAAAATTCCATAA
GGCGAGTGGCAAAGAATGTTTTCCTCCACCTTCACTCCCTTGATCTTTCTTTTCATCTGT
CTCGTCAGACTGGTGCACTCTCCAAGGCTATTGACAGAGGAACAAGAGGAATCAACTTTG
TTCTCAGTGCATTGGTATTCAATGTTGTACCAACCATATTTGAGGTAACCTTAGTAAGCA
GTATATTGTACTATAAATGTGGACTTCAATATGCTGTGGTATCATTAGCTTGTATTGCTA
CATACACTGCTTTCACACTGGCTATAACACAGTGGAGGACGAGATTCCGTGTTCAGATGA
ATGAAGCTGATCAGGAAGCAGGCAATAAAGCCATTGATTCACTGATCAATTATGAGACAG
TGAAGTATTTCAACAATGAGAAGTTTGAGGCAGATCAGTATGACAAGGTTCTGGCACGGT
ATGAGAAGGCTTCTCTGAACACAACCACTAGCCTGGCACTACTCAACTGGGGCCAAAACT
TCATCTTTAGCAGTGGTTTGACGGCCATCATGTACATGGCATGTGGTGGGATTGTGGAAG
GTTCAATGACAGTTGGAGATCTGGTTATGGTTAATGGGCTGCTCTTCCAACTGTCAATAC
CATTGAACTTCCTGGGATCTGTTTACAGAGAGGTTAGACAGTCACTGATAGATATGACTA
CTATGTTTAGTATACTGGATCTTGGTTCTGCAATCAAGAGTGAAAAGGGTGCCCCTCCTT
TAATTGTGACACCAGATACAGCCACTGTGACTTTCGAAGATGTACACTTTGCTTATATTA
CTGGCAAGGACATATTGAAAGGTCTTTCCTTCACAGCACCTGCTGGTAAGAAGATAGCCA
TTGTTGGTGGCAGTGGTTCTGGAAAGTCAACATTAGTGCGTCTGATGTACAGATTTTATG
ATCCACAGGCAGGCAGGATTTTGATCAATGGACAGGATATAGCAAAGGTTGATATAGAGA
GCCTACGTAGAGCCATTGGAGTTGTTCCACAGGATTCTGTGCTGTTCCATGACACAATAT
ATTACAATTTGGCTTATGGTGATCTCACAGCTAGCAGAGATAAGGTTATTGAAGCAGCTA
AAATGGCAGACATACATTATGCAATTCTTGGCATGCCACATCAGTATGAAACCCAGGTTG
GAGAACGAGGACTCAAGCTTTCAGGAGGTGAGAAGCAGAGGGTGTCCATAGCTCGTGCCA
TAAAAAAGAATGCTCCTATTCTTATTTATGATGAAGCCACATCATCACTGGATTCTATCA
CTGAGCAGAAAATACTTGAAGCTCTGAAGCGTGTCACTGAGAACCGTACAACGATTGTCA
TTGCTCATCGTCTGTCAACTGTAGTTGATGCTGATGAAATCCTTGTATTACATGATGGAC
GTATAGCAGAGAGGGGTGATCATCAAGAACTAATCTCGGATCCCACTAGTCTTTACTCAG
ACCTGTGGCGTAAACAAAACCAGGTCATACTGGAAGAAATGGAAGAGAAGATGAGACAAA
TATAATAATTTAAAAGTTGTATGATAGTAGAATACATGCTGGACCTTGTATGTTCTATGC
AGAATAGGATATTGGCTATTGAAACCATTGCTATTAGTATTAACATAAGTCAAATGGAAG
ACAATGACTTACAGAATGGCATTGTCTTAAGCTGAAATAGCTAATTAAGAAAAACTATTT
GTCATATTCCTCAGTGTTAATGTTAATCACACTAAGATGTGTGTTTATCACACATTCAAA
CTGTAGATCTAAATTAGAAATATGTATTAAGTTAATCTGCCATCATTCTTGTTGTTTATG
TTGTGATCTGTGTGTACAGAGAATAAACTAAATATTTGGACATTATATTCTACTGTTCTT
ATCTTGTTTATATTGAAATATTGTGATAGGTTATTTACTGCCAAATACAGGTCTAGTGTT
TATCTGTATGTGTTGATCATCTCGTTTGTTAGTTTTGCTGTTTTGGACTTTTGGAATTTT
TGATCTTTTATTCTAAGTGAATGCAGAGCACCATAATTGGTTGTAATGGAAAGAAAATTA
TAAGCTGATTAAGCTGATCAACCTAATCAAGTAATAATTATAACAATGGCATCTTTAGTT
TGATATTAACATCATTAGATGTCTGAGATCAGAGTATGTATTACTAGAAGAAATTGTGTA
TTTATTTAAAGAATACTAAATGCATGTATGTATTGCATAACCCTTTATTAGGTTGTGATT
TCAGTTGATAGCAGTTTGTTCTGATCCTGTGGGTACTGCAGGTTCCAGTACAAACATCAA
ACCTGCACGTAGAGTTCCAACTAATAACACTGTACATGCTACATGAATTCCATATCGTAT
TTCTGTATCAGGATTTGTTCTATTTTAGCAAGTCTTCAAATTAAGAATGCTAATATAAAT
CCATCACATTTCTACAAATGAATAAACTAAATTTTAGCATGAATGTAATACACACTGAAA
TGTCATAATACTTTATTAACATTATATGTGTCCAAATATGTGCATGTAATTATTTAGCCC
AGTTTGTGCATGTGTGATATACATTCACACAAACATGCATCTAATGTATCTCACACCACC
AGTGTATGAACAGGAATATTATGAAATAAATTATACTGCATCAAGAATTGAGATCACTTG
CTCTGTGGGGGAATGCCGCACGCTATATGAACAA
>gnl|Apo_MPI_JGI_Genos_N|51016 cDNA; Alvinella pompejana; LEN=4608
ACTCCCAGCCACATCACGCCGACAGTTGTTGAGTTGTTTCTGGTAGGAAAAAACGTGAGG
AAAATGGCTATCCGTCGCCCAAAGAGCAACAAGAACCCACCATTATTTAGCCACGAGTTC
ATCATCCAGAACCATGCCGATATAGTGTCTTGTATCGCAATGCTATTCGTTGTCGGTCTT
ATGTTCCAGGCGACAAGTCCTGTGGCTTCATTGTTTGTTGCACTACAACACAATGTGACA
TTAAATCTGACTGACCATGATGAGGATAAGGATGAGTTTTACTACACGTATGGGTTGAAA
GATTTCTTCACCACCATCTTCTACATCCTTATCAGTATTGTTGCTCATGCTGTCATTCAA
GAATATGTCCTTGATAAACTGAACAGGAAAATGCACCTGTCCAAAGTTAAGCACAGCAAG
TTTAATGAGTCGGGCCAGTTGGCATTCTTCTATGCTGTCAGTGCTGCCTGGGGTTTGGAC
CTCATAGTCAGGGAGAACTATGTGACTATGATAAGCAGCCTTTGGGAAGGTTACCCTCAT
GCTACAATGCCATTCCTCATAAAATTCTACTACCTGATCCAGATTGGCTACTGGATACAC
TGCCTTCCAGAACTTTACTTCCAGAAAGTGAAGAAGGATGAGATGTCAGGACGGATCCAG
TATATTGTGCTCTACATTATTTTCATCAGTTTTGCCTACTTGCTCAATTTTACCCGTGTA
GCTCTCTGCATGCTTATACTACATTATTCTGTAGAGTTTGTGTTCCACATGTCAAGGTTG
CTATATTTTGCTGATAAGCAAGAGCTGGCAAATGCTGGATTTTTCCTGTGGGATGTACTT
TTTGTTTTGGTTCGTCTTGGTACCATAACATTAGCTGTGTTAACATTCTGGTATGGCTTG
GCTAAATCAGGCCAGTCATCAATAGACATTAAAACTGGCAATTTCAATATACAGCTAGTT
AGAATAAGCTGCTTGGCTGCTGTATGCTTGCTTCAGGCATGGATGATGTGGAACTTCATC
ACGTTCCACTTGCGCCGTTTGCGTGAGACCAGTCAAACACAGGCACCCACTCGCAAGGTA
GCTGCCCAATCAACACCCAAAGACAAGAAGAAGAAGCCTAAAGGCAAACAAGAAGATGGT
GTTTTTCATTCAGGAGCTGTTGTTGACAAATCAGCAACAGAAAATGGAACACTTCGCTCA
AGATCCTCTCGTGTCAAACACCAACAGTAAGGTGAAAATGTGTGACATGACAAATTTCAA
ATTGGCACTATTTTGATCCTAGCTGCTTTGTCAAGACTTAGTTGCCATTGTAATACCAGT
CAATCAGTCTTTTTACTGGGATTTGAAATGCTGATCTGATCTCCCATCATGCTAAACTAA
TTTTGAGCATTTGCAGCTAACACATGTCAGAGATTGCTATCAATATTAACAAAGATGATA
TTTTAAAGATTGTCTGAACAGCAGAAGCAAGCATTGTTGGGGTTTAAATAGGTAATCATC
ATTGCACTTATTGTTTTGTCTACTCGTTAACATCAGTGAAAGTACTGAAGAACTTGCTAG
CAGCACAATCTCAGACACAAATGCAAAACATCATGCTGCTATTCACATTTCCTTGTACAA
AATGTCATGCATGCAAGTGTTTCTGTGACTTTCCTGTTTTGTGTCTACCTGTACAATGTG
TTATTAAAGAAGCCTTGTGTAAATTGTTTAAGCAGATATGAAACAGTGCATTATAACAAG
CATGAATTCTTGTGTTCGTGCTGGGTGAGATGATCTTGTATATGCATATATGCCAGTAAC
AGTTGCTGGTCTGTGAAAACTCAAGATATCTTTAACTGCACACTATTAATTTTTGTATAT
AGGATTTTAAAACCTACTTTTAAATTACTGCTGCTCTTGGTTAAGAAAACTCCCTAGACA
TTGTGAAATCTCATCATTGTTGTCTCTTGTGCTGTCATTTTGCTTGGCACTGGTTGACCT
GTAGCTGCTTTATCATGAACTGTTCTTGTTTTAGTTCTTGGTACAAAAGAAACAAAATCA
AAATTGATTTACTGAACAAATGCTCGAGTTTGTCAGTGTTTTTCAGCTTTTGAAACATTT
TCAGTTTTGCACAAGTTAATCTGATTCAACCTAGTGCAAGCTGTTATTAATCTGTGTAAG
AACTTTATTTTGATGTGTAATATGTGAACATTGCCTGTGTGCTATTTGTGTAAGGGATAT
TAACATGAACACAATTTTCTTGTTGAGTTTGGTGCCACAGTTCACATCACGTATGAGCCC
TGTGATAATGCAAACCATATAGTAGATCAACTTAGCACTGTAGGCTTCTGTCCTCAGGTT
TGTTCTACATCACTGGCTAGTTAACTTTAATGTCAACAGTTCTCCTGCTGCCCCTGATAA
TTGTTTGTTAAGGATTTATTGTTGGAACTGGTGGATTTTATTTGCATAAAAAACGAAACA
TGGTAATACTAATGATGTAACAGAATTATGTTGACGTAATTTTGAGAGTTGTCATTAATA
ATTATGCTTATCAGATGTGGTTTATGTTTCTACCTTAGACCTAATAATAAGTTAGTGTCA
TTATTATGTTGAACTGAATTCAGTAGTGTCTTAAAACATTGTGTACATATATCAACCAAA
ACTGTATTAAACACACATTCACATGAGATATATATATAAAATACAATCTATGTTTCTTCG
AGTTTGTTGCATTTTTGTTGTTGATATTTTCATGAATCACATCAACGCTTAAAGCAGTGT
GCCAACACTCACAGGCACTTACTGATCAATATGTCATTTATAACAAAGTGCTATGAAATT
GAACAGCTATGATATTTTTGGATAACTTTATTTTCTTTGTTTTTATAATTGGTTTTGTTT
TTATCAACATGCTTGTGAACACGATGAACAGAGAAGCATATCCCATCTTCTTTGTTGTTT
GAAATAAGGGATTTTAATGATCTGTCTGTGGTTGTACATAGAAAACAAACAACTTTATTT
CATGGTAATCACTGCTAGCAGTTAATGACAAAGAAATGCTTGTGTTGACAGAACTGGAAA
GCATTTTACACATTGAAGAGCATAGACTAACTAGTAAGCCAGCATAGTGTTGCTGAATCT
TTAAACTCGTGTTACAAGCAGATGTATCAGCTGCAAAGGTGACTTGGCATGCAATTCATA
ATCAAATTAGAACATTGGCACTAAGTTGCTTTATTACTGGGCTTCCCACTGAGTAGCTCA
AATCAAATTGTGTACACATTGAAGAACATGTTTCTTTGGCTTCTGATTTATTGAAACACG
GAAGGTTTCTTCACACAACTCAACAAGAAGTGGCACCTTGTCAAGAAATTGTCTCCAACA
TCTATGCCTAATATACCAATATAATCTTTTCTCTGCTGAAACTAAGTATCATGGTCATCT
AACATGTTCATTGCAAGGGACCTTTTAATTGGCTTGGATTGGAACTAAAAATTCTTCTTC
CGTCTTGACCTATTGGTTTATCTTGGCCGAAGTCTACCTAACTTCATTTAGTTTGGTGTC
GTGTTTAGCAAGGCATGTTCAGCTGGAATTTTGCTGCTCCATGATGCCTTCACATTTGTG
TGATGAGATAAGAATTTTAGTTTGTGGTAAAGATTTGTGTAATATTTGAGGTTGTTTCCA
TAGCAGACATGTTTCAGAACATCTGTTTATTTACTCATGAAATCTTCGGAAGTTGTGCAC
ACCATTTGTGATTTTCGTCCTTGATACTGCGTCACAGAGAAACGGTCACAGGTACATTTA
TTTTTGTACAAGTTGTTAAGATTTGTCTAAGTGAGGATGTGTAGATAAAGAAGTATGACT
AATTCATGTGGTACAGGTTTATTTGTAAAGTAGATGTAAAAGCAAGCCAAATGTATAATT
TATTCTATAAATATACTACAATATTCAGAGCTGGGATATAAATGCTACTTTTGTGTATTA
CTTCATACTGCCATCTATTTCCAAATACAGGTTTCTGATTTACTTTTCACGAAAAGTAGT
CGCCTGGAAATTAGCTTAATATGTGAATTGTATCCTGTTTTCTGTTTAAAATTCAGATCA
GTTTGTATAGGAACCAAAAGACGCAGAAGTTCTTTGTGTAGTGAAGAGATCTTTGTTTTC
ATGCCATAAATATATTACTAATAATAAAGCTCCAGTAAGCACTGTCCGTCTCTCTGTACT
CACTTGATCTTGTTTAAAGAATTTATTTCTGCAAACAACACATGAAACGATTACAAGTAC
AATTAAATGAAATTTCTGACTACGGTATAAATGTTCTTGGATCCGACACACTGCCCAGAG
ACTGTCTTGGAATGTATTTGTTATATATCGTCCAGCTGAAAAGAAAGTGACAAAATAGTG
ATAATGTCATATGAATATTGTGCAGAAGTTGATATTTACAAATATCATATTTCTATTAAC
ATTTTGTATGATTCCTACTGGAGAGAGTTGTCATCCCAGAGGCCTCTCTATTTCAATACA
GACTCGGCAAAAAAGAGAGGAACCAGATTCGGTTGTGTGGTCTTTTAACATAACGTGGTT
TGTAGGCAAAGGCATACACAATAAAGTTTTGTTCAAGCCGCAAAAAAA
>gnl|Apo_MPI_JGI_Genos_N|51017 cDNA; Alvinella pompejana; LEN=2692
CACCTTCAAGGTGGTCCTGCACTTCCAGGCCAGGCAGGTCCTAGTCTTACTATGAACTTT
ATGCAACAGCACATGGTACCCCAAAATCCTCAAGCCTATCACCCCAACCAATGAGATGAT
GCTCTGTGTGTGACATTTACTTCCATTCTTATGGTTTGCAGTGAGACTTGGGAACCCAGC
TCCCTGGTGTCTCTTTGGGCCATTTTCCTGACCTTGACCTTGACACTGATCCTCCACACC
AAGAATGATGGTTGTGGAAATGTGGATGTCCTTCCTGAAGTGACATTACCTTCTTTGACC
TTCTTCATAGCAAGGACAAGCATTAGAGAAGATGTGCCCAAATTTGCACATTTATTTTTA
TTTTCATTTGGACGTGTGAATGAGCCTATTTTGAATGTGCTGAGATCACAAACAAGGTTG
CTTGGGGTAGTTAATTACAAGTGGAGTATCCATGTTGACATTTATTACTGACTCTGTTGG
TGTGTGTGTGTGTGTACAAGTTACATGTGGCTTGTTGTTGTACCATGTGACTTGTTTAAC
ATAGTTAAGTTGTATTTGGCATTAGTTGACCATGTGGATGACGTGTTTATATTTGAGGTG
TGGATGCTGTTATCCTCTGTCAGTTCTTTTGATCTTGTATGTTGAGGCAGGTTCCACTTG
TCAGTTCTCATGTGGGCAAGTCTGCTTCTCCAGTTGAACTTGAATTTGTTGTTCCATGCC
AGTGTGTACAAGGGAATACGTGCGTGCCTACTGAGTTTGTGTGCAACTGTCTGCGTCAAA
CCAGCCAACATGATTTGGCTACTTGAATTTCACACCTTGCAACAATTATTTTAGATCCTT
AGCTAAATGATTTAATCGTCTTCTTAATCCAGTTAGCAGCCCTTGTGTTGGGAGGCCATG
AAATGAAGAACAGCATAGTTTTGCTTTTTATTTCAGTTAGGATTGTAATTTGCCCAATAG
TCTGTGTTGTGTGTTTTGAAGGTTGCCATGGGACTGTTTGTCCTCATGGTCCTAGTTGCT
TGGCTCAGGCTTGTGTAATTACTTGTTGCTGATGTTCAAATGATGTTCAATGAACATCTG
TGCTTGAGCTGCCCGGGGATGGAGTCCCCAAGTCACTGTGAGAGAGAGCAAGAGAGAGAG
AGAAAGAGGGGCAGAGTTAAGGTGAAAATCAGAGAACAGGCTAACCAGACAAAGTAGGTT
TGTGAAAATTTGTCTCCAGGATCATGTGGCTGTGGTGTATGCAGTGCCAAATTCATGCTT
AGCATGTTCACCGAATGGAATAACAGAGGAAAGACTGTGAAACATGATCTAAATATACTC
ACACATGTATACATACTGGAACAGCTAGAGGACAGAATAAGATGGTTGGTTGAGTTGGCA
AAAGGCTGGAAGAAAGTTGGCACAGAATGTATTCCACAAACAGCAGTTGTCTGGTAGAGT
AGCAGGAGGAAGAGGAAGTTGACCATCCCTGAAAAATGACATGTGGCAATTTGTGTAGAT
GGTGACTTCATTATATGAGTTACCTGCGAATTAGACCACTGACAAAACTAGTCGTCGCCA
ATCATTTTATCTCAGGGATGCAATTCCTTCAAAGGTACATCAAGCCGAAGTGCCGCTTTT
AATTGAGAGTCAAGTCCACACATTTACTCTGCCACAGCCCATATCTTTGTTGAAAAGGTG
AAAAGTGCGTGAGGACAGTCAGTACCTGATGGTGTCTTTTGTGTTTCCACTTTTTTTTAA
ATTTTGTACTTTTTTCTGTTTGCTTGAAAACAGACTGTTAATAATGATGATCCATCGGCA
AACACGTCAATTCAAACCAAACACCAGGTATTGAATGCCGTAACGTATTGAAACATGTGA
TAGTGAAACTGAATTTATGTGAAGCTGTTTTTGTGTCTGTGTGTGTGCACGCGTGTTTGA
TTGTTGTGCATGTGTGTGTGTGTGTGTGCTGGGCATTCCCATGTGAGCTTCTTGGCCTAG
CATTAAGAACTAACAGTAGATGTCAAACATCTGAGCATCCGTAATCTGAACTGCGAAGGA
AGAATGCTTAATTTTCAGCGAGACCTGAAATTTACAGAGATCAACGAGAAACTGTAGCGT
CAGTTAACAACTAAACAAATGCACCCAAGTTCAGCGAGTTACAAGCTCCGACGGTCGCAG
CAGACAAACTGATATGCATGCAAGAGAAAGTTAGAAGGCTGGCTGACTTAAATTTACCAG
AGTGTTCATGTTATAGGAAATGATTAGCAGGTGGCCAATGAATCAGACCAAATACTATGT
GCTCTGGTTAAGTACAAAACAAAGAAGAAATATTCTAAAACATCGGAGTGTTGTCCAGTG
TTTTGGTGATGTTCTAAACGTGCCGTTGCCCAGCGAAGATTGTTTAGTGATAATCTGGCT
GAACTTGATGATAAATACCAATATCTTTGGGTTACTATTTTTGTCTTCGAGTTTTAAGCA
GAGGCTTTTGGCAACGGTTGTCATGTAGGGAAAATAGGCGAATTAAAACGACAAATTGAG
CTGTGTTCTACGATTGATGTTGGATAAACAAAAATCGACACGTTTCTGTATTAATTCCCA
AAGCTACCATGTTTAAATTGGGAGGGTGGGGATGTATTTGGCAGATCTGAATTAAAAACT
GTAATGAAGTCGAGGCAGTTTCTGAATAAAATTAAGATCAGAAAAAAAAAAA
>gnl|Apo_MPI_JGI_Genos_N|51018 cDNA; Alvinella pompejana; LEN=1679
CGCAGAGTACGCGGGCAGTTGACAACAGTTGGCAAGCGTGCCTGCCTTTGGATTCAAGAT
CTCTTGATGGACCTCCACAACATGACAACTCAGAGGAATGGACTTCGTTTTCGTGGAGTC
AAAGGTACTACAGGCACTCAGGCTAGCTTCCTGGAATTGTTCAATGGAAACCATGAAAAG
GTGGAACTCTTGGACAAGTTGGTCACTGAAATGGCTGGATTCCAGAAATGCTTCATTATC
TGCGGTCAGACATACACAAGGAAGGTAGATGTTGAGGTACTTAGCTGCTTAGCAGGACTG
GGGTCATCTGTACACAAGATATGTAGCGACATACGACTCCTGGCCAGCATGAAGGAAGTT
GAAGAACCATTTGAAAAGGATCAAATTGGGTCGTCGGCTATGCCATACAAAAGGAACCCT
ATGAGATGTGAGAGATGTTGTGCCTTAGCACGTCATTTAATGACGTTGATACAAGACGCT
CTGATGACTCACTCTGTCCAGTGGATGGAACGTTCCTTAGATGACAGTGCTAACAGGCGT
AATAGTTTATCTGAAGCATTCCTGACGGCAGATGTTGTGCTGAATACTCTACAGAACATC
ACAGAAGGTTTGGTCGTTTACCCTCGGGTTATTGAGAAGCACATAAAGCAGGAATTTCCA
TTCATGGCTACAGAGAATATTATTATGGCTATGGTTAAGGCTGGAGCCAACAGGCAGGAA
TGCCACGAAAAAATTCGGACTTTGTCGCAAGAAGCTGGGGCTGTTGTGAAGGAGATGGGT
GGAGACAATGATTTGATTGACAGAATAAAGAATAATCCATACTTCACACCAATCCATGAT
CAGCTTGACAGAATCTTTGATCCTTCAACATTTATTGGCAGAGCTCCACAGCAGGTAACC
AAATTTGTAGAAGAAGAAGTTAAACCAGTCTTAAAGCCATATGCCACTATGTTAGACATT
TGTTCAGAGCTGACATTGTAACAGAAGAAATACTTCACTGTGAACTGAATTTAGTCATAG
GAAGAGTAATGATGTGCCTTGTATATCATTATTTTATGTTATTCAAAGCCTAATATTATT
TATGCAAAAGGATTTGGTGTTCAATCTGCTGAAGTTAATGTACTATAATCTGTTATTGTA
TCTGTGATCAACCTTTTGGATGTTCCCAGCCAATAATGTTTATTTGGTTTGATGATTTCA
ACATTATCAACAGGACTGTTCATTCTACCTTTAAATTATATGTTTTTAACAACAACAATT
TATGCTGAAGAAGTGTGCAGCTTAAACGTTTTCAAATAAGTAATGCTATGTTTGAACGTC
ACTTTCTTTCACATTGATTTCTGTGTAATGCAGGCTTCAGTCCAACTTGTACAAAGGTCA
TTTGTCTATTGTTTCCTCTGGACGTTTTAAATGTATACTTGGCAATTCTATTGTGTGTTA
TTCATGATGGATGTCAGTGGTCAGTGTTATTTCAACCATTTTCCAATGGTGGGCTGATAA
TTGCATGACTCAGTTTAAAGTTAGAAGTCTGATTTAAGCCTAGGCCTATATTAAGTTACT
GAACATGAAGAGCCTAGTGCATCAAAGCCTTTCTCTTATGTCTGTGAAAATAAATGCAGA
AAAATCAGAGAAATGTTTTTGGTTAATAAAAACAGACATATGTGTTCAACTGAAAAAAA
>gnl|Apo_MPI_JGI_Genos_N|51019 cDNA; Alvinella pompejana; LEN=4996
CTGGCGTACTATTTCTAGCCATCTACGTCCTGAATTTAGACGCCTTCTCTCATTTGTTTA
AATACACTGCAAGAGTTGTTGTCATATAGTTGAACAGAAACTTGTTTTATTCTCAGTAAT
TTGTGACATTAGTGCATAAAGAAGTTACTGCCTTAACATATAACTGGTCTATGTCGGTTA
TCTATCAACAGAGTCGTGTGTATTGTTTATAAATTAAACTTATAATTGTCGTACATTCTT
CACTTGCCACTCTTTGACAATCAACCAGGTGTTGTCTGGTTCAAAATGTATGCATAAATG
TTAAAAAGCGTACAAATCTTCATTCTGAAATGAGCACATCAAATGTTACCTGCAGGAAGT
TCATTAATCATAATAATGTTTTGAAATTGCAAGAAAGCTACATGAAAACGAATTCATGAA
CACCTTTAAACCTGCCACTTTGCTGGTTATTTTGATGATAATTAAAATAGTGTATCAAGA
CAAAGAGAATATGATGACATTTGAAGTAGGGAGGTTATATCATGCGTATGACTACAATGA
TATGATGATGACTAGATTGCAAGTGTGCTCTCGTAGCCCATGTTACGTGTTCGTGTGTCC
GGAGACTTCTCGTGTGTCCGGAGACTTCTGTCTCTCATCCAAGCCATTACGACTACGGTG
ATGACTTCTACTGGTAATTGCAGTCTGGAAATAACCGAGAAAGCTTGGTGCCATTGGTAG
GGGACTGCGCATAAGGCATTCTTGAACTGACTTCTTCTGGAGCTATATGATATCTAACGC
CGGACAGTATCTAGTTAATGCTGAGGAAATAGTGGCTGTACGCTTGAAGCCATCTCAAGA
CAAAGCTCTTCACTAAAAATAAGTTGCTAAACCTGGTCTACTAAACTGTCCTAAACATTG
AACCAAGAGGGTCACGAGTGTCAATGAAGGGTCCGCTTGAAAATCGGCAAAGCAATTTGA
AATTCAACGGAATCATCATCCATTCTATAGACCGTAAGGTGGCAGTTGTGTTCTGGATTT
TTTTTGGGGGGGATCAAATATTTTCCCTAACGATATAAATCTTTTGTGGGAATGTTCAAC
TATCAAAAGATATACCAGTAAGTCAGTTAGTCCATTTTTAAACTACTAGATCAACAGGGG
TTTAAACGGAGTCAAATATGAAGCAGAATCCTTATTCCATCAAGGAAGGAAGCACCACAA
ATTATGCAGTACTAGAGGAACGTATGGCCAGTTTATATTGTCATAAATGAGAATCATTTA
TTTATCCAAAACCAGGGGATAATTTATTTCTTAATTATCTCTTTGTGAAACAGCAGTTTC
ACTGGCAAATATTACTGAGGCTCGTTGGTACACCCAGACCAAGACATCTGTGACGTTAAG
TATGTTCTTCGGGCGAGGGTCAGAGTTCTCTAATAAAACGCATCACTTTTTGCCCAGAGC
CAGACGGTATTTGTCTACAGGCCACCAAGGCAGACACGCCCCGGCGTACAAAGAAACGTG
AGACAGAACCAACACGCCTGTATGTGTCAAGTTAACAAGTGAAATCTATAGGAAACCGGA
CAGGTGTTAGCGGGGGAGATTTAATCAATTCAGCTGACGTTGCCTGTAGCTGAGGTGATC
AAAAAGGAGTGTGCATAAATACGAGCACGCAGACTAGCACGCTGCTCAATCACGTAACAG
ACGCAGACCTCCCCAGTTGACTTGTGTTAATCATCACAGCTACATAACGCACACATCTTT
ATAATTTGTCGTTCTTAGAGGATCATCTCCCGCGTGACAACGGTGAGATAACGCCATCGT
GTTTAATCTGACCAGGTACGGTTCGTCAATTAATGTTGAGCAGATGGAAAACATTTAATG
TTAAAATCATGCAGCAAGGCATTACATTGTTTTCCCAGTATGCTTCACAACTTCAACGTG
AGCCGGCGGTCCTTATGAAAGCACTTTCAGTGCTCATTGTTTGATTCTTCACGGCGGGGA
CACGATAAATCAATGTGTTGCCTTGAAAACTTGGTTTGTTTAATCGAATCGGCAAACGAA
ATCCATGGATTACCGGCTTTAGGGAAAATTCCATTCGCTAGGTGTCGCGGCAAACTGCCG
GTGAATTAGTAGGCCTGGATGCGACCTGATTTCGACGTACTATAAACAAACACCACGGAG
TTAAGGGGAATACGTTCGTTAATTAGACTTAGATCCACCTTTAAGGACTGGAGTGCGATA
TTCAGACATCACAAAACGACTTCCGTCACAGTCCTTCAGCAATAAACGGAAATATAACGG
ATCAGTATAACTTCCGGTAAAATTCGTGTCAACTAAATACGTTTTATTTACAATTATTTA
GCAGCCAATGGTGTTCTGTTCTGACACGTATTATTGCTGAGAACGTAATAAGCTAATCGT
CAAATTCAGGATCATTAAATCGCTTAGAATCCACTTTAGCTATGCTACAGAATCGATTTA
ACTATGCTACAAAAAAATGTAAAGCTCTAGAGCAGGTGAAAACAAAATTTCCCGTTGTAA
ATATATGCAATATTTATTTTTTAAAGGAAATATGTACCGCAAAACGTATTGGCCTAACGA
CAGCACTAAAGCAAGTCCGAAAACGTACTGGCCAACTCCGGAAGAATACAAGAAATGTAT
TGATCCAGACGATGTGGACCAGGAAGGGAGAACACCTTTACATTTAGCTTTACTACATGG
AGAGGATGATGACCAGCACTTAGAGCGTGTTATCAAAGCAGGATGTGATGTTAATGCAGT
GGACAAAAATGGCCAACAAGCCATGCATTATGCAGCTCAGAATGGACACACAAGGTGCAT
CCAGAAATTGGCTAAGCATGGTGCAGACCTAAATACCCTAGATACCAATGGCTATTCACC
CCTGATGCTTGCTGCCAGACATGGCTTTCCTAAAGCTATCAGAATACTGACCAGGGCAGG
AGCCAACCCCAATCTTGAGAATGACAAAGGGGAGCTTGCTCTTCACTATTCTGTGTGCAA
AGGTCACCTTGAATGTGTCAAGGATTTGCTTGCTGCCAAGTCTAAGGTGAACCATCCAAC
TGCTGATGGCTCCAGTCCACTAATATTAGCCACCAAATTTATGCAAATAGAAGTGGCTAG
GACACTTTTAAATGCTGGAGCCAATCCTGACCAGAAAGACAACATGGGAAAGACAGCTTT
ACATTTTGCTGCTACTGTGGGATCAGTAGCTATGATAGATCTACTGTTAGGTGTTGGAGC
TGAAATTGATACCTTTGATACATATGGATACTCACCTTTTGTTTATACAATTAGGACAAA
CAATCACACTGCCATGAGACGTCTTTTGGATGCTGGTTGTGACCGAGGAACAGTTGATGG
ACTGAATGGCACAGCTCTTGGACTAGCATGTTTACGGGGACATAACAAATGTGTACAGAT
TCTCCTTGAAACAGGTGATGATCCAGATGAGATTGGATTTTTTGGCTTGACACCATTAAT
GCTGGCTTCATTTGAGTCTCATGTTGATATTGTTAACACATTGCTTGAACATGGAGCCAA
TCCTAACATACAAGGAAGAATGGGTGCAACTCCACTAGTGAAGTCACTCATAAAGATTTG
TCCACGAAATGAGGTTAACCGGCACAAAATTGTAGCCATGCTGATTCGGGCAGGTGCTGA
TGTAAACACAAGAGTTAACACAGCAGGCTATTTCACTTGCATAACTAAAGGAAAGAACTG
TCCCCTCTCATTTGCTATGTGCAGTGGCTACACATCACTTGTAAGAATGTTGTTATTGGC
TGGGACACATGTAACCTGCTGTGAGCTGAAGGATTGGTGCAAACAGGTGAATATTGACCG
CTTTTACAACATCAGTGCAATCATAGATCCAATTAAAGAATGGAAGCGTGTGCCTAGGTC
ACTTCGACACAGCTGTAGATCTGTGATCAGGAAAAGCCTGCAAGACAAACGTTTCAGTAT
ACCAGAAGCCATCAGGACTCTGCCAATAGCTCCAGCACTTCAGAACTTTGTTGACTTCTC
TGACCTGAATGACATCCAACCTGAAAAAGCACTATTAATATCTGACCAGCTTTTGGAGAT
ACAACCAATTGTTGTTGGATGTTCAATAACTCCCAGAGTGTTAGAAGGCACTCTGTTGTT
GCAAACAGTTTCACAAGGTGGTATATAGATGAGCTGCTTTAGTACGTAATAAGCATATTT
TCTCTCACTGCCAATATTCAGCACATCAAAAAACTAAATAAAAAGTTCATGCATTCAGTT
TTAGCCTATTGTACAACAGGCAAAACACATTATCATTGTTCATAGACTTCATATTTGACA
AGCTGTGGTCATTATTGCTTTCATGAAGCTGGTTTTTATGCTTCCAATCAATATGTATAT
TGAACAAATAAAGTATTTCAGCCTATTTACTTGATGAGACTCCCATGTCAAGATGTGTTT
TTTAACAGGAGCTTTAGATGATGGTTAGTAATTTATATTTGATACATTATTTGACACAAC
ATAACAGTTTGTCTTGGTAGATGTAAAACAAGTTATTCAGTATGAAGAAAGAATCAAGTG
ATAAAAAATAAATTGCTTTATTATTTTTTTACTCTGCTGTTAGGACAACTTAGCTGATTT
CATATTGCCCTTCTTTATTGGAGGAGCATTAAACAACCTGTGGTGTAGGTATTATTGTTC
AAGTAGTGAAGTAAGAAAGATGCTTTGCTTGTAAACGACACTTCTTGACTATGACAACAT
TAACCCATCTCTGCACTTTTATTTGATGATAGTCTTTTGGTCTAAAGACTAGTAATGTCC
AATGTTGGTAATACACATTCACGTTTTCTTTATCTTGTTCATGTATTTTATTCAGTAGAA
AACTATCAAAGGTAAAACCACAGACAATCCAGAGTATAGTTTCATGCATTTTCTTAAAAC
GAACATAATTGCTTTGTTCATTTTATGGCTGCAAAATACTGCGTGACTCAGTAAATTGTG
AGTATTATAAAAAAGA
>gnl|Apo_MPI_JGI_Genos_N|51020 cDNA; Alvinella pompejana; LEN=3673
GACGAAATGGCAGCGTTTAGGATCTTAATGTGGTTTGTAAGATGGACAGTTATATTGAGT
GTGCTCGTCTTTGTCATACACATCTGGCTTAACACAAAATCATACATTTTTTCGACCCAT
TCAGTGGCTGAAGTGGCAAAGAAATACGTTGATAATGGCAAAGACCGAGGCTATGATGTT
AAAAAGGCCTTTTCTAAGGTTCATCAGGATCTGGCGAAGAGATATTCAGGACACATCCTG
CCAAAGAGTGAGCTCCATTGGGTGTTTATGAATGCCGGAGGCTGGATGGGAGCTATGTGC
TTACTGCATGCTTCACTGACTGAGTATGTCTTGTTCTTTGGCACCGCAATAGACACAGCA
GGTCATTCAGGTCGTTACTGGGCTAACATCACTGATATTGTACTTACTGGAGAGTTTCGG
CAGTGGCAAGAGGGAAAATTGGAGGTCAACATTTACAAATCTGGTGATACTGTACACCAT
GCCTGGGGTGAGGTGACTGCTGTTAATTTCAAGGCTGGTACCTGGATGGTTGAATATGGA
CGAGGTTTTATTCCATCAACACTGACATTTGCTCTGGCTGACACCTTCTTCAGCACAACA
GACTTCATCACATTGTTTACTATTTGTAAGATTTACTTGAAAGCTGTAGTCATGGAGGCT
GGCTTCTATCTGGGTCAAATCATGGGATGTATTCAACACACCTAAATCAAAAGGAACACA
AACATTTACATGTGAGCATTTGGTAGCACATTGATGCAGAGATTTTAACATGCACACTAT
CAGTCAATTAAACAGAAAATGAGATAGACTGAAACACAATATATTAAATAGAAGAAAAAA
AATGTTTACAAATGAACAGTTAATGATGTACTTAAAACTAGATAATGATAGACTCTCATA
GACTAAGTGGATACTGTTTATACACAGTTGAAACAGAGATGTGCAATTCAACACCATTAC
ATGAATACATGTCATGCATAATATTAAAATCCACACTCAAACTCCCATACATCACACACA
AGCATTTCATGATGCAGACAGACATGCAGAACAACCAAACAGATACACATCAAATTCAAT
CACATTACAATTATGGTTGAGATTACAGAAATTGTAAGTTTTTTTATATAACACTAAAGG
AATGTTTCCTTTTGATATTATTTTTGTTTGTTTTGTGCAATTAATTTGATCAGCTGAATG
TTTTTGTAACTAATAAAGTAGATGATGAGGGTGTGGATATATTTTACTTGACTATAATAT
TTGTGACTGCTTTTGTTAAACCCCAAAGCACATTCATGTTAATTGTTAAAATGAATGAGA
GTGTAATTTGTTTTATATTAAATTTATTTGGATTTAAAAACACTTATCATTAATTAACAT
TTACAGTAATCTGTGTGACCAGACATTATTTTTGGACAATTTTTACTTTCATTGTTAAGT
TGATATGTTGTTATTTGTCTTGTCACTTTTTTCCATTCACTTTTGGAGTATGAGAGAAGC
CCTGTACATGGTCGAGTACCACCTGTAGATAGCACCCATCTTCTTCTTCCTATTTAAATT
CAATCAACAATCATAAGTGTTATTATAACATATTGACAATGGTCAGTGACACGTACTCTG
TAACTGTTTCTTCAACACAGAGACAATTTAGGAGCAAAGGCTAACCAGAATTCCTTATGT
TGTTTGTGTCACGTGACTGTGATGTGCTTTTCATATTTGTATGTGGAAATCAGTTAAACA
TTCCTTTTTATACATATTTGCTATACTTCAGTTGTTTTGTGTTATTGTTTTCTGTGATTA
ACCTAGAGTCAGGCCGGATTTATCAATAGCAGTAAGCTTTAGACATTTGTGTGTGATTGT
TTCCTATGTTGATTTTTATAATACTTAGAGAGCTGCTATATGAAGCGTTAGAGGTAACAG
AATTGTAAATAGATTTCTTCGTATCTAGTTTGTGTATGTATAGATTAATTCAGATGACAC
AAGTTTAAGCAGATTGTACAACTTGATTGTTAAGGAAAATAGTTTTTGCTTTACTGGCAA
TTGGTGTTAGTAAATAATAACACTAACTTTGGGTAAGACAACGGCTGTGCTAATAACTAA
TCTCCGACTACTTTGTCTAATAGTTGCACTAAGTAGAAGTGCTCAAATAACAGGGATAAC
GTCTATTAACATTTTCAGATAGGATTATTTTGTAGCATTAAATGATTTCATTGTGTAAAT
GTGCCAGGAACCAGGAATGTGACACCGTCCGGTTGATCTACACATAACTCGTGGTAATCT
GCATGGACGATGTCCTGTGTAGCAGACGGCCACCATGTCGTCTCGTTCTGTGTGTGGTCT
TTGACTTTCTCCTCTTTATAGCTGGCATGACGTCAGCCTAATCACAGCAGTTGTATTTTG
TACTACTTTGTTTTGGAGTGCTGTCGGCTTGTATTCGGCACAGTGGTCTTATAACTGGGT
CGGTTTTATTTTTGTAAGAATGAATGACAGATTAGTAACAAAAGCCACGACCTTACAGGT
AATGTTTTGTATGCTGCAATCATTATACTCTCTGCTTTCAAGGAGACAGTTCTAAAGTCG
AGGGTGCCACACACATTGATTAATGGTGCTATTAAATAAGCAAATTATTCTAACAATGAT
ATATAATTTGCTACAAATATGTCTTTTTTAAACAAAGACGATGTTGAACACGACTGATTG
GTATTAGTTTTTGTTTTCTTCTGTCAGATAATTGTACGTGTTAGAAACAAACATTTCTCG
CCATTGAATGTGTTTCTGTAGTGTTTGGTGTTGTGTATATAACACTCGGGCAATAAAGGT
GTAATTAAAACGGTTAAATGAGGAAAGGTCATTTAGTACAGTAGATAATGTGCCTACGAC
CAATCATGAATCGTGTTGTCGCCGGCTGAACTGACATTAACCTTTGGGTGCAGCTTAGAA
ATAAGCCCGTTTGGACGAAATAAAATTAATTAAACCAATGATTAAACCCCTACTGACTTT
TGTGTCTCTTGTTGGTGTAATTCCTTACCATCGATAAAATAAGTGACACATTTCTAAAAT
TTTACTTGTAAAAAGCTGAAAATGCAATGTGTAAATAATGAATGAATAAATAGGATAGCA
GGGAGAACTCTACCTCAGATACGTTTTTCATTATCAGTAAAAAACTCGAGGGATGAATAT
AAAAAGTAATAAATTAGTTGCCTTTAAAATAGTTTTGATACATGGCGTGTGTAGTTTTAT
TAATAGTGTTTCATGAATGTAACAAAAATATCATAAATAGTACACCAACTACAGAAAACA
CAAGAGACAACGACGACGATGAAGTCAATGCTGATGTCAGCACGTTTTGCAGCGTTTTAG
ATTCACACGGATTGACTCAGCATGTCACTGGCACAACTCACAATGGACGCCACACATTAG
ATGTGGTTTATGTCCAGGGACTCGAGCTCCATTACAGGGGGAGTTCCGTCTGTGAGCGAT
TCTTGTCTCATCAACGACAAAGGTAAAATCTTCTAGCGACCATTTGGCGGCACAGTTCAT
GATAAATATGGCCAAGCCTGGTTACACGCAAAGGGAAATATCGTCACATAAATATGTCCG
ATTTCATCAAGGATTTAGCATCGTCTCAAGTTCTAAGTGAAATGGAGGAAGCATATAACA
ACGGCGTCCAGCG
>gnl|Apo_MPI_JGI_Genos_N|51021 cDNA; Alvinella pompejana; LEN=3976
AGTCCAGTATCCTGTGTCAGCTCTGTTTAACTGCTCATGATCTGTCTCAACTAATTGTCT
TGTGTTTACAGACCTCAACTGATGAGTTCCACAGGGTGACAACAACATGGGAGGATGGGA
TCTATTTGTTCATCATTAAGATTGACCCAGTGGGATTAAAGACAACCTTCACTGCTACAG
TTGATGTACGTATGAAGCGTGCAGGAGGTGGATTTCTTTCAGCCATTGAATGGCCCCTCT
TGCCATTCTATGGTGTGATGTGTGTGGTTTATGTCATATTTGGTGTTGTGTGGCTTATCC
TCTCTGCTTGTAACTGGAGAGACCTCCTGAGGATACAGTTCTGGATTGGAGGAGTCATAT
TCCTTGGTATGCTGGAAAAAGCTGTTTTCTTCTCTGAGCATGAATCAATTGATACAACTG
GAAAATCTGTTCGTGGTGCAATGCTCTTTGGTGAATTGGTGTCATGTCTGAAGAGGACTC
TGGCCAGAATGCTGGTAATCATTGTCAGTCTTGGATTTGGTATTGTCAAACCAAGACTAG
GACCAATGTTACACAAAGTATTGGCAATGGGTGGACTGTACTTCATTCTCAGTGCAGTGG
AGGCTTGTTTTAGAGTGATCAAGCCCAAAAGCGACCAATCCAACCAAGTGATGTTGGCTG
CCATTCCATTAGCTGTGCTTGATGCTGCCATCTGCTGGTGGATATTTACAGGACTTGTGA
ACACAATAAGGACCCTGCGACTGCGAAGAAACTTAGTGAAGCTCAGTCTGTACAGACACT
TCACAAACACACTCATTTTTGCTGTTGTTGCCTCTGTTGCCTTCATGGTTTGGTCCATAA
CCCAGCACAAGTTCACTAAGTGTTTATCTGACTGGAAAGAGCTGTGGGTGGATGAAGCCT
TTTGGCACTTGCTGTTCTCTGTAATACTGATGGTCATCATGATATTATGGAGACCATCTG
CCAATAACCAAAGATATGCATTTTCACCCCTTATTGATGCTGCTGATGATGAAGCAGGTG
AACCAATGATGAATGATGCTTTTGATGGCATGAAGATGAGGGGTATGAAGGGTCAGAATG
GATCACCTGTCCAGAAGGAGAAGTCAAAAGCAGATGAAGATCTGAAATGGATTGATGAAA
ACATTCCAGCTTCCGTTGCTGATGCAGCTTTGCCCAGCTTATTGGACTCAGATGAAGAGA
TGATGAACACAAAGTATGAGATGTCCAAGATGGAATAGACAGAGCCAAGAGCAGTGATTT
CTGCCTGCCAGCCTCCATGGCTTGGAGCTCTGTCAGTAGTTGCGATTGCTATGGAATGAT
GTCTTTTGTCTTTGTCATGTACTGAACTCTGATAACTGGGATTACATCTAGTGCAGAACA
CCTGATACTAGTCATGGTGTTCTTGTGATAGAGGTGTTTGTGTTAGTGTATCAATGGACT
TAATATGGAGGAAATATTCCTGATTTGCATGAATGGTGTTTGGATGTGAGCACTTGTCTT
TGTGTGCACATGTGCACATTCATATGCCCAGTGTCATAATGTCTTAACTTGGAAGAAGCT
GAAATGAAATTGTACACAGGAGCTTTGCCTATCTTGTTGAGATGTTTTTAAAAATCAGGT
GATATCTGGTTGTTAATCTTCTCTGGTTAATGCTGGTTCTCAGCTTTAACCCTTATCCCT
GCCATTCTCCTGCTGTTATTCTAATGCTGATCTGATCTTGATGTGATAAGAACCCTTGAC
TTAACAAACTCAGTGCTAGCAGCTCCACTGTGTATGGTGTTTTCATGTACAAGTCATACT
ACAAAAGGTACAAGTTACATTGTCATCAATGCACTAAAGAACTGGCCAAGTACAATGGAA
CATCTTTATGATGTGTTATCAGTGTTAAAAAAGGGAAAATCTATAAGAAGTGAGATTGTC
TTATACCATGATAATTAGTAATGGAAAGTCCAGCCAAATAGTGATCAAGTATCTAAAGTT
ACATTATAGCCTCAGCCCCTTACAGCAGGGTTTTACTGAACAACTTCCAAGTCAAGCACC
CCCCACAGATCGCTAATCTGTTTTTATTTCTGTGTTGGGATCTGCTCCGGTGATCATGTG
AAGTGTCTGGGTTTTGTTTTAATATGAGCGCTAGTAAATCATCCTGCCTCCGTGTGTATT
CTGTTAAATCTTGCAGGGATATGGTCTGCAGACTGTGGCCTGTGTCTGTGATTGGGGTAG
AAAGGCTTCTGTTAAAATGGATCCAGACTTCGAAGTGTAGTATCTGGACCAGTATCAAGC
TTTCGCTGGGTTTTTCTTTTCAGTGTGTTACTGTTATAGTTTGGTTACATTTTGTAGTGT
ATTTATTTTTCATTGGCACGCAATGTACATAGGTCGTAATGTGGAGTAACCGATGTCAGT
TGTACAAACTGTACCTACACAAACACACACACATGCGTGTGCATATGTGTGTACATCATA
TTTATATATTGTATTCCAGGGGTACTTGTATCATGTGACTTTGCTGTGTCACACAGAAGA
TATTTCCAACGTCACACTTCATTCGAGTGCTTTTTGGGCTGGATTCGTATTCCTTTGAAT
CTCTGCGCTTCTTTCAGAACCCAGACCTTCTGTTGCGTTTCGGGTTTTTTAAACACACAT
CTGTGTCGTTCTGGCATGATCCTACCAAGTTTAGCACCTGTCACGTTGGCCAGACCCAGG
AGATTTGCTTCTAAACACATTCCTCGCCAACCAATCTCATCCACAGCTCACATTCACGTA
TGTGCCGTCCCCAACACACACACACACATCCAAGCTCTCCGTTTTCCCTGGACTACATAC
TTACTGGTTCTAAGTAAACACAATTCTTCAGTTCTGTAATGGAGTATTAATTCATCACAC
GGTGACCAAACTCGGATTAGATCTACACCTGATGATGATGAGTGTAGTCTGTGCTTCCGT
TAAGCCCAACTCACACACACATATATATATTACTGGTAGTAGTATTAGTTAATAACGTCT
ACATTCCTGCGCTGACTAGCTGATTAAATGCAGATTGTAAGGTTTTCGTGAGCAGGTACA
GCAATCGATCGTAACATAAAGGTTGTCATTTAATAAGCAGGTAACAGCAGGTGGCTTGGT
TTAGTAACATACATACACTGGTTGGTAATACACACACCGTGTACTTGGTTCGTATTGTAA
TTGCATTTAACAGCCAGGTACACGTTGCAGTCAGTAACACATGCATCTTATCCAGTTGAT
CAATTGATTGTGACGGTTGGAAACCTCATTTATTTAACATGTTAACATGCCCTGTTCACA
TACACTGAATCCATATGTTTACTGTTTTTAAACAAACAATGATGTGAAAAGCGCTCTGTA
TATATATGCGAGATGTAATTCTCGCCTTCCTATCACGACTCATGTAGCGTTTCATATTTC
ATGTATATAACGGCGAGTCCAAGGAAAATGTTGTATTTTGTGTATATAATACAATGGCTG
ACTGACACACATACACACACAGAATATGTACATCTACGTGCACGTTGTACAAGTTGTGAT
GATTCTATTGTTGCTACCAATAAGGGCTTTTCTGATAGGGAAATAAAAGTTGTCTGATCT
AACTCGGTCGATTGTATTTGTACCTGGTTTGTGGAACTATCTGCATCTCTGGATTGTGTT
GTGTGAGAGATTTGTGGCATATGTCCACAAATATGTGATTTATATGTAGCTATGTATGTT
CTGTTTGTACAGGTGTTTCATTTAGCCTTACAGATGAATAATATTGATAGAGATGTATTA
TATATATAAATGTACATATCTTGGACGTTCCGAACTCGGGAACCGTTTAACTGACGTGCA
TATACTTCGGATTAATACATCTTTCTCCTGGCGAAAATATTCCGAATTGAATCATTTGGC
ATCTTATACGTTACTTCCTAACACACACAAAAAACATATCTTAGAACATACACAGTAGAA
ACCTTATTAAATGCTT
>gnl|Apo_MPI_JGI_Genos_N|51022 cDNA; Alvinella pompejana; LEN=1924
TATTCACTTCCGGATAGGGCACTGGTCATATTTACCTTTCTCAGGTTAACCGAAACTAAG
AAGAAAAATGGACTTAAGACGAATGAAGGATGATGAGAAGTTGGATTTGTGTCGCAAATA
CTATTTAGGTGGCTTTGCTTTACTTCCTTTCCTCTGGTGTGTAAACAGCGTCTGGTTCTT
CAAAGAAGCTTTCTTAAGAAACCACTTTGAACAACAGAAACAAATAAAAACATATGTGAT
CAGATCTATGATAGGTGCAGCAATATGGATTGTTATTATCACAATATGGGTCGTCATATT
TCAGAAGTACAGAGCAGAATGGGGCAAAATAGCAGATGATATGTCCTTTATTATACCAAG
AGGTGAATTATAGCAGTAATGTGAATTACCCACTGTGAATCACAGCACCATAAATGTTGT
AGCTAACTATAATAGCAAAACATCATGTTCCAGGGTTTGTTTCTTATCTTTTAAAATCTG
GAGAGAAGTCATTTTCTTGCTTTGATGAGTATACAATATTTTTGAGGCTTCTCAGTACAC
CAATGAAATAATGTATCTGCTCAGTTTTAAAGCAGAATGCTTTCATTCTTTTTAAGTGCT
ATAATGTTTGTGTATTTGAATGTTTAAGTGATGTGTTCCTTAAAACAAAATTCTTGAATT
GTTCTGCTTTATCCAAATAAGAATAGCATAAACTCAGATGGGCTAAACTTTTTTATTTAT
ATTAAGTGAAAAATAGCTGAGTGTATTTTCAAACTCTTGTCACTGTTATGTGTAGTTCTT
GTTTCTGATGTCTCATGGAATGTCTGGTTGATCATACATTTGCCAAGTAAAATTAGATCT
TATAATGAAGCAATTATTTCATTTACAGAGAAATCATTCATAATTCAAAATGTCTGTAAT
CAGCATAAGTGTTTGCTTTTGTGATATGCACATAAATTAATAAGTGAATAATTTTGTATT
ATAAAGAACTGTGTTTAGAAATTAATATTTGTGCCATTGTGCTTTGGTCTGTTTTGTTTG
TGTTTACCAGTTTTATTGTACATAGCTTGTATGTACTTTAGCCTGTTAATGTCATTACTG
TGTATAAGTCACAGGTTAATCTGTAGTGTTTCTGTCAGAACAGAAGAATTGGGTTGATCA
CTGTCCTTGCTTTTTTCTGCTCTTTCTCGCAGTAGCATCTGAGGATGTTTTGACAATAAT
ATGTCTGTCTACCAGTCATCAGGTGTATTATCTCTGACTTACATCCAGTCAGAGTTCAGC
CTCGGCTTTTTGCCAAGTGTAAAATGAAACCAGGTGTGTTCAACAATCAGTCATAGCAGT
TCTCTCCTAGAATTGGTTGAGTTTTTAGATAATACAAATTGACTGCTCATACTGTGACAT
AATACTCGTACAAAGGTCACCCTCTTGGGATAACAGGGTTTCATAATGCATGCATTGATC
ATTTTACCGGTGTTAGTCATTTTGGAAGCTTGGCCTGGAGCTATCGTTCTTTTTTATCAA
TTGTATACTCTGTGGTGATAACAAAAAATGTCTCTTATCTGGGTGAAGCCAAAGAATTAA
CAGGAAAAAGTGCTAGACAAAAATGTATAACAGAAATAAAGAACTAATGATGAATGTTGG
ATAGATATTTATAAATACCTGCATAGAACAAAAGAAAACATATAAAAACTGAATGATGTG
TGTCAGATGGATTACATCTGATCCTTTTTGCTCGTTGAACAGATAATTTCATGCCTCCAA
CTCTAATCATATTTTCTGTGGATGTGGATATTTATGGTAATCAAGGAGGATTCCTGAATT
GGTCACAACATTCACATTACTAAACAAAAGGAACTGTGTGTGTAAAAACAGGAATAACNN
NNNNNNNNTGTGTGTGTGTGTGTGTAAAAACAGGAATAACTGTGTGTGTAAAACAGGAAT
AACT
>gnl|Apo_MPI_JGI_Genos_N|51023 cDNA; Alvinella pompejana; LEN=4966
GAGCTTTAAAGATTTTTATTTCCTATAAAAACCAGGTCCCACAACAATCTGTAACCCTAC
ATGGCTGGATATAGCAAGCAGAACTTAACTAACCAGCTGATTGGTTGTATCAGGCATCTG
ACGTGATCCCCATCATGTACAAGTTACCTAGTCCTAATCAAGACAATCAGAAGTATACAA
GACGGCCAAGATTTAGTGTGCTCAAGAGAATACTGTGTATCATACACATTATTACTTCAC
ATCTAATTAATAGTGGAATGTTCAATTTAATGAAGGCCAAACAGATGCAAGATGAAGCCA
CTGTCCCAATTATCATGAGAAGATTCCCTGTTACAAAACAACCATTTATCTACACAGCCC
TTGGAATTACACACACGCACAAGTATACAACAACAATAATTAAGTCCCAACTATATACAA
TCCACTTCCAGATACAACTGCCAAATGTTTGCTCCAATACAGAACAAAAACAACCACAGC
ATAAATATGTAGCACGCCATTCCTTAAATGTGAAAACCTGACTGTTTACACATAACAGCA
GCAGTAGCAGCAGTATTCTAGTCTATGATATCTTAATTATATTTATAACTTCAGCTATTA
CAGCCCAGGATGCCTTGGACCCTACTGCATAACCCAACACTGCATGCAGCATGGTGTTGC
TAACCCCCATAGATCACAGATCTCTAAACGCAGGCAAACCAACAAAACACACAGCAGCAC
ATTACATAATAACATTACCAAGTCCTGTGTATAGGTCATACAAAAATAGTGATCTCACCA
ATACACAGCAAAACAAGCTAAATGGATTTATCACTCTGACAGTGGTATGCTATGGCTGGC
TTTTGACAAATCACTGCTTTCTTGACAACAAACAGCTGCACATCTAATCTAAACTAGAAC
GTGCGAGCTGATTCAGTGTTGGCCAGTGATCACTGTTCACCGAATGTAAATTTAGCGGTT
CTGGTGTAAACTAGACCCTGGCGAGGAAAACTCTTCTACTGCAGTGAAGCAGTTTCATGA
GGGCATCCAGTCTTAAAAATATGGGCAAAAATGACATGTATGCATGAAGTGATCATCTGT
CAGGGTGCTTACTGAAGAAAACACTACTACACAAGCAGACTGCGGCAGATTCTTTCATGG
AAGACATCCAGGTGTCTGCAGATTACATCACAATAACAACCATCACAGCATCCATAATGA
CTTTAATCATGCCAATGTGTCACCGACTTGCTGGCCAATTCAAATCACTGCTATTGACAG
AGCAAGTGTTAGCTAGTGAAAGTTAACTGGTATAGCACCATCTCTTAATGATCTGATTGC
AGCGAAGCTTATCACAACCAAGAGGGCTAAACATACTGTCAGACCCAAAGCTAAATCAAA
AGATGCCATCTGATCAAATTGTACATGACGACCAAGTGCTGTTTGACACGGCCACAGAAG
CATGGTAAGGGCAACATGTAGACAACAGTAACACCTATGTACCATGACAGCATGTGTCTG
GGTAGTGACCAGGTGAACTAGACACACACGGCAGGTGAAGCTAATTAACATAAACTGGAA
CAATACAATCACCGACAAATGTTGGAAACATCATCTGAACTCAGTCTGATCATCACTTGC
CACGCATTTGACTTATAAGAACTTGACTGGTCAAGTTTAATTTGTACAAAATATGTTTAA
CAATGAAATTATCATATCAAATAAGACAGCTTACAAATACATCATTCCTTTAAACAAATT
CTTTAAGGAACTGAATGTAGCATATTAATGCAACACAATTTCCATATAGTACGATGACAT
TCCAACACATACAAGTCAAAATTGTTGAAGGCATTGCCTCTTTCACCATACTGTCAGCAG
TAATATTAGTTACTGTCAACTGGCTGCTGTGATTTGTCTTCACTGTCTGCCAGTACATCA
GAAGACAGCTTCCTTGTGTTATCACCAGGTGAACTGGCTACCTGTCCACTGCCCTCAGAG
GTGTTGGACTGTGATCGAGTATGACTGCGACGTTTGGCTGGCTTCAGGTTTAGCTTGAGA
GGTCCATCCTTTATGATTGGAGATGTTTCGGGTGAGGTCTCCTGCACTTGCATGTGGTAC
TTGTATGTAGTTTCTGTGCTCTCAATCTTGCCTGAGGCTAGATTGAATGTACGTCCTTTT
ATCTTTGTCTCATCCTTAGGTGGTGGTGATAACCAGTTGTACAAAGATCCCACTATAGGG
ACATGTCGAAGAACTCCCTCTTTCTGTAGCAGTGTCTGAGTCTCTTTGGTTAGGTCCTCA
TTGGCTTTCTCAATTCCCTGACGAACCACTTCTGCCATAGTTTCCAGGAATTTAGATGAT
TCTTCAACTTCTTTGCCAGTTGTATAGACAAGAGCAATTAATTCCTCTAAGTCTGTTTCC
TCAGTTATCAAACCAAAACGCACACAATTCATTCCATCCTCTGTCTGACCAAGCGAAAAT
GCTGTGTCAGCAGATTTCAGTTGATGGACAAGGTTAACGTTGAGGGCATTCAGTTCATTT
TTGCCAACATCTGTCAGGTTATCCATCTTGTAGAGCCACTCTTCAGATATGTATTGCACA
GCACCTAGACCAGCCCAGTTAGGCAGATCTACAAGTTTGAGGTTATCCTGAGCCTCTACG
ATGTCTTGGAAGTCTGGACGCTGGTCAACAGTGGCATCTAAGATCTTAACCTGATGATCT
AATGAGAACAGGAACTGATCTATGTCCTCCTTTGTGGTATCAAATAACTGTCCACTCTCT
ACAGGAGCAAATCTTATTGACACACCAATACCATCTAACTGAACAGCTGTGATGTGAACA
CGGGGACAGTCACGTCGTAATGTCTCATACAGCCAAATGTTGAGGGCATCAAAGTAAGCA
TCACCATACATGTCTTGTGGTGCCAGCTGAGTTTTCTGCATTAGAAGTATCTTCTAGCTC
GGGAGCTTCTGGCACTGTGAGCTGTGGCTGATATCTAAACACTGCACATGGATTCTCTAT
CTCAAATAAAATCACATTGATCAATGATGGTAACTTGTCCACAAACTTGTGTACCATTTT
TGACAAGTCTAATGAGTAACGTATACGTGAGACCACACCTTCATGTCCCAAGTTCTGTAG
ACAAGTCCAAAGTGGAACACAGTTCAATCTGACTTTGTTGGTTGGGGACAAACCTATGCT
TCTAGCCAGGTTTGGATCAGTACTTTTGTACAGTGTAACAAAGGGAACAGCTGGAAGACC
AAGCCAGCTACTCAGGTTTAATGTCATGCTGTCACTTGATTTGGCTGGTAGTATCTCTGT
TGGCACTGAATACAAGGTCAAGGTTGCTAAGTTGTTTCCTTCCAGGTGCATCCATATATC
CTCCTTTTTGCACACTTCCTGTAAGGCTTTGAGGTCGTCTGTGTTACCAACAACTGGTGT
ACCAGCATAAGCTACAAGTAATATTGGAAGCTTTCCTGCAGCTTTATCTTCTTCAATCAG
TTTGCTGAAAGCAGCAACATCTATCTTCTGTATGGAACCCAGCTCATTACTACAAGGCAC
AGTGTTCACACATGATATTGGCAGGCCAAGCTGAGTACATATGTACTGGCCAAGCAGTGG
TTTACCAGCAGCACTGACATAGAAGACAGGACGCTGGGTGTTGAAAACCTCATAGCCATC
TGTACTGTACTTGGGATACTTCTTGTGTAGTGCTAGCCTACAGATACGAACAAGTCCATC
TCGCTCTTCGTCATGAAAACAGGCATGACCATCTGTAAATCTGAACAATCTTGACAGCCA
CAGTGTGACATCATTAACAATTTTAGTTGTGAAGTGTCTGAGATGCTGTGGCTCCAAGGT
TGAAACAAATGCCCCAATGCTGTGACTAAGGATTGCCACTTCTGAATTCTCATCCAGCTG
CTTCAGGTGAGCTTTACTATGAAAACATACAAGGAGCAACTTGATAGGACAAATATATTT
AGTACATGTCACATGAAGTAATCTACCACGAAATATGTACAAAAGGTACCAATATTATAT
CACTGATTAAAATGACAAGGCAGTAGTTATACAGCATAATTAGACATGGAAGCAAAACTG
TTTATTCAACTCACATAAATGTTGACTGCTCTTTATCTTCACCCTTCTCATAGTTCTCGT
AAACAATCAAATCTTCTATGTGCTTGATTATAGACTTCAATTCTTGCCCTCTAAAAACAG
ATTGTGATATCATATGATTATAGGTTAAATATATTACAGGTGAACAGACAATTACATATG
ATAAGCTAACAAACTGCCCTTAGTGGTAATTAATCAGTTAATATGGAATATATATTATGC
ATAGATGTGTGTGGGTGTACATATGTATACAGGTATATCTTAAATCAGGATTACTTGAAT
ATCAAATGGTGAAGCAATTCACATCCAATATATTCACAAAAAATGTTTATAATTTACATG
CTGATAGTGGTTTTTGTGTCAATTTTGATTATGTTGTCAATATCTTTCAGAATTTATTTA
TTTTCTCAAGATTAGTATCACTGCCTGAACTAACACATAACAGCTGGGGTAAGAGTCAAA
CATAGCTGAGTAAATAATATAGTAATATATTACACCATTGGATATGTACTTACTGGCCTT
TGATGGTGTCTGGAATGTGTTCAGTTAGTTTCTTTTTGCGGTTTTCATCTCGCTCCTTCT
CTAGTCGCGCCTGTATCTCATCAAGCATGGCATTATTCTTCCTCACTTGTTCCTCCATTT
TTGCCATCATTGGGTTCATGAAATGCTGGTAGAAACCCTTTTCCATGTCGCCTGAATATC
CCGACGACTGACTCTTCGCTTTGGTTCCAGTGACTGATTCCTTTGGTGGTTCGCTGTCGT
TTTTCTTAGGCGGCATTTGATTTACTTCGTTTGTACCTGAGCTGGCCATTTGGTCTGCAG
TTTCCCGATCACTGCTTGGGCTTGCAGACGCCATGTTTACACGCTG
>gnl|Apo_MPI_JGI_Genos_N|51024 cDNA; Alvinella pompejana; LEN=4787
CAGCGTGTAAACATGGCGTCTGCAAGCCCAAGCAGTGATCGGGAAACTGCAGACCAAATG
GCCAGCTCAGGTACAAACGAAGTAAATCAAATGCCGCCTAAGAAAAACGACAGCGAACCA
CCAAAGGAATCAGTCACTGGAACCAAAGCGAAGAGTCAGTCGTCGGGATATTCAGGCGAC
ATGGAAAAGGGTTTCTACCAGCATTTCATGAACCCAATGATGGCAAAAATGGAGGAACAA
GTGAGGAAGAATAATGCCATGCTTGATGAGATACAGGCGCGACTAGAGAAGGAGCGAGAT
GAAAACCGCAAAAAGAAACTAACTGAACACATTCCAGACACCATCAAAGGCCAGTAAGTA
CATATCCAATGGTGTAATATATTACTATATTATTTACTCAGCTATGTTTGACTCTTACCC
CAGCTGTTATGTGTTAGTTCAGGCAGTGATACTAATCTTGAGAAAATAAATAAATTCTGA
AAGATATTGACAACATAATCAAAATTGACACAAAAACCACTATCAGCATGTAAATTATAA
ACATTTTTTGTGAATATATTGGATGTGAATTGCTTCACCATTTGATATTCAAGTAATCCT
GATTTAAGATATACCTGTATACATATGTACACCCACACACATCTATGCATAATATATATT
CCATATTAACTGATTAATTACCACTAAGGGCAGTTTGTTAGCTTATCATATGTAATTGTC
TGTTCACCTGTAATATATTTAACCTATAATCATATGATATCACAATCTGTTTTTAGAGGG
CAAGAATTGAAGTCTATAATCAAGCACATAGAAGATTTGATTGTTTACGAGAACTATGAG
AAGGGTGAAGATAAAGAGCAGTCAACATTTATTAAAGCTCACCTGAAGCAGCTGGATGAG
AATTCAGAAGTGGCAATCCTTAGTCACAGCATTGGGGCATTTGTTTCAACCTTGGAGCCA
CAGCATCTCAGACACTTCACAACTAAAATTGTTAATGATGTCACACTGTGGCTGTCAAGA
TTGTTCAGATTTACAGATGGTCATGCCTGTTTTCATGACGAAGAGCGAGATGGACTTGTT
CGTATCTGTAGGCTAGCACTACACAAGAAGTATCCCAAGTACAGTACAGATGGCTATGAG
GTTTTCAACACCCAGCGTCCTGTCTTCTATGTCAGTGCTGCTGGTAAACCACTGCTTGGC
CAGTACATATGTACTCAGCTTGGCCTGCCAATATCATGTGTGAACACTGTGCCTTGTAGT
AATGAGCTGGGTTCCATACAGAAGATAGATGTTGCTGCTTTCAGCAAACTGATTGAAGAA
GATAAAGCTGCAGGAAAGCTTCCAATATTACTTGTAGCTTATGCTGGTACACCAGTTGTT
GGTAACACAGACGACCTCAAAGCCTTACAGGAAGTGTGCAAAAAGGAGGATATATGGATG
CACCTGGAAGGAAACAACTTAGCAACCTTGACCTTGTATTCAGTGCCAACAGAGATACTA
CCAGCCAAATCAAGTGACAGCATGACATTAAACCTGAGTAGCTGGCTTGGTCTTCCAGCT
GTTCCCTTTGTTACACTGTACAAAAGTACTGATCCAAACCTGGCTAGAAGCATAGGTTTG
TCCCCAACCAACAAAGTCAGATTGAACTGTGTTCCACTTTGGACTTGTCTACAGAACTTG
GGACATGAAGGTGTGGTCTCACGTATACGTTACTCATTAGACTTGTCAAAAATGGTACAC
AAGTTTGTGGACAAGTTACCATCATTGATCAATGTGATTTTATTTGAGATAGAGAATCCA
TGTGCAGTGTTTAGATATCAGCCACAGCTCACAGTGCCAGAAGCTCCCGAGCTAGAAGAT
ACTTCTAATGCAGAAAACCAGCTGGCACCACAAGACATATATGGTGATGCTTACTTTGAT
GCCCTCAACATTTGGCTGTATGAGACATTACGACGTGACTGTCCCCGTGTTCACATCACA
GCTGTTCAGTTAGATGGTATTGGTGTGTCAATAAGATTTGCTCCTGTAGAGAGTGGACAG
TTATTTGATACCACAAAGGAGGACATAGATCAGTTCCTGTTCTCATTAGATCATCAGGTT
AAGATCTTAGATGCCACTGTTGACCAGCGTCCAGACTTCCAAGACATCGTAGAGGCTCAG
GATAACCTCAAACTTGTAGATCTGCCTAACTGGGCTGGTCTAGGTGCTGTGCAATACATA
TCTGAAGAGTGGCTCTACAAGATGGATAACCTGACAGATGTTGGCAAAAATGAACTGAAT
GCCCTCAACGTTAACCTTGTCCATCAACTGAAATCTGCTGACACAGCATTTTCGCTTGGT
CAGACAGAGGATGGAATGAATTGTGTGCGTTTTGGTTTGATAACTGAGGAAACAGACTTA
GAGGAATTAATTGCTCTTGTCTATACAACTGGCAAAGAAGTTGAAGAATCATCTAAATTC
CTGGAAACTATGGCAGAAGTGGTTCGTCAGGGAATTGAGAAAGCCAATGAGGACCTAACC
AAAGAGACTCAGACACTGCTACAGAAAGAGGGAGTTCTTCGACATGTCCCTATAGTGGGA
TCTTTGTACAACTGGTTATCACCACCACCTAAGGATGAGACAAAGATAAAAGGACGTACA
TTCAATCTAGCCTCAGGCAAGATTGAGAGCACAGAAACTACATACAAGTACCACATGCAA
GTGCAGGAGACCTCACCCGAAACATCTCCAATCATAAAGGATGGACCTCTCAAGCTAAAC
CTGAAGCCAGCCAAACGTCGCAGTCATACTCGATCACAGTCCAACACCTCTGAGGGCAGT
GGACAGGTAGCCAGTTCACCTGGTGATAACACAAGGAAGCTGTCTTCTGATGTACTGGCA
GACAGTGAAGACAAATCACAGCAGCCAGTTGACAGTAACTAATATTACTGCTGACAGTAT
GGTGAAAGAGGCAATGCCTTCAACAATTTTGACTTGTATGTGTTGGAATGTCATCGTACT
ATATGGAAATTGTGTTGCATTAATATGCTACATTCAGTTCCTTAAAGAATTTGTTTAAAG
GAATGATGTATTTGTAAGCTGTCTTATTTGATATGATAATTTCATTGTTAAACATATTTT
GTACAAATTAAACTTGACCAGTCAAGTTCTTATAAGTCAAATGCGTGGCAAGTGATGATC
AGACTGAGTTCAGATGATGTTTCCAACATTTGTCGGTGATTGTATTGTTCCAGTTTATGT
TAATTAGCTTCACCTGCCGTGTGTGTCTAGTTCACCTGGTCACTACCCAGACACATGCTG
TCATGGTACATAGGTGTTACTGTTGTCTACATGTTGCCCTTACCATGCTTCTGTGGCCGT
GTCAAACAGCACTTGGTCGTCATGTACAATTTGATCAGATGGCATCTTTTGATTTAGCTT
TGGGTCTGACAGTATGTTTAGCCCTCTTGGTTGTGATAAGCTTCGCTGCAATCAGATCAT
TAAGAGATGGTGCTATACCAGTTAACTTTCACTAGCTAACACTTGCTCTGTCAATAGCAG
TGATTTGAATTGGCCAGCAAGTCGGTGACACATTGGCATGATTAAAGTCATTATGGATGC
TGTGATGGTTGTTATTGTGATGTAATCTGCAGACACCTGGATGTCTTCCATGAAAGAATC
TGCCGCAGTCTGCTTGTGTAGTAGTGTTTTCTTCAGTAAGCACCCTGACAGATGATCACT
TCATGCATACATGTCATTTTTGCCCATATTTTTAAGACTGGATGCCCTCATGAAACTGCT
TCACTGCAGTAGAAGAGTTTTCCTCGCCAGGGTCTAGTTTACACCAGAACCGCTAAATTT
ACATTCGGTGAACAGTGATCACTGGCCAACACTGAATCAGCTCGCACGTTCTAGTTTAGA
TTAGATGTGCAGCTGTTTGTTGTCAAGAAAGCAGTGATTTGTCAAAAGCCAGCCATAGCA
TACCACTGTCAGAGTGATAAATCCATTTAGCTTGTTTTGCTGTGTATTGGTGAGATCACT
ATTTTTGTATGACCTATACACAGGACTTGGTAATGTTATTATGTAATGTGCTGCTGTGTG
TTTTGTTGGTTTGCCTGCGTTTAGAGATCTGTGATCTATGGGGGTTAGCAACACCATGCT
GCATGCAGTGTTGGGTTATGCAGTAGGGTCCAAGGCATCCTGGGCTGTAATAGCTGAAGT
TATAAATATAATTAAGATATCATAGACTAGAATACTGCTGCTACTGCTGCTGTTATGTGT
AAACAGTCAGGTTTTCACATTTAAGGAATGGCGTGCTACATATTTATGCTGTGGTTGTTT
TTGTTCTGTATTGGAGCAAACATTTGCAAGTTGTATCTGGAAGTGAATTGTATATAGTTG
GCACTTAATTATTGTTGTTGTATACTTGTGCGTGTGTGTAATTCCAAGGGCTGTGTAGAT
AAATGGTTGTTTTGTAACAGGGAATCTTCTCATGATAATTGGGACAGTGGCTTCATCTTG
CATCTGTTTGGCCTTCATTAAATTGAACATTCCACTATTAATTAGATGTGAAGTAATAAT
GTGTATGATACACAGTATTCTCTTGAGCACACTAAATCTTGGCCGTCTTGTATACTTCTG
ATTGTCTTGATTAGGACTAGGTAACTTGTACATGATGGGGATCACGTCAGATGCCTGATA
CAACCAATCAGCTGGTTAGTTAAGTTCTGCTTGCTATATCCAGCCATGTAGGGTTACAGA
TTGTTGTGGGACCTGGTTTTTATAGGAAATAAAAATCTTTAAAGCTC
>gnl|Apo_MPI_JGI_Genos_N|51025 cDNA; Alvinella pompejana; LEN=4767
TTTTTTTGCATTTCATACTGGGGGTTTATTATTTTAATTAACATTACAAATCTGTCATTG
TTGTCTGCATGGAAGAATATTTATCACTATGAAAGCATAACATTCAACTTATTGTAAAAC
ACGAAGAATACCATGATAACAAAACACATATGAGAACTAGGCAAATTCTTCCATGTTAAT
AGAATTACTGCTCCTTTCAAGAATGCTTACATACAAAATGATAATATGTTTTATCACATG
TTTTAACACATCTAAATATGGAAAACTGTATCCAATTTTTATCTTCATTATTACAATTGG
TCATCATTTGTATCCGTTCTCTCCACAGGAATGCATGGATCATGTTAACATAGTGCCACT
GTATGTATGGAGTTGCATCATCACAAGATGCATTACTTCAAAAAAAAACTCATTGTCATA
CAATACATTAACAAACCGATGCCTAAATCTGTTTTTACAAAGCAATCCATTTAATTTAGA
GTAAAAAAACTGCATCAGTACTATAATGCAAAACACGCATATGAAGACACCAACACTTAA
GCACAATAGCTTCATTTAAAGAAAATATGTTTACAATTATGCACAAGTGAATGACATATG
ACATGATTGCCCTTAATAATTGAAAAAATAAGCATGTGATGGTAAAAAATGAAAATTCAG
CTCATACCATATTTTGTGAATAGAGAGTAGATGCAGACCCAATCAGTCAGTCTGCATCTT
CTGTTGTTCATCTGGATTTCAGCATTTTTGTTCCAACAATGACATCAGTGTTTTCAATGA
ACTGCTGCCAAGAAAAAACTTGTAAAAACAACATCAAAGTCTTCTTTGTTGCTAATGATA
AAAGATGCTTTGTTACAGGCATGAAACTATCATCCAGTATCTTCTTGCCCACAATATGAA
TTTACCTCAGATCTTAGGTTAATCCACTATTCCACATCTGTTCACTATGAACAGTGAATC
CAGAGCTATTACAGGATATTGAGCAAATATATCTTTGTGAATATACTCATTGCACCCAGC
ACACACACACACACACTAATTTTAAAATGGCTGCAATTTCAAATGCCCCATTCTATTACT
AGATTCACTATAGTTATATAACAAAATATCTTCTAAAAAATGAATTCTCTTCAGAGAAGT
CTTAAGATAATCATTCATTTTACTGTTCAAAAGGTTACTGTTATACAATGTTACATTTGT
GTCTAATCCTGATTTATTCATTTATCTCATCCAAACATTCTGGTTCTTCTGTACACAAAC
TTTATGCATGTGACTTTAAAAGGGTTGAAAATGTTGAATGGTTTATTTGTTTACTTCATA
AACATCTGATGTCATTTTGTCACAGGTTAACCTTTAGCTATTAACACCATGCAAAATAAC
AATGTTTTATGAAATCCAGTCTCATGAGATGGGGGCAGGCTTTTCAAGTGTTGTTAAGCG
CAGCTAATTCTTGTTCCATTTTTTTCACTACTTTCTGTTCTTTGGCAAGCTCACTTTCCA
CATCCTTCTGAACTTTATGCCACTTTTCAACAAGTCCAGACACATTCTTCTTCTTCATAT
ACAGACCACCACCAACCAGTGATTTTTTCTTTTTCTTTTTCTCCTTCACTGCTCCCTGTG
CACATGAAGATGATGATTCACTGATGGGCTCCAAATTTTGGGACATACCAGCTGTAGTCT
GTCCTGAGGAACGGGTGTTGTTATTCTCTGTATGCTGATTTGACATGGCTAGAGATCTAG
TATCATCACCTGGTAATTCTCTACCTTGAACAACCAACACCTCAGCTGATGTGGCACTTG
AAGTTTCTCTGTGACAAATGACTGGTTTTGCACTAATATGGGCCATCTTACCACAAGCAT
TCAGTGATTCAGACTTGTCTGAATGTTGACCTGAATTGGTAGCTGCAAAGCCACTGTTGC
CATTAACATCCTCAACCATTTCAACACCATCTATATCATCAGCCTCATGAAATTTAGTAT
CCAGATATTCACAGCCTCCTCTGGTTGTGACTTCCAATTGTAACTGCTTGGTTGATTCCA
AAGGGAGAGGGTCCTGATGTTCTTCCTGGTTTATTGCAGCAGTATCAGAGGCTAAATGCT
GAGATCCTGGTGTTACTACAAAATGCTGTGATGGGGATGGTGTAGCCATCAGCCTAGATT
TTTGTGCTGAACTTCGTTCAGTGGCTGCTACTTCTATAAGTGAACTAACACTCTCAACAC
ATTTTAGTGGTCTGCTTATTTTCTGTTCTGGATCAGTGCATGAAATGGACAATATTTCTG
TATGATGGCCCAATTCATGGGAGTGTTTGCCAGATTCTTTTAACTGCACTGAATCAACAG
AGATAACTGATTTGTCTGAATCAAATGGTTTGCTGTCAGAGAGTTGAGACACTTGGTACT
TGGATCCATGCATTTTGTGTGTTTTGTCCTCTTCTGGTGTGACTGGATATGAAACAAGGT
TAGTCTTAGATGCTGAATCTGATTCCTCAGGTGGTGGAGGTGGTGGTGGTGGAGGTGGCT
GAGCAAATAGCTGAGGATCATACAAGACTTGTCGAGCATATGAGCTGCTTTGCAGAGACA
CAGAGGTACTTGGACCATCTATACCCTGCTGAACCTGATCTTGGGCCGTGTCTGTCTGGT
GGTGGTAGCTCTGGTTTGATGATTGGACTGTTTCTGCTGGATAGTCCCACTGTGTCTCTT
CTGTCACTTTGTTATAATAGAAGTACCGCTTGAATTTGCTGTCCCAGTGACATGACCAGC
CAGCAGGTGCAGCACTGGCTTCATACTGCTCCAGCTGTTCATTCGCTTCATGTAGCTTCT
TAAGGAAGTGCTCTGTGCTTAAGCCACCACACTTCCAGTCCTCAGTCCTTGTCTGTACTT
GTATCATGAGCACCTGCAGCTTTGACAAACCTTTGTCATTTACCTCTAGGAAGTCTAGCT
TGTCTGTTATCAAGTTTGACAGCTCACATACTTCAGCAAGGGAGTCAATTCTCCTTCTAA
TGTCATCTTTGTGAACACAGGTTACAGCTTGTAAACATGGTTGAGAATGTTTCTTGCTTG
GAATACTACTGTTCTCACTTGATTTATTTTTCTTATTCTGATGCAAACTATCAGTGGATT
GTGGATCATCATTTGGTGCCTTCCTCTTCATGCAGACTAATCCACCTGTCACCTCTGTAT
GCAATTTAGACCTTTTGCATTCAAGTGCTCTTTCTAGTTCACGATCAATGGTGTCAATAT
CCAACTCTAATTCATCATCATCCTCAATGCCAGCTTGCAACTGTTCAGTGTCTTTACCAG
CTACATAGGAAACATCCTGTTTTTTCTTTACTTCATACTGATTGTACACAGGCTCCTCTA
ACTTGCGATGAATGTACTCATCAACATCCATGTCTTCACCAAACAAGCTGTCATTATCAT
CACTTTTGTCTTTTCCTCCATTTGTTAGCTTATCCTTTTGTGAAGAGCTGCTAGGAAGCT
CTGGACCAACCATGGCCGGTTTGACGTCATCTGATGGTGGAGGAACAGGTGGCAGCTGGG
GACCAATTATAACTGAGGATTCAACAGTGGATTCTGGCACTTCTGGTAAAAGAATAGGTT
CTGTTGACTGCTGCTGACCATGCAGTGACAGCTTTACATCTTGATTTGGCAACTGTGATC
CAGTAGGTGGGGGCTGTACATTATTAGCTGATGTATTCTCAACTTTGACCAACTTGTTAG
CTGGCTTCTTCTGTATAGAAGGTCCCACCTGCTCTTGCTTGGAGTTAGAATTAGCAGCTT
CAGACTTCAGTTTGGTGGACTTCTCATCATGTTTCCCATTTGATTCACTGTATGGAACCA
AAGATTCAACTTTCTTCTTGTTCTTTTTCTTTGCTACCAGGTGAGCTTTTGTCTTCTCCC
ATTCAGTTTTCTCTTTTTCATACTTTGCCAGTGCTTCTTCATATTCTTTGTACTGAAGCA
AGTATTGTGAATATTCAGCTGGGATTTCCCATGTCACTTCGTTTGTGACAAAATGCCAGT
AGTAGTAACACTGTGTACCTTCATCAAGACACTGTTGCCACTGTGTTGTAGGTTCAGTAG
GAGGTCTTGGTTCTGTGTCATCACTAGCATCAGTGTCTGAACTTTCATCTGGTGTTGTGG
GCAAAGGATCTCCATCAATGGCATCCCCTGAAGTTGTATCAGGTCCATCTATGGTTTCCA
GCTCAGCAAGAAAATCCAACACTTTTGAGTCAATTTCATCCTTTGGCTTGCTTGGTTTGG
TTGTGTCTGGTGATACAGACCTGCCATTGGTGACTTGACTTGATACAGGGGTTTCAATCA
ATCCTTGTGATGTTGGTTCTAACCTCTCAGATGATGCAACAAACTTCTGTATACCAAGGA
CTGAAGGGGCTGAATTGACAGTTTCTTCTTCTTGGTCATCTTCATCAGCTGAACCTTCAT
AATAAGACATCATATCTAATGCACCAATACCAGAAGCTTCCTTGGGCTTTTCATTTGCTG
GCTTGTAACCAAGGCCATAGCTTTCTCTCTTCTGTGGTGTGTTCTCTAACTGAAGTACAG
TACGTCGTCTTCCAAAGCCACGTCGACTCATCTTGATTCAACAAATACATCAACACACTG
CTGTAACACCATAAAACAGTAGCTTCTGATCCTCTGTTGGCCCCGAATGTAATCAAAAAC
AAGAAATTATTTTGACAACTAATAACTCTCAACCATGTTGTAAATCTCTGACACCCATTT
CCCCCAGCGTACGCTGCGTGAACTCTG
>gnl|Apo_MPI_JGI_Genos_N|51026 cDNA; Alvinella pompejana; LEN=5126
CTGTTCCTTCGTAATGTCGCCAGAGATGGATGAAATAATTGTCTATTATGTTAGAATGAG
ATACACTTAAGTTGAGAATATGTCCGACGCACAGTTGATCGAGAGTCTGAGGGCGGAAAT
CGTCCGACTTCAGAGCGATCTGGAGGAGGCCACGAACCAGAACGCTCAGGCGGCCGAGTA
CGGACTGGCCGTTCTAGAAGAAAACAACAAACTCAAAGAAAAACTGGAAGAGACTGAATC
ACAGTATGATATGGTCAAACACGAACTGGAGTGTGCTAAGGAGATGTTAAGCAAGGTGCA
GCATACGCACAAGAAAGCTAGTGAAGTTGGAATCCATCAAGAAGAACGTCTACTATTTGA
GAGTGCTTCTAGGGAAGCTGAACTTCTTGAAACAATCAATGAACTGGAGACAGAATTGAA
AACATACAAACAAGAACTAGAAAGGGTGCAGAATGAAAATGAGCAGATGTCAGCACTGAT
AGCTGATCTGAACCAGCAAGTTGAACAGCTTGAATCACAACGAAAACAAATGAAAAAGGA
AATCAAGGAGTTAAAATACAGAGAATCTAGGAACCTTGCTGACTATTCAGAACTTGAAGA
AGAAAACATCTCCCTGCAGAAAGCAATACTGCAGCTGAAGCAAGCCCAGGTTGACTATGA
GGGCATGAAATTAGAAAATGCCCGTCTGAAAGAGGAGACTGAGGAATTGACACAAGAGCT
GGAGGCACTGGCCAAACTAAAGAACATCATAGAGAAGAATCTGGATGAGGCTCTCACTTC
TCTTGAGCATGAACGTGAGCAAAAACATGCTTACAAAAAGGAGCTTGATCAAAGAATAAA
TACAGAGTCGATGTTCACACTTCAGACGCTGGCCAGTTTGGGACTGGGTGACCTGCAGTT
AAATCAGAATGATGTCAACAACAGAGATGAGACAGATAGTCAAAACAACCCAGCTTTCCA
GCACATTGAGGCTGACATATCAAAGCAGTCTTCTCCTAGTCCATCATCAGGCAGTACCCA
AGACCTTGTTGGGGATCTTTTCTCCGAAGTGCACCTATCTGAAGTGCGTAAACTGGAGCA
AATGCTGGAAAAGGCAGAGACTGAGAAGTCTGCCCTGCAGAAGGCTCTCCAAGAATCTCA
AAATGAGCTGGAGGCAGCCAAGAAGGAGATTACTTCACAGAAGGAGCGCATGTCAGAGAT
GAAGGGACATTTGTCTGCCATGGCTGCTATAACCTCAGGCCCTGAACCAGATGATGTGGA
GGTTGCCACAAGTGATGAAGATTTTGATGACACACATCCAGAGCTAGCAGCAATGAAGAA
GAGCATGCATCAACAAGAAATGCGATACTCAGCTGCTCTGAACCAGATCTGTGACCTTCA
GGAACAGGTGAAGATACTGCAGGAGAAGTTGGCAGAAACACAAGACAAAGAAAGTGAAGC
TCAGCTTCGTGAGGAGGTCACGAAGCTGCGCAACAAGGTGATGGAGTATGAGGAGACCAT
GAAGACTTTGGAGGAAGATCTGAAGACCATGTCACAAATTGCTGGTGAAAGTCAAGGAAG
TCTGAACACCACACAGGATGAGCTTATTAAAGTGACAGAGGACCTCGCACAACTGTACCA
CCTCATCTGTGAGCTTAATGGAGAAACACCAAATAGGGTCATGTTAGAGCATGTTCAGGG
CAGAAGAATCCGAAGGAGGGACAGTCCAAAGGATAGTGATGAAAGCAACACTTCTGACAG
GGAGAAGTCGCCTGAAAAAGAGTTAAGGAGTGAAAAAGAATCTCGTGGTGATCCAATTAC
CTGCTACAAACTTGTCGAAACAATCAATGACCAGGTGAAATACCTGAAGAGAGCTGTGGA
CAGAACAATAGAGATGTGTCGCCAGCGACAACAGATGACATCAACCTCCAGTGATGAGGT
CAGTGAACTGCAGGAGCAGGTTGTTAAGCTGAAGGCTATGTTGTCGACAAAGCGTGAACA
GATTGCCACACTGCGCAGTGTGTTGAAGGCTAACAAGTCTACGGCTGAGGTTGCCCTTGC
CAATCTCAAAGCCAAATATGAAAATGAAAAGTCAATTGTCACGGACACAATGCAGAGGCT
GCGTAATGAGCTGAAAGCCCTGAAAGAAGATGCAGCCATGTTTGCATCTTTGCGTGCCAT
GTTTGCACAGAGATGTGACGAGTATGTCACACAACTGGATGAACTCCAGCGTCAGCTTGG
GGCTGCTGAAGAGGAGAAGAAGACATTGAATTCTCTTCTACGCATGGCCATCCAGCAAAA
ACTAGCCTTGACTCAGAAGCTGGAGGACATGGAGTTTGACAGGGAAAGGCGCAACATGAG
AAACCGAAGCCAACACAAACAGAAAACTACACCAAAATCAGGCTACAACCCACAACACGG
CCATCAAGATGATCATGGCAGACACCCACCACGACACAATAACCGTAGAGATTACTGATC
ATTATCTATTCTGTATCTTTGATCTGATTTCATTGTTATACTGTTCAGTTATAAAGGTAT
CTGTTATCTCAGATGATGCACACAAACACTTGTAAGCACTCCACACACCCATCCAAATCT
CAGTAATCTCTAAAGAAAAAAATTAAAAAAAACGAAATTATAGAAGTAAAACATGTCTTC
TTCATCATGGATGTTTTTATTTTAGGCAGTAGGTTAGATAGTACAGAGTTTTGTAAATTA
CTCAACACTGAGAAAATTTCAATATATATTTCTTGTACGTATTTCTACACTAGAGAGAAT
TGTACAAAACTACCATGAATGGTATGTCTGCTGACCTGAATGGCTGGCCGACATGCCAAA
TGAAGATGATTCACTTCAAACTGCTTATTTATTATTTCCACATCCTTGATGCTTAGTTGT
ATTCCTGCTTGTATATTTGCTTTTGTGTTATTATTTTTCATGACTCCAGTTGGAGATGGT
GCTGTTGAAATGCAGGCTGCTAGCAGTCAGTTATTATTTGAAACAACCGTGTGTGTGCAA
TATTTTGCTTCCTTATTTATATTATGCATTCAGGAGAGCCTTCTGGTACAGGGGCTGGCA
GGATGAGGGGTGGGGGTGATATGGTTAACAGTGTACAACAACACACATGTTACTGTTGCT
GATGTAACATTCATGGCCACAGTTCAGTGTTACTGTTTTAGTGTGTACTGTATTATATAC
ATGTGTTATTAACAATGTTTGTGATTTTATTGTCATACATACCATTGTTACATAATTTCT
AATTATAACACATGTCTGATTATCTATACTCTAAACTTGTCAATTCTTTCAGTCATATTA
ATCTGTGTAAAGATGAACAAAATATTGATGTTTTAAATCACATTAAACCATTTTAATGCT
AAAGCAAAAGGATTATGATGCACTTTTAATCTCTGGCTACTTTATTAAAATCTTGACATG
TTTATAACTTTAATGTATACAAGTTACATATATCATGGCAACTGATTTGGAAAACAAAAT
CTAACATTGTTTGGGAGTAATATATGTTAAGTACTCACTGTTATTTTCCACAATGTGCAT
AAATATTTTACTCTGTGTGTGTGTGTGTGTGAAAATCTGTTAATCATATCAGTAACTGAC
AAAACCATGGAAGATGTTTTATGACTGTGCATTAGGATAAAGCACTGTTAGTGTACCTTT
GATATAACAACTAGAATGAATAAACATTGTATGCCTCTTGTGTTTTATATTTAGTGAGGA
AACAAGTAGATCGGTTGTTAGTGATATTTATTTCCCATTGCTGAGATGATTAGAGAGAGT
GAGTATTAATTTGAAGTTGGTTAATTCAAAGTAATTTTATGAATCCCTTAATGAAATTGC
ATTGTGTTCGAAGGCAGTGTATACCTTCAAATTAATAAACTTGTAGTGTATTTGTAATGC
TTAAGAAGAATGCTAATTGTTTGCTACAGGAGTTCTGTTGACAGTTGTTACTGTTCAGCT
TCTAACTTTGAAGATGCTGACCCTAGAGTCAAACTTGTTTCTGTGAATCAGTGGCACCAA
ACACAAGTTACTTCCTTTACAGTGGCCATCAGTATAACAAAAGTGGTATCCAAGGCAATT
CATTAAAGTTCTATTGAATCGACTGCCCTAAACTATCTGGTTGTATGGTAAGATCCAATG
TAATCCATGTGTGCTACTTCAACATCTGTAATTCCATGTAATAACCCAAAAACACATCTG
ATGTAGCATTTATCTTGTTAATCTAGTGACAGAGTTACTGACTCTAACAGCTTTGTGAAA
AGTTTTACTAACGAGGAAAGCTTAAATAGCTGGCATTGTATGCCCTGCCTATATTAACGA
ATGGGCAAATACAGTTAGTCAAAAGAAGCCCTGATGATGTTCATGAGAAATCAAATGAGA
ATCATGCCAAATGGATTACCATGAGATCAATTAGAAAGTTGCATCAACTTCTGCTTTGAT
CATGGATTCTGTACGTTAATTATTTAATTATGTGTGACCAACACGTTATTCAGGGCTGAC
AAGTTTCATTTGTTAAACTCATTTTGCGCTGCTAATTGGACGTACAGAGTGACGTAAGTC
AAATTTTTGCATAATGAGCTGGAAATATTACAGTAAAAACAACATTGCTATCCTTCAAAC
ACTGACTTGATATTGGATACTAGTAGAAGTCGATAACTACTTGCAGGATTATATGTATGA
TAAGAACACAGCTCAGAAGATATGATTACTGGGATTATCGAGAGACGTAACTCTGTTTAA
GAAAACAGATAAAGTGCAAATAGTTGTGTATAATAGTATTCATAAAGGGCGAAGACTATT
TTAAACCGTATTGTGAGTTGTTTTCGGCGTTGTAGTATATTTTGTCTTTGCTCCGACTAT
TAAGAGGGCAACTATGTTCAATATAAATCTTCTTTGTTCTAGATATTAAACCTGATTTCT
GTCGTATCTAAGTCTACAACGAGACCACCTTAAATGCGGCTGAATGAAACATAGCAATAG
TTGATCTAGTATTTAAACACTTAGCCGTGATATTGAATGAATGAAGAGAATGTTCTTTGT
GTCTTACGTGCCAAAAAGCAAAACGTACGTCACAACTGAATAAACTGGTTTGCCATTAGA
CATTTCAGAACATACAACCAAAAAAA
>gnl|Apo_MPI_JGI_Genos_N|51027 cDNA; Alvinella pompejana; LEN=2297
TGCGTGCGTTGGGACTAACAAAGGCAGTGACACGTCCTGAATCTTGGGATGCTTCCCGCC
AGATGGCGGGCAAATCCGCTGATCCCGAGCTGGTGGCCAAGGCCGAAAAAGAAGCTGACG
AGCTTGTCCGTGTGTTGGAAGCCGAAGGCGTCACGGTGAAGAGACCAGAGCAGTTCGCCT
GGGATAAAATGGGGACCTTCCGTACTCCATTTTTTGAGGAAGGGGGTTACAAGAACACCT
GTCCACGTGATGGTATCCTGGTCATCGGTGATGAAATCATTGAGGCTGCCATGGGAATGC
GGGCGCGACTGTTTGAATTCCATCCTTATCGGAAGATACTGCTTGAGTACTTCCGGCAAG
GTGCCACCTGGACTGCAGCCCCAAGACCAACAATGCACGATGACTTGTATAGAAAGGACT
TCCCTCTTGATGACTTTGATAAGCAGATGGAGTTGCTTAAAGAGGGCAAGTTCGTTTTAA
CTGAAGCTGAAGTAGTCTTTGATGCTGCAGATGCCATTCGCTTTGGCAGAGATATCTTCG
TTACTATAACTCACACAACAAATCATGGTGGAGTTGAGTGGTTACGTCGCCATCTTGGCC
CCAAAGGTTATCGGGTCCATTCTCTGTTGTTTTATGGGACACAGAACTGTCATGCTGATG
CCACGTTTATGCCACTGAGACCTGGTCTCATGGTTGTGGCGGGTGAACGTCCATGTCTTA
AGATCGATGATGTGCCTGTTGGATGGGAATACTTTGAGAAGCGAGGATGGGAAGTGTTGA
GGGTACCACTGCCGAAATACGTACAGACCATGAAGGACGTGTCGCGTTGGTTGCACATCA
ACATGCTGAGTCTGGACGAGGAGCGGGTCATCTGCCAGAAGGACGAGCCGGTGCTGCGCG
ACATGTTGGTCAAGCGAGGCGTCAAGCCCATCGAGCTGGACATGAGCCACTGCTTCTACC
TGGGCGGCGCCTTCCACTGCTGGACCGTAGACATCAGACGCCGTGGCAAGCTCCAGGACT
ACGGCCTCAACTAGTCGACGCCGGCCTCCGTCTGCCCTGTCCCGTCTGTCCGAGCGGTCT
ACTGACCCCGGTCAGACGTCGGAGCATGTAGAATGTTTGCGCTTGTTTCTTATCTCCTAC
CGCCGCCCTTTCCGTCCGACGACGAAGACTTCGTTTTTGACCAGATTCACCCGTTGAAGC
CTCCCGAACCGAAAACTCGCCGCTGTTTCACTTTCCTCCACTCGTGTTTGGCAAGTTAGT
TGCGTTATTAAGCCGTACGTGGTTGTTTATTGTAGAGACAAACAGGTGTTTACGCGTAGC
TTTAGTGCGATTTATGATTAATTCCCGCGTTCCACCTGCCGGGGAACATGACCTTTTTCA
TCTCAAACGTGTCTAGATTATTGTTAGATACGTCCACACCCTGAACGCGGTGTTTTCCTG
CGACCAACCGAACAAAGCGAATGAGACGGAGCACCAGCTTGGAGCGAGCTGGTGCGCATT
CTGTTGATCTATCGATCCAATCGCCACTTCCACGATTCCATCTTCGTCTGTTCAGCTTCT
GAGCACTGAAACAAGCAGCGGACGATCCAGTCACTATCCCGGTTTTACGTTCACGTTCCG
TGATCAAATAGAATTTTATCAGTGGCCACGTAACAGTTTTTGTTGGCGTCGCATATAGAA
CAATTAAATGTAACATTGATATAGACTTGGTACTGGTATTTTTTTTACCATGTAGTTACC
GTGTCCAGTCTTGCACTCTTCTTCACTTTCTTTACAGATATATATATATATTTATCTGCA
GCACGTATGTTTAAGATTATTACCACTTGTTTTTCAACAGTAGCAACTTCGTTCAAAATA
ATTCGTTCAAATGGGATTGCTATCGTGTTTTTGAGTGTAGTCCATACAAGTAAGCTTTTG
ATGTGGCTTGTTAATTTAAGGTTAAAATACTTGCCTATAGGCAAAACGGCCAGGTTGAAA
CTCACAGAATGTGTATCACATTCTGTGCGGTCAGTTGTTTTGATGTGTGTTTGTATAACT
GCTATTTTTCAAGTGGTTTAATAGCAATGTAGGCGCTGTGTCGTCTGTAAGCCTTCTGCA
GACGCACTGATATGTTAACTTGTTACCGCCTGTACGAATTTCAACATGTAGAAGTCGACT
TGTATTCCGACAACGTTTTGTGCTACTTAAGAAAATAGGTAAATAAAACTGGTTATCCAT
CAAGACGTTGTGTTCTTAAAGCATTTTTCTTGTTTAAAACTTTCTAGCTTATCTTACGAA
GGTCAAATGATTATCTT
>gnl|Apo_MPI_JGI_Genos_N|51028 cDNA; Alvinella pompejana; LEN=669
CAGTCTTGAAGTACAGACCTCCCGCAACTTTGCATTCGTTTTACAAGTCTATTGCGTAGT
GTGTCTCATTGAAGAATGGGTGAAGGCGTGGGTGTGTGACTGTCGACGTTATAATTTTCA
TTGCGATTGTGGATTTGATGTGTGCGTGTCAGTGTAAAGATGTCAAGATATGTGTTTGTT
GGTAATTTATACTACCTGTAAGATGATTTCCCTGGAATTGCCCATTTATTACATTGTGTT
ATTGATGCATTTCTTACTCTTCTTTGTTATTTATATTACAATATTTGTACTTTTAAATAT
CAAATGACCGGAGTCCTTTTCTGCCTATAATACGTATTCCATATTCCTAATCTGATAAGC
CGTGCTTTAACACAAATTGTTCAGTATATGATATTGTCATGTTTGTGCGTGAAAAAGATT
TCTTCAAAATATCTGGTTGAAGAACTTTGTTTATTGATATTTGTGGATTCTTGACTTGTC
TTTCCAGGGATCAAGTTTCGCATCACGTTTCGTCCGTTGAACACACGTTGATGGTATAAA
ACAAGTATTCTGATTCAAGAGGTCCGATTCAGCATATTCATGAAATAACAATTTGCGTGA
TGTTATTGCAATAGGCCATATCGTTTGATGATGATGATGNNNNNNNNNNNNNNNNNNNNN
NNNNTGGTG
>gnl|Apo_MPI_JGI_Genos_N|51029 cDNA; Alvinella pompejana; LEN=1206
TATTAATTTAAGCACGACTCAATCATGTGTTATACTTCCCCTGCTTTCATTTCGTTAAGT
TGACCTAACATTTCGCACATACATGGGAACGTGCGTGTCCGTGTGTGACACAATGAAAGA
GTGATAACACTCTCTCTGCGCTGGTAGTATTTTTTCAGAGACGATTGAAGTAGTTCTTAG
ATGAATATTATATAAGATCAGCTTTTTATTTACCGAATGGGGTCAATTTTGAAAACCAAC
GCGATACCACAAGACACCATCCAAAGTTGGATCTCTGATGCGGGAGCCTGGTTCTGTCTG
TGCAGGTCCTGGGTGCCCTGACCTGTTTGGAAGAGTTAGAATGTTCAGAGACGAAGAATG
GTTTGGAATAGGTTACCGATGGCCAGTAAGTCTCTGTGTTGGTGCTTATCTCTCTCTATC
TCTCTGAAGGACGGCCTTTATGCCAGACATTCCTTCATTTGCCGAGTGAAAGCGGAAGCG
TTCACCTAGAGGTGATATTAACTTCCAGACATTTGTTTCCATTTGAGCTTCAACCCTGTA
GTGTTGTTTATCCGTCACGATGCTTGTTGGCGTGTCTGGTTTCGTCGGTTGGAGGAAAGG
CCTTGGGTTGCTGCTGGTAAATGGTGGTCAGTGGGCCAGCAGCGGCCTACCGTCATCTCC
AGAGACATGACGTCGGTGTGAGCCAATCGTTCGGCTGCGTGATGCGTGCTCCCGTTAAAA
CAGGGCAAGGCTTGCTACACTCGTCACTATGCTAGTTATGCTACCCTTCGTCTATAAACA
AAATGCCATGTAAGAGCCTCGTTCCATCAACATAATATAAAATAAAGACAATTTCGCTGT
AACCGGGTTTATTATAGCCGAAGTGCGCTGTGTGTGTATTGAAAGAATATAGTAAACAAT
TGAAGTTGGACCACAAGACCCGCAAGTTATTTGTGACTTCCAAACAAGGTCGGCACAGAG
TTTGGAAGTGCAGAAAGGCTTGAACAACAATTGTTTAGCCAGTGCCCTGAACTGGCCATC
GAATGCAAAGCAAAAGAGCATTGACACCAATTTGAAAAGCCTTTTGCTAACTTGTTGTTG
CTTTAAATACAACAGTTTTGTATCAAACAGCTAGCATCAGCTCTTAAGTGAGCACGTTTT
GTATGACATTTGACCTTACCCAGGTGTCACTCTGAGCAAAGCTTTAGTCACTGCTAACGG
TGACAT
>gnl|Apo_MPI_JGI_Genos_N|51030 cDNA; Alvinella pompejana; LEN=3398
ATTGTGGGTAAATTCGAGTGCCGAGTGAAATTAGAGACACTTACGATAGCAGCATGGGAG
ATAGTGACGATGAATTCGGTCGTCGCCGGAGAGACAAGTTTCGTCGTGAGAGAGATGATT
TTGAAAGTCGTCGTGATGATCGTGGGAGAGAGCGAGGCCAATGGGAAGACAGAGGTAGAT
TGAACTGGGACAAGCGTGACAGACGAGATTATAGGGACTTTGACAGGAGGCGAGAACGTT
ACAGTCCCAATGGCCGTGACGACATCAGTCCTCCAGTGAAACGTTTCAGAAGTGGGGACT
GGGATAACCGACCAGGTAATTACAGCCACTTTGATTCAGGATTTGGATCTGGAGCTCATC
ACCATGGTAACTGGGGTGGTAATCAAGGAGATATGGGTCCACCTGGACAAAATAACTATG
GAAACCAGAATAGAGGCCAAGAACCAGATTATCCAACACAGCCACCAATGATGTCATTCA
AACAGTTCCTGTCCACTCAGGATGACAACATCACAGATGAAGAGGCAATCAGGAAATATA
ATGAGTACAAGATCGACTTCAAAAAACAGCAAATAAATGAGTTCTTTCTAGCCCACAAAG
ACGAGGAATGGTGAGAACCAATGAGCAAAGATTATTGTGTGTTTCTGACAAACAGAAGAG
AAACAAGTAGTGCTGTTTTTAATTTGATATATATATATATACAGAACTGAAATTTCTTCT
TATAAGAACATGATCATTTAGTAATTTTAGCTAATGATGTCTGTAACCAATTGCTAGTTT
ATTTCTATGTGTTAACAGCAGGCTTTGTTTCAGCTCATGGCCCAAGTCATCGAGGCTTAC
ATGTTTTTGTGTGTTGTTTTTATGATGTGAAAAAAGTTATCAGGGACAACAGTGGATGAT
ACAAAGATTTGTAATAGAAATGGCCTTTATACTGAGCCAACAACTATACACAACAAGAGA
AGGACTTCGTTTTTAGTATATGTATATAAAGATGTCTGTCAAAAAAGGAGATTGGCATAG
AAATGTCAGCTGTGTTATTCACACATAAAATGATTTTGTTGCTTGGAAGAATTGGACAAT
CAGTTATACGTGAATGATATGAAATATTGCTTCTATGCGGACACTGCAATGGATGAATAT
AGAATCAACACAGATTTCAGGAGTGAACGAAAACAAGGAATCATTATATGTCTGTATCGT
AGCATGAAAACAACTTGTGTAGTGTTCAAAAAGCAACACAGGTATCTGCCTGTGCAGTTA
TGTGTTTACCCTAGAAACAAAACTCAGGAATTTTGAATTTCCTGTTTCGATTTGTAGACA
TGGACTTGTTTGGGCCAGTTAATCTTCTGGTCCACACAAAGGGTAAGCCTTTAAATGGTT
CTAAGATCAAATATCTAATTAAGATTATTACTTATTAAGCAATAAAAATATTTTGGAGTA
TCCCTTGCCAAAACATAAATTTGGAAATACCACTGTCTTTGTGTTACTTTAAAATCATTT
CTTGTAATTTATGGGAGGGAATGAGTCCACATGCTATGTGTGTATACATATTTATATATG
GGATTTAGGTACTTCTTCCAACAGTTCTTTCAATAGTTATGTTTTGGGTGGGTCACATAT
ACATAAAAACAAAAAATTCTTACAGAAATAAGGGTAGAAAGGTGAATATATTACCCATAA
ATACATTTTGATTAATTATTATTTAGATTTTTGTGTTGTGACATGATAAACTGTGGGAAT
TTTTTGTTGTTGATAGCACCAAATCTGTTTTGTCCATGTCATGTGTGTTACTACTGACAT
TGGTTACCCATTATGTCTGTAGGTTCAAGACCAAATATTCACCAGAAGAGTTTGACAAGC
ATCAGGAGGAGAGCCGACAAGCACTGAAACAACGTTGTCTTGTTTTCTGTAAACTTCTTG
ACCTTGGTCGAGTAGAAAATGTCTCAGTAGATGCTGATAGAAGTGAAGACATTATTAAAC
TATTGGATGCAGCTGTAATACTTATGGAAGGTGGTAGTGAGTTTGACCTGAAGATCTTGG
ACATGGAACAAACAGTTAATGAGCAGGCCAACTCTAAACCAGCATCAGACAATAACAAAA
AAGCTGAAGAGCAGAAAGAGACTAAGGAAGAAGGTGAGGAGAAAGATGGGGGACTAGAAG
AAGGTGAAGATGGTGAAAAAAAGAATGAGACTGGTGGGGAGGATGGAAAGCAAGATGAGA
AGAAAGAGGCAGACACTGAAAACAAAGACAGTCCTAAGAAGAAAAAGAAGAAGCGAGATT
ATGACTATGAGTCAGGTTCCGAGTCAGAAAGTGGGTCATCCTCTGAGTCAGAGGCAGAAA
CAACACAAGCTGCTGATGAAGCCATGACAACAAATATGGAGACTGGAGATGACAAACTGC
CAGAAGCAGGTGAACAGAAAGCTGCTGGTGACAGCTCATATAACAAAGAAGAAGAAATGA
AGAAGGCTGAAGAGAAAGACCAAGATACACGGGAAGAAGGAGAGCACAAGGACCAGCCCA
AACCACAGGCTTATCACAAGACACATTCTATCTTCCTCAGAAATCTGGCACCGACCATTA
CAAAACAAGAAGTTGAGGCAATGTGTAAAAGGTATCCTGGTTTCCTCCGTGTGGCTTTGC
AAGACCCACAGCCTGAGAGGCGGTTCTTCAGGCGTGGCTGGGTAACATTTGACAGGACTG
TAAACATCAAGGACATTTGTTGGAATCTCAACAATATACGGTTACGTGATTGTGAGATGG
GAGCCATTGTGAACCGAGAGCTGAAGCAGAGAGTTCGTCCAGTCAATGGTATAACAGCTC
ATAAAACAATAACAAAGCAGGACATCAAACATGCAGCTAAGATTGTTCAGAACTTTGACA
GTAGGTGGCGCATATGGGAAGAGGATGATGAGAAGAAAGATGTAGAGAAGGAGCCACCTT
TGGTAATGGGTCTTGTCTCTAGTAACCCAGTGTTAAAAAATATCACAGATTATCTTGTTG
ATGAAGGCAGCTATGAGGAAGAAGCTTACTTTGGTGAATGTATTGATGATAAGCCAAAAG
ATAACAACACAGATATTACCATAGAGAGGGATGATGAACTCTGCAAGGTGTTAGACAGAA
TGATTCTCTACCTGCGTATCGTCCACTCATTTGACTACTACAGCTGTGTGGAGTATCCTA
AGGAGGATGAGATGCCACACAGATGTGGCATCATACATGCAAGAGGCAGCCCCCCAACTA
ACAACGTCACACAACAGGAATTAAATGAATGGAATCAACAGTTTGAATCTCGTATTAGTA
GCTTCTTGAATTATAAATGGCAGCTGGACAATGATGAGGCCGTTAGACTGGGAAAGAAGG
ATCCAGATGTTGAAGTGGAGAAGTTTGTCAAAGCTAAC
>gnl|Apo_MPI_JGI_Genos_N|51031 cDNA; Alvinella pompejana; LEN=1290
GAATTTCTTTTTTTTTTTTCCTAATTATGCCCGAAACGGGTATTGTTTATTACGCAGCTA
TTTCATATAAAACATGAATGCATATAAACAAAGTGATGACAGCTAGTGAAATGTTGTGTA
CATTAACCGCTTTCGGACAAACGTACACAAACGAAGGAATGATCGGTGTAATGTTGTAAC
AATGCTGCTAAATAATCCAGATTTGTTGTGAGATTTGCTTACAGATCGCTACTTCGACTC
GATAAATGCAGTAATCTATATAAAAAAGTACAGATTATTCTACTGAAAGCTAAATAAATA
GTAGGTTTTCTCTCTGACAATTCGCTGAGCTGCAGACACAAATGTTAGTTTCGTTTTCTT
TTGTGCATCTCTGTAGCAGTCCCGACGTCCACAGCACACGGATTCCGTCAGAGTCCATTC
ATCCCGCCAGAGTCCATTCATCCCGCCAGAGTCCATCCGTTCCGTCAGAGTCCATCCATC
CCGCCAGAGTCCATCCGTTCCGTCAGAGTCCATTCATCCCGTCAGAGTCCATCCATCCCG
TCAGGCGGGGACGACCGTTGTCCTGTCTCTGTTCCTGGCCGTCAGCTTCAGACGTGATTG
GGCGCAATATGGATGTACAGATCGATCGATGTTTTCTTCAACCAGTGGATACCTCGATAC
AACGAACGTAAGCAAACTCTCAAAGTCACTGAACTTGGTTAGATTGATTTCAAAATGTTC
TGGCTTCACTGGTTCTTTTGCCTTGTGAATGCCTAATATAGAGCCCTGTCTTATCGTTGA
TGCAATGGGTCCAGTAACAGCAGCAAGTGCTGACATCTGCTGGCCGCTGCCTGCACCAAC
AGATGGTTTACCAGCGATGGCCTTCTCTGTCTCGGTGGATGTCGCTGTCTGGCTTGCTGT
GATGCTGATGAGGTTGGTAGCGGTCTTAGTGTCCTTGGAGAAGGCTAGGTCACCAGCCAT
TGTCTTCTTGGCATCAAACTCGTCAATCTTCAGGAGCACCGTCTGGTTGCCTATTTTAGT
AGACAAATACAGGGGCCTGTTCTTTGCCTCCAGCTGTCCCTTGTCATTCCTGATGACCTC
TATCTGCTTCTGTGGCAGTGACATCAGGCTGCCAGTGGAAGCCGACTTCAGCAAGGACTG
GCCAGTCATAGAAGACTTCGGTGTTTCAGCAAGGCTCGCCTTCTTTGTAGCGGTGCTTCT
CACCGATGTTGCACCTCCTCCCATGCCACTCACCGCAGCTGGCGCTTGCAGTGGCATGGT
CAACAATGGCACATTCAACGCCGAAGACTT
>gnl|Apo_MPI_JGI_Genos_N|51032 cDNA; Alvinella pompejana; LEN=1465
NNNNNNNNNNGGTTTAGCCTCGTCTAACCTGCGGTGATGAAGTGTTAGCTATATTTCGTG
TATTTCGTGCCATATGTTAAATTAGTACATTTCATTATTGTCACAGCGAGGAAGAAAGAG
GTTTCGACTTTGAATAGTTAATTTATACGGCGTTTAGGCCAGTAAAAGGAGTCGAACCAT
GCCACGAGGAAAAGGAAAACGCGGTGTCCACAAGGGAAAGGGACGACATTTCACAAACGA
AGAAGAACTTGCCGCTCAAATTGAAAAGGAACAGAAACAAAAAGAATGGAGGCGAAGACG
TGGTATACCCAGTGATGATTCTGATGAAGAGGAAGAGGAAAGCAAAGGAAATGATACCAT
CAAAGAGGAAGGAGTTGATGATGATGGCATAAAATTTGATGATGAATCAGAATCAGAATC
CACAGATGAAGAAGCTAAAGCTAAAGGAGTTAGTCACTTGATTGAGACAGCAAATCCCAA
TCGAGCCCCTGTGAAACAAGCAAAAAAGGTTAATGCTTTAGAGGCAGGTGCCAAAGTTCA
ATTATCTAGAAAAGAAAGAGAGGAACTGCAGAAGCAGCAGGCCAAGGCATACTACCAGAA
GCTGCACATGGAAGGGAAGACAGAAGAAGCACGGGCAGATCTAGCTCGTCTGGCTATCAT
CAGAAAGCAAAGGGAAGAGGCTCAGAAAAGAAGGGAACAAGAAAAACGAGAGAAAGAGGC
AGCAGCTAAGGCAGCAGCGGAAAAGCTGAAAGAAAAGAAAGCAGCAGCAGCAAAGCACTG
ATAATGAACAGGATTATTGGCCTTCTGCCCCTGTATATATGTCATTTCCATTCTACATGA
AAAATGTGTTGAATAAAGAGCATAGGTGTCTGTCAGCTCGATGCTGCTGGTGGCTTGTCT
TTGTGCCGTTGAGTTAAGAGCCTGCAAAGTGTGCCATTCCTTGCACATGGAATGTGAAGA
GCAAGCAAGATGTTTTGTGGCAAGCTTCGTCTACTATTCAAGGAGCAAAGTCCACTTACC
TCATGCATGATGCACATGCAGCAGTACACTGCTTTATTGGGTTTTTTACCTCATGAGTTG
CTTAGGTTAAACTTGTAAACCGGAGATGATAGGTGACAGAATCTGGCCAACTGTTGTTTA
TTAAAGCAAATTTCTTTTTGATAGCATGATGAAAGTAACACACTGTTAATAGAGAGACTA
AGATTTGATTTAGCGTATGATACACAAGTTGTTAGAGTGCAAATACATTGTTACCAAACT
GCTAAATTAGTATGAGGGGAATTTTTAATGTTGTTCTGATTTTGTGTTTGCAGAACAATG
GCCGATGTGCAAAAGCCAGGGAATTACTCTTTTCAATTCATGTGCTGAGGTTGTTGAATT
ACATCGTTTGTTCTGTGAAAACTGTAATTATACTGCCGCAGTCTTCTGAAAGAATGAAGT
AAACGTTTAATTACAACTAAAAAAA
>gnl|Apo_MPI_JGI_Genos_N|51033 cDNA; Alvinella pompejana; LEN=1771
CATTACTGTTTACACCGAGCGTATTCCTGTGTCAGATGGCAGGAGTTGTCAAAGGCCAAG
CTGTCCAGGATCTCAGTACTCCATGCTTTCTTCTGGACGTAAACAAACTGGAACACAATG
CTAAGACAATGATCCAGAGATGCCAGGATCTTGGCATACGGCTTAGACCTCACATGAAAA
CAGCTAAGACAATTGAAGCTGGTTTACTTATGACTGGAGGAAGTAGGAGACGTGTTTGTG
TATCAACCTTAGCAGAGGCTGAGTTTTTTGCTGAGGCTGGCTTTGATGACATTATTTATG
CCATGCTTATATGTGAGGACAGAATGACCAGACTGAAAGGTTTAGCTGAGAGATTGGACT
CTTTCCATGTGTTAGTTGACAACCAAGCACATATTGAGTTGTTAGGTAGTAATCCATTGT
CAGGTAACAAGTCATGGTCAGTGTATCTGGCAGTGGACACTGGAAGTGCTCGTGAAGGTA
TCCAGTGGAATGATGCCAACATCATTGACCTGGTAACAATGATCACATCTGGCAGCCAGA
TGACATTTGCAGGCCTGTACACACACGAGGGCAATGCCAGCTATAGTGTGATGGGATTCC
AACAGGTGGGCCAAGTATCGGATGCCACGGTAGAAAGGATACTCACCGTCAGTAAAAACT
TACAAGAAGCCGGCGTGGAGTGTGCCAACATAAGTGTCGGTGCTACGCCTACCGCCAGCT
TACCTGGACGAAAAATCCAGCAGATTACAGAAATACATCCGGGCAACTACATATTTTATG
ATGCCCAGCAGATGAACATTGGGTCGTGTTCGGAGTCGGACATTGCCTGCCTGGTGCTGA
CAAGGGTCATAGGTCACTATCCACATCGAAGTCAGCTGCTGGTTGACGCTGGCTGGTCGG
CTGTCAGTCTGGATGGCAAGCTGCCAAACGGATCCTATGGGATGTTCCGAGGACAGCCGA
ATCTCCGGCTGATAAAGATGCACCAGGAATATGGATTTGTGTCCTACGATCCAGATAAGC
ACACTGTTCAGGATTTTCCAATTGGGACAATGCTGTTTTTGTATCCATACCACTCCTGTG
CCACGGCGCTGCTTCACAAACAGCATTACGTACACAAGGACAACAAGATAATAGACATCT
GGACACCTTGTACACAGTGGTAGATGACGACGTGCCGAGAAAATGTCTTGTCTTCGATCT
GTCGGCATATAATGGTAAGGAATGACGTGAAGTCTACTGTAATCTACTCTGTCGGCCGTC
ACAGACAAACCGTGCTTTAACATTCTTCTATTAAGACCAGTCATTGAAGTCGTGGTCTTA
ATAGGAGAATAGTCTTAATGGAGAAGCATGAGAACAGCTAACTTGGAGTATAGCAGAATA
AATAGGCTCTTAATCGAAGAATGGTCACCGAAGGAAGTTCCACTGTATATAAATACACCT
ACGTTATGATCAGTTGTAGGACTAATCTTGGAACAATGGAGCGGCTCGGTAGTTATTTAC
TTGCATGTTAGAATTCCTGTGACCGTGGAATGTGATAGCCACCAGAGGGCGCTGTAGTCG
ATAATGGAGTGTATCAGGATCAACATATTGGTTTCTTTCGGTTTGTATTTAATTATTCTT
CAGATGGAATAAACGAGATTGAGAAGCGTACATACATAGATAGTTGTGTGATGTTATCAT
AATACTTAGGTTCCAATTGTATACCAGTGGAGTGTTTTACTTTGTGAAAATGGTGAAACA
CAAAAAAATAAACGAATATAAATTAAAAAAA
>gnl|Apo_MPI_JGI_Genos_N|51034 cDNA; Alvinella pompejana; LEN=1922
CTTTCAAGTAGACCACATAAAATATGTTTCCTAGCGGCAACAAAAGTCCAGGGCGTGGCA
TGTGCAATTTTTCATCTTCCGTGACGTCTATACAAGGTTGGGATCGTTTCATGCCAAATC
AGTCCATACTCTCAGATCTTAGAAGACATGATTTCTTGTTAAGATATCCCAATCACGTCA
TAATGACAAGTCTGGACATGGGATTTCTTGTTAAGATATCCCAATNNNNNNNNGATTTCT
TGTTAAGATATCCCAATCACGTCATGATGAGTAGTATAGACACGGGATTTCTTGTTATGA
TATCCGAATAAAATTATAATGACTAGTTAGATATCCCCATCAAGCCCTAATGACTAGTAT
AGACATGGGATTCGACTAGATTCCCCACGTTTGTTTATTGATATTAGCTATAATTTAGTT
TAGGTTTGCTTGAGGAGCTGCTATCAGAATGTGGCACAGATCGGCTGACACTGATACACT
GCCTTCGTGTTATTAATACCCGGACCTTAATCGAAATCTATGAAGTTCTGACAAGTGAGG
TCAAACCCTCGTCATGTGTTTATCTGCAAGCGAACAATAGACTGTTTACAAGACCTGTGT
ATATGCGCCCTATGAACAGACTAAATACACAATTATCAACATTTTTTAATTTGGAGATAA
GTATCTTATTTGACCAGACTTGGGCCTCCAGCAACACGATGTTTTTTTCTATTTGGTCCG
GCAGTTGGTGAGAGCTAGGTGTTACAAATATGTCAAATATTTGTCAACATGTCCAAACTC
ATTTCCCAAATGCCAGTCTGATGATACTAATATTTGGAACATCCTCTTATTAGATCAAAA
ATTACAAGAGTATTATTTGAGGTTGCTTGAAGCAGAATGAGTCGTTTCCTGGTGGATTTT
TGTGTGTGGATATGGTAAGATGTCTGACTCACTAGCTCTACAAACACGCATACTTGCAGG
GTACAGAGACCAGACAGTGAAGTGTGCGCGCGGGTACTTATCACAAGTTGGCACAGAAAC
AACTACAGCCTGACCATTCTGTACAAAGTATCTCATCAAATATATAACCATTAGTATTGA
TAACGGAAATATATGCATAAATCAAATTAACCAGTCATTTTCTGGTTAGAACGTTAGATG
CCTTTCATCACATCCTCGCTTTCATTGATGCTTTTCTGTAGGTGAATAATATAAATCTTC
GTAATTTTAATATCGGTATCTACTCTGCTAAGCAAGCATTTCTAACATGAAATGTCCAAG
AGGTGGTCAAGCTTATAAATGAATGTTAATCGCACTCTTGTACGTCCTTAAAACCACAAA
TAGATTATTGCAGCGTAGAGAATTGCAGGTGTTCATTTTGGTCGTAAAATCACGTCCATA
ACTCTGAGGCTTATGGCTGCTTGGTAAGGCTTTTGTGAATATCATGATAGTAGCATGGAA
GGTGACTTGAACACGGACATGTAGGCTTTACCGTTGGGGGCGGGTGGGAACGGAACAGTA
TACACTGACCTTTCTCCTCTCAGCACATTCGGAAGCGATCTGTGGGGTTTGCAACAACTT
GCTTTAAAAAGATACGATAAAACGCAGAAGGCACTGCAGTTACCGGTGATATAAGGCTAA
ATTGCTCTGACCAATCAAGATTAATATCCTTATGCATATGATCATTTTACAGATGACGTA
AGGCAATATGTTGCTGTTGCCAATTGCAGAAAATAAAAAATAGGAGATATGAAAGCGAAT
TTGGTTTATTGTTTGTTATTGTACGCATGCTGCATTATGTTGTTGTGTAAATTATTTCAG
ATATGATTTATGACATTAACAATCACACGCGCGCACGCGCGCCCCCGCGTACTCTGCGTT
GATCGAGGTATATTAACTTTACTTTTATCTAATTAAACACACACACACAGAGTCTTCACG
AG
>gnl|Apo_MPI_JGI_Genos_N|51035 cDNA; Alvinella pompejana; LEN=2126
TTTTTTTTGCCATTATCTACAAGCTTTATTATGTTTAGCAAGCAGCTAGAAGACCATGAC
AAGAAGCTAGTATCAGTACCTGAGTCATACACGGCAAATACTTTTCATGTGACCATTTGA
TTTCAGACAGTTGCAACTCTTGGCAAACACATTTAACAGTAACAGTTCGCAAGGAACCAG
GTATACTTGTCAATAATTAATACTGAATACATTCCTGACACATGACACACACACAAATCA
CTAAATGCGCTTTATATCACAAGCAAACTTAAGTCAGTAACTTGAAGAAGCTACCAAAAA
TACTGATTCTCAGCAAACAATTTGCAGAAGATCAACTGGACATTTTAATTAAAGAACAAA
AGCCTTGTGTTAAGATAAAACTAAGCTATTACATGGCTTACACAAATATTTCAAACAATC
AACATTAAAGTATCTAGTCATGAATTTAACATCACAGCATCTTAATAAAGTCTTAATAAA
TAGTAACAATAATTGTTTATCAGCTATTGCCTGTTTATCACAATATATACTTTAGTCATA
GTAGCCACCATAAAAAGTGAACACAAGTGTGCACTATACAATATGCAAGAGATAATTGTG
CAAATCACATGAAAAGCCACCAATGAAATGAACTCATAACAAAAATAGAAAACAGAGTGG
CAGAATAATACCAGCAGTGTATAGATGAAATGATGATTGCAATTAGATTCATCATAAGAA
TGATTACTATAACCATAAAAAAATTGAATAGTGCCTTCACCATACATTATTCACCAATAA
ATAAATACATTTGTCCTAAAAAATATCAGCATCATTTAAAATTTGCTTCATTTAAAGAAC
CTTGATTGATTTGGGAATATATAAATAGTTGTGGGTATTGCATGGATACATCACAGCAGC
TAGAACAGAGTTTTCCTTGGCAATGATTCTGAAGATAACCGAGGTATTTCCACTGCAAGT
CAGAAGCCAGATTTGGCCAGTTCTTGTTCCATCTGTGAATTCTATTTCATTCTGTGCAGT
TTATATGAAAGACAATAGTTCCACATAAAACTTGATTCCAAAGGCAAATAACAGCAGCAT
CAGTTGACAATTAATTATGGCAGGCAGCCTTCAAGATGATGTAAATGTATCCATTTCAGC
ATCATCTTCACAGCATTTGCACATTTTACATTTACAGCACAGAATACAGGGTGCAGCAAG
TAACAAGAATGGTGATGCAACCAGTAGGAGGATTCCGAAACCAGCAAATATACCAACCAC
CTGAGTTCTGTGCCAGATAAGAGAAGCCCTGGAATGACCTAACCTGTTCTTACATGGACC
TTTATCATAATGTTGTAACATGAAGTCATCATCTAATGAAGCAAGACAGTACCAACAGAA
GATGTGTTTACACTGCCTACACATCATTTGGGCACATCCATCATTCCTTTCTATGGGAAT
ATGACAGAGAGGACAACGTTTGATAGCAGCATCATTGTACACACTATTAAATGGAATGCC
TTCATCATCAAGATTTCCAGAATTTCTCATTGCCTCATCACAGTTCTGTTCTAAATGCCA
ACTGGCCTTACATACACAGCAAAACAGGAAGCCACATCTAGGACATGTGATAGGTGCTGG
CGGAGAAGGATTAGTCCCATTTGTACACACATCACACACTGTCTCACAGCCAACCTGAGG
GCAAAACACCTTAGTTGGGTCACTCTCTACTTCTCTGAGAAATTTCATTCTTTTATATCT
ATTGTATGTGCTCTGGTCAACGAGTGCTTCAATCTCTTCCTCTCCTATATGCCCATGATG
AGGACACTGTCCATCAGGACATGTAATCTTTAATACATCTCCATCAGATATCAGCACAGT
CAAATATTGTTCAACACACATTACACAAAATGAACATCCACAGCTCCAAAGCTTGTACAT
ATCAGCACGGTCATAGTCACTCAGACATAGTTTACAGTTCTCAGTGGCTCCCTCTACAGA
GAGATTTAAACTGTTAGTGCTGATTCTATACATAGGAATTGCCTCCATTTCACTTAGAAA
ATGTCTGCCAGCTCCAAGCTATTACTTGTTCTCATCATTAAGCATAATGACAGAGAGTGG
CACATGAATATCACTGACAAGACACC
>gnl|Apo_MPI_JGI_Genos_N|51036 cDNA; Alvinella pompejana; LEN=3186
GATTGTAAATTCGGAATCATGGCAGACACCAGCCCTGTAAAAGGTTTTATAGCCGGTGGG
TTTTGGAGGGTATGTGTTGTACTATCAGGACACCCCTTGGACACGATCAAGGTCCGGCTA
CAGACAATGCCAAAGCCAGTACCTGGCCAAGCTCCACTTTACAAAGGAACATTTGACTGC
ACAAAAAAAATTCTCTTGAAAGAGGGTTTCACTGGTTTCTACAAGGGTATGGCTGCACCA
CTTGTTGGTGTGGCACCGATATTTGCTGTCAGTTTCTTTGGATTCAACGTGGGAAAAGCG
ATACAGCAAAAGAAACCAGATGACCCACTTGGCTATGGGCAGCTCTTTGCTGCTGGTATG
GTGGCGGGGGTGTTCTTCATGGCACCAGGAGAACGTATCAAGTGTTTGTTACAAGTGCAG
CAGTCTGCAGCCACAGCCAAGTATGCTGGTCCAGTTGACTGTGCTAAGCAGCTGTACAGA
GAAGGTGGAATCAAGAGCATATACAGGGGCACCGGAGCGACATTACTCAGGGATGTACCT
GCAAGTGGAGTATACTTTATGAGTTATGAGTGGATGCAGGACATGATGATCCCTGAAGGT
GGAAGCCGTAAAGACCTTAGTCCACTGAGAACGCTGTTTGCTGGTGGAATGGCTGGTGTG
TTTAACTGGATTGTTGGACTGCCCCCAGATGTACTAAAGTCAAGGCTGCAGACAGCTCCT
CCAGGCAAATATCCAAAGGGTGTGCGTAGTGTATTTGTGGAGATGATGAGAGAAGAAGGT
ATTGGAGCTTTATACAAGGGGGCAACACCTGTTATGTTACGAGCCTTCCCAGCCAATGCT
GCCTGTTTCCTTGGTTACGAAGTTGCAATGAAGGCCCTCAACTGGCTTGAAGCGAAAATA
TTTGGCTCATAGTAAAGCTAGCCAGTGTAGCTACTTACGAATGGAACTACTTCCTTGATG
GCTGGGTTTTTGTGTGTGTTTGTGTGTGTTTGGCCACGTGAACGGAATGTAAATTCGTAA
GCTCTTAATTTCGTAGCTGCTTGAAATTAGTTTAGATCCAGATGAGTTTCAAATTTTGCT
GTCACACAAGTGTATCAGTAACCGATTTACAAACAGTGAAATAGCTTGTCCAGGTATCGT
TTCTTATGACAATACCAAAGTAATTTGTTTATTCTAATCTTGAATAGGTCTCTTGGGTTG
TGATTATTGTTATAATTTTGGCGTGCAGGAAGTCCTAACTTATTAGATGGGATTGGGTAG
GAGCTATTTTTCATGAATAAAAAATCAAAATGCAGCTTTGTTATTTCATAGGAAAAGTCA
TCACCGTTCGCAGTGATCATTTACTGAACTGTGCCACTGGAAATAACAAATACAATTCTA
AGGGCAGCTGTTGTTCCTGGGGCTCTCGCTGGAGGAATGCTGTCGTTTTGTTTAATATTG
AGTATTTCTATATTTCTATAATCTCTTGGTAATAAAGTCAAGCACCAAACATTTAACTAG
TAGTAGCTGACAGCCCTGTTTACCGGGCACTCTAAGCTCACATTATATTGTCTATTGTTG
GCCTGGGGTCGTTCGGACTCTGCTAGTATGTGGTCACGTATTGCCCCGTTTCACTGTCGT
TCGGTCATCGAGACAGCGGCCAGTCTTCATAACCATCGTCCTTCAGCGAACCACAGTCAC
CAGTAGTCTACACGGAGCAGTGCCAAACCAAATACACGACGGCTTGATCGGGTACAACAT
TTAAACTTGTTTATTGTTTATGTTGTTAAACCTTACTCACTGTTACCTATAGCTTCAGTC
TGATTACGTCTTGTCGGTGATTTCCTGTCGATGTATGACGTCTTGTCGGTAGTTTCCTGT
TGATGTATGACGTCTTGTCGGTAGTTTCCTGTTGATGTATGACGTCTTGTTGATGTATGA
CGTCTTGTCGGTAATTTCCTGTTGATGTATGACGTCTTGTCGATGTATGACGTCTTGTCG
GTAGTTTCCTGTCGGTGTATGACGTCTTGTCGGTGGTTTCCTGTCGAAGTATGACGTCTT
GTTGATGTATGACGTCTTGTCGGTGGTTTTCTGTTGATGTATGACGTCTTGTTGATGTTT
GACGTCTTGTTGATGTATGACGTCTTGTCGGTGGTTTCCTGTTGATGTATGACGTCTTGT
CGGTGGTTTCCTATCGATGTATGACGTCTTGTCGGTGTATGACGTCTTGTTGATGGTTTC
CTGTCTATGTATGATGTCTTGTTGATGTATGACGTCTTGTCGGTGGTTTCCTGTTGATGT
ATGACGTCTTGTCGGTGGTTTCCTGTCGATGTATGGCTCGTTTCCTTGTCACTTGACGTT
GTAATGTTTACTGGATTTCTTTTTACAGAAGCACGGTGTCCGTCTTAACTTAAAGTCATT
CCCCCGAAGTATTCTTGACGTGGTGTGTGCTGACAGACCAAGGCAGTATATTACTCTGTT
ACAGTATTTGTTGTGTGGTTGGCTCGTGTGCACGTGACTTCGGTGTACGTCGGACAAGTT
TGGGTGCTCCCCGTTGATCGACAAGTTTTGGTTTCTCTCCGTTGATCGACAAGTTTTGGG
TGCTCCCCGTTGATCGACAAGTTTTGGTTTCTCTCCGTTGATCGACAAGTTTTGGTTTCT
CTCCGTTGATCGACAAGTTTTGGTTTCTCTCCGTTGATCGACAAGTTTTGGTTTCTCTCC
GTTGATCGACAAGTTTTGGTTTCTCTCCGTTGATCGACAAGTTTTGGTTTCTCTCCGTTG
ATCGACAAGTTTTGGTTTCTCTCCGTTGATCGACACGTTTTGGTTTCTCTCCGTTGATCG
ACAAGTTTTGGTTTCTCTCCGTTGATCGACAAGTTTTGGGTGCTCCCCGTTGATCGACAA
GTTTTGGGTGCTCCCCGTTGATCGACACGTTTTGGGTGCTCCCCGTTGATCGATAAGTGC
CTTTGTGCCGTGTGTGTCTCGGTCAGGTGTTCAAGACTAATGTACAACAAAGCAAGGGAG
CCTTTATTTGTACTATTTCAATGCAGATCACAACACGTTTAGTTTTCGTCTTTTATTTGT
ATTTTTGTGCTTGCTTTTTGCTACTAGGTTTGCTATACAGAAAACATTTGGTCTGAAGTT
ATGTACACAGCCCTTTTTTATTTGAATTAAAATCCGTGTATTCTCTTAAAAAAAAAAAAA
AAAAAA
>gnl|Apo_MPI_JGI_Genos_N|51037 cDNA; Alvinella pompejana; LEN=1924
ATACTTTGATAAGAAGAGAAAGGCTGCAGCAAAGGAGCAGAAGACTGTTGATGCATCGAC
AAAGGCCTTGAAATCTGCTGAAAGGAAGACATTTCAGACATTGAAAGAAGTCCAGACTGT
TGCTACAATTAACAAGGCAAGAAAAACTTACTGGTTTGAGAAGTTCCTCTGGTTTATCAG
CTCAGAGAACTATGTTGTGATTGGTGGACGAGACCAGCAGCAAAATGAATTTATTGTAAA
GAAGTACCTGAGACCAGGTGACATCTATGTTCATGCTGACATCCATGGAGCCAGCAGTGT
AGTTATCAAGAATCCCTCAGGAGAGCCAATTCCACCAAAGACACTGAATGAAGCTGGAAC
AATGGCTCTTTGTAATAGTGCAGCATGGGATGCAAGGGTTGTGACAAGTGCATGGTGGGT
CTACCATCACCAAGTCTCAAAGACAGCACCAACAGGAGAATACCTTACAACTGGCAGTTT
TATGATTAGAGGTAAAAAGAATTTCTTACCTCCTTCCTATTTAGTCTATGGATTTGGCTT
TCTTTTTAAAATTGACGAGGACAGTTTATTCAGACATAAAGGTGAGCGCCGTGTCAGATC
CACTGATGATGAGGTTGACATGAAAGCTGAGTCCGAGACTATGGAATCAGAAGTCACTCC
TCAATCCAAGCATGCAGATCCACAATCTGGGCAGAATACAAACTCCAGCTCTGATTCCGA
GATCCACAGTGATGATGCAACAAATGTGGATGGGTCAAGGAGTGGGAATAATATGGTGGA
AGAAAGAACATCCACAATAAAGGAAGACACCGAAGAGAATGAGTTACCAAAGTCTGTCAG
AGAAATGAGCCTTCAATCAGATAATAAATCAGAAATTGTGTTGAGCTCAGCCACAAACCA
GTAGGGAGTGACCACCAAGAGTCTAAAGCTAGAGAAGAAAGTTCTTCTGATGGCATCAAA
ACATCAAAACTTGAGGAAGATACTTTGAATGACAGTGATATGTCTGATGAAGGAAACTTA
TTTCCTGACACCAATATTGAATTACAGTATACCAAAGGAGAAAAATTTCAGATACAGTTA
AGTCGGATGGTCAGTTCCCAGAGCACAGCTGCTGATGGTGACATAGAAGCAGATGCAGCA
AGGCCAACAAGTGCAAACAAATGTGGAGCTAAATTATCCGCTAAACAAAGAAGAGAATTA
AGAAAGAAAAGGGCAAAGGAAGTACAAAAACAAAGTACTGGACCTGAAACAGAAGTTGAG
TTATCATCAAAAACTCTAGATCAGGAGCAAGCAGGGCCTTCAACACACTCACAAAAACAA
GTGAAAACTAAGCAGCAGTCATTACAGGAAGGCAGTCAACCACAGCCAACTGTCCTAAAG
AGAGGCCAGAAGTCCAAACTGAAAAAGATCAAAGAAAAATACAAAGACCAAGATGAAGAG
GAAAGAGAACTGAGAATGAAGATCTTGGCATCAGCTGGTCCTTCAAAAGAAGATAAAAAG
AAAACATCTTCGTACAAGACGTCTGGAGACCATCACTCAATTGGGAGTGGATAGAATTAT
TGACATTCAGTTTGGTAGCAATGAAGCAGCATATCACATCATCCTGGAACTGTATGACAG
AGGTAACATTGTGTTGACTGATCATGAATACATGATCTTGAACATACTTAGACCCAGGAC
TGACCAGAGTGAAGATGTCTGTTTGGCAGTGCATCACAAGTATCCTGTAGAGTCAGCCAA
ACAGGATGAAGGACCCATCACTCAAGAAAAGTTGATGTCAATCCTTATGGCAAATGAAGG
AGCTGACCTGAAGAAGACACTAAATCCAAGTCTTATTTATGGACCTGCATTAATTGAACA
TTCACTGCTAAATGCTGGCATAAAACAGAATGCAAGGATTGGCAAAGATTTCCACATATC
AGAA
>gnl|Apo_MPI_JGI_Genos_N|51038 cDNA; Alvinella pompejana; LEN=4639
ACGCAGAGTACGCGGGAGATCACTCTCAAACATGGCACATTGAAAAGTACCTGATCTATC
GGACTTCTATTCTCATCATGGCTACGTCGAGTTACTCTACAAGTTTGTTATTGCTTATCC
TGGGCTTCATTCTATCAAACGTAAGACTTGTTCCAGTTAATGTCGAAGAGATGAAGCCGA
ACGACGATATTCAGCGTGAATTTAGATATCTGATGGTAAAGACTGTGGACATGTTTTCCG
TCTTCAAGCATATGTTGAAGTTGGTCGCCGTGTCATGTGTTAATACAACATGGGCAACGT
GTTGTCAGAGATTTCCTTGCGGCTATGTATCCAATTATCTGCTTAGAGACCAGGCACGCT
CCGCGAATAAGCCATATTGGTGGTAGAGAAATGGCGATTTGAAAGCGCATCGCACCTCGG
AGTATACTGGTGATAGTGACACTTGAGTCGGGTACGGTACAAGCTGCCAAGGTTAGCCGC
CGTTGGACGATATAATCATTCCATTTGTTCAGCATGATTAAAGCCGCCCTGCTACAGCTA
AAGGTTGGTTTAGTCGGCGGGTATAAGCACACAAAAATGGGCTCGGAGGCGAAAGGGCAC
CAGAATAGCTTTTATTCCAGTAAGAAGTTCTTTCATACTTTAATCCAGTCAACTGGATTG
CCTTCGTCAGGGATCAGAAGCGCCCTCTGTGAGCCAGGTCGTGTCGGCACGTCGCCACTA
CACCTGAACGGCTTTGCAGAGCCATTCAGTTTGGAAGAGGAGCCCGTGGCAGTTCCACGT
TTGGAGCAGCAGGGATACAACATGGCATCGAAGGGTTGTTCGAAAAGTGTCTGCGGCGAA
GTGTTTAACAGTGTTAGGGGATGCCCCTTGAAGTGGACAAATGATACCAGTCTCACACCA
AACAGCTGGTCAAAACACATCAAGCCGGACAGCATGCCCTACCTGCCAACAAACCATCTT
AGTTTCCGGTGCATGTTTATGGTTTCATCCCAACAACCGGATTCAGCATCTAGCACAAAG
CAGCCAAGGTTAACAGACTCAGGGGAAATGGTCTTGCATGAAGCCAAAGTTCATGTTAGT
CCAGCAGAAGAAGCAGCTATGGAACAAGAATGCATTTTGTCTCACAGTGTGAATGCAGCA
ATGGAAAGCATGTCAAAAGTGAACATTTCATCAGAAGGGTGTCATAGTAAAGTGGGCCAG
GGTCTGACTTGTGAACCATCCACTGGCAGTCAGCCAGTGGATGGGTTGTCAAGATGTCCA
CTTGACTGTGTTGTACTGCAGCAGGGTTTCAGGGTTCCTCAGAGCCATAATAACAGTTCT
CCGTGTGCCAATGGCTTTCATCCCACTCACCAAGACGGCGTGGCTGCTGATGAGGATGGG
CAGTTTGAGTGCATGGCTCAGAAAGCTCGACCTAAGAAGGAAACATGCAGCAAGTCGGAT
GACAGTTCACCAGTTACAGCCAAGTCTATGTGTGACAGGAAGAAGAAAAGGAAAAAGCAC
TCTTCCAAGAAGAGGCGTCGCCACAAAGGAGAATCATCCAGCAAATGTGAGGTGAAGAGT
TCACAGGACAAGAGCAGCTGCAAGGATGAGGAATTGTTCTGTGGAGACAATAGTGACAAG
GACATTGTGACATTGACAACTGACTGTGATTCTTCAAAACCAGGGCCTTCAAAGTCTTCT
AGTCCTCTGGCAGTCAGCAAATGTTCCTTCTTCTTGAATCCTGCTGAGCTGTCAGATGGT
GACCATTCTGACAGTTGGCATGATGAGTTAGAGCCATCCATGTCGTTATGCCAAGATTCC
GACTCGTTACTGGATGAGTTCAGTATTTTCTCTCCCTTCATGGTTTGTCCTCGTGATCAA
GCTTCTTCAGTAAACTCATCTGAGGAGGAACGGTATGAAAACTTGTCTGAGAGTGATGAA
GGCGTTTTATCATTTGACATGGAAGTGAAAAGAATGTTGGATGAAGCCAACAGCAAATGG
CAGGCAAGCTATGGGGATGTACATCTGGATGACATATCATTATCTACCAAGGTGCAATTT
CCTAGTGAAGAATCCAACTTGTATACTGTGTTCGTGTTGAGTCCTGATGAGGTTGATGCA
TACAGGGAGGCAAGGATTGGCAAATGGGAGGAGTTTGCACGTGATCGTCAGAGATTTAAT
GACAGGATCACAAGAACAGAGAAGGACATTGGATATTGTTTGCAGCCTGACCACCGAGCC
AAGATCTTTAAGCAACTGTATGACCAGCATTCTGTGATATGACTAGATTGTGGTTGTGTG
TGTCTTGAGAAATATTATTTATTCAGCTGATATTTTGGGATCTAGGTTTTTTCTTTCTCA
AAGTATTGCTTGCTATGGAATGAATTGCTTCTTCTTCTGACAGTCTGCTAAGAAATACAC
TCTTAAACTCATTTAATATAAATATTTATTTATCAGCAATAATCATAACTACTTCAATTG
ACAGGTAAGGATGCTTGTTGGTAGGTGGCACATTAAAATAATTCTGGTCTGTGTTGATTA
CATAAAATGCTCATTCACCAATCACAGGTTGTCTTGTAAATGTTGTTCAGTACTCGTATG
GAATATCAGTTTATTAAATGATTTTATGATAAACGTGCTTTTCTTCATCTGAGAAATTTG
GAACTCTCATGACCCTAAGCTATTACACTATGTTTGCAGATTTTCTTGCTTGGTCAGTGA
TGTAGCAACTGATTTACAGCTGTACATCTGCAATACAATTTCTGGGTGATTTCAAGTAAG
CAAAGAGGTTCACATTTGACCCTGTACTGATTCCTATTTTCCAGTGTCGGTTATTCATTA
AAAAAAGATCAATTTTTGTAAAGAAGCTTTAGTAATGGATGTCAAGTTTGGTTTTACCCA
TCTTGTATCACTGTTATCAATTTTCCACAGTTAGAAATGAAGAAGGTCAATAGAATTCGG
CTGAAAAAAATGTAATATGGTTTCATCAGATGGGAACTTAACACACCCAGACATCTTCAA
CACAACTGATGTGATGACTTGTTCTCACATCTGGTGGTTGTAACTAGGATTTCTCAGTGA
GAGTAACAATTATTTGCCACCTCTCCTTATTCACCAGCTAAAGTCATTTAAAACTGCTTG
CCCTTATTAAAAGTGATCGTAGGTGTGTTGTAATAATGCAATATGAAGAGCAAACAAATT
TTAAGTGCTGCAAAATAAAATATTCTACAAAGGAGACATTCATGATATACAATTTGATGC
AAAATCTAGTTTACGTTGACATCCTTAACATTAGTGAGAGAAGACAGAATGACCTTTCCT
CTATAGCCGAGTTTTAATTTCAGCCTGTCACTGAGGGAAAGTAAGACAGGACTTGGCTTT
TCTTTGACATCTGCTTGGTCACAATAATCTTGTGGCATGTCTTTCCTCGAGACATAAATT
TTATGCCCTTTTCTCTCAATCCAGGTAGCTGTACCAAGCTTCACTGGTTCACAGTGTGAT
GAAGATACCAGTGTGCCCACTGAAATGCCTTCCACTGCTTGGTGTGTGGAAGAAGATTTG
TTCTGGCATTCAATATGGCCTGAATGCTGTCCTTGAATGGTCTGTTTATGCTTTTTGTGT
AACAAGCTTTCATCACTGGAGTAACTCCAGTCACTTAGCACTGAAGTCTCTAAGTGAAAA
TATCCAACATCAAAACACTTGGATTCACTGACAGCACATTTCTCATATTCCAATCCCTCC
TTTTGCTGTGAAGACACATGGCTACTTTTGTGCTGATAATTGAATAGTGATTTGTCATCA
ATATTTAATGTCAGAACAGTTGATAATGTAGCATGAGTGGTTGTGTTTGAGGTCAAGTCA
TTATTTCCATCAGAAAAATTCCCTTCTGTTGATGCTGCAGCGATGTATTTTGGTGGCTTG
CAACAAATTTCTTTTGAAGTGTCATCTTGATTGATCAGAGCTGTCCTGATTGGTGACTCG
TTTAGGCTAAACTCTTCCAAATCAAAGACAGCATGCATCTGTTTGTATTTGTCTTTTTTT
CCTTTTTGTAACCTAGAATCAATGGACTGAGAAATGTCATCAGTTCCTGTACTTAAGTGA
TTCACAGTGGTACCACCAAAGGGCTGTGAACATGAAGCATGACCATCAAGATGTATGCCA
CCTTGGGAAATCTTAAGCCCTCTGAAAATGGTGTCAAGGTCAAATGGAGTAGTGGGTGCC
TCACATTTCACAACAGGTTTACAACTTCTGCCATTACATGACTTTATGCCTGCAATGACA
AATTAATGTGGAAATAAATAATTTAAGAATGTAACATATCAGCACAAATCTAAACCCTAG
CTCTACAGAAATTCTAACTTAGAACAAAGATAGTGCAGTGGATCTACATTATAACTAAAT
AACTAGGTTTATCCAAATTTGCATTATTGTGGTAAGTCTAAAGGTGCAGTGCTCCTTTAT
AAACCAATGCATACCTTTGGACTTGCACTTCTTTGCCATTTGTCCTGAAGTGAATTCTTT
CACCAACTTCGGAAAGCATACGGATATGATGTCCTGTTCTTCTACAGTGATATAATAATC
CTGTTCTGTGACGTCATCTTCATCTGTAAATGATATCATAATGTTCAGTTTTCCAATAAT
AAATACTGCGCTTATGCAG
>gnl|Apo_MPI_JGI_Genos_N|51039 cDNA; Alvinella pompejana; LEN=11189
AACGCAGAGTACGCGGGTCATGTATGGGACGAATGTATGTAGCTAGTTTATGCTTGTTTA
CTTACGACTTCAGTAAATTTGAATAATAAGCACACAGCCAGCTGTTACTTTCATGTGACG
CGCACAGAAACGCATTTGAAATGGCCTGCTGCATAAGGAGGTCAATATTAGCCTCTTTGA
ATAACACTTCACGGCAAGCTTTCATCTCATTGACTGCGACAGGCGGATATACACCATATC
TTAAAAAAATATTCTAACTGTAACCGATACATATTCAACTTATTTTAATGATAATCTAGT
TTCTTATCAAGCTGCTGTTGTTTGTATAGGAAAACCTGGAAACGATTCTCTATACATTCT
TCACGTGCAAAGTAATCAAGAAATAACAACATATCACATACACACTACACATAATCAGAA
GCACAGACGTATTCACAGCAAAGACTCATCAATGACAATCCATCTTCAAGCGAAAGTAAT
CTTTATTTGCAATCCAAATATTGGCACAATATCTTCATTAATAAGAATTACCTTTAAAAT
ATTTAGTTTTCAGCATAGTTTATGTGCTTCAATTTCAGTGCTATTAATATTTCTGATTTA
CAGAACAGCTGTCTGATGTCGTTTCACTAATTTCGCAACTTTATTGTAACACAACTTCAT
ATCAACAGACTGTTCATTTAGAAAGTAAGAATGCACATATTTAAAATATTTTGAAATCTA
TCTACCTATGTACAGGTAAATACGTCCAGCCACACTTTCATGTGATTGTTCATATGAGCT
CTCTCTCTCTCGGTCTCCTTTCTTTCTTACATGCAGTGCATACATCTGACAGGTACTGAC
TAATGTCACTAAAGATGGTACAACAGAGCCTTGGGGAACTATCTATGGATGTGCCCCATG
CCATCATATTACACCTTGTCGAGCTACATTTCTGATTTGGAAACAAATATGAATAACAAA
TGTGAAGGATATAACACATGACAAAACAATGTGCGATACTTGGGAACACTCTACATGCTG
CAATATGATTTGGCTTTAATTCCAGTATTTAAGATGATCACACTGTCTGCCCTTGGTTGC
TGACATGATGTAGATACACTTGAGACTCTTAAAAGACAAACATGCTGGTTTCAAAAGACC
ATCTGTTTAACCTAACCTTAGATGTGGAACACATAACACTGACACACAGTTATGGCTTAT
GTAAAGTCAATGAAAATCTTATGCAGGAATCTATTTCAAGTCAGCTGCCTTTTGAATGCA
GCATAATGAATCTCAGTGTACAAAGAGACCAACACAAGTTAAATATAACAGACTATACAT
GGTATTTAGAAAGACAACATTAGATGCAAAATATTAGACAATAATGTGTTGTTGTTTTTT
TATCCAACACTTGAGTCATAATGTAATAATTCACATCCCAGGTCATCCAGTTTATGTTTG
ACATCAGTATCCACGGATGAAAGCTAAGACAACAAGCAGAAGTGACGCGTGGTGTATAAT
GGTGCATGATAAAGAGGTTTTTCTAGTTAGTAATTTGGGGTTACTATTTTAGGCCACTGC
TGTGAGAGGTTAGGAACCTTCTAACCAAAACAGCTACATTTGCTCATGAGGAAGTAATCA
ATGAACAGAAATGGCAACATACTTCTTACATCAAATCTTAAAAGAAAACAAATCTGACAA
AATACAATAAAAATCACTCATGATAAAAATATAGCTGGATTAGAAGTACCAGAATGTGTG
CATGCAGGAGACATAGGCTCAGTTACATACCAACCTTTTTTAACAACAAAATCAACCCAT
TCTCTAATGACATAACAAAAATATATTCACAATGGGTAATAAAACTAACTTTGGTTTTGT
GTGCATGTGTGTCTGTTGGAAGGAAAGCAGCTTGGCTTGCACCTAAAATACATCAACACT
TCAGTTGATGAGCAGGAAAAACCCTATACAGATCCATTGATAACATGCCTAATAGGATAA
CTAGATAGTATTACAGCTAAATGTGATGTCCCAGTTTGAAGCCAGTGCATCCTTAAGGCA
AATCCAGGCATCACCTTTGTAATGTAATCCCGTCCTGTTCACTCTAGTACTAGGCTGGTG
CTACCATACAGTAACAGGTTCCTCCAAAAAAGGCTGATGAGCAGATGCACAAATGCTGAA
TCGTATAATTTTAACTAATTGCATAATTTACATATTTATATATATATATACACACATTGT
GGCAATATTATGATATATTTTGCAGGCTGTTTTAATTAGAAGACATAACAACTGAACCAA
TATTATGATATACTATGCAGGCTGTTGCAAATAGAAAACAGCTGAACTGTGCTGGATGCA
CAATGTATATAATGCTATAATATACATACAAATTATGATATGAAAATAGTGTTTACATTA
CTAGCATCTGAGTGTTACTTACACTATGCTACTGAAGATCCTGTTAGATTTGATTGTATC
AAGCATGCAGTTCAAGGAAATTCTGGACAGATGATTAGTCAGTGGCTAGAGTGGAAACCT
ACCATCAACAAGTCAAGCTATGTGATGTGTACATGTGGAAAGTGTGGTCCCTGCATTTCA
TATAATACTTCTTAGCCAGTGCTGGGGTACAGACCATGTGTGATAGTAATGGAGTCATAA
TGGAGCATACTCATCTGTGTGCTCAGCCAGTGATAACTGTATCACATGTCATGAACTGGA
AACAGGAACTTTACAGCACAAATAAACAAACAAACCTCAGCAACTGAACAAAGAATAACA
CTGCAGCACCAGGAAATTATGCAAAATAAAGTCACCCTAAATGTAGAAACTGATAAAACC
CAGAGCTCTAACATTCTAGCGGAGCAGACTGCTGAGGTCAGCAAACAAAATAAGTACAAT
GCATAAGGCAAGACATTACTGGTAACAGTACAGTTCAAAGTAGATAAGCTACCACTCTGC
TGCATGACCAGACTATATACAACCCATGTAAGACAGTACAAGACGTTCAGTCACACAATG
TGTTTTGTACTTGGAGATGACTTAGGTTTTCATACTGATAACATGTGTATATTTGGTGCA
ATGTTACGGTGAGAAGCCACGCTTGCTCGGAGGAATCAGATGGTCAGGTAGCTCAGTTGG
GATGTCATGACCCTCTATTTTTATGTTGATCAAATGCATGGCAAGAGCAAACTCATCAGC
ATCAAGCATTCCATCGCGGTCTATATCAGCAAGTTTCCAGACTTTGCCAAGTACTGAATT
TGGTAGCCGAGACTTGACCATCTCTGATTTGGCTGCTGCTCCAGTTATCTTGCCATTGAT
TGGATTCAAACTCTGGAAGATCTCATCATACTTGTAGCGATCCTTTGAGACTACCCACTC
TTCCTCTCCACGTCCCTTATCTGCACCCTCACCGCTGCCAATGTTGAATGGGCTCTCATT
GTACGACTCGAAAGCTCCTCCTTTCACGCTTGGACTGTTCGACTGTACTTCAGCCTCATG
TGGAACCATCTTCATCAGCGTTGCTATGTCTTCAGCTAGCATCCTGTCCACAGTTTCCAG
CAGTTTCGGTTTCAGGGCATGGAACTTGGTGAAGTCATGTTCCTGTAGCAGCTGGCGCAT
GCGGTCAATGTTTGGGAAGTCACCAGGTGATATCTGATGCTCTCTCTGGATCTGAGCATA
GACCTTATCCAAGTCACGGATGAGTTCTTTCTTCTTGTTCTCTTTGCCAAAGACTGATGG
CATCTCTTTCTTCAGATGACTGATAATGTAAGCATGGACCTGGAGGATAAGTTAAAAGCA
GAGGTTAGAGCTGACATTTTTACAGACAGCAAATATAAATCACTGATTCATCAATGCTAA
GACAATTGGTATGGATTATAAGACAAGCACTTATGAGACAAGCACACAGAACCAACAATT
ATAAGTTAGAAAACATGAATTAAAGTATGATGTTTGGAGTTTGAGTCTTGTCCTCCTTCC
AAAAATTTGAGCAACAATCTACTCAGATGCATAACTAACTATGTGAAAACAAAGATTTAA
AAAGAAACTTGTATAGTTATAACAAAACTAGGAAGTATCTTGACTGTGAGTTATAAATAG
TACACAAATAATGTACTGACACTGTGGTCAATATTACAACTTTAGTAATAAACAGATCAG
TCTTATGATACAAAACTGTTCTGGGATATGTGGGTGTAGAAGAAAATCTGGATAATAGGA
TCCAAGATGTATCATGCTGGATATCCATGGTGCCCATTTGTTTACTGAAACCAACCAGGA
TGTGCCCGCTGAAACCAACCAGGATGTGCCCGTGTCTGTTGATAGATGAATGCGCCAGCC
TGTATTTACAGATGCAGGAAAGTAACTTTGTCCTGCTTCAACTATTTACTGCTGTAACGC
TCGAGGATAACAATCAGACAAACACCACGCTTCAGTACACACCGGTAACCAACATGAAAC
ACCGGCCAGCATGCTGCTTACTGTTAGCTTTATCTATGTGTCCAGCTTTAACTGAATACC
GAAGAGTAACAATTAGCCAAGTGCTATGTGTGAAGTTATCCAAAGACACTCCGGCATCAC
CATGTTACATATGAGAAAGGATTAACACATAAGACCCATATACTGTAAAGCAGACATAGT
TTCACCTGATTTTTTTACAAAAAACTGTTTATTTATTGTCATCTTCATGTGTAGAATGTT
TTCCATCAGACAGCAATGACAAAGTACTTAGAGCAATGGGAGATCTGCCAACTAGAGAAA
ATAGCTGAATTCTGCTGGGAGCAGGAGCTGATCCAGGTAGTGAGCCAGGTGTCGTGGCAC
AAGTCATTGACAAGAGCAGATCCAGAACAGCAGATGTGGACGCTATTAATACAAGTAGAC
AGCCGTATAAACAGCACAGTTCTACACCAGAAACGTTATATCAATATTATAATGTGCTGT
ATTACAATGCGAGTGCATGCAGCAGCAACGCATTTAGCAGGGGGTGAATCTAGCACCAGC
GGCTTCACTAATTACATGAACAGTCCTTGAGGCCAACAGTACAGGTGCCATTGTCAGTGA
CCGACGCGTGGCTTTGCCTTCATGACACACGAACCACGGTGAGAGTGATAAACAAGTAAC
CGATAGCGATAAGCTTACAATTAATAGCGATCCAGTTAATAAGAGAACAAGGCCCGACGA
GGGAATTCGTTGATAGAACACAATGCAGCGCACACATCAAGCCAATTGTAAGAGTGTTTG
GCTGGAACGCCGAACAAAACGATCCTCGCCGACTGATATGGAACAAAAACGACAAACAGT
GTAACAAACGACAAAACCTTCTATCGTTGTACACTGACAGACAGTATCAAATGGCGATCC
CGTCTCTGTCGTTATGACCAGTGTCGATATCAGAGAATGATTGCAGAGATAATAACAGCA
GAGATCAGAGTCGACGAACTCTGGGCCGTACAACCCACCCCGTGTCTGGCCGGTGAGGTC
CGGCAAACAAAGCTGTCACCTCTGCCTTGACGAGGCCAATTGATTACACGCTCCGCCACA
GGAAACCTATCACCGAACGTCAAGATACGGCGAACACTCGGTGGAATAATTCCGGTAGTT
AGGTAGGCTTGCTGTGTCACAAACCGTCCACGCCTAACCAGACACGGTATCATGAGTCAG
GGCAAGCTTCGTGTTTTAGTGAGCTGGTTGGTTAGGCTGTGTAATAAGCCGCGAAATAAA
AGAAGGATATTTAAGTTTGACATTTACATAAAATAACATTACGCTCCTGTTTCTTAAAGG
AACAGCCGCCATCAAATATACCACATGCACGAAAGTAGGCAAACAGTAAACATATCCATA
TCAAATCTGGAAAACCTCCCGTTGGATACTCTTAACAACTGAGGTAGGCCTTCCTTGTAG
GTCAGTCTGTTACACCATACTTGTAAAACGGTGATGTTTTAAATGAACTCCAAACGATAA
ACATTTAGCAGTTTAATCAGACACCTAAGTGATACAATTAGTGAATAATTCCAATCAAAA
CCTGGCAGCTTGCCACAAAGGTAACAACATTTTGTAAAAACAACGCCACGAACATGCAAA
TATCCCATTTGAAGGTACTGAACGCGTGAACAATTAAACTCGTGCAACGAGTAGTACTTT
CAAAATCAAAACCAATAACAGCAACTGGCTGATTAGGCAGCTCTGTTTGTTGGGGCGAGA
TGCGTTAGCCACAGATTCTCCGTGGTCAGTATTTCAGATATTCAATGTTTTAGCATAAGC
ACAGAGCTTCTTAAACCACAAAACCTATCTTTGACACTGACGTTACATACGTACCTTGTC
CTACTATTAAATCATGAAATAGCCTTGTTGTTATTTAGTGGGCAACGGAATGCGCCTACT
AAGCATAATAATAGTAGGCAGGGCCATTCTAGCTACAAGCATTTTGCATGGAAAGGTTGG
GGTCATTTTATTAATTACCAACGGAAGAACAAAATAAATACAACAGCTGTGAGCCAGCTG
TTCTGGTCTAGTTGCGAGTCAGCTGTCCACACTTATAAAAACAGGTACATCACGCTGCAA
GGACATTACGGCTTGCTCGTGGTGCATTTTGCCAAAGAGAACGTGGGACCTACTACATGT
AAATAGAGCAATTTGTCGACTCGGAACATTTATCATTAGACAACCTAAATAAAGCGGAAT
AGGCTTTTACTGCTGATCAACTTCCACCAACGGCATAATATTTACAGGCGATGAGTACCT
CAACTGGTGAAACATGCATATTACAGATGGATGTGAACATGTTTGTGGAGGCTGTAACAT
ATCACACTGAAATTACACACAATGTACTTTTTCAGTTACATGAAGTTTACTTTAAAAGAG
CAAACATATTTTATTCTTTGCCACTCGAAACTGGAATACCATGGTCCAGGGGTAAGGAAA
TCCAAGCCAAATACTATAACAGATAAAGGATTCTTCAAAATTCTAATGATACAGAGAAAC
ACTTGACAACATCCTGGCATGAAACTGCTGCCGTCAACACTACATATTTACACTACGTTG
ATGACAAAATCTACCATTACAAATCTTTAAAGATGACAATAAAGGTTATAAATTGTAAGT
CTGAAGTAATGAAAAGCATTTTTCTCATGTAAAGATGTTATTAATTTCCATGGAAATCCA
AAAACAATGGTCATAAATGCCTGGAATTGTAAACGTATGCATAATTACACACGAAACAGG
TTTCCACGTAGAAATGTATACGAGATTCAAATCATGATCTCATAGACTTGTATTATGATG
GATTGTACACTGCTGTTTCAAGTTTTCATGAATCAACGTTTGAGTTCACCTTTTTCAATG
ACGGGGGAACGTCTCCAGATAAAGGTTTGTTCCACAGTCTGCTATTTAAGCGGTTTAATT
GTTAAGGCAGCTTTAAGCTGTGGTCCAATCAAAGTTTACACAAGAAGCCAAAACCTACAT
TTGCCAACTAGATCAGCAACACTAATATTCAAGTCAGTCCCCGAGACGGTATCTTGTGAT
AGATTGTACTCAGTATACAGGTACAGATGTCAAATACATTTAAAGCTCAGTCTAATGTAT
CTGCCATAAGCCCAAGCTATACCCAACACTAACACGACAACAGACCAGATAAGGGACAGC
AGCGCAGGGCCGACGGTCTGCCCTCTGCGTTGATACCACTGCTTTCCGAAGCAGACGTCA
CCAGTCCAGTGGAACTGAAACAGCGCAACGACAGACACATGGGATAGATTAGGTGTTAAC
CGGAAAGCAGTCGGTGCCCAGAGTAGCTTATGTTTGTCATTAGTTTAGGGACTCTGACGG
TAATCACGCACACATTTCAATGCGGTCAGGTGTGAATGATGAACTTGGCACAGCACTGGT
GTAATCTGTGTGCCGGTCGAATGAATGTCCGCTGCTGATTTCGTTGCCTACCGATAGTAC
GGCACAAGAAACGAAAACATTTAGTTTGTGTTAATGCCTGGATTACCATGTATAGTGAGT
GCTCCTGGTCTGACAACTTCGTTTGCGACATGGTGATACGCACGCTGCTTAAGTATAGTT
AGTGAATTATATACAGTGAAACTATTCCACGAGATCGCTATAGGAAACAAATCAGATGGT
TTTCAAACACGTTTCTTCATAATCTGGTGAAAAAATGGAAAGACCAGTGCTACTGTGGAT
TATCTTTAAAAACAGCTGAACTATTCTTACGTAGGAGAGATGCACTGCTTGGAGTATATA
CAAATTAGGCTCAAGAAGCAAAATAGTTCGATCTAATAAAAAAGAAACTGTTTGGTTTCA
AGAATTTAAATAACTAGGATCTAACTGGTACCGAAAACAAAGAACTTGTATTATAAAAGC
CAGTCAATAGCTTATTAGATTACCAAGAGGAAAACAAACAGAAGTGGCTAGCAACGTTTT
AATACCCAACAAATTGAATATAATCATAATGCTACGAAAACAAGATAATTACAATTATTT
AAAGTTTGTCACACGGAAAACCGCTGCTTGGTAGAAATCGAATCAGTCAGCATTAAAACG
AGTCACGAGCAGAGGAGATTCACTCGATATACTGTAAGTGTCTCTGGATATGAACAGATA
GCAAACGGAACATGTTAATTACAGACAGTTCCCTTATCAAGAGCTCTTAGTTTCATGTTA
TCATATTACTTTCTGGGTTACGAACGTTTAAAGCTGGCTGCCCACATCACCCAGTTCATC
ATATTACGAACGAGTGCTAGTCTAACTAGTGCATTATAAAATCGGCCAGTCCGCATACAC
AGGATACAACTCAGCGGAATACGACTTGTTTAGTACAGATTTAAAAATAAATGTACACAT
TTAACTTAAAATAATCTCCACAACTGTGACACCAATCGGACTGGTACTTTTCATCTTAAC
ATGGGAATGGAAGTAAGGAAGGAAGGAACCTAAACATAGCGATTATTCATGCATAAGTAC
TTCTAACCTGAGTGTAAGTCGGTCGGGAGAGTCCAACTATAAACACATAGACACATTCCG
AGAGAGATTGCTATTGAATATATAGGTAATATACATGTATTCTTGGGACGCGTCCATCTA
AAATGATTCTACGTACTAATGCAGTATTAATTCACACCTCATTTGTAAACAACGATTATA
CAGAGAAGTGCAGAACACACACAAACACACGCGCATAATTGTCATGGTTCTCTGATTGTT
AGAATACACACAGCATTAATATTATACGAGTAACATCACCAGTCTTCCGTGAGAACTCTG
TAACACCAAAAAGCATTACTACTGTGACTGATTCCTATATAAGTTCTGGCTAACTGGTGC
GTCTTTTAAGCTCCGTGTACCACTTCCTGGAGTTTTAACAACTAGATTCTGGATGGCCTG
TCACTGTCTGAGTCAGTTTCTAAGACAGAGTTTGGGCACCAACACAATAAACGCATGACC
ACGTGGCTTCATCACATCAGTGAAAAATATATGAACATCAAATAAAACAATGGTTGAGCT
GTTGTTTGTTTGTGATTGATGGGTCTGAATGTGGTATTATCGTCAGAGGGAGGGCGCTGT
GTTAGAGAGCAAGTAACTAATGCTTCGTATGCTACTGGAAAGGTACATGTTACATACAGT
TCTGAGCAGCATCTGTCTTCTAACATACAAGGAAGTATAGAATTATACAAGCTGGAAACA
ATATGTAAATCACTATTATATTAACCACGAATGCAATGTATTTTAATATTGCACAAGGTG
GCACAGGAGTGGTGAATTAATTTCAGGGCACTCTGCAGATTTCTTGGGGGCTGAGTGATT
TGTGGCTGACAGCGTCAACCCCTTCGGTGTTATTTAGCATAAAAACTTCACAAAGTGCGA
AGGTAAATCATGTTCATTTCATTCTACTTGTCTCATTAAAGAAATAATTCACAGCTCCGC
CTCACCCTGTGTTGTGGCCATTTTATAGAGCACACTGGATTACGTGTTAAGACACAGCTG
AAAGAGAGTGACAGACAACAATATCACTTTGACCAAACGCCTTTAAACTGGTACAAAGGA
CAGGCAAAAGTCACAAAGAGCTAATCAATAGCAATCAATCGATAACAGTTACTTGATGAC
TGGAGTAGGCTTGTAAGTCCACCGTGGAAGATTTGGCTTTGCTATAAATAACCATGACAA
GACGGTTGTATTGTCTTCTCATGAGCTTAGCACAAGCTTTTACCATGATCTTTCAAAACC
GTTGCTAAATTCGTTGGTGATTACTCAGCAGTTCAGATGTTTAACATCTGAATCATTTAC
TGTTTGTTAAGCTTGTGTATGCATGTGTGAGTTTGATACAGTACAAGATGAAACATACCA
GCTCATTCCAGGTGTGAGGGAGAGAAACTTTGCTCACAATGTTTTAAAGTTGACAAATAT
TTTATATATGAGGTATAATATGCAAAATGTTAAATGAATTGTCTTTTGCCTGTTCCAGGT
GATTTAGCTAAGAAATAACAGGTGTTGTAGTAACAATTATAGTAATGATTACATCTCACG
TGTTTCACTTAAGTAAAGCTTTTATCAAACACAAAAGATGCTTTGCTCAATGCTAGTCGT
CAGCAGTTCAGTTGTGAAGATGATGTTCACAGGTTTTTAAGCCATACTTAGGCCTGAATG
TCTTCATCAATGATAACTTGTTCAAACCTGCCTTGCTCTCGGCAGTGGTAAAGAGTAATT
GAGTTAATTGTTTTTTCCAGGAAAGTCCACAAGTTTGCCTCTGTTGCTCACTACTACGAA
TAAAACCCCATGAATACATGGTCATACTGATTCTCCACATCATTTTGATTTTATAATAAT
ATTTTCCAGTTTGTCATGCTTTAGACAGTTTTCTCAAAACATTATTTTAACCATTATCCT
CAGGTTTAACCAGTTCTATTCATCACCTCAGGAAAACTTAACTTGGAACACACAGAAATG
ATGGAATCAAAGTAAACTGCTTTATAAAATTCAAAGCCACTGTAGAAAAGAGATGGTATA
TATGGTAGTTACTGGAAATGATTATTGGTTAAGATTAGCATGATAGATATTCACTCACTC
GGATACCTTACCTTAGCTAACCGTGTCCTTTTTATCAAGTCGTTCAGTTTCCTCAAGGCT
GCATTCCGTGGCAGGCTCTGTATGTCGTTAAACAAGTCCTGTTCTTCTAACTCAAATAAT
TTCCTATTCATGTCAAAGTGGAGTGGATG
>gnl|Apo_MPI_JGI_Genos_N|51040 cDNA; Alvinella pompejana; LEN=2462
CTATAAGATACTCAGTGTAGTGACAACTCACTGCCTTTTTGTACTCAGATGTACATGTTT
CATACACACTCAGAATGGAGATCTTGTTTGTAGAAGTGACTGCAAATTGTAAAATGCTTC
TTTTACTTTGTACATACATGGTTTAGATGCTAGAGCACAAAGTTGTGTTTTGGATTTTGT
ATTATTTGACTTGGAATCACATGATCAGGTGGTGTTTATACTGTAATTGTTTTAGTGCAC
TGATTGAGATTAATTACATCAGGTTTTGGATATATCATTTACTGTTGGATTTTAGCATTA
TCTACATATGAGAATTGTGTTGGTAGAGGACCAGTACTGATTTTCCACTCACAAATGCTT
CAACTAGTTATATCTGTGTGATTTGTTAATGGTCAGGTTAAGTGAGCATTGTGCTGGTGT
GCTATTAGAATGCTGTGAAATGTCTGCACACTTGACATAGATTACTTTATCTTTGCTTTT
ACACTTTTTGTGTGTTACATACACCAACACTAAACACCCTCACACTCACACACACATGAA
TGCAAGGGCTTAAGAGAAAAAAATCTCTGAAACACTTTGCAGGCAGCTAACAGTATCAAC
ATCACACAAACATCACTCACAGTCTAAGTAATGTTGTGCTAGCTTAGTGCTCTGGCTGTA
ATGTTGCATTAAAGGAATTGTTTTGTATTTTTGTTTAGGGTCACTAGAAAGGATTGAGCC
ATCTTCTCTGATTCTGTCCATGACAGATATGTATTGTTTTAATACCTTCTTGTATGACTG
GTCTGGTTTTAAAGATCTCTGTTGTCATTGCATCTACAACTCTGCCTTAAAGATACTGCT
AGTTATCTTACATTGGGTTAATACCATCCTTTGGATTTGTAAGGTTTGAAATAGTTTATC
ATATAGCAGGCAAGTCATCTTCATTTCACTGCTGTGCTTTTTTTAGCAGTAGTTACCATA
GTACAGTGGCACTGGTATGATCAGATTGTCTGACACAATGCCAACACTTCATTTAGGTGT
AAATCCAGTCATGTGTAAATAAGCCTGAAACACTGAATCCTAAGTAACCTATTGAAGGTT
GTCTGGCTCTCAGTGATCATAATCTAGTGTGGTAAGTATGTCTTGATCTTTGTACTAGTG
ATGTCAGTCCCTCCATTTGTTAGGATCACTCAGGCATGCAGTGATGCTTCACTATGTGAC
ACTCTGACCAATCGTTATTTTGTTTGTACAGGTGCTAAAATCCAGATTTGTGACCCAATT
CTGAACAATAAATAGCATGTTTAACTAGATTTGTTTGAAGTGGAGATTTATCACTCTTCT
ATCACCCTGGTGGCATGTAGTTGTGGGATAAATGGAAAATTGGACCTCTTTCCCCAACAT
TGCCATTCTCAGCTTGATTTTTCATAAAGTACTGCTGGATTTAGCTCATGACTTGCATTT
AAAAATGGCCTTGATCATTAAGGATGTCGGTCAGTGTATTGTATAGGTGTGTTGGTGCCA
GCTGAAAACAGCCTTATTTACATCACAGGTCATTGTTGTTATTATTTGTACATTCCACTT
CTTCATTTTGGCAATATGAAGCAGATCTTATTGTTTTTTACTTGCACTTAATGAGATCAG
ACTGGCACACATGCAAGCAATCTGTACCTGTTTGTGTTGTGTGTTGTTTGGAGTCAGTCA
ATGATATAAATACCTAGTGACTGGTTAATTCTCCACCCTCCTCCTGCTCAGCCATTTACA
TTGCAACCATGCAAATATGTTGGTTGAATCAAGATTTTGTTAAACATATGTGCAATAACA
GAATGTCAGATACGCAAGTCATGTTGGAATATACATCTCCAAGCTGTGTTAGGATGATTT
TACACATTAGATCAGGAGTAGTTATACATAAATATATTTATGCAATTTGTTGTCTTGCTT
TCTGTGTTTAATGTAAACCAGGAGAGAGTGTTTTCTAAAGAACAATATTCTTTAGTGTGT
GCATTCAAGCAGCATGTTTATTTCAATACGCGTTTGCAAAGCATCAGGTTGTGTCAGCGC
ATAAGGAAGATATATTAACAGATGTTGTTTATTTGTTTCCTTATACCAGATAGTTCCTTT
TATAAATGTTTTGGATAGAATATTCCTGTTTTCTACATTATGTAATTAAATATGTCTTAA
ACAGAACTGTAATTGGAGCCTAAATCATGTTATACTGTGCCTTTTAAAGGAAAACTTGCC
ACAGATAGTTGTAGCATAATGTTTTGTACACACATATGAGGAGTATGTGCTTACATGCAC
ACACAGAGATACACAGACTTGCTTCAGACACATGAACACACATTTGTGTACAGATACACA
ACAGACACACAATAAACTTACACATCTGTCTGGTCTGTATGTGTTACACAAAGACAAGCT
GTTGTGCATCTCTGTATGTGCCATCTTATCATGCAATAAACAGTAGATTGGATACAAAAA
AA
>gnl|Apo_MPI_JGI_Genos_N|51041 cDNA; Alvinella pompejana; LEN=2393
GTGAAGCTGCATTAGCTGTCCAGGTTGTGTAGATGATATTGCCTTTGGTTAGACTAATTG
CTTGCATGCAAACATGCCATATTCTTTGACATGTATGTATAGACTGCTTGTGCTAATGAA
TGATTTCCTTCAGTGGGTGTTTGTTCCGAGTGATAGGGTATCTATATCTTGCCATTTTAT
CATAACATCAGTCTGAATGAGTCAATCAAACATGCACACACATGTTCTTCATACATTTCT
TTAAGTGGTTTTAAGGCAATGTTCTGCTTCTTAATCTGCACAAAGAACAGTATGCTCACA
TTTTGTGACTTGTGTGAATACTGGTGCTCAGCTCAGTAAACTGATGTGTATTGGCTCATT
GTCTCTTGATACAACCAAAATGTTCTAACATTTTCTAACTTATATCATCTCAAACAGCAT
CTGTGCTTACCAATCACATTCTGACAGGGCTAATCAAATTCCTTTGTGAAAAGTGGCCAG
ATGGCTTTTTTCTGCCAACTAATCCAAAAAAATGTCTCAAGTGTTGCTGAAGTGATTTAT
AGGCATTTCTATGTTAGGCTTTGGATGGCTGTTTAAAGGTGTGAGCCACTTTCTGTACTG
AGGACTGCACTACAGATAACATCAAATCTGGTTATTTCGTTCCATCCACAAGCTATGCTT
TTTGTGATCTATGATAATAGTTACATGATATTGCTTATTGTTGCAGTATGTGATGTGAAA
ATGTAGTTATGCGCAGGTAATAGTATGGTTATAAAACCTGTTGTTCTCTTAGTCAAATCA
GCTGTCTGTGCTAAATGTGTTACTACAGAGTTGAATGGCAGTGTCTTGCTGGGATCTTTC
ATAGTGAGCCCTGTGTTATACTAATATGTCTCCCAGCTGTTGGTGGTTACTATCTGAAGT
GTTCATATAAGCTGTAAATTTCATGTGCAACATAAACATGCAGAGGATGCTTCTCTGTAA
ATATAGACATGAATCACTGGGTGCATCATCCGGGTGATGATTTCTTTCCTGTGATATGTA
AATGTAACATGTAGTTACCGTTTACTCCATGTATTAATGCTGCTGCCTTCATTCAGTACT
TGTATACAATGTGGGTGGAATTAAATCATCTCTCATTGGAATGGTGTGCAGATTCTTTAA
AAGATCTGTTCTGTATGACAGCAAAGCTGTTAATTGATGGCATGCATCTTTGTGGGTTGA
TGCTCTCCTGTTAGCATGATGTGTCTGGAGTAATCTTGCAACAACACTTGGTTAGGATGT
TACAGTCTTTCCTCATGAGATGATATGTATGATGAAATCCTGTATTAATGACTTATTGAG
GCACCTGTCACCTGAAAGTTGTCACTTCTTGGTATATGCCTTTTTATGTGTCTGTATACA
TATATTTATATATGCAGTCATGATATATATTTGTAACAATTTCTCAAGCTTAGACTTGAA
ACAGAACTGCACTGTACTGTAACTGAGCTCCAGGACCCTGAATTAACAACAGGTTGCATA
TGTGTATGGCTAACTTATCCAGTGGGAATAGGTAACAGTTTTCTTTTTGTTTATGTAAGT
TCAGTCCTCTGCACAGCCCAGCAGCAGTAGACCTGAATACACACATTATTGGGTAAAGTC
CAAATTCCAGTTACCTCAGGGGAGTACTCTTCATGATAGAAGGCTAACTAACATCAGTTG
TAAACATTATCTTCCTTACTTCTGGGAGTTGTTGAGTTGTTATGAAAATCCTGTGAATTG
GAGCATGCTTTAAATCGAAACAAATTTACGTTTGCTCATACATTCATAACAAAGTTACTT
GGGTGACCCACCTTACTGGATTACAGTTCTAAAGCATAAACAGATCCGGTTGATTTCCTT
GTTTGCATTTATATGTTAAAAGAATGTGTTCATTTGTTAAGCTGTCCGTTAATATTAATT
TCTAACTAGAGCCTGCATTTTTTATTTAAATAAATTGCTTGATTGTTTAACTGCACTGGA
TGCTGCTCCATTATAACAGTTGTACATACAGCAAGGAGATCTGGGCATAAATAAACATCA
GTGCTTATAGCAAAGAAAGCAGTTGATTCCGTTAGCACTATTTAGCAGGAATGCTGTTTT
GTCTAAAAATGGGTCTAACTAATTTTCACTATGATGTGTGAATACAATCAGTACGTGTAT
TATCCTTGCGAATATATAGGTGTGCTGCTGTAAGATGAAGCTACAAAACTAACTTGAAAC
TGTGATGCTACAAGACAAGCCAAGAGAACATGATGAACATGTTGGGCAATATATATGTTA
TGAGTTGCTGTACATAGCATAGTTCTTTATTATTACAAACCATATATACTTTATTTTGTA
CATGTAGATCCATATTCCAAGTAACGAATAAATGTCATGTGCACAAAAAAAGG
>gnl|Apo_MPI_JGI_Genos_N|51042 cDNA; Alvinella pompejana; LEN=1931
CTATCTATAAAAGGCAAATGTATGGCTAAATACAATTTACTCATACTGTTCTGAAATGTA
AATAAATGAAAACACAATTAAATACATAAATCGATCAAGGCATATATATTTGTTATACTG
AAGACACATTTGCCGTTTCTTCCAGACAAAATAGAAGCATGTATTACGGAGGAGGTACGA
TTATTATGCTCGTCAGATAACGTAATCTACGTTACCTCAGCTGAATATGGAAGAATGGAT
GTAGGAAAGTGTATAACCGAAGTAGATGAGTTTCTAGGATGTAGCAATGACGTTCTTCCT
TTACTGGACTCTTGGTGTTCTGGACGTCAAGAATGTAACTTCGTCGTGGGAAATGATAAA
CTAGAAGCTGCCAACCAGAACTGTTTGAAGATATTAATAAAATATTTGAAAGTGGAATAC
AGCTGTGTAGAAGGCTAGTCATTTTACAACAGATCTGATTAATAATTACAATTAGAAGTA
ACTTTCACTTTTCACGTTTGAATCTGTTTGCAACAAATCCACCATTTCTATCATTTCTTA
GATTACACCATTCCATGTACCATTTGTTTTTCAGTTGAAAAACGCTGTAGCTCGGTGAAG
TCGAATATTGTGAAAAATCGAATGGGATACCTATCGAGTTCTACTCTGGATACCAAAGGC
TGCGGCTCTCAGAGATCACCGTGGATCATTTCGGCCCAGCCAGGACAAACAATCAGACTA
GATCTGATAGATTTTGCAGCCAATCAGCAAAGCTATAGCATGATCAGCTGTAGATATGTA
TATGGCTTTGTGGTGGAGAAGTCATTGGGCATTAATTACACGGTGTGTGGTGGCCAGAGC
CGAGAAAGAGAACTGTACACTTCGAAAACTAATTCTTTGGAAATATCTTTTGTTTCTAGA
CAGAGAAGAAGCGCTGGGAATTTTCTCGTTAAATATTCAGTGACGGGATGTTCTGAGATC
GTTCCTCCTGCGCATGCCTGGTATAAAAGAGAGGGAAACGAGGCTGTGTTCGGTTGTGAG
AACAACGATCAAGAATGGCGGCTTAGATGTGTTGATAACAATTGGATCGGAGAAGTTGGA
AACTGTTCCGAAACAGTGGTGCAGGTGAAACAGGAAGCATCCAATCCTTCTACTTTTCAC
ATGTCATCTGTTGTTGTAATCAGTGGAATAGCTGGTGCTGCCGTCGTTCTATCGGTGATT
GCCGTTGTAAGCGGAGTCGTCTACATCAACAAATACAGAATGAAGCAAGAAGTGAAGAGA
GCCAACTTATACAAAACCTATTCGACACTAGGAAGCAACATGCAAGCTTACTACAGACCA
GTCACCGGCGACCAATCAGAAAACAATGCTGCATGCTGGGATATGTCTGTCCCGGCCATC
AATCAGATGACGCTGTTGTCAGACAAGTGTACGTGTCCGACATTACAGATGCGTAATACA
AGAGAAGGTGACAGAACCGAAGGAGACCGATCTCTAGAGAGACAAAGCTTGTATAGTTCT
ATTAGATCAACGTGAACATTTTTTAATTCCTTGAGATTGGAAGTGTAAAATAAGAGTTCA
TTATATGAAAGAATGTTGATTACGTCAGAATCGAGATAAGGTTTTATGATACAACACAAG
TGAATTGAGAAGTGTAAAAATCGACATTTAAAAGTGATGTGGTTAATACAAACTTTGAAA
TGTCTCCCTTTTGCAATGTTCAGAAAACAACCATCTGGATTTTATCGCTAGAGTTAATAT
ATGTATGTAAATAGTAAGTAGGAGATGGTAGTATTTCTTGCTGAGCAATGTTGTGCTTGT
CGATATAAAAAGTAGGTTTCCTGTTAACGTATATCATGCTATGTCTATTGTTACCTTTAA
GTAAAACCAATGACGTCTTGTCGTTTAATTTGTTTATGGTGAATAAATAGACAAGTTTTC
TCCCAAAAAAA
>gnl|Apo_MPI_JGI_Genos_N|51043 cDNA; Alvinella pompejana; LEN=3252
TTTTTTTTTTTTTTTTAAGTATACGACAAAGTTTATTAATGTCTTCATGTATTATATTTC
GTTTAATAACTTCCTGGTGTATAATTGATTTTGCCTTTCCTTTAAACAGCCTTTAGATAC
TGACACCGGTTATACTGTACTTCTTAAAGGTACAGGCATATAAGCAAAAGTAGTACAAAG
CAGCTTTATGTGCACATTCTATTCAGCAGATTTTTCAAACTTTTCATTTTAAATGATGAA
GTAAAACAGTCACTACGTTCACTACACATTTTTATGTCCTACATGTTACTTATTATTACA
TTATTTTGAAGAATCACACAAGTTACTTATCTGTGTTCAATTCACCACATACAACATGCA
AATACCCTAGAGTATCGCATTTCAATTAATTAATTAACATGCAAACTTCTGTTGTTAAGT
AATTTAGAAAATATAATAATTAATAAACGTCACAATTAACCAGACAGAGATTAATTCAAT
TTACAGATAAATGCAGGCTTATACTGATGCTATGAATGCAATATATATATATATATGCAC
AACATAATCTGGGAACTAACTCAGAAAATTATTGTATGTTTGACAGAGAAACTACAGCAA
ATGCCATCTGTAACAATATTAAACAGATGTGAGATCAATGCATATGACACATAGACCAGC
ATATCAGCAAAACAATGCATTTTTAAATTAAACTACATTAGATGTCAACCAAATTTATAA
AGCACCTGTTGTTGCCAACTCATAAGCATTATACATTATTTCAAATAGTACATTTGTATA
ATGCTACATCATAGAACATTCATGTGAACACAGAAATAACAACATTCATTACAAGTTAGA
AGGTCCCTTTCTATCAAAAGCTTAGAATTCTCATCAAATCATTTACTTCCCAAAAGCATT
TAGTCAAAATATTTCACACATGTTATAAAGAATCAGCAATCATTTTTACAAAGATTGTTT
CGTCATTCCCAAATACACACATACACACACCTCAGACAACAGCAGTTATGAATAAGCAAG
TACATAAAAAGTATTAATTCTTAGTAGATTAATAATATAAAAGAACAGAATGTGAAGTCG
TCAATTTGTCAATTTTTCTGAAGTAATTATGTCTCATGACACATCCAGCTGAAACTGTCT
TTATCATGCTTTTAGAGTTGTGATTAAGACTGTTCATTGACTAAAATGCAACTGGTTTTA
TAAGTGAAGCCTATGTAATGATGTTTCAAGAAAAAACAAGATACCTCCCAGTAAGTACCA
AAGGTAATTAACAATTCAGCATTTAGTCAAGTACCTGATTTTACGTGTAATCATATACAT
ATATGTTAATACAAAATATTATGTGATCCAGCACCACAACAAAAAGGACAGTGTTTCTGA
TGTTCTACAAATAAAATTAAATCATCTGTAATCAGAATGAGTAGGAAATTGATAACTGAT
AATATGACTGATAGGATGGGACTCAGGAGTAGATATGTGAAATGACTGTAATACACAAAC
ACTGAACAATGTAAATATTTAAATAAATCACAGGTAGACATTACTGACATGATTGACACA
ATAAAAATCATTGTACCCCCCAAAAATCATCAGTTAAAATAAATATTTTGAATAACTTGT
ATACAATGTGGTATGATGTATTAGCAGAATGAAGTATTTATGAACTAGGAGATCTCTAGT
ATCACACAAATGAAAAATGTTTAAAGTGCACCCAGACACTAGTTGAAATGATTAAAGCAA
TTTGATTGTCATCAAAATAACCATGCCAGAGCAAACAAGATATACCTAATTAGCAGTATA
TGTACCAATGGGCTACTTCTATTAAGTTATGGCCACTCTTTAAAGCATCAATCCTTTTTA
ATCAATCAGCTGTGTTTGTGCACTGACTTTGAGATTAAAAATTAAGATGTTTTTCAAATT
TCACTCTCATGCAATAACCATAAAAAGAACTGGAACTTCACTGAGATGCCTAGGCCTCCC
ACAAAATATGACTGATGCATAACAGGAAGATAAGAACAAAATATATGATACTAAATGTTT
GGCAAACATGTCCAACTATCTAGAACTGTGATTACTAATTTTAACACTAATGCCCAGAAT
CAGTGTTTGATGTGTGTTTTCCACTCTTGCCTGATTTCTTAGCTTTTTTACTGCCTCCCT
TCACTTTAACTTCCTTCTTATCTTCCTCAACTTCCACAAAGTCATCATCTTCATCATCCT
CACCTTCTTCATCATCATCATAATTATCTTCATCATAGTATTCACTGTCATAATATTCAT
AATAATATCCTGTGTCTTCAGCTGTGTTCCCAGGCCAAGGACACTTTGTACAGAGTGCCT
CCCCCTTACCATAGTCCAGACATGTACTGCCAATGCATTCACAGCAGCCATACTGATGGA
ACCAACGATATCTAGCAGCTCCCATTGACTGACAAGAACCCTTGCACTTGTTCAAGGACA
TACACTGAGAGTGATAAGCTACAGTGCAGTTCATTGCTTCAGTGTCCGGGTCCAGCACAA
TGTGATGCACTCCATGGTGAACTGGATGACCTTCCTCTGACACACCTATATTAGTGGCAA
GGTTAAGCTGACCATCCAGTCCACCTGGCTTGAAGTACAAGAGATCCAGATGGGCTGGAT
ATGTGTATATTGTCCACCTCTGTTCAGGATCTTCCTCTTCAGTTAGAGCTGAGAATAACT
CCGGGATTGGTTCATTCAGTTCTTCTATGGAGCTAGCTAGCTCCAGGCTATTTTTATAGA
TGTTAGGACTTTTTGGGCGACACATACCTACACAATCACAGCATTCTGTGTAGAGTTTGG
ACAGACATCGACTACAGTGTTTGCAGCATGTACAGTTCGACTTGTCCACCATGTTACATT
CACAAGACTTCAGTAATAAACACTTGCTAACCAATGAGGCACGAAGTGCCTCGTCGCAGG
CGCGGATCACAATCACCAAAGCAACCACAGCTACCAAGGCAGCTAGAAACGGCTTGGTCA
ACGGTGTCATGGTTTTATCCTCTGGTGCAAGCAAACTCTAGACAAGATAATTTGTTTCTT
ACATGTTCTACACTGATCAATTCCAGATAAAATTATTGATAAATACACAACACTTCAGTC
AGACTGCAGGATCCTCAGTTCTATTCGGATACTACTGGAAGCGATCCAACAGCTCGGTTT
TTTTAACTCCAAACCCAGTCAGCTAACTTTTGTCTGACTTTGTGAACTCTTCTTATTCCC
GCGTACTCTGCG
>gnl|Apo_MPI_JGI_Genos_N|51044 cDNA; Alvinella pompejana; LEN=3230
CGCAGAGTACGCGGGAATAAGAAGAGTTCACAAAGTCAGACAAAAGTTAGCTGACTGGGT
TTGGAGTTAAAAAAACCGAGCTGTTGGATCGCTTCCAGTAGTATCCGAATAGAACTGAGG
ATCCTGCAGTCTGACTGAAGTGTTGTGTATTTATCAATAATTTTATCTGGAATTGATCAG
TGTAGAACATGTAAGAAACAAATTATCTTGTCTAGAGTTTGCTTGCACCAGAGGATAAAA
CCATGACACCGTTGACCAAGCCGTTTCTAGCTGCCTTGGTAGCTGTGGTTGCTTTGGTGA
TTGTGATCCGCGCCTGCGACGAGGCACTTCGTGCCTCATTGGTTAGCAAGTGTTTATTAC
TGAAGTCTTGTGAATGTAACATGGTGGACAAGTCGAACTGTACATGCTGCAAACACTGTA
GTCGATGTCTGTCCAAACTCTACACAGAATGCTGTGATTGTGTAGGTATGTGTCGCCCAA
AAAGTCCTAACATCTATAAAAATAGCCTGGAGCTAGCTAGCTCCATAGAAGAACTGAATG
AACCAATCCCGGAGTTATTCTCAGCTCTAACTGAAGAGGAAGATCCTGAACAGAGGTGGA
CAATATACACATATCCAGCCCATCTGGATCTCTTGTACTTCAAGCCAGGTGGACTGGATG
GTCAGCTTAACCTTGCCACTAATATAGGTGTGTCAGAGGAAGGTCATCCAGTTCACCATG
GAGTGCATCACATTGTGCTGGACCCGGACACTGAAGCAATGAACTGCACTGTAGCTTATC
ACTCTCAGTGTATGTCCTTGAACAAGTGCAAGGGTTCTTGTCAGTCAATGGGAGCTGCTA
GATATCGTTGGTTCCATCAGTATGGCTGCTGTGAATGCATTGGCAGTACATGTCTGGACT
ATGGTAAGGGGGAGGCACTCTGTACAAAGTGTCCTTGGCCTGGGAACACAGCTGAAGACA
CAGGATATTATTATGAATATTATGACAGTGAATACTATGATGAAGATAATTATGATGATG
ATGAAGAAGGTGAGGATGATGAAGATGATGACTTTGTGGAAGTTGAGGAAGATAAGAAGG
AAGTTAAAGTGAAGGGAGGCAGTAAAAAAGCTAAGAAATCAGGCAAGAGTGGAAAACACA
CATCAAACACTGATTCTGGGCATTAGTGTTAAAATTAGTAATCACAGTTCTAGATAGTTG
GACATGTTTGCCAAACATTTAGTATCATATATTTTGTTCTTATCTTCCTGTTATGCATCA
GTCATATTTTGTGGGAGGCCTAGGCATCTCAGTGAAGTTCCAGTTCTTTTTATGGTTATT
GCATGAGAGTGAAATTTGAAAAACATCTTAATTTTTAATCTCAAAGTCAGTGCACAAACA
CAGCTGATTGATTAAAAAGGATTGATGCTTTAAAGAGTGGCCATAACTTAATAGAAGTAG
CCCATTGGTACATATACTGCTAATTAGGTATATCTTGTTTGCTCTGGCATGGTTATTTTG
ATGACAATCAAATTGCTTTAATCATTTCAACTAGTGTCTGGGTGCACTTTAAACATTTTT
CATTTGTGTGATACTAGAGATCTCCTAGTTCATAAATACTTCATTCTGCTAATACATCAT
ACCACATTGTATACAAGTTATTCAAAATATTTATTTTAACTGATGATTTTTGGGGGGTAC
AATGATTTTTATTGTGTCAATCATGTCAGTAATGTCTACCTGTGATTTATTTAAATATTT
ACATTGTTCAGTGTTTGTGTATTACAGTCATTTCACATATCTACTCCTGAGTCCCATCCT
ATCAGTCATATTATCAGTTATCAATTTCCTACTCATTCTGATTACAGATGATTTAATTTT
ATTTGTAGAACATCAGAAACACTGTCCTTTTTGTTGTGGTGCTGGATCACATAATATTTT
GTATTAACATATATGTATATGATTACACGTAAAATCAGGTACTTGACTAAATGCTGAATT
GTTAATTACCTTTGGTACTTACTGGGAGGTATCTTGTTTTTTCTTGAAACATCATTACAT
AGGCTTCACTTATAAAACCAGTTGCATTTTAGTCAATGAACAGTCTTAATCACAACTCTA
AAAGCATGATAAAGACAGTTTCAGCTGGATGTGTCATGAGACATAATTGACGACTTCACA
TTCTGTTCTTTTATATTATTAATCTACTAAGAATTAATACTTTTTATGTACTTGCTTATT
CATAACTGCTGTTGTCTGAGGTGTGTGTATGTGTGTATTTGGGAATGACGAAACAATCTT
TGTAAAAATGATTGCTGATTCTTTATAACATGTGTGAAATATTTTGACTAAATGCTTTTG
GGAAGTAAATGATTTGATGAGAATTCTAAGCTTTTGATAGAAAGGGACCTTCTAACTTGT
AATGAATGTTGTTATTTCTGTGTTCACATGAATGTTCTATGATGTAGCATTATACAAATG
TACTATTTGAAATAATGTATAATGCTTATGAGTTGGCAACAACAGGTGCTTTATAAATTT
GGTTGACATCTAATGTAGTTTAATTTAAAAATGCATTGTTTTGCTGATATGCTGGTCTAT
GTGTCATATGCATTGATCTCACATCTGTTTAATATTGTTACAGATGGCATTTGCTGTAGT
TTCTCTGTCAAACATACAATAATTTTCTGAGTTAGTTCCCAGATTATGTTGTGCATATAT
ATATATATATTGCATTCATAGCATCAGTATAAGCCTGCATTTATCTGTAAATTGAATTAA
TCTCTGTCTGGTTAATTGTGACGTTTATTAATTATTATATTTTCTAAATTACTTAACAAC
AGAAGTTTGCATGTTAATTAATTAATTGAAATGCGATACTCTAGGGTATTTGCATGTTGT
ATGTGGTGAATTGAACACAGATAAGTAACTTGTGTGATTCTTCAAAATAATGTAATAATA
AGTAACATGTAGGACATAAAAATGTGTAGTGAACGTAGTGACTGTTTTACTTCATCATTT
AAAATGAAAAGTTTGAAAAATCTGCTGAATAGAATGTGCACATAAAGCTGCTTTGTACTA
CTTTTGCTTATATGCCTGTACCTTTAAGAAGTACAGTATAACCGGTGTCAGTATCTAAAG
GCTGTTTAAAGGAAAGGCAAAATCAATTATACACCAGGAAGTTATTAAACGAAATATAAT
ACATGAAGACATTAATAAACTTTGTCGTATACTTAAAAAAAAAAAAAAAA
>gnl|Apo_MPI_JGI_Genos_N|51045 cDNA; Alvinella pompejana; LEN=1417
GTCTGTCTCTCTGTCTGTCTGTGTGACCGCTCGATGTTCTGGTGTTTGTCTTCTCCGTGC
TTATACGTCGTTCGTTATCATTGGATACATTCAGGGTAATGATGCTGTTGTGACTATGTT
GAATGTAGTCCGGTCGCAGCTGTGACGTAGCTTTGGGTAGTCGTCTTGAACTTTGAATCC
TACTGGTTTGGGATGAAAAAAACAACAAGACTTGCATCGTGTATTCGAAGTTGAGCTATC
GCTGATAAAAGAGTCCCGCCTTTTGTTGGACCAAAGTGATCATATCAGTCAGAGAACACG
TTTTAACTATCAGCTGTCTGGTGGCTTCCACAAGACATTCGGAACTATTCAGTATTGTCT
CCTCTTATTTTCTGTCTGATCAGATGAAAGGTCGTAATGGCCAAGTTATCGGTTGGTTAA
AGGAAAAGAATCGCTAATCGTATTGAGTGATGTGGTTTTGAAATCGGAAACGTTTTACTG
CTTTGACTGTGGTCCGGTCGCTGGACCGCTTCTCCGTCTGCAGCGTCACGGAAGTCGTGT
TAGGCGTGATTCCGGCCATCGGAGTGGTGCGATGGGACGCGGACACCGAGTGACCTCGTC
CGTTGCACACCTCTGCAGGGGCCTGGCCGAGTTAGACATGGTTCCTTGTGTTGCCTTCTG
CTTATGGCGGAGCGTCGCGGGCAGACTCCGCGTGCGGTGACGTCGCCTGGCGTGCGTCCG
TCGTCTGCGAATGTGTACATTAGACTTTTAGCATGGGACTTGCGGCGCCGTGTAATGTTG
CTGTTTAGTCGCTTGGCTAGTCGTTGTTTTGTGTTCGTTCTAGCCCTCTTCGCGCTTTCC
AGACCATCACGTGCCTGTAGCTCAGGTGTCGTACACACATCGTGTACACGGTACGGAAGG
ATTGTATCGGCGACGTGCTCCCGCTGTGGGTGCGTTCGGCCGAAAGGTGCGGCCCTTCGC
GCGGATTTACATCGCTTTGACCATCGGTTCAGACCTGGCTGACCTGACATCGGTTATTGT
GAATAGCTGTAGCATGATTAGCTCGTACTCAGGAGTCTGTAGTCTGGACGGACCACTGCC
AAACTCTGTCAGTGCCGACTCGAGCTGCCAACTTCGTGTAGACTCTTGTGTTCACTTAAT
CTGGTTTGCTCTTCTTAGCCACAGTATAGCATTCCACTGAAATCCAACGCCCTACGCAAG
AAAATACACTCGGTTCTTTGTACGTGTATGCGTGTATGTAATTAATATTCATTATGTAAA
TTATGTGAAAGTGTCCGGCCTAAAAATATATATATTTACATATTTATTTTCTGTTGTGAG
CCCCTTGAGGGTGAAATGTTCATTTATTCATCATGAACTTAAAATGACACTTTTGTGAAA
TAAAAACNGATAATAAATAACATCTTAACATAAAAAA
>gnl|Apo_MPI_JGI_Genos_N|51046 cDNA; Alvinella pompejana; LEN=1041
GCAGAGTACGCGGGGAGTTTGTCTCTTGTTACTGATTTCCGCCCAGCAATGGCACAGCCG
AGGGACTCCGAAGTCTTGGATTACAAAACTAAATACGAAGAATCGGAAAAACAGCTCCGT
GAGCTGAAGAATCTATCACACAAAGCTGTAGCTGATTATGAAGAACTTCAGAGAAAATAC
GACGAGAATCAGAAAAAGTATGAAGAACTAAAGATCAGGCTAGAGGACACGGAGTACCAG
CTGAAGCAACTACAACAAGCTCTGGAGCCAGCATGTGAAGAGTACAAAGAGTTACAGACT
TTGTACACAGTAGAAAACAAATGTCGGGAAGAAGCAGAGAAGTATGCCTCCTCTATGGTG
CGGGAGAACATGAAACTGAAGCGGGAAAGCAAGCAGCTCCTCGACCAAATCCAAGCCGGT
GGCACGTTTGATCTAGCGAAATTCAACTTTGAGACAATCGAAGAAGATGCAGACCTTACC
GAAGGTCAAATCCAGCAACTTAAAGCTAAGATCGAGGCACTGGAAGCCACGCTGGAAGCC
ACACGTGAGCGATGCCATCAGCTGGAGGAAGAACGGGCCGAACTATGTGAGAAGGAACTG
ATCCAAAACAGAGAGTTGGAACAGTATAAGAATACCGTGAGCACAACCCAGAAAGAAGTC
ACTGAACTGCAAAAAGTCATCGACAATTACAACACACTGACAGAGCAGGCCGTCAAAGAA
CATGACGAGCTTGTGAAGAAATATGAAGAGGAGAAGGCTTTGAGGGTTGAAGCCGAGAAG
TATGCCTCCAAGATGTTATCGCAGAAGGATGCCGTAGTCAGACAGAGTACCGCCGTGCTG
TCGTCTGCCATGTCAGACGATAAATTGAGGGGGGCCTTCCAACAGATTGAGGAACTCGAG
AAGCTGCTGGAGGCTGAAAGACAGGAACACGCGCAGAAGATTAAGGAGCTTGAGGATCAG
CTTGCTGAAGGAAACGCTGCCAAGCTGCAGGAACTAGAGCAGAGGCTAGAAATCGTGATG
AACGAATCGCGGGCAAAAAAA
>gnl|Apo_MPI_JGI_Genos_N|51047 cDNA; Alvinella pompejana; LEN=1059
CGCAGAGTACGCGGGCAAATAAGACTTTGGGAAAAATGTTGGAGCCACTCAAACACATTC
GTGTATGGCGACTTGGAATGTACTACTTTATTGTGTTTGGACTATTCGTTGCATTTTCAC
AGTGGCTAGTACCATACTTCGTAAATGTTTATGCACTTCCACTTGCAACAGCTGGGTTCT
TTGCAGCAGCATTCAGTTTCCCATCAGGTGTAATTCGAGCGTTGGGTGGTTATCTAAGTG
ATAAGTTTGGTGGTAACCATGTCACCTTATGGGTATTCTTAACTGCCATTACTATCAGTG
CGATGCTCATGATTCCAAAGATGACAATCGAATCTCCAGGTAAAGGGGTATTGGCAAAAC
TTTCAGGTAAAGTTACAAAGGTAACGGAGAATAGTGTGGAGGTTACAAACCCTAAAGCTG
GTGTAAGAGTCTATAAGTTTGAGCCAAAAGTTGGAAGTATTGACCCAAATACACAAGATT
TCTTCCTACTTCCACATAAAGAGGTTGTAAAAGAGCCTGTGGTTAAAGTTGGAGATGAGG
TTAAAAAGAAACAACTACTTGTCAAGGGAACAACTCGAATATTCTTCCAAGCAAATGTTT
GGATTTTCGGTATCTTGGCAGTAATAGTTGGAGCTATCTGGGGAATTGGAAAAGCATCAG
TATATAAACTTGTTGCAGAGTACTATCCACAAGAGGTAGGAGTTGTTGGTGGTATCGTTG
GAGTACTTGGAGGACTGGGAGGATTTATCTCACCAATTATCTTCGGTTGGTTACTGGAAC
TAACGGGACTCTGGTCAAGTGCATGGATGTATGTTCTTGCAGTTACACTCTTCGCACTCT
TCCTACTGGATCTGCAGACCCCGGTTCTGGATTCAGTGCCAACACGTCGGTGGCCATCAA
CCGCTTGATGCCGAGTGCTCAGTATTCATACGCCGGAGTTCAACCCTCGCTAGGCCATTA
CACGAGTAGCTTCGCTTCCGGTAGGTCTATATACCACCGCCATCCGACAGTGCACGCTGT
GTAGCATTCGGTGTCCAATAACAGATGCGTTCGGGATAA
>gnl|Apo_MPI_JGI_Genos_N|51048 cDNA; Alvinella pompejana; LEN=3014
GCAACAGAGGTGATTTCCACAACAATTGGGGTGATTTCCATAACAGTCGTGGTGACTTTC
ATAACAACAGAGGAGATTTCCATAACAGCAGGGGTGACTTCCACAATAGCAGGGGTGACT
TCCATGGCCGTGGCGAGTTCCACAACAATCGTGGGGGATTCCGTGGTGGCCGAGGAGACT
ATTTTGGGAGCCATGGAGAATTTCACAATATTCGTGGTTACCATGGAGGTGGTGGGTATG
GTAACCGTGATGGATATGGTCCAGGTCCTGATGGCAATCCACGGTTCCGAGGAAGGGTAT
ACTATGGTGGTGATAACTACCGTGCCAGGCCCAGGTACAACTCTTACAATGAAGAGAGCT
CCGAGGATGAGAGTAATGTAGACAAGGATGAGTATGCTGGTCTGATGACAAAGAAGGAGA
AGGACTGGGTCATTAAGATACAGCTTATGCAGCTCCAGACAGACAACCCCTACTTAGATG
ATTATTACTATACAAGCTGGAACATGAAGCGCATGGCTAAGGAAAGACAAACAGCAAAGG
AAGAGAATTCAAGTACAGATGGGACAAAAACAGAACCAAAGCTTGTTATTCCTCATCTAG
CTAGACTGGATACAAAATCTTATAAGCCTGCTCAGTTTGAAAATTCTCTTGGTCGTGTTA
CTGCTTCGAGTGTTCACAACCCACGTCAGATCATAGATATAAAAAGAACACCATCTACTG
AACAAGAAGATGCCAAGGCCAGAGAAGTTCGACATTTCAAAGAAATTCTTCTAGATATTG
AAAAGGGTTATGATCTGTTGCTTGATGTAGATGACCTGGAGAAAAAAGCTCTTGGACTTC
CTGAGGAAAACAGACAGCCACTCTTTGATCGGCGAAGTCAGAACATTCAGGCACTCTTTA
ATCTGGTTGAAATGAGGTTACATGACAATGGTAATGTTGTCCAGCTTGTAACTGTGAAGA
AAGGAATCAAGCTGGTCTGTAGGCTAATGACATTGTTACCACAGGAAGAAAATTGTATCA
TAGTCAAAGGCCTGTTACGAGAACTAAGTGCCATCTCAAAGAAAGATTGGCAAAATGAGG
TGCTACCCTTTGTGTATCAGTCCATTGTGCCTGTCATATCCAAAGCCAGCCTTGAAAAAC
TGGTTGACTTCACAGCACATTTGACAGGCAGAGGTAACACACCAGAAAACAACACCAACA
CCATATTGACTGCTCTTCAGAACAAGTTTGGCAGCTCTGTAATCTGGGCCATGATAAATC
GTGGAGAGGCCATTTACTCAACACAGTCCCCTGTTGATTTGGATATTTTGCATCAAAATA
AATGGTGTGAATTTGTCAGTCTGGTAGCTAAGGCAGTGGGATCACTGTCCAAGGACAACC
TTGCTGTTCCCCATGAAAAGTTCCCCAAAGTGATCAAACATGTGCAGCATTTTCTTGACA
AGCGTACCTTTCTCACAGTTGAAGATAAACTGCAGCTTCTGCTTGTGCCAGCTGTCTCTT
GACATCAATAACTACTGGTGGTCCAAGACAGTCACAGGATCAATGCAGATTGTCTCTTCA
TGATTCAGTGTCTCACACATGTCCTGTTTCCTTAAATGGCTTTATTTTGTTACCTTGCAT
GATTTGGCTAGCTGTTTAGCTGGACTTCACTTCTTTAATCAGATCATATTTACTGATGCC
TGGTGGAGTATTTTCCTGAATCTGGACATTTTCAGCAGGTGTTCATTTTTATCTCTAGCT
CATGTTGAGATTTTTTTAAACAGAAATTTTCATAAGTGGACTCTTGGGAAGTACCACAAG
AACTGTTTTTCATTTGTTGCCATAGTAAATTTCATGATAATTGTCATCATGTGTTATGAC
ACTACTAATTGTGTACTAATCAAGATGATGGAGTTGTTTGTTGTAGGAGAATCTGAATCT
GTTCTGATAATTCAACAATACTTTAAGCATTGCTTTGTTTACAAAAGGGCAAGAACATTT
CATGATGTTACTTTGTATCCAATAGTCATGGCAGTAGCATTCCTTGTATTCACCATCTGT
GTTGGGTTTTTCACTCTTCTTTTCTCAACCATTGGATTCTGTCATATGATGAGATTTCAC
TAGTGCCACTTCTTTTGTTGAATTCGTTCTTGCATCTTCTGTTCATTATTACTAGGTGTG
TTAGCTTCTTGTTCTTGCTGGCTGTCAGTACTGTTTGTGCCTGTTCCAGTGATCATGTCA
ACAGTACAAACACTAGTTTGTTGGTGGGGTGGTATATGTTTTGCCCAGGGCCATCTTTGG
TAAAGGCCCTTAAACACACAAACTAAGATTGGAATTTTGTTGTTTGTATGTATGTAACTT
AATTAGTAACTATGGCCTGTGCATTTCTATTGAAATATGCCTCCAATAATTAGTTGATGT
GATGTTTTGTAGATTGCATTTCTTTGGTTCCCAACATGATCCAAAATAAAGCTTTGCATA
TCCAAGTACTGTTCTGTGAAAGTCTCCCCATTATTTGAGTTTTTATTTTGGTCAGTAAAT
AGACTTCTCATTTTGTTTTCCATGTATTAAGTGGATGTTTTGCTGCCTGACAGAAGTACT
TTGAGGTCATTTGGAAAGCGTGACACTTACCTTAATTGTTTTGTCTTTTTATATCACATT
TAAAGTTGCTACATAACACATCTATAGAATTTAATATATTCCAGCCTCACTGCAACAAAA
AATGTAATACAGCACAAACAAGTTTTCATACTCAATAATTTAGCAGGTCTTGTGGCTTGA
CCTCAGTTGTGCAGATCACTTGGATGCATTTTCAGGATCGGCATTGGGACCACCATGAAG
AAAAAAATGAAATTTGCTCAGAACAGAAAGTGATTTGATATTGTGACTTCCCTGCTATTC
TATCATACATAATGTATTCTGTTTTGTCCCGGATGTGTCATATAACCATATTGTGTTTAA
CGTTCATTTATTTTTTACTTACAGTGAATGCATCCGTTCAGGTACATGAAATAAATGTTA
GGTAACGAAAAAAA
>gnl|Apo_MPI_JGI_Genos_N|51049 cDNA; Alvinella pompejana; LEN=3043
ATGATGACTATCATACCAACGCCTGTGCCAGTGGCAGCTGTGCCCACTCCAGAGAGTGTT
CCAGCACTGGCCGACTTCAGTGGAGCCGTCTTACTTATCTTCACGTCATTGATCTGGTTC
AGTTCCTGGTAGGCCACACTCTCCTGGTGATGAGCTGGGGGTGGGTTGACAGGCTCATGC
GTCTTGTGAATCACATCCAGCTGGAACAACGTGGGAATGACATTACTGAACCGGGAGCAA
CAGAGCAATCAATAGCTGAGATTTCTCAGGGCAATGCCTCAGAACTTCATACAAAGAGAT
AAGCCTGTTAAACTAATTGAACTTTTTATGGAAGATGGACAAGAAGCAAGAGAGGTCTGT
CCCTTTGAAAGTCGCTGTCAGAACATGATATTCCTGTGTCATGTCTCTCAGTATACTTAC
CTGAATTTCATAATCATTGCTGACAAAGCGTCCATTTAGTTCAGTACAGCTGACAACAAA
ATGACGTGTGTTCAGGATTTCTGGTGTGCTGTGTATGTAGTGAATGGCATGAAGCACTTC
TTCATAATGCTTCACAATGTCAGCACCTGAACAGAAAAAGTACAACAAGTGGATTAGGAG
TTACTGCCTACTGTCAGTCATCACGATGCAAAACGATTCTTGTCCAACAGCCCCTAGTGT
ATCCCCTTCACTCACCAGCAATAATCAGGCCCTCATCATTAGCTGACACTTCAAGTCCAA
GGCTTGTCACCATGTTACGAGGATAAGTCAGGTATTCTTTGTTCAGGTTCAGTGGAGGAT
CAGCACGGATTACGCAAGAATCTAACTGGTATCTCAGTGAGGGATCCTTCATTGTCTGCT
GCACCAGCTTGTAGCTATCCAATTTATCAGCTTTGTCTGTGTTACTGATGATTTGCAGAT
CCTGTAGCACGGAAACTCCGAGGCTCACTTCACTCTCACCATGGGTTACATGATCTGGAC
CTTCCAGTCTCATTGTTGGTTTTGCAGGCTGAGCAACTTTCACCACAGAAACAGTTTCTG
GGATGCCAACGACCACATTATTGCTGCACTGGATTGAAGTTGTCAGTGAGAGCTTCCTGA
AGCCAGGTGTTGGGTAAACACGAGAATTCTTGTAGCCAACATGATGTATTAGCTTTTCAA
TGGAGGTCTTGTTCTGTCCTTTGAATGTTATCTGTGACATCTCACTGTTCATTGATACAG
ACATGCCAGCCTGGAGGTCAGCCATGTCATGGAAGTCCAGTTTTTCCTGGCAGTCAGACA
GACACTGTATGACCTGCTCACTTTCCATCATGCCTCTGACAACAGTCAAGCCAGCCAATT
CACCTCTGAAGTGTGCTGCCATCTTGCCGTCTCCACCATGATAGCAAGCTCCAACTACCA
GCTTCATGTGTTTGACCTTCTTGCTTGGATGTAGAGGCCAGTCATCAACAATGACAGGAC
TGTCCTCAGTCTCAATGGTACGATGTCCATCTATGTAGAGGTGAACTTCAGGCAAGCCAA
CACTGATGGCATAATGATGCCACTCTCCATCACAGACTTGAGGCAGTGCCCAGCGCCATT
CAGCAGGGCGGAACTGGTTCAAATCAACCTGCTTACCAGGCTCACGTCGTATAAGAAGGA
CGAGGTGACAGTTGTGTACAAACACAGAGAAATGATGACGGTTGTGGTATTCACCATCAG
AATAACAAAGTATGTGCTCCTTTGTCCCCTCATGATGCTTGTCCTCTTCTGTTCCTTGGT
GACTCATCCAGGTTGTTATGGTGAATGTTTCACCAAATTTGCCATCAAACTTGCTTTCCT
GAATAACTATGGCATTGTTGACTCCATCAAAAGAGAAGGTTTGGTCAGTGTTCTGGTTCT
CTTTTGGTGACTTGTTCCAGGAGCCAAGGGTTGGATTAGGGAGGAGGTCAACAGTCTCTG
GAGAGGCACCACATATCCTACGCTGGGCCTGTATGCTATACATATCCCGGTCACACTGTT
CCTCAGCCTGGTCTGTGTTCAGAGCCAGTGTAGCTTCAATGGTTGGGTTCTCACAGTCTG
TGTCACACAGCTCCAGGGTAGCTGTCTCAGCAACCAGTTCTGTTCCACTGCCTGGAGTGA
AGTCAATCTCTGGCATGACACCTTTCCAGCCGACTTTACAGCTTTCCTTAATGGCAATGT
TAACCATGATCTTATCAGACATCAGACCACCACAGTCTTCAGCTTTTACTTCCAAAATAT
AGTTGTGTTTTTTGCTGTAATCCAGTGGCTCAGTGTTTGATAGCACGCCATGTCTGTCAA
TCTTGAAGGGTACATCTGGAGTTATGAGATGATAGTGGCAGATCCTGGATAGATCACTGG
ATCCATCTTCGTCCTCAGCCTCAAGTTGTAAGATTTCATCATAGATCTTTCCTTCTTCAA
CCTCTCGGATGTACATCTCTTCTTTCCAGTGTGGAACGAATTCATTGACATCCTGAACTT
CAATGTACACCTTCTCTCGCTGAGTGTGCTGGCCAGTTGTGCAGTCATGGGCAGCAATGT
CGAAGGAGTACTTGTGCCGTCTCTCATAGTTCAGAGTATATCCTGGTGCCAGCTCGATGT
GTGCTGTGCCATCCTTCCGGTCCGTCAGTACCACCTTAAACGGCAGCTCAGAGTAGCTCT
TGTACAAGGTGTAGCCACATATCTCTTGGCCCATGTTTTTCTCCCGACGTCTGACAAAGA
GTGTTTTATCGAGTTCGACCAAATCACCTGGTTTGGCATCCTCCCTGATTAGGCCATGGT
ATGAGATCTCTTTCTCTTTGCTTGGTTCTGCTAACGAAAATGATAATCCTATGGCGACAA
GACAAAAGATCCGACAAATGCGACTGTTCGTCGTCATTGTAAGTGTTCTCTGCGATGGCT
AAACACGCATGTAACGCCGATATTTCCTCAACACATCAACCGCTAATGCATGAAACAGAC
AAATATGGCCGTCTTCTTGTCTCAACCATACCTTATGCAAATGAGCTAGTCACATGCCAG
ACGCCGATCCAAACACTATACTGCCCTCCCGCGTACTCTGCGT
>gnl|Apo_MPI_JGI_Genos_N|51050 cDNA; Alvinella pompejana; LEN=1816
TGGCACCAAAACTACGTCTGGCAACATATAAATAATTATCACTCGTAGCTGACGCAGACG
TATCACAATGAGTGCAGCTCCAAAGAGCGTTGGTTCTCTCGAGACGTGGGAACCTCCTGA
TAAATCATTCAGCAAGCATGTGCTACAGGTTGGAAAGGAAGGACCAACACCAAATGATGG
TTCTGTGTGCACAGTGATGTTGAACCTACTTGGTCCTGAACAGGTTGATGAAGATGATCT
TGGAGGATACAAGTTTGGTACTGAAGTGGAAGTGACAATTGGTGAAGGTGACACCATTTT
ATCAGAGATGATTGATAAGGCCATATGCAGCATGAAAGAGGGTGAGATGTGCTACATAAA
GTCAAAGATTGATGCCAAAGGACATAAAGTCAGTGAGTTTGAGATGAACACCAAGTCAGT
ATTGAAGTTCAACGCACACCTGAAGGCCATGAGCCGTGCAGCCGACCTCTCCGAGCTAGA
ACCCGATGAGTGCATGGAACGTGCCCAGCACCACAAGGACAAGGGCACTGAGCTCTTCAA
AGCCGACAAGCTCGACTTCGCCATGAAGCGCTATGAAAAGGCCCTGACGTGTCTGTTGGC
CATCGAGTCCTTGTCACAGCTGCCTGACACACTGTCGCAGCAGTACAGAACTTTGAAATG
CCAGTGCTACCTGAACCTGGCCGCCTGCCACTTGAAGAAGGAAGAATTCAGCAAGGTGGT
CGACAAGTGCACAAAGGCCCTTGACCTCGAGTCAGATAATGTGAAGGGCTTGTTCCGACG
TGGACAAGCACAGGTCAAACTGCACAACTATGACTTGGCCAAGGCTGACTTTCAGAAGGC
CCAGACGCTTGAACCTGAGAACAAAGCTGTCATGAATCAGCTTCTGAACGTAGATGGCTT
GATTAGAAAAGAGAGAGCCATGTACAAGAAGATGTTCTCCTGAGTTTGTACAGATCTCTT
GTCAGCCTTTTGATGTTCTGTTGTGTTTTGGAAGGTGAATGCTGTGGTTGCATATGCTCA
GGCTTTAACTATTTTCTGGAGTTTAGTCTCAGCACACAAAATCAAATGAGCATTGTTTAG
TGTTCTTAAAAGCTGCACAAAATGCCTGTATCAAATAATACTTTAATTAGTAATTGTTCA
TTAATTTCATAAGTCATAAGGTAGATTTAATTCAGCTGCAGTTAAATATTTTTTTTACAA
AATACAAGGTTACATAAAGCCAATGTTGTAAAGAGCAAGTGTTTATTGTGAAGCTATCAA
AAGGCTCTCACCACATTTTCATGTGCAGAGTTGTTTATGGAGCAGCACTAGCCTGCCGAC
TTATCTCAAGTAGGATTGTATCATTGTGATCACCTTACCTTGCTGCTGTGTCCATCAGCA
CCGAGTCATTGCCTTCATTAAGTCATCATTAATATATCTGTGTGATGTCATGAAGTTAGT
TTTAAAGAGCAGACGTGCTACTGATGAACATACTCCTATGAACAGTGAAAGCATCGTGAG
ATCTGTTCAGGTGGCATCAGTGGTTTGAACTGTGTATCCGTGTGAATGGGTGATGGCTTG
TAAAATGCTTTTGTAAAGGTTTTCACCAAGGTCATGCTCTTGACTGTCAGTCAGCCACTT
TGCATAGTGACGTCAGTGGAAACATTTGTGGTGTCCAGTGTTTTAAGCTTCCAGTCCACC
TACCAGTAGTTCTCAGCCAGTGATTACGATCGTGTATTTCCACATCAAACGACCATCACT
TGATGACCGTGTGAAGCTGTAAGACTTCAACAGTGCTCTCTGCTATGTGAAATAAAAGTA
TCTTGACTGTGACTGA
>gnl|Apo_MPI_JGI_Genos_N|51051 cDNA; Alvinella pompejana; LEN=5853
GCAGCGGCGTTAACTGTGTCACTAATCATCTAGCCCTTGCCTATGCCGGCGTATTCACCG
CACTTCTAGCCATACTCGGAGCCTTTGGTCTGGTATCTTTGCTGGGACTTCGCTTTGTAA
ATTTGTGCGGTGTCATGCCTTTCCTAGTTCTTGGTGAGTACAAGTAACTGATGGGTTTTC
AACGATATTATCATTGCTTTTCATTTTGAGCTACTTAATCGCAGGCTATATTTTATATAC
AGTAGTACATTTATATAGCTCTCTCCAACCGATACGCTTCAGTCTCGACAGCCTTAATAT
GTCTTCCCAAACAAAATATTATTGTTTCTATTTGTTTTTTGTTTTAGTATCTTGTACACA
GCTTTGTTTTATATGGCAATTGTAATTAACTTTTCATTCTGATATTAACATTTTTAGCTA
AATATGTACAGACTAGTATCAAAAGCAGTCCAGAATATAGTCTTGCCACATTTAGTTTTT
GTTAGCTGAAAAAATTGCACGATTTCATCGTATTTTTATGTGCATCTTACATCAACTGAA
AGCATAATATTTTGAACAGGGATCGGAGCAGACGACATGTTTCAATTGTTGACGGAATGG
AGACAAAGTAACATCCGGGACTCGATCGAAGACCGTATGGCAAACACACTCCGATCCACA
GCAGTGTCAATCACGATAACTTCTCTGACTGACTTGATTGCCCTTTGCATTGGCGCTACA
AGTCCGTTCGTTAGCATTCGAAACTTCTGTGCATGTTCGGGTAAGATGGTGACGTAGTGC
AAAAGAATCTGAATTAGAAATAACAAGTGTTCTTAGGCTCCTCTTAACTGGCTGTCTAAT
GGTGTTAATTATGAGAGCTGAACGTATTCCAATCATGCGCTCAAAACACACCTCGATATA
TGTTTTCAGGTGTGGCAATACTACTGTGTTACTTCAACCAGCTGACCTTTTACAGCGGAT
GTATTATTTTACATGCGCGTCGCGTTCAAGCCTCACGTCACTGGATCACATGCTGTACGA
CGAAGTCACGTGAGGAGATGGAAGACGAAGGAGCCCATCCGATGATGGTTTGGTTGTGTA
GTGGAAAGCCACCAAGGCGACTCGGAGAGGAGGGAGGAATTTGTCGTCGAGTGTCGAAGC
TACTGTATACCTACTATCCACAGTTTCTCTTGCACTGGGCCACAAAGTGCATGGTGTTTG
TGCTCTTCATAACGTACATTTCTATATCATTCTGGGGTGCTTCACACATAAAAAAGGGAC
TGAAATTAGAATGGGTTGTCCCAAACGAGTCTTATTTTTCAAAGTACTTACATATGGATT
TCAAGTACTTTCCTAATAATGGTCCCATTATAACGTTTGCGACTACCCAAACTCATAGAT
ATACAAGCGAAATAATACTCTACCACCAGGAGGAAGTTCAGAAGGAAATAGCCAAAGTAT
TATCCAGGGCAGAAAGTCTACCGGGCATGATACCCGGATCGCGGCTCTCTTGGTTAGAGC
ATTATATGGCTTTTAAACGTGGCCAGAATTCTACCTTTCCCTCGACGGAACAAGAACTAA
TCAATGACCTCACTGATAATTTTCTGCCGCAAAATCCGTGTTTCCGGGAGGACATCAAAT
TCAGCGACGATTTATCGCTAATTGTAGCATCACGATTCTACGTTGTGTCCAGAAAGCTGG
TTAATTCGGAGGCCGAGAGCGATATGATGCTCCAGATGCGGGCAATTGCTAACAGCTCTC
CACTCAGCATGTTGGCATACAGCCCGAGCTTCATTTATTATGAACACTATGTGTCAATCC
TGAAGAACACGTGTCTTCCAGTCGGAGTGGCCATGATAGGACTGATGTTCGTTGCTTTAG
TCTTCATACCACACCCGATAGCAGTCACTTGCGTCGCTGTTGCTATGATATCCACTGCCG
TTGGCATGATTGGTTTCATGAAATTCTGGAGCCTGAGTCTGTCGGCGATTACCGTGATCC
AGGTCATAATGAGCTTAGGCATTTGTGTCAGTTTTACCGTCCAGATGAGTCATGGTTTTA
TGACAGCAACGGGCAAGAACCGGAACGAAAGAGTCAGCGTTGCCATAGAAAAGGTTGGTA
TTCCCATTTTGAATGGAGCTCTGTCGTCCCTTTTCTGCGCTGTCATGTTGTCATTCGGCT
CGTCCTTCATCTTCACTTCGTTCTTCAAGACGATGATTCTTGTCTTCTTCATTGGAATCA
TTCACTCCCTGGTCTTCTTGCCCGTCATGTTGTCTTTCATCGGACCAAGGAGAACGAGCA
AACCTCGCGTATTTGTGCCGGTGTCACCGAGCAGTCGAAGTCTGCAGGATACGTATCGAG
CTAATTCACTTTGTTACCGTCCATCGAATGAGACGAAACGAGAAAAACAAACAAAGACAT
CTGCCAACAAGCGAAGTGTTCAAGAGAAACAAGTCCTAGTGGATAGGGAAAATGCCGACT
CTAAGGAACTCCCTACTATCGACGAGGATAACAACGCCTTCGACGGGCAAAGTACAGAAG
AGGATTCCTATGTTGCATGCGACAAAGATAAACCAAGAAAGGTCTCTTTTGCTGGGGACG
ACACACCAACACACAGCGAGCAAGCCGATAAGCGACGACATATTGCGGATGACAGGGAGG
AAGAGGAACTCGAAGATACTGAAGATTCACAACCGCTTACAAAAGGATTAAATGAAGGCG
CATCAGATAATGTCTGATCTTACACGGTTACATGTTTTGTTGTCAGTGTGTTTCCAGTTT
GCACTGTTCGACTTTTCTTGAGCAAGAAAGTTCGTTGATTAATAAAGCCATTAAAATAGT
TTTTTATTTTAGTTCTTTAAATTAGGTATGTACTAGAAGAGCAACTCAAATTTGTCGTTT
TCGTTATCTTTTTTGTACTATTAACACTTCATGTTATCGAAATAACGCACAAGTGGTTCT
AATCTTTTGCAGCCTTAAAACAATGTAACAATTTAATTATTAATGAATTTTTAAATAAAA
CCGAATTTATGTGACAAAATAGTATGCATGATAAATGTTACAACGATAAAAGCATGAATT
AGCTTAAGAACATCGATATTTTGAACTACTCTTTATTTAACTCACAACCGTCCTGAAACA
TAAATTATTAAGCTATTTTTTAAAGTTAGTAAATTCCATTATTTCATAACGTTAGTTTAG
CTCATCTACGTTTTGGCAGCATGCCGAGGAACATTGTCACATAAGCTGCAGCTGCTAGTG
CGGCATAATGCCGCCACTGTTTGTTTACACTGCCATCGAAATAATCTGATATCCCTCTAA
TAATAGCATAGCTCTTTATATCTAGTGCCGTAAGGGTTTCTAGCACATCACAGCAGTTAG
CATCAAAGGCCATAATACCACTCTGTCTCGCGAGATCCATCCTCAGCTTCTCATCCTTGC
TTATGTACTTGCCAGAACCGACAGTACCATAGCGAAAGTTTGATCTGTTATCACGATGTA
AGTGCTGCTTGTCTTTGCGTGGTTTCGGATGTTCCAGTGGCACATACTCACCTTTTATCC
AACCATACAGCTTGTCAGTACGAGGAGGGGGCCGATTGAACTCTGGATATTCACATATCA
AAACATCCATTGACTTTTGTAGAATCTTATCAAATGTGCTTCTAAATATTGAAGAAGGAT
TTTCACCTAAGTCACGGACTCGTGTCAAGTGGCCTTGTAAAATGTCGTCTTTCATTATCC
AGCGCATGGTTTTAAATTGATAAAAGCTTGCACGTTTGTCTATCTTGTTACAGTGTAAAT
ACACCAATCGCGATGTTTGATCTGGCAGTGAGACGACCACGTCACCCAGACGAACATGTC
GATCATAATCCGTATAGTTAGGTACACCTCCTCCAATGCCTACAATATAGACTTGCTCAA
CTGAAGGGAAATGATCTAAGATGTCATGCAACATGCACTTGCTAGCTGACTTGTTAAACG
CTGGCAGCTTTATATGAAGAACTTGTCTAGAAGCTATGACACCGAGAGTGCAGCTTGAAC
AATCTCCATCTTTGTCCATGAAATAGGTGACTTTGCTATCCATCATGACGTCCACAGCTA
TCTTCTCACAGTATAAATGTGTTATAAGTGCAATTAATGGAGCATCACGTTTACCAAGAG
AAGGCCATTCACTAACAACTCGAACGTAGCGTGAGTGTTCCACCCTGGACGTATGACTCG
CCATCCAGCGACCTTTGCTGATCTCCAACACATGGCCGGTCTTTAGTAGACTCCGGAGAA
CACTCACTGCTCTCATCATATCGTGCACTTTAGTCTTGCTTAGCCTCAGTAGTTCCATTG
TTTTTAGACATCTTGGATATGCTTCCTCGAGTAGTTCTTTTAATAACATTCGTTTGGCTT
CCCATAGTAGCGCTAGTCTTATTTTAACTTTTCTAGCTGACTTGCCCTTAGCGCTGTTGA
TGTCTGGTTCCGGAGCAATCTTCTCGACGAATTCCCATTCACCATGTGATCCCGGGCCTG
TTGAGACGGCGAGGCAATTCACAGAATGATGTTTATTTCTAGGAATAACCCATCGCAGAA
AAGCCTTCCCTCCGGTAACACCTGCTCCAACCTCAAGAATTCTACTGCTCCATCTTATCC
AGAATGACTTAAAATGATTGCCATCCAATAATTTATAGGTTATTGCTTCTTCAACGATTG
GTCCTTCCCCACCGTCCCTAGTCATTGCGAAATAACACCGATTTTTAAGACAAGCACTAA
AAACGTGCTGTGTTAGTTCTTGACAATAGTTATTAAACTGAAGGAAAACTTCAATAATTC
TTAGAATGTAAAAACTAACCTGATGAAAGATTTTGTATTACCAGCTGCTCCAAGCACTAT
TTCATAAGTGTCAACCTCTGTGACAGCATAAACAGAAGAAAGCGCAATGTGGGCATCTGC
CTGCGCCCGCACACGAAAGGTCAATAACCTCTTATTGCTAACTGGCACTTCCGGTAGACA
CTGGTAGTCGTATTTATTGGGAGTTAGCACGGTGATATAATTATCTATGACATCATCCAG
GGTTTCTTCCTTGAAATCTTCGTCACTTGAAACGTCGTCAATTATTTCCCACTTCCTCAT
ACGCTGTATTGCTCGCTCGCGTCTCTGGTATATCTGGGTAATAACGTCATCTTCTTCGCT
GTCACTGCTGTCCGATAGAGGTCGTGCTGGTCGTAATACTAGTTCAATGCGTTCAAACGT
CACGAAATCATGTGCTAAGAGCACAGCTTTCTTGATAAATCCAGCATAATCTTTTGGAAA
TCCTTCTGGTCGTATGAGATGTTTGAAGTACAACTGAGTTTGTTTGATTTGTTTCGCTCT
GTCTAATTCTCTGATGTCAAACCAAAATCTGACCAGCCTTTGCTCCGTCCTCGCAACGTT
TCTGCCACTCGAATCGGATGGGAACAGGTGAGCAGTAAACTCCATTTGTACATGAGCTGG
TTTAACCTTATGCAGAACGTTTTCTGCCTTCTTAACAACAATGATTGCTCGATTGTGTGG
CACGACATGCTGAGATTCGTTTGTGGCTACTTCTTTTTCTGGTTTTCTTTCTATTCTAAC
TACATCTTCTTCATTATCAGGTCCCAGTTTACCAACAGACACCAGCAGAACTGTTTGTTC
GCTTTCAACATCCATTGACGTGACTGTTTAACTAGGTTGGGATATCCAAGATGATATCAT
CGTTGTCAAATATACAGCAGGTGTATTATACTTTAATTTATATGCGGCCTCGACTAACTT
CGCTTACAATTCAGCTTGGTATTGCATGCCGCTGTACAATGCTGCTGTCTGTCCGGGAGC
TGTGCCTTTTTTAATGTCCCGCGTACTCTGCGT
>gnl|Apo_MPI_JGI_Genos_N|51052 cDNA; Alvinella pompejana; LEN=808
CATGACACACACACTCAAATGACACACACATGACACACATACATACATGACACACACACA
CACACATATGACACACTCAAATGACACACACACACACACACACCACCAAACCGTACAGAA
AGACCTCAACTGGGAATTTGAATTACGATAAAATGCCTCCTTACGATGACTAGGTCCTGT
ATTACAGCCGTATGCCATGGTCCAGTGACATGCTAAGGTATCTCTGTTTTGACTGGTCAC
TAAGTACAACTACCAATCACTGATCAGACTGGGCCTAAAGCAGGCGTTTTACTGTATAAT
TAATTTGTTCGGCGCCTCTTCGGAAATATATTTTCCGGAAGGGATCCTTTTTTCCAATGT
TCATACGACATGACGACACTCACCCATACGAATTGGCAGATAACATCGATAAACATCCGT
TTATCGGATAGAGAACTAGCCATCTTACTGTACTTATCCTGACACATTGGATAATCTTTA
CTGAAGTGCATCTACTAGGACAGCTGGCTACCTCACAGGAGTTACGGCTAATAATCGTTC
CTCAGAATGGTGAATCGGAACGGAGTGCAGGGTCAGACGTGCACAAAGCGAATGCTGCTG
TACCTCTGAAGACAGAACGTCTTTGTACAAGAAGTCAACAATCGCTGGACATTAAACAAT
GGTCGTATTCGTAATCGCTTATTGTGTTTTATATAGCGTGGATTTTTTACTGCGATTTTT
CTTCGTTTACAGTCCAGTTTTACTATTTTACAATCAAAACGCTTTAACTGGATGACGTTA
ATAAAATATTTAGTAAAAATCAAAAAAA
>gnl|Apo_MPI_JGI_Genos_N|51053 cDNA; Alvinella pompejana; LEN=4143
ACGACCCATTAAGTTTTATTGAAATGTTCCTAATACACACTAACTATATCAATACATACA
AAATACTCTTTTTACAAAGATAACACAATACAGAGATGATGTTATTTACATACAAAATGT
CATAGTGAGCAAACATGCATTGCATCACCTGTACATCAGACAAACTGTTGAAGAAAACAT
GGCTACATGCCTTGGACAGTAAACCAAGGCTTGGTTCTTTGTATGACATAGCACCTAAGA
TAGGCAATGTCAACATGGAGAGAAATTAAATACCTACACAATGAGTGAGTGGTACATGGC
GACAGGCAGATTATTCACTATGCAGATCATAATAAAAGCATGTAGCCTGAGCAAACCAGG
ACCTGTCCATGTTGATTGTCCCTTTACAGTAAACTACACTACTACAGTGCTAGATCAGCA
GTCTTATAACCAGGATATATGTTGTAACTTGCTGTGGAGAAGGAAGATGATGCGTTCACG
TCAGCCCTTTCAGACCACATGCTTCAGACATTATAATAACTGAAGATTTTTGCCATGATA
TTTACTGTACCTACTTGTTTTCTGCAAAAAGCATTTCATCTACTTCTAAACATACCTTTG
AATTAACTCGTTCGGGCATGTCTTGTATTGTAGATATGTAAAAAAAACATTCTACACATT
TTGAGAGTTTCTATTTTAATTTTTACTCTACTTAGCCACAGCCGAGGCATGAACCCTACT
TGTGAGGCATTTGTTGGCCCTCTCTCTCTCCAAACAAGCCATCAGCTGCAGTCATTGTAA
AAACAAAGACTGCATCTTGACAGAACAAATCCTAACTGATCTGATCACATCATTCTCAGA
AAAACATACCACCAACAAAAACGGTGTTGCACAAAAGCAGACTATCATAGCGGTGAGGTC
CCTCGCGTCAGTGTATGCAAATATTATTTGGTGCTTGTGTTTGAAGCTGGTTTGAGAGAA
ATAAGTTAGCAACATCATCATCACTTTATGCGGCCACATTACATTGGCAGAGAGCATAGA
TAACAGTAAAGCTAGTTGCTCAACTTAAGCAGCTGATTCCTATTTACAAGTACAGTAATG
CAGATTTTCTCTCTCTCTCTCTCTGACAAGTTTAGTATGCACACAAGATGCCTTTCCATG
AGCACAGGGAAACATCAACACTGAACAACTGCTAACAGAGATGCGCTGACTAGAAATAAT
GAATGCAAAGACAAACTTCCTGAATTCCAGATGTTCCACGAATTGCAGCCAGTAAGATGA
GCTCAACTATTAGCTTACGCATGTCTTTATCAATGAAATATAACTGGCTGGGCGGACAGC
TGTATGTATTCTCAAATGCAGCCCGTAGAATCAAATCAGACAAATATTCTTCCGAATTTC
ATTTCATCTATGAATTACTGTAGCAGATATCACTTTATACACACGTCAGAGAGAGAGAGA
GAGTTATTTACAGTGATAGCTACTTGGATCCAGGGCAATAGAACAGGAAAGTAAAACGTA
ACAACATGGAATAACAAGGAGGCTGAGTATATTGTCAGAATATTGTCAGCTGAACTCTCA
AAAATACACATCCAGCATGTTTCAAGACTACACACAGCAGGGCACAAAATATACTAGCTC
AAACATCATTCGCTTCAACTAACTGCATTCAGATACAATTTTCATGAAATCCATCAGTAT
ATTTGACTTCAAGTGTTGATTGATATTATTCACTTCCATGTTAGGCAGCATTTTCCTTTC
CGGTATCATTTTATCTAACACAGTGCTTTCCATACCATGATGGAAGAAGCCAAATAGTCA
CCAAGTTGTGAACTGAAATGAGAATGCTATGAAGACAACGGTTTGTATAACAAAGACAGC
AAAAATACAACAAACGGTGCAGCCACACAGAAATTGAAAAAGGATGCTGTGTGTTCATAG
TATAAACAGTCTTAGAAAAATACTTCTGTATATGAAGTGATTTCCACATACAGGTTCAGT
ACATAACTTTGGGCATGAAGGTACCTTGTAGCAGCTGTGTATTGCCTCAAAACAAACATT
GGGAAAATATCGCTGAGACGATGACAAGGCTATTCACTTCTGTCGTAAACTGTACACATA
TTTTGTAAGACTTCAAACATTAAATGTAAACATACAGGAAATGACATGCACATATTAACA
ACAGACACAAATTGTATAGTTGCACTTTCACAAATTATTTTATAGACCAGAATGCTCTGT
GATTGATTTCTGTGAAAACTGCTAGAGAAATGTCAACACCATGCTCGTGGCTCAGTCCTG
CCTCAACAAGTAGCAACCTCAAAGCACATCACCAGCTGACAATCATTAAAAAACCAAACT
GTTCATCATAAACCATGGAAACACTGAACACCAAGCCTGATGGTTGTGGGTCGACCATGT
TACAAGCAGGTGTGCATTATTCCATGAATTTTAGTATAAAATCCAGGAATCGGCGTGCAT
ATTGTTCTGGCTTCACAGTTGAGATCTCGGCATTGGCCCCATACTTGACGGTCTTGGCAG
CCTGAGCACTGCGCTTCTTCACGCCGTAATGAGTGAGTATGTCTATCAGAGCCATGAAAT
AGATCAGATTCTTTCCACTTTTTTCATCACTTTTGACAGCAAACAGCTCGAAGTGTGAAT
CAAAGCTTCCTGAGAATGCAGGTGGGTCGAGCAATAGGCCAGGACTGTCAGGTGGGGTAG
GACAAACCATTGACATGTTTGGGGTTGACAGATCTACAGCACCTTCATCAACCTCAGCTC
CTCCCCCGCCCTCATCTACACCATTTTCCTCTGGGGACTCATCTTCAGCATCAGCAGCCT
CACAGGCTTCATTCGTCTCCTGTTCAGCCTTCTCTACATCATGAATACCAACTAAGAGGC
TGTAGTCCATTAAGTTCAATTTCACCAAAAACTCAACATCAGCTTTTAGTGTGGATTCCA
ATCTCTCTTTGGCTTCCTTACCAATACTGATCATCATTCCATCATTGATGAAATCATTAT
CTTTGAATGTTGGTAATTCCTTCTGTTTCTCTTTGTCACTTGCCTGCCGAGCAACTGTCG
AACCCTTGAGGTCATATTTTTTATGCACAGTAAGACGGGGACTGAAGACATTTCTCATCA
CACACAGGTATGTCTCCTGATCGTTGACTGTAATCCTATACAAACCAAGGTACTGTGGAA
GCAGTGTACTGGCATGGCACTCCACAATGTACTGGTGATAATCTTTTAGGATTCTGTGTA
TTTCAGCAATCTCCTCACTAACCATCGTCTTGATGACAAATCTCTTGTCATATGACATCA
AAAAGCGAGCACCACTCCGTCCAGACACATCCACATCAACAGGACTTGTCTTCGTCAGCG
AATTCATGTAAACCTCTTCGTCAATACCGAATCGTTCACGCAGGTTACGGAACACAATTG
GGCAGTACTCCTTGAACTTGAAATGACTGGGCATATTCTCCTTGTTAAACAAATGGTTGT
CCATGCGGATCTTGCTGTATGCCTTGAAGTCATCGTACATTAACATCACCGGGATATTGA
TATGATTCAGTTCATTAATCGAGTGGTTGATGCCCCACATGAGTACGGACATCAGCGGTT
CCTTGGCCCTGAACACCCTCAGCTTTGGCTGGACAGCTTTGATGTGCTTCTTCTTCTGCT
TTGCGTTCCAAGCTGCTGATGTCGCCATCTTGAAGACGGGACGTACAGTTCCTGTTGACG
GCGTTCTGTTTCGCTGGTTCGGTCGGTCGCTGCGAGGATCACTGAATCATATCGGAGCAA
AACACTGGAATCATTGCTGTTAAAAATTATAATTTCCTGATGGCGATCAACAACAAATGA
GAGACGAATCCAGCACCAGACCCACAATGCAACGCTCTCACTTCCGTCTTTGGCTGTTGC
TTCACTACGGCCAAAAGCACTCACCAGGGGACAGCACTCGTCGTCGCCAGGTGGCACCAC
TAGGTGGCTATAATTTAGGTTTGTTTCTAAATGGCGAAAGTTCGAATGCTTTAACCAATA
AAATTGCCATTTTAGGTTCGTTTAACGCAGTTGAATGCAATTGAAAGCTGATAAGGGATC
GCATTTCAGCGTATAATAATTGTGTTTAGAACATTTTAAATAAATCGATTACCCCCAAAA
AAA
>gnl|Apo_MPI_JGI_Genos_N|51054 cDNA; Alvinella pompejana; LEN=2307
TCAACGCAGAGTACGCGGGAGAATGTCAGTCAGTGTACGTGGTGCCATCTGTCGGCGGCT
TCACTGACGTTGAGTCGAGTCTGGATGGAAACGAGCCAGCGCCAAAGTACAAGACGAACA
TCATGCAGCGGTACCTGAACGACAGCTACCAGAGTGCGCTGCAGTCATTGCACAGCCTCG
GCAACCGAGATCTGAAGGAGAGCGAGCGTCACCGGAATCCGTCAGGATCGCTGAGCTCCC
ACGACTACGAAGAATACATGTCGTCTGCGTCCTCTGCCCGGAGCACGCCGACCAGAGAGC
ACCAGGACGGTCAGTATCCACTCTTGATCTGGACTTGATGCTCTGTTTTCTGGAGCCAAA
GTTCTGTTTACTCGCTCTGGATCAGATCCAGATGAGTTTGTTTTTGCATCCTACGCTAAT
GATTCGCCTTACTTGTTCTTCGTATCCGTGTATGCCTCCCACTGACGTCGTTTGGTCATT
TCTCTTGCAGGACATCTTGATGAATATGAGGAATTCTCAAAGATCTGGCCAGACATAAAA
TCAAGGTATGTTAATGTATGACTGCTAGCTTCTCGGAATGCGGAGTCTGTCTGTGCCTGT
GTATGCAGCTAATAATGCCAGAGATGTTTGTTTGTTTTGTAAATATAGAAAGTTAAACAG
AGCAGTACGATGGTCCGTGTCCTAGAATTATGTCTGTTTGCTTGTTTTTTGTTTTTGTCC
TAGTACTAGCATATTAGTTGGGACGATCTACTTTTGTCATTTATCTAGTTTATTTGTTTA
CCTTTTGCCCAGAGCTGAAGATGACTTGTACTGGAAGGAGATCAGTGCTGCTCTTGCTCT
GACGTCACTCGCCAGATCCAGATATTCGACTCAGACGCACTAAACTAGAGCATGGCTTGC
TTGCTGGTCATTTACCGCCGTCACGTTCCGCACAACGTTCATTAGTGGCCCCGTGGCGAC
GCAGCAGACGTGGCGCCATCTTCCGATCGGACGACTAACAACTTAACTTGGAAAGCCGCT
GGATGAAACCAACCTCGGCAGAATTCGACGTGTGCTTGCGCATTGCATGTGTGGGTGCGT
GCGTTTGCATGTGCGTGTGCATGTGTGCTGCCACCTACTGTCTTCTTATTTATTGACATT
CAGGAGAAAGCAGTTTTTGCTGATTGGCCAGCTGATGCTGGTGCATGTTTGTGTGACGTC
ATGACGGCAGCTCACGTGATATCATACCGGTTTATGAGATCATGTGACACCAGCCAGCCG
TCAGACTTACAGAAGTAATGATCTCGGCTGAGAGTGCGTGGTTTGTGTTTGTTTTTTGGA
AGAAGAAGAAACACAAATTGGTGATAAAAGAATGTCACTCATCATTTGGTGATGGTGATT
GAACTGTACAGTGAGAGAAAGAGACTATATAATATAACATAATTAGGTTTTTATTAAAAA
TTTCATATTATTTTTGTTACTAGTTTAGTGTTAAAGCACAGCTGGGAATGTTATCTTTGT
TTCCATTCTGTGCAAGAAAACAAACGATTTGTGATTTATTCCGTAATCCACAGGTTTTGG
GTTACAAAGTCTGTCGTGTACAGGTATATATATATATATGTGTGTGTGTGTATACAAACA
CTCTCGCATATATATATTTGTTACACACTTGTGTATATATGTGTGTGTGTTTGTATGCAG
TGTGTATCTATGTACCTATTAACGCTGCTGTACTACAGGTGTTTAATTGGAAGCCAAGTT
AAAGGGGCATAGTTTTGTACAGCTTTCGGAGCTCTGTACCCTGAAGACAGCATACCTGCC
ATGTTTACTGTTAATACATTGTTTCCATTTAGTCAGAACTGTTTGATGATGTGACACATA
ATGTGGCCCACGTGTTGAGGGAGATGTACATATATTATCTCTGTTGGTTACATCGTTTAG
GTCAGGATTTTACTCCTCTCTCGTTGTCTTCAGTCACCGTGGATCTTCTTCCTGTCGGCG
ACTATTTGTCTTCGCGTCTACTCTTTAAATTCCTTTGAGTTTTTTTAGCAAACGAAAGTG
GCATTTTTAAATATATACATTATCTATATGGATGTACTCATATCTGTGCGTGTGTGAGAG
TCATGCATATTTTGTGGAGAAGTGACTCTGCCTGCCTCATTGTGTGTCTGTGTGTACTGT
GTAAAAGTGACTGTGTGTCGTGTGTGGATGTGCATAGTGTAGAAGTGACTGTCTGTGTGT
GGATGTGTGTTGTGTAGAAGTGGTTGTNNNNNNNNNNNNNNNNNNNNNNNNNNNGGTTGT
GCCTGTGTGTGTGTGTGTTGTAGAAGT
>gnl|Apo_MPI_JGI_Genos_N|51055 cDNA; Alvinella pompejana; LEN=3132
TGCTCAGAGCTGGAGGCTATGTGTAGCTGTCTGCAGCTAACACTATGACCTACATATCGG
CATGGAATGTCGGAGATTATTATTGTGGGAAAGCAGGCTTCCTAACTGGAAATAATGAGC
CGCTTCATTAACTGCGAAAAGATCATTCTGTCTAGTTATATCTCCTCAGAAACATCTGCA
GTTAGCTCAGGTAATAAATGTCTTGGCCACATAGCGTTAAGTTCGGATGAAGCAACAGTT
CATTCCGGTCCTTCAAGGCTCAATACATTGCAGTGCCATTCCCTGTTAACTCTCAATCAC
TTCCATCAAATACACTTGGGAAGTGTTCGCTTCAACTACTGGGATATGCCTGATTCTTGA
TTCAATTACAGACCTACCTGACCCTCAGATCTGCCAAGAAAGCTTCTGGATCTGAGCCTT
CCATTTCTGGATCAATCAAGGACGGTTAGAAGTCTGTCAATCTTCCCAACTGTGCTTTAC
ATGTGAATGCACAGGGAAGCTGTGCGGATATTTGCACACATCTTTCGCCAGATAAAAACC
GGTTCCAGACGGCGAACTAGATCAAGTGAGTTTCACTTTATTCTCCCAGGATATACAGCA
GCAATGTTATCAGTCATGACTAGGTCCCTGCATAACAGACCAGTTATATTGGGAATCCAG
CCAGCCACCCCCAGAGAGATAACAATACACTGGGTGTCAGAACACCTGCAGATAAGATAA
CCGGCAAAAAAACACGCCGTAGTCCGCCAGAACATCACCCGTGGTGTCAGTTCCGTATGG
CAGGAGCGGCATCCCGTCACGGATTTGTTACAGTGGCAGTGTGATAAGCCAGATCAGTGG
CATTTTCTTTGCACACTTCTTACAACTGCGTACTGACGTGTAGGTGAAGGCAGTGCACAA
ACTGGGAATTAGTGTACTATTAATCTGATTAAGTACAGGTTGAATGAATATTGTAGACAC
TGTGTGCGTGAAATTTGTTGGAATAACAGATGTACAATAATAGGATGTGTGTGTAATCGA
AGAAAAATCACTCAATAATATCATGCAAAAAGAAGCATCCGTTAGTCCACTGCTTCAGTC
TGAGCCGACTTGTGTGCACGTACGCAAAAAGGGAGTTCAACTTTAGAATTTATTCATAAA
ATATCCACTTAAACGCACGAGGTCACGGGGAAAGATTGATACAATATATCAATACGGTGC
TTCCATACATAAGAAATAACATCAGACACGCCTAAATTATCATATGGCAGTAATAGAACT
ATTATGAAACAACCACACCTTGTCTATATGAACACAAAGCCACACATTTTGGAGCAGAGC
CATCTGTTGTACCCATTAACCAGCACGTTAGCACAGCGTAGACTGATCAGCATCTATCAT
TGTTAGCTGTTATTTACCTCTCCGTATGCTACAACGTAATGAAGGCTGCTTACCTAACTG
ACCTTAGCAACGACATCCAGAATAACACATTTACATGAATAGTAGCACCACAGTGGCCAG
GTAATACACCACTTTGTAGACGGGCAATGAGATTTACTGGCAGCCGTTCTCTTAAGTAAT
AGCAAAGAAGCGACAGGGCCTTGTTAAAGATAAACAAACTTGCGTATGTTACTGGTTGTC
TATCGGTGCCTGTCTGTGTGTGTGGTATCCATATACAGTTGGATGTATACACTATTTTAC
AGATGGAACAGGCATACATTTTACCCTCTTAAAAACACTTCTTGGGCGTACATATATATA
CAAACCTTTGGTCCATAGTGCAATTCTGTTGAAGTAGTTTCAATTTTTTTAGTGATTGTT
CCCTGCCGTTCGAGGCATACAAGTTAACTGGATTATGTGCATACACCATTAGCTGGATGA
AGATTATCTAAATTTCGTCTAAGTTGGCAATTCACATCAGTGGCGCTGTCTGCTAACCAA
ATTTTGTCGCTGTTCTAGTACTCCGACGACAACAGACAGGTATCGCCGCTAAACTGACAA
ATTCTGGGCTAGAATAAAATTATCGTACTTACGCGACAATAGGCCTGTCCGCACGATATT
CGACCAGGAAACATCAGGCTAAATCTATCCGAAGTGAAGTCAATCTCTGTCCGAAATCTG
GTAGTACAGTACAAAGAACCATTTCAAACTTTCTACTTGTACACGGGTCGCGATATCTGA
TTGTTGGCACCAGGAAATGAAATGACCAGAAGTCAAGTGAACACATCAATCCTTAAGCAC
TTCTGAACGTATCTACGGTGGCCAGCCAGCTTTGTAGGCTATAATCAGTACTGCGAGATG
GCAATCAGAGCAAACAAACCAGCTAAATGAAAGGCTATTCTTGTCTTTGTGTGTGTATGT
TCTACTGCTGTTATCCAGCACAAATTGAGAGTCGATATCACGAAATCAGGCCGAAGCATT
CGGCCATTCAGATCAGGTTCATTCAGTTCGCAGTCGCCGCTATCATAGGTAACAGTGACA
AACGGCCAGTGTCAGTAGCCCATCCACATTGTAAACAACCTCTCTAGATAAGTTACATCC
AGCTGTTCATTCCGGATCAGAAAGCAGGACGTGCGATAAATGTGTGTTAGACAAGATAGC
ACACACTCACAGAAACGACACTGCTCAGACATCGAGTCTTAGGTTACCAGGCCCGACTTC
TTAGCGGAAGACGTTTTGCCTTCGTCCCTTGACGGATCACAACAGCTTTCGGCGCTCGTT
ATTCTGTACAAGTCCTGACACAAGAGGTCTTAGTTGTTGTCTGCCACGGCACACTACATC
TGTAACACGTATCCGAGAGCAGGGTAACATATCAGTCGATTGTCATTCTACTGTTAACCG
GCCAATGAAGTCCTTCACGACGGGCGAAAGCAAGCCAAGCAGAGCAGCTTCAAGCCCACG
AACAACACACAACGGCATCTGGAAAGCCACCAGATGGCGCTGTGCACGTGCTTTCGGCCG
CGTACATTTGACCGGGTTGAGATAAATAGAACATGTGTCATGAAGCACATTAATGGGACC
GGTTAGCAGTCAGTTCGAGGGAGGGTGGCTGCCACCTGGTGGTGAGCCAGACAAATAAAC
AGAGCCAGCTGTTGATTAGAAAGCAGTCGGTGATGCGGGCTGAGTTAGTCTGCNNNNNNN
NNNNNNNNNNNG
>gnl|Apo_MPI_JGI_Genos_N|51056 cDNA; Alvinella pompejana; LEN=3438
GGTTCTCTTATGTTTGCTGATATATTACAGAATCCAGAAATATTAGCTTAGATAACACCA
TGCCATCTGTTTTAGTCCGCTATATTCGAAATTTTGGGCGCATTCCGGTGACTTGATGAT
GCGATGTTTAGTCGACTCTTTCGATAACAATAACACACTAGGCTCGCTTCGGCGTTAATT
GCATTTACTTGGTTTAGTGGCTGTGGTAAATATTGTCACTGGAGAAAATGGCAGAGGCTT
GTGCCCTGGAATGGGCACCAGGCTCTCTGTATAACACAGCAATATCTACAATTGTCACAC
ATTACGCCAAATATTGGAGACAGGTCAAGGCGCTGCCAGAAAACGTCCAATTCGATGTGT
ATTACAAGCTCTATAACAAGGGAAGATTGTGTGATCTGTGTACAGAATTTTCAGACCTCG
ATACCTTTGCAAAGGTTTTGAAAGTTAAAGACAAGAGACACCTGTTACATCATTGTTTCC
AAGCTGTAATGGACCACTGCCAGTGTATCACTATTAATCTAGCTGATATGTACTGTCAGA
GATGTAGCTGTATAACACAATCTGATGATCCAACTCAGAAACAAAGACTAATACAGCTTG
GATTTTCATTAGGTGGATTTCTAAGTGAAGCAGGTTGGTTTTATGCTGCAGAAAAGGTGT
TTCTGTCATGTCTTGAGCTCTGTCTACAGGGCAGTGACCCCAGAAGTGAAATGCAGTCTC
TAGAATGTTGTGTACAGTTGTTACATGTACGTATAGTAAACTGTCGCTTTTCTGAGGCTG
AGGAGACATGGGAAGTAGCTAACAGAATACTGTCTTCACTTGAGATGAATGGTACAACTG
TCAACAAAGCTTGCCTCTATTCAGAGTATTCCCAACTGCTATTTGCCAAAAGTCATTATG
ATATGGCTTATAATTACTGCTGCAGGGCTTTGAAAGAAGTTCACTTATCACTTCCACCAA
GGACAATTGTGGATGTCTTCAGACAGAGTGCTAAGGCTTGTGTTGTTAAAAGGAAAATCA
AGAAGGCTGAACTGCTGATAAAATTTAGTGTACAACATGCAAGGGAACACTTTGGACCAA
AACATCCTAAATTATCTGATGCTTTAATGGACTATGGATTTTATCTGCTTAATGCTGATG
CTGTCTGTCAGGCTGTGCTAGTCTACCAAGCAGCACTGGACATCAGAATTGGGGCATTTG
GTGGCAACAATCTTCATGTAGCTTTGGGCTATGAAGATTTGGCTTATTCGACTTATGTGC
ACGAATACAGCACAGGAAAATTTCAAGATGCAAAGGAACATGCTGAGAAAGCCATTAAAA
TTATTAGACATATACTGCCACCAGATCATCTGCTTCTAGCATCATCAAACCGGGTAATAG
CCCTGATTCTAGAAGAGATAGCAATTGATAGCCATGATAAAGATGAAGAGTATCGCCTAC
TTCGTGAAGCTGAGGAACTTCACCTTGCATCATTAGCACTGGCTAAGGAAGCATTTGGAG
AAAACAATGTTCAAACAGCAAAGCACTATGGCAACTTAGGTCGTCTCTACCAGTCAATGC
ATAAATATGAGGAGGCTGAAAAGATGCACATAAAAGCAATATCCATCAAGAATCAATTGT
TAGGCCCTGAAGATTATGAAGTGGGTCTCTCAGTTGGCCATCTTGCATCACTATATAATT
ATGATATGAATAAGTATGAAGAAGCTGAAAAATTGTATCTGCAATCAATAGAAATAGGTT
TGAAATTGTTTGGACAAGGTTACAGTGGTTTGGAGTATGATTACCGTGGGCTGCTGCGAC
TTTACCAGAGTACAGGAAATGTGCAGAAAGCTATTGAATATGGAACTATATTACATGAGT
GGAATCAGATGAGGGATCACAACAATGCAGAAGAATGCAAGCCATTAGAGTTCTCTTTGT
TAGAGAATTGTGAGCAGGTTGTTGAAAGGTTCTACACAATTGATTCATGACACATGAACT
AGTCATAGGTCTTTTTGAAGCTCACAAATCATGTGTTGGAAGTACCTCTCATATAGTAAA
ATATCTCACTGTTCTATCACTTACATGATTGAGCATGCATGTTTGAAAGTTTGTTCATTA
AGAGATGCTGGATGATCAAAATTTAGTTAATAAATATAACTATGATGTTAAGATACACTG
TGTAGTATTCAGCTCATCAGACAGGTCTATTTATAAAAAAAGTTGTACAGTTGTATATCC
ATTAGTACAGCATGTGGCCAATTAAGGACATAAATGCTTATTTTGTTACCATTTTAGTTG
TGGAGAAGCTTTCCTCAAATTGAATTTTCCATAATACCAGGATATTGATTGATTTTTTGT
GAGAGTGGGACCCTTGTAGATTTTGTAACCTGACAGTCAAACCCAAAACCTACACCCTTA
ATTAGTCTTTTATTGGTAATATACCAGTTTGTGTATGCCATACTTAATGTTAACTGAAAA
AACATATTAGTCATGTATATGACAGAGGTGTTTTCAATGTTTGAAAAATACTTTGAACAT
TATATTCACTTAAGAACAATAAAGACAATCAAATCATTCCCAGATTAAATGGTGGTCTAG
TATCAAACTTGTGGACTGGGTGATGCACCTTTTCATATTTTATCTTCCTTTAAGACAATT
CTTCATTACATCAGGTAGTAACAATGCAACACCATATCTGCATTGTCTATTTCTTAGCAT
GCTGATTATTAATTATTGTACAAATGAACATCTAGACCTTCTTGTCAAAATTTAAGGATG
ACTTTATACAGTGGGTTTATTCTACCAGAAGTCCTGCACATGTTATAAGTACAAATGGGT
ACTTGTAAATATGGACAGGATGCAATAAATGTATGTAGTCTAAAAGTGCAAATATCTGCT
TCAGGAATAACAGCACTTTGACTCTCAGGTGAAGGCCCTAAATATTCAGAATCAAATTTG
AACCATCCATTATTCAGACATGATCAAATGAGGGGCTTGTAAGTGATAAATGAAAACAAC
AACAGTAAAACACTCAATAAAACGACCTTCCTTGTGCAGGAACTTGTAGCTATAGTGAAA
GTGCAATAGCCATTGAATCATAATTTATGGTCATGATTGTGTCAAAGGTGGTGTGTAGTC
TGAATTTTGGTGTCATATTTATCTTGTTATTGAGACAGCAGCAAGTTTGATTGAATATCA
CAATATAAGAGATCCTTTCATAAAGGTATCTGTTTGTGAAGACGAATAACGTCTCATTTT
CTGTTTTGACATTGGTGTACATGCAACTACAAAGTGAAGATTAAACTACTTTAAAAAGGA
ACAAAATTTAACATTATAAGTTTTAATATTGTATCACATAACATTACCAGATCTTGTACA
CAGTCTGTGAATGTGTATTATGATAGTGTATTTACGGTTAATTAATAAAACACTGCTGTG
GTGATCTATACAAAAAAA
>gnl|Apo_MPI_JGI_Genos_N|51057 cDNA; Alvinella pompejana; LEN=1539
TTTCCGCTGGACAGTAATTGGAGATTTCTCTGTGGCTGTTTTTAAAGCCTAAATGGATAG
ATTTTCTTGGACAGATGGTGCTTTAGCTGGTGAAGAACAACTTATTCACAAGCAAACCGG
TGTACGGATATATGATGGAGATCAGAAGAATTCGGCATTTGACCACGGAGTTATAACCCT
AACAAGTCACAGGCTTATTTGGGAAGATAGCAAGGATCAGAAAATCATAATATGTCTTCC
ACTAAGCCTTATAGTATTCATTGAAGAGCAGAGTCGAAGCCTGACTAAAAGTGCAAAGAT
ACTAATACATCTAGATTCAGCCCCAGCATACAAAGCTCCAGGACCTGTAAAGAGTAGTCC
TAATTCCTACATACGTCTGTCCTTTAAGGATGGAGGTCATGAGGAGTTCTTCCATCATTT
AAATGCTGCCTTAAGCAAGAGGAGAGAGAATAAGCCTGTGGGTCCCTCTAGACAAACACA
AGAATTTAGGACTGGAATTGGTGGCATCCAAAAGAAGTTAGAAAAGAAAAACAAAGAAAC
TGATCAAAATATCAGTCAGGCATTTGAAGACTTGAGTAAACTAATGGAAAAGGCTAGAGA
AATGGTGACACTATCAAAGAATATATCAGCAAAAATAAAAGAAAAGCAAGGAGATATTAC
AGAAGATGAGACAGTTAGATTTAAGTCATATTTGTTGAGTCTGGGTATAGATGATCCAGT
GACAAGAGGAACTCATGGTACTGGAAACAAATATTACAGAGAATTAGCTAAGCAACTTAG
TGATATCCTTCAGACACCACTCAAAGAATGTGGTGGCATAATGACTCTGACTGATGTTTA
CTGTCGTGTTAACAGAGCCAGGGGCATGGAGTTGTTATCACCAGAAGATCTAGTTAATGC
CTGTAAACTAATGGAGTCATTAGCATTGCCAGTTAGATTACGCGTTTTTGAAAGTGGTGT
GATGGTACTTCAATTGATATCACACAGTGAGGAGAAAGTGATAGAGGAAACCAAACGTGT
GGTAGAAGATAATGGTTGCCTTACAGCAGAACAGCTGTCACAAATTGTTGGTTTATCTGT
CGTGCTTGCTAAAGAACGGTTGTTGGCTGCAGAAAAGGCTGGGAAAACTTGTCGAGATGA
AGGCACAGAAGGTTTATTTTTTTATCCCAATTTATTCCTGACCAAAGCATGAGATGGTTC
CAGTAGCTCACAATATTATTTATTGTTATTTCACATGTAAATTCACACGTGAGGTCAAGT
GTGACGATTTTTGTAATTCCATCAGTAATCTAAGTGTATAAATGTATAAATTAGATCGAA
TTGTTCCAAGATAAAATGGCACTATGTTGAATTGTATATGAATTCTGAAACATAAATCAC
AAAATAATAGTTTTATCTTAGTTACATGATGCTAGTATTTTTACTAGCATCTTGCTGCTG
TTAATTTTCTGTTTGATAAAATCCATCATTTTATTTACAAAGTACCTTTAAAAATTTGTT
ATCCAACAATAAAACAGCCATTTCTATCCCTCAAAAAAA
>gnl|Apo_MPI_JGI_Genos_N|51058 cDNA; Alvinella pompejana; LEN=3903
GACTCGTGTGTCTGGTCGGAATACAGAGTGGACTGGTTTGTCTGGTTAGAGTACAGAGTG
GACTGGTTTGTCCGTGGTAGGACTGTCAACCGGCTGCCGTGGTAACCGGTTTAAAGGCTT
TGATTTGCCTGTTGATCTATTTACATGTCGATGTCCTTATTTCTCAGTCGTGTCACGGAT
CAGTCGTNNNNNNNNNNGTCCGTGTCGTGGATCAGTCGTGTCATGGATCAGTCGGTGTGT
GGATGTTGTTGTTGTTTAAAAGTGTCCTCGGAGATCGTTCTTCCGGATGATTCAGTTTAG
AAAGAAACAGCGTGAAAGACAGAGGGGTCACTTCCATGGAAATAAACAACAACAGCGAAC
TAGACAGAAGACAGAAAGGCTTGGTGTCGGGGTTGTCAACCAGTCAACCAAACATACCAA
CCACCATCAGCATGCCTCCGATAGAAAGGAGTGGGTCACATGAATGTGTACCAGCTGACT
CACCAGCAACAAAACAACAGTCAAAACTTATCAGGCTTGATGATGACGAGTGCGTTGGAT
TTGCAAGTCTTCCAGAACAGGTTCACAGAAAGGCCGTCAAAAGAGGCTTTGACTTCACGT
TGATGGTTGTTGGAGAGACTGGACTTGGCAAGTCGACGCTGATCACAAGCCTCTTCCTCA
ATCCAGAACTCTACAAAGACAGGAAGTTACTTGATGCCAGTGAAAGAGTCCATAAAACTG
TAGAAATAGAGAAGAAGTACATGGAAATAGAAGAGAAAGGTGTTAAACTGAGACTGACAA
TAGTTGATACTCCTGGCTTTAACGATTGTATGGATGCTGAACAAAGTTGGCAGCCTATTG
AGAAGTACATTATACATCAGTTTGATCAGTACCTAAAGGATGAAAGTGGTCTAAACAGGA
AGAATATCAAGGATCACAGAGTTCACTGTTGTTTGTACTTCATTTCTCCATACGGACACG
GTTTACGTCAGATTGATATCACTTTCATAAAACGTCTACAAGACAAAGTCAACATTGTGC
CTATCATTGCTAAAGCTGACACGCTGACCCCAAGTGAAGTGAGAAGACTAAAAGAAAGGA
TATTAGAACAAATTGATGAACATCGGCTCCAAATATACGAGTTTCCTGATTGTGACAGCG
ATGAAGACGAGGATTTTAAAAAGCAAGATGCAGAATTAAAGGCTGCCATACCATTTGCTG
TTATTGGCAGTAATACTGTTGTAGAAGTAAATGGTAGAAAGGTTAGAGGACGTTTGTATC
CGTGGGGTGTTGTTGAAGTTGATAATCCTCAACATTGTGACTTTACTAAGCTGCGTATGA
TGCTAATCAGCACTCACATGCAAGACCTGAAGGATGTGACAAGAGATGTTCATTATGAGA
ACTTCAGAGCAAACCAGATTAAGGAACAGCTGACCAAAAGCATTTTTGTGTTTAGTAAAC
TTAAACGAGATTCAAGTCCAAACTTTGAATGCATCATGGATCAGTCTCAACTGCTTGAAC
AAAAAGAAGAAGAGATTCGACGTATGCAGGAGATGATTGTCAAGATGCAAGCTCAGCTTC
AGAACTCAAAACGGGCAAGCAGTGCCGTGTCAAATGGTAGCGACAATCCATAAAATAAAT
CACTGAAGTTAAGTAATACTCTAAATCACTGTGGTACCACTGCTTGGGTTAGGACAGATG
ATCAAATACTTCAATCACAATTGCACGTAACATTATCAAAGATACGTGATCATGTTCAGA
TAGTGTTATTGTGTTCTGCATACTTTGCACATCTCTTCAAGGACAGTAGTACTCTGCTGG
CAAATACATTGTCCAAGAAGAGCACACACAAGACATAGTTAAATCTTCTTGTATTCAAAA
CAAAAGCACTTACATGCTTAGTACCTGTCACATGGTTAGTACCTGTCACATGGTAACATA
CCTGTCACATGGTAAAATACCTGGAACAGAGAAAGTAACCGCATCAGCCTTTGCTGTGTG
TCATTTGTCTCCAATACAACATGCATCTGTTTCCTAATAAATGCAATGTGACTGTTTGTA
TACTTGGTGTGTTGATGTCTTTCTTGTGGTTGTCATTAGTCTCGTAGTTAGCTTTCTAAT
GTGAGATTAGCCATGGTTAATAGACTGACGAGATATTTAACTTAGATCAAGAATTAAATA
AGTAGCTTTCTTTATTTATGTTGCTGTGTTTATACCTTTTTATTGATAAACACACTACTT
TATTTGTAACCTCTACTGCTTCATATGTAATGTGTATAATTATATTTTTGTAATTCTGTA
ATCTCTGTTTTGTATATTTTTAATATCATACTGGTACAAACTATGCTGCTCTTATCAAAT
ATGTGTATGCATTGGTACATGTGTGTACTCGGATGTACTGTATCCATGAGTACACACACA
CTAACATAAATACATGTATACACATGAGTACAATGTATGTATCTTAGATAAAATTCGTTA
AGTCATCCACAGTGGTGTTTTGTACCAGTGTTTTAAAAGAAAAAGTCACATTAATTAAGA
TTGTTTTGGATGTGATCTCAATCAATTTTGTTATAACTTTTTCCCGTCTGTCACGTTTTA
GACATATTGTTCCATGTGTAAATGTTAGCACAAAAACAAAGCAACATTAGAGAAATTTGG
AGGACAGAATTAGATCAAGTGTCTAAAACTAAGGAATGACGTCATGATTGAGATTATGAA
ATAGGAAGCGCTTATCTTTGTTACTGAAGTAACTCCTTTTAAGTGTGACATTGGTCACCT
GCCACTTGATGCTATATATACTGTACACAGTATGCAGTGTTAAATAAATTTATATCAGCA
CTAAGATATCAGAACTGTAACTACGTTGTGAGAATCAGTGAATGTCGCCGATGATGTGCC
ATCAAGTTAATGATAATCTTTGAGTCTCACTCGACAGATGTAGGACTCCACTAAATCTGA
ATGTAATTAAAACCTAGAAATTACAAAGTTTGTAATCCTAATAATTGTATATTTCAGTGC
TATATTTTACACAGATAGTAAGCCCTGCTCTGACTGACAGTTGCTCAGGTGATACATAAT
CATGTTCTTCAGTCTGTTATCTGTTGTTTTAGGCCTCTTATTAACAATATCAGTCCTGTC
TTATATTACTACTGTGTTGACTCTGTTGATCTTCCTTAAAATCTTATTTTTCAGTAGTTT
ATTAATATTTGTGCCTTCAATATTTGTTGTATAATTGACACAAAACATTTTCTGTCCGCT
GAAATGGTGCTTGGGTAGTTACAGTTCAGTGCAAATCTTCCTGATCACGAGCTGTGTTAA
TACTGTTATTACCAGTCTCCAATTACCAGTCAAGTGAAATGTTGTACAAGTCTCAGTCAA
TCTCTGACGCCTGACTCCGATCATATTATTAATACTTCAGTCTTGTTTACCACACCATAA
ACACCGAGGATTGGTGCTCATCATCACCCACACACCAACAGATCTGACAAAAACGATCGT
GTCTGTTTTAAGTCTTTGGTCTTGTCCCGTGTTATGGCGTAACATAATTTCACATAGATA
TTTAATACCATCTTTTATCAATCTACACGCTATAAAAATAAATAAACTGTAAAGACACAG
GTTTTAGGGCTCTTTTCTGCTAATGTCCAGTATCTAACTGATTGCTGCTACTGTTGACTG
GATAACCTCTGCACTCTGACACAGATTTAGTCCCTCAATCATTCAGATAAAATCCATGGC
TTCCTTCGAGTCTGGCCGCTCATCCAGATATTACTGGCACTTATCCTGAATGCAAACAGC
TTCTTTTTTCATTATGTTCAAATAATAAGCCAGGTGTTGCTGATCCAGATCTGTGATATT
CTGTCATAGCGGTAAATGCCTGGCGTTTGTAGCTAATATTTCGGTTTACGTTTCGCGTCA
CAT
>gnl|Apo_MPI_JGI_Genos_N|51059 cDNA; Alvinella pompejana; LEN=2693
CACAAGCATAATATTTTACAATATAAATTAAAGAATGTGATAGAAGATCCTTTATTTATT
TACCATAACCTTATAAATATAATCTATCATATTTGACATCTCATTTCATAGCCTCTAAAT
ATAATTTAAGAAGCGGGCACAGTACGGCTAAATGATCAAAACATGTTGTTTAATTAGTCG
AAGGAGTGAGTAACCGGCTCAACTCCTTCGGTTAAGTATGAATGCAACAGTCAAAAAATA
GTTTATCGTGATCAGCTAGTCACAATATTGCCGAGACCGGTAAGGTAGAAATCCTCGCGC
GTGCAATAACAAATTGGTAATTGCACGGATATACATATGAACATTGTATTTGAACACAAT
CGAATGATGTCTGGATGCAGAGCATCTCTGAGCTCAAAGGTAACAAGTTTTGCCTGGGCG
TGAACATTATTAGTAACCTGTTTATAAAATGTTGGTAACGTGAACTTACCGATATCTGCT
TTAACAATGTAGTTCAGTATCACACAGCCTACATAATTATTTATATAATAATATTTAGGC
TGTGATACGCACGTGTGTGCGTGTGGTAATACCTGTATTAAATTAACTTACGTTGTTTAA
CAATGAAAAGGCAATTTTCGTTTCATCCCTTTGTGAAATAAACGTTAGGGAAATATGGAG
GCTGCTAATATTACAAAGCGTTCTTTTGTGATTACGATGTGCAAAAACAGCGATGGAGAT
ATAGAGACAGAGCTAGCTGGCTAAACATGTCGACCTTTTTACAAGAGCCGATCTTTCATC
GGTTGGCCAAGACGCCATCATTAAGAAGCTCATAGCCGAGCGATAATTGTTCTGATTGAC
GCCATCAATTAGACGATATATCGGGTTTATCCTGGATGTTAGCTCGTACCGTGTCCATGG
CATGGTACAAACACGTGCCGGCGTCAGTCAGCCTGTAACAAATATCAGCAAGTCTTATAG
ACAGAGAGTCATCACAAACAATGACCTCCTGACCTCTAAAGAATCCTTCCTAAAACACTT
CACATTATATATGGTTTCAGCTTTCATCGATTCAGCCTCGTGCACGCTGCGGTGGTCTAC
CGCCTTGCAGGAAAGACTAATTAGTAACAAGGTAAGAACCAATCGCGAATTGCTTGTTGA
TATTTAATTGTGTAACCGGTCAGAAGCGAAAATTACTTACATCACTTTTCGTCGGTAACG
TGATATCTGGCTCGGGCATTAAGGAAGAGAGGAAAATCGAACGTGGCTAGGCGTGGTGTT
TTCCTATGAAAGTAGGAGCGTATTGCAGACTGACAAGACAGACGTCATGTCTCCGTGACT
GGCGACAGATATTTAGTCTGTCATGTGCAACGACAGGGATGCCCTTTGGTGTGTACATGT
TCGCCGATCCGTGGTGATCCAGGGAGGAGTCTGGATCAGCGGCAGCGTGTTCCGGATACA
CTGGTCCCGCACGCTCACAGCTCAGCTACACGGTCTTACTTCCATCCTGCTTCATTAAAT
ATAATGCGAAACAGTTCCAGATACGGCCCTATCCGGAATGATCCGGAGAGACACGTGTTG
ATCGTGATGGATTTTTCTCATATTGTCCGTGACGTGAGCAGATATAACACCATACGTGAC
ATGTTCATTATATCCAGATTGCAGCGTTCTGGATGAATCTTGTAAGTCGGCAGCGTTTTA
AAGTCACCCCTAAACATCTGGATTGGTTGACGACAGCAGAATAAAAATGTCAAAACGCAC
CCAAAGAAAGCCAAACTTTGCCGAACACATTATATCAATAAATATTATAATATTTTATCT
AGATGTAATACATCACTGAGCACACAGGAGAGGCAGATCCTGCGTCTGATGTATGATGGT
GTTTTTGTTCTTTTATAGGTTGGTCAAATTTGTTACACGACTGATGTATGGACATTCTTA
TAGCGCTATTTTGTAATGAAAATGAATAGTTATGTAAATTGCGCGAGGAGGAGAGGCTGG
CGCAGATCAAGGTAAATGATCGCAGGTCAGCAAGAAAATGGGGCGGCAAGGAAGAGGAAA
AAAGCTAGAAACGTGTGTGTGCGTGTATATGTTTGTGTTTAGATATTGATGATATGCTAA
GTATGTGTGTTCGTAAGGCACGAGTCTGTCAGAATGCGCAAGGTGTACTGCGGGTGGAGT
TAGGGGTCTGTGATAAACCTGCGTTCGTAAGCAATACTTCGAGGTCTCAGTGTTTGTTTG
TTTGCTGTCTGTATGCTGCTATGTGTGTGTGTTTCTGTACATAAGAGGAAATCTACATTT
TGTGTATGAGGGAGGGAACGTGCTTTGATGCATGTGTGCCGATCAGTCTGACTCCAGGAC
AGGTGAGTACCGTAAGCATAAATATCATATTTTGGGTCAGGTGTAGTCTTTACGTTTGGT
CGACTGTAACTCGAGCTAGCAGTAATTAGAAAGCCCCCACACGTGATGTATTGATGATGT
TCAGATGTTGGCTTCATTTTCCATCAGATTGTGACATTAACTGTCTAACAATATCAGCAA
AGTGCCCGGAAAACAGCCACGGAGGGCTGCCTCTTCAATTTTCAGACCTAATCGCTTCTT
CTATCGGCGGCATATATCTTCATTTAGCCAGTAACATAATAACGACATCGAATACGGGAA
GAGAGAAATCCAGCCGGAGTTATGTAGCCACGCCACTCTGCGTTGATACCACT
>gnl|Apo_MPI_JGI_Genos_N|51060 cDNA; Alvinella pompejana; LEN=1281
TTTTTTTTTTTTGAGAATTTATTTGTAATAAACATGTGAAGGTAAACAGTCAACATGTAC
GTCAGTTGAATTCCTCATATTATTCACTACCAATTGATTTTGTTGGAGTAGAATACAGTC
AAGACTCCCTCATCTGCTTACCAATACTCTCTTCATTTCACAATCATTAGAGAATAAAAC
ACTCACATTTAGCACTGAGTAGTCGGCAGATATAATACATTACAAACCTTAATTAAAAGG
CAAATTTCTCATAGGAGCTGAAGTGTGCCTAAAGGCGATGCTTGTTGTTTAAGTCTGGTG
CTCACAGTTGTGCACATCTCAATTACTATAGGGAGGATACTGACAATGGGCTATTGATAT
AGTCAAATGTGCCATCACTCCACCTATACCCAGTATCCTAAAAACAATGGTATCTACACA
CAATGTTTACATCATTAAGAAGCAGACAGAAGCAGGTGGGAGAACAAATAACCAAAAAAA
CTTGTAAGGAATCCACACACACAGACTCCTAGTAATGTTTTGTAAAATTATTTATTAATT
CATCTTACATGAAGCACTGATTCTTGAACACTTCCAAGCCCTAAACAAACCAAACAGACT
GCATACACAATCTGCAATCAGACTTGTCCATGTGTATCCTTGGGGTCAAGTATTTTGACA
GATAGGCAGGCAGACAAATGCAGAAAAACACAATCACAAAAACAGACAGGAAGGTCGTTG
GTCAGATAAATGAGAACAGGTAGTCAAACAATAGGTCATAACAAGAAGAATAAACCAAAA
ATGATCACACTTATTTCTTGCCCTCCACCATTATAATGTGATATCCAAATTTGGTTTTTA
CTGGTGGATCTGTGTATATTGGTTTATCAACGGTACTTGTCTCTAAGGCAAATGCAGCAT
CTTGAAATGGCCCAACCATACTACCTCGTGTCATCCAACCCAAATCACCCCCTTGTCTTG
CTTTATCCTCGCTGTAAGCAGTAGCCACTTCACTGAACTTCTGGCCCGATTTCAGTTTTT
CCATTGCTTCCATGATTTTAGAATGTTTTTCACAGAGGATGTGGCGTACCTTCACAGCAT
TTCCTCCTTTTTTCTGTTGTTTACCTCCTCCCCCACCTTCCTTTGATTCAGTCTTCCCAC
CTTTACCTCCCTTCGCACCAGCTCCACCTTTGTTTTTAGGCATCTTATTCAATCTGTTAA
AAACAATTTAAAAAACACAGCAACACCACAGATCAGTCTGCCCTGAGCCACGCGCTGTAT
CCTCCCGCGTACTCTGCGTTG
>gnl|Apo_MPI_JGI_Genos_N|51061 cDNA; Alvinella pompejana; LEN=2169
GTGTACACAAATGTGCCCTTGTATAGCATGCCGGGAACCCGTCCAAGTATATTCATATGC
ACAAATATTAAAACTTACGCTAACACGCAGACACACAAAAGAAACACGCTGACACACTCG
CATACTAATAGCACCTCACACATCTTATCACACCACACGTGGGATGGTTCGGAGCAGTGG
CCAACAATGAACAAGGACATTTGATCGAGTCAAGGCTATCTGAATCGAAAACATGTCTTA
CACGCTAAAACGGGGACAGACTAGACACAGACGTCCTACAACAGCTCCAGCACGACAACG
CATGAAGGAGATGACTACACTGTCAGCCGCTGTTAGACTCGATTCTCCACAAAATGACGC
AGGTTTGGACCCTACAGTTATGTACATCCTGATTGGAGTAATGTCCTTTGTGCTGCTTGT
AATAATTATGGGCATAATTGGTGGAGTTGTTTATCGACGAAGACATCGAGTTCTAATACG
AAAATCAAAACCCAAACCAAATTCTGCTACCTTGCACAGCGTTAAGAACGTGGCCTATCA
CGCTGATATTAACATTGAACCACGCTATCACATCCATGCAAACATTAATGGGAAAACAGA
AGTAGGTCACCAAGTACAAAGCCGGGTACGCAATGAAAACGAAGCTGGATACGACAACAT
TGTGGATGAGGTGTATGACGAGATCCCCGATATCGAACTCCGAGGTTCGAGTACAGAAAG
CAACGGCAATGTTTCGTCCACAAACAGAATTTCAATGTCAGGCGTAGATTGGAAGAGGTC
AACCACGCCAGATTCTGAATCAAGAAACAACGAGTTGGCATCCAGTGAAGACGGTTCCGG
ATCGATTCAAGCTGAACAACTGCATGTGGACGAACCAGTGCTGGAACATACATATTTAGA
GCTCGTGCCATAGTCTGACTGTTCGATCACATTTTAGCAGAGCTCATTCGTTCACAGTCT
AGAACTTCTCGTTTAGTTTAACGTCAAAGTGGGAGTTCTGTCAGCTGATCAACTCAGCTC
TGTGAAACTTGAAATCGGATTAAACAGTCGACCTTTATGTACAAAAAGCATCGCGATTCT
GGAACGGGAACTGTGTTATAGTTCAAATCCGGAAAACTTTGTACAGGACTTGAAGTTTTC
GTTTAGAAATGATGTTAAGTCAGTTTACCGTGTGATGACATCATTGTAAATAGTGTATCG
TGTTGTATAGGTTTTATACAATCTAATACACTGCGTAGCGCAGGTGTTCTATAATTGAAT
AAGATGGATATTGTGGAACAATGGACCTGAGATCGTTATTCACGGATGACATTAGTACAA
[truncated: 51,795,394 more chars]
