# Supplementary material for: Deep transcriptome-sequencing and proteome analysis of the hydrothermal vent annelid Alvinella pompejana identifies the CvP-bias as a robust measure of eukaryotic thermostability
Source: Biol Direct. 2013 Jan 16;8:2. doi: 10.1186/1745-6150-8-2 (PMC3564776; doi:10.1186/1745-6150-8-2)
Supplement: Additional file 5 — Predicted protein dataset 2 JGI + Genoscope predicted protein dataset generated by ORF prediction on the clustered transcripts derived from all publicly available A. pompejana ESTs (as of Feb 2011). Potential full-length protein sequences are indicated as ‘closed (1/1)’. The file was compressed with tar -jcvf archive_name.tar.bz2 file_to_compress, use tar –jxvf to uncompress it. Contains 36328 sequences. [file 1745-6150-8-2-S5.bz2]

Archive with 1 entries (1 files):
- Users/gasparj/Documents/Dropbox/Alvinella/New_Draft_Biology_Direct_310812/Submission/revised/Additional_file_4.fasta
