# Supplementary material for: Deep transcriptome-sequencing and proteome analysis of the hydrothermal vent annelid Alvinella pompejana identifies the CvP-bias as a robust measure of eukaryotic thermostability
Source: Biol Direct. 2013 Jan 16;8:2. doi: 10.1186/1745-6150-8-2 (PMC3564776; doi:10.1186/1745-6150-8-2)
Supplement: Additional file 6 — Predicted protein dataset 3 MPI + JGI + Genoscope predicted protein dataset generated by ORF prediction on the clustered transcripts derived from all publicly available A. pompejana ESTs (as of April 2011) and all new A. pompejana sequence data in this study. Potential full-length protein sequences are indicated as ‘closed = (1/1)’. The file was compressed with tar -jcvf archive_name.tar.bz2 file_to_compress, use tar –jxvf to uncompress it. Contains 42665 sequences. [file 1745-6150-8-2-S6.bz2]

Archive with 2 entries (2 files):
- Users/gasparj/Documents/Dropbox/Alvinella/New_Draft_Biology_Direct_310812/Submission/revised/._Additional_file_5.fa
- Users/gasparj/Documents/Dropbox/Alvinella/New_Draft_Biology_Direct_310812/Submission/revised/Additional_file_5.fa
