# Supplementary material for: Deep transcriptome-sequencing and proteome analysis of the hydrothermal vent annelid Alvinella pompejana identifies the CvP-bias as a robust measure of eukaryotic thermostability
Source: Biol Direct. 2013 Jan 16;8:2. doi: 10.1186/1745-6150-8-2 (PMC3564776; doi:10.1186/1745-6150-8-2)
Supplement: Additional file 7 — Phylogenetic tree of the 10 species used in the orthologous set. The tree is based on the recently published phylogeny of annelids [36] and the consensus animal phylogeny [37]. [file 1745-6150-8-2-S7.bz2]

Archive with 1 entries (1 files):
- Users/gasparj/Documents/Dropbox/Alvinella/New_Draft_Biology_Direct_310812/Submission/revised/Additional_file_6.fasta
