# Supplementary material for: Deep transcriptome-sequencing and proteome analysis of the hydrothermal vent annelid Alvinella pompejana identifies the CvP-bias as a robust measure of eukaryotic thermostability
Source: Biol Direct. 2013 Jan 16;8:2. doi: 10.1186/1745-6150-8-2 (PMC3564776; doi:10.1186/1745-6150-8-2)
Supplement: Additional file 9 — Orthologous set. Trimmed multiple sequence alignments of the orthologous set of 457 proteins from the 10 species used in the study. [file 1745-6150-8-2-S9.bz2 › Users/gasparj/Documents/Dropbox/Alvinella/New_Draft_Biology_Direct_310812/Submission/revised/Additional_file_8.genbank]

LOCUS       gnl|Apo_MPI_JGI_Genos_P|34902          226 aa            linear   UNK 
DEFINITION  Similar to SwissProt sp|Q5SPP0|CLVS2_DANRE Clavesin-2 OS=Danio
            rerio GN=clvs2 PE=2 SV=1 E-value: 4e-24 HSP-Length: 220 identity:
            32%
ACCESSION   unknown
COMMENT     first_Capitella_hit => gnl|Apo11P1|2663 E-value: 1e-133
            HSP-Length: 225 identity: 99%
            first_Homo_hit => gi|71896667|ref|NP_001010852.2| clavesin-2 [Homo
            sapiens] E-value: 9e-25 HSP-Length: 220 identity: 33%
            first_Danio_hit => gi|70887737|ref|NP_001020716.1| clavesin-2
            [Danio rerio] E-value: 4e-25 HSP-Length: 220 identity: 32%
            first_Drosophila_hit => gi|28574921|ref|NP_648579.3| CG10657
            [Drosophila melanogaster] E-value: 6e-26 HSP-Length: 222 identity:
            32%
FEATURES             Location/Qualifiers
ORIGIN      
        1 mskpyeckld aatqekaqne lnedpknrqg aidtfrkwvl eqkhikcptd dmfllaflra
       61 rkfsqlearr qlenfmkrre klsewfkdld ttdekitkvi ddavayilpg tdkegrrvfv
      121 fkignidmsd kkyqkndffr lfvmildyly lcdettqvhg tvtiidfsnm tfahqtkitm
      181 edrknflgtw qknyparikg vhlynfgsfm efimmivkma msekvx
//
LOCUS       gnl|Apo_MPI_JGI_Genos_P|34903          263 aa            linear   UNK 
DEFINITION  no similarity to SwissProt
ACCESSION   unknown
COMMENT     first_Capitella_hit => gnl|Apo11P1|21323 E-value: 1e-128
            HSP-Length: 262 identity: 100%
            first_Homo_hit => *No hit*
            first_Danio_hit => *No hit*
            first_Drosophila_hit => *No hit*
FEATURES             Location/Qualifiers
ORIGIN      
        1 xyrtrsttst marrlmivai vavcivlaaa krqgssqigq qggqgnfnnk qggflvnkad
       61 lvvnkvvnka dlvankvvnk adlvankadl vankvvnkad lvankadlvv nkvvnkadlv
      121 ankadlvank vvnkadlvan kvvnkadlva nkvankadlv ankadlvank vvnkadlvan
      181 kvvnkavkdr aakavkvkan kvvnkavkdr ankvkvkvkd rankvkdkak vnkevkevaa
      241 kvkvkankdk ankegvdakt krl
//
LOCUS       gnl|Apo_MPI_JGI_Genos_P|34904          225 aa            linear   UNK 
DEFINITION  no similarity to SwissProt
ACCESSION   unknown
COMMENT     first_Capitella_hit => gnl|Apo11P1|21325 E-value: 1e-116
            HSP-Length: 225 identity: 100%
            first_Homo_hit => *No hit*
            first_Danio_hit => *No hit*
            first_Drosophila_hit => *No hit*
FEATURES             Location/Qualifiers
ORIGIN      
        1 maklflivtl vavcvaiaaa apakqgqgqs qgrsqgngqg qaqgqqqgqg msqgqgnnnk
       61 vkvnnnkaka garvrvnnnk vrvnnnkaka earvnknkvr vnnnkakaea rvnnnkvras
      121 nnkakaearv nnnkvkasnn kakaeardnn nkvrasnnka kaeardnnnk vkannnkaka
      181 earvnnnkar drckvrdkak vndkvvsksf ftetdmnidw lqasq
//
LOCUS       gnl|Apo_MPI_JGI_Genos_P|34906          272 aa            linear   UNK 
DEFINITION  no similarity to SwissProt
ACCESSION   unknown
COMMENT     first_Capitella_hit => gnl|Apo11P1|26225 E-value: 1e-116
            HSP-Length: 270 identity: 100%
            first_Homo_hit => *No hit*
            first_Danio_hit => *No hit*
            first_Drosophila_hit => *No hit*
FEATURES             Location/Qualifiers
ORIGIN      
        1 xeeevsrvyp vtellkstvi msrklmivvl vamclvfavp rgrataeava alaagqvsnn
       61 lvnkvvnkvv nrvasavnqt tdketnkiis vvnkaannkv dsinkvannk vdstnkvann
      121 kvdstnkaan nkvankvdst nkvannkaan kvdstnkvsn nkatnkvdsv nkaannkvds
      181 tnkaannkvd ftnkvtnkvd leankvdsts nkavnnkaan kvdstnkvan nkatnkvdsv
      241 nkaannkvds tnkaannkvd stnkvtnnka sx
//
LOCUS       gnl|Apo_MPI_JGI_Genos_P|34907          100 aa            linear   UNK 
DEFINITION  no similarity to SwissProt
ACCESSION   unknown
COMMENT     first_Capitella_hit => gnl|Apo11P1|23284 E-value: 7e-38
            HSP-Length: 99 identity: 99%
            first_Homo_hit => *No hit*
            first_Danio_hit => *No hit*
            first_Drosophila_hit => *No hit*
FEATURES             Location/Qualifiers
ORIGIN      
        1 xlaasvavgl atslaaglav sltvslattl aallatslaa gsavsltvsl attlaallat
       61 slaastaaar itwlriassv vtaaaavrva rlriasvvla
//
LOCUS       gnl|Apo_MPI_JGI_Genos_P|34908          152 aa            linear   UNK 
DEFINITION  Similar to SwissProt sp|Q24537|HMG2_DROME High mobility group
            protein DSP1 OS=Drosophila melanogaster GN=Dsp1 PE=2 SV=1 E-value:
            4e-32 HSP-Length: 90 identity: 70%
ACCESSION   unknown
COMMENT     first_Capitella_hit => gnl|Apo11P1|21329 E-value: 5e-85
            HSP-Length: 151 identity: 100%
            first_Homo_hit => gi|4504425|ref|NP_002119.1| high mobility group
            protein B1 [Homo sapiens] E-value: 9e-29 HSP-Length: 82 identity:
            70%
            first_Danio_hit => gi|149773502|ref|NP_001092721.1| hypothetical
            protein LOC795095 [Danio rerio] E-value: 2e-29 HSP-Length: 82
            identity: 68%
            first_Drosophila_hit => gi|221329973|ref|NP_001138203.1| dorsal
            switch protein 1, isoform F [Drosophila melanogaster] E-value:
            3e-33 HSP-Length: 90 identity: 70%
FEATURES             Location/Qualifiers
ORIGIN      
        1 xaiaaptgav kmgkkdgkpr grmtaysffv qtcreghkkk hpdeavvfae fskkcaekwk
       61 gmsakekkrf edmatkdksr yesemanytp akgxkeeeee gssniillyl villlgvavf
      121 vkvsesqssv lsrtvknssl wattsyvifl va
//
LOCUS       gnl|Apo_MPI_JGI_Genos_P|34909          149 aa            linear   UNK 
DEFINITION  Similar to SwissProt sp|Q8R4E0|IRF2_SIGHI Interferon regulatory
            factor 2 OS=Sigmodon hispidus GN=IRF2 PE=2 SV=1 E-value: 1e-26
            HSP-Length: 104 identity: 50%
ACCESSION   unknown
COMMENT     first_Capitella_hit => gnl|Apo11P1|21330 E-value: 3e-86
            HSP-Length: 149 identity: 100%
            first_Homo_hit => gi|153082752|ref|NP_002190.2| interferon
            regulatory factor 2 [Homo sapiens] E-value: 2e-27 HSP-Length: 104
            identity: 50%
            first_Danio_hit => gi|56693299|ref|NP_001008614.1| interferon
            regulatory factor 2 [Danio rerio] E-value: 1e-26 HSP-Length: 113
            identity: 46%
            first_Drosophila_hit => *No hit*
FEATURES             Location/Qualifiers
ORIGIN      
        1 mgrlkvrgre dnmkiksvng adrnhkadvs erkrkmlmkq wlinqietks cpglewhned
       61 qkmfripwth gsthswnvek hagvfkawai hserydpnkc npkkwkanfr calnslpdvf
      121 evpglhrkgr daykvyridn sgvtkkkkk
//
LOCUS       gnl|Apo_MPI_JGI_Genos_P|34911           76 aa            linear   UNK 
DEFINITION  no similarity to SwissProt
ACCESSION   unknown
COMMENT     first_Capitella_hit => gnl|Apo11P1|22099 E-value: 4e-37
            HSP-Length: 75 identity: 100%
            first_Homo_hit => *No hit*
            first_Danio_hit => *No hit*
            first_Drosophila_hit => *No hit*
FEATURES             Location/Qualifiers
ORIGIN      
        1 xhlvsdkasp kssrsvaist kqktslwlsc fssslwslsv lpsqqqlqpn rvkdrvradh
       61 kemdrarlkv snkaka
//
LOCUS       gnl|Apo_MPI_JGI_Genos_P|34912           74 aa            linear   UNK 
DEFINITION  no similarity to SwissProt
ACCESSION   unknown
COMMENT     first_Capitella_hit => gnl|Apo11P1|21333 E-value: 2e-38
            HSP-Length: 74 identity: 100%
            first_Homo_hit => *No hit*
            first_Danio_hit => *No hit*
            first_Drosophila_hit => *No hit*
FEATURES             Location/Qualifiers
ORIGIN      
        1 meticipldr rtgmdssril vpvsyclrnq vkvleydlsc rivpldggyr lhchksiayv
       61 gsrhedelle rsfv
//
LOCUS       gnl|Apo_MPI_JGI_Genos_P|34913          176 aa            linear   UNK 
DEFINITION  no similarity to SwissProt
ACCESSION   unknown
COMMENT     first_Capitella_hit => gnl|Apo11P1|21334 E-value: 1e-102
            HSP-Length: 175 identity: 100%
            first_Homo_hit => *No hit*
            first_Danio_hit => *No hit*
            first_Drosophila_hit => *No hit*
FEATURES             Location/Qualifiers
ORIGIN      
        1 magklpydpy qaagymyasa pptayappfg gvpppqperp pkehcfcikn kstkfameve
       61 nagvdpgtki vmmpisgevk dsslwfedfq tgtirsrlnl lcldieelgg gygvvnsssv
      121 pqsaiscris garvfyaava httwgripgr aagrqcwysy ggaeyctaef switax
//
LOCUS       gnl|Apo_MPI_JGI_Genos_P|34914          312 aa            linear   UNK 
DEFINITION  Similar to SwissProt sp|Q5JXM2|MET24_HUMAN Methyltransferase-like
            protein 24 OS=Homo sapiens GN=METTL24 PE=2 SV=1 E-value: 5e-11
            HSP-Length: 162 identity: 31%
ACCESSION   unknown
COMMENT     first_Capitella_hit => gnl|Apo11P1|21336 E-value: 0.0 HSP-Length:
            312 identity: 100%
            first_Homo_hit => gi|182765480|ref|NP_001116836.1| chromosome 6
            open reading frame 186 precursor [Homo sapiens] E-value: 6e-12
            HSP-Length: 162 identity: 31%
            first_Danio_hit => gi|292624991|ref|XP_002665851.1| PREDICTED:
            hypothetical protein [Danio rerio] E-value: 1e-07 HSP-Length: 128
            identity: 31%
            first_Drosophila_hit => *No hit*
FEATURES             Location/Qualifiers
ORIGIN      
        1 gcphdvvlet eeevfevfre wsssvvlrrv nxcrklrehy idnwlttwid etgivaargi
       61 iqpnmaiprr vwfglfvlvg glfvlyvvlk adtqavcgdi radqsgcphd vvpaddvrrk
      121 wkqkssrflg gghyplffdk vslseaqril hrditslsyq ckkikrfgnk gdggydvcld
      181 ekyapqknnc lvysfgirne wsfdeainhh ygcevhsfdp smgmkdhihr epnmyfhnlg
      241 iwgsnlrnde nwelrdlati vrnlthenrv idylkvdveg sewpllsdll tsdvrkrvkq
      301 mavelhtprl ns
//
LOCUS       gnl|Apo_MPI_JGI_Genos_P|34916          287 aa            linear   UNK 
DEFINITION  no similarity to SwissProt
ACCESSION   unknown
COMMENT     first_Capitella_hit => gnl|Apo11P1|21344 E-value: 1e-133
            HSP-Length: 286 identity: 100%
            first_Homo_hit => *No hit*
            first_Danio_hit => *No hit*
            first_Drosophila_hit => *No hit*
FEATURES             Location/Qualifiers
ORIGIN      
        1 ivrevttstm arrlmivaiv avcivlaaak rravaklask varatlttnk vaslvnkadl
       61 vvnkvvnkad lvankvvnka dlvankvvnk adlvankvvn kadlvvnkad lvankvvnka
      121 dlvankadlv ankvvnkadl vvnkadlvan kvvnkadlvv nkadlvankv vnkadlvvnk
      181 adlvankvvn kadlvvnkad lvankadlva nkadlvankv vnkadlvank adlvankvvn
      241 kadlvankvd lvankvvnka dlvankvvhk vdlvanpevd fnllwkx
//
LOCUS       gnl|Apo_MPI_JGI_Genos_P|34917          235 aa            linear   UNK 
DEFINITION  Similar to SwissProt sp|Q80Z37|TOPRS_MOUSE E3 ubiquitin-protein
            ligase Topors OS=Mus musculus GN=Topors PE=1 SV=1 E-value: 2e-38
            HSP-Length: 229 identity: 37%
ACCESSION   unknown
COMMENT     first_Capitella_hit => gnl|Apo11P1|21345 E-value: 1e-141
            HSP-Length: 235 identity: 100%
            first_Homo_hit => gi|307344673|ref|NP_001182551.1| E3
            ubiquitin-protein ligase Topors isoform 2 [Homo sapiens] E-value:
            2e-38 HSP-Length: 213 identity: 38%
            first_Danio_hit => gi|125803832|ref|XP_687895.2| PREDICTED:
            topoisomerase I binding, arginine/serine-rich [Danio rerio]
            E-value: 1e-36 HSP-Length: 186 identity: 40%
            first_Drosophila_hit => gi|20130141|ref|NP_611388.1| topoisomerase
            I-interacting protein [Drosophila melanogaster] E-value: 1e-32
            HSP-Length: 184 identity: 37%
FEATURES             Location/Qualifiers
ORIGIN      
        1 megdsrttes qmiidsdkka dgdvapaqgt sslesnkkgk dsapdecpks vspepncsic
       61 lgklenksft dscfhtfcfv cllewskvka vcplckqafk siihnvrsfe dydqyhlrte
      121 eqaaeeletr rfrfhstmtn erwwnhlrme qqrqlallrr psrdtlaaqw rrqrqaatsa
      181 yrrriyasgm rvqevrtatg rtmryrevsp efyrrnpacm hrlvpwlnre lnvll
//
LOCUS       gnl|Apo_MPI_JGI_Genos_P|34919          282 aa            linear   UNK 
DEFINITION  Similar to SwissProt sp|Q91XQ5|CHSTF_MOUSE Carbohydrate
            sulfotransferase 15 OS=Mus musculus GN=Chst15 PE=2 SV=1 E-value:
            3e-24 HSP-Length: 250 identity: 31%
ACCESSION   unknown
COMMENT     first_Capitella_hit => gnl|Apo11P1|21350 E-value: 1e-170
            HSP-Length: 281 identity: 100%
            first_Homo_hit => gi|311893350|ref|NP_055678.2| carbohydrate
            sulfotransferase 15 isoform 2 [Homo sapiens] E-value: 2e-23
            HSP-Length: 205 identity: 31%
            first_Danio_hit => gi|125841790|ref|XP_693895.2| PREDICTED:
            hypothetical protein [Danio rerio] E-value: 7e-27 HSP-Length: 191
            identity: 36%
            first_Drosophila_hit => *No hit*
FEATURES             Location/Qualifiers
ORIGIN      
        1 mtprltrqnv vatatcvfvl mmsyavlerr ywpyrryvld ymsplsmhhr tpsstggdhs
       61 slqmrpdnfe kllfgvelad lknrsynkqe pftfisdykn pcwlehlpsn yiedykkhvf
      121 rrygkkqiqt lrqiyshrlq nqsrpwrlrc lpyfyllgvt ksgttdffdv itkhpqvhgp
      181 wvkepmywnr rrypngaivh knikiahdtf nsylnlfdhe alrinrseeg hrhiivdgss
      241 ylfwedngwq nhpdnrrlte pgyttamalh taqpeakliv lx
//
LOCUS       gnl|Apo_MPI_JGI_Genos_P|34921          286 aa            linear   UNK 
DEFINITION  Similar to SwissProt sp|A7Y3K2|YCF1_IPOPU Putative membrane
            protein ycf1 OS=Ipomoea purpurea GN=ycf1-A PE=3 SV=1 E-value:
            5e-06 HSP-Length: 174 identity: 26%
ACCESSION   unknown
COMMENT     first_Capitella_hit => gnl|Apo11P1|21180 E-value: 1e-126
            HSP-Length: 285 identity: 100%
            first_Homo_hit => *No hit*
            first_Danio_hit => *No hit*
            first_Drosophila_hit => *No hit*
FEATURES             Location/Qualifiers
ORIGIN      
        1 xfeeevsrvy pvtellkstv imsrklmivv lvamclvfav prdrataeav aalaagqvsn
       61 nlvnkvvnkv vnrvasavnq ttdketnkii svvnkaannk vdsinkvann kvdstnkvan
      121 nkvdstnkva nnkaankvds tnkvannkat nkvdsvnkaa nnkvdstnka annkvdstnk
      181 vtnkvdlean kvdstsnkav nnkaankvds tnkvannkat nkvdsvnkaa nnkvdstnka
      241 annkvdstnk vtnnkaankv dstnraannk vdstnkvtnk vdlean
//
LOCUS       gnl|Apo_MPI_JGI_Genos_P|34924          221 aa            linear   UNK 
DEFINITION  no similarity to SwissProt
ACCESSION   unknown
COMMENT     first_Capitella_hit => gnl|Apo11P1|21875 E-value: 1e-118
            HSP-Length: 220 identity: 100%
            first_Homo_hit => *No hit*
            first_Danio_hit => *No hit*
            first_Drosophila_hit => *No hit*
FEATURES             Location/Qualifiers
ORIGIN      
        1 xgnrfqnrcp srfqnrclsh fqihylnhcl nrfrnrclsh sgnhfqnhcp srfqihylnr
       61 clsrsgnrfq nhflsrfqih ylnhclnrfq nrclsrsgnr fqnrcpsrfq nrclshfqih
      121 ylnhclnrfr nrclsrsgnr fqnrcpsrfq nrclshlvvr lvhlavmvvv yfveivfccf
      181 drlvdrlvdr lvdrlvgclv drlvdrlvdr fvgflpywvc y
//
LOCUS       gnl|Apo_MPI_JGI_Genos_P|34925          268 aa            linear   UNK 
DEFINITION  Similar to SwissProt sp|A7Y3K2|YCF1_IPOPU Putative membrane
            protein ycf1 OS=Ipomoea purpurea GN=ycf1-A PE=3 SV=1 E-value:
            6e-08 HSP-Length: 163 identity: 26%
ACCESSION   unknown
COMMENT     first_Capitella_hit => gnl|Apo11P1|23097 E-value: 1e-107
            HSP-Length: 264 identity: 96%
            first_Homo_hit => *No hit*
            first_Danio_hit => *No hit*
            first_Drosophila_hit => *No hit*
FEATURES             Location/Qualifiers
ORIGIN      
        1 xfeeevsrvy pvtellkstv imsrklmivv lvamclvfav prdrataeav aalaagqvsn
       61 nlvnkvvnkv vnrvasavnq ttdketnkii svvnkaannk vdstnkvann kvdsankaan
      121 nkvankvdst nkvannkatn kvdsankaan nevdstnkaa nnkatnkvds ankaannkvd
      181 stnkaannka ankvdstnka annkaankvd stnkvannka tnkvdsvnka annkvdstnk
      241 aannkvdstn kvtnkvdstn kvtnnkaa
//
LOCUS       gnl|Apo_MPI_JGI_Genos_P|34926          193 aa            linear   UNK 
DEFINITION  Similar to SwissProt sp|Q3TH73|TTYH2_MOUSE Protein tweety homolog
            2 OS=Mus musculus GN=Ttyh2 PE=2 SV=1 E-value: 3e-20 HSP-Length:
            126 identity: 36%
ACCESSION   unknown
COMMENT     first_Capitella_hit => gnl|Apo11P1|21356 E-value: 1e-114
            HSP-Length: 193 identity: 100%
            first_Homo_hit => gi|53988385|ref|NP_116035.5| protein tweety
            homolog 2 isoform 1 [Homo sapiens] E-value: 4e-18 HSP-Length: 152
            identity: 30%
            first_Danio_hit => gi|47086083|ref|NP_998421.1| protein tweety
            homolog 2-like [Danio rerio] E-value: 6e-19 HSP-Length: 161
            identity: 31%
            first_Drosophila_hit => gi|24639036|ref|NP_726721.1| CG3638,
            isoform B [Drosophila melanogaster] E-value: 2e-18 HSP-Length: 133
            identity: 36%
FEATURES             Location/Qualifiers
ORIGIN      
        1 mglqyhptwl asflhsfphl dltfkevnst fnpqdaryre alvfwaalpi lwllltlllf
       61 lvyfcyrccq rdvekkqdvp clrwslavla iftcgalglg fygnevthsg mdrfinaigd
      121 seysidsikr eiyllqrnin qtvtqgidsl krvyenypty tneerrvhie lsqktedsfy
      181 yaqqilhnva ivn
//
LOCUS       gnl|Apo_MPI_JGI_Genos_P|34928          243 aa            linear   UNK 
DEFINITION  no similarity to SwissProt
ACCESSION   unknown
COMMENT     first_Capitella_hit => gnl|Apo11P1|21360 E-value: 1e-137
            HSP-Length: 242 identity: 100%
            first_Homo_hit => *No hit*
            first_Danio_hit => *No hit*
            first_Drosophila_hit => *No hit*
FEATURES             Location/Qualifiers
ORIGIN      
        1 xalfarintr lnsaskhfvs irmasklllv vtlivvival ssalptkrgg qgqkhggqqk
       61 klsggqrsgg sqmfggshrl sgskmsdrrq rravtddndn dlienivent ddgmdddvdd
      121 addaddvddd tdplapvsgs vpsfypgmgr awaqsagqpi gqpdrttngt eipwsdgwsv
      181 gwsyqrsdgw qngrtdgwsy qrsdgwqngr tdgwsyhrtd gwqngrtdgr tdgwsdgrsf
      241 krs
//
LOCUS       gnl|Apo_MPI_JGI_Genos_P|34929          281 aa            linear   UNK 
DEFINITION  no similarity to SwissProt
ACCESSION   unknown
COMMENT     first_Capitella_hit => gnl|Apo11P1|21051 E-value: 1e-121
            HSP-Length: 280 identity: 100%
            first_Homo_hit => *No hit*
            first_Danio_hit => *No hit*
            first_Drosophila_hit => *No hit*
FEATURES             Location/Qualifiers
ORIGIN      
        1 xeeevsrvyp vtellkstvi msrklmivvl vamclvfavp rdrataeava alaagqvsnn
       61 lvnkvvnkvv nrvasavnqt tdketnkiis vvnkaannkv dsinkvannk vdstnkvann
      121 kvdstnkvan nkvdstnkaa nnkvankvds tnkvannkaa nkvdstnkva nnkatnkvds
      181 vnkaannkvd stnkaannkv gstnkvtnkv dleankvdst snkavnnkaa nkvdstnkva
      241 nnkatnkvds vnkaannkvd stnkaannkv dstnkvtnnk a
//
LOCUS       gnl|Apo_MPI_JGI_Genos_P|34931          169 aa            linear   UNK 
DEFINITION  Similar to SwissProt sp|Q9JM83|CALM4_MOUSE Calmodulin-4 OS=Mus
            musculus GN=Calm4 PE=2 SV=2 E-value: 2e-13 HSP-Length: 133
            identity: 32%
ACCESSION   unknown
COMMENT     first_Capitella_hit => gnl|Apo11P1|21364 E-value: 2e-97
            HSP-Length: 169 identity: 100%
            first_Homo_hit => gi|223278387|ref|NP_059118.2| calmodulin-like
            protein 5 [Homo sapiens] E-value: 4e-14 HSP-Length: 132 identity:
            33%
            first_Danio_hit => gi|125834695|ref|XP_001345066.1| PREDICTED:
            centrin 2-like [Danio rerio] E-value: 8e-12 HSP-Length: 147
            identity: 29%
            first_Drosophila_hit => gi|17647231|ref|NP_523710.1| calmodulin,
            isoform A [Drosophila melanogaster] E-value: 2e-11 HSP-Length: 139
            identity: 28%
FEATURES             Location/Qualifiers
ORIGIN      
        1 maaapgsqrn rekiskffde advdgsgyls leefskalkt qgyrlsrlei kkqfarfdld
       61 rdnrisrdef macmgelpdh vhesatirkm fqaydrngdg vidrreltev isglggnkre
      121 idkmmdaldt nrngrieyee fvaffakcan npirpkmany crgiggydv
//
LOCUS       gnl|Apo_MPI_JGI_Genos_P|34932          272 aa            linear   UNK 
DEFINITION  no similarity to SwissProt
ACCESSION   unknown
COMMENT     first_Capitella_hit => gnl|Apo11P1|21051 E-value: 1e-118
            HSP-Length: 272 identity: 100%
            first_Homo_hit => *No hit*
            first_Danio_hit => *No hit*
            first_Drosophila_hit => *No hit*
FEATURES             Location/Qualifiers
ORIGIN      
        1 nsfeeevsrv ypvtellkst vimsrklmiv vlvamclvfa vprdrataea vaalaagqvs
       61 nnlvnkvvnk vvnrvasavn qttdketnki isvvnkaann kvdsinkvan nkvdstnkva
      121 nnkvdstnkv annkvdstnk aannkvankv dstnkvannk aankvdstnk vannkatnkv
      181 dsvnkaannk vdstnkaann kvdstnkvtn kvdleankvd stsnkavnnk aankvdstnk
      241 vannkatnkv dsvnkaannk vdstnkaann kv
//
LOCUS       gnl|Apo_MPI_JGI_Genos_P|34933          215 aa            linear   UNK 
DEFINITION  Similar to SwissProt sp|Q6IV78|TAZ_SAISC Tafazzin OS=Saimiri
            sciureus GN=TAZ PE=3 SV=1 E-value: 4e-62 HSP-Length: 200 identity:
            55%
ACCESSION   unknown
COMMENT     first_Capitella_hit => gnl|Apo11P1|21366 E-value: 1e-126
            HSP-Length: 215 identity: 100%
            first_Homo_hit => gi|31317259|ref|NP_851828.1| tafazzin isoform 2
            [Homo sapiens] E-value: 8e-63 HSP-Length: 200 identity: 54%
            first_Danio_hit => gi|49227272|ref|NP_001001814.1| tafazzin [Danio
            rerio] E-value: 4e-64 HSP-Length: 203 identity: 53%
            first_Drosophila_hit => gi|28573843|ref|NP_477432.3| tafazzin,
            isoform A [Drosophila melanogaster] E-value: 3e-54 HSP-Length: 200
            identity: 49%
FEATURES             Location/Qualifiers
ORIGIN      
        1 msefgwpfph ptkitlswtk kskaviaacg ifakvcaewm ntisvynkea lhaavearpk
       61 dqplitvsnh kcciddpvlw gvlkwshlvt nnevmrwtlg asdivftkkw hslffslgrv
      121 vpvvrgdgvy qrgmdfvlek lnkgewvhtf pegginmtde nkrlkwgvgr lieecsklpl
      181 vipmwhvgmd simpntkpyi prlgkvtkqs smvln
//
LOCUS       gnl|Apo_MPI_JGI_Genos_P|34935          145 aa            linear   UNK 
DEFINITION  no similarity to SwissProt
ACCESSION   unknown
COMMENT     first_Capitella_hit => gnl|Apo11P1|21369 E-value: 1e-82
            HSP-Length: 144 identity: 100%
            first_Homo_hit => *No hit*
            first_Danio_hit => *No hit*
            first_Drosophila_hit => *No hit*
FEATURES             Location/Qualifiers
ORIGIN      
        1 malqyiylla vmsmnyyhpe dpgyinvyis gyrdttvkyq lpweqelrti rldqandrtw
       61 rmslrltaeq adiganrair vtssdevtiq vsrgkvdltn avaytalpmt ddsneflvss
      121 qphspiglkd sqplfiigta ehgax
//
LOCUS       gnl|Apo_MPI_JGI_Genos_P|34937          266 aa            linear   UNK 
DEFINITION  Similar to SwissProt sp|A7Y3K2|YCF1_IPOPU Putative membrane
            protein ycf1 OS=Ipomoea purpurea GN=ycf1-A PE=3 SV=1 E-value:
            3e-07 HSP-Length: 160 identity: 25%
ACCESSION   unknown
COMMENT     first_Capitella_hit => gnl|Apo11P1|23097 E-value: 1e-106
            HSP-Length: 263 identity: 95%
            first_Homo_hit => *No hit*
            first_Danio_hit => *No hit*
            first_Drosophila_hit => *No hit*
FEATURES             Location/Qualifiers
ORIGIN      
        1 nsfeeevsrv ypvtellkst vimsrklmiv vlvamclvfa vprdrataea vaalaagqvs
       61 nnlvnkvvnk vvnrvasavn qttdketnki isvvnkaann kvdstnkvan nkvdsankaa
      121 nnkvankvds tnkvannkat nkvdsankaa nnkvdstnka annkatnkvd sankaannkv
      181 dstnkaannk aankvdstnk aannkaankv dstnkvannk atnkvdsvnk aannkvdstn
      241 kaakhkadst nkvtnkvdst nkvtnn
//
LOCUS       gnl|Apo_MPI_JGI_Genos_P|34938           83 aa            linear   UNK 
DEFINITION  no similarity to SwissProt
ACCESSION   unknown
COMMENT     first_Capitella_hit => gnl|Apo11P1|21372 E-value: 5e-45
            HSP-Length: 83 identity: 100%
            first_Homo_hit => *No hit*
            first_Danio_hit => *No hit*
            first_Drosophila_hit => *No hit*
FEATURES             Location/Qualifiers
ORIGIN      
        1 mtpdnraieq kealllakel nirklnqipy feassltghn vekvfefifq tclsqnegit
       61 dsvclddvkw nekasptskp csc
//
LOCUS       gnl|Apo_MPI_JGI_Genos_P|34939          197 aa            linear   UNK 
DEFINITION  Similar to SwissProt sp|A2TLM1|RPIA_PIG Ribose-5-phosphate
            isomerase OS=Sus scrofa GN=RPIA PE=2 SV=1 E-value: 4e-67
            HSP-Length: 196 identity: 62%
ACCESSION   unknown
COMMENT     first_Capitella_hit => gnl|Apo11P1|23110 E-value: 1e-111
            HSP-Length: 197 identity: 99%
            first_Homo_hit => gi|94536842|ref|NP_653164.2| ribose-5-phosphate
            isomerase [Homo sapiens] E-value: 1e-66 HSP-Length: 196 identity:
            61%
            first_Danio_hit => gi|55925229|ref|NP_001007290.1|
            ribose-5-phosphate isomerase [Danio rerio] E-value: 3e-69
            HSP-Length: 190 identity: 62%
            first_Drosophila_hit => gi|281364072|ref|NP_726309.3| CG30410
            [Drosophila melanogaster] E-value: 8e-59 HSP-Length: 178 identity:
            58%
FEATURES             Location/Qualifiers
ORIGIN      
        1 magieagkka aayaavddlv qdnqvlgigs gstvvyaver iaarvrdenl klicvptsfq
       61 arqlilehgl vlsdlernpq idldldgade vdlnvdlikg gggcltqeki vascskklvi
      121 iadyrkasdk lgtswkmgip leviplaykp iicrlkellg gdpvlrlakn kagpvvsdng
      181 nffvdwvfdt rksydwl
//
LOCUS       gnl|Apo_MPI_JGI_Genos_P|34943          169 aa            linear   UNK 
DEFINITION  Similar to SwissProt sp|B8I6E7|IF2_CLOCE Translation initiation
            factor IF-2 OS=Clostridium cellulolyticum (strain ATCC 35319 / DSM
            5812 / JCM 6584 / H10) GN=infB PE=3 SV=1 E-value: 3e-08
            HSP-Length: 136 identity: 29%
ACCESSION   unknown
COMMENT     first_Capitella_hit => gnl|Apo11P1|21380 E-value: 2e-82
            HSP-Length: 167 identity: 100%
            first_Homo_hit => *No hit*
            first_Danio_hit => gi|157787105|ref|NP_001099159.1| hypothetical
            protein LOC100126009 [Danio rerio] E-value: 7e-06 HSP-Length: 52
            identity: 42%
            first_Drosophila_hit => *No hit*
FEATURES             Location/Qualifiers
ORIGIN      
        1 xtnrttdpct drptqgptdr pmdqpidpgt gpwtdrrtdr piqgptdrpk dqpidpgtdr
       61 ttgpwtdrrt drptqgptdr tkdqpidpgt drttgpwtdr ttdrpkdqpi dpgtgpwtdr
      121 ptdrptdrpt drptdrptdk ptdrpgfdlh tekytqktaa dmklythkx
//
LOCUS       gnl|Apo_MPI_JGI_Genos_P|34944          111 aa            linear   UNK 
DEFINITION  Similar to SwissProt sp|Q8BUV3|GEPH_MOUSE Gephyrin OS=Mus musculus
            GN=Gphn PE=1 SV=2 E-value: 2e-29 HSP-Length: 108 identity: 56%
ACCESSION   unknown
COMMENT     first_Capitella_hit => gnl|Apo11P1|21383 E-value: 8e-61
            HSP-Length: 111 identity: 100%
            first_Homo_hit => gi|10880983|ref|NP_065857.1| gephyrin isoform 1
            [Homo sapiens] E-value: 3e-30 HSP-Length: 108 identity: 56%
            first_Danio_hit => gi|294489278|ref|NP_001170915.1| gephyrin
            [Danio rerio] E-value: 1e-30 HSP-Length: 108 identity: 56%
            first_Drosophila_hit => gi|17136978|ref|NP_477030.1| cinnamon,
            isoform A [Drosophila melanogaster] E-value: 9e-16 HSP-Length: 106
            identity: 42%
FEATURES             Location/Qualifiers
ORIGIN      
        1 mcyklpavgi lstgndlmep gedlkpgkii dsnrttllal lreqhfhpqd igiakdmpee
       61 llnqvkeald hvdvlvtsgg vsmgekdllr dvlvtdlkat vhfarvfmkp g
//
LOCUS       gnl|Apo_MPI_JGI_Genos_P|34945          111 aa            linear   UNK 
DEFINITION  no similarity to SwissProt
ACCESSION   unknown
COMMENT     first_Capitella_hit => gnl|Apo11P1|21384 E-value: 5e-61
            HSP-Length: 111 identity: 100%
            first_Homo_hit => *No hit*
            first_Danio_hit => *No hit*
            first_Drosophila_hit => *No hit*
FEATURES             Location/Qualifiers
ORIGIN      
        1 mvayfkrpii rpigqmaals egysvafhac pissdigmad stdtqtqang sdtgsektgr
       61 tsttaasghl vtmatfgsad ansglptpvg rtprlgeylr rfmksadtlt g
//
LOCUS       gnl|Apo_MPI_JGI_Genos_P|34946          257 aa            linear   UNK 
DEFINITION  Similar to SwissProt sp|P48060|GLIP1_HUMAN Glioma
            pathogenesis-related protein 1 OS=Homo sapiens GN=GLIPR1 PE=1 SV=3
            E-value: 2e-35 HSP-Length: 170 identity: 43%
ACCESSION   unknown
COMMENT     first_Capitella_hit => gnl|Apo11P1|1398 E-value: 1e-152
            HSP-Length: 257 identity: 100%
            first_Homo_hit => gi|110825980|ref|NP_006842.2| glioma
            pathogenesis-related protein 1 precursor [Homo sapiens] E-value:
            3e-36 HSP-Length: 170 identity: 43%
            first_Danio_hit => gi|189536707|ref|XP_001920421.1| PREDICTED:
            cysteine-rich secretory protein LCCL domain containing 1a [Danio
            rerio] E-value: 1e-24 HSP-Length: 186 identity: 36%
            first_Drosophila_hit => gi|21357507|ref|NP_650264.1| CG8483
            [Drosophila melanogaster] E-value: 6e-15 HSP-Length: 169 identity:
            33%
FEATURES             Location/Qualifiers
ORIGIN      
        1 meakiiglay llffggyala dilqsdlsei dvkvdeirei agtnsaavhs rtkrgtsgsr
       61 ltyaervdfl nahngyrrnv tptaadmtfm vwheelaama qewadecqfm ygqpprdppp
      121 fpnigqniya dslyivtgsa vtaswyyevq dydfttdtca egyycknyeq vvwaksnylg
      181 cainfcpvlq dfdyinaqiv vcnyapggdv fndppytnga scsmcpsgtn cedklcvpyp
      241 mcfgkiceng gvldpvs
//
LOCUS       gnl|Apo_MPI_JGI_Genos_P|34948           96 aa            linear   UNK 
DEFINITION  no similarity to SwissProt
ACCESSION   unknown
COMMENT     first_Capitella_hit => gnl|Apo11P1|20292 E-value: 4e-37
            HSP-Length: 95 identity: 100%
            first_Homo_hit => *No hit*
            first_Danio_hit => *No hit*
            first_Drosophila_hit => *No hit*
FEATURES             Location/Qualifiers
ORIGIN      
        1 xvavglatsl aaglavsltv slattlaall atslaagsav sltvslattl aallatslaa
       61 staaaritwl riassvvtaa aavrvarlri asvvla
//
LOCUS       gnl|Apo_MPI_JGI_Genos_P|34951           96 aa            linear   UNK 
DEFINITION  no similarity to SwissProt
ACCESSION   unknown
COMMENT     first_Capitella_hit => gnl|Apo11P1|21391 E-value: 7e-37
            HSP-Length: 96 identity: 100%
            first_Homo_hit => *No hit*
            first_Danio_hit => *No hit*
            first_Drosophila_hit => *No hit*
FEATURES             Location/Qualifiers
ORIGIN      
        1 mvklflvitl vavcvaiaaa vpqggqgqgk qggqqggqgq gkqggqqggq gqgkqggqqg
       61 gqgqgqgqqg gqggrsqgqg qgqqgqgqqg ksgrkn
//
LOCUS       gnl|Apo_MPI_JGI_Genos_P|34952          198 aa            linear   UNK 
DEFINITION  Similar to SwissProt sp|Q5M7F8|C070A_XENLA UPF0573 protein C2orf70
            homolog A OS=Xenopus laevis PE=2 SV=1 E-value: 2e-39 HSP-Length:
            142 identity: 52%
ACCESSION   unknown
COMMENT     first_Capitella_hit => gnl|Apo11P1|21392 E-value: 1e-117
            HSP-Length: 198 identity: 100%
            first_Homo_hit => gi|157502167|ref|NP_001098989.1| hypothetical
            protein LOC339778 [Homo sapiens] E-value: 7e-36 HSP-Length: 197
            identity: 39%
            first_Danio_hit => gi|292624786|ref|XP_001923843.2| PREDICTED:
            hypothetical protein [Danio rerio] E-value: 1e-23 HSP-Length: 137
            identity: 43%
            first_Drosophila_hit => *No hit*
FEATURES             Location/Qualifiers
ORIGIN      
        1 msksagtlit tnnatyippr fmpgyrghvp tmkfdngety gnhtvkyfqd fgssaletsk
       61 tnyckggyfp tyysynpdla teartrkwdr wlqvpryslt nydhdkreel irfdrlakaq
      121 refykdksgt vhkvdyfllp tksedvhkkk rvfvqryadd latpssdhts erkpiirhfl
      181 pgssqrdrem rdvyfekr
//
LOCUS       gnl|Apo_MPI_JGI_Genos_P|34953          245 aa            linear   UNK 
DEFINITION  no similarity to SwissProt
ACCESSION   unknown
COMMENT     first_Capitella_hit => gnl|Apo11P1|21493 E-value: 1e-104
            HSP-Length: 244 identity: 100%
            first_Homo_hit => *No hit*
            first_Danio_hit => *No hit*
            first_Drosophila_hit => *No hit*
FEATURES             Location/Qualifiers
ORIGIN      
        1 eeevsrvypv tellistvim srklmivvfv amclvfavpr drataeavaa laagqvsnnl
       61 vnkvvnkvvn rvasavnqtt dketnkiisv vnkaannkvd sinkvannkv dstnkvannk
      121 vdstnkvann kvdstnkaan nkvankvdst nkvannkaan kvdstnkvan nkatnkvdsv
      181 nkaannkvds tnkaannkvd stnkvtnkvd leankvdsts nkavnnkaan kvdstnkvan
      241 nkatx
//
LOCUS       gnl|Apo_MPI_JGI_Genos_P|34955          242 aa            linear   UNK 
DEFINITION  no similarity to SwissProt
ACCESSION   unknown
COMMENT     first_Capitella_hit => gnl|Apo11P1|21398 E-value: 1e-118
            HSP-Length: 228 identity: 100%
            first_Homo_hit => *No hit*
            first_Danio_hit => *No hit*
            first_Drosophila_hit => *No hit*
FEATURES             Location/Qualifiers
ORIGIN      
        1 xxxxxxxxxx xxxsfrgrgf qslpsdkiae iychhvketd drrpcghvpx fllspkdkat
       61 akavaalaag qvsnnlvnkv vnkvvnrvas avnqttdket nkiisvvnka annkvdsink
      121 vannkvdstn kvannkvdst nkaannkvan kvdstnkvan nkaankvdst nkvsnnkatn
      181 kvdsvnkaan nkvdstnkaa nnkvdftnkv tnkvdleank vdstsnkavn nkaankvdst
      241 nx
//
LOCUS       gnl|Apo_MPI_JGI_Genos_P|34956          107 aa            linear   UNK 
DEFINITION  no similarity to SwissProt
ACCESSION   unknown
COMMENT     first_Capitella_hit => gnl|Apo11P1|26326 E-value: 6e-40
            HSP-Length: 107 identity: 98%
            first_Homo_hit => *No hit*
            first_Danio_hit => *No hit*
            first_Drosophila_hit => *No hit*
FEATURES             Location/Qualifiers
ORIGIN      
        1 maklflvitl vavcvaiaaa vpqgksqggq gqggqgqggq gqggqgqqgr ggqqggqqgg
       61 qgqggqggqq ggqgqgqgqq ggqggrsqgq gqgqqgqgqq gksgrkn
//
LOCUS       gnl|Apo_MPI_JGI_Genos_P|34957          199 aa            linear   UNK 
DEFINITION  Similar to SwissProt sp|Q9GLW7|PRDX5_CHLAE Peroxiredoxin-5,
            mitochondrial OS=Chlorocebus aethiops GN=PRDX5 PE=2 SV=1 E-value:
            2e-31 HSP-Length: 150 identity: 41%
ACCESSION   unknown
COMMENT     first_Capitella_hit => gnl|Apo11P1|973 E-value: 1e-117 HSP-Length:
            198 identity: 99%
            first_Homo_hit => gi|6912238|ref|NP_036226.1| peroxiredoxin-5,
            mitochondrial isoform a precursor [Homo sapiens] E-value: 4e-32
            HSP-Length: 150 identity: 41%
            first_Danio_hit => gi|66773128|ref|NP_001019577.1|
            peroxiredoxin-5, mitochondrial [Danio rerio] E-value: 4e-34
            HSP-Length: 151 identity: 44%
            first_Drosophila_hit => gi|78706776|ref|NP_001027191.1|
            peroxiredoxin 5, isoform B [Drosophila melanogaster] E-value:
            8e-33 HSP-Length: 186 identity: 40%
FEATURES             Location/Qualifiers
ORIGIN      
        1 xfkvmavsvc klrsvyhfck iqtslqtral nvgtqkptql pikvgdiipd vlvyedvpsk
       61 cfpihdvfrg rkgilfsvvg afvpgcnnhi peylclydkf keegyhtiac iavndpfvma
      121 awgktvdpeh kirmladmhg eftralgtel dsskmlgnnr srryamlidd nkirsvstep
      181 ditglacllc iqrqkenkt
//
LOCUS       gnl|Apo_MPI_JGI_Genos_P|34958           76 aa            linear   UNK 
DEFINITION  no similarity to SwissProt
ACCESSION   unknown
COMMENT     first_Capitella_hit => gnl|Apo11P1|22099 E-value: 3e-36
            HSP-Length: 75 identity: 99%
            first_Homo_hit => *No hit*
            first_Danio_hit => *No hit*
            first_Drosophila_hit => *No hit*
FEATURES             Location/Qualifiers
ORIGIN      
        1 xhlvsdkasp kssrsvaist kqkkslwlsc fssslwslsv lpsqqqlqpn rvkdrvradh
       61 kemdrarlkv snkaka
//
LOCUS       gnl|Apo_MPI_JGI_Genos_P|34962          167 aa            linear   UNK 
DEFINITION  no similarity to SwissProt
ACCESSION   unknown
COMMENT     first_Capitella_hit => gnl|Apo11P1|20567 E-value: 5e-82
            HSP-Length: 166 identity: 99%
            first_Homo_hit => *No hit*
            first_Danio_hit => *No hit*
            first_Drosophila_hit => *No hit*
FEATURES             Location/Qualifiers
ORIGIN      
        1 xlndrpfdhp sdrlndrpsd hpsvrpsvrp fchpsvrwyd hpsvrpfchp sdrwydhpsv
       61 rpfchpsdrw ydhptdhpsd qgisvplvvl savqwavrlt gprhvpcrgr slgrcltqvl
      121 gdgvvidvig vigvidviih avvgvlddvl dqvvvvvigy gssltsi
//
LOCUS       gnl|Apo_MPI_JGI_Genos_P|34963          266 aa            linear   UNK 
DEFINITION  Similar to SwissProt sp|A7Y3K2|YCF1_IPOPU Putative membrane
            protein ycf1 OS=Ipomoea purpurea GN=ycf1-A PE=3 SV=1 E-value:
            7e-08 HSP-Length: 163 identity: 26%
ACCESSION   unknown
COMMENT     first_Capitella_hit => gnl|Apo11P1|21409 E-value: 1e-137
            HSP-Length: 264 identity: 100%
            first_Homo_hit => *No hit*
            first_Danio_hit => *No hit*
            first_Drosophila_hit => *No hit*
FEATURES             Location/Qualifiers
ORIGIN      
        1 xnsfeeevsr vypvtellns tvimsrklmi vvlvamclvf avprdratae avaalaagqv
       61 snnlvnkvvn kvvnrvasav nqttdketnk iisvvnkaan nkvdstnkva nnkvdsanka
      121 annkvankvd stnkvannka tnkvdsanka annkvdstnk aannkatnkv dsankaannk
      181 vdstnkaann kaankvdstn kaannkvdst nkaannkaan kvdstnkvan nkatnkvdsv
      241 nkaannkvdf yqqgnqqggf nqqgnx
//
LOCUS       gnl|Apo_MPI_JGI_Genos_P|34964           71 aa            linear   UNK 
DEFINITION  no similarity to SwissProt
ACCESSION   unknown
COMMENT     first_Capitella_hit => gnl|Apo11P1|674 E-value: 4e-37 HSP-Length:
            71 identity: 100%
            first_Homo_hit => *No hit*
            first_Danio_hit => *No hit*
            first_Drosophila_hit => *No hit*
FEATURES             Location/Qualifiers
ORIGIN      
        1 mcdanfcrhw yqrvaeevta egvvgdingk agvfhgaaal tavqvyklap qgsadnvhvv
       61 nrteanrial r
//
LOCUS       gnl|Apo_MPI_JGI_Genos_P|34965          149 aa            linear   UNK 
DEFINITION  no similarity to SwissProt
ACCESSION   unknown
COMMENT     first_Capitella_hit => gnl|Apo11P1|21411 E-value: 1e-69
            HSP-Length: 148 identity: 100%
            first_Homo_hit => *No hit*
            first_Danio_hit => *No hit*
            first_Drosophila_hit => *No hit*
FEATURES             Location/Qualifiers
ORIGIN      
        1 xnvvtifpkf sspllnikri mlnftkqemm vsceesllkc lpeptllgit tllvvlslal
       61 alalslalsl slaltlsltl altltlgfsl tlaltltlsf altltalgfa ltlalrlslc
      121 lslslgfala ltlalgfala lglallvva
//
LOCUS       gnl|Apo_MPI_JGI_Genos_P|34968          162 aa            linear   UNK 
DEFINITION  Similar to SwissProt sp|P07857|NLTP_BOVIN Non-specific
            lipid-transfer protein OS=Bos taurus GN=SCP2 PE=1 SV=2 E-value:
            8e-30 HSP-Length: 126 identity: 52%
ACCESSION   unknown
COMMENT     first_Capitella_hit => gnl|Apo11P1|21415 E-value: 8e-93
            HSP-Length: 162 identity: 100%
            first_Homo_hit => gi|19923233|ref|NP_002970.2| non-specific
            lipid-transfer protein isoform 1 proprotein [Homo sapiens]
            E-value: 1e-27 HSP-Length: 127 identity: 51%
            first_Danio_hit => gi|54400688|ref|NP_001006093.1| hypothetical
            protein LOC450073 [Danio rerio] E-value: 6e-30 HSP-Length: 123
            identity: 52%
            first_Drosophila_hit => gi|24585051|ref|NP_524715.2| sterol
            carrier protein X-related thiolase [Drosophila melanogaster]
            E-value: 2e-20 HSP-Length: 119 identity: 38%
FEATURES             Location/Qualifiers
ORIGIN      
        1 mvsqchkarq kssgqtgtgl phrrpvimsl fvfrqhrlra vpmssevaeg fsskpffdei
       61 eenikkngae yvkkvkgvfc fkvkkndkea vwivdvkngn gsvkydpkgt gdvtitisdd
      121 dltklfsgql npqqaffqgk lkiagnmgla fklkdvspqs kl
//
LOCUS       gnl|Apo_MPI_JGI_Genos_P|34969          102 aa            linear   UNK 
DEFINITION  Similar to SwissProt sp|P07857|NLTP_BOVIN Non-specific
            lipid-transfer protein OS=Bos taurus GN=SCP2 PE=1 SV=2 E-value:
            2e-11 HSP-Length: 69 identity: 48%
ACCESSION   unknown
COMMENT     first_Capitella_hit => gnl|Apo11P1|21415 E-value: 2e-56
            HSP-Length: 102 identity: 99%
            first_Homo_hit => gi|302344767|ref|NP_001180546.1| non-specific
            lipid-transfer protein isoform 8 proprotein [Homo sapiens]
            E-value: 4e-10 HSP-Length: 70 identity: 49%
            first_Danio_hit => gi|54400688|ref|NP_001006093.1| hypothetical
            protein LOC450073 [Danio rerio] E-value: 2e-11 HSP-Length: 66
            identity: 49%
            first_Drosophila_hit => *No hit*
FEATURES             Location/Qualifiers
ORIGIN      
        1 mvsqchkarq kssgqtgtgl phrrpvimsl fvfrqhrlra vpmssevaeg fsskpffdei
       61 eenikkngae yvkkvkgvfc fkvkkndkda vwivdvkngn gs
//
LOCUS       gnl|Apo_MPI_JGI_Genos_P|34970          196 aa            linear   UNK 
DEFINITION  Similar to SwissProt sp|Q6GM78|ASGL1_XENLA L-asparaginase
            OS=Xenopus laevis GN=asrgl1 PE=2 SV=1 E-value: 5e-36 HSP-Length:
            145 identity: 52%
ACCESSION   unknown
COMMENT     first_Capitella_hit => gnl|Apo11P1|21420 E-value: 1e-114
            HSP-Length: 196 identity: 100%
            first_Homo_hit => gi|145275200|ref|NP_079356.3| L-asparaginase
            [Homo sapiens] E-value: 1e-34 HSP-Length: 148 identity: 51%
            first_Danio_hit => gi|189526928|ref|XP_699140.3| PREDICTED: novel
            asparaginase protein [Danio rerio] E-value: 3e-39 HSP-Length: 174
            identity: 49%
            first_Drosophila_hit => gi|18921183|ref|NP_573039.1| CG7860
            [Drosophila melanogaster] E-value: 3e-27 HSP-Length: 168 identity:
            39%
FEATURES             Location/Qualifiers
ORIGIN      
        1 midmpryrei kttsvsilra lqmepviivh ggawaipdsm amqnrqgvkk aalkglklll
       61 nggsaldave lavmdmenns vfdagtgsal nakgevqmda aimdgsdlra gsvacvqnia
      121 npiklarlvm dktdhtmmvg pgadelaiql nvptvlpeql itqearkele tfykykstie
      181 hsfrqrsrss hdtvga
//
LOCUS       gnl|Apo_MPI_JGI_Genos_P|34971          181 aa            linear   UNK 
DEFINITION  no similarity to SwissProt
ACCESSION   unknown
COMMENT     first_Capitella_hit => gnl|Apo11P1|1125 E-value: 1e-104
            HSP-Length: 181 identity: 100%
            first_Homo_hit => *No hit*
            first_Danio_hit => *No hit*
            first_Drosophila_hit => *No hit*
FEATURES             Location/Qualifiers
ORIGIN      
        1 mngnfyegyv pnsfypsrsq aaipqkgfss igltnwmkia tivimvmlfi viilgvvtia
       61 lnnsppatvd svtcpcpgts drslffpygl eagdaesfsd itfpidssiv ykvfgnnqna
      121 npvvletslv naqikvgyyn vtevadpyak ifllngavfv dptadadrht yyrratksde
      181 q
//
LOCUS       gnl|Apo_MPI_JGI_Genos_P|34972          177 aa            linear   UNK 
DEFINITION  no similarity to SwissProt
ACCESSION   unknown
COMMENT     first_Capitella_hit => gnl|Apo11P1|21422 E-value: 1e-100
            HSP-Length: 176 identity: 100%
            first_Homo_hit => *No hit*
            first_Danio_hit => *No hit*
            first_Drosophila_hit => *No hit*
FEATURES             Location/Qualifiers
ORIGIN      
        1 mselvvnrnp rlpdikvync hnepgterkq ddrdrsrsgf lppetrfvss rlnlmeksll
       61 apvsgsrlsg rrtqtgtehl ssklkttgss kersrstsed tegflptvfe pksytyprha
      121 nsepdkatrq ldrlarqskv eaalemvrrv relkrenqsl gvpkdftfne sgciiix
//
LOCUS       gnl|Apo_MPI_JGI_Genos_P|34976          279 aa            linear   UNK 
DEFINITION  Similar to SwissProt sp|A7Y3K2|YCF1_IPOPU Putative membrane
            protein ycf1 OS=Ipomoea purpurea GN=ycf1-A PE=3 SV=1 E-value:
            3e-07 HSP-Length: 163 identity: 26%
ACCESSION   unknown
COMMENT     first_Capitella_hit => gnl|Apo11P1|21426 E-value: 1e-138
            HSP-Length: 277 identity: 100%
            first_Homo_hit => *No hit*
            first_Danio_hit => *No hit*
            first_Drosophila_hit => *No hit*
FEATURES             Location/Qualifiers
ORIGIN      
        1 xkkkkkisfe eevsrvypvt ellkstvims rklmivvlva mclvfavprd rataeavaal
       61 aagqvsnnlv nkvvnkvvnr vasavnqttd ketnkiisvv nkaannkvds tnkvannkvd
      121 sankaannkv ankvdstnkv annkatnkvd sankaannkv dstnkaannk atnkvdsank
      181 aannkvdstn kaannkaank vdstnkaann kaankvdstn kvannkatnk vdsvnkaann
      241 kvdstnkaan nkvdstnkaa nnkvdstnka annkvdstx
//
LOCUS       gnl|Apo_MPI_JGI_Genos_P|34977           87 aa            linear   UNK 
DEFINITION  no similarity to SwissProt
ACCESSION   unknown
COMMENT     first_Capitella_hit => gnl|Apo11P1|26254 E-value: 2e-43
            HSP-Length: 87 identity: 99%
            first_Homo_hit => *No hit*
            first_Danio_hit => *No hit*
            first_Drosophila_hit => *No hit*
FEATURES             Location/Qualifiers
ORIGIN      
        1 sfeeevsrvy pvtellistv imsrklmivv fvamclvfav akrqsnsrss ggfssrpgfq
       61 qsgqqggqqg gqqggfsnqp nnrqgnq
//
LOCUS       gnl|Apo_MPI_JGI_Genos_P|34980          235 aa            linear   UNK 
DEFINITION  no similarity to SwissProt
ACCESSION   unknown
COMMENT     first_Capitella_hit => gnl|Apo11P1|21429 E-value: 1e-100
            HSP-Length: 234 identity: 100%
            first_Homo_hit => *No hit*
            first_Danio_hit => *No hit*
            first_Drosophila_hit => *No hit*
FEATURES             Location/Qualifiers
ORIGIN      
        1 xankvdsank vankvdsank vtnkvasska fnkvdsankv tnkvannkat nkvdsankvd
       61 svnkvannkv dsankvankv annkatnkvd sankvtnkva nnkaankvds ankvankvds
      121 ankaannkvd sankvasska ankvdsankv ankvdsankv tnkvasskat nkvdsankvt
      181 nkvasskaan kvdsankvan kvdsvnkaan nkvdsvnkaa nnkvdsankv tnkva
//
LOCUS       gnl|Apo_MPI_JGI_Genos_P|34982          180 aa            linear   UNK 
DEFINITION  no similarity to SwissProt
ACCESSION   unknown
COMMENT     first_Capitella_hit => gnl|Apo11P1|20567 E-value: 2e-90
            HSP-Length: 179 identity: 100%
            first_Homo_hit => gi|153251865|ref|NP_115642.3| hypothetical
            protein LOC84226 [Homo sapiens] E-value: 8e-06 HSP-Length: 88
            identity: 32%
            first_Danio_hit => *No hit*
            first_Drosophila_hit => *No hit*
FEATURES             Location/Qualifiers
ORIGIN      
        1 xrwydhpsdh psdrlndrps dhpsdrlndr psdhpsvrps vrpfchpsvr wydhpsvrpf
       61 chpsdrwydh psvrpfchps drwydhptdh psdqgisvpl vvlsavqwav rltgprhvpc
      121 rgrslgrclt qvlgdgvvid vigvigvidv iihavvgvld dvldqvvvvv igygssltsi
//
LOCUS       gnl|Apo_MPI_JGI_Genos_P|34983          262 aa            linear   UNK 
DEFINITION  Similar to SwissProt sp|Q01443|SSP2_PLAYO Sporozoite surface
            protein 2 OS=Plasmodium yoelii yoelii GN=SSP2 PE=1 SV=2 E-value:
            6e-10 HSP-Length: 61 identity: 53%
ACCESSION   unknown
COMMENT     first_Capitella_hit => gnl|Apo11P1|21434 E-value: 1e-150
            HSP-Length: 262 identity: 100%
            first_Homo_hit => *No hit*
            first_Danio_hit => *No hit*
            first_Drosophila_hit => *No hit*
FEATURES             Location/Qualifiers
ORIGIN      
        1 mankvllcla laivllgvam gakrnsrggg ftsggrmgiy atqssrlmqa acsvtnvtsg
       61 dvlqdsacnc gdetaacdvg pvsyfdlely fcnilddqte ddlyvmqfac vsgqdmycga
      121 gtfcdigpls yngveyylcr fdstpttddt symckpdpnl alfpmwgiga aqnyapvgar
      181 wsgagvnlps npmvpanpvn pnmpvnpnmp vnpnmpvnpn mpvnpnmpvn pvnpnypinq
      241 gtpinggvpp mggrvasgss mg
//
LOCUS       gnl|Apo_MPI_JGI_Genos_P|34984          257 aa            linear   UNK 
DEFINITION  Similar to SwissProt sp|A7Y3K2|YCF1_IPOPU Putative membrane
            protein ycf1 OS=Ipomoea purpurea GN=ycf1-A PE=3 SV=1 E-value:
            1e-07 HSP-Length: 163 identity: 26%
ACCESSION   unknown
COMMENT     first_Capitella_hit => gnl|Apo11P1|27004 E-value: 1e-101
            HSP-Length: 254 identity: 100%
            first_Homo_hit => *No hit*
            first_Danio_hit => *No hit*
            first_Drosophila_hit => *No hit*
FEATURES             Location/Qualifiers
ORIGIN      
        1 xeevsrvypv tellkstvim srklmivvlv amclvfavpr drataeavaa laagqvsnnl
       61 vnkvvnkvvn rvasavnqtt dketnkiisv vnkaannkvd stnkvannkv dsankaannk
      121 vankvdstnk vannkatnkv dsankaannk vdstnkaann katnkvdsan kaannkvdst
      181 nkaannkaan kvdstnkaan nkvdstnkaa nnkaankvds tnkvannkat nkvdsvnkaa
      241 nnkvdstnkv tnkvdsx
//
LOCUS       gnl|Apo_MPI_JGI_Genos_P|34985          248 aa            linear   UNK 
DEFINITION  no similarity to SwissProt
ACCESSION   unknown
COMMENT     first_Capitella_hit => gnl|Apo11P1|3063 E-value: 1e-147
            HSP-Length: 247 identity: 100%
            first_Homo_hit => *No hit*
            first_Danio_hit => *No hit*
            first_Drosophila_hit => *No hit*
FEATURES             Location/Qualifiers
ORIGIN      
        1 mrrryeispm avipfvffcs itslaaglgn eclfpsnwqe stwlvgavnq tkdvtlinyn
       61 idnscttars tapsiktnqy ncpaysqlsd gtqiylrael gkqymsnglc ieqkriggvl
      121 vrreagtqnn iescktaltd vnlynvylpv dpyrpddigf qyqtswsvmt evdcpmvgvf
      181 svtcklgdty ithnsavsng gpemnilirg dpmrypklpl tgtitcladl satalgeqed
      241 sdrvlvvx
//
LOCUS       gnl|Apo_MPI_JGI_Genos_P|34987          213 aa            linear   UNK 
DEFINITION  Similar to SwissProt sp|Q9D1D1|TSN11_MOUSE Tetraspanin-11 OS=Mus
            musculus GN=Tspan11 PE=2 SV=1 E-value: 7e-14 HSP-Length: 205
            identity: 28%
ACCESSION   unknown
COMMENT     first_Capitella_hit => gnl|Apo11P1|921 E-value: 1e-119 HSP-Length:
            212 identity: 100%
            first_Homo_hit => gi|5032201|ref|NP_005715.1| tetraspanin-3
            isoform 1 [Homo sapiens] E-value: 4e-14 HSP-Length: 206 identity:
            29%
            first_Danio_hit => gi|130484688|ref|NP_001076335.1| tetraspanin 3b
            [Danio rerio] E-value: 1e-16 HSP-Length: 206 identity: 31%
            first_Drosophila_hit => gi|24652731|ref|NP_725044.1| tetraspanin
            47F, isoform B [Drosophila melanogaster] E-value: 2e-15
            HSP-Length: 211 identity: 29%
FEATURES             Location/Qualifiers
ORIGIN      
        1 mcvekiakii liainivffi gggailavgi vsmvkvdliy kltglltgtl adifgdlkvl
       61 teldlnslit snaiilivvg gflfvlgflg ccgamrksaf mlnlyailvl vilcaevglg
      121 vyaymysdkl eaqiqdgmki slykyyvegi rfdgdtlvip eraqdlawda vqletmccgv
      181 tnysdwqntd nwnttyeyns qvieavlpps ccx
//
LOCUS       gnl|Apo_MPI_JGI_Genos_P|34988          230 aa            linear   UNK 
DEFINITION  no similarity to SwissProt
ACCESSION   unknown
COMMENT     first_Capitella_hit => gnl|Apo11P1|27004 E-value: 6e-86
            HSP-Length: 229 identity: 100%
            first_Homo_hit => *No hit*
            first_Danio_hit => *No hit*
            first_Drosophila_hit => *No hit*
FEATURES             Location/Qualifiers
ORIGIN      
        1 msrklmivvl vamclvfavp rdrataeava alaagqvsnn lvnkvvnkvv nrvasavnqt
       61 tdketnkiis vvnkaannkv dstnkvannk vdsankaann kvankvdstn kvannkatnk
      121 vdsankaann kvdstnkaan nkatnkvdsa nkaannkvds tnkaannkaa nkvdstnkaa
      181 nnkvdstnka annkaankvd stnkvannka tnkvdsvnka annkvdstnx
//
LOCUS       gnl|Apo_MPI_JGI_Genos_P|34989          235 aa            linear   UNK 
DEFINITION  Similar to SwissProt sp|Q5SNQ7|SRAC1_DANRE Protein SERAC1 OS=Danio
            rerio GN=serac1 PE=2 SV=1 E-value: 9e-63 HSP-Length: 224 identity:
            52%
ACCESSION   unknown
COMMENT     first_Capitella_hit => gnl|Apo11P1|21439 E-value: 1e-139
            HSP-Length: 234 identity: 100%
            first_Homo_hit => gi|228008407|ref|NP_116250.3| protein SERAC1
            [Homo sapiens] E-value: 1e-55 HSP-Length: 221 identity: 47%
            first_Danio_hit => gi|71892470|ref|NP_001025457.1| protein SERAC1
            [Danio rerio] E-value: 9e-64 HSP-Length: 224 identity: 52%
            first_Drosophila_hit => gi|20129595|ref|NP_609896.1| CG10383
            [Drosophila melanogaster] E-value: 2e-40 HSP-Length: 221 identity:
            38%
FEATURES             Location/Qualifiers
ORIGIN      
        1 mcwpkdwlak dcpnirvltv eyetyisdwt pkcpnenerr tlstrskdll qklhqcgvgs
       61 rpviwvahsm ggllikqmll lakddksvsd ilhctkgivf ysvphkgspl amymnrtkyl
      121 lypsvevkll ypgskqlldl hekfrnllqm vhipllsfge gsktnlpfnl kamfvpmess
      181 dpgfgefhlm kdhshlnick pvnrdcllyq qtlafiqhci pqyrideilk anmpx
//
LOCUS       gnl|Apo_MPI_JGI_Genos_P|34990           81 aa            linear   UNK 
DEFINITION  no similarity to SwissProt
ACCESSION   unknown
COMMENT     first_Capitella_hit => gnl|Apo11P1|21440 E-value: 4e-42
            HSP-Length: 81 identity: 100%
            first_Homo_hit => *No hit*
            first_Danio_hit => *No hit*
            first_Drosophila_hit => *No hit*
FEATURES             Location/Qualifiers
ORIGIN      
        1 mrkdlpdftq krfynrrkti kipptkaldf dyggdlaydd ypldlkepkl efdgaeqlqh
       61 vdeivkrlls vefgdgvsyf s
//
LOCUS       gnl|Apo_MPI_JGI_Genos_P|34991          258 aa            linear   UNK 
DEFINITION  no similarity to SwissProt
ACCESSION   unknown
COMMENT     first_Capitella_hit => gnl|Apo11P1|21441 E-value: 1e-131
            HSP-Length: 257 identity: 100%
            first_Homo_hit => *No hit*
            first_Danio_hit => *No hit*
            first_Drosophila_hit => *No hit*
FEATURES             Location/Qualifiers
ORIGIN      
        1 xlssedfrsc sdliqtpgik qhlpwqgsfs lwpswpcalc wpsprsrvds aanhkvnrea
       61 nkvasiskkv askeankvvn kaagkadtva nhkankvann kvtnkvtnkv annkvdsank
      121 vannkatnkv dsankvtnkv ankaannkvd sankvtnkva nnkatnkvds ankvtnkvan
      181 nkatnkvdsa nkvtnnkatn kvdsankvtn kvannkatnk vdlankaank vdsankaann
      241 kvdsankvan kvannkat
//
LOCUS       gnl|Apo_MPI_JGI_Genos_P|34993          242 aa            linear   UNK 
DEFINITION  Similar to SwissProt sp|P13608|PGCA_BOVIN Aggrecan core protein
            OS=Bos taurus GN=ACAN PE=1 SV=3 E-value: 3e-12 HSP-Length: 114
            identity: 31%
ACCESSION   unknown
COMMENT     first_Capitella_hit => gnl|Apo11P1|1600 E-value: 1e-141
            HSP-Length: 241 identity: 100%
            first_Homo_hit => gi|55742774|ref|NP_001007034.1| C-type lectin
            domain family 6 member A [Homo sapiens] E-value: 3e-12 HSP-Length:
            131 identity: 30%
            first_Danio_hit => gi|189537354|ref|XP_688042.3| PREDICTED:
            aggrecan core protein-like [Danio rerio] E-value: 2e-12
            HSP-Length: 133 identity: 28%
            first_Drosophila_hit => gi|221330611|ref|NP_001137766.1|
            lectin-22C [Drosophila melanogaster] E-value: 8e-07 HSP-Length:
            133 identity: 27%
FEATURES             Location/Qualifiers
ORIGIN      
        1 mgitgwkvin fflltvcvky ssagscrdgw lqygencyfv anqsanwsea asnctqmnst
       61 ltsiideyeh efivnisnre mdywiglemk takanccqwi dgsrslwsyw asdepdsadt
      121 catvvyygkw rdkscdkrma tyknndktyt isyicktvvd dshddfists dttttlnveg
      181 dklmsesdes sssslviavc vsvslivlvg lavliivlwl krrkkrtrrt tveenvyttt
      241 px
//
LOCUS       gnl|Apo_MPI_JGI_Genos_P|34994          270 aa            linear   UNK 
DEFINITION  Similar to SwissProt sp|A7Y3K2|YCF1_IPOPU Putative membrane
            protein ycf1 OS=Ipomoea purpurea GN=ycf1-A PE=3 SV=1 E-value:
            1e-06 HSP-Length: 165 identity: 25%
ACCESSION   unknown
COMMENT     first_Capitella_hit => gnl|Apo11P1|21445 E-value: 1e-136
            HSP-Length: 270 identity: 100%
            first_Homo_hit => *No hit*
            first_Danio_hit => *No hit*
            first_Drosophila_hit => *No hit*
FEATURES             Location/Qualifiers
ORIGIN      
        1 eeevsrvypv tellkstvim srklmivvlv amclvfavpr drataeavaa laagqvsnnl
       61 vnkvvnkvvn rvasavnqtt dketnkiisv vnkaannkvd sinkvannka ankvdstnkv
      121 annkatnkvd svnkaannkv dstnkaannk vdstnkvtnk vdleankvds tsnkavnnka
      181 ankvdstnkv annkatnkvd svnkaannkv dstnkaannk vdstnkvtnn kaankvdstn
      241 raannkvdst nkvtnkvdle ankvdstsnk
//
LOCUS       gnl|Apo_MPI_JGI_Genos_P|34995           92 aa            linear   UNK 
DEFINITION  no similarity to SwissProt
ACCESSION   unknown
COMMENT     first_Capitella_hit => gnl|Apo11P1|25733 E-value: 4e-26
            HSP-Length: 65 identity: 98%
            first_Homo_hit => *No hit*
            first_Danio_hit => *No hit*
            first_Drosophila_hit => *No hit*
FEATURES             Location/Qualifiers
ORIGIN      
        1 maklflivtl vavcvaiaaa apakqgqgqs qgrsqgngqg qaqgqqqgqg msqgqgqqqq
       61 gqgqqqqgqg rsqgqgqgqq gqgqqgksgr kn
//
LOCUS       gnl|Apo_MPI_JGI_Genos_P|34997          150 aa            linear   UNK 
DEFINITION  no similarity to SwissProt
ACCESSION   unknown
COMMENT     first_Capitella_hit => gnl|Apo11P1|23268 E-value: 2e-69
            HSP-Length: 149 identity: 99%
            first_Homo_hit => *No hit*
            first_Danio_hit => *No hit*
            first_Drosophila_hit => *No hit*
FEATURES             Location/Qualifiers
ORIGIN      
        1 xsslvetwly inelhntisk lflvitliav cfaiaaavpq ksgnnqqgks qgqgksqgqg
       61 qgqgksqgqg qaqgksqgqg qgksqggqgq gkgqgqgqsq gqgksqgqgq sksqgqgqgq
      121 gqaksqgqgq gqsqgqnnkq ggdakkgwfw
//
LOCUS       gnl|Apo_MPI_JGI_Genos_P|34998          193 aa            linear   UNK 
DEFINITION  no similarity to SwissProt
ACCESSION   unknown
COMMENT     first_Capitella_hit => gnl|Apo11P1|21449 E-value: 6e-97
            HSP-Length: 192 identity: 100%
            first_Homo_hit => *No hit*
            first_Danio_hit => *No hit*
            first_Drosophila_hit => *No hit*
FEATURES             Location/Qualifiers
ORIGIN      
        1 xsdlfyweie rnyilsievk kfkrtvnrnl iyescgqkyi llrehynrlv fastlsllal
       61 sllaltltla atslttlfal sltallttlf altltalltt lfaltltall ttlfalslta
      121 llttlaalsl tallttllat ttllalttla lttlalttla ltslaltlwh gccngkadsd
      181 qsddeeqlrn rvv
//
LOCUS       gnl|Apo_MPI_JGI_Genos_P|34999           93 aa            linear   UNK 
DEFINITION  no similarity to SwissProt
ACCESSION   unknown
COMMENT     first_Capitella_hit => *No hit*
            first_Homo_hit => *No hit*
            first_Danio_hit => *No hit*
            first_Drosophila_hit => *No hit*
FEATURES             Location/Qualifiers
ORIGIN      
        1 mealtarcsa ftvtwtrfad sigrwwadpg rvgggaddtp qdtrvsaslr tqrlaalgta
       61 nrfhgwlmdr adlraavfve paqtrfmltd gmt
//
LOCUS       gnl|Apo_MPI_JGI_Genos_P|35001          177 aa            linear   UNK 
DEFINITION  no similarity to SwissProt
ACCESSION   unknown
COMMENT     first_Capitella_hit => gnl|Apo11P1|20567 E-value: 1e-87
            HSP-Length: 176 identity: 99%
            first_Homo_hit => *No hit*
            first_Danio_hit => *No hit*
            first_Drosophila_hit => *No hit*
FEATURES             Location/Qualifiers
ORIGIN      
        1 xdhpsdhpfd rlndrpsdhp sdrlndrpsd hpsvrpsvrp fchpsvrwyd hpsvrpfchp
       61 sdrwydhpsv rpfchpsdrw ydhptdhpsd qgisvplvvl savqwavrlt gprhvpcrgr
      121 slgrcltqvl gdgvvidvig vigvidviih avvgvlddvl dqvvvvvigy gssltsi
//
LOCUS       gnl|Apo_MPI_JGI_Genos_P|35003          197 aa            linear   UNK 
DEFINITION  no similarity to SwissProt
ACCESSION   unknown
COMMENT     first_Capitella_hit => gnl|Apo11P1|1663 E-value: 1e-110
            HSP-Length: 197 identity: 100%
            first_Homo_hit => *No hit*
            first_Danio_hit => *No hit*
            first_Drosophila_hit => *No hit*
FEATURES             Location/Qualifiers
ORIGIN      
        1 maryyyassl fpfskvfplg ivlvivgvvs isfgivdliy thlkyvasdc tassyvgwsc
       61 psqpcdsesl glalaapgiw sgalmvaaga vstslvyass ytirikrdat aamtgvlsip
      121 vapivfllcv friyymngsf fcmngdklti tdsmeflmpi flliviiigw cislailval
      181 lqkgtltert eqvssrl
//
LOCUS       gnl|Apo_MPI_JGI_Genos_P|35004          264 aa            linear   UNK 
DEFINITION  no similarity to SwissProt
ACCESSION   unknown
COMMENT     first_Capitella_hit => gnl|Apo11P1|21456 E-value: 1e-157
            HSP-Length: 263 identity: 100%
            first_Homo_hit => *No hit*
            first_Danio_hit => *No hit*
            first_Drosophila_hit => *No hit*
FEATURES             Location/Qualifiers
ORIGIN      
        1 xelslasddc iqnavyvays qtdiieiqkn vykrcladfi dpdfqdrmsf vdsnqlfnnw
       61 pnkwkkylaa slvrqtlafd eilvkqgeaa dnmyfiisge vcisldavah nhqfadfmsk
      121 yaylveendr dvsqnmryfs lanwlsaksr vadrlksala ggsdvneksl sedlpefkvk
      181 lspsavrkkt arerqtakki klcylskgni vgdvefildm tlyhctatct qptvamslhr
      241 avydrlirkk npttrqknvf fslp
//
LOCUS       gnl|Apo_MPI_JGI_Genos_P|35005          174 aa            linear   UNK 
DEFINITION  Similar to SwissProt sp|Q9UK23|NAGPA_HUMAN
            N-acetylglucosamine-1-phosphodiester alpha-N-acetylglucosaminidase
            OS=Homo sapiens GN=NAGPA PE=2 SV=2 E-value: 2e-21 HSP-Length: 157
            identity: 39%
ACCESSION   unknown
COMMENT     first_Capitella_hit => gnl|Apo11P1|21458 E-value: 1e-102
            HSP-Length: 173 identity: 100%
            first_Homo_hit => gi|66346700|ref|NP_057340.2|
            N-acetylglucosamine-1-phosphodiester alpha-N-acetylglucosaminidase
            precursor [Homo sapiens] E-value: 2e-22 HSP-Length: 157 identity:
            39%
            first_Danio_hit => *No hit*
            first_Drosophila_hit => *No hit*
FEATURES             Location/Qualifiers
ORIGIN      
        1 mdheldilqp ylyhhgprhh hravrdcqpe afgndtyeev pahhssplaa qssvvecrdf
       61 vyktynnywm etyvpghhii vsdpektvsi leplrpggcq deivatvidt akqadcivai
      121 nagffnttsg scygnvisda rmanfvgavh nahfgvetdg slffwlpatr rgpx
//
LOCUS       gnl|Apo_MPI_JGI_Genos_P|35006          119 aa            linear   UNK 
DEFINITION  no similarity to SwissProt
ACCESSION   unknown
COMMENT     first_Capitella_hit => gnl|Apo11P1|21459 E-value: 4e-45
            HSP-Length: 119 identity: 100%
            first_Homo_hit => *No hit*
            first_Danio_hit => *No hit*
            first_Drosophila_hit => *No hit*
FEATURES             Location/Qualifiers
ORIGIN      
        1 maklflvitl vavcfaiaaa vpqgknqggq gqggqgqggq gqggqgqqgr ggqqggqqgg
       61 qgqgkqggqq ggqgqgkqgg qqggqgqgqg qqggqggrtq gqgqgqqgqg qqgksgrkn
//
LOCUS       gnl|Apo_MPI_JGI_Genos_P|35007           61 aa            linear   UNK 
DEFINITION  Similar to SwissProt sp|Q96IX5|USMG5_HUMAN Up-regulated during
            skeletal muscle growth protein 5 OS=Homo sapiens GN=USMG5 PE=1
            SV=1 E-value: 6e-06 HSP-Length: 52 identity: 53%
ACCESSION   unknown
COMMENT     first_Capitella_hit => gnl|Apo11P1|20282 E-value: 8e-30
            HSP-Length: 61 identity: 100%
            first_Homo_hit => gi|14249376|ref|NP_116136.1| up-regulated during
            skeletal muscle growth protein 5 [Homo sapiens] E-value: 6e-07
            HSP-Length: 52 identity: 53%
            first_Danio_hit => *No hit*
            first_Drosophila_hit => *No hit*
FEATURES             Location/Qualifiers
ORIGIN      
        1 msgdfvsend payrftglkf yfnsytkrgr fnyvastygl iigyflfrkl sggkkneavt
       61 k
//
LOCUS       gnl|Apo_MPI_JGI_Genos_P|35008          200 aa            linear   UNK 
DEFINITION  Similar to SwissProt sp|Q9GLW7|PRDX5_CHLAE Peroxiredoxin-5,
            mitochondrial OS=Chlorocebus aethiops GN=PRDX5 PE=2 SV=1 E-value:
            2e-31 HSP-Length: 150 identity: 41%
ACCESSION   unknown
COMMENT     first_Capitella_hit => gnl|Apo11P1|973 E-value: 1e-118 HSP-Length:
            200 identity: 100%
            first_Homo_hit => gi|6912238|ref|NP_036226.1| peroxiredoxin-5,
            mitochondrial isoform a precursor [Homo sapiens] E-value: 3e-32
            HSP-Length: 150 identity: 41%
            first_Danio_hit => gi|66773128|ref|NP_001019577.1|
            peroxiredoxin-5, mitochondrial [Danio rerio] E-value: 4e-34
            HSP-Length: 151 identity: 44%
            first_Drosophila_hit => gi|78706776|ref|NP_001027191.1|
            peroxiredoxin 5, isoform B [Drosophila melanogaster] E-value:
            7e-33 HSP-Length: 186 identity: 40%
FEATURES             Location/Qualifiers
ORIGIN      
        1 vnfkvmavsv cklrsvyhfs kiqtslqtra lnvgtqkptq lpikvgdiip dvlvyedvps
       61 kcfpihdvfr grkgilfsvv gafvpgcnnh ipeylclydk fkeegyhtia ciavndpfvm
      121 aawgktvdpe hkirmladmh geftralgte ldsskmlgnn rsrryamlid dnkirsvste
      181 pditglacll ciqrqkenkt
//
LOCUS       gnl|Apo_MPI_JGI_Genos_P|35009          188 aa            linear   UNK 
DEFINITION  Similar to SwissProt sp|Q8NFT8|DNER_HUMAN Delta and Notch-like
            epidermal growth factor-related receptor OS=Homo sapiens GN=DNER
            PE=1 SV=1 E-value: 6e-07 HSP-Length: 114 identity: 31%
ACCESSION   unknown
COMMENT     first_Capitella_hit => gnl|Apo11P1|975 E-value: 1e-110 HSP-Length:
            188 identity: 99%
            first_Homo_hit => gi|116235485|ref|NP_620711.3| delta and
            Notch-like epidermal growth factor-related receptor precursor
            [Homo sapiens] E-value: 8e-08 HSP-Length: 114 identity: 31%
            first_Danio_hit => gi|113674214|ref|NP_001038764.1| crumbs homolog
            2 [Danio rerio] E-value: 3e-06 HSP-Length: 101 identity: 30%
            first_Drosophila_hit => gi|24639454|ref|NP_476859.2| notch
            [Drosophila melanogaster] E-value: 6e-06 HSP-Length: 133 identity:
            27%
FEATURES             Location/Qualifiers
ORIGIN      
        1 mptavghviy laallsplvr evrsgatfel ylesylnpsg kemdgdccds llncgsmpcd
       61 hdikicldqi ssdsrkydfn kcslysasft gsrcetqigc dpnpcsnggq cysngytymr
      121 vcpddwlgln cdqqqssivv tekeddntes gsdywiylvi avgvalvifl ivvlallarr
      181 asrarkrq
//
LOCUS       gnl|Apo_MPI_JGI_Genos_P|35010          271 aa            linear   UNK 
DEFINITION  no similarity to SwissProt
ACCESSION   unknown
COMMENT     first_Capitella_hit => gnl|Apo11P1|21051 E-value: 1e-116
            HSP-Length: 269 identity: 100%
            first_Homo_hit => *No hit*
            first_Danio_hit => *No hit*
            first_Drosophila_hit => *No hit*
FEATURES             Location/Qualifiers
ORIGIN      
        1 xsfeeevsrv ypvtellkst vimsrklmiv vlvamclvfa vprdrataea vaalaagqvs
       61 nnlvnkvvnk vvnrvasavn qttdketnki isvvnkaann kvdsinkvan nkvdstnkva
      121 nnkvdstnkv annkvdstnk aannkvankv dstnkvannk aankvdstnk vannkatnkv
      181 dsvnkaannk vdstneaann kvdstnkvtn kvdleankvd stsnkavnnk aankvdstnk
      241 vannkatnkv dsvnkaannk vdstnkaann x
//
LOCUS       gnl|Apo_MPI_JGI_Genos_P|35011          211 aa            linear   UNK 
DEFINITION  Similar to SwissProt sp|Q7TSQ8|PDPR_MOUSE Pyruvate dehydrogenase
            phosphatase regulatory subunit, mitochondrial OS=Mus musculus
            GN=Pdpr PE=2 SV=1 E-value: 7e-29 HSP-Length: 141 identity: 46%
ACCESSION   unknown
COMMENT     first_Capitella_hit => gnl|Apo11P1|21463 E-value: 1e-123
            HSP-Length: 210 identity: 100%
            first_Homo_hit => gi|194306651|ref|NP_060460.4| pyruvate
            dehydrogenase phosphatase regulatory subunit, mitochondrial
            precursor [Homo sapiens] E-value: 2e-26 HSP-Length: 141 identity:
            44%
            first_Danio_hit => gi|292623954|ref|XP_002665475.1| PREDICTED:
            sarcosine dehydrogenase-like [Danio rerio] E-value: 8e-27
            HSP-Length: 145 identity: 42%
            first_Drosophila_hit => gi|28571104|ref|NP_572162.2| CG3626
            [Drosophila melanogaster] E-value: 2e-25 HSP-Length: 173 identity:
            40%
FEATURES             Location/Qualifiers
ORIGIN      
        1 msfllkkqll csshrsllks vkldwytrnv sglqwlpsqr srahqtvyrh stynqrtyfh
       61 tntlllsdea vkpelpvqce vvicgggvig asvayhlala gwtdvvlleq gslscgttwh
      121 aaglvgvprr sgsetaivky sadlykqlee egyvtgwrqc gslnlcrtmd rvigyklmll
      181 raerfgiesh fltpseieer ypllktddle x
//
LOCUS       gnl|Apo_MPI_JGI_Genos_P|35012          269 aa            linear   UNK 
DEFINITION  no similarity to SwissProt
ACCESSION   unknown
COMMENT     first_Capitella_hit => gnl|Apo11P1|21464 E-value: 1e-159
            HSP-Length: 267 identity: 100%
            first_Homo_hit => *No hit*
            first_Danio_hit => *No hit*
            first_Drosophila_hit => *No hit*
FEATURES             Location/Qualifiers
ORIGIN      
        1 xrplasvedg sdselllawi rchilterka fgisfhgekr eraanmkcpl ilsglvvalv
       61 svagvgvfgf aflvrqrhgl ddegcysayk rcfiglpqeg dtaqmvykwq htkelgaall
      121 davtnkpile ptkhsfhvsy yegdgeptat dspnaivkpl hrwltegrgc rigfgigynn
      181 srgeftigvs gkylvynhvt fqvppdviyr rlrkgkgrtl sfsqvisirr atrtdkflqd
      241 ttvvtcphhr hrgglpspch vttqagiix
//
LOCUS       gnl|Apo_MPI_JGI_Genos_P|35013           69 aa            linear   UNK 
DEFINITION  no similarity to SwissProt
ACCESSION   unknown
COMMENT     first_Capitella_hit => gnl|Apo11P1|21301 E-value: 3e-29
            HSP-Length: 68 identity: 99%
            first_Homo_hit => *No hit*
            first_Danio_hit => *No hit*
            first_Drosophila_hit => *No hit*
FEATURES             Location/Qualifiers
ORIGIN      
        1 xnrpgrpspr ldrlgrrrse ttedrsgtke drsetkedrs etkeeeassl tdredrsetk
       61 eeeaispvl
//
LOCUS       gnl|Apo_MPI_JGI_Genos_P|35015          233 aa            linear   UNK 
DEFINITION  Similar to SwissProt sp|P48060|GLIP1_HUMAN Glioma
            pathogenesis-related protein 1 OS=Homo sapiens GN=GLIPR1 PE=1 SV=3
            E-value: 1e-33 HSP-Length: 164 identity: 43%
ACCESSION   unknown
COMMENT     first_Capitella_hit => gnl|Apo11P1|23328 E-value: 1e-138
            HSP-Length: 232 identity: 99%
            first_Homo_hit => gi|110825980|ref|NP_006842.2| glioma
            pathogenesis-related protein 1 precursor [Homo sapiens] E-value:
            2e-34 HSP-Length: 164 identity: 43%
            first_Danio_hit => gi|189536707|ref|XP_001920421.1| PREDICTED:
            cysteine-rich secretory protein LCCL domain containing 1a [Danio
            rerio] E-value: 9e-24 HSP-Length: 176 identity: 36%
            first_Drosophila_hit => gi|21357507|ref|NP_650264.1| CG8483
            [Drosophila melanogaster] E-value: 2e-15 HSP-Length: 169 identity:
            33%
FEATURES             Location/Qualifiers
ORIGIN      
        1 meakiiglay llffggyala dilqsdlsei dvkvdeirei agtnsaavhs rtkrgtsgsr
       61 ltyaervdfl nahneyrrnv tptaadmtfm vwheelaama qewadecqfm ygqpprdppp
      121 fpnigqniya dslyivtgsa vtaswyyevq dydfttdtca egyycknyeq vvwaksnylg
      181 cainfcpvlq dfdyinaqiv vcnyapggdv fndppytsga scsmcpsgtn cex
//
LOCUS       gnl|Apo_MPI_JGI_Genos_P|35017          262 aa            linear   UNK 
DEFINITION  Similar to SwissProt sp|A7Y3K2|YCF1_IPOPU Putative membrane
            protein ycf1 OS=Ipomoea purpurea GN=ycf1-A PE=3 SV=1 E-value:
            1e-07 HSP-Length: 163 identity: 26%
ACCESSION   unknown
COMMENT     first_Capitella_hit => gnl|Apo11P1|27004 E-value: 1e-102
            HSP-Length: 255 identity: 99%
            first_Homo_hit => *No hit*
            first_Danio_hit => *No hit*
            first_Drosophila_hit => *No hit*
FEATURES             Location/Qualifiers
ORIGIN      
        1 eeevsrvypv tellkstvim srklmivvlv amclvfavpr drataeavaa laagqvsnnl
       61 vnkvvnkvvn rvasavnqtt dketnkiisv vnkaannkvd stnkvannkv dsankaannk
      121 vankvdstnk vannkatnkv dsankaannk vdstnkaann katnkvdsan kaannkvdst
      181 nkaannkaan kvdstnkaan nkvdstnkaa nnkaankvds tnkvannkat nkvdsvnkaa
      241 nnkvdstnkv thkvdstnkv tn
//
LOCUS       gnl|Apo_MPI_JGI_Genos_P|35018           74 aa            linear   UNK 
DEFINITION  no similarity to SwissProt
ACCESSION   unknown
COMMENT     first_Capitella_hit => gnl|Apo11P1|21469 E-value: 1e-35
            HSP-Length: 73 identity: 100%
            first_Homo_hit => *No hit*
            first_Danio_hit => *No hit*
            first_Drosophila_hit => *No hit*
FEATURES             Location/Qualifiers
ORIGIN      
        1 xvsdkaspks srsvvistkq ktslwlscfs sslwslsvlp sqqqlqpnrv kdrvradhke
       61 mdrarlkvsn kaka
//
LOCUS       gnl|Apo_MPI_JGI_Genos_P|35019          221 aa            linear   UNK 
DEFINITION  no similarity to SwissProt
ACCESSION   unknown
COMMENT     first_Capitella_hit => gnl|Apo11P1|23514 E-value: 2e-90
            HSP-Length: 220 identity: 98%
            first_Homo_hit => *No hit*
            first_Danio_hit => *No hit*
            first_Drosophila_hit => *No hit*
FEATURES             Location/Qualifiers
ORIGIN      
        1 xnkvankvan nkatnkvfsa nkvannkatn nvdsankvtn kvannkatnk vdlankaank
       61 vdsankaann kvdsankvtn kvasskaank vdsankvank vdsankvtnk vasskatnkv
      121 dsankvtnkv annkatnkvd sankvdsvnk vannkvdsan kvtnkvannk atnkvdsank
      181 vtnkvannka ankvdsankv ankvdsanka annkvdsank v
//
LOCUS       gnl|Apo_MPI_JGI_Genos_P|35020          231 aa            linear   UNK 
DEFINITION  Similar to SwissProt sp|Q6DHL5|LRC57_DANRE Leucine-rich
            repeat-containing protein 57 OS=Danio rerio GN=lrrc57 PE=2 SV=1
            E-value: 2e-17 HSP-Length: 113 identity: 40%
ACCESSION   unknown
COMMENT     first_Capitella_hit => gnl|Apo11P1|1016 E-value: 1e-131
            HSP-Length: 230 identity: 99%
            first_Homo_hit => gi|238908508|ref|NP_001155000.1| leucine-rich
            repeat and death domain-containing protein [Homo sapiens] E-value:
            8e-18 HSP-Length: 208 identity: 29%
            first_Danio_hit => gi|50540322|ref|NP_001002627.1| leucine-rich
            repeat-containing protein 57 [Danio rerio] E-value: 2e-18
            HSP-Length: 113 identity: 40%
            first_Drosophila_hit => gi|24650336|ref|NP_733156.1| scribbled,
            isoform C [Drosophila melanogaster] E-value: 2e-16 HSP-Length: 184
            identity: 31%
FEATURES             Location/Qualifiers
ORIGIN      
        1 mkrrtlldsd kdssksqika lvrdvepllk sqtwekqige gvthltlede ddvlkeiprt
       61 vsrmpglwaf tlinrkvkti pdhllssdic elsfqncpik sidgiqrmfe lralelynns
      121 vqklpgdign laelqqfsvt qnslksipas igrlqnlrrl ilcansltev paslcdlkql
      181 thldlshnrl rrlpdqlgdl knldtivltd nqltelpasa drllrlthlm x
//
LOCUS       gnl|Apo_MPI_JGI_Genos_P|35022           76 aa            linear   UNK 
DEFINITION  Similar to SwissProt sp|Q9NYJ1|CHCH8_HUMAN
            Coiled-coil-helix-coiled-coil-helix domain-containing protein 8
            OS=Homo sapiens GN=CHCHD8 PE=1 SV=2 E-value: 1e-12 HSP-Length: 54
            identity: 54%
ACCESSION   unknown
COMMENT     first_Capitella_hit => gnl|Apo11P1|2454 E-value: 2e-39 HSP-Length:
            75 identity: 100%
            first_Homo_hit => gi|46198304|ref|NP_057649.2|
            coiled-coil-helix-coiled-coil-helix domain-containing protein 8
            [Homo sapiens] E-value: 1e-13 HSP-Length: 54 identity: 54%
            first_Danio_hit => gi|292629466|ref|XP_002667414.1| PREDICTED:
            Coiled-coil-helix-coiled-coil-helix domain-containing protein
            8-like, partial [Danio rerio] E-value: 9e-14 HSP-Length: 49
            identity: 57%
            first_Drosophila_hit => *No hit*
FEATURES             Location/Qualifiers
ORIGIN      
        1 xcyrmadgre drasakngde eedpveamik rsgcielhyk vqdcmfehkd wrkcqehvda
       61 frkcmaenam kqmkkk
//
LOCUS       gnl|Apo_MPI_JGI_Genos_P|35024          263 aa            linear   UNK 
DEFINITION  Similar to SwissProt sp|Q99020|ROAA_MOUSE Heterogeneous nuclear
            ribonucleoprotein A/B OS=Mus musculus GN=Hnrnpab PE=1 SV=1
            E-value: 9e-55 HSP-Length: 185 identity: 56%
ACCESSION   unknown
COMMENT     first_Capitella_hit => gnl|Apo11P1|23756 E-value: 1e-152
            HSP-Length: 261 identity: 100%
            first_Homo_hit => gi|51477708|ref|NP_001003810.1| heterogeneous
            nuclear ribonucleoprotein D0 isoform d [Homo sapiens] E-value:
            5e-59 HSP-Length: 210 identity: 52%
            first_Danio_hit => gi|160333913|ref|NP_001103930.1| heterogeneous
            nuclear ribonucleoprotein D0 [Danio rerio] E-value: 5e-58
            HSP-Length: 223 identity: 50%
            first_Drosophila_hit => gi|24646609|ref|NP_731826.1| squid,
            isoform A [Drosophila melanogaster] E-value: 4e-55 HSP-Length: 186
            identity: 54%
FEATURES             Location/Qualifiers
ORIGIN      
        1 xcevgafsqc lqdptmaeye qengdqqfae dnlnagfnet evnetttqet gasgdtpgdr
       61 inasknddde rkifvgglsw ettvkdlkdy fskygtvadc vikqdpntgr srgfgfvlft
      121 dtesvdkvvn eqthtlhgrn idpkrakarg gkepvkkvfv ggldpetpee eirkhfgqyg
      181 kieeidlpyd kvkgqrrafc fitfeseavv decckmakqt vggkevdvkk atpkgqdggy
      241 gfgrgrggwg sgpqrgrgyn dwx
//
LOCUS       gnl|Apo_MPI_JGI_Genos_P|35025          250 aa            linear   UNK 
DEFINITION  no similarity to SwissProt
ACCESSION   unknown
COMMENT     first_Capitella_hit => gnl|Apo11P1|2805 E-value: 1e-147
            HSP-Length: 249 identity: 100%
            first_Homo_hit => *No hit*
            first_Danio_hit => *No hit*
            first_Drosophila_hit => *No hit*
FEATURES             Location/Qualifiers
ORIGIN      
        1 mapstsilwi gtlllllqlg fnagisegas pskkgkevfv ektdhedsld emvtinlpli
       61 vdmiiqlrfa lnwrkdyplc gkkesellnk cglpdlmksi qvkqtnkqna kqdmekafnt
      121 lcsaydqfms caeehrlpkc ksddrfiiew llpylcgsgr qillksdtgt clstvsaasi
      181 ddilthqadc ensvskwnsv vqmllskmdk slsfdeaaik ehlqalctqw nnlhkcilpa
      241 yakvcsqtvx
//
LOCUS       gnl|Apo_MPI_JGI_Genos_P|35026          226 aa            linear   UNK 
DEFINITION  Similar to SwissProt sp|A7Y3K2|YCF1_IPOPU Putative membrane
            protein ycf1 OS=Ipomoea purpurea GN=ycf1-A PE=3 SV=1 E-value:
            3e-07 HSP-Length: 158 identity: 26%
ACCESSION   unknown
COMMENT     first_Capitella_hit => gnl|Apo11P1|26066 E-value: 1e-83
            HSP-Length: 224 identity: 99%
            first_Homo_hit => *No hit*
            first_Danio_hit => *No hit*
            first_Drosophila_hit => *No hit*
FEATURES             Location/Qualifiers
ORIGIN      
        1 ximsrklmiv vfvamclvfa vakrqsnsrs sggfaagqvs nnlvnkvvnk vvnrvasavn
       61 qttdketnki isvvnkaann kvdstnkvan nkvdsankaa nnkvankvds tnkvannkat
      121 nkvdsankaa nnkvdstnka annkatnkvd sankaannkv dstnkaannk aankvdstnk
      181 aannkvdstn kaannkaank vdstnkvann katnqvdsvn kaannx
//
LOCUS       gnl|Apo_MPI_JGI_Genos_P|35027          231 aa            linear   UNK 
DEFINITION  Similar to SwissProt sp|P48060|GLIP1_HUMAN Glioma
            pathogenesis-related protein 1 OS=Homo sapiens GN=GLIPR1 PE=1 SV=3
            E-value: 6e-33 HSP-Length: 161 identity: 43%
ACCESSION   unknown
COMMENT     first_Capitella_hit => gnl|Apo11P1|23328 E-value: 1e-136
            HSP-Length: 230 identity: 99%
            first_Homo_hit => gi|110825980|ref|NP_006842.2| glioma
            pathogenesis-related protein 1 precursor [Homo sapiens] E-value:
            8e-34 HSP-Length: 161 identity: 43%
            first_Danio_hit => gi|189536707|ref|XP_001920421.1| PREDICTED:
            cysteine-rich secretory protein LCCL domain containing 1a [Danio
            rerio] E-value: 2e-24 HSP-Length: 176 identity: 37%
            first_Drosophila_hit => gi|21357507|ref|NP_650264.1| CG8483
            [Drosophila melanogaster] E-value: 2e-15 HSP-Length: 169 identity:
            33%
FEATURES             Location/Qualifiers
ORIGIN      
        1 meakiiglay llffggyala dilqsdlsei dvkvdeirei agtnsaavhs rtkrgtsgsr
       61 ltyaervdfl nahneyrrnv tptaadmtfm vwheelaama qewadecqfm ygqpprgppp
      121 fpnigqniya dslyivtgsa vtaswyyevq dydfttdtca egyycknyeq vvwaksnylg
      181 cainfcpvlq dfdyinaqiv vcnyapggdv fndppytnga scsmcpsgtn x
//
LOCUS       gnl|Apo_MPI_JGI_Genos_P|35029          118 aa            linear   UNK 
DEFINITION  no similarity to SwissProt
ACCESSION   unknown
COMMENT     first_Capitella_hit => gnl|Apo11P1|21485 E-value: 5e-49
            HSP-Length: 118 identity: 100%
            first_Homo_hit => *No hit*
            first_Danio_hit => *No hit*
            first_Drosophila_hit => *No hit*
FEATURES             Location/Qualifiers
ORIGIN      
        1 mlttlfalsl tallttlfal tltallttlf altltalltt lfalsltall ttlaalslta
       61 llttllattt llalttlakt tlalttlalt slaltlwhgc ckkkadsdqs ddeeqlkt
//
LOCUS       gnl|Apo_MPI_JGI_Genos_P|35031          142 aa            linear   UNK 
DEFINITION  Similar to SwissProt sp|P83877|TXN4A_MOUSE Thioredoxin-like
            protein 4A OS=Mus musculus GN=Txnl4a PE=2 SV=1 E-value: 3e-71
            HSP-Length: 142 identity: 86%
ACCESSION   unknown
COMMENT     first_Capitella_hit => gnl|Apo11P1|21487 E-value: 2e-82
            HSP-Length: 142 identity: 100%
            first_Homo_hit => gi|5729802|ref|NP_006692.1| thioredoxin-like
            protein 4A [Homo sapiens] E-value: 5e-72 HSP-Length: 142 identity:
            86%
            first_Danio_hit => gi|54400404|ref|NP_001005953.1|
            thioredoxin-like protein 4A [Danio rerio] E-value: 2e-71
            HSP-Length: 142 identity: 85%
            first_Drosophila_hit => gi|28574029|ref|NP_608830.3| Dim1
            [Drosophila melanogaster] E-value: 1e-70 HSP-Length: 142 identity:
            85%
FEATURES             Location/Qualifiers
ORIGIN      
        1 msymlqhlhs gwqvdqgils eedrvviirf ghdwdptcmv mdetlyriae kvknfavvyl
       61 vdiakvpdfd kmyelydpca vmffyrnkhi midlgtgnnn kinwamedeq efidivetvf
      121 mgarkgrglv vspkdystky ty
//
LOCUS       gnl|Apo_MPI_JGI_Genos_P|35032          253 aa            linear   UNK 
DEFINITION  Similar to SwissProt sp|A7Y3K2|YCF1_IPOPU Putative membrane
            protein ycf1 OS=Ipomoea purpurea GN=ycf1-A PE=3 SV=1 E-value:
            6e-08 HSP-Length: 163 identity: 26%
ACCESSION   unknown
COMMENT     first_Capitella_hit => gnl|Apo11P1|23363 E-value: 1e-121
            HSP-Length: 246 identity: 99%
            first_Homo_hit => *No hit*
            first_Danio_hit => *No hit*
            first_Drosophila_hit => *No hit*
FEATURES             Location/Qualifiers
ORIGIN      
        1 nsfeeevsrv ypvtellist vimsrklmiv alvamclvfa vprdrataea vaalaagqvs
       61 nnlvnkvvnk vvnrvasavn qttdketnki isvvnkaann kvdstnkvan nkvdsankaa
      121 nnkvankvds tnkvannkat nkvdsankaa nnkvdstnka annkatnkvd sankaannkv
      181 dstnkaannk aankvdstnk aannkvdstn kaannkaank vdstnkvann katnkvdsvn
      241 kaannkvgfy qqr
//
LOCUS       gnl|Apo_MPI_JGI_Genos_P|35033           73 aa            linear   UNK 
DEFINITION  no similarity to SwissProt
ACCESSION   unknown
COMMENT     first_Capitella_hit => gnl|Apo11P1|21469 E-value: 4e-35
            HSP-Length: 73 identity: 99%
            first_Homo_hit => *No hit*
            first_Danio_hit => *No hit*
            first_Drosophila_hit => *No hit*
FEATURES             Location/Qualifiers
ORIGIN      
        1 vsdkaspkss rsvfistkqk tslwlscfss slwslsvlps qqqlqpnrvk drvradhkem
       61 drarlkvsnk aka
//
LOCUS       gnl|Apo_MPI_JGI_Genos_P|35034          233 aa            linear   UNK 
DEFINITION  Similar to SwissProt sp|P48060|GLIP1_HUMAN Glioma
            pathogenesis-related protein 1 OS=Homo sapiens GN=GLIPR1 PE=1 SV=3
            E-value: 2e-25 HSP-Length: 126 identity: 43%
ACCESSION   unknown
COMMENT     first_Capitella_hit => gnl|Apo11P1|21489 E-value: 1e-140
            HSP-Length: 233 identity: 100%
            first_Homo_hit => gi|110825980|ref|NP_006842.2| glioma
            pathogenesis-related protein 1 precursor [Homo sapiens] E-value:
            2e-26 HSP-Length: 126 identity: 43%
            first_Danio_hit => gi|189536707|ref|XP_001920421.1| PREDICTED:
            cysteine-rich secretory protein LCCL domain containing 1a [Danio
            rerio] E-value: 6e-16 HSP-Length: 126 identity: 35%
            first_Drosophila_hit => gi|21357507|ref|NP_650264.1| CG8483
            [Drosophila melanogaster] E-value: 3e-10 HSP-Length: 124 identity:
            32%
FEATURES             Location/Qualifiers
ORIGIN      
        1 grllqtlkaq tsvtrnkliw irinrlhkpa lafykkgvme akiiglayll ffggyaladi
       61 lqsdlseidv kvdeireiag tnsaavhsrt krgtsgsrlt yaervdflna hneyrrnvtp
      121 taadmtfmvw heelaamaqe wadecqfmyg qpprdpppfp nigqniyads lyivtgsavt
      181 aswyyevqdy dfttdtcaeg yycknyeqvv waksnylgca infcpvlqdf dyi
//
LOCUS       gnl|Apo_MPI_JGI_Genos_P|35035          150 aa            linear   UNK 
DEFINITION  no similarity to SwissProt
ACCESSION   unknown
COMMENT     first_Capitella_hit => gnl|Apo11P1|21805 E-value: 3e-16
            HSP-Length: 150 identity: 78%
            first_Homo_hit => *No hit*
            first_Danio_hit => *No hit*
            first_Drosophila_hit => *No hit*
FEATURES             Location/Qualifiers
ORIGIN      
        1 mvsceesllk clpeptllgi ttllvvlsla lalalslals lslaltlslt laltltlgfs
       61 ltlaltltls faltltallt tlaalsltal lttllatttl lalttlaltt lalttlalts
      121 laltlwhgcc nenadsdqsd deeqlkhrvv
//
LOCUS       gnl|Apo_MPI_JGI_Genos_P|35036          196 aa            linear   UNK 
DEFINITION  Similar to SwissProt sp|Q9V3P0|PRDX1_DROME Peroxiredoxin 1
            OS=Drosophila melanogaster GN=Jafrac1 PE=1 SV=1 E-value: 6e-86
            HSP-Length: 189 identity: 78%
ACCESSION   unknown
COMMENT     first_Capitella_hit => gnl|Apo11P1|2771 E-value: 1e-116
            HSP-Length: 196 identity: 100%
            first_Homo_hit => gi|5453549|ref|NP_006397.1| peroxiredoxin-4
            [Homo sapiens] E-value: 3e-85 HSP-Length: 194 identity: 73%
            first_Danio_hit => gi|292613542|ref|XP_002661980.1| PREDICTED:
            peroxiredoxin 4-like [Danio rerio] E-value: 9e-89 HSP-Length: 194
            identity: 77%
            first_Drosophila_hit => gi|17157991|ref|NP_477510.1| thioredoxin
            peroxidase 1, isoform A [Drosophila melanogaster] E-value: 6e-87
            HSP-Length: 189 identity: 78%
FEATURES             Location/Qualifiers
ORIGIN      
        1 msqvkltkpa pefsgtavvn gefknirlsd ykgkyvvfff ypldftfvcp teiiafserv
       61 eefraincev iacstdshfs hlawintprk qgglgsmkip lladktceia kaygvlkede
      121 giafrglfii ddkgnlrqit mndlpvgrsv detlrlvqaf qftdkhgevc pagwkpgqdt
      181 mkpdpklsls yfqknh
//
LOCUS       gnl|Apo_MPI_JGI_Genos_P|35037          108 aa            linear   UNK 
DEFINITION  no similarity to SwissProt
ACCESSION   unknown
COMMENT     first_Capitella_hit => gnl|Apo11P1|26658 E-value: 2e-58
            HSP-Length: 106 identity: 100%
            first_Homo_hit => *No hit*
            first_Danio_hit => *No hit*
            first_Drosophila_hit => *No hit*
FEATURES             Location/Qualifiers
ORIGIN      
        1 mkscqngflw fllfttflvv tvcepnpees nvcsrlvsql etytktctts yqsktttwcw
       61 hlfdlfqcte yntryqqtsc natrikstte yyccqgyeet anhtcdrk
//
LOCUS       gnl|Apo_MPI_JGI_Genos_P|35038          265 aa            linear   UNK 
DEFINITION  no similarity to SwissProt
ACCESSION   unknown
COMMENT     first_Capitella_hit => gnl|Apo11P1|21493 E-value: 1e-138
            HSP-Length: 264 identity: 100%
            first_Homo_hit => *No hit*
            first_Danio_hit => *No hit*
            first_Drosophila_hit => *No hit*
FEATURES             Location/Qualifiers
ORIGIN      
        1 xnsfeeevsr vypvtellis tvimsrklmi vvlvamclvf avprdratae avaalaagqv
       61 snnlvnkvvn kvvnrvasav nqttdketnk iisvvnkaan nkvdsinkva nnkvdstnkv
      121 annkvdstnk vannkvdstn kaannkvank vdstnkvann kaankvdstn kvannkatnk
      181 vdsvnkaann kvdstnkaan nkvdstnkvt nkvdleankv dstsnkavnn kaankvdstn
      241 kvannkatnk gefsqqggqq qggfn
//
LOCUS       gnl|Apo_MPI_JGI_Genos_P|35039          163 aa            linear   UNK 
DEFINITION  no similarity to SwissProt
ACCESSION   unknown
COMMENT     first_Capitella_hit => gnl|Apo11P1|20663 E-value: 9e-86
            HSP-Length: 163 identity: 99%
            first_Homo_hit => *No hit*
            first_Danio_hit => *No hit*
            first_Drosophila_hit => *No hit*
FEATURES             Location/Qualifiers
ORIGIN      
        1 marklitlvv lfmclalvaa kkqsngkssq ggysskpgss kqggpscnka gnrhkdhkaa
       61 ssqpiseank eankednsdn kadnkadnsd nkadnsdnka dnsdnkadns gkehnnsgke
      121 hnnsdkehnn sgqdhnnsdk ernnsanntg nkarskahnk vvr
//
LOCUS       gnl|Apo_MPI_JGI_Genos_P|35041          239 aa            linear   UNK 
DEFINITION  no similarity to SwissProt
ACCESSION   unknown
COMMENT     first_Capitella_hit => gnl|Apo11P1|21496 E-value: 1e-120
            HSP-Length: 238 identity: 100%
            first_Homo_hit => *No hit*
            first_Danio_hit => *No hit*
            first_Drosophila_hit => *No hit*
FEATURES             Location/Qualifiers
ORIGIN      
        1 ekkkilieee vsrvypvthl lkstvimsrk lmifvlvamc lvfavprdra taeavaalaa
       61 gqvsnnlvnk vvnkvvnrva savnqttdke tnkiisvvnk aannkvdstn kvannkvdsa
      121 nkaannkvan kvdstnkvan nkatnkvdsa nkaannkvds tnkaannkat nkvdsankaa
      181 nnkvdstnka annkaankvd stnkaannkv dstnkaannk aankvdstkk vannkatnx
//
LOCUS       gnl|Apo_MPI_JGI_Genos_P|35042          114 aa            linear   UNK 
DEFINITION  no similarity to SwissProt
ACCESSION   unknown
COMMENT     first_Capitella_hit => gnl|Apo11P1|21498 E-value: 2e-60
            HSP-Length: 113 identity: 100%
            first_Homo_hit => *No hit*
            first_Danio_hit => *No hit*
            first_Drosophila_hit => *No hit*
FEATURES             Location/Qualifiers
ORIGIN      
        1 xfagsprlkg tnmshrrqrl tiaddndndl ieniientdd gmdddvddad daddvdddtd
       61 plapvsgsvp sfypgmgraw aqsagqpigq pigqpmaqrf pgqmggqlgg rtsg
//
LOCUS       gnl|Apo_MPI_JGI_Genos_P|35043          134 aa            linear   UNK 
DEFINITION  no similarity to SwissProt
ACCESSION   unknown
COMMENT     first_Capitella_hit => gnl|Apo11P1|21500 E-value: 5e-76
            HSP-Length: 133 identity: 100%
            first_Homo_hit => *No hit*
            first_Danio_hit => *No hit*
            first_Drosophila_hit => *No hit*
FEATURES             Location/Qualifiers
ORIGIN      
        1 xtttqkhadq ayptmvtshi cllllwswaa sagrippggr geefrnsmrv avpmgenrtl
       61 elnlersdvv naslpvyvgt drysytrids gacvydprap paadpdcvyg dyqdvvadhr
      121 kcyelgaaep rrcy
//
LOCUS       gnl|Apo_MPI_JGI_Genos_P|35044          223 aa            linear   UNK 
DEFINITION  Similar to SwissProt sp|P13608|PGCA_BOVIN Aggrecan core protein
            OS=Bos taurus GN=ACAN PE=1 SV=3 E-value: 8e-13 HSP-Length: 114
            identity: 29%
ACCESSION   unknown
COMMENT     first_Capitella_hit => gnl|Apo11P1|21502 E-value: 1e-129
            HSP-Length: 222 identity: 100%
            first_Homo_hit => gi|38348296|ref|NP_940894.1| C-type lectin
            domain family 4 member G [Homo sapiens] E-value: 1e-12 HSP-Length:
            132 identity: 29%
            first_Danio_hit => gi|189537354|ref|XP_688042.3| PREDICTED:
            aggrecan core protein-like [Danio rerio] E-value: 1e-12
            HSP-Length: 133 identity: 27%
            first_Drosophila_hit => gi|221330611|ref|NP_001137766.1|
            lectin-22C [Drosophila melanogaster] E-value: 2e-06 HSP-Length:
            133 identity: 27%
FEATURES             Location/Qualifiers
ORIGIN      
        1 mgmtrrivik yfliiacvny scagscrdgw lqyrencyfv adqsanwsea asnctqmnst
       61 ltsiidedeh qfivnisnre mdywigleme takanccqwi dgsrsswshw asdepdsadt
      121 catvvfygkw rdkscdkrma tyknddktyt isyicktvvd dshedfisis vttttfnveg
      181 dkmisesert ssslvvddsn dnfiltsdtt ttlnvegdkl msx
//
LOCUS       gnl|Apo_MPI_JGI_Genos_P|35045          180 aa            linear   UNK 
DEFINITION  no similarity to SwissProt
ACCESSION   unknown
COMMENT     first_Capitella_hit => gnl|Apo11P1|21508 E-value: 3e-95
            HSP-Length: 179 identity: 100%
            first_Homo_hit => *No hit*
            first_Danio_hit => *No hit*
            first_Drosophila_hit => *No hit*
FEATURES             Location/Qualifiers
ORIGIN      
        1 ximsrklmiv vlvamclvfa vakrqsnsrs sggfssrpgf qqsgqqggqq ggqqggfssq
       61 pnnxtrkpte iisvvnkaan nkedsinkva nnevdstnkv annkvdstnk vadnkaankv
      121 dsadraannk vdstnkaann ketnkvdsan kaannkvest nkaannkaan kvdstnkaak
//
LOCUS       gnl|Apo_MPI_JGI_Genos_P|35046          185 aa            linear   UNK 
DEFINITION  no similarity to SwissProt
ACCESSION   unknown
COMMENT     first_Capitella_hit => gnl|Apo11P1|21509 E-value: 6e-95
            HSP-Length: 183 identity: 100%
            first_Homo_hit => *No hit*
            first_Danio_hit => *No hit*
            first_Drosophila_hit => *No hit*
FEATURES             Location/Qualifiers
ORIGIN      
        1 xeeevsrvyp vtellistvi msrklmivvf vamclvfava krqsnsrssg gfaagqvsnn
       61 lvnkvvnkvv nrvasavnqt tdketnkiis vvnkaannkv dstnrvandk vdsankaann
      121 kvankvdstn kvannqatnk vdsankaann kvdstnkaan nkatnkvdsa nkaadtkvds
      181 tnkax
//
LOCUS       gnl|Apo_MPI_JGI_Genos_P|35047          196 aa            linear   UNK 
DEFINITION  no similarity to SwissProt
ACCESSION   unknown
COMMENT     first_Capitella_hit => gnl|Apo11P1|978 E-value: 6e-95 HSP-Length:
            195 identity: 93%
            first_Homo_hit => *No hit*
            first_Danio_hit => *No hit*
            first_Drosophila_hit => *No hit*
FEATURES             Location/Qualifiers
ORIGIN      
        1 mssyfydgyv pnsfypsrsq aaipqkgfss igltnwmkia aivimvmlfi lnilgvvtia
       61 lnnrppapss dalssdalss dapvdsgtcp cpgtsnqslf fpygleagdv esfsdvtfpi
      121 dssivytvfg nnqnanpvvl etslgsalik vgyyedllva dpyakifiln gatvqdptdd
      181 adrhtyyrra tksdex
//
LOCUS       gnl|Apo_MPI_JGI_Genos_P|35048          195 aa            linear   UNK 
DEFINITION  no similarity to SwissProt
ACCESSION   unknown
COMMENT     first_Capitella_hit => gnl|Apo11P1|2591 E-value: 1e-113
            HSP-Length: 195 identity: 99%
            first_Homo_hit => *No hit*
            first_Danio_hit => *No hit*
            first_Drosophila_hit => *No hit*
FEATURES             Location/Qualifiers
ORIGIN      
        1 mpknqtsqsa ptetdkgvfv ngtilkfglr semvtssegh shlklqdgap fvapseqghm
       61 ngkivtekkr ageqelkinq sklwidsncs dssmshsnst dtmpssffps scsgpqptsd
      121 vhsfpdspef stsiispesy pekyklphya gfiicsnsep dknmaknfkl lvekflkldd
      181 ectpricmid eddgl
//
LOCUS       gnl|Apo_MPI_JGI_Genos_P|35049          223 aa            linear   UNK 
DEFINITION  Similar to SwissProt sp|Q3SZM7|DPEP1_BOVIN Dipeptidase 1 OS=Bos
            taurus GN=DPEP1 PE=2 SV=1 E-value: 2e-46 HSP-Length: 203 identity:
            46%
ACCESSION   unknown
COMMENT     first_Capitella_hit => gnl|Apo11P1|21511 E-value: 1e-132
            HSP-Length: 223 identity: 100%
            first_Homo_hit => gi|4758190|ref|NP_004404.1| dipeptidase 1
            precursor [Homo sapiens] E-value: 2e-44 HSP-Length: 203 identity:
            44%
            first_Danio_hit => gi|116268067|ref|NP_001070805.1| dipeptidase 1
            [Danio rerio] E-value: 2e-46 HSP-Length: 206 identity: 44%
            first_Drosophila_hit => gi|281362636|ref|NP_733146.2| CG6154,
            isoform C [Drosophila melanogaster] E-value: 6e-45 HSP-Length: 184
            identity: 47%
FEATURES             Location/Qualifiers
ORIGIN      
        1 avpcsaiamd qsilslfwil lwilhvtcvf qaqseegrvr anrvlgqypl vdghndlpyv
       61 yririenqve rvnlsqnvdg qwgpshtdip rlregqvgaa fwvayvncek sdkdavragl
      121 eqvdvirryv qqypddfefv itadgleeaf yagkigsmig megghmidss lailrllydm
      181 gvrylglthn cntpwatnnd edevppgast gltdfgrmvi aem
//
LOCUS       gnl|Apo_MPI_JGI_Genos_P|35050          201 aa            linear   UNK 
DEFINITION  Similar to SwissProt sp|Q5VTT2|CI135_HUMAN Uncharacterized protein
            C9orf135 OS=Homo sapiens GN=C9orf135 PE=1 SV=1 E-value: 2e-38
            HSP-Length: 192 identity: 46%
ACCESSION   unknown
COMMENT     first_Capitella_hit => gnl|Apo11P1|20195 E-value: 1e-119
            HSP-Length: 200 identity: 100%
            first_Homo_hit => gi|58219541|ref|NP_001010940.1| hypothetical
            protein LOC138255 [Homo sapiens] E-value: 3e-39 HSP-Length: 192
            identity: 46%
            first_Danio_hit => *No hit*
            first_Drosophila_hit => *No hit*
FEATURES             Location/Qualifiers
ORIGIN      
        1 mssymicpdy verkgslflr snhmnysrai lnsnwhqare aepkdydlnk dpvrdlckas
       61 yhrignvtdg sipnttyqdf aqqifqkaef teqeqrkpmi nsetvshvdl drdtgrpksg
      121 fgavlpshhp dhnkayfdtt hrldykppyp ytpaeekpkd fedyslalkk chsqftdtad
      181 yrrpgrntwq desgiyansh x
//
LOCUS       gnl|Apo_MPI_JGI_Genos_P|35051           81 aa            linear   UNK 
DEFINITION  no similarity to SwissProt
ACCESSION   unknown
COMMENT     first_Capitella_hit => gnl|Apo11P1|21516 E-value: 2e-39
            HSP-Length: 81 identity: 100%
            first_Homo_hit => *No hit*
            first_Danio_hit => *No hit*
            first_Drosophila_hit => *No hit*
FEATURES             Location/Qualifiers
ORIGIN      
        1 ptpfqtdtek hrpkqkniqk hrpkqtyrlk nrpkhtdtqe nrpkqpniqi hkppqtnipk
       61 tqkktdkcte tltktdkyie t
//
LOCUS       gnl|Apo_MPI_JGI_Genos_P|35053           61 aa            linear   UNK 
DEFINITION  no similarity to SwissProt
ACCESSION   unknown
COMMENT     first_Capitella_hit => gnl|Apo11P1|21517 E-value: 2e-31
            HSP-Length: 61 identity: 100%
            first_Homo_hit => *No hit*
            first_Danio_hit => *No hit*
            first_Drosophila_hit => *No hit*
FEATURES             Location/Qualifiers
ORIGIN      
        1 ntemhsncpd ctmsvrivqr msemhreypn civgvsklhs ecrndvgnms lpgdaakgvl
       61 m
//
LOCUS       gnl|Apo_MPI_JGI_Genos_P|35055          250 aa            linear   UNK 
DEFINITION  no similarity to SwissProt
ACCESSION   unknown
COMMENT     first_Capitella_hit => gnl|Apo11P1|21519 E-value: 1e-146
            HSP-Length: 249 identity: 100%
            first_Homo_hit => *No hit*
            first_Danio_hit => *No hit*
            first_Drosophila_hit => *No hit*
FEATURES             Location/Qualifiers
ORIGIN      
        1 akgvklsgli eycqvsqwmq wgqklalfll khganyktic plsklplhva levglktdsf
       61 dllrelfsky vkpaeinetd qngntllhka cshessavrs vainlllnhn idvtvknksg
      121 ktayellpdg hpdrdtieek iknkgkpsad vndedksgkp sanvndedks gkpsanvnde
      181 dksdfiisrq wskarvqkwl adcmitqcgk kfrnidgakl helcilqdrc pdvfygilek
      241 slqldlveix
//
LOCUS       gnl|Apo_MPI_JGI_Genos_P|35057           70 aa            linear   UNK 
DEFINITION  no similarity to SwissProt
ACCESSION   unknown
COMMENT     first_Capitella_hit => gnl|Apo11P1|21674 E-value: 1e-30
            HSP-Length: 69 identity: 100%
            first_Homo_hit => *No hit*
            first_Danio_hit => *No hit*
            first_Drosophila_hit => *No hit*
FEATURES             Location/Qualifiers
ORIGIN      
        1 xtnrpgrpsp rldrpgrrrs ettedrsgtk edrsetkedr setkeeeass ltdredrset
       61 keeeaispvl
//
LOCUS       gnl|Apo_MPI_JGI_Genos_P|35059          227 aa            linear   UNK 
DEFINITION  no similarity to SwissProt
ACCESSION   unknown
COMMENT     first_Capitella_hit => gnl|Apo11P1|21360 E-value: 1e-123
            HSP-Length: 221 identity: 100%
            first_Homo_hit => *No hit*
            first_Danio_hit => *No hit*
            first_Drosophila_hit => *No hit*
FEATURES             Location/Qualifiers
ORIGIN      
        1 masklllvvt livvivalss alptkrggqg qkhggqqkkl sggqrsggsq mfggshrlsg
       61 skmsdrrqrr avtddndndl ieniventdd gmdddvddad daddvdddtd plapvsgsvp
      121 sfypgmgraw aqsagqpigq pdrttngtei pwsdgwsvgw syqrsdgwqn grtdgwsyqr
      181 sdgwqngrtd gwsyqrtdgw qngrtdgrtd gwsdgrsfkr sdgwsdx
//
LOCUS       gnl|Apo_MPI_JGI_Genos_P|35060          207 aa            linear   UNK 
DEFINITION  Similar to SwissProt sp|P48060|GLIP1_HUMAN Glioma
            pathogenesis-related protein 1 OS=Homo sapiens GN=GLIPR1 PE=1 SV=3
            E-value: 2e-28 HSP-Length: 140 identity: 43%
ACCESSION   unknown
COMMENT     first_Capitella_hit => gnl|Apo11P1|23328 E-value: 1e-123
            HSP-Length: 207 identity: 100%
            first_Homo_hit => gi|110825980|ref|NP_006842.2| glioma
            pathogenesis-related protein 1 precursor [Homo sapiens] E-value:
            2e-29 HSP-Length: 140 identity: 43%
            first_Danio_hit => gi|189536707|ref|XP_001920421.1| PREDICTED:
            cysteine-rich secretory protein LCCL domain containing 1a [Danio
            rerio] E-value: 2e-18 HSP-Length: 156 identity: 35%
            first_Drosophila_hit => gi|21357507|ref|NP_650264.1| CG8483
            [Drosophila melanogaster] E-value: 1e-12 HSP-Length: 149 identity:
            31%
FEATURES             Location/Qualifiers
ORIGIN      
        1 meakiiglay llffggyala dilqsdlsei dvkvdeirei agtnsaavhs rtkrgtsgsr
       61 ltyaervdfl nahneyrrnv tptaadmtfm vwheelaama qewadecqfm ygqpprdppp
      121 fpnigqniya dslyivtgsa vtaswyyevq dydfttdtca egyycknyeq vvwaksnylg
      181 cainfcpvlq dfdyinaqiv vcnyapg
//
LOCUS       gnl|Apo_MPI_JGI_Genos_P|35062          140 aa            linear   UNK 
DEFINITION  no similarity to SwissProt
ACCESSION   unknown
COMMENT     first_Capitella_hit => gnl|Apo11P1|21527 E-value: 1e-71
            HSP-Length: 140 identity: 100%
            first_Homo_hit => *No hit*
            first_Danio_hit => *No hit*
            first_Drosophila_hit => *No hit*
FEATURES             Location/Qualifiers
ORIGIN      
        1 mirpikdtpt qppttqpptt qpahvalpgy prprspmpit apvavppaat kqlanlqyvh
       61 lepaeqkhvc tvyvdypqht aaaaaatrgm parraqvlma pprlqvpppq papvpayqyv
      121 ypvpvpptyy qtvpmmprrn
//
LOCUS       gnl|Apo_MPI_JGI_Genos_P|35063          116 aa            linear   UNK 
DEFINITION  no similarity to SwissProt
ACCESSION   unknown
COMMENT     first_Capitella_hit => gnl|Apo11P1|21528 E-value: 3e-65
            HSP-Length: 116 identity: 100%
            first_Homo_hit => *No hit*
            first_Danio_hit => gi|94536629|ref|NP_001035462.1|
            thymidylyltransferase [Danio rerio] E-value: 3e-25 HSP-Length: 94
            identity: 50%
            first_Drosophila_hit => *No hit*
FEATURES             Location/Qualifiers
ORIGIN      
        1 mkaiilcagf gtrlekdlri dasgkykhlk gvpkpllpvg ndplvthwti iidkipdida
       61 vyivtngann dlfvdwatdc pkvklvsdga hgnevnqtns lkqknkyylc seyrsf
//
LOCUS       gnl|Apo_MPI_JGI_Genos_P|35064           76 aa            linear   UNK 
DEFINITION  no similarity to SwissProt
ACCESSION   unknown
COMMENT     first_Capitella_hit => gnl|Apo11P1|21529 E-value: 4e-30
            HSP-Length: 76 identity: 100%
            first_Homo_hit => *No hit*
            first_Danio_hit => *No hit*
            first_Drosophila_hit => *No hit*
FEATURES             Location/Qualifiers
ORIGIN      
        1 maklflvitl vavcvaiaaa vpqgksqggq gqggqgqggq gqggqgqqgr ggqqggqqgg
       61 qgqqgqgqqg ksgrkn
//
LOCUS       gnl|Apo_MPI_JGI_Genos_P|35065          149 aa            linear   UNK 
DEFINITION  no similarity to SwissProt
ACCESSION   unknown
COMMENT     first_Capitella_hit => gnl|Apo11P1|20426 E-value: 1e-68
            HSP-Length: 148 identity: 99%
            first_Homo_hit => *No hit*
            first_Danio_hit => *No hit*
            first_Drosophila_hit => *No hit*
FEATURES             Location/Qualifiers
ORIGIN      
        1 xlwwitwlyi nelhntiakl flvitliavc vaiaaavpqk sgnnqqgksq gqgksqgqgq
       61 gqgksqgqgq aqgksqgqgq gksqggqgqg kgrgqgqsqg qgksqgqgqg ksqgqgqgqg
      121 qaksqgqgqg qsqgqnnkqg gdakkgwfw
//
LOCUS       gnl|Apo_MPI_JGI_Genos_P|35066          150 aa            linear   UNK 
DEFINITION  Similar to SwissProt sp|Q1ZXF1|ECHM_DICDI Probable enoyl-CoA
            hydratase, mitochondrial OS=Dictyostelium discoideum GN=echs1 PE=3
            SV=1 E-value: 1e-19 HSP-Length: 107 identity: 49%
ACCESSION   unknown
COMMENT     first_Capitella_hit => gnl|Apo11P1|21530 E-value: 2e-85
            HSP-Length: 150 identity: 100%
            first_Homo_hit => gi|194097323|ref|NP_004083.3| enoyl-CoA
            hydratase, mitochondrial precursor [Homo sapiens] E-value: 4e-17
            HSP-Length: 103 identity: 46%
            first_Danio_hit => gi|54400492|ref|NP_001005995.1| hypothetical
            protein LOC449822 [Danio rerio] E-value: 2e-54 HSP-Length: 146
            identity: 68%
            first_Drosophila_hit => gi|21357171|ref|NP_650199.1| CG5844
            [Drosophila melanogaster] E-value: 2e-42 HSP-Length: 143 identity:
            54%
FEATURES             Location/Qualifiers
ORIGIN      
        1 mgpsrmafsk pviaavsgya vagglelacm cdlrlaeens tfgvfcrrfg vplldggtir
       61 lpqliglsra ldmiltgrpv takeayqmgl vnrvvpvgca leeamklakv isefpqeclk
      121 rdrmsafysc sdakslkdal iyehnnarhv
//
LOCUS       gnl|Apo_MPI_JGI_Genos_P|35067          296 aa            linear   UNK 
DEFINITION  Similar to SwissProt sp|Q14103|HNRPD_HUMAN Heterogeneous nuclear
            ribonucleoprotein D0 OS=Homo sapiens GN=HNRNPD PE=1 SV=1 E-value:
            3e-57 HSP-Length: 225 identity: 48%
ACCESSION   unknown
COMMENT     first_Capitella_hit => gnl|Apo11P1|21532 E-value: 1e-174
            HSP-Length: 296 identity: 100%
            first_Homo_hit => gi|14110417|ref|NP_112737.1| heterogeneous
            nuclear ribonucleoprotein D0 isoform b [Homo sapiens] E-value:
            3e-61 HSP-Length: 225 identity: 52%
            first_Danio_hit => gi|160333913|ref|NP_001103930.1| heterogeneous
            nuclear ribonucleoprotein D0 [Danio rerio] E-value: 1e-59
            HSP-Length: 255 identity: 49%
            first_Drosophila_hit => gi|24646609|ref|NP_731826.1| squid,
            isoform A [Drosophila melanogaster] E-value: 2e-55 HSP-Length: 186
            identity: 54%
FEATURES             Location/Qualifiers
ORIGIN      
        1 kclqdptmae yeqengdhqf aedntnagfn emevnetttq etgasgdtpg drinaskndd
       61 derkifvggl swettvkdlk dyfskygtva dcvikqdpnt grsrgfgfvl ftdtesvdkv
      121 vneqthtlhg rnidpkraka rggkepvkkv fvggldpetp eeeirkhfgq ygkieeidlp
      181 ydkvkgqrra fcfitfesea vvdecckmak qtvggkevdv kkatpkgqdg gygfgrgrgg
      241 wgsgpqrgrg yndwnqgydy nnyynqgygg dyygnygnyg gydynnyynq gwggyn
//
LOCUS       gnl|Apo_MPI_JGI_Genos_P|35068          260 aa            linear   UNK 
DEFINITION  Similar to SwissProt sp|P48060|GLIP1_HUMAN Glioma
            pathogenesis-related protein 1 OS=Homo sapiens GN=GLIPR1 PE=1 SV=3
            E-value: 1e-35 HSP-Length: 170 identity: 43%
ACCESSION   unknown
COMMENT     first_Capitella_hit => gnl|Apo11P1|1398 E-value: 1e-155
            HSP-Length: 259 identity: 100%
            first_Homo_hit => gi|110825980|ref|NP_006842.2| glioma
            pathogenesis-related protein 1 precursor [Homo sapiens] E-value:
            2e-36 HSP-Length: 170 identity: 43%
            first_Danio_hit => gi|189536707|ref|XP_001920421.1| PREDICTED:
            cysteine-rich secretory protein LCCL domain containing 1a [Danio
            rerio] E-value: 8e-25 HSP-Length: 186 identity: 36%
            first_Drosophila_hit => gi|21357507|ref|NP_650264.1| CG8483
            [Drosophila melanogaster] E-value: 3e-15 HSP-Length: 169 identity:
            33%
FEATURES             Location/Qualifiers
ORIGIN      
        1 meakiiglay llffggyala dilqsdlsei dvkvdeirei agtnsaavhs rtkrgtsgsr
       61 ltyaervdfl nahneyrrnv tptaadmtfm vwheelaama qewadecqfm ygqpprdppp
      121 fpnigqniya dslyivtgsa vtaswyyevq dydfttdtca egyycknyeq vvwaksnylg
      181 cainfcpvlq dfdyinaqiv vcnyapggdv fndppytnga scsmcpsgtn cedklcvpyp
      241 mcfgkiceng gvldpvscex
//
LOCUS       gnl|Apo_MPI_JGI_Genos_P|35070          252 aa            linear   UNK 
DEFINITION  Similar to SwissProt sp|P79888|DCAM_XENLA S-adenosylmethionine
            decarboxylase proenzyme OS=Xenopus laevis GN=amd1 PE=2 SV=1
            E-value: 3e-65 HSP-Length: 223 identity: 54%
ACCESSION   unknown
COMMENT     first_Capitella_hit => gnl|Apo11P1|21538 E-value: 1e-149
            HSP-Length: 252 identity: 100%
            first_Homo_hit => gi|74275346|ref|NP_001625.2|
            S-adenosylmethionine decarboxylase proenzyme isoform 1 precursor
            [Homo sapiens] E-value: 1e-64 HSP-Length: 225 identity: 52%
            first_Danio_hit => gi|239049996|ref|NP_001155073.1|
            S-adenosylmethionine decarboxylase proenzyme [Danio rerio]
            E-value: 1e-65 HSP-Length: 223 identity: 54%
            first_Drosophila_hit => gi|24583360|ref|NP_477223.2|
            S-adenosylmethionine decarboxylase, isoform A [Drosophila
            melanogaster] E-value: 2e-64 HSP-Length: 224 identity: 51%
FEATURES             Location/Qualifiers
ORIGIN      
        1 manavdagyf fegtekllei wfsseeesad lrtidradwe aildsvhcki lsvkqddamm
       61 afilsesslf lsknrfilkt cgrttllaav epllklvrer cgfdkvidvf ysrknflrpe
      121 lqhaihqnfe veaahldelf gngaayalgr inrdcwylyt idyigviqpd qtlellmqdl
      181 dpekmklfsr dscasaeias krsgiselvp gtliddflfd pcgysmngll pqlvtqvlyh
      241 adqdrvvwlc im
//
LOCUS       gnl|Apo_MPI_JGI_Genos_P|35071          225 aa            linear   UNK 
DEFINITION  Similar to SwissProt sp|Q96K31|CH076_HUMAN Uncharacterized protein
            C8orf76 OS=Homo sapiens GN=C8orf76 PE=2 SV=1 E-value: 2e-28
            HSP-Length: 206 identity: 39%
ACCESSION   unknown
COMMENT     first_Capitella_hit => gnl|Apo11P1|1004 E-value: 1e-134
            HSP-Length: 225 identity: 100%
            first_Homo_hit => gi|14249568|ref|NP_116236.1| hypothetical
            protein LOC84933 [Homo sapiens] E-value: 2e-29 HSP-Length: 206
            identity: 39%
            first_Danio_hit => gi|55925339|ref|NP_001007426.1| hypothetical
            protein LOC492784 [Danio rerio] E-value: 2e-23 HSP-Length: 205
            identity: 33%
            first_Drosophila_hit => *No hit*
FEATURES             Location/Qualifiers
ORIGIN      
        1 mldfgvdfdd dlfedtkqrs testlfsyna kicepqwfnd atvfdtgdih tlykcrgdla
       61 fymgqyqkal dcydlclehl ystnvpmlkd ieeakarchm hlsekenale laqklmsmat
      121 nydqhtsgly llgdihktfk qtneelhviq slitlhtsnp dlwlrlahly mklhdeqtss
      181 hgtsstaghs tnhstdhktd nnhprskmdk srialederp ancsq
//
LOCUS       gnl|Apo_MPI_JGI_Genos_P|35073          285 aa            linear   UNK 
DEFINITION  Similar to SwissProt sp|A7Y3K2|YCF1_IPOPU Putative membrane
            protein ycf1 OS=Ipomoea purpurea GN=ycf1-A PE=3 SV=1 E-value:
            3e-06 HSP-Length: 169 identity: 24%
ACCESSION   unknown
COMMENT     first_Capitella_hit => gnl|Apo11P1|25715 E-value: 1e-109
            HSP-Length: 282 identity: 100%
            first_Homo_hit => *No hit*
            first_Danio_hit => *No hit*
            first_Drosophila_hit => *No hit*
FEATURES             Location/Qualifiers
ORIGIN      
        1 xsfeeevsrv ypvtellkst vimsrklmiv vlvamclvfa vprdrataea vaalaagqvs
       61 nnlvnkvvnk vvnrvasavn qttdketnki isvvnkaann kvdstnkvan nkvdsankaa
      121 nnkvankvds tnkvannkat nkvdsankaa nnkvdstnka annkatnkvd sankaannkv
      181 dstnkaannk aankvdstnk aannkvdstn kaannkaank vdstnkvann katnkvdsvn
      241 kaannkvdst nkvtnkvdst nkvtnnkaad kvdstnraan nkvgx
//
LOCUS       gnl|Apo_MPI_JGI_Genos_P|35074          156 aa            linear   UNK 
DEFINITION  no similarity to SwissProt
ACCESSION   unknown
COMMENT     first_Capitella_hit => gnl|Apo11P1|761 E-value: 3e-49 HSP-Length:
            97 identity: 91%
            first_Homo_hit => *No hit*
            first_Danio_hit => *No hit*
            first_Drosophila_hit => *No hit*
FEATURES             Location/Qualifiers
ORIGIN      
        1 xnvdgivyhf ygqtvsslis pvaqqlpvas witvpqninq vpvtyevqgs glqslsanpt
       61 ygidisdgwf rpsmtdsrnr lntpsrfqah gkwpknikni yvgctrpvli wasvvsvlad
      121 ilialiatel aiglkpsgte etikvvtdvs evttaa
//
LOCUS       gnl|Apo_MPI_JGI_Genos_P|35076          270 aa            linear   UNK 
DEFINITION  no similarity to SwissProt
ACCESSION   unknown
COMMENT     first_Capitella_hit => gnl|Apo11P1|21544 E-value: 1e-138
            HSP-Length: 269 identity: 100%
            first_Homo_hit => *No hit*
            first_Danio_hit => *No hit*
            first_Drosophila_hit => *No hit*
FEATURES             Location/Qualifiers
ORIGIN      
        1 xsfeeevsrv ypvtellkst vimsrklmiv vlvamclvfa vprdrataea vaalaagqvs
       61 nnlvnkvvnk vvnrvasavn qttdketnki isvvnkaann kvdstnkaan nkvdstnkaa
      121 nnkaankvds tnkvannkat nkvdsvnkaa nnkvdstnkv tnkvdstnkv tnnkaankvd
      181 stnraannkv dstnkvtnkv dleankvdst snkaankvan nkatnkvdsv nkaannkvds
      241 tnkaannkvd stnkaannkv dstnkagqqq
//
LOCUS       gnl|Apo_MPI_JGI_Genos_P|35077          256 aa            linear   UNK 
DEFINITION  no similarity to SwissProt
ACCESSION   unknown
COMMENT     first_Capitella_hit => gnl|Apo11P1|21545 E-value: 1e-122
            HSP-Length: 256 identity: 100%
            first_Homo_hit => *No hit*
            first_Danio_hit => *No hit*
            first_Drosophila_hit => *No hit*
FEATURES             Location/Qualifiers
ORIGIN      
        1 tivrevttst marrlmivai vavcivlaaa krqgssqigq rggqgnfnnk qggflvnkad
       61 lvvnkvvnka dlvankvvnk adlvankvvn ktdlvankvv nkadlvvnka dlvankvvnk
      121 adlvankadl vankvvnkad lvvnkadlva nkvvnkadlv vnkadlvank vvnkadlvvn
      181 kadlvankvv nkadlvvnka dlvankadlv ankadlvank vvnkadlvan kvvnkadlva
      241 nkvvnkadlv ankadl
//
LOCUS       gnl|Apo_MPI_JGI_Genos_P|35079          266 aa            linear   UNK 
DEFINITION  Similar to SwissProt sp|Q96LB8|PGRP4_HUMAN Peptidoglycan
            recognition protein 4 OS=Homo sapiens GN=PGLYRP4 PE=1 SV=2
            E-value: 6e-15 HSP-Length: 182 identity: 33%
ACCESSION   unknown
COMMENT     first_Capitella_hit => gnl|Apo11P1|1011 E-value: 1e-158
            HSP-Length: 265 identity: 100%
            first_Homo_hit => gi|56550073|ref|NP_065126.2| peptidoglycan
            recognition protein 4 precursor [Homo sapiens] E-value: 8e-16
            HSP-Length: 182 identity: 33%
            first_Danio_hit => gi|113195558|ref|NP_001037786.1| PGRP-SC1a
            protein [Danio rerio] E-value: 1e-10 HSP-Length: 120 identity: 31%
            first_Drosophila_hit => gi|28574426|ref|NP_648299.3| peptidoglycan
            recognition protein LF [Drosophila melanogaster] E-value: 5e-15
            HSP-Length: 169 identity: 28%
FEATURES             Location/Qualifiers
ORIGIN      
        1 xeanrqvdrr lqsrrgvslr pvlccqstsf etscrspfkm nfklllflal attnlvqhgv
       61 vgwfrfkrlv klaiccyfag cfskqqvgel cdgldksmvk rqdwhatear qvhpmtgmis
      121 dvmvwhtgpe tcqllglsgs ncgrcieder clvkhiasiq aadlgdgmdd irfnfligqd
      181 gaiyegrgwq vagqdddghd vtslsvamig dftkvepsqa sqnafknlvt cgqanmrvlk
      241 dlelivqpdm sgqaffnmie rcngfc
//
LOCUS       gnl|Apo_MPI_JGI_Genos_P|35080          256 aa            linear   UNK 
DEFINITION  no similarity to SwissProt
ACCESSION   unknown
COMMENT     first_Capitella_hit => gnl|Apo11P1|21602 E-value: 1e-112
            HSP-Length: 255 identity: 99%
            first_Homo_hit => *No hit*
            first_Danio_hit => *No hit*
            first_Drosophila_hit => *No hit*
FEATURES             Location/Qualifiers
ORIGIN      
        1 nsfeeevsrv ypvtellnst vimsrklmiv vlvamclvfa vprdrataea vaalaagqvs
       61 nnlvnkvvnk vvnrvasavn qttdketnki isvvnkaann kvdsinkvan nkvdstnkva
      121 nnkvdstnkv annkaankvd stnkvannka tnkvdsvnka annkvdstnk aannkvdstn
      181 kvtnkvdlea nkvdstsnka vnnkaankvd stnkvannka tnkvdsvnka annkvdstnk
      241 aannkvdstn kvtnnk
//
LOCUS       gnl|Apo_MPI_JGI_Genos_P|35081          281 aa            linear   UNK 
DEFINITION  no similarity to SwissProt
ACCESSION   unknown
COMMENT     first_Capitella_hit => gnl|Apo11P1|21051 E-value: 1e-119
            HSP-Length: 279 identity: 99%
            first_Homo_hit => *No hit*
            first_Danio_hit => *No hit*
            first_Drosophila_hit => *No hit*
FEATURES             Location/Qualifiers
ORIGIN      
        1 xeeevsrvyp vtellkstvi msrklmivvl vamclvfavp rdrataeava alaagqvsnn
       61 lvnkvvnkvv nrvasavnqt tdketnkiis vvnkaannkv dsinkvannk vdstnkvann
      121 kvdstnkvan nkvdptnkaa nnkvankvds tnkvannkaa nkvdstnkva nnkatnkvds
      181 vnkaannkvd stnkaannkv dptnkvtnkv dleankvdst snkavnnkaa nkvdstnkva
      241 nnkatnkvds vnkaannkvd stnkaannkv dstnkvtnnk x
//
LOCUS       gnl|Apo_MPI_JGI_Genos_P|35083           80 aa            linear   UNK 
DEFINITION  no similarity to SwissProt
ACCESSION   unknown
COMMENT     first_Capitella_hit => gnl|Apo11P1|21550 E-value: 4e-40
            HSP-Length: 80 identity: 100%
            first_Homo_hit => *No hit*
            first_Danio_hit => *No hit*
            first_Drosophila_hit => *No hit*
FEATURES             Location/Qualifiers
ORIGIN      
        1 mprvrrvagc khdvtvcvva srnsdvidva ldpnrhhprq vtqtllvqss dvlrpvkvvv
       61 iglpvkgvyp dndvnndqad
//
LOCUS       gnl|Apo_MPI_JGI_Genos_P|35084          270 aa            linear   UNK 
DEFINITION  Similar to SwissProt sp|A7Y3K2|YCF1_IPOPU Putative membrane
            protein ycf1 OS=Ipomoea purpurea GN=ycf1-A PE=3 SV=1 E-value:
            1e-05 HSP-Length: 184 identity: 25%
ACCESSION   unknown
COMMENT     first_Capitella_hit => gnl|Apo11P1|27004 E-value: 1e-103
            HSP-Length: 257 identity: 99%
            first_Homo_hit => *No hit*
            first_Danio_hit => *No hit*
            first_Drosophila_hit => *No hit*
FEATURES             Location/Qualifiers
ORIGIN      
        1 nsfeeevsrv ypvtellnst vimsrklmiv vlvamclvfa vprdrataea vaalaagqvs
       61 nnlvnkvvnk vvnrvasavn qttdketnki isvvnkaann kvdstnkvan nkvdsankaa
      121 nnkvankvds tnkvannkat nkvdsankaa nnkvdstnka annkatnkvd sankaannkv
      181 dstnkaannk aankvdstnk aannkvdstn kaannkaank vdstnkvann katnkvdsvn
      241 kaannkvdst nkvtnkvdst nkvtnnkaan
//
LOCUS       gnl|Apo_MPI_JGI_Genos_P|35085          263 aa            linear   UNK 
DEFINITION  Similar to SwissProt sp|P48060|GLIP1_HUMAN Glioma
            pathogenesis-related protein 1 OS=Homo sapiens GN=GLIPR1 PE=1 SV=3
            E-value: 1e-35 HSP-Length: 170 identity: 43%
ACCESSION   unknown
COMMENT     first_Capitella_hit => gnl|Apo11P1|1398 E-value: 1e-156
            HSP-Length: 261 identity: 100%
            first_Homo_hit => gi|110825980|ref|NP_006842.2| glioma
            pathogenesis-related protein 1 precursor [Homo sapiens] E-value:
            2e-36 HSP-Length: 170 identity: 43%
            first_Danio_hit => gi|189536707|ref|XP_001920421.1| PREDICTED:
            cysteine-rich secretory protein LCCL domain containing 1a [Danio
            rerio] E-value: 7e-25 HSP-Length: 186 identity: 36%
            first_Drosophila_hit => gi|21357507|ref|NP_650264.1| CG8483
            [Drosophila melanogaster] E-value: 3e-15 HSP-Length: 169 identity:
            33%
FEATURES             Location/Qualifiers
ORIGIN      
        1 meakiiglay llffggyala dilqsdlsei dvkvdeirei agtnsaavhs rtkrgtsgsr
       61 ltyaervdfl nahneyrrnv tptaadmtfm vwheelaama qewadecqfm ygqpprdppp
      121 fpnigqniya dslyivtgsa vtaswyyevq dydfttdtca egyycknyeq vvwaksnylg
      181 cainfcpvlq dfdyinaqiv vcnyapggdv fndppytnga scsmcpsgtn cedklcvpyp
      241 mcfgkiceng gvldpvscec nls
//
LOCUS       gnl|Apo_MPI_JGI_Genos_P|35088          220 aa            linear   UNK 
DEFINITION  Similar to SwissProt sp|Q5PRC1|LHFP_DANRE Lipoma HMGIC fusion
            partner homolog OS=Danio rerio GN=lhfp PE=2 SV=1 E-value: 8e-43
            HSP-Length: 197 identity: 47%
ACCESSION   unknown
COMMENT     first_Capitella_hit => gnl|Apo11P1|21555 E-value: 1e-127
            HSP-Length: 220 identity: 100%
            first_Homo_hit => gi|5031865|ref|NP_005771.1| lipoma HMGIC fusion
            partner precursor [Homo sapiens] E-value: 5e-37 HSP-Length: 185
            identity: 48%
            first_Danio_hit => gi|56693379|ref|NP_001008653.1| lipoma HMGIC
            fusion partner homolog precursor [Danio rerio] E-value: 8e-44
            HSP-Length: 197 identity: 47%
            first_Drosophila_hit => gi|21358397|ref|NP_647674.1| CG12026,
            isoform A [Drosophila melanogaster] E-value: 4e-14 HSP-Length: 192
            identity: 28%
FEATURES             Location/Qualifiers
ORIGIN      
        1 mphrkkvnni eiehcrkmgv glscagvfwa ilsflslgav cvgfympywl egeiylrgdr
       61 iptfigvfrr chylrlsadg dievihecgr yetffdipsq wwqistvtis tgcilllfvs
      121 vagifsccvq gvlshtsakv agvlqfiagl cigagcvlyp lgwsstevgq vcgvdadifr
      181 lgrctisway yttiagcgga fmssllscha vrykgyqrtr
//
LOCUS       gnl|Apo_MPI_JGI_Genos_P|35089          246 aa            linear   UNK 
DEFINITION  Similar to SwissProt sp|Q06547|GABP1_HUMAN GA-binding protein
            subunit beta-1 OS=Homo sapiens GN=GABPB1 PE=1 SV=2 E-value: 9e-62
            HSP-Length: 165 identity: 66%
ACCESSION   unknown
COMMENT     first_Capitella_hit => gnl|Apo11P1|21557 E-value: 1e-140
            HSP-Length: 246 identity: 100%
            first_Homo_hit => gi|8051593|ref|NP_005245.2| GA-binding protein
            subunit beta-1 isoform beta 1 [Homo sapiens] E-value: 1e-62
            HSP-Length: 165 identity: 66%
            first_Danio_hit => gi|116004527|ref|NP_001070620.1| GA repeat
            binding protein, beta 2b [Danio rerio] E-value: 4e-62 HSP-Length:
            176 identity: 64%
            first_Drosophila_hit => gi|221330733|ref|NP_728520.2| CG32343,
            isoform B [Drosophila melanogaster] E-value: 2e-41 HSP-Length: 162
            identity: 46%
FEATURES             Location/Qualifiers
ORIGIN      
        1 mslvdlgkrl leaaklgltt dvrtlmsnga pfttdwlgts plhyaalngh astaevllra
       61 gisrdartkv drtplhvasq eghpevvdll ikngadieak dmlkmtplhw avekghvgvi
      121 elllghgsdi hvtnkfgksp vdiainngre diaellqlar lpqqnivevt tdqtvieevt
      181 dtghieiseg aedetesais gikgikremd ssdgseqsst avlatlaala eatgplnans
      241 tsstta
//
LOCUS       gnl|Apo_MPI_JGI_Genos_P|35090          280 aa            linear   UNK 
DEFINITION  no similarity to SwissProt
ACCESSION   unknown
COMMENT     first_Capitella_hit => gnl|Apo11P1|21559 E-value: 1e-167
            HSP-Length: 279 identity: 100%
            first_Homo_hit => *No hit*
            first_Danio_hit => *No hit*
            first_Drosophila_hit => *No hit*
FEATURES             Location/Qualifiers
ORIGIN      
        1 xsccraairg qppdgtfidl serhqmelie kykkerqlms alkqrqedin kleglhgidd
       61 emffqghagi lrdarfeegq fnlskhlqeh phlitlskkq agykivggkf nktsqkkeek
      121 yikyydpnqg kiiykpvime dtelkggigy ckvydlsttl tedydcmlln vtpatpicly
      181 pdemdvhisk hirsegtwep hilhyfqril sldpdlavvd vganigqyal vaaamghnvi
      241 avepyvnnik hlqkaaqlsn ltnriivlhn aisdkrresf
//
LOCUS       gnl|Apo_MPI_JGI_Genos_P|35092          254 aa            linear   UNK 
DEFINITION  Similar to SwissProt sp|A7Y3K2|YCF1_IPOPU Putative membrane
            protein ycf1 OS=Ipomoea purpurea GN=ycf1-A PE=3 SV=1 E-value:
            9e-08 HSP-Length: 163 identity: 26%
ACCESSION   unknown
COMMENT     first_Capitella_hit => gnl|Apo11P1|27004 E-value: 1e-101
            HSP-Length: 253 identity: 99%
            first_Homo_hit => *No hit*
            first_Danio_hit => *No hit*
            first_Drosophila_hit => *No hit*
FEATURES             Location/Qualifiers
ORIGIN      
        1 xfeeevsrvy pvtellistv imsrklmivv lvamclvfav prdrataeav aalaagqvsn
       61 nlvnkvvnkv vnrvasavnq ttdketnkii svvnkaannk vdstnkvann kvdsankaan
      121 nkvankvdst nkvannkatn kvdsankaan nkvdstnkaa nnkatnkvds ankaannkvd
      181 stnkaannka ankvdstnka annkvdstnk aannkaankv dstnkvannk atnkvdsvnk
      241 aannkvdstn kvtn
//
LOCUS       gnl|Apo_MPI_JGI_Genos_P|35093          170 aa            linear   UNK 
DEFINITION  Similar to SwissProt sp|Q4V9P0|SAMC_DANRE S-adenosylmethionine
            mitochondrial carrier protein OS=Danio rerio GN=slc25a26 PE=2 SV=1
            E-value: 1e-52 HSP-Length: 165 identity: 60%
ACCESSION   unknown
COMMENT     first_Capitella_hit => gnl|Apo11P1|21563 E-value: 4e-97
            HSP-Length: 169 identity: 100%
            first_Homo_hit => gi|258645120|ref|NP_775742.4|
            S-adenosylmethionine mitochondrial carrier protein isoform a [Homo
            sapiens] E-value: 2e-44 HSP-Length: 165 identity: 54%
            first_Danio_hit => gi|71834436|ref|NP_001025314.1|
            S-adenosylmethionine mitochondrial carrier protein [Danio rerio]
            E-value: 1e-53 HSP-Length: 165 identity: 60%
            first_Drosophila_hit => gi|24650120|ref|NP_651415.1| CG4743,
            isoform A [Drosophila melanogaster] E-value: 6e-43 HSP-Length: 167
            identity: 54%
FEATURES             Location/Qualifiers
ORIGIN      
        1 mpenkdqffv sllsgsaagl sadlalypld tiktrlqsad gfwkaggfrg iyaglgsval
       61 gsmpgaslff ltyemvksnm atvvphnylf tthmtgatlg emvaclirvp vevvkqramt
      121 lpqssswsvl lstlknegfl glyrgywstv arevpfsfiq fplweyfknx
//
LOCUS       gnl|Apo_MPI_JGI_Genos_P|35094          179 aa            linear   UNK 
DEFINITION  no similarity to SwissProt
ACCESSION   unknown
COMMENT     first_Capitella_hit => gnl|Apo11P1|20567 E-value: 2e-90
            HSP-Length: 179 identity: 100%
            first_Homo_hit => gi|153251865|ref|NP_115642.3| hypothetical
            protein LOC84226 [Homo sapiens] E-value: 8e-06 HSP-Length: 88
            identity: 32%
            first_Danio_hit => *No hit*
            first_Drosophila_hit => *No hit*
FEATURES             Location/Qualifiers
ORIGIN      
        1 rwydhpsdhp sdrlndrpsd hpsdrlndrp sdhpsvrpsv rpfchpsvrw ydhpsvrpfc
       61 hpsdrwydhp svrpfchpsd rwydhptdhp sdqgisvplv vlsavqwavr ltgprhvpcr
      121 grslgrcltq vlgdgvvidv igvigvidvi ihavvgvldd vldqvvvvvi gygssltsi
//
LOCUS       gnl|Apo_MPI_JGI_Genos_P|35098          251 aa            linear   UNK 
DEFINITION  Similar to SwissProt sp|Q86Z20|CC125_HUMAN Coiled-coil
            domain-containing protein 125 OS=Homo sapiens GN=CCDC125 PE=2 SV=2
            E-value: 2e-22 HSP-Length: 234 identity: 32%
ACCESSION   unknown
COMMENT     first_Capitella_hit => gnl|Apo11P1|21568 E-value: 1e-145
            HSP-Length: 250 identity: 100%
            first_Homo_hit => gi|88014609|ref|NP_789786.2| coiled-coil
            domain-containing protein 125 [Homo sapiens] E-value: 3e-23
            HSP-Length: 234 identity: 32%
            first_Danio_hit => gi|148231494|ref|NP_001091652.1| coiled-coil
            domain-containing protein 125 [Danio rerio] E-value: 7e-16
            HSP-Length: 145 identity: 34%
            first_Drosophila_hit => *No hit*
FEATURES             Location/Qualifiers
ORIGIN      
        1 mdqsskdsda vldagdlglg rgwkpggiyd sdvddesspf sgdvdaklgg fkdnctcesg
       61 hdsndksaql pkavphsrls dalkklrkss tsndkskgda vdvlkqeldq chrdldlkch
      121 avsillkeai lakdrtrelh qeinklqfel dykqtnfmns qqlwteryae lsqenqvlre
      181 kleasseeik kvtteklall rereellall dvqereryne lkskeqqpyg eftstelavl
      241 gacqcrvktp x
//
LOCUS       gnl|Apo_MPI_JGI_Genos_P|35100          255 aa            linear   UNK 
DEFINITION  no similarity to SwissProt
ACCESSION   unknown
COMMENT     first_Capitella_hit => gnl|Apo11P1|21602 E-value: 1e-112
            HSP-Length: 254 identity: 99%
            first_Homo_hit => *No hit*
            first_Danio_hit => *No hit*
            first_Drosophila_hit => *No hit*
FEATURES             Location/Qualifiers
ORIGIN      
        1 xeeevsrvyp vtellistvi msrklmivvl vamclvfavp rdrataeava alaagqvsnn
       61 lvnkvvnkvv nrvasavnqt tdketnkiis vvnkaadnkv dsinkvannk vdstnkvann
      121 kvdstnkvan nkaankvdst nkvannkatn kvdsvnkaan nkvdstnkaa nnkvdstnkv
      181 tnkvdleank vdstsnkavn nkaankvdst nkvannkatn kvdsvnkaan nkvdstnkaa
      241 nnkvdstnkv tnnka
//
LOCUS       gnl|Apo_MPI_JGI_Genos_P|35101          244 aa            linear   UNK 
DEFINITION  Similar to SwissProt sp|P00548|KPYK_CHICK Pyruvate kinase muscle
            isozyme OS=Gallus gallus GN=PKM2 PE=2 SV=2 E-value: 1e-71
            HSP-Length: 201 identity: 61%
ACCESSION   unknown
COMMENT     first_Capitella_hit => gnl|Apo11P1|21573 E-value: 1e-143
            HSP-Length: 244 identity: 100%
            first_Homo_hit => gi|310128736|ref|XP_001719942.2| PREDICTED:
            pyruvate kinase isozymes M1/M2-like isoform 1 [Homo sapiens]
            E-value: 5e-71 HSP-Length: 217 identity: 58%
            first_Danio_hit => gi|40786398|ref|NP_955365.1| pyruvate kinase
            isozymes M1/M2 [Danio rerio] E-value: 1e-68 HSP-Length: 201
            identity: 60%
            first_Drosophila_hit => gi|28571814|ref|NP_524448.3| pyruvate
            kinase, isoform A [Drosophila melanogaster] E-value: 1e-64
            HSP-Length: 200 identity: 58%
FEATURES             Location/Qualifiers
ORIGIN      
        1 maqligrtgs gpglgrissa ssgllhvpsw ssgvtfmteg syeqqlvaaf aathlesmce
       61 ldidspphvh rmsglictig pacrsvemle kmikagmnia rmnfshgthe yhkgtmenvr
      121 kaaskcdnav aialdtkgpe vrtgimkagv neevelvagk eltltiddqy kesctdsivw
      181 vdykniiqvl eigkkvyidd glislivkek gkdflkcqie nggllgskkg cnlpgtpvdl
      241 pavs
//
LOCUS       gnl|Apo_MPI_JGI_Genos_P|35103          264 aa            linear   UNK 
DEFINITION  no similarity to SwissProt
ACCESSION   unknown
COMMENT     first_Capitella_hit => gnl|Apo11P1|21602 E-value: 1e-115
            HSP-Length: 261 identity: 99%
            first_Homo_hit => *No hit*
            first_Danio_hit => *No hit*
            first_Drosophila_hit => *No hit*
FEATURES             Location/Qualifiers
ORIGIN      
        1 xeeevsrvyp vtellistvi msrklmivvl vamclvfavp rdrataeava alaagqvsnn
       61 lvnkvvnkvv nrvasavnqt tdketnkiis vvneaannkv dsinkvannk vdstnkvann
      121 kvdstnkvan nkaankvdst nkvannkatn kvdsvnkaan nkvdstnkaa nnkvdstnkv
      181 tnkvdleank vdstsnkavn nkaankvdst nkvannkatn kvdsvnkaan nkvdstnkaa
      241 nnkvdstnkv tnnkaahkvd stnx
//
LOCUS       gnl|Apo_MPI_JGI_Genos_P|35104          220 aa            linear   UNK 
DEFINITION  no similarity to SwissProt
ACCESSION   unknown
COMMENT     first_Capitella_hit => gnl|Apo11P1|21578 E-value: 1e-98
            HSP-Length: 219 identity: 100%
            first_Homo_hit => *No hit*
            first_Danio_hit => *No hit*
            first_Drosophila_hit => *No hit*
FEATURES             Location/Qualifiers
ORIGIN      
        1 xiqptgaann kvdstikvtn kvdleankvf stsnkaankv annkatnkvd svnkaannkv
       61 dstnkaannk vdstnkaann kvdsankvtn kvasskaank vdsankvank vdsankvtnk
      121 vasskatnkv dsankvtnkv annkatnkvd sankvdsvnk vannkvdsan kvtnkvannk
      181 atnkvdsank vtnkvannka ankvdsankv ankvdsanka
//
LOCUS       gnl|Apo_MPI_JGI_Genos_P|35105           64 aa            linear   UNK 
DEFINITION  no similarity to SwissProt
ACCESSION   unknown
COMMENT     first_Capitella_hit => gnl|Apo11P1|564 E-value: 5e-33 HSP-Length:
            64 identity: 98%
            first_Homo_hit => *No hit*
            first_Danio_hit => *No hit*
            first_Drosophila_hit => *No hit*
FEATURES             Location/Qualifiers
ORIGIN      
        1 mvycgqqrkr qqdnvcpphg asdvghpvge inhnllmsll sqcllfetrq aaidtvrsll
       61 tvlv
//
LOCUS       gnl|Apo_MPI_JGI_Genos_P|35107          248 aa            linear   UNK 
DEFINITION  Similar to SwissProt sp|Q8WR63|TPM_TRIPS Tropomyosin
            OS=Trichinella pseudospiralis PE=2 SV=1 E-value: 6e-63 HSP-Length:
            239 identity: 60%
ACCESSION   unknown
COMMENT     first_Capitella_hit => gnl|Apo11P1|21583 E-value: 1e-134
            HSP-Length: 248 identity: 100%
            first_Homo_hit => gi|63252898|ref|NP_001018005.1| tropomyosin
            alpha-1 chain isoform 1 [Homo sapiens] E-value: 2e-49 HSP-Length:
            242 identity: 49%
            first_Danio_hit => gi|45387763|ref|NP_991239.1| tropomyosin 3
            isoform 1 [Danio rerio] E-value: 5e-49 HSP-Length: 242 identity:
            51%
            first_Drosophila_hit => gi|24647089|ref|NP_524360.2| tropomyosin
            1, isoform A [Drosophila melanogaster] E-value: 2e-59 HSP-Length:
            248 identity: 54%
FEATURES             Location/Qualifiers
ORIGIN      
        1 magatvltsl knkmqslred ldkyrdlyee kcveleqqia ktneaegeva altrrirlle
       61 edfeqtearl neasakleea skaadesera rralenrqnl dddricqlee vlkeaklsas
      121 eaerkyeeva rklvmtetdl eraeeraena eakikeleee vhvlsnslks leineekasq
      181 redsyeeair dltarlkdae hrateaertv sklqkevdrl eeelmeakvq ykalrdemds
      241 cfqeiqsm
//
LOCUS       gnl|Apo_MPI_JGI_Genos_P|35108           76 aa            linear   UNK 
DEFINITION  no similarity to SwissProt
ACCESSION   unknown
COMMENT     first_Capitella_hit => gnl|Apo11P1|23284 E-value: 1e-27
            HSP-Length: 76 identity: 99%
            first_Homo_hit => *No hit*
            first_Danio_hit => *No hit*
            first_Drosophila_hit => *No hit*
FEATURES             Location/Qualifiers
ORIGIN      
        1 slattlaall atslaagsav sltvssattl aallatslaa staaaritwl riassvvtaa
       61 aavrvarlri asvvla
//
LOCUS       gnl|Apo_MPI_JGI_Genos_P|35109          251 aa            linear   UNK 
DEFINITION  Similar to SwissProt sp|Q9H0C1|ZMY12_HUMAN Zinc finger MYND
            domain-containing protein 12 OS=Homo sapiens GN=ZMYND12 PE=2 SV=3
            E-value: 4e-90 HSP-Length: 244 identity: 64%
ACCESSION   unknown
COMMENT     first_Capitella_hit => gnl|Apo11P1|20471 E-value: 1e-147
            HSP-Length: 251 identity: 99%
            first_Homo_hit => gi|226246519|ref|NP_115633.3| zinc finger MYND
            domain-containing protein 12 isoform 1 [Homo sapiens] E-value:
            6e-91 HSP-Length: 244 identity: 64%
            first_Danio_hit => gi|55925540|ref|NP_001007305.1| zinc finger
            MYND domain-containing protein 12 [Danio rerio] E-value: 1e-68
            HSP-Length: 250 identity: 48%
            first_Drosophila_hit => *No hit*
FEATURES             Location/Qualifiers
ORIGIN      
        1 mtlnplanpk gvkllcelcq kpafiqctkc wvtyycgveh qkadwlgihe kicqlliplr
       61 tpvpflssee ervhreqqlk mrqlqmielt rttgqkllfe gkheqavpaa tqslrfaidv
      121 yglasielvp sylilgeasi glgrlsqaee ylaqaqwtvl ktpqcsnaik sklyrnlgll
      181 yaakgeytes lrqladdiyh aseefgtdni rtsggyfhmg nvffrqnkmd iamslytqvt
      241 eiwyehlsml v
//
LOCUS       gnl|Apo_MPI_JGI_Genos_P|35111          259 aa            linear   UNK 
DEFINITION  no similarity to SwissProt
ACCESSION   unknown
COMMENT     first_Capitella_hit => gnl|Apo11P1|21051 E-value: 1e-110
            HSP-Length: 258 identity: 100%
            first_Homo_hit => *No hit*
            first_Danio_hit => *No hit*
            first_Drosophila_hit => *No hit*
FEATURES             Location/Qualifiers
ORIGIN      
        1 xeeevsrvyp vtellkstvi msrklmivvl vamclvfavp rdrataeava alaagqvsnn
       61 lvnkvvnkvv nrvasavnqt tdketnkiis vvnkaannkv dsinkvannk vdstnkvann
      121 kvdstnkvan nkvdstnkaa nnkvankvds tnkvannkaa nkvdstnkva nnkatnkvds
      181 vnkaannkvd stnkaannkv dstnkvtnkv dleankvdst snkavnnkaa nkvdstnkvg
      241 nnkatnkvds vnkaannkv
//
LOCUS       gnl|Apo_MPI_JGI_Genos_P|35112          268 aa            linear   UNK 
DEFINITION  no similarity to SwissProt
ACCESSION   unknown
COMMENT     first_Capitella_hit => gnl|Apo11P1|21589 E-value: 1e-151
            HSP-Length: 267 identity: 100%
            first_Homo_hit => *No hit*
            first_Danio_hit => *No hit*
            first_Drosophila_hit => *No hit*
FEATURES             Location/Qualifiers
ORIGIN      
        1 xcpsrfqnhc lnrfrnrcls hsgnhfqnhc psrfqihyln rclshsgnhf qnhcpgrfqi
       61 hylnrclsrs gnrfqnhfls rfqihylnhc lnrfqnrcls rsgnrfqnrc psrfqnrcls
      121 hfqihylnhc lnrfrnrcls rsgnrfqnrc psrfqnrcls hlvvrlvhla vmvvvyfvei
      181 vfccfdrlvd rlvdrlvdrl aalsltallt tllatttlla lttlalttla lttlaltsla
      241 ltlwhgccng nadsdqsdde eqlshrvv
//
LOCUS       gnl|Apo_MPI_JGI_Genos_P|35113          274 aa            linear   UNK 
DEFINITION  no similarity to SwissProt
ACCESSION   unknown
COMMENT     first_Capitella_hit => gnl|Apo11P1|21051 E-value: 1e-118
            HSP-Length: 272 identity: 100%
            first_Homo_hit => *No hit*
            first_Danio_hit => *No hit*
            first_Drosophila_hit => *No hit*
FEATURES             Location/Qualifiers
ORIGIN      
        1 xnsfeeevsr vypvtellks tvimsrklmi vvlvamclvf avprdratae avaalaagqv
       61 snnlvnkvvn kvvnrvasav nqttdketnk iisvvnkaan nkvdsinkva nnkvdstnkv
      121 annkvdstnk vannkvdstn kaannkvank vdstnkvann kaankvdstn kvannkatnk
      181 vdsvnkaann kvdstnkaan nkvdstnkvt nkvdleankv dstsnkavnn kaankvdstn
      241 kvannkatnk vdsvnkaann kvdstnkaan nkvx
//
LOCUS       gnl|Apo_MPI_JGI_Genos_P|35116          225 aa            linear   UNK 
DEFINITION  Similar to SwissProt sp|Q9H469|FXL15_HUMAN F-box/LRR-repeat
            protein 15 OS=Homo sapiens GN=FBXL15 PE=1 SV=2 E-value: 7e-23
            HSP-Length: 189 identity: 27%
ACCESSION   unknown
COMMENT     first_Capitella_hit => gnl|Apo11P1|21594 E-value: 1e-132
            HSP-Length: 224 identity: 100%
            first_Homo_hit => gi|190194416|ref|NP_077302.3| F-box only protein
            37 [Homo sapiens] E-value: 9e-24 HSP-Length: 189 identity: 27%
            first_Danio_hit => gi|47086151|ref|NP_998107.1| F-box only protein
            37 [Danio rerio] E-value: 3e-22 HSP-Length: 196 identity: 30%
            first_Drosophila_hit => gi|24581772|ref|NP_608880.2| jetlag,
            isoform A [Drosophila melanogaster] E-value: 1e-10 HSP-Length: 212
            identity: 25%
FEATURES             Location/Qualifiers
ORIGIN      
        1 gegrlfrpvl qisrmikpnt sttgseasss ylqlydlpwe dlvfseifpk lnlpdlcrlc
       61 qtnklmrqci teyfsmmkhl hltytgpkfs srhlhritkn shcllsvdls aakqwlnndd
      121 vlkivhnnqs lesinlhgcs flkvgllqev gpscqglrra dlgechwvtt adllqlavec
      181 pqldhidlsg cwnlnddtft gliqsckklk yinisdiysl tdttx
//
LOCUS       gnl|Apo_MPI_JGI_Genos_P|35117          252 aa            linear   UNK 
DEFINITION  Similar to SwissProt sp|P48060|GLIP1_HUMAN Glioma
            pathogenesis-related protein 1 OS=Homo sapiens GN=GLIPR1 PE=1 SV=3
            E-value: 2e-34 HSP-Length: 171 identity: 43%
ACCESSION   unknown
COMMENT     first_Capitella_hit => gnl|Apo11P1|1398 E-value: 1e-148
            HSP-Length: 251 identity: 99%
            first_Homo_hit => gi|110825980|ref|NP_006842.2| glioma
            pathogenesis-related protein 1 precursor [Homo sapiens] E-value:
            3e-35 HSP-Length: 171 identity: 43%
            first_Danio_hit => gi|189536707|ref|XP_001920421.1| PREDICTED:
            cysteine-rich secretory protein LCCL domain containing 1a [Danio
            rerio] E-value: 1e-23 HSP-Length: 186 identity: 35%
            first_Drosophila_hit => gi|21357507|ref|NP_650264.1| CG8483
            [Drosophila melanogaster] E-value: 3e-15 HSP-Length: 169 identity:
            33%
FEATURES             Location/Qualifiers
ORIGIN      
        1 meakiiglay llffggyala dilqsdlsei dvkvdeirei agtnsaavhs rtkrgtsgsr
       61 ltyaervdfl nahneyrrnv tptaadmtfm vwheelaama qewadecqfm ygqpprdppp
      121 fpnigqniya dslyivtgsa vtaswyyevq dydfttdtca egyycknyeq vvwaksnylg
      181 cainfrpvlq dfdyinaqiv vcnyapggdv fndppytnga scsmcpsgtn cedklcvsyp
      241 mcfgkiceng gx
//
LOCUS       gnl|Apo_MPI_JGI_Genos_P|35119          186 aa            linear   UNK 
DEFINITION  Similar to SwissProt sp|Q7ZXW9|TISDA_XENLA Zinc finger protein 36,
            C3H1 type-like 2-A OS=Xenopus laevis GN=zfp36l2-A PE=2 SV=1
            E-value: 5e-23 HSP-Length: 59 identity: 73%
ACCESSION   unknown
COMMENT     first_Capitella_hit => gnl|Apo11P1|21596 E-value: 1e-107
            HSP-Length: 186 identity: 100%
            first_Homo_hit => gi|15812178|ref|NP_008818.3| zinc finger protein
            36, C3H1 type-like 2 [Homo sapiens] E-value: 1e-23 HSP-Length: 59
            identity: 75%
            first_Danio_hit => gi|116004517|ref|NP_001070621.1| zinc finger
            protein 36, C3H type-like 1a [Danio rerio] E-value: 1e-23
            HSP-Length: 59 identity: 71%
            first_Drosophila_hit => gi|24641595|ref|NP_727633.1| Tis11
            homolog, isoform B [Drosophila melanogaster] E-value: 3e-22
            HSP-Length: 57 identity: 68%
FEATURES             Location/Qualifiers
ORIGIN      
        1 etgfckygsk cqfahgqhei rsttrhpkyk telcrtyhts gicpygtrch fihdeddlkl
       61 saisyqkqqh vidqirqyra lqqqqhhqys rsslsptssl tgftsrgfga sslaasfapd
      121 aamslgsagd tppsslsssp ipsptcflye daapfaaadd dvtvcdspmd isrnlrlpvf
      181 sqlske
//
LOCUS       gnl|Apo_MPI_JGI_Genos_P|35120           95 aa            linear   UNK 
DEFINITION  no similarity to SwissProt
ACCESSION   unknown
COMMENT     first_Capitella_hit => gnl|Apo11P1|21597 E-value: 5e-52
            HSP-Length: 95 identity: 100%
            first_Homo_hit => *No hit*
            first_Danio_hit => *No hit*
            first_Drosophila_hit => *No hit*
FEATURES             Location/Qualifiers
ORIGIN      
        1 mnsfpaaaap naendgnhnd asnnthhnqq dqivhpadsp ssitqladit gwydtvswig
       61 ntfdktgatp qalricqtvl ttcgqsgtcl vfpgv
//
LOCUS       gnl|Apo_MPI_JGI_Genos_P|35125          225 aa            linear   UNK 
DEFINITION  no similarity to SwissProt
ACCESSION   unknown
COMMENT     first_Capitella_hit => gnl|Apo11P1|21325 E-value: 1e-116
            HSP-Length: 225 identity: 100%
            first_Homo_hit => *No hit*
            first_Danio_hit => *No hit*
            first_Drosophila_hit => *No hit*
FEATURES             Location/Qualifiers
ORIGIN      
        1 maklflivtl vavcvaiaaa apakqgqgqs qgrsqgngqg qaqgqqqgqg msqgqgnnnk
       61 vkvnnnkaka garvrvnnnk vrvnnnkaka earvnnnkvr vnnnkakaea rvnnnkvras
      121 nnkakaearv nnnkvkasnn kakaeardnn nkvrasnnka kaeardnnnk vkannnkaka
      181 earvnnnkar drckvrdkak vndkvvsksf ftetdmnidw lqasq
//
LOCUS       gnl|Apo_MPI_JGI_Genos_P|35126          276 aa            linear   UNK 
DEFINITION  Similar to SwissProt sp|A7Y3K2|YCF1_IPOPU Putative membrane
            protein ycf1 OS=Ipomoea purpurea GN=ycf1-A PE=3 SV=1 E-value:
            7e-06 HSP-Length: 174 identity: 26%
ACCESSION   unknown
COMMENT     first_Capitella_hit => gnl|Apo11P1|21602 E-value: 1e-140
            HSP-Length: 275 identity: 100%
            first_Homo_hit => *No hit*
            first_Danio_hit => *No hit*
            first_Drosophila_hit => *No hit*
FEATURES             Location/Qualifiers
ORIGIN      
        1 xsfeeevsrv ypvtellist vimsrklmiv vlvamclvfa vprdrataea vaalaagqis
       61 nnlvnkvvnk vvnrvasavn qttdketnki isvvnkaann kvdsinkvan nkvdstnkva
      121 nnkvdstnkv annkaankvd stnkvannka tnkvdsvnka annkvdstnk aannkvdstn
      181 kvtnkvdlea nkvdstsnka vnnkaankvd stnkvannka tnkvdsvnka annkvdstnk
      241 aannkvdstn kvtnnkaank vdsttraakh kvdstn
//
LOCUS       gnl|Apo_MPI_JGI_Genos_P|35127          280 aa            linear   UNK 
DEFINITION  no similarity to SwissProt
ACCESSION   unknown
COMMENT     first_Capitella_hit => gnl|Apo11P1|25538 E-value: 1e-120
            HSP-Length: 276 identity: 100%
            first_Homo_hit => *No hit*
            first_Danio_hit => *No hit*
            first_Drosophila_hit => *No hit*
FEATURES             Location/Qualifiers
ORIGIN      
        1 xrtrsttstm arrlmivaiv avcivlaaak rqgssqtgqq ggqgnfnnkq ggflvnkadl
       61 vvnkvvnkad lvankvvnka dlvvnkadlv ankvvnkadl vankvvnkad lvankadlva
      121 nkvvnkadlv ankadlvvnk vvnkadlvan kadlvankvv nkadlvankv vnkadlvank
      181 vvnkadlvvn kadlvankad lvankadlva nkvvnkadlv ankvvnkadl vankvvnkad
      241 lvankadlva nkvvnkadlv ankvdlvank vvnkadlvan
//
LOCUS       gnl|Apo_MPI_JGI_Genos_P|35131          142 aa            linear   UNK 
DEFINITION  Similar to SwissProt sp|Q25532|VATG_MANSE V-type proton ATPase
            subunit G OS=Manduca sexta PE=3 SV=1 E-value: 2e-33 HSP-Length:
            114 identity: 65%
ACCESSION   unknown
COMMENT     first_Capitella_hit => gnl|Apo11P1|21607 E-value: 3e-76
            HSP-Length: 141 identity: 100%
            first_Homo_hit => gi|18497300|ref|NP_569730.1| V-type proton
            ATPase subunit G 2 isoform a [Homo sapiens] E-value: 7e-30
            HSP-Length: 114 identity: 54%
            first_Danio_hit => gi|41152466|ref|NP_956228.1| V-type proton
            ATPase subunit G 1 [Danio rerio] E-value: 4e-28 HSP-Length: 114
            identity: 57%
            first_Drosophila_hit => gi|17137684|ref|NP_477437.1| vacuolar H[+]
            ATPase G-subunit [Drosophila melanogaster] E-value: 5e-29
            HSP-Length: 114 identity: 56%
FEATURES             Location/Qualifiers
ORIGIN      
        1 xrmtfvlhkq dnlefvslfr masqstgiqq llaaekraae kvaearkrka rrlkqakeea
       61 qaeveayrre rerqyrenes kilgskgdme kkialstqvk ieemnrnvat nkekavkrll
      121 slvcniksel henyaaslvv sr
//
LOCUS       gnl|Apo_MPI_JGI_Genos_P|35133          177 aa            linear   UNK 
DEFINITION  no similarity to SwissProt
ACCESSION   unknown
COMMENT     first_Capitella_hit => gnl|Apo11P1|25934 E-value: 3e-72
            HSP-Length: 171 identity: 99%
            first_Homo_hit => *No hit*
            first_Danio_hit => *No hit*
            first_Drosophila_hit => *No hit*
FEATURES             Location/Qualifiers
ORIGIN      
        1 ximsrklmiv vlvamclvfa vakrqsnsrs sggfaagqvs nnlvnqvvnk vvnrvasavn
       61 qttdketnki isvvnkaann kvdstnkvan nkvdsankaa nnkvankvds tnkvannkat
      121 nkvdsankaa nnkvdstnka annkatnkvd sankaannkv dstnkaannk aankvds
//
LOCUS       gnl|Apo_MPI_JGI_Genos_P|35134          264 aa            linear   UNK 
DEFINITION  Similar to SwissProt sp|P48060|GLIP1_HUMAN Glioma
            pathogenesis-related protein 1 OS=Homo sapiens GN=GLIPR1 PE=1 SV=3
            E-value: 2e-35 HSP-Length: 170 identity: 43%
ACCESSION   unknown
COMMENT     first_Capitella_hit => gnl|Apo11P1|1398 E-value: 1e-158
            HSP-Length: 264 identity: 100%
            first_Homo_hit => gi|110825980|ref|NP_006842.2| glioma
            pathogenesis-related protein 1 precursor [Homo sapiens] E-value:
            3e-36 HSP-Length: 170 identity: 43%
            first_Danio_hit => gi|189536707|ref|XP_001920421.1| PREDICTED:
            cysteine-rich secretory protein LCCL domain containing 1a [Danio
            rerio] E-value: 8e-25 HSP-Length: 186 identity: 36%
            first_Drosophila_hit => gi|21357507|ref|NP_650264.1| CG8483
            [Drosophila melanogaster] E-value: 3e-15 HSP-Length: 169 identity:
            33%
FEATURES             Location/Qualifiers
ORIGIN      
        1 meakiiglay llffggyala dilqsdlsei dvkvdeirei agtnsaavhs rtkrgtsgsr
       61 ltyaervdfl nahneyrrnv tptaadmtfm vwheelaama qewadecqfm ygqpprdppp
      121 fpnigqniya dslyivtgsa vtaswyyevq dydfttdtca egyycknyeq vvwaksnylg
      181 cainfcpvlq dfdyinaqiv vcnyapggdv fndppytnga scsmcpsgtn cedklcvpyp
      241 mcfgkiceng gvldpvscec ncpd
//
LOCUS       gnl|Apo_MPI_JGI_Genos_P|35136          307 aa            linear   UNK 
DEFINITION  no similarity to SwissProt
ACCESSION   unknown
COMMENT     first_Capitella_hit => gnl|Apo11P1|21615 E-value: 1e-155
            HSP-Length: 306 identity: 100%
            first_Homo_hit => *No hit*
            first_Danio_hit => *No hit*
            first_Drosophila_hit => *No hit*
FEATURES             Location/Qualifiers
ORIGIN      
        1 xlssedfrsc sdliqtpgik qhlpwqgsfs lwpswpcalc wlsprsravn rvdsaanhkv
       61 nreankvasi skkvaskean kvvnkaagka dtvanheank vannkvdsan kvannkatnk
      121 vdsankvtnk vankaannkv dsankvtnkv annkatnkvd sankvankva nnkatnkvdl
      181 ankaankvds ankaannkvd sankvtnkva nnkatnkvds ankvdsvnkv annkvdsvnk
      241 aannkvdsan katnkvassk aankvdsank vtnkvasska ankvdsankv ankvdsankv
      301 tnkvass
//
LOCUS       gnl|Apo_MPI_JGI_Genos_P|35137          225 aa            linear   UNK 
DEFINITION  no similarity to SwissProt
ACCESSION   unknown
COMMENT     first_Capitella_hit => gnl|Apo11P1|21325 E-value: 1e-115
            HSP-Length: 225 identity: 99%
            first_Homo_hit => *No hit*
            first_Danio_hit => *No hit*
            first_Drosophila_hit => *No hit*
FEATURES             Location/Qualifiers
ORIGIN      
        1 maklflivtl vavcvaiaaa apakqgqgqs qgrsqgngqg qaqgqqqgqg msqgqgnnnk
       61 vkvnnnkaka garvrvnnnk vrvnnnkaka earvnnnkvr vnnnkakaea rvnnnkvkas
      121 nnkakaearv nnnkvkasnn kakaeardnn nkvrasnnka kaeardnnnk vkannnkaka
      181 earvnnnkar drckvrdkak vndkvvsksf ftetdmnidw lqasq
//
LOCUS       gnl|Apo_MPI_JGI_Genos_P|35138          176 aa            linear   UNK 
DEFINITION  Similar to SwissProt sp|Q3UMM4|CDK10_MOUSE Cyclin-dependent kinase
            10 OS=Mus musculus GN=Cdk10 PE=2 SV=1 E-value: 1e-65 HSP-Length:
            153 identity: 67%
ACCESSION   unknown
COMMENT     first_Capitella_hit => gnl|Apo11P1|21617 E-value: 1e-101
            HSP-Length: 176 identity: 100%
            first_Homo_hit => gi|148596926|ref|NP_443714.3| cell division
            protein kinase 10 isoform a [Homo sapiens] E-value: 8e-66
            HSP-Length: 153 identity: 66%
            first_Danio_hit => gi|62955221|ref|NP_001017622.1| cell division
            protein kinase 10 [Danio rerio] E-value: 5e-69 HSP-Length: 165
            identity: 65%
            first_Drosophila_hit => gi|17647247|ref|NP_523674.1|
            cdc2-related-kinase, isoform A [Drosophila melanogaster] E-value:
            2e-64 HSP-Length: 172 identity: 60%
FEATURES             Location/Qualifiers
ORIGIN      
        1 msggvpekgh llysfkdgtv feipehlklg kcrsvlefek lnrigegtyg ivyrardtrs
       61 eeivalkkmr maderdxifl vmkyceqdla slldnmqspf seaqvkciml qvlrglkylh
      121 ehfiihrdlk vsnllmtdkg cvkladfgla rkfgvplkpm tpmvvtlwyr apelll
//
LOCUS       gnl|Apo_MPI_JGI_Genos_P|35140          193 aa            linear   UNK 
DEFINITION  no similarity to SwissProt
ACCESSION   unknown
COMMENT     first_Capitella_hit => gnl|Apo11P1|21620 E-value: 1e-104
            HSP-Length: 192 identity: 100%
            first_Homo_hit => *No hit*
            first_Danio_hit => *No hit*
            first_Drosophila_hit => *No hit*
FEATURES             Location/Qualifiers
ORIGIN      
        1 irsvrvhlvv gvdrfsfcql vvdylcccdl lvivsgcfaa dcsicqaagi rigfcrsenc
       61 flnrcpsrfq nrclshlvvr lvhlavmvvv yfveivfccf drlvdrlvdr lvdrlvdrlv
      121 gclvdrlvdr lvdrfvgflp ywxlllkppl llcflavttt kqattrains nflmtsaism
      181 rlyrvgkrrs nhx
//
LOCUS       gnl|Apo_MPI_JGI_Genos_P|35141          300 aa            linear   UNK 
DEFINITION  Similar to SwissProt sp|Q21059|NAS34_CAEEL Zinc metalloproteinase
            nas-34 OS=Caenorhabditis elegans GN=hch-1 PE=1 SV=1 E-value: 4e-19
            HSP-Length: 207 identity: 31%
ACCESSION   unknown
COMMENT     first_Capitella_hit => gnl|Apo11P1|1032 E-value: 1e-173
            HSP-Length: 299 identity: 97%
            first_Homo_hit => gi|4502421|ref|NP_001190.1| bone morphogenetic
            protein 1 isoform 1 precursor [Homo sapiens] E-value: 2e-17
            HSP-Length: 121 identity: 36%
            first_Danio_hit => gi|91176286|ref|NP_001035126.1| bone
            morphogenetic protein 1a [Danio rerio] E-value: 8e-19 HSP-Length:
            121 identity: 37%
            first_Drosophila_hit => gi|24649626|ref|NP_651242.1| CG5715
            [Drosophila melanogaster] E-value: 1e-16 HSP-Length: 117 identity:
            38%
FEATURES             Location/Qualifiers
ORIGIN      
        1 xlaenghvgt yplrttpsgn fasvildelv lntsrtmrki yalfiiclva lrakaqvael
       61 ppdmwtpsge qtrddwlrch gfpctawdst rrklqelkmm iekpdsqmep myndtddsld
      121 gciwlteeql deifarmese lkdkmeaihg npgesrrrrr rkrkvtkfsk dpygmwpmkt
      181 vhwkfdgqhy ederqiirga fshweqqtcm rfrelgtnep fsdnhilitr entgchsfig
      241 rittipqqln lqkeclytlg tpvheighal glwheqqrsd rdgaikilwd nlgyyvgqfy
//
LOCUS       gnl|Apo_MPI_JGI_Genos_P|35142          176 aa            linear   UNK 
DEFINITION  no similarity to SwissProt
ACCESSION   unknown
COMMENT     first_Capitella_hit => gnl|Apo11P1|21457 E-value: 6e-72
            HSP-Length: 175 identity: 98%
            first_Homo_hit => *No hit*
            first_Danio_hit => *No hit*
            first_Drosophila_hit => *No hit*
FEATURES             Location/Qualifiers
ORIGIN      
        1 xrrlmivaiv avcivlaaak rqgssqtgqq ggqgnfnnkq ggflvnkadl vvnkvvnkad
       61 lvankvvnka nlvvnkadlv ankvvnkadl vankvvnkad lvankadlva nkvvnkadlv
      121 ankadlvvnk vvnkadlvan kadlvannvv nkadlvankv vnkadlvank vvnkad
//
LOCUS       gnl|Apo_MPI_JGI_Genos_P|35145          192 aa            linear   UNK 
DEFINITION  Similar to SwissProt sp|Q4R3N2|LR2BP_MACFA LRP2-binding protein
            OS=Macaca fascicularis GN=LRP2BP PE=2 SV=1 E-value: 1e-42
            HSP-Length: 185 identity: 49%
ACCESSION   unknown
COMMENT     first_Capitella_hit => gnl|Apo11P1|20416 E-value: 1e-108
            HSP-Length: 192 identity: 99%
            first_Homo_hit => gi|33620759|ref|NP_060879.2| LRP2-binding
            protein [Homo sapiens] E-value: 2e-43 HSP-Length: 185 identity:
            48%
            first_Danio_hit => gi|148922942|ref|NP_001092246.1| LRP2-binding
            protein [Danio rerio] E-value: 9e-34 HSP-Length: 164 identity: 49%
            first_Drosophila_hit => gi|21355295|ref|NP_651179.1| CG10221
            [Drosophila melanogaster] E-value: 4e-06 HSP-Length: 132 identity:
            31%
FEATURES             Location/Qualifiers
ORIGIN      
        1 mafqkdlsse qlpqkeager lsgeeestef sssgfrlmse eeltdkleti llerikagdn
       61 lalfqlgqly yeqeefqkav qyferaaakg dfqamfqlgv iyydglggls dqqkgveymk
      121 kiaestskqa khlryaaqyn lgrayyegag vkqsyseaer ywllaaddgn pkasikaqtt
      181 lglhyatgdf kt
//
LOCUS       gnl|Apo_MPI_JGI_Genos_P|35146          258 aa            linear   UNK 
DEFINITION  no similarity to SwissProt
ACCESSION   unknown
COMMENT     first_Capitella_hit => gnl|Apo11P1|21629 E-value: 1e-152
            HSP-Length: 258 identity: 100%
            first_Homo_hit => *No hit*
            first_Danio_hit => *No hit*
            first_Drosophila_hit => *No hit*
FEATURES             Location/Qualifiers
ORIGIN      
        1 msvegvstws gedgrnemal lgdpfpqqng ddrcnsdpdd dllgldvmag rpeymplihi
       61 egdfnantil eksisisnpi ihliprregr ivlpkryqkq ltehkqaksn careeqtvts
      121 slttasqtks snsdkakldt phpdcdnfmd tdsgaekpdc gfsdkwsdrl ddldvavkwi
      181 rqelslmvpd ldiatcksfm sldeqaligr skltdstlml kelaayapdr ndrlerpnca
      241 tltgglrgyc yalgdvls
//
LOCUS       gnl|Apo_MPI_JGI_Genos_P|35147          201 aa            linear   UNK 
DEFINITION  no similarity to SwissProt
ACCESSION   unknown
COMMENT     first_Capitella_hit => gnl|Apo11P1|1040 E-value: 4e-82 HSP-Length:
            194 identity: 80%
            first_Homo_hit => *No hit*
            first_Danio_hit => *No hit*
            first_Drosophila_hit => *No hit*
FEATURES             Location/Qualifiers
ORIGIN      
        1 afgrtslasa kgysqdvasa kgysqdvasa kghgqdmasa kgygqdvasa kghgqdvasa
       61 kghgqdvasa kataktwlql kataktwlql kataktwlql kataktwlql kataktwlqt
      121 drlllravyv sirqgsfyqn dkrcknvyit vnihyvmhga vlipckltfa glvsvavise
      181 pernqidddr prfddvcqyn k
//
LOCUS       gnl|Apo_MPI_JGI_Genos_P|35148           74 aa            linear   UNK 
DEFINITION  Similar to SwissProt sp|Q5ZI34|F213A_CHICK Redox-regulatory
            protein FAM213A OS=Gallus gallus GN=FAM213A PE=2 SV=2 E-value:
            4e-06 HSP-Length: 72 identity: 40%
ACCESSION   unknown
COMMENT     first_Capitella_hit => gnl|Apo11P1|1140 E-value: 1e-36 HSP-Length:
            74 identity: 99%
            first_Homo_hit => *No hit*
            first_Danio_hit => gi|302058272|ref|NP_001180454.1| selenoprotein
            U [Danio rerio] E-value: 6e-07 HSP-Length: 72 identity: 40%
            first_Drosophila_hit => *No hit*
FEATURES             Location/Qualifiers
ORIGIN      
        1 mgisfwlkgl agaaaglavv aqlptslwlp aekatvqylv ntelkkldgs neivtagdlw
       61 kdrgavflav rrpg
//
LOCUS       gnl|Apo_MPI_JGI_Genos_P|35149          267 aa            linear   UNK 
DEFINITION  Similar to SwissProt sp|Q8N7A1|KLDC1_HUMAN Kelch domain-containing
            protein 1 OS=Homo sapiens GN=KLHDC1 PE=2 SV=2 E-value: 1e-25
            HSP-Length: 230 identity: 33%
ACCESSION   unknown
COMMENT     first_Capitella_hit => gnl|Apo11P1|21634 E-value: 1e-160
            HSP-Length: 267 identity: 100%
            first_Homo_hit => gi|26190616|ref|NP_751943.1| kelch
            domain-containing protein 1 [Homo sapiens] E-value: 1e-26
            HSP-Length: 230 identity: 33%
            first_Danio_hit => gi|148231662|ref|NP_001082949.1| hypothetical
            protein LOC100037324 [Danio rerio] E-value: 9e-18 HSP-Length: 238
            identity: 27%
            first_Drosophila_hit => gi|24640635|ref|NP_572494.1| CG12081
            [Drosophila melanogaster] E-value: 6e-15 HSP-Length: 206 identity:
            28%
FEATURES             Location/Qualifiers
ORIGIN      
        1 mgnessqevr ygeklendvi vkwektaddn snsvpgrdgh cacsvgntly vfggivpqrn
       61 qqsdniesne ilafdldkqk wsqidakgdv psprsgatma svgkklylfc glsrdagwfd
      121 tvhifdtetn mwhliepkgk clsardkvas avigkliyif ggfgpqgmem deldesdede
      181 evpedqdaaq fgwfndlfiy dtetdtfssp mqmnlgcptp raahgmcsvd nylvifggrd
      241 aegrkndlhi fntdtrkwit dlvvhgr
//
LOCUS       gnl|Apo_MPI_JGI_Genos_P|35150          279 aa            linear   UNK 
DEFINITION  no similarity to SwissProt
ACCESSION   unknown
COMMENT     first_Capitella_hit => gnl|Apo11P1|21635 E-value: 1e-137
            HSP-Length: 279 identity: 100%
            first_Homo_hit => *No hit*
            first_Danio_hit => *No hit*
            first_Drosophila_hit => *No hit*
FEATURES             Location/Qualifiers
ORIGIN      
        1 eeevsrvypv tellistvit srklmivvlv amclvfavpr drataeavaa laagqvsnnl
       61 vnkvvnkvvn rvasavnqtt dketnkiisv vnkaannkvd stnkvannkv dsankaannk
      121 atnkvdsank vtnkvannka ankvdsankv ankvdsanka annkvdsank vasskaankv
      181 dsankvankv dsankvtnkv asskaankvd sankvankvd svnkaannkv dsvnkaannk
      241 vdsankatnk vasnkaankv dsankvankv dsankvtnk
//
LOCUS       gnl|Apo_MPI_JGI_Genos_P|35151          253 aa            linear   UNK 
DEFINITION  no similarity to SwissProt
ACCESSION   unknown
COMMENT     first_Capitella_hit => gnl|Apo11P1|26225 E-value: 1e-122
            HSP-Length: 252 identity: 99%
            first_Homo_hit => *No hit*
            first_Danio_hit => *No hit*
            first_Drosophila_hit => *No hit*
FEATURES             Location/Qualifiers
ORIGIN      
        1 msrklmivff vamclvfavp rdrataeava alaagqvsnn lvnkvvnkvv nrvasavnqt
       61 tdketnkiis vvnkaannkv dsinkvannk vdstnkvann kvdstnkaan nkvankvdst
      121 nkvannkaan kvdstnkvsn nkatnkvdsv nkaannkvds tnkaannkvd ftnkvtnkvd
      181 leankvdsts nkavnnkaan kvdstnkvan nkatnkvdsv nkaannkvds tnkaannkvd
      241 stnkvtnnka snx
//
LOCUS       gnl|Apo_MPI_JGI_Genos_P|35152          248 aa            linear   UNK 
DEFINITION  no similarity to SwissProt
ACCESSION   unknown
COMMENT     first_Capitella_hit => gnl|Apo11P1|22009 E-value: 1e-132
            HSP-Length: 242 identity: 100%
            first_Homo_hit => *No hit*
            first_Danio_hit => *No hit*
            first_Drosophila_hit => *No hit*
FEATURES             Location/Qualifiers
ORIGIN      
        1 qsrsgnrfqn hflsrfqihy lnrclnrfrn hclcrsgnhf qnhcpsrfqn hclnrfrnrc
       61 lshsgnhfqn hcpsrfqihy lnrclsrsgn rfqnhfpsrf qihylnhcln rfqnrclsrs
      121 gnrfqnrcps rfqnrclshf qihylnhcln rfrnrclsrs gnrfqnrcps rfqnrclshl
      181 vvrlvhlavm vvvyfveivf ccfdrlvdrl vdrlvdrlvd rlvgclvdrl vdrlvdrfvg
      241 flpywvcy
//
LOCUS       gnl|Apo_MPI_JGI_Genos_P|35153          269 aa            linear   UNK 
DEFINITION  Similar to SwissProt sp|A7Y3K2|YCF1_IPOPU Putative membrane
            protein ycf1 OS=Ipomoea purpurea GN=ycf1-A PE=3 SV=1 E-value:
            2e-07 HSP-Length: 163 identity: 26%
ACCESSION   unknown
COMMENT     first_Capitella_hit => gnl|Apo11P1|23097 E-value: 1e-108
            HSP-Length: 264 identity: 96%
            first_Homo_hit => *No hit*
            first_Danio_hit => *No hit*
            first_Drosophila_hit => *No hit*
FEATURES             Location/Qualifiers
ORIGIN      
        1 xsfeeevsrv ypvtellnst vimsrklmiv vlvamclvfa vprdrataea vaalaagqvs
       61 nnlvnkvvnk vvnrvasavn qttdketnki isvvnkaann kvdstnkvan nkvdsankaa
      121 nnkvankvds tnkvannkat nkvdsankaa nnkvdstnka annkatnkvd sankaannkv
      181 dstnkaannk aankvdstnk aannkaankv dstnkvannk atnkvdsvnk aannkvdstn
      241 kaannkvdst nkvtnkvdst nkvtnnkaa
//
LOCUS       gnl|Apo_MPI_JGI_Genos_P|35154          155 aa            linear   UNK 
DEFINITION  no similarity to SwissProt
ACCESSION   unknown
COMMENT     first_Capitella_hit => gnl|Apo11P1|21640 E-value: 2e-80
            HSP-Length: 154 identity: 100%
            first_Homo_hit => *No hit*
            first_Danio_hit => *No hit*
            first_Drosophila_hit => *No hit*
FEATURES             Location/Qualifiers
ORIGIN      
        1 xahmtahaat laaylathaa tltahlatht hnttpathla vhlttklttd ktthitslsg
       61 vdatrlavsl airriigwvv arskvgivsg vtatanahva rdvhaviywg kvrascyvss
      121 vapstvrtrh lvivmflvlv sillasicvf rwlss
//
LOCUS       gnl|Apo_MPI_JGI_Genos_P|35155          259 aa            linear   UNK 
DEFINITION  no similarity to SwissProt
ACCESSION   unknown
COMMENT     first_Capitella_hit => gnl|Apo11P1|2805 E-value: 1e-153
            HSP-Length: 258 identity: 100%
            first_Homo_hit => *No hit*
            first_Danio_hit => *No hit*
            first_Drosophila_hit => *No hit*
FEATURES             Location/Qualifiers
ORIGIN      
        1 mvpstsilwi gtlllllqlg fnagisegas pskkgkevfv ektdhedsld emvtinlpli
       61 vdmiiqlrfa lnwrkdyplc gkkesellnk cglpdlmksi qvkqtnkqna kqdmekafnt
      121 lcsaydqfms caeehrlpkc ksddrfiiew llpylcgsgr qillksdtgt clstvsaasi
      181 ddilthqadc ensvskwnsv vqmllskmnk slsfdeaaik ehlqalctqw nnlhkcilpa
      241 yakvcsqtve tfyikllnx
//
LOCUS       gnl|Apo_MPI_JGI_Genos_P|35156           75 aa            linear   UNK 
DEFINITION  no similarity to SwissProt
ACCESSION   unknown
COMMENT     first_Capitella_hit => gnl|Apo11P1|21643 E-value: 2e-36
            HSP-Length: 74 identity: 100%
            first_Homo_hit => *No hit*
            first_Danio_hit => *No hit*
            first_Drosophila_hit => *No hit*
FEATURES             Location/Qualifiers
ORIGIN      
        1 xslvetwlyi nelhntmakl flvitliavc vaiaaavpqk sgnnqqgksq gqgksqgqgq
       61 gqqgqgqqgk sgrkn
//
LOCUS       gnl|Apo_MPI_JGI_Genos_P|35157          206 aa            linear   UNK 
DEFINITION  no similarity to SwissProt
ACCESSION   unknown
COMMENT     first_Capitella_hit => gnl|Apo11P1|21644 E-value: 1e-100
            HSP-Length: 206 identity: 100%
            first_Homo_hit => *No hit*
            first_Danio_hit => *No hit*
            first_Drosophila_hit => *No hit*
FEATURES             Location/Qualifiers
ORIGIN      
        1 ihislreerf rndlvvdlgf vpdlasvpgl vvvdpgfclg lvvvgldlvv vvpgfclglv
       61 vagpdlvvvv pgfclglvva gldlvvvdpg fclglvvagl dlvvvdpgfc lglvvvdpdl
      121 vvvdpgfclg lvvvdpdlvv vdpdpgsclg lvvvdldlvv vdpdpgsclg lvadlepgpv
      181 hflvicpdsv ldpvwlelrl rwqhrq
//
LOCUS       gnl|Apo_MPI_JGI_Genos_P|35160          115 aa            linear   UNK 
DEFINITION  Similar to SwissProt sp|P0C1H5|H2B7_CHICK Histone H2B 7 OS=Gallus
            gallus GN=H2B-VII PE=1 SV=2 E-value: 4e-51 HSP-Length: 106
            identity: 90%
ACCESSION   unknown
COMMENT     first_Capitella_hit => gnl|Apo11P1|1804 E-value: 7e-61 HSP-Length:
            114 identity: 99%
            first_Homo_hit => gi|4504277|ref|NP_003519.1| histone H2B type 2-E
            [Homo sapiens] E-value: 2e-50 HSP-Length: 106 identity: 88%
            first_Danio_hit => gi|41152402|ref|NP_956411.1| histone H2B 3
            [Danio rerio] E-value: 2e-51 HSP-Length: 106 identity: 88%
            first_Drosophila_hit => gi|24585671|ref|NP_724342.1| histone H2B
            [Drosophila melanogaster] E-value: 7e-48 HSP-Length: 91 identity:
            98%
FEATURES             Location/Qualifiers
ORIGIN      
        1 xamkaaskak asrsgdnkrk krrresysiy iykvlkqvhp dtgisskams imnsfvndif
       61 eriaaeasrl ahynrrstit sreiqtavrl llpgelakha vsegtkavtk ytssk
//
LOCUS       gnl|Apo_MPI_JGI_Genos_P|35161          237 aa            linear   UNK 
DEFINITION  Similar to SwissProt sp|A7Y3K2|YCF1_IPOPU Putative membrane
            protein ycf1 OS=Ipomoea purpurea GN=ycf1-A PE=3 SV=1 E-value:
            7e-07 HSP-Length: 164 identity: 26%
ACCESSION   unknown
COMMENT     first_Capitella_hit => gnl|Apo11P1|27004 E-value: 7e-97
            HSP-Length: 235 identity: 94%
            first_Homo_hit => *No hit*
            first_Danio_hit => *No hit*
            first_Drosophila_hit => *No hit*
FEATURES             Location/Qualifiers
ORIGIN      
        1 xsfeeevsrv ypvtellkst vimsrklmiv vlvamclvfa vprdrataea vaalaagqvs
       61 nnlvnkvvnk vvnrvasavn qttdketnki isvvnkaann kvdstnkvan nkvdsankaa
      121 nnkvankvds tnkvannkat nkvdsankaa nnkvdstnka annkatnkvd sankaannkv
      181 dstnkaannk vdstnkaann kaankvdstn kvannkatnk vdsvnkaann kvdstnx
//
LOCUS       gnl|Apo_MPI_JGI_Genos_P|35162          216 aa            linear   UNK 
DEFINITION  no similarity to SwissProt
ACCESSION   unknown
COMMENT     first_Capitella_hit => gnl|Apo11P1|2756 E-value: 1e-120
            HSP-Length: 215 identity: 100%
            first_Homo_hit => *No hit*
            first_Danio_hit => *No hit*
            first_Drosophila_hit => *No hit*
FEATURES             Location/Qualifiers
ORIGIN      
        1 mqtsrsgllv gwfavlavfg mmakteaqti saieiqvtst rtdlpynail ndptsyvfii
       61 vnstmctdii daigsqdvva ittllfqdal pgikatikvt valgsldalg kysqistaiv
      121 taaasrdfwm vestditfva tvevpdfveg tsvdmrimst rtdlpfsvsl ldptsdlfsa
      181 vnismcqdvv davsplqfvv scnteslada gtgvlx
//
LOCUS       gnl|Apo_MPI_JGI_Genos_P|35163          197 aa            linear   UNK 
DEFINITION  Similar to SwissProt sp|P48060|GLIP1_HUMAN Glioma
            pathogenesis-related protein 1 OS=Homo sapiens GN=GLIPR1 PE=1 SV=3
            E-value: 8e-26 HSP-Length: 126 identity: 43%
ACCESSION   unknown
COMMENT     first_Capitella_hit => gnl|Apo11P1|23328 E-value: 1e-117
            HSP-Length: 197 identity: 99%
            first_Homo_hit => gi|110825980|ref|NP_006842.2| glioma
            pathogenesis-related protein 1 precursor [Homo sapiens] E-value:
            1e-26 HSP-Length: 126 identity: 43%
            first_Danio_hit => gi|189536707|ref|XP_001920421.1| PREDICTED:
            cysteine-rich secretory protein LCCL domain containing 1a [Danio
            rerio] E-value: 3e-16 HSP-Length: 136 identity: 34%
            first_Drosophila_hit => gi|21357507|ref|NP_650264.1| CG8483
            [Drosophila melanogaster] E-value: 1e-10 HSP-Length: 124 identity:
            31%
FEATURES             Location/Qualifiers
ORIGIN      
        1 meakiiglay llffggyala dilqsdlsei dvkvdeirei agtnsaavhs rtkrgtsgsr
       61 ltyaervdfl nahneyrrnv tptaadmtfm vwheelaama qewadecqfm ygqpprdppp
      121 fpnigqniya dslyivtgsa vtaswyyevq dydfttetca egyycknyeq vvwaksnylg
      181 cainfcpvlq dfdyina
//
LOCUS       gnl|Apo_MPI_JGI_Genos_P|35165          219 aa            linear   UNK 
DEFINITION  no similarity to SwissProt
ACCESSION   unknown
COMMENT     first_Capitella_hit => gnl|Apo11P1|21656 E-value: 1e-128
            HSP-Length: 219 identity: 100%
            first_Homo_hit => *No hit*
            first_Danio_hit => *No hit*
            first_Drosophila_hit => *No hit*
FEATURES             Location/Qualifiers
ORIGIN      
        1 mvhlwdndsl snstaedqpt qttsntqqav dgidgkisek tnkkrtsfgt vtvlgsnver
       61 snhnsrtgss lssagqhrly nnkerreikt idydsstesp einecmqree eeeeglrqel
      121 lahandrlfl knklhtlark gngkklkaic tylkeagysl ldddmlgkeh ketalvvaii
      181 khntegakil iehggselvs hryttkqyen vtplhlaim
//
LOCUS       gnl|Apo_MPI_JGI_Genos_P|35166          236 aa            linear   UNK 
DEFINITION  no similarity to SwissProt
ACCESSION   unknown
COMMENT     first_Capitella_hit => gnl|Apo11P1|21657 E-value: 1e-136
            HSP-Length: 235 identity: 100%
            first_Homo_hit => *No hit*
            first_Danio_hit => *No hit*
            first_Drosophila_hit => gi|24639100|ref|NP_726742.1| pickel,
            isoform A [Drosophila melanogaster] E-value: 7e-13 HSP-Length: 118
            identity: 28%
FEATURES             Location/Qualifiers
ORIGIN      
        1 mptrrvsgse phaytrqfak fthartharl stvrahvhth hracairpps tlsvsvctpp
       61 vcvysaclcv lddmgccskt vlvaftvvlv vvailchiia lvthywlnss savqtnflnl
      121 glwracfddy ihphesdqgp kvydgchgly sdyyrtirdw lipswlvacr icaiislilq
      181 lvglllvifi llwilckwil cdpeeegcgr vmlyatpiiw ilagmflmit cmifax
//
LOCUS       gnl|Apo_MPI_JGI_Genos_P|35168          263 aa            linear   UNK 
DEFINITION  no similarity to SwissProt
ACCESSION   unknown
COMMENT     first_Capitella_hit => gnl|Apo11P1|21661 E-value: 1e-131
            HSP-Length: 262 identity: 100%
            first_Homo_hit => *No hit*
            first_Danio_hit => *No hit*
            first_Drosophila_hit => *No hit*
FEATURES             Location/Qualifiers
ORIGIN      
        1 nsfeeevsrv ypvtellist vimsrklmiv vfvamclvll sprdrataea vaalaagqvs
       61 nnlvnkvvnk vvnrvasavn qttdketnki isvvnkaann kvdsinkvan nkvdstnkva
      121 nnkvdstnkv annkvdstnk vdlankaank vdsankaann kvdsankvtn kvasskaank
      181 vdsankvank vdsankvtnk vasskatnkv dsankvtnkv annkatnkvd sankvdsvnk
      241 vannkvdsan kvankvannk atx
//
LOCUS       gnl|Apo_MPI_JGI_Genos_P|35169          208 aa            linear   UNK 
DEFINITION  no similarity to SwissProt
ACCESSION   unknown
COMMENT     first_Capitella_hit => gnl|Apo11P1|26058 E-value: 1e-79
            HSP-Length: 208 identity: 94%
            first_Homo_hit => *No hit*
            first_Danio_hit => *No hit*
            first_Drosophila_hit => *No hit*
FEATURES             Location/Qualifiers
ORIGIN      
        1 masklllvvt fivvivalss alptkrggqg qkhggqqkkl sggqrsggsq mfggshrlsg
       61 skmsdrrqrr avtddndndl ieniventdd gmdddvddad daddvdddtd plapvsgsvp
      121 sfypgmgraw aqsagqpigq pdrttngtei pwsdgwsngr sfkrsdgwsf krsdgrsfkr
      181 sdgwsfkrsd grsfkrsdgr sfkrserw
//
LOCUS       gnl|Apo_MPI_JGI_Genos_P|35170          213 aa            linear   UNK 
DEFINITION  no similarity to SwissProt
ACCESSION   unknown
COMMENT     first_Capitella_hit => gnl|Apo11P1|21837 E-value: 1e-108
            HSP-Length: 211 identity: 98%
            first_Homo_hit => *No hit*
            first_Danio_hit => *No hit*
            first_Drosophila_hit => *No hit*
FEATURES             Location/Qualifiers
ORIGIN      
        1 xlssedfrsc sdliqtpgik qhlpwqgsfs lwsswpcalc wlsprsravn rvdsaanhkv
       61 nreankvasi fkkvankean kvvnkaagka dtvanheank vannkvtnkv tnkvannkvd
      121 sankvannka tnkvdsankv tnkvankaan nkvdsankvt nkvannkatn kvdsankvan
      181 kvannkatnk vdsankvann katnkvdsan kvx
//
LOCUS       gnl|Apo_MPI_JGI_Genos_P|35171          250 aa            linear   UNK 
DEFINITION  Similar to SwissProt sp|Q28J76|F199X_XENTR Protein FAM199X
            OS=Xenopus tropicalis GN=fam199x PE=2 SV=1 E-value: 8e-15
            HSP-Length: 102 identity: 41%
ACCESSION   unknown
COMMENT     first_Capitella_hit => gnl|Apo11P1|1050 E-value: 1e-144
            HSP-Length: 250 identity: 100%
            first_Homo_hit => gi|58743369|ref|NP_997201.1| hypothetical
            protein LOC139231 [Homo sapiens] E-value: 1e-14 HSP-Length: 83
            identity: 46%
            first_Danio_hit => gi|57524647|ref|NP_001003766.1| family with
            sequence similarity 199, X-linked [Danio rerio] E-value: 2e-14
            HSP-Length: 69 identity: 49%
            first_Drosophila_hit => *No hit*
FEATURES             Location/Qualifiers
ORIGIN      
        1 mmsdttfmsp slwmndlsfv kdgllqdcdt lsdlpldpln sefdshniqs ltnwipelra
       61 pstyqdsevs vtnsecsdvp sididnallq nvnstdflss tivnssqqss slqpkllrdg
      121 glsdsedddd iwellsttrn pnasekkckt lddllsanvq wsnqsrdeqh qlvedlstai
      181 skelglreql ellhilspes nisptdtefv idlnylddek lsevftflrs qrtgsqqyst
      241 askcecshqg
//
LOCUS       gnl|Apo_MPI_JGI_Genos_P|35172           70 aa            linear   UNK 
DEFINITION  no similarity to SwissProt
ACCESSION   unknown
COMMENT     first_Capitella_hit => gnl|Apo11P1|21242 E-value: 5e-29
            HSP-Length: 70 identity: 99%
            first_Homo_hit => *No hit*
            first_Danio_hit => *No hit*
            first_Drosophila_hit => *No hit*
FEATURES             Location/Qualifiers
ORIGIN      
        1 ahsathlsgg ttthlsahsa thltagttth lsahsathlt agtttqltth ltreslchwl
       61 syrlsnglsg
//
LOCUS       gnl|Apo_MPI_JGI_Genos_P|35174          264 aa            linear   UNK 
DEFINITION  Similar to SwissProt sp|Q9ESN6|TRIM2_MOUSE Tripartite
            motif-containing protein 2 OS=Mus musculus GN=Trim2 PE=1 SV=1
            E-value: 3e-08 HSP-Length: 237 identity: 25%
ACCESSION   unknown
COMMENT     first_Capitella_hit => gnl|Apo11P1|21667 E-value: 1e-156
            HSP-Length: 264 identity: 100%
            first_Homo_hit => gi|194248079|ref|NP_056086.2| tripartite
            motif-containing protein 2 isoform 1 [Homo sapiens] E-value: 1e-08
            HSP-Length: 237 identity: 24%
            first_Danio_hit => gi|113674281|ref|NP_001038761.1| hypothetical
            protein LOC692330 [Danio rerio] E-value: 5e-07 HSP-Length: 240
            identity: 24%
            first_Drosophila_hit => gi|21355671|ref|NP_652022.1| mei-P26
            [Drosophila melanogaster] E-value: 7e-10 HSP-Length: 222 identity:
            24%
FEATURES             Location/Qualifiers
ORIGIN      
        1 mavgglhtdl tellscdicy edfleknprq lnclhvfcev ciqklvdsrc drttdeiacp
       61 lcssktkvpg rcatklplfy ysrkiedvrr kiaerhavcr vcradgsrss vctycfqckt
      121 gmcdgccmkh nktwpnhvqi kvspstinyv mcsdhdvhfe ffcmdccktv cslccfenhn
      181 ehnihelkyd ngqanrelka lltseldkin taldrlktve detnsnmkrv rtglkqhrde
      241 lleqlnnqyt llcgkldkaq akik
//
LOCUS       gnl|Apo_MPI_JGI_Genos_P|35175          251 aa            linear   UNK 
DEFINITION  Similar to SwissProt sp|A7Y3K2|YCF1_IPOPU Putative membrane
            protein ycf1 OS=Ipomoea purpurea GN=ycf1-A PE=3 SV=1 E-value:
            9e-08 HSP-Length: 163 identity: 26%
ACCESSION   unknown
COMMENT     first_Capitella_hit => gnl|Apo11P1|23097 E-value: 1e-101
            HSP-Length: 245 identity: 98%
            first_Homo_hit => *No hit*
            first_Danio_hit => *No hit*
            first_Drosophila_hit => *No hit*
FEATURES             Location/Qualifiers
ORIGIN      
        1 xsfeeevsrv ypvtellkst vimsrklmiv vlvamclvfa vprdrataea vaalaagqvs
       61 nnlvnkvvnk vvnrvasavn qttdketnki isvvnkaann kvdstnkvan nkvdsankaa
      121 nnkvankvds tnkvannkat nkvdsankaa nnkvdstnka annkatnkvd sankaannkv
      181 dstnkaannk aankvdstnk aannkaankv dstnkvannk atnkvdsvnk aannkgdstn
      241 kaannkvdfy x
//
LOCUS       gnl|Apo_MPI_JGI_Genos_P|35176          133 aa            linear   UNK 
DEFINITION  Similar to SwissProt sp|Q32L83|BRI3_BOVIN Brain protein I3 OS=Bos
            taurus GN=BRI3 PE=2 SV=1 E-value: 2e-15 HSP-Length: 79 identity:
            49%
ACCESSION   unknown
COMMENT     first_Capitella_hit => gnl|Apo11P1|21673 E-value: 8e-73
            HSP-Length: 133 identity: 100%
            first_Homo_hit => gi|7661538|ref|NP_056194.1| brain protein I3
            isoform a [Homo sapiens] E-value: 5e-16 HSP-Length: 80 identity:
            48%
            first_Danio_hit => gi|318068022|ref|NP_001186968.1| brain protein
            I3-like [Danio rerio] E-value: 3e-21 HSP-Length: 131 identity: 45%
            first_Drosophila_hit => gi|24656830|ref|NP_647813.1| CG12012,
            isoform A [Drosophila melanogaster] E-value: 7e-20 HSP-Length: 82
            identity: 48%
FEATURES             Location/Qualifiers
ORIGIN      
        1 msdrapllpp sapneqpppy nstypgpspa gtvssnteyk hpppaqggqy gtysgppgyq
       61 ptisqqptyi qtppvtatsv ivvggcpacr vgvlqdqftw lgiccaiwff pigilfcllm
      121 rqkqcpncga ifg
//
LOCUS       gnl|Apo_MPI_JGI_Genos_P|35177           74 aa            linear   UNK 
DEFINITION  no similarity to SwissProt
ACCESSION   unknown
COMMENT     first_Capitella_hit => gnl|Apo11P1|21674 E-value: 3e-33
            HSP-Length: 73 identity: 100%
            first_Homo_hit => *No hit*
            first_Danio_hit => *No hit*
            first_Drosophila_hit => *No hit*
FEATURES             Location/Qualifiers
ORIGIN      
        1 xhpsttnrpg rpsprldrpg rrrsettedr sgtkedrset kedrsetkee eassltdred
       61 rsetkeeeai spvl
//
LOCUS       gnl|Apo_MPI_JGI_Genos_P|35178           70 aa            linear   UNK 
DEFINITION  no similarity to SwissProt
ACCESSION   unknown
COMMENT     first_Capitella_hit => gnl|Apo11P1|21675 E-value: 4e-23
            HSP-Length: 70 identity: 100%
            first_Homo_hit => *No hit*
            first_Danio_hit => *No hit*
            first_Drosophila_hit => *No hit*
FEATURES             Location/Qualifiers
ORIGIN      
        1 mstkkglets lalalsltlh lslalllltl tlapalalll ltltlllltl tlahalalll
       61 tlslalsisl
//
LOCUS       gnl|Apo_MPI_JGI_Genos_P|35179          172 aa            linear   UNK 
DEFINITION  no similarity to SwissProt
ACCESSION   unknown
COMMENT     first_Capitella_hit => gnl|Apo11P1|20567 E-value: 5e-86
            HSP-Length: 172 identity: 100%
            first_Homo_hit => gi|153251865|ref|NP_115642.3| hypothetical
            protein LOC84226 [Homo sapiens] E-value: 7e-06 HSP-Length: 79
            identity: 35%
            first_Danio_hit => *No hit*
            first_Drosophila_hit => *No hit*
FEATURES             Location/Qualifiers
ORIGIN      
        1 dhpsdrlndr psdhpsdrln drpsdhpsvr psvrpfchps vrwydhpsvr pfchpsdrwy
       61 dhpsvrpfch psdrwydhpt dhpsdqgisv plvvlsavqw avrltgprhv pcrgrslgrc
      121 ltqvlgdgvv idvigvigvi dviihavvgv lddvldqvvv vvigygsslt si
//
LOCUS       gnl|Apo_MPI_JGI_Genos_P|35180          238 aa            linear   UNK 
DEFINITION  Similar to SwissProt sp|P48060|GLIP1_HUMAN Glioma
            pathogenesis-related protein 1 OS=Homo sapiens GN=GLIPR1 PE=1 SV=3
            E-value: 4e-36 HSP-Length: 170 identity: 43%
ACCESSION   unknown
COMMENT     first_Capitella_hit => gnl|Apo11P1|23328 E-value: 1e-140
            HSP-Length: 237 identity: 99%
            first_Homo_hit => gi|110825980|ref|NP_006842.2| glioma
            pathogenesis-related protein 1 precursor [Homo sapiens] E-value:
            5e-37 HSP-Length: 170 identity: 43%
            first_Danio_hit => gi|189536707|ref|XP_001920421.1| PREDICTED:
            cysteine-rich secretory protein LCCL domain containing 1a [Danio
            rerio] E-value: 3e-25 HSP-Length: 186 identity: 36%
            first_Drosophila_hit => gi|21357507|ref|NP_650264.1| CG8483
            [Drosophila melanogaster] E-value: 3e-15 HSP-Length: 172 identity:
            32%
FEATURES             Location/Qualifiers
ORIGIN      
        1 meakiiglay llffggyala dilqsdlsei dvkvdeirei agtnsaavhs rtkrgtsgsr
       61 ltyaervdfl nahneyrrnv tptaadmtfm vwheelaama qewadecqfm ygqpprdppp
      121 fpnigqniya dslyivtgsa vtaswyyevq dydfttdtca egyycknyeq vvwaksnylg
      181 cainfcpvlq dfdyinaqiv vcnyapggdv fndppytnga scsmcpsgnh cedklcvx
//
LOCUS       gnl|Apo_MPI_JGI_Genos_P|35181          255 aa            linear   UNK 
DEFINITION  Similar to SwissProt sp|A7Y3K2|YCF1_IPOPU Putative membrane
            protein ycf1 OS=Ipomoea purpurea GN=ycf1-A PE=3 SV=1 E-value:
            3e-07 HSP-Length: 163 identity: 25%
ACCESSION   unknown
COMMENT     first_Capitella_hit => gnl|Apo11P1|27004 E-value: 1e-102
            HSP-Length: 254 identity: 99%
            first_Homo_hit => *No hit*
            first_Danio_hit => *No hit*
            first_Drosophila_hit => *No hit*
FEATURES             Location/Qualifiers
ORIGIN      
        1 sfeeevsrvy pvtellkstv imsrklmivv lvamclvfav prdrataeav aalaagqvsn
       61 nlvnkvvnkv vnrvasavnq ttdkeankii svvnkaannk vdstnkvann kvdsankaan
      121 nkvankvdst nkvannkatn kvdsankaan nkvdstnkaa nnkatnkvds ankaannkvd
      181 stnkaannka ankvdstnka annkvdstnk aannkaankv dstnkvannk atnkvdsvnk
      241 aannkvdstn kvtnx
//
LOCUS       gnl|Apo_MPI_JGI_Genos_P|35186          196 aa            linear   UNK 
DEFINITION  Similar to SwissProt sp|Q8R4E0|IRF2_SIGHI Interferon regulatory
            factor 2 OS=Sigmodon hispidus GN=IRF2 PE=2 SV=1 E-value: 2e-27
            HSP-Length: 104 identity: 50%
ACCESSION   unknown
COMMENT     first_Capitella_hit => gnl|Apo11P1|21687 E-value: 1e-116
            HSP-Length: 196 identity: 100%
            first_Homo_hit => gi|153082752|ref|NP_002190.2| interferon
            regulatory factor 2 [Homo sapiens] E-value: 3e-28 HSP-Length: 104
            identity: 50%
            first_Danio_hit => gi|56693299|ref|NP_001008614.1| interferon
            regulatory factor 2 [Danio rerio] E-value: 4e-27 HSP-Length: 132
            identity: 40%
            first_Drosophila_hit => *No hit*
FEATURES             Location/Qualifiers
ORIGIN      
        1 mgtdknmksk tvnradrnhk gnvskrqpkm lmkqwlinqi etrscpglew yneeqkmiri
       61 swthgsthsw nvekhaevfr awaihseryd pnkcnpkkwk anfrcalnsl pdvfevpelh
      121 rkgrdaykvy ridnsgvtkr kkknqvakqa aetqvqtsad lrsescamsy lseqsscstq
      181 lenesipsvd eqqtas
//
LOCUS       gnl|Apo_MPI_JGI_Genos_P|35187           75 aa            linear   UNK 
DEFINITION  no similarity to SwissProt
ACCESSION   unknown
COMMENT     first_Capitella_hit => gnl|Apo11P1|22099 E-value: 3e-36
            HSP-Length: 74 identity: 100%
            first_Homo_hit => *No hit*
            first_Danio_hit => *No hit*
            first_Drosophila_hit => *No hit*
FEATURES             Location/Qualifiers
ORIGIN      
        1 xlvsdkaspk ssrsvaistk qktslwlscf ssslwslsvl psqqqlqpnr vkdrvradhk
       61 emdrarlkvs nkaka
//
LOCUS       gnl|Apo_MPI_JGI_Genos_P|35189          240 aa            linear   UNK 
DEFINITION  no similarity to SwissProt
ACCESSION   unknown
COMMENT     first_Capitella_hit => gnl|Apo11P1|21994 E-value: 1e-123
            HSP-Length: 239 identity: 99%
            first_Homo_hit => *No hit*
            first_Danio_hit => *No hit*
            first_Drosophila_hit => *No hit*
FEATURES             Location/Qualifiers
ORIGIN      
        1 lssedfrscs dliqtpginq hlpwqgsfsl wpswpcalcw lsprsravnr vdsaanhkvn
       61 reankvasis kkvaskeank vvnkaagkad tvasheankv annkvdsank vannkatnkv
      121 dsankvtnkv ankaannkvd sankvtnkva nnkatnkvds ankvankvan nkatnkvdsa
      181 nkvannkatn kvdsankvtn kvannkatnk vdlankaank vdsankaann kvdsankvtx
//
LOCUS       gnl|Apo_MPI_JGI_Genos_P|35190          230 aa            linear   UNK 
DEFINITION  no similarity to SwissProt
ACCESSION   unknown
COMMENT     first_Capitella_hit => gnl|Apo11P1|27022 E-value: 1e-103
            HSP-Length: 229 identity: 98%
            first_Homo_hit => *No hit*
            first_Danio_hit => *No hit*
            first_Drosophila_hit => *No hit*
FEATURES             Location/Qualifiers
ORIGIN      
        1 xfeeevsrvy pvtellkstv imsrklmivv lvamclvfav prdrataeav aalaagqvsn
       61 nlvnkvvnkv vnrvasavnq ttdketnkii svvnkaannk vdsinkvann kvdstnkvan
      121 nkvdstnkva nnkaankvds tnkvannkat nkvdsvnkaa nnkvdstnka annkvdstnk
      181 vtnkvdlean kvdstsnkav nnkaankvds tnnvannkat nkvdsvnkaa
//
LOCUS       gnl|Apo_MPI_JGI_Genos_P|35191           74 aa            linear   UNK 
DEFINITION  no similarity to SwissProt
ACCESSION   unknown
COMMENT     first_Capitella_hit => gnl|Apo11P1|21732 E-value: 1e-35
            HSP-Length: 73 identity: 100%
            first_Homo_hit => *No hit*
            first_Danio_hit => *No hit*
            first_Drosophila_hit => *No hit*
FEATURES             Location/Qualifiers
ORIGIN      
        1 xvsdkaspks srsvaistkq ktslwlscfs sslwslsvlp sqqqlqpnrv kdrvradhke
       61 mdrarlkvsn kaka
//
LOCUS       gnl|Apo_MPI_JGI_Genos_P|35193          170 aa            linear   UNK 
DEFINITION  Similar to SwissProt sp|A4IIC5|S39A3_XENTR Zinc transporter ZIP3
            OS=Xenopus tropicalis GN=slc39a3 PE=2 SV=1 E-value: 2e-14
            HSP-Length: 125 identity: 35%
ACCESSION   unknown
COMMENT     first_Capitella_hit => gnl|Apo11P1|21697 E-value: 1e-94
            HSP-Length: 170 identity: 100%
            first_Homo_hit => gi|32490561|ref|NP_653165.2| zinc transporter
            ZIP3 isoform a [Homo sapiens] E-value: 5e-12 HSP-Length: 123
            identity: 29%
            first_Danio_hit => gi|67972634|ref|NP_997748.2| zinc transporter
            ZIP1 [Danio rerio] E-value: 2e-11 HSP-Length: 72 identity: 33%
            first_Drosophila_hit => gi|24586056|ref|NP_610231.1| CG9430
            [Drosophila melanogaster] E-value: 3e-08 HSP-Length: 131 identity:
            29%
FEATURES             Location/Qualifiers
ORIGIN      
        1 malwllkllc lfiillvavl fgllpipivn wirrreqret stltglatss sranrilayl
       61 ncfsggvfla tcfihlfpev ierydsvvqk asikisfpvp ellvsvgffl vlliercvma
      121 lrqarrrpvr vlgeavstas kesdalmsss sdvlnfknqr taislgkkng
//
LOCUS       gnl|Apo_MPI_JGI_Genos_P|35194          269 aa            linear   UNK 
DEFINITION  Similar to SwissProt sp|A7Y3K2|YCF1_IPOPU Putative membrane
            protein ycf1 OS=Ipomoea purpurea GN=ycf1-A PE=3 SV=1 E-value:
            4e-06 HSP-Length: 169 identity: 26%
ACCESSION   unknown
COMMENT     first_Capitella_hit => gnl|Apo11P1|21602 E-value: 1e-116
            HSP-Length: 267 identity: 97%
            first_Homo_hit => *No hit*
            first_Danio_hit => *No hit*
            first_Drosophila_hit => *No hit*
FEATURES             Location/Qualifiers
ORIGIN      
        1 xsfeeevsrv ypvtellkst vimsrklmiv vlvamclvfa vprdrataea vaalaagqvs
       61 nnlvnkvvnk vvnrvasavn qttdketnkv isvvnkaann kvdsinkvan nkvdstnkva
      121 nnkvdstnkv annkaankvd stnkvannka tnkvdsvnka annkvdstnk aannkvdstn
      181 kvtnkvdlea nkvdstsnka vnnkaankvd stnkvannka tnkvdsvnka annkvdstnk
      241 aannkvdftn kvtnnkaakq vdstnraan
//
LOCUS       gnl|Apo_MPI_JGI_Genos_P|35195          234 aa            linear   UNK 
DEFINITION  no similarity to SwissProt
ACCESSION   unknown
COMMENT     first_Capitella_hit => gnl|Apo11P1|21700 E-value: 1e-140
            HSP-Length: 233 identity: 100%
            first_Homo_hit => *No hit*
            first_Danio_hit => *No hit*
            first_Drosophila_hit => gi|24639100|ref|NP_726742.1| pickel,
            isoform A [Drosophila melanogaster] E-value: 8e-12 HSP-Length: 162
            identity: 27%
FEATURES             Location/Qualifiers
ORIGIN      
        1 xsvnlarssg vvctedvfft tkphsehtvr hhvtekparq ehcstdsigt eqlstalfgd
       61 slchpvlghi vakdiqqfkr iglweacfag lvldwdvnqk ayhgcwwila kefepirnwm
      121 mpfwfvmtqv fvtlclmaef vgivflgmmy snavtknamg qvgekrqpwy mvqaatyity
      181 itaftmtfti llfancfywd knwmprkdln ylsfsygmav lsaffsifss irhw
//
LOCUS       gnl|Apo_MPI_JGI_Genos_P|35196          264 aa            linear   UNK 
DEFINITION  Similar to SwissProt sp|A7Y3K2|YCF1_IPOPU Putative membrane
            protein ycf1 OS=Ipomoea purpurea GN=ycf1-A PE=3 SV=1 E-value:
            1e-07 HSP-Length: 163 identity: 26%
ACCESSION   unknown
COMMENT     first_Capitella_hit => gnl|Apo11P1|23097 E-value: 1e-106
            HSP-Length: 259 identity: 96%
            first_Homo_hit => *No hit*
            first_Danio_hit => *No hit*
            first_Drosophila_hit => *No hit*
FEATURES             Location/Qualifiers
ORIGIN      
        1 xsfeeevsrv ypvtellkst vimsrklmiv vlvamclvfa vprdrataea vaalaagqvs
       61 nnlvnkvvnk vvnrvasaan qttdketnki isvvnkaann kvdstnkvan nkvdsankaa
      121 nnkvankvds tnkvannkat nkvdsankaa nnkvdstnka annkatnkvd sankaannkv
      181 dstnkaannk aankvdstnk aannkaankv dstnkvannk atnkvdsvnk aannkvdstn
      241 kaannkvdst nkvtnkvdst nkvx
//
LOCUS       gnl|Apo_MPI_JGI_Genos_P|35199          260 aa            linear   UNK 
DEFINITION  no similarity to SwissProt
ACCESSION   unknown
COMMENT     first_Capitella_hit => gnl|Apo11P1|26225 E-value: 1e-111
            HSP-Length: 259 identity: 100%
            first_Homo_hit => *No hit*
            first_Danio_hit => *No hit*
            first_Drosophila_hit => *No hit*
FEATURES             Location/Qualifiers
ORIGIN      
        1 xeeevsrvyp vtellkstvi msrklmivvl vamclvfavp rdrataeava alaagqvsnn
       61 lvnkvvnkvv nrvasavnqt tdketnkiis vvnkaannkv dsinkvannk vdstnkvann
      121 kvdstnkaan nkvankvdst nkvannkaan kvdstnkvsn nkatnkvdsv nkaannkvds
      181 tnkaannkvd ftnkvtnkvd leankvdsts nkavnnkaan kvdstnkvan nkatnkvdsv
      241 nkaannkgds tnkaannkvd
//
LOCUS       gnl|Apo_MPI_JGI_Genos_P|35200          151 aa            linear   UNK 
DEFINITION  no similarity to SwissProt
ACCESSION   unknown
COMMENT     first_Capitella_hit => gnl|Apo11P1|21704 E-value: 4e-68
            HSP-Length: 151 identity: 100%
            first_Homo_hit => *No hit*
            first_Danio_hit => *No hit*
            first_Drosophila_hit => *No hit*
FEATURES             Location/Qualifiers
ORIGIN      
        1 kyillrehyn rlvfastlsl lalsllalsl laltltlsat sltslltlal tltallttlf
       61 altltalltt lfalsltall ttlaalslta llttllattt llalttlalt tlalttlalt
      121 slaltlwhgc cngkadsdqs ddeeqlrrrv v
//
LOCUS       gnl|Apo_MPI_JGI_Genos_P|35202          291 aa            linear   UNK 
DEFINITION  no similarity to SwissProt
ACCESSION   unknown
COMMENT     first_Capitella_hit => gnl|Apo11P1|21705 E-value: 1e-169
            HSP-Length: 289 identity: 100%
            first_Homo_hit => *No hit*
            first_Danio_hit => *No hit*
            first_Drosophila_hit => *No hit*
FEATURES             Location/Qualifiers
ORIGIN      
        1 xdtvngcsgh aeaderwdtg ngkrdsnfaa stpndnrhsl dpgdrrqdgq rdgqdpgecq
       61 dpkelgnpen stkdesanga scdagdqted spdntqssng sqrgngsrti klsytqsnit
      121 lrnpyysvdr sdgsterhrf rpwiinpgds gtferaichs sedctifvdk lnskqrtvsa
      181 ysesdvtrtd pdknesekfs qrledvstfn stpapssdsp ivgdgepnsc rtksdqqegr
      241 rsgsssrqvs lvlkkvsiqd anlpddsnkp rpvatpvapr sanrrqhing x
//
LOCUS       gnl|Apo_MPI_JGI_Genos_P|35203          122 aa            linear   UNK 
DEFINITION  Similar to SwissProt sp|Q25532|VATG_MANSE V-type proton ATPase
            subunit G OS=Manduca sexta PE=3 SV=1 E-value: 6e-33 HSP-Length:
            114 identity: 64%
ACCESSION   unknown
COMMENT     first_Capitella_hit => gnl|Apo11P1|21607 E-value: 6e-63
            HSP-Length: 122 identity: 99%
            first_Homo_hit => gi|18497300|ref|NP_569730.1| V-type proton
            ATPase subunit G 2 isoform a [Homo sapiens] E-value: 4e-29
            HSP-Length: 114 identity: 53%
            first_Danio_hit => gi|41152466|ref|NP_956228.1| V-type proton
            ATPase subunit G 1 [Danio rerio] E-value: 3e-27 HSP-Length: 114
            identity: 56%
            first_Drosophila_hit => gi|17137684|ref|NP_477437.1| vacuolar H[+]
            ATPase G-subunit [Drosophila melanogaster] E-value: 2e-29
            HSP-Length: 114 identity: 56%
FEATURES             Location/Qualifiers
ORIGIN      
        1 masqstgiqq llaaekraae kvaearkrka rrlkqakeea qaeveayrre rerqyrenes
       61 kilgskgdme kkialstqvk ieemnrnvat nkgkavkrll slvcniksel henyaaslvv
      121 sr
//
LOCUS       gnl|Apo_MPI_JGI_Genos_P|35204           74 aa            linear   UNK 
DEFINITION  no similarity to SwissProt
ACCESSION   unknown
COMMENT     first_Capitella_hit => gnl|Apo11P1|21707 E-value: 5e-36
            HSP-Length: 73 identity: 100%
            first_Homo_hit => *No hit*
            first_Danio_hit => *No hit*
            first_Drosophila_hit => *No hit*
FEATURES             Location/Qualifiers
ORIGIN      
        1 xvsnkaspks srssfrstkq ktslwltffe sslwslsvlp sqqqlqpnrv kdrvradhke
       61 mdrarlkvsn kaka
//
LOCUS       gnl|Apo_MPI_JGI_Genos_P|35205          244 aa            linear   UNK 
DEFINITION  no similarity to SwissProt
ACCESSION   unknown
COMMENT     first_Capitella_hit => gnl|Apo11P1|2553 E-value: 1e-132
            HSP-Length: 244 identity: 100%
            first_Homo_hit => *No hit*
            first_Danio_hit => *No hit*
            first_Drosophila_hit => *No hit*
FEATURES             Location/Qualifiers
ORIGIN      
        1 qsrsgnrfqn hflsrfqihy lnrclnrfrn hclcrsgnhf qnhcpsrfqn hclnrfrnrc
       61 lshsgnhfqn hcpsrfqihy lnrclsrsgn rfqnhflsrf qihylnhcln rfqnrclsrs
      121 gnrfqnrcps rfqnrclshf qihylnhcln rfrnrclirs gnrfqnrcps rfqnrclshl
      181 vvrlvhlavm vvvyfveivf ccfdrlvdrl vdrlvdrlvg clvdrlvdrl vdrfvgflpy
      241 wvcy
//
LOCUS       gnl|Apo_MPI_JGI_Genos_P|35207          248 aa            linear   UNK 
DEFINITION  no similarity to SwissProt
ACCESSION   unknown
COMMENT     first_Capitella_hit => gnl|Apo11P1|2805 E-value: 1e-146
            HSP-Length: 248 identity: 100%
            first_Homo_hit => *No hit*
            first_Danio_hit => *No hit*
            first_Drosophila_hit => *No hit*
FEATURES             Location/Qualifiers
ORIGIN      
        1 mapstsilwi gtlllllqlg fnagisegas pskkgkevfv ektdhedsld emvtinlpli
       61 vdmiiqlrfa lnwrkdyplc gkkesellnk cglpdlmksi qvkqtnkqna kqdmekafnt
      121 lcsaydqfms caeehrlpkc ksddrfiiew llpylcgsgr qillksdtgt clstvsaasi
      181 ddilthqadc ensvskwnsv vqmllskmnk slsfdeaaik ehlqalctqw nnlhkcilra
      241 yakvcsqt
//
LOCUS       gnl|Apo_MPI_JGI_Genos_P|35208          280 aa            linear   UNK 
DEFINITION  Similar to SwissProt sp|A7Y3K2|YCF1_IPOPU Putative membrane
            protein ycf1 OS=Ipomoea purpurea GN=ycf1-A PE=3 SV=1 E-value:
            2e-06 HSP-Length: 165 identity: 25%
ACCESSION   unknown
COMMENT     first_Capitella_hit => gnl|Apo11P1|26274 E-value: 1e-120
            HSP-Length: 280 identity: 99%
            first_Homo_hit => *No hit*
            first_Danio_hit => *No hit*
            first_Drosophila_hit => *No hit*
FEATURES             Location/Qualifiers
ORIGIN      
        1 nsfeeevsrv ypvtelpist vimsrklmiv flvamclvfa vprdrataea vaalaagqvs
       61 nnlvnkvvnk vvnrvasavn qttdketnki isvvnkaann kvdsinkvan nkvdstnkva
      121 nnkvdstnka annkvankvd stnkvannka ankvdstnkv snnkatnkvd svnkaannkv
      181 dstnkaannk vdftnkvtnk vdleankvds tsnkavnnka ankvdstnkv annkatnkvd
      241 svnkaannkv dstnkaannk vdstnkvtnn kasnkvdstn
//
LOCUS       gnl|Apo_MPI_JGI_Genos_P|35209          227 aa            linear   UNK 
DEFINITION  no similarity to SwissProt
ACCESSION   unknown
COMMENT     first_Capitella_hit => gnl|Apo11P1|2805 E-value: 1e-126
            HSP-Length: 227 identity: 99%
            first_Homo_hit => *No hit*
            first_Danio_hit => *No hit*
            first_Drosophila_hit => *No hit*
FEATURES             Location/Qualifiers
ORIGIN      
        1 mapstsilwi gtlllllqlg fnagisegas pskkgkevfv ektdhedsld emvtinlpli
       61 vdmiiqlrfa lnwrkdyplc gkkesellnk cglpdlmksi qvkqtnktak qdmekafntl
      121 csaydqfmsc aeehrlpkck sddrfiiewl lpylcgsgrq illksdtgtc lstvsaasid
      181 dilthqadce nsvskwnsvv qmllskmiks lsfdeaaike hlqalct
//
LOCUS       gnl|Apo_MPI_JGI_Genos_P|35210          120 aa            linear   UNK 
DEFINITION  no similarity to SwissProt
ACCESSION   unknown
COMMENT     first_Capitella_hit => gnl|Apo11P1|21716 E-value: 1e-47
            HSP-Length: 120 identity: 100%
            first_Homo_hit => *No hit*
            first_Danio_hit => *No hit*
            first_Drosophila_hit => *No hit*
FEATURES             Location/Qualifiers
ORIGIN      
        1 maklflivtl vavcvaiaaa apakqgqgqs qgrsqgngqg qaqgqqqgqg msqgqgqqqq
       61 gqgqgkqggq qggqgqgkqg gqqggqgqgq gqqggqggrs qgqgqgqqgq gqqgksgrkn
//
LOCUS       gnl|Apo_MPI_JGI_Genos_P|35211           74 aa            linear   UNK 
DEFINITION  no similarity to SwissProt
ACCESSION   unknown
COMMENT     first_Capitella_hit => gnl|Apo11P1|23284 E-value: 3e-27
            HSP-Length: 73 identity: 100%
            first_Homo_hit => *No hit*
            first_Danio_hit => *No hit*
            first_Drosophila_hit => *No hit*
FEATURES             Location/Qualifiers
ORIGIN      
        1 xttlaallat slaagsavsl tvslattlaa llatslaast aaaritwlri assvvtaaaa
       61 vrvarlrias vvla
//
LOCUS       gnl|Apo_MPI_JGI_Genos_P|35212           79 aa            linear   UNK 
DEFINITION  no similarity to SwissProt
ACCESSION   unknown
COMMENT     first_Capitella_hit => gnl|Apo11P1|21719 E-value: 7e-32
            HSP-Length: 77 identity: 100%
            first_Homo_hit => *No hit*
            first_Danio_hit => *No hit*
            first_Drosophila_hit => *No hit*
FEATURES             Location/Qualifiers
ORIGIN      
        1 xqqpchrvra kevkakvvka nlvkakvvka nkvvvankvv nravkvkank vvnravkvka
       61 nkvvnkavkd rvttmevnx
//
LOCUS       gnl|Apo_MPI_JGI_Genos_P|35214          258 aa            linear   UNK 
DEFINITION  Similar to SwissProt sp|Q2PFW9|NOVA1_MACFA RNA-binding protein
            Nova-1 OS=Macaca fascicularis GN=NOVA1 PE=2 SV=1 E-value: 3e-67
            HSP-Length: 217 identity: 56%
ACCESSION   unknown
COMMENT     first_Capitella_hit => gnl|Apo11P1|21720 E-value: 1e-149
            HSP-Length: 258 identity: 100%
            first_Homo_hit => gi|56549651|ref|NP_006480.2| RNA-binding protein
            Nova-1 isoform 2 [Homo sapiens] E-value: 7e-68 HSP-Length: 217
            identity: 55%
            first_Danio_hit => gi|113677906|ref|NP_001038254.1|
            neuro-oncological ventral antigen 1 [Danio rerio] E-value: 8e-69
            HSP-Length: 225 identity: 56%
            first_Drosophila_hit => gi|161078122|ref|NP_001036695.1| pasilla,
            isoform K [Drosophila melanogaster] E-value: 1e-75 HSP-Length: 239
            identity: 57%
FEATURES             Location/Qualifiers
ORIGIN      
        1 mgstehqmes sdsrkrpldv dsengsikrs nqgaenvhlk vlipsiaaga iigkggetit
       61 qiqketgani kmskandfyp gtservclit gsgesvqkvh nfimarirdk pdpnpkpveg
      121 emkvkilvpn ttagmiigkg giyirqikdd sgayvqisqk skdmnlperc itvagdidqv
      181 qvavdmilqk iiedpqsgsc pnisysdikg pvassnptgs pfanqptgrm dvspnigqns
      241 lhsqtgssgv ysnignsm
//
LOCUS       gnl|Apo_MPI_JGI_Genos_P|35216           81 aa            linear   UNK 
DEFINITION  no similarity to SwissProt
ACCESSION   unknown
COMMENT     first_Capitella_hit => gnl|Apo11P1|21722 E-value: 9e-42
            HSP-Length: 81 identity: 100%
            first_Homo_hit => *No hit*
            first_Danio_hit => *No hit*
            first_Drosophila_hit => *No hit*
FEATURES             Location/Qualifiers
ORIGIN      
        1 mcpknddrrs sssdcsnrsd csideerqgt idsvpcpesg ggvvgyrkda tadgacdalr
       61 lfservsngg vhvgdcdfkt s
//
LOCUS       gnl|Apo_MPI_JGI_Genos_P|35217          263 aa            linear   UNK 
DEFINITION  Similar to SwissProt sp|Q67W82|4CL4_ORYSJ Probable
            4-coumarate--CoA ligase 4 OS=Oryza sativa subsp. japonica GN=4CL4
            PE=2 SV=1 E-value: 8e-23 HSP-Length: 205 identity: 33%
ACCESSION   unknown
COMMENT     first_Capitella_hit => gnl|Apo11P1|1068 E-value: 1e-155
            HSP-Length: 261 identity: 100%
            first_Homo_hit => gi|156151445|ref|NP_079425.3| acyl-CoA
            synthetase family member 2, mitochondrial precursor [Homo sapiens]
            E-value: 1e-13 HSP-Length: 183 identity: 29%
            first_Danio_hit => gi|218563680|ref|NP_001038884.2| acyl-CoA
            synthetase family member 2, mitochondrial precursor [Danio rerio]
            E-value: 5e-11 HSP-Length: 197 identity: 25%
            first_Drosophila_hit => gi|18859661|ref|NP_572988.1| CG9009
            [Drosophila melanogaster] E-value: 8e-19 HSP-Length: 219 identity:
            31%
FEATURES             Location/Qualifiers
ORIGIN      
        1 mimwrhtvsv lpsvsrqlvl pvanrrricr ffssttkvfs ekriyqeqdg rpeyiirspi
       61 ddyplqespf lahylmenwh rfpektalin getgkktsyg qlqtqvtkla saltrlgfgk
      121 gdvmtiitan cpefclvyla asatgmtvst vnpaytkdel enalthsetk vlafspllge
      181 lvnsclpncp tvkktialgn adghhrlvdl leddgkafpe nvsynskedt ialpyssgts
      241 gkpkgvmlts hslvsniiqi ges
//
LOCUS       gnl|Apo_MPI_JGI_Genos_P|35218          199 aa            linear   UNK 
DEFINITION  Similar to SwissProt sp|Q96WV6|YHU2_SCHPO Uncharacterized
            threonine-rich GPI-anchored glycoprotein PJ4664.02
            OS=Schizosaccharomyces pombe (strain 972 / ATCC 24843)
            GN=SPBPJ4664.02 PE=2 SV=1 E-value: 3e-12 HSP-Length: 139 identity:
            21%
ACCESSION   unknown
COMMENT     first_Capitella_hit => gnl|Apo11P1|21724 E-value: 3e-88
            HSP-Length: 199 identity: 100%
            first_Homo_hit => *No hit*
            first_Danio_hit => *No hit*
            first_Drosophila_hit => *No hit*
FEATURES             Location/Qualifiers
ORIGIN      
        1 maklflvitl vavcvaiaaa vpqgrakevk akvvkakvvk akvvkankvv vankvvnrav
       61 kdraakvvnr avkdrankvv nravkvkank vvnravkdra akvvnravkd rankvvnrav
      121 kvkankvvnr avkvkankvv nravkdrank vvnravkdka kvnkevkeva akvkvkankd
      181 kankdkanke rvdaktkrl
//
LOCUS       gnl|Apo_MPI_JGI_Genos_P|35219           72 aa            linear   UNK 
DEFINITION  no similarity to SwissProt
ACCESSION   unknown
COMMENT     first_Capitella_hit => gnl|Apo11P1|20246 E-value: 9e-31
            HSP-Length: 72 identity: 100%
            first_Homo_hit => *No hit*
            first_Danio_hit => *No hit*
            first_Drosophila_hit => *No hit*
FEATURES             Location/Qualifiers
ORIGIN      
        1 maklflivtl vavcvaiaaa apakqgqgqs qgrsqgngqg qaqgqqqgqg msqgqgqgqq
       61 gqgqqgksgr kn
//
LOCUS       gnl|Apo_MPI_JGI_Genos_P|35221          267 aa            linear   UNK 
DEFINITION  Similar to SwissProt sp|A7Y3K2|YCF1_IPOPU Putative membrane
            protein ycf1 OS=Ipomoea purpurea GN=ycf1-A PE=3 SV=1 E-value:
            7e-06 HSP-Length: 184 identity: 25%
ACCESSION   unknown
COMMENT     first_Capitella_hit => gnl|Apo11P1|23097 E-value: 1e-102
            HSP-Length: 266 identity: 93%
            first_Homo_hit => *No hit*
            first_Danio_hit => *No hit*
            first_Drosophila_hit => *No hit*
FEATURES             Location/Qualifiers
ORIGIN      
        1 xeeevsrvyp vtelllstvi msrklmivfl vamclvfavp rdrataeava alaagqvsnn
       61 lvnkvvnkvv nrvasavnqt tdketnkiis vvnkaannkv dstnkvannk vdsankaann
      121 kvankvdstn kvannkatnk vdsankaann kvdstnkaan nkatnkvdsa nkaannkvds
      181 tnkaannkaa nkvdstnkaa nnkvdstnka annkaankvd stnkvannka tnkvdsvnka
      241 annkvdstnk vtnkvdstnk vtnnkaa
//
LOCUS       gnl|Apo_MPI_JGI_Genos_P|35222          270 aa            linear   UNK 
DEFINITION  Similar to SwissProt sp|Q03400|SANT_PLAF7 S-antigen protein
            OS=Plasmodium falciparum (isolate 3D7) GN=PF10_0343 PE=2 SV=2
            E-value: 1e-09 HSP-Length: 130 identity: 40%
ACCESSION   unknown
COMMENT     first_Capitella_hit => gnl|Apo11P1|22609 E-value: 1e-115
            HSP-Length: 269 identity: 100%
            first_Homo_hit => *No hit*
            first_Danio_hit => *No hit*
            first_Drosophila_hit => *No hit*
FEATURES             Location/Qualifiers
ORIGIN      
        1 masklllvvt livvivalss alptkrggqg qkhggqqkkl sggqrsggsq mfggshrlsg
       61 skmsdrrqrr avtddndndl ieniventdd gmdddvddad daddvdddtd plapvsgsvp
      121 sfypgmgraw aqsagqpigq pdrttngtei pwsdgwsvgw syqrsdgwqn grtdgwsyqr
      181 sdgwqngrtd gwscqrtdgw qngrtdgrtd gwsdgrsfkr sdgwsdgrsf krsdgwsdgw
      241 syqrsdgwqn grtdgwsyqr tdgwsngrsx
//
LOCUS       gnl|Apo_MPI_JGI_Genos_P|35223          132 aa            linear   UNK 
DEFINITION  no similarity to SwissProt
ACCESSION   unknown
COMMENT     first_Capitella_hit => gnl|Apo11P1|21730 E-value: 9e-71
            HSP-Length: 131 identity: 100%
            first_Homo_hit => *No hit*
            first_Danio_hit => *No hit*
            first_Drosophila_hit => *No hit*
FEATURES             Location/Qualifiers
ORIGIN      
        1 mankvllcla laivflgvam gakrnsrggg ftsggrmgtm ggmgtmggrg tmkgrggmgi
       61 ctalssrlmq aacsvtnvts gdvvqdsacn cgdetaacev glvgyfdlev yfcnllkdqa
      121 ehdlcimqfa gx
//
LOCUS       gnl|Apo_MPI_JGI_Genos_P|35224          116 aa            linear   UNK 
DEFINITION  Similar to SwissProt sp|P48166|RL44_CAEEL 60S ribosomal protein
            L44 OS=Caenorhabditis elegans GN=rpl-41 PE=2 SV=2 E-value: 2e-42
            HSP-Length: 106 identity: 80%
ACCESSION   unknown
COMMENT     first_Capitella_hit => gnl|Apo11P1|735 E-value: 6e-60 HSP-Length:
            115 identity: 98%
            first_Homo_hit => gi|316983124|ref|NP_066357.2| 60S ribosomal
            protein L36a isoform a [Homo sapiens] E-value: 1e-40 HSP-Length:
            115 identity: 72%
            first_Danio_hit => gi|27545275|ref|NP_775369.1| 60S ribosomal
            protein L36a [Danio rerio] E-value: 5e-40 HSP-Length: 106
            identity: 76%
            first_Drosophila_hit => gi|24582672|ref|NP_609179.2| ribosomal
            protein L36A [Drosophila melanogaster] E-value: 5e-42 HSP-Length:
            106 identity: 77%
FEATURES             Location/Qualifiers
ORIGIN      
        1 xffgqkltvk mvnvpkqrit fckgrkcrkh tvhkvtqykk grdslsaqgk rrydrkqagy
       61 ggqtkpifrk kakttrkivl rmectkckyk kqlpikrckh felggdrkkk gqmiqy
//
LOCUS       gnl|Apo_MPI_JGI_Genos_P|35226           78 aa            linear   UNK 
DEFINITION  no similarity to SwissProt
ACCESSION   unknown
COMMENT     first_Capitella_hit => gnl|Apo11P1|21732 E-value: 9e-39
            HSP-Length: 78 identity: 100%
            first_Homo_hit => *No hit*
            first_Danio_hit => *No hit*
            first_Drosophila_hit => *No hit*
FEATURES             Location/Qualifiers
ORIGIN      
        1 kfdilvsdka spkssrsvai stkqktslwl scfssslwsl svlpsqqqlq pnrvkdrvra
       61 dhkemdrarl kvsnkaka
//
LOCUS       gnl|Apo_MPI_JGI_Genos_P|35229          117 aa            linear   UNK 
DEFINITION  no similarity to SwissProt
ACCESSION   unknown
COMMENT     first_Capitella_hit => gnl|Apo11P1|21736 E-value: 3e-61
            HSP-Length: 117 identity: 100%
            first_Homo_hit => *No hit*
            first_Danio_hit => *No hit*
            first_Drosophila_hit => *No hit*
FEATURES             Location/Qualifiers
ORIGIN      
        1 mettendivn svamatqwvt aarnrseldg rlslaanvts lptseqseqs lltqviirnt
       61 pepmqsvsen ydtvsqsvsq svsqsvsqsv sqsvsqsvll aclpacllni hpcaclv
//
LOCUS       gnl|Apo_MPI_JGI_Genos_P|35230          277 aa            linear   UNK 
DEFINITION  Similar to SwissProt sp|A7Y3K2|YCF1_IPOPU Putative membrane
            protein ycf1 OS=Ipomoea purpurea GN=ycf1-A PE=3 SV=1 E-value:
            7e-06 HSP-Length: 163 identity: 24%
ACCESSION   unknown
COMMENT     first_Capitella_hit => gnl|Apo11P1|26274 E-value: 1e-119
            HSP-Length: 276 identity: 99%
            first_Homo_hit => *No hit*
            first_Danio_hit => *No hit*
            first_Drosophila_hit => *No hit*
FEATURES             Location/Qualifiers
ORIGIN      
        1 xeeevsrvyp vtellkstvi msrklmivvl vamclvfavp rdrataeava alaagqvsnn
       61 lvnkvvnkvv nrvasavnqt tdketnkiis vvnkaannkv dsinkvannk vdstnkvann
      121 kvdstnkaan nkvankvdst nkvannkaan kvdstnkvsn nkatnkvdsv nkaannkvds
      181 tnkaannkvd ftnkvtnkvd leankvdsts nkavnnkaan kvdstnkvan nkatnkvdsv
      241 nkaannkvds tnkaannkvd stnkvtnnka snkvdst
//
LOCUS       gnl|Apo_MPI_JGI_Genos_P|35231          247 aa            linear   UNK 
DEFINITION  no similarity to SwissProt
ACCESSION   unknown
COMMENT     first_Capitella_hit => gnl|Apo11P1|21738 E-value: 1e-115
            HSP-Length: 230 identity: 100%
            first_Homo_hit => *No hit*
            first_Danio_hit => *No hit*
            first_Drosophila_hit => *No hit*
FEATURES             Location/Qualifiers
ORIGIN      
        1 xxxxxxxxxx xxxxxxxsfk ekvskvypvt kflkstvims rklmivvlva mclvfavpkk
       61 qsntkssggf sssqvsnnlv nkvvnkvvnr vasavnqttd ketnkiisvv nkaannkvds
      121 tnkvannkvd sankaannkv pnkmdstnkv annkatnkvd sankaannkv dstnkaannk
      181 atnkvdspnk aannkvdstn kaannkaank vdstnkaann kvdstnkaan nkaankvdst
      241 nkvannk
//
LOCUS       gnl|Apo_MPI_JGI_Genos_P|35232           77 aa            linear   UNK 
DEFINITION  no similarity to SwissProt
ACCESSION   unknown
COMMENT     first_Capitella_hit => gnl|Apo11P1|23284 E-value: 8e-29
            HSP-Length: 77 identity: 100%
            first_Homo_hit => *No hit*
            first_Danio_hit => *No hit*
            first_Drosophila_hit => *No hit*
FEATURES             Location/Qualifiers
ORIGIN      
        1 vslattlaal latslaagsa vsltvslatt laallatsla astaaaritw lriassvvta
       61 aaavrvarlr iasvvla
//
LOCUS       gnl|Apo_MPI_JGI_Genos_P|35233          276 aa            linear   UNK 
DEFINITION  Similar to SwissProt sp|A7Y3K2|YCF1_IPOPU Putative membrane
            protein ycf1 OS=Ipomoea purpurea GN=ycf1-A PE=3 SV=1 E-value:
            6e-06 HSP-Length: 163 identity: 24%
ACCESSION   unknown
COMMENT     first_Capitella_hit => gnl|Apo11P1|26274 E-value: 1e-118
            HSP-Length: 275 identity: 99%
            first_Homo_hit => *No hit*
            first_Danio_hit => *No hit*
            first_Drosophila_hit => *No hit*
FEATURES             Location/Qualifiers
ORIGIN      
        1 eeevsrvypv tellhstvim srklmivvfv amclvfavpr drataeavaa laagqvsnnl
       61 vnkvvnkvvn rvasavnqtt dketnkiisv vnkaannkvd sinkvannkv dstnkvannk
      121 vdstnkaann kvankvdstn kvannkaank vdstnkvsnn katnkvdsvn kaannkvdst
      181 nkaannkvdf tnkvtnkvdl eankvdstsn kavnnkaank vdstnkvann katnkvdsvn
      241 kaannkvdst nkaannkvds tnkvtnnkas nkvdsx
//
LOCUS       gnl|Apo_MPI_JGI_Genos_P|35235          159 aa            linear   UNK 
DEFINITION  Similar to SwissProt sp|P02259|H5_CHICK Histone H5 OS=Gallus
            gallus PE=1 SV=2 E-value: 2e-22 HSP-Length: 146 identity: 49%
ACCESSION   unknown
COMMENT     first_Capitella_hit => gnl|Apo11P1|21743 E-value: 5e-81
            HSP-Length: 159 identity: 100%
            first_Homo_hit => gi|4885371|ref|NP_005309.1| histone H1.0 [Homo
            sapiens] E-value: 8e-22 HSP-Length: 100 identity: 52%
            first_Danio_hit => gi|41054677|ref|NP_955846.1| H1 histone family,
            member 0 [Danio rerio] E-value: 7e-23 HSP-Length: 110 identity:
            52%
            first_Drosophila_hit => gi|24585669|ref|NP_724341.1| histone H1
            [Drosophila melanogaster] E-value: 6e-14 HSP-Length: 83 identity:
            47%
FEATURES             Location/Qualifiers
ORIGIN      
        1 madtaapakp kkaskprkpa nhpkysemik aalanlkerg gssrqailky ilkhynvgnd
       61 ekvinahlkl alragvkngs lkqskgvgas gsfrigkdak pekkakkpkp kkpktttkka
      121 gekkaaaskp kkaskpktsk pkakkasank kpakkaakk
//
LOCUS       gnl|Apo_MPI_JGI_Genos_P|35236           80 aa            linear   UNK 
DEFINITION  no similarity to SwissProt
ACCESSION   unknown
COMMENT     first_Capitella_hit => gnl|Apo11P1|29634 E-value: 3e-36
            HSP-Length: 80 identity: 100%
            first_Homo_hit => *No hit*
            first_Danio_hit => *No hit*
            first_Drosophila_hit => *No hit*
FEATURES             Location/Qualifiers
ORIGIN      
        1 ilpptnrpgr psprldrpgr rrsettedrs etkedrsett edrsetkeee assltdredr
       61 setkedrset keeeaispvl
//
LOCUS       gnl|Apo_MPI_JGI_Genos_P|35237          102 aa            linear   UNK 
DEFINITION  Similar to SwissProt sp|Q9V4N3|CYB5_DROME Cytochrome b5
            OS=Drosophila melanogaster GN=Cyt-b5 PE=2 SV=1 E-value: 2e-27
            HSP-Length: 82 identity: 67%
ACCESSION   unknown
COMMENT     first_Capitella_hit => gnl|Apo11P1|450 E-value: 1e-55 HSP-Length:
            102 identity: 100%
            first_Homo_hit => gi|41281768|ref|NP_683725.1| cytochrome b5
            isoform 1 [Homo sapiens] E-value: 9e-27 HSP-Length: 99 identity:
            59%
            first_Danio_hit => gi|47086285|ref|NP_998041.1| cytochrome b5 type
            B [Danio rerio] E-value: 2e-27 HSP-Length: 92 identity: 63%
            first_Drosophila_hit => gi|24586291|ref|NP_610294.1| Cyt-b5,
            isoform B [Drosophila melanogaster] E-value: 2e-28 HSP-Length: 82
            identity: 67%
FEATURES             Location/Qualifiers
ORIGIN      
        1 makqitlaev kkhntskdlw faihdkvydv tkfieehpgg eevlleqggg fateafedvg
       61 hstdarelmk tyeigelvea dreskkssvk tsasspegss hn
//
LOCUS       gnl|Apo_MPI_JGI_Genos_P|35239          244 aa            linear   UNK 
DEFINITION  no similarity to SwissProt
ACCESSION   unknown
COMMENT     first_Capitella_hit => gnl|Apo11P1|21602 E-value: 1e-103
            HSP-Length: 242 identity: 100%
            first_Homo_hit => *No hit*
            first_Danio_hit => *No hit*
            first_Drosophila_hit => *No hit*
FEATURES             Location/Qualifiers
ORIGIN      
        1 msrklmivvl vamclvfavp rdrataeava alaagqvsnn lvnkvvnkvv nrvasavnqt
       61 tdketnkiis vvnkaannkv dsinkvannk vdstnkvann kvdstnkvan nkaankvdst
      121 nkvannkatn kvdsvnkaan nkvdstnkaa nnkvdstnkv tnkvdleank vdstsnkavn
      181 nkaankvdst nkvannkatn kvdsvnkaan nkvdstnkaa nnkvdstnkv tnnkaankvd
      241 stnx
//
LOCUS       gnl|Apo_MPI_JGI_Genos_P|35240          183 aa            linear   UNK 
DEFINITION  no similarity to SwissProt
ACCESSION   unknown
COMMENT     first_Capitella_hit => gnl|Apo11P1|20567 E-value: 7e-91
            HSP-Length: 180 identity: 100%
            first_Homo_hit => gi|153251865|ref|NP_115642.3| hypothetical
            protein LOC84226 [Homo sapiens] E-value: 3e-06 HSP-Length: 91
            identity: 32%
            first_Danio_hit => *No hit*
            first_Drosophila_hit => *No hit*
FEATURES             Location/Qualifiers
ORIGIN      
        1 xpfdrwydhp sdhpsdrlnd rpsdhpsdrl ndrpsdhpsv rpsvrpfchp svrwydhpsv
       61 rpfchpsdrw ydhpsvrpfc hpsdrwydhp tdhpsdqgis vplvvlsavq wavrltgprh
      121 vpcrgrslgr cltqvlgdgv vidvigvigv idviihavvg vlddvldqvv vvvigygssl
      181 tsi
//
LOCUS       gnl|Apo_MPI_JGI_Genos_P|35244          250 aa            linear   UNK 
DEFINITION  no similarity to SwissProt
ACCESSION   unknown
COMMENT     first_Capitella_hit => gnl|Apo11P1|26066 E-value: 1e-89
            HSP-Length: 240 identity: 98%
            first_Homo_hit => *No hit*
            first_Danio_hit => *No hit*
            first_Drosophila_hit => *No hit*
FEATURES             Location/Qualifiers
ORIGIN      
        1 msrklmivvf vamclvfavt krqsnsrssg gfsssqvsnn lvnkvvnkvv nrvasavnqt
       61 tdketnkiis vvnkaannkv dstnkvannk vdsankaann kvankvdstn kvannkatnk
      121 vdsankaann kvdstnkaan nkatnkvdsa nkaannkvds tnkaannkaa nkvdstnkaa
      181 nnkvdstnka annkaankvd stnkvannka tnkvdsvnka annkvdstnk vtnkvdstnk
      241 vtnnkaankv
//
LOCUS       gnl|Apo_MPI_JGI_Genos_P|35245          272 aa            linear   UNK 
DEFINITION  Similar to SwissProt sp|A7Y3K2|YCF1_IPOPU Putative membrane
            protein ycf1 OS=Ipomoea purpurea GN=ycf1-A PE=3 SV=1 E-value:
            2e-07 HSP-Length: 163 identity: 26%
ACCESSION   unknown
COMMENT     first_Capitella_hit => gnl|Apo11P1|23097 E-value: 1e-103
            HSP-Length: 271 identity: 93%
            first_Homo_hit => *No hit*
            first_Danio_hit => *No hit*
            first_Drosophila_hit => *No hit*
FEATURES             Location/Qualifiers
ORIGIN      
        1 eeevsrvypv tellkstvim srklmivflv amclvfavpr drataeavaa laagqvsnnl
       61 vnkvvnkvvn rvasavnqtt dketnkiisv vnkaannkvd stnkvannkv dsankaannk
      121 vankvdstnk vannkatnkv dsankaannk vdstnkaann katnkvdsan kaannkvdst
      181 nkaannkaan kvdstnkaan nkvdstnkaa nnkaankvds tnkvannkat nkvdsvnkaa
      241 nnkvdstnkv tnkvdstnkv tnnkaankvd sx
//
LOCUS       gnl|Apo_MPI_JGI_Genos_P|35246          220 aa            linear   UNK 
DEFINITION  no similarity to SwissProt
ACCESSION   unknown
COMMENT     first_Capitella_hit => gnl|Apo11P1|22376 E-value: 1e-63
            HSP-Length: 199 identity: 97%
            first_Homo_hit => *No hit*
            first_Danio_hit => *No hit*
            first_Drosophila_hit => gi|281361844|ref|NP_732029.3| CG31302,
            isoform F [Drosophila melanogaster] E-value: 3e-06 HSP-Length: 45
            identity: 60%
FEATURES             Location/Qualifiers
ORIGIN      
        1 masklllvvt livvivalss alptkrggqg qkhggqqkkl sggqrsggsq mfggshrlsg
       61 skmsdrrqrr avtddndndl ieniventdd gmdddvddad daddvdddtd plapvsgsvp
      121 sfypgmgraw aqsagqpigq pigqpmaqrf pgqmggqlgg rtsgqmggrm ggqmgsrtsg
      181 qmggrmggqm ggrtsgqmgg rmggqmggqm ggqmggrssx
//
LOCUS       gnl|Apo_MPI_JGI_Genos_P|35247          254 aa            linear   UNK 
DEFINITION  Similar to SwissProt sp|A7Y3K2|YCF1_IPOPU Putative membrane
            protein ycf1 OS=Ipomoea purpurea GN=ycf1-A PE=3 SV=1 E-value:
            3e-06 HSP-Length: 171 identity: 26%
ACCESSION   unknown
COMMENT     first_Capitella_hit => gnl|Apo11P1|21758 E-value: 1e-129
            HSP-Length: 253 identity: 100%
            first_Homo_hit => *No hit*
            first_Danio_hit => *No hit*
            first_Drosophila_hit => *No hit*
FEATURES             Location/Qualifiers
ORIGIN      
        1 xsfeeevsrv ypvtelpfst vimsrklmiv vfvamclvfa vprdrataea vaalaagqvs
       61 nnlvnkvvnk vvnrvasavn qttdketnki isvvnkaann kvdstnkvan nkvdsankaa
      121 nnkvankvds tnkvannkat nkvdsankaa nnkvdstnka annkatnkvd sankaannkv
      181 dstnkaannk aankvdstnk aannkvdstn kaannkaank vdstnkvakh katnrvdsvn
      241 qaannqvdst nkvt
//
LOCUS       gnl|Apo_MPI_JGI_Genos_P|35248          148 aa            linear   UNK 
DEFINITION  no similarity to SwissProt
ACCESSION   unknown
COMMENT     first_Capitella_hit => gnl|Apo11P1|21759 E-value: 8e-76
            HSP-Length: 147 identity: 100%
            first_Homo_hit => *No hit*
            first_Danio_hit => *No hit*
            first_Drosophila_hit => *No hit*
FEATURES             Location/Qualifiers
ORIGIN      
        1 xeeevsrvyp vtelllstvi msrklmivvf vamclvfavp rdrataeava alaagqvsnn
       61 lvnkaankva nnkatnkvds vnkaannkvd stnkaannkv dstnkaannk vdstnkaann
      121 kvdstnketn klaavnnpva dfklnsng
//
LOCUS       gnl|Apo_MPI_JGI_Genos_P|35250          240 aa            linear   UNK 
DEFINITION  Similar to SwissProt sp|P48060|GLIP1_HUMAN Glioma
            pathogenesis-related protein 1 OS=Homo sapiens GN=GLIPR1 PE=1 SV=3
            E-value: 6e-36 HSP-Length: 170 identity: 43%
ACCESSION   unknown
COMMENT     first_Capitella_hit => gnl|Apo11P1|23328 E-value: 1e-143
            HSP-Length: 239 identity: 100%
            first_Homo_hit => gi|110825980|ref|NP_006842.2| glioma
            pathogenesis-related protein 1 precursor [Homo sapiens] E-value:
            8e-37 HSP-Length: 170 identity: 43%
            first_Danio_hit => gi|189536707|ref|XP_001920421.1| PREDICTED:
            cysteine-rich secretory protein LCCL domain containing 1a [Danio
            rerio] E-value: 4e-25 HSP-Length: 186 identity: 36%
            first_Drosophila_hit => gi|21357507|ref|NP_650264.1| CG8483
            [Drosophila melanogaster] E-value: 3e-15 HSP-Length: 169 identity:
            33%
FEATURES             Location/Qualifiers
ORIGIN      
        1 meakiiglay llffggyala dilqsdlsei dvkvdeirei agtnsaavhs rtkrgtsgsr
       61 ltyaervdfl nahneyrrnv tptaadmtfm vwheelaama qewadecqfm ygqpprdppp
      121 fpnigqniya dslyivtgsa vtaswyyevq dydfttdtca egyycknyeq vvwaksnylg
      181 cainfcpvlq dfdyinaqiv vcnyapggdv fndppytnga scsmcpsgtn cedklcvpyx
//
LOCUS       gnl|Apo_MPI_JGI_Genos_P|35251          184 aa            linear   UNK 
DEFINITION  no similarity to SwissProt
ACCESSION   unknown
COMMENT     first_Capitella_hit => gnl|Apo11P1|22180 E-value: 3e-99
            HSP-Length: 183 identity: 100%
            first_Homo_hit => *No hit*
            first_Danio_hit => *No hit*
            first_Drosophila_hit => *No hit*
FEATURES             Location/Qualifiers
ORIGIN      
        1 xhpsdrwydh psdhpsdrln drpsdhpsdr lndrpsdhps vrpsvrpfch psvrwydhps
       61 vrpfchpsdr wydhpsvrpf chpsdrwydh ptdhpsdqgi svplvvlsav qwavrltgpr
      121 hvpcrgrslg rcltqvlgdg vvidvigvig vidviihavv gvlddvldqv vvvvigygss
      181 ltsi
//
LOCUS       gnl|Apo_MPI_JGI_Genos_P|35252          262 aa            linear   UNK 
DEFINITION  Similar to SwissProt sp|A7Y3K2|YCF1_IPOPU Putative membrane
            protein ycf1 OS=Ipomoea purpurea GN=ycf1-A PE=3 SV=1 E-value:
            1e-07 HSP-Length: 163 identity: 26%
ACCESSION   unknown
COMMENT     first_Capitella_hit => gnl|Apo11P1|27004 E-value: 1e-101
            HSP-Length: 255 identity: 99%
            first_Homo_hit => *No hit*
            first_Danio_hit => *No hit*
            first_Drosophila_hit => *No hit*
FEATURES             Location/Qualifiers
ORIGIN      
        1 xeeevsrvyp vtellisavi msrklmivvl vamclvfavp rdrataeava alaagqvsnn
       61 lvnkvvnkvv nrvasavnqt tdketnkiis vvnkaannkv dstnkvannk vdsankaann
      121 kvankvdstn kvannkatnk vdsankaann kvdstnkaan nkatnkvdsa nkaannkvds
      181 tnkaannkaa nkvdstnkaa nnkvdstnka annkaankvd stnkvannka tnkvdsvnka
      241 annkvdstnk vtnkvdstnk vt
//
LOCUS       gnl|Apo_MPI_JGI_Genos_P|35253          243 aa            linear   UNK 
DEFINITION  no similarity to SwissProt
ACCESSION   unknown
COMMENT     first_Capitella_hit => gnl|Apo11P1|21979 E-value: 1e-141
            HSP-Length: 243 identity: 99%
            first_Homo_hit => *No hit*
            first_Danio_hit => *No hit*
            first_Drosophila_hit => *No hit*
FEATURES             Location/Qualifiers
ORIGIN      
        1 mlgrnnfvys gyqnqakywr gtgtdrrtqv nfdrnqlltt svckwqiiai vnfivsmavl
       61 tfaiysvisi qskpdstdtt estesvdltv sclvtvlppg dapevtmqps ylielptfvf
      121 lggsnrtgtl tmdsnkatis ilgssaegrl efrvsycasl ydmpdsdqgq afflrqlatd
      181 ektviaclig esdlnfgyvi twqqlvcdgv sagtfqaila ittqsksyvi rswsndtsdf
      241 nrn
//
LOCUS       gnl|Apo_MPI_JGI_Genos_P|35254          131 aa            linear   UNK 
DEFINITION  no similarity to SwissProt
ACCESSION   unknown
COMMENT     first_Capitella_hit => gnl|Apo11P1|21766 E-value: 5e-74
            HSP-Length: 131 identity: 100%
            first_Homo_hit => *No hit*
            first_Danio_hit => *No hit*
            first_Drosophila_hit => *No hit*
FEATURES             Location/Qualifiers
ORIGIN      
        1 metiyavcwl gflflelteg qnnainlaag kpadqigayg gakaykavdg qldmdntsed
       61 yylnvcakpd ttwyndvpah wwvdlgdvyi isdvtvynty hqndytymse ffvyvvgdns
      121 anqscgvynm s
//
LOCUS       gnl|Apo_MPI_JGI_Genos_P|35255          248 aa            linear   UNK 
DEFINITION  no similarity to SwissProt
ACCESSION   unknown
COMMENT     first_Capitella_hit => gnl|Apo11P1|21767 E-value: 1e-128
            HSP-Length: 246 identity: 100%
            first_Homo_hit => *No hit*
            first_Danio_hit => *No hit*
            first_Drosophila_hit => *No hit*
FEATURES             Location/Qualifiers
ORIGIN      
        1 xsfeeevsrv ypvtellkst vimsrklmiv vlvamclvfa vprdrataea vaalaagqvs
       61 nnlvnkvvnk vvnrvasavn qttdeetnki isvgnkaann kvdsinkvan nkvdstnkva
      121 nnkvdstnkv ankkaankvd stnevadnea tnkvdsvnka annkvdstdk aannkvdstn
      181 katnkvdlea nrggfnqdka vnkkaankvd ssnkvannka askvdsvnka annkvdstnk
      241 avnnkvdx
//
LOCUS       gnl|Apo_MPI_JGI_Genos_P|35256          277 aa            linear   UNK 
DEFINITION  Similar to SwissProt sp|A7Y3K2|YCF1_IPOPU Putative membrane
            protein ycf1 OS=Ipomoea purpurea GN=ycf1-A PE=3 SV=1 E-value:
            7e-06 HSP-Length: 163 identity: 24%
ACCESSION   unknown
COMMENT     first_Capitella_hit => gnl|Apo11P1|26274 E-value: 1e-118
            HSP-Length: 275 identity: 99%
            first_Homo_hit => *No hit*
            first_Danio_hit => *No hit*
            first_Drosophila_hit => *No hit*
FEATURES             Location/Qualifiers
ORIGIN      
        1 xeeevsrvyp vtellkstvi msrklmivvl vamclvfavp rdrataeava alaagqvsnn
       61 lvnkvvnkvv nrvasavnqt tdketnkiis vvnkaannkv dsinkvannk vdstnkvann
      121 kvdstnkaan nkvankvdst nkvannkaan kvdstnkvsn nkatnkvdsv nkaannkvds
      181 tnkaannkvd ftnkvtnkvd leankvdsts nkavnnkaan kvdstnkvan nkatnkvdsv
      241 nkaannkvds tnkaannkvd stnkvtnnka snkvdsx
//
LOCUS       gnl|Apo_MPI_JGI_Genos_P|35259          268 aa            linear   UNK 
DEFINITION  Similar to SwissProt sp|A7Y3K2|YCF1_IPOPU Putative membrane
            protein ycf1 OS=Ipomoea purpurea GN=ycf1-A PE=3 SV=1 E-value:
            3e-07 HSP-Length: 163 identity: 26%
ACCESSION   unknown
COMMENT     first_Capitella_hit => gnl|Apo11P1|27004 E-value: 1e-102
            HSP-Length: 256 identity: 99%
            first_Homo_hit => *No hit*
            first_Danio_hit => *No hit*
            first_Drosophila_hit => *No hit*
FEATURES             Location/Qualifiers
ORIGIN      
        1 xfeeevsrvy pvtellkstv imsrklmivv lvamclvfav prdrataeav aalaagqvsn
       61 nlvnkvvnkv vnrvasavnq ttdketnkii svvnkaannk vdstnkvann kvdsankaan
      121 nkvankvdst nkvannkatn kvdsankaan nkvdltnkaa nnkatnkvds ankaannkvd
      181 stnkaannka ankvdstnka annkvdstnk aannkaankv dstnkvannk atnkvdsvnk
      241 aannkvdstn kvtnkvdstn kvtnnkaa
//
LOCUS       gnl|Apo_MPI_JGI_Genos_P|35261          233 aa            linear   UNK 
DEFINITION  Similar to SwissProt sp|Q8BTM8|FLNA_MOUSE Filamin-A OS=Mus
            musculus GN=Flna PE=1 SV=5 E-value: 2e-13 HSP-Length: 189
            identity: 28%
ACCESSION   unknown
COMMENT     first_Capitella_hit => gnl|Apo11P1|21775 E-value: 1e-134
            HSP-Length: 232 identity: 100%
            first_Homo_hit => gi|256222413|ref|NP_001157790.1| filamin-B
            isoform 3 [Homo sapiens] E-value: 6e-13 HSP-Length: 223 identity:
            27%
            first_Danio_hit => gi|292628478|ref|XP_002666982.1| PREDICTED:
            filamin C, gamma a (actin binding protein 280) [Danio rerio]
            E-value: 2e-15 HSP-Length: 226 identity: 28%
            first_Drosophila_hit => gi|281364040|ref|NP_726234.3| jitterbug,
            isoform F [Drosophila melanogaster] E-value: 1e-14 HSP-Length: 225
            identity: 30%
FEATURES             Location/Qualifiers
ORIGIN      
        1 dsetsrsspy lvnvydpssa kiireygvas tfleytfeve tiqtgindvs vyivhegaiv
       61 psdivedgvg ryhvsftpme kgsytiavyc ggaeipgspf dlvcqivegi yargdglvea
      121 figceatfev ntnatpgrel lvtirdsqnk dvvcnvtnrq sddylitytp ekpglhsiev
      181 lydginiass pfsvnvrkpr vyvedfptca yvgksasfki dahemkkgtl eix
//
LOCUS       gnl|Apo_MPI_JGI_Genos_P|35262          222 aa            linear   UNK 
DEFINITION  Similar to SwissProt sp|A7Y3K2|YCF1_IPOPU Putative membrane
            protein ycf1 OS=Ipomoea purpurea GN=ycf1-A PE=3 SV=1 E-value:
            1e-06 HSP-Length: 153 identity: 27%
ACCESSION   unknown
COMMENT     first_Capitella_hit => gnl|Apo11P1|21776 E-value: 1e-112
            HSP-Length: 220 identity: 100%
            first_Homo_hit => *No hit*
            first_Danio_hit => *No hit*
            first_Drosophila_hit => *No hit*
FEATURES             Location/Qualifiers
ORIGIN      
        1 xnsfeeevsr vypltellks tvimsrklmi vilvamclvf avprdratte avaalatgqv
       61 snnlvnkvvn kvvnrvastv nqttnketnk iisvvnkaan nkvdstnkva nnkvdsanka
      121 annkvankvd stnkvannka tnkvdsanka annkvdstnk aannkatykv dsankaannk
      181 vdstnkaann kaankvdstn kaantkaant edstnkeann kx
//
LOCUS       gnl|Apo_MPI_JGI_Genos_P|35263          262 aa            linear   UNK 
DEFINITION  no similarity to SwissProt
ACCESSION   unknown
COMMENT     first_Capitella_hit => gnl|Apo11P1|22444 E-value: 1e-119
            HSP-Length: 255 identity: 99%
            first_Homo_hit => *No hit*
            first_Danio_hit => *No hit*
            first_Drosophila_hit => *No hit*
FEATURES             Location/Qualifiers
ORIGIN      
        1 tivrevttst marrlmivai vavcivlaaa krqgssqigq qggqgnfnnk qggflvnkad
       61 lvvnkmvnka dlvankvvnk adlvankadl vankvvnkad lvankadlvv nkvvnkadlv
      121 ankadlvank vvnkadlvan kvvnkadlva nkvankadlv ankadlvank vvnkadlvan
      181 kvvnkadlvv nkadlvanka dlvankadlv ankvvnnadl vankadlvan kvvnkadlva
      241 nkvdlvankv vnkadlvank vx
//
LOCUS       gnl|Apo_MPI_JGI_Genos_P|35264          250 aa            linear   UNK 
DEFINITION  no similarity to SwissProt
ACCESSION   unknown
COMMENT     first_Capitella_hit => gnl|Apo11P1|21778 E-value: 1e-108
            HSP-Length: 249 identity: 100%
            first_Homo_hit => *No hit*
            first_Danio_hit => *No hit*
            first_Drosophila_hit => *No hit*
FEATURES             Location/Qualifiers
ORIGIN      
        1 xkvannkvtn kvttmvannk vdsankvafn katnkvdsan kvtnkvanka annkvdsank
       61 vtnkvannka tnkvdsankv ankvannkat nkvdsankvt nkvannkaan kvdsankvan
      121 kvdsankaan nkvdsankva sskaankvds ankvankvds ankvtnkvas skaanrvdsa
      181 nkvankvdsv nkaannkvds vnkaannkvd sankatnkva sskaankvds ankvankvds
      241 ankvtnkvas
//
LOCUS       gnl|Apo_MPI_JGI_Genos_P|35266          242 aa            linear   UNK 
DEFINITION  no similarity to SwissProt
ACCESSION   unknown
COMMENT     first_Capitella_hit => gnl|Apo11P1|21780 E-value: 1e-120
            HSP-Length: 241 identity: 100%
            first_Homo_hit => *No hit*
            first_Danio_hit => *No hit*
            first_Drosophila_hit => *No hit*
FEATURES             Location/Qualifiers
ORIGIN      
        1 xnsfeeevsr vypvtellks tvimsrklmi vvlvamclvf avprdratae avaalaagqv
       61 snnlvnkvvn kvvnrvasav nqttdketnk iisvvnkvan nkafnkvdsa nkvdsvnkva
      121 nnkvdsankv ankvannkat nkvdsankvt nkvannkaan kvdsankvan kvdsankaan
      181 nkvdsankva sskaankvds ankvankvds ankvtnkvas skaanrvdsa nkvankvdsv
      241 nk
//
LOCUS       gnl|Apo_MPI_JGI_Genos_P|35267           86 aa            linear   UNK 
DEFINITION  Similar to SwissProt sp|P00430|COX7C_BOVIN Cytochrome c oxidase
            subunit 7C, mitochondrial OS=Bos taurus GN=COX7C PE=1 SV=3
            E-value: 3e-11 HSP-Length: 65 identity: 49%
ACCESSION   unknown
COMMENT     first_Capitella_hit => gnl|Apo11P1|21781 E-value: 5e-45
            HSP-Length: 85 identity: 100%
            first_Homo_hit => gi|4502993|ref|NP_001858.1| cytochrome c oxidase
            subunit 7C, mitochondrial precursor [Homo sapiens] E-value: 2e-11
            HSP-Length: 64 identity: 48%
            first_Danio_hit => gi|41152390|ref|NP_956289.1| cytochrome c
            oxidase, subunit VIIc [Danio rerio] E-value: 2e-11 HSP-Length: 65
            identity: 45%
            first_Drosophila_hit => gi|24652290|ref|NP_652397.1| CG2249,
            isoform A [Drosophila melanogaster] E-value: 3e-09 HSP-Length: 66
            identity: 42%
FEATURES             Location/Qualifiers
ORIGIN      
        1 xpvfvlggrs eavkmlhsfl rlnqltrrfs tplvrrseew qqrglpgsnm pfdmnnrykl
       61 mawfilffgs glgvpyllvr hqllke
//
LOCUS       gnl|Apo_MPI_JGI_Genos_P|35268          264 aa            linear   UNK 
DEFINITION  Similar to SwissProt sp|Q6EE31|TCPQ_CHICK T-complex protein 1
            subunit theta OS=Gallus gallus GN=CCT8 PE=1 SV=3 E-value: 1e-104
            HSP-Length: 257 identity: 71%
ACCESSION   unknown
COMMENT     first_Capitella_hit => gnl|Apo11P1|21782 E-value: 1e-155
            HSP-Length: 262 identity: 100%
            first_Homo_hit => gi|48762932|ref|NP_006576.2| T-complex protein 1
            subunit theta [Homo sapiens] E-value: 1e-93 HSP-Length: 257
            identity: 72%
            first_Danio_hit => gi|41055032|ref|NP_957356.1| T-complex protein
            1 subunit theta [Danio rerio] E-value: 1e-101 HSP-Length: 257
            identity: 72%
            first_Drosophila_hit => gi|19921848|ref|NP_610418.1| CG8258
            [Drosophila melanogaster] E-value: 4e-90 HSP-Length: 257 identity:
            59%
FEATURES             Location/Qualifiers
ORIGIN      
        1 xrpafmmamh ipkapgpvqm lkegarhfsg ileavlrnid ackelaqttr saygpygqnk
       61 mvinhidklf vtndaatilr elevqhpaak mlvmashqqe lecgdgtnmv lvfagtllka
      121 aedlismgls vteiiegyeq gckkalgilg dlvtgevkdl knkeeilkpi rtsvmskqyg
      181 nenfladlia daclsiykrk fafnvdhvrv skilgqgiqs stvlhgmvfk kevegdvtkv
      241 kdakiavytc pldmlqtetk gtvx
//
LOCUS       gnl|Apo_MPI_JGI_Genos_P|35269          226 aa            linear   UNK 
DEFINITION  no similarity to SwissProt
ACCESSION   unknown
COMMENT     first_Capitella_hit => gnl|Apo11P1|21783 E-value: 1e-118
            HSP-Length: 225 identity: 100%
            first_Homo_hit => *No hit*
            first_Danio_hit => *No hit*
            first_Drosophila_hit => *No hit*
FEATURES             Location/Qualifiers
ORIGIN      
        1 xeeevsrvyp vtelldstvi msrklmivvl vamclvfava krqsnsrssg gfaagqvsnn
       61 lvnkvvnkvv nrvasavnqt tdketnkiis vvnkaannkv dstnkvannk vdsanraann
      121 kvankvdqpt evannkatnk gdsaneaans kvdstnkaan neatnkvdsa nkaannkvds
      181 tseaannkga nkvdstnkaa ynkvdstnka annkaankvd stnkva
//
LOCUS       gnl|Apo_MPI_JGI_Genos_P|35271          226 aa            linear   UNK 
DEFINITION  Similar to SwissProt sp|P48060|GLIP1_HUMAN Glioma
            pathogenesis-related protein 1 OS=Homo sapiens GN=GLIPR1 PE=1 SV=3
            E-value: 4e-32 HSP-Length: 158 identity: 43%
ACCESSION   unknown
COMMENT     first_Capitella_hit => gnl|Apo11P1|23328 E-value: 1e-135
            HSP-Length: 225 identity: 100%
            first_Homo_hit => gi|110825980|ref|NP_006842.2| glioma
            pathogenesis-related protein 1 precursor [Homo sapiens] E-value:
            5e-33 HSP-Length: 158 identity: 43%
            first_Danio_hit => gi|189536707|ref|XP_001920421.1| PREDICTED:
            cysteine-rich secretory protein LCCL domain containing 1a [Danio
            rerio] E-value: 3e-23 HSP-Length: 175 identity: 35%
            first_Drosophila_hit => gi|21357507|ref|NP_650264.1| CG8483
            [Drosophila melanogaster] E-value: 3e-15 HSP-Length: 165 identity:
            33%
FEATURES             Location/Qualifiers
ORIGIN      
        1 meakiiglay llffggyala dilqsdlsei dvkvdeirei agtnsaavhs rtkrgtsgsr
       61 ltyaervdfl nahneyrrnv tptaadmtfm vwheelaama qewadecqfm ygqpprdppp
      121 fpnigqniya dslyivtgsa vtaswyyevq dydfttdtca egyycknyeq vvwaksnylg
      181 cainfcpvlq dfdyinaqiv vcnyapggdv fndppytnga scsmcx
//
LOCUS       gnl|Apo_MPI_JGI_Genos_P|35272          155 aa            linear   UNK 
DEFINITION  no similarity to SwissProt
ACCESSION   unknown
COMMENT     first_Capitella_hit => gnl|Apo11P1|21786 E-value: 8e-76
            HSP-Length: 155 identity: 100%
            first_Homo_hit => *No hit*
            first_Danio_hit => *No hit*
            first_Drosophila_hit => *No hit*
FEATURES             Location/Qualifiers
ORIGIN      
        1 lafvvvdpgf cpdlvvvdld lvvvvpdlgf ylslvvagpd lvvvdpdlvv vdpdpgsclg
       61 lvgvdpdlvg vdpdfclglv vvdpdlvvvd pdpgsclglv adlepgpvhf lvicpdsvld
      121 pvwlellldg ntdsdqrede kklshndvfc wvlie
//
LOCUS       gnl|Apo_MPI_JGI_Genos_P|35274          154 aa            linear   UNK 
DEFINITION  no similarity to SwissProt
ACCESSION   unknown
COMMENT     first_Capitella_hit => gnl|Apo11P1|21788 E-value: 2e-89
            HSP-Length: 153 identity: 100%
            first_Homo_hit => *No hit*
            first_Danio_hit => *No hit*
            first_Drosophila_hit => *No hit*
FEATURES             Location/Qualifiers
ORIGIN      
        1 mktafnrdga vvvrkllnda evkkilnave ssesvrrhay dqmvqerqad lsygttqvmt
       61 llgwwreqek whrpvkiywy kngclrpdli tvfialdpci kengglqvvk gthrcgridh
      121 clvhgqtqad pervqqilkh fpllyaelqp gdax
//
LOCUS       gnl|Apo_MPI_JGI_Genos_P|35276          249 aa            linear   UNK 
DEFINITION  Similar to SwissProt sp|Q03400|SANT_PLAF7 S-antigen protein
            OS=Plasmodium falciparum (isolate 3D7) GN=PF10_0343 PE=2 SV=2
            E-value: 3e-06 HSP-Length: 108 identity: 39%
ACCESSION   unknown
COMMENT     first_Capitella_hit => gnl|Apo11P1|22609 E-value: 1e-104
            HSP-Length: 248 identity: 100%
            first_Homo_hit => *No hit*
            first_Danio_hit => *No hit*
            first_Drosophila_hit => *No hit*
FEATURES             Location/Qualifiers
ORIGIN      
        1 masklllvvt livvivalss alptkrggqg qkhggqqkkl sggqrsggsq mfggshrlsg
       61 skmsdrrqrr avtddndndl ieniventdd gmdddvddad daddvdddtd plapvsgsvp
      121 sfypgmgraw aqsagqpigq pdrttngtei pwsdgwsvgw syqrsdgwqn grtdgwsyqr
      181 sdgwqngrtd gwsyqrtdgw qngrtdgrtd gwsdgrsfkr sdgwsdgrsf krsdgwsdgw
      241 syqrsdgwx
//
LOCUS       gnl|Apo_MPI_JGI_Genos_P|35277          210 aa            linear   UNK 
DEFINITION  Similar to SwissProt sp|Q91ZJ5|UGPA_MOUSE UTP--glucose-1-phosphate
            uridylyltransferase OS=Mus musculus GN=Ugp2 PE=2 SV=3 E-value:
            1e-60 HSP-Length: 180 identity: 64%
ACCESSION   unknown
COMMENT     first_Capitella_hit => gnl|Apo11P1|21793 E-value: 1e-122
            HSP-Length: 209 identity: 100%
            first_Homo_hit => gi|48255966|ref|NP_006750.3|
            UTP--glucose-1-phosphate uridylyltransferase isoform a [Homo
            sapiens] E-value: 5e-61 HSP-Length: 180 identity: 63%
            first_Danio_hit => gi|224496086|ref|NP_001139029.1| UDP-glucose
            pyrophosphorylase 2 [Danio rerio] E-value: 4e-63 HSP-Length: 187
            identity: 64%
            first_Drosophila_hit => gi|281365929|ref|NP_001163399.1| UGP,
            isoform D [Drosophila melanogaster] E-value: 1e-60 HSP-Length: 193
            identity: 59%
FEATURES             Location/Qualifiers
ORIGIN      
        1 mgsvhvfeal qlnhhfegfv kghqrspsea efreltlrda reslhnelek llktakpeqq
       61 ktvknefegf erlfdrflhe tgpsvdwdki ellppdavkp yedlpvpenk aviqsllnkl
      121 vvlklngglg tsmgctgpks lisvrneltf ldltvqqiem lnkfydtdvp lvlmnsfntd
      181 edtdkilrky aqvkvkiytf nqsryprinx
//
LOCUS       gnl|Apo_MPI_JGI_Genos_P|35278          257 aa            linear   UNK 
DEFINITION  Similar to SwissProt sp|A7Y3K2|YCF1_IPOPU Putative membrane
            protein ycf1 OS=Ipomoea purpurea GN=ycf1-A PE=3 SV=1 E-value:
            1e-07 HSP-Length: 163 identity: 26%
ACCESSION   unknown
COMMENT     first_Capitella_hit => gnl|Apo11P1|23097 E-value: 1e-106
            HSP-Length: 252 identity: 99%
            first_Homo_hit => *No hit*
            first_Danio_hit => *No hit*
            first_Drosophila_hit => *No hit*
FEATURES             Location/Qualifiers
ORIGIN      
        1 nsfeeevsrv ypvtellist vimsrklmiv vlvamclvfa vprdrataea vaalaagqvs
       61 nnlvnkvvnk vvnrvasavn qttdketnki isvvnkaann kvdstnkvan nkvdsankaa
      121 nnkvankvds tnkvannkat nkvdsankaa nnkvdstnka annkatnkvd sankaannkv
      181 dstnkaannk aankvdstnk aannkaankv dstnkvannk atnkvdsvnk aannkvdstn
      241 kaannkvdst nkvtnkv
//
LOCUS       gnl|Apo_MPI_JGI_Genos_P|35280          176 aa            linear   UNK 
DEFINITION  no similarity to SwissProt
ACCESSION   unknown
COMMENT     first_Capitella_hit => gnl|Apo11P1|21799 E-value: 1e-102
            HSP-Length: 175 identity: 100%
            first_Homo_hit => gi|89941470|ref|NP_001034977.1| ankyrin repeat
            domain-containing protein 34A [Homo sapiens] E-value: 4e-06
            HSP-Length: 125 identity: 35%
            first_Danio_hit => gi|292627945|ref|XP_695502.4| PREDICTED: fem-1
            homolog b (C. elegans) [Danio rerio] E-value: 1e-07 HSP-Length:
            127 identity: 36%
            first_Drosophila_hit => gi|221472807|ref|NP_001097089.2| no
            mechanoreceptor potential C, isoform D [Drosophila melanogaster]
            E-value: 3e-06 HSP-Length: 146 identity: 33%
FEATURES             Location/Qualifiers
ORIGIN      
        1 mvkmvevkrp yrakndcmpr gslpeaclnr eigtgkrsma sllfravvtc lfsrvrflln
       61 ngvsvnvvsd lgynlliaal fikdedkrnk mfrylvkrga dccycdektg rdvliwasml
      121 grtsqvyhll raamgeldft ktdnqgltal hhatiqghie ivrllveemt kyrlsx
//
LOCUS       gnl|Apo_MPI_JGI_Genos_P|35281          230 aa            linear   UNK 
DEFINITION  Similar to SwissProt sp|Q8NC51|PAIRB_HUMAN Plasminogen activator
            inhibitor 1 RNA-binding protein OS=Homo sapiens GN=SERBP1 PE=1
            SV=2 E-value: 1e-21 HSP-Length: 133 identity: 48%
ACCESSION   unknown
COMMENT     first_Capitella_hit => gnl|Apo11P1|21800 E-value: 1e-131
            HSP-Length: 229 identity: 100%
            first_Homo_hit => gi|66346685|ref|NP_056455.3| plasminogen
            activator inhibitor 1 RNA-binding protein isoform 4 [Homo sapiens]
            E-value: 2e-25 HSP-Length: 133 identity: 55%
            first_Danio_hit => gi|47550733|ref|NP_999879.1| SERPINE1 mRNA
            binding protein 1 [Danio rerio] E-value: 5e-22 HSP-Length: 134
            identity: 52%
            first_Drosophila_hit => gi|17737419|ref|NP_523572.1| vasa intronic
            gene, isoform A [Drosophila melanogaster] E-value: 2e-26
            HSP-Length: 128 identity: 53%
FEATURES             Location/Qualifiers
ORIGIN      
        1 mevqygiqtn nkyalfydds vdlseilegq dgskkseekg kgkkdsradk daktaknkqn
       61 kkvltpvqep tergekvefr grgrgrggrg grgrggfdrf gkreferhsg sdksgvkpvd
      121 krdgagshnw gtfkddldrq qlndtnvsee naeqwggaqn eegtepkpdg eqktteeapd
      181 agleqkqegp eemtldewka qqkrmkqefn irrpgegcdg sqwkktyvlx
//
LOCUS       gnl|Apo_MPI_JGI_Genos_P|35282          271 aa            linear   UNK 
DEFINITION  no similarity to SwissProt
ACCESSION   unknown
COMMENT     first_Capitella_hit => gnl|Apo11P1|25755 E-value: 1e-149
            HSP-Length: 269 identity: 99%
            first_Homo_hit => *No hit*
            first_Danio_hit => *No hit*
            first_Drosophila_hit => *No hit*
FEATURES             Location/Qualifiers
ORIGIN      
        1 xgsffrsqsd yiyrsaefes ttmansrlll ivafvavcia ivsahphgrs gsrqgskhaa
       61 mqgsrgmqgm qgmsasmqgr rrqrrqvves nqqqgqgnpe pqgegehepq gegehepqge
      121 sehepqdqgv hepqadgnqe pqtrtyqgqv pkgamtkqtk thksndrsss ssstrrsntr
      181 ssaqpnnrrs sakssshpkn aeshfqsskn drsnsqsgns hsssssnngr snsqpgnsgs
      241 ssgsgqgssq qssqgssqgn nqgnsrsssq g
//
LOCUS       gnl|Apo_MPI_JGI_Genos_P|35284           80 aa            linear   UNK 
DEFINITION  no similarity to SwissProt
ACCESSION   unknown
COMMENT     first_Capitella_hit => gnl|Apo11P1|1100 E-value: 2e-42 HSP-Length:
            80 identity: 98%
            first_Homo_hit => *No hit*
            first_Danio_hit => *No hit*
            first_Drosophila_hit => *No hit*
FEATURES             Location/Qualifiers
ORIGIN      
        1 mtvdnisddh reqtksasds ssrkrqysgd fcgvssprhq rqgtetpsam pskqlkssvp
       61 nngwgelfkd rptfvelhic
//
LOCUS       gnl|Apo_MPI_JGI_Genos_P|35285           74 aa            linear   UNK 
DEFINITION  no similarity to SwissProt
ACCESSION   unknown
COMMENT     first_Capitella_hit => gnl|Apo11P1|21309 E-value: 3e-32
            HSP-Length: 73 identity: 93%
            first_Homo_hit => *No hit*
            first_Danio_hit => *No hit*
            first_Drosophila_hit => *No hit*
FEATURES             Location/Qualifiers
ORIGIN      
        1 xvsdkaspks srsvvfstkq ktslwlscls sslwslsvlp sqqqlqpnrv kdrvradhke
       61 mdrarlkvsn kaka
//
LOCUS       gnl|Apo_MPI_JGI_Genos_P|35286          162 aa            linear   UNK 
DEFINITION  no similarity to SwissProt
ACCESSION   unknown
COMMENT     first_Capitella_hit => gnl|Apo11P1|21805 E-value: 3e-74
            HSP-Length: 162 identity: 100%
            first_Homo_hit => *No hit*
            first_Danio_hit => *No hit*
            first_Drosophila_hit => *No hit*
FEATURES             Location/Qualifiers
ORIGIN      
        1 mvsceesllk clpeptllgi ttllvvlsla lalalslals lslaltlslt laltltlgfs
       61 ltlaltltls faltltallt tlfalsltal lttlaalslt allttllatt tllalttlal
      121 ttlalttlal tslaltlwhg ccngnadsdq sddeeqlnhr vv
//
LOCUS       gnl|Apo_MPI_JGI_Genos_P|35287          279 aa            linear   UNK 
DEFINITION  Similar to SwissProt sp|P48060|GLIP1_HUMAN Glioma
            pathogenesis-related protein 1 OS=Homo sapiens GN=GLIPR1 PE=1 SV=3
            E-value: 5e-36 HSP-Length: 170 identity: 43%
ACCESSION   unknown
COMMENT     first_Capitella_hit => gnl|Apo11P1|23328 E-value: 1e-164
            HSP-Length: 276 identity: 99%
            first_Homo_hit => gi|110825980|ref|NP_006842.2| glioma
            pathogenesis-related protein 1 precursor [Homo sapiens] E-value:
            7e-37 HSP-Length: 170 identity: 43%
            first_Danio_hit => gi|189536707|ref|XP_001920421.1| PREDICTED:
            cysteine-rich secretory protein LCCL domain containing 1a [Danio
            rerio] E-value: 6e-25 HSP-Length: 186 identity: 36%
            first_Drosophila_hit => gi|21357507|ref|NP_650264.1| CG8483
            [Drosophila melanogaster] E-value: 4e-15 HSP-Length: 169 identity:
            33%
FEATURES             Location/Qualifiers
ORIGIN      
        1 xallqtlkaq tsvtrkkltw irfnrlhkpa layykkgvme akiiglayll ffggyaladi
       61 lqsdlseidv kvdeireiag tnsaavhsrt krgtsgsrlt yaervdflna hneyrrnvtp
      121 taadmtfmvw heelaamaqe wadecqfmyg qpprdpppfp nigqniyads lyivtgsavt
      181 aswyyevqdy dfttdtcaeg yycknyeqvv waksnylgca infcpvlqdf dyinaqivvc
      241 nyapggdvfn dppytngasc smcpsgtnce dklcvpypx
//
LOCUS       gnl|Apo_MPI_JGI_Genos_P|35288           74 aa            linear   UNK 
DEFINITION  no similarity to SwissProt
ACCESSION   unknown
COMMENT     first_Capitella_hit => gnl|Apo11P1|21806 E-value: 7e-36
            HSP-Length: 73 identity: 100%
            first_Homo_hit => *No hit*
            first_Danio_hit => *No hit*
            first_Drosophila_hit => *No hit*
FEATURES             Location/Qualifiers
ORIGIN      
        1 xvsdkaspks srsvvfstkq kkslwlscfs sslwslsvlp sqqqlqpnrv kdrvgadhke
       61 mdrarlkvsn kaka
//
LOCUS       gnl|Apo_MPI_JGI_Genos_P|35289          250 aa            linear   UNK 
DEFINITION  Similar to SwissProt sp|A7Y3K2|YCF1_IPOPU Putative membrane
            protein ycf1 OS=Ipomoea purpurea GN=ycf1-A PE=3 SV=1 E-value:
            1e-07 HSP-Length: 163 identity: 26%
ACCESSION   unknown
COMMENT     first_Capitella_hit => gnl|Apo11P1|27004 E-value: 1e-98
            HSP-Length: 248 identity: 99%
            first_Homo_hit => *No hit*
            first_Danio_hit => *No hit*
            first_Drosophila_hit => *No hit*
FEATURES             Location/Qualifiers
ORIGIN      
        1 xeeevsrvyp vtellkstvi msrklmivvl vamclvfavp rdrataeava alaagqvsnn
       61 lvnkvvnkvv nrvasavnqt tdketnkiis vvnkaannkv dstnkvannk vdsankaann
      121 kvankvdstn kvannkatnk vdsankaann kvdstnkaan nkatnkvdsa nkaannkvds
      181 tnkaannkaa nkvdstnkaa nnkvdstnka annkaankvd stnkvannka tnkvdsvnka
      241 ahnkvdstnx
//
LOCUS       gnl|Apo_MPI_JGI_Genos_P|35290          167 aa            linear   UNK 
DEFINITION  no similarity to SwissProt
ACCESSION   unknown
COMMENT     first_Capitella_hit => gnl|Apo11P1|21808 E-value: 3e-62
            HSP-Length: 167 identity: 100%
            first_Homo_hit => *No hit*
            first_Danio_hit => *No hit*
            first_Drosophila_hit => *No hit*
FEATURES             Location/Qualifiers
ORIGIN      
        1 maklflivtl vavcvaiaaa apakqgqgqs qgrsqgngqg qaqgqqqgqg msqgqgqqqq
       61 grggqqggqq ggqgqggqgg qqggqgqgkq ggqqggqgqg kqggqqggqg qgkqggqqgg
      121 qgqgkqggqq ggqgqgqgqq ggqggrsqgq gqgqqgqgqq gksgrkn
//
LOCUS       gnl|Apo_MPI_JGI_Genos_P|35291          251 aa            linear   UNK 
DEFINITION  no similarity to SwissProt
ACCESSION   unknown
COMMENT     first_Capitella_hit => gnl|Apo11P1|22077 E-value: 1e-138
            HSP-Length: 250 identity: 100%
            first_Homo_hit => *No hit*
            first_Danio_hit => *No hit*
            first_Drosophila_hit => gi|281361844|ref|NP_732029.3| CG31302,
            isoform F [Drosophila melanogaster] E-value: 3e-07 HSP-Length: 49
            identity: 55%
FEATURES             Location/Qualifiers
ORIGIN      
        1 maklflvitl vavcvaiaaa vpqgrakevk akvvkakvvk akvvkankvv vankvvnrav
       61 kdraakvvnr avkxqgqkhg gqqkklsggq rsggsqmfgg shrlsgskms drrqrravtd
      121 dndndlieni ventddgmdd dvddaddadd vdddtdplap vsgsvpsfyp gmgrawaqsa
      181 gqpigqpigq pmaqrfpgqm ggqlggrtsg qmggrmggqm ggrtsgqmgg rmggqmggrt
      241 sgqmggrmgg x
//
LOCUS       gnl|Apo_MPI_JGI_Genos_P|35292          226 aa            linear   UNK 
DEFINITION  no similarity to SwissProt
ACCESSION   unknown
COMMENT     first_Capitella_hit => gnl|Apo11P1|21810 E-value: 1e-114
            HSP-Length: 225 identity: 100%
            first_Homo_hit => *No hit*
            first_Danio_hit => *No hit*
            first_Drosophila_hit => *No hit*
FEATURES             Location/Qualifiers
ORIGIN      
        1 xeevsrvypv tellnstvim srklmivglv amclvfavak rqsnsrssgg faagqvsnnl
       61 vnkvvnkvvn rvasavnqtt dketnkiisv vnkaannkvd stnrvannrv dsankaannk
      121 vankvdstnk vannkatnkv dsankaannk vdstnkaann katnrvdsan kaannkvdst
      181 nkaannkaan kvdstnkgan nkvdstnkaa nnkaankvds tnkvan
//
LOCUS       gnl|Apo_MPI_JGI_Genos_P|35296           97 aa            linear   UNK 
DEFINITION  no similarity to SwissProt
ACCESSION   unknown
COMMENT     first_Capitella_hit => gnl|Apo11P1|21815 E-value: 4e-53
            HSP-Length: 97 identity: 100%
            first_Homo_hit => *No hit*
            first_Danio_hit => *No hit*
            first_Drosophila_hit => *No hit*
FEATURES             Location/Qualifiers
ORIGIN      
        1 mpfsqpaccv irssilaalt verhvpaydf nnlclpvphk ygrsnsddis aaefairqsv
       61 ffhtrreldi saktgqklfi qlftfllitn rvtflpi
//
LOCUS       gnl|Apo_MPI_JGI_Genos_P|35298          143 aa            linear   UNK 
DEFINITION  no similarity to SwissProt
ACCESSION   unknown
COMMENT     first_Capitella_hit => gnl|Apo11P1|21818 E-value: 1e-51
            HSP-Length: 143 identity: 100%
            first_Homo_hit => *No hit*
            first_Danio_hit => *No hit*
            first_Drosophila_hit => *No hit*
FEATURES             Location/Qualifiers
ORIGIN      
        1 maklflvitl vavcvaiaaa vpqgksqggq gqggqgqggq gqggqgqqgr ggqqggqqgg
       61 qgqggqggqq ggqgqgkqgg qqggqgqgkq ggqqggqgqg kqggqqggqg qgqgqqggqg
      121 grsqgqgqgq qgqgqqgksg rkn
//
LOCUS       gnl|Apo_MPI_JGI_Genos_P|35300          231 aa            linear   UNK 
DEFINITION  Similar to SwissProt sp|P49219|MTR1C_XENLA Melatonin receptor type
            1C OS=Xenopus laevis GN=mtnr1c PE=2 SV=1 E-value: 1e-16
            HSP-Length: 214 identity: 28%
ACCESSION   unknown
COMMENT     first_Capitella_hit => gnl|Apo11P1|21822 E-value: 1e-132
            HSP-Length: 230 identity: 100%
            first_Homo_hit => gi|5174593|ref|NP_005949.1| melatonin receptor
            type 1A [Homo sapiens] E-value: 4e-17 HSP-Length: 195 identity:
            30%
            first_Danio_hit => gi|125835066|ref|XP_694081.2| PREDICTED: MT1
            melatonin receptor-like [Danio rerio] E-value: 1e-16 HSP-Length:
            208 identity: 27%
            first_Drosophila_hit => gi|17136614|ref|NP_476802.1| serotonin
            receptor 1A, isoform A [Drosophila melanogaster] E-value: 8e-11
            HSP-Length: 182 identity: 26%
FEATURES             Location/Qualifiers
ORIGIN      
        1 mggwinqtvw sgtdegsase agslpvawli vlsavslvgt vgnifiigav slqkrlrvrg
       61 ntflvnmava dlivtsyvmp vglmtsraae tpprgatcav ngflvvcaca asihfttlva
      121 verfaricrm rlhrrifrpr fvvayvittw iyaagwasqg wtgwttvdyq pevylclfvt
      181 sysrsyslsa tvlclalpma amtfsyvsif ravhgsnaai arhklrtdgm x
//
LOCUS       gnl|Apo_MPI_JGI_Genos_P|35301          233 aa            linear   UNK 
DEFINITION  Similar to SwissProt sp|P48060|GLIP1_HUMAN Glioma
            pathogenesis-related protein 1 OS=Homo sapiens GN=GLIPR1 PE=1 SV=3
            E-value: 1e-33 HSP-Length: 164 identity: 43%
ACCESSION   unknown
COMMENT     first_Capitella_hit => gnl|Apo11P1|23328 E-value: 1e-138
            HSP-Length: 232 identity: 100%
            first_Homo_hit => gi|110825980|ref|NP_006842.2| glioma
            pathogenesis-related protein 1 precursor [Homo sapiens] E-value:
            2e-34 HSP-Length: 164 identity: 43%
            first_Danio_hit => gi|189536707|ref|XP_001920421.1| PREDICTED:
            cysteine-rich secretory protein LCCL domain containing 1a [Danio
            rerio] E-value: 6e-24 HSP-Length: 176 identity: 36%
            first_Drosophila_hit => gi|21357507|ref|NP_650264.1| CG8483
            [Drosophila melanogaster] E-value: 3e-15 HSP-Length: 169 identity:
            33%
FEATURES             Location/Qualifiers
ORIGIN      
        1 meakiiglay llffggyala dilqsdlsei dvkvdeirei agtnsaavhs rtkrgtsgsr
       61 ltyaervdfl nahneyrrnv tptaadmtfm vwheelaama qewadecqfm ygqpprdppp
      121 fpnigqniya dslyivtgsa vtaswyyevq dydfttdtca egyycknyeq vvwaksnylg
      181 cainfcpvlq dfdyinaqiv vcnyapggdv fndppytnga scsmcpsgtn cex
//
LOCUS       gnl|Apo_MPI_JGI_Genos_P|35302          235 aa            linear   UNK 
DEFINITION  no similarity to SwissProt
ACCESSION   unknown
COMMENT     first_Capitella_hit => gnl|Apo11P1|20780 E-value: 1e-117
            HSP-Length: 234 identity: 99%
            first_Homo_hit => *No hit*
            first_Danio_hit => *No hit*
            first_Drosophila_hit => *No hit*
FEATURES             Location/Qualifiers
ORIGIN      
        1 xfeeevsrvy pvtellistv imsrklmivv fvamclvfav prdrataeav aalaagqvsn
       61 nlvnkvvnkv vnrvasavnq ttdketnkii svvnkaannk vdsinkvann kvdstnkvan
      121 nkvdstnkva nnkvdstnka annkvankvd stnkvannka ankvdstnkv annkatnkvd
      181 svnkaannkv dstnkaannk vdstnkvtnk vdleankvds tsnkavnnka ankvd
//
LOCUS       gnl|Apo_MPI_JGI_Genos_P|35303          258 aa            linear   UNK 
DEFINITION  Similar to SwissProt sp|A7Y3K2|YCF1_IPOPU Putative membrane
            protein ycf1 OS=Ipomoea purpurea GN=ycf1-A PE=3 SV=1 E-value:
            2e-07 HSP-Length: 163 identity: 26%
ACCESSION   unknown
COMMENT     first_Capitella_hit => gnl|Apo11P1|27004 E-value: 1e-102
            HSP-Length: 255 identity: 99%
            first_Homo_hit => *No hit*
            first_Danio_hit => *No hit*
            first_Drosophila_hit => *No hit*
FEATURES             Location/Qualifiers
ORIGIN      
        1 eeevsrvypv tellkstvim srklmivflv amclvfavpr drataeavaa lsagqvsnnl
       61 vnkvvnkvvn rvasavnqtt dketnkiisv vnkaannkvd stnkvannkv dsankaannk
      121 vankvdstnk vannkatnkv dsankaannk vdstnkaann katnkvdsan kaannkvdst
      181 nkaannkaan kvdstnkaan nkvdstnkaa nnkaankvds tnkvannkat nkvdsvnkaa
      241 nnkvdstnkv tnkvdstx
//
LOCUS       gnl|Apo_MPI_JGI_Genos_P|35307          250 aa            linear   UNK 
DEFINITION  Similar to SwissProt sp|P41386|TBB_HALDI Tubulin beta chain
            (Fragment) OS=Haliotis discus PE=2 SV=1 E-value: 1e-113
            HSP-Length: 196 identity: 98%
ACCESSION   unknown
COMMENT     first_Capitella_hit => gnl|Apo11P1|1112 E-value: 1e-138
            HSP-Length: 249 identity: 98%
            first_Homo_hit => gi|5174735|ref|NP_006079.1| tubulin beta-2C
            chain [Homo sapiens] E-value: 1e-106 HSP-Length: 183 identity: 99%
            first_Danio_hit => gi|239582731|ref|NP_942104.2| tubulin, beta 2c
            [Danio rerio] E-value: 1e-107 HSP-Length: 183 identity: 99%
            first_Drosophila_hit => gi|24645350|ref|NP_524290.2| beta-Tubulin
            at 85D [Drosophila melanogaster] E-value: 1e-107 HSP-Length: 183
            identity: 99%
FEATURES             Location/Qualifiers
ORIGIN      
        1 mreivhiqag qcgnqigakf wevisdehgi dptgtyhgds dlqlerinvy yneaigggtg
       61 sgmgtllisk ireeypdrim ntfsvvpspk vsdtvvepyn atlsvhqlve ntdetycidn
      121 ealydicfrt lklttptygd lnhlvsatms gvttclrfpg qlnadlrkla vnmvpfprlh
      181 ffmpgfaplt srgsqqyral tvpeltqqmf daknmmaacd prhgryltva amfrgrmsmk
      241 evdeqmlnvx
//
LOCUS       gnl|Apo_MPI_JGI_Genos_P|35308          202 aa            linear   UNK 
DEFINITION  no similarity to SwissProt
ACCESSION   unknown
COMMENT     first_Capitella_hit => gnl|Apo11P1|1464 E-value: 1e-116
            HSP-Length: 201 identity: 100%
            first_Homo_hit => *No hit*
            first_Danio_hit => *No hit*
            first_Drosophila_hit => *No hit*
FEATURES             Location/Qualifiers
ORIGIN      
        1 mkiamivimv mlfiviilgv vtitlnnspp atcpcpgtsd rslffpygle agdaesfsdv
       61 tfpidssivy kvfgnnqnan pvvlqtslvs alikvgyyeg ndvndpyaki flfngatimd
      121 ptedpdrhty yrratksdeq iinciipeft tseayvvtwv nvlndtgikl gtfqgivafg
      181 ansdvylirn ygpdvstlfd ax
//
LOCUS       gnl|Apo_MPI_JGI_Genos_P|35310          265 aa            linear   UNK 
DEFINITION  no similarity to SwissProt
ACCESSION   unknown
COMMENT     first_Capitella_hit => gnl|Apo11P1|26274 E-value: 1e-114
            HSP-Length: 264 identity: 100%
            first_Homo_hit => *No hit*
            first_Danio_hit => *No hit*
            first_Drosophila_hit => *No hit*
FEATURES             Location/Qualifiers
ORIGIN      
        1 xnsfeeevsr vypvtellks tvimsrklmi vvlvamclvf avprdratae avaalaagqv
       61 snnlvnkvvn kvvnrvasav nqttdketnk iisvvnkaan nkvdsinkva nnkvdstnkv
      121 annkvdstnk aannkvankv dstnkvannk aankvdstnk vsnnkatnkv dsvnkaannk
      181 vdstnkaann kvdftnkvtn kvdleankvd stsnkavnnk aankvdstnk vannkatnkv
      241 dsvnkaannk vdstnkaann kvdst
//
LOCUS       gnl|Apo_MPI_JGI_Genos_P|35312          222 aa            linear   UNK 
DEFINITION  Similar to SwissProt sp|O73888|HPGDS_CHICK Hematopoietic
            prostaglandin D synthase OS=Gallus gallus GN=HPGDS PE=1 SV=3
            E-value: 9e-32 HSP-Length: 207 identity: 41%
ACCESSION   unknown
COMMENT     first_Capitella_hit => gnl|Apo11P1|1117 E-value: 1e-120
            HSP-Length: 207 identity: 100%
            first_Homo_hit => gi|7657457|ref|NP_055300.1| hematopoietic
            prostaglandin D synthase [Homo sapiens] E-value: 8e-26 HSP-Length:
            207 identity: 34%
            first_Danio_hit => gi|157841209|ref|NP_001103201.1| hypothetical
            protein LOC799288 [Danio rerio] E-value: 2e-13 HSP-Length: 201
            identity: 29%
            first_Drosophila_hit => gi|24654347|ref|NP_725653.1| glutathione S
            transferase S1, isoform A [Drosophila melanogaster] E-value: 7e-27
            HSP-Length: 205 identity: 33%
FEATURES             Location/Qualifiers
ORIGIN      
        1 mtnykltyfd kkaraeasrm lfaiagvsye dirislqdwp erkkdapfaq lpvlevdgkk
       61 lcqslaielf larrfglage tewgevraim irecvldlwn kcvlifretd ekqkaekrka
      121 fvenamdsyl knlekllien nggngyfvge kitfadvaff hytgmipalt giivnwnkwp
      181 klkalidrva sypaianwie nrpdsaideg vrvclinkhk dx
//
LOCUS       gnl|Apo_MPI_JGI_Genos_P|35314          289 aa            linear   UNK 
DEFINITION  no similarity to SwissProt
ACCESSION   unknown
COMMENT     first_Capitella_hit => gnl|Apo11P1|21837 E-value: 1e-147
            HSP-Length: 288 identity: 100%
            first_Homo_hit => *No hit*
            first_Danio_hit => *No hit*
            first_Drosophila_hit => *No hit*
FEATURES             Location/Qualifiers
ORIGIN      
        1 xlssedfrsc sdliqtpgik qhlpwqgsfs lwpswpcalc wlsprsravn rvdsaanhkv
       61 nreankvasi skkvaskean kvvnkaagka dtvanheank vannkvtnkv tnkvannkvd
      121 sankvannka tnkvdsanev tnkvankaan nkvdsankvt nkvannkatn kvdsankvan
      181 kvannkatnk vdsankvann katnkvdsan kvtnkvannk atnkvdlank vankvdsank
      241 vtnkvasska tnkvdsankv ankvdsankv tnkvasskaa nkvdsanka
//
LOCUS       gnl|Apo_MPI_JGI_Genos_P|35315          282 aa            linear   UNK 
DEFINITION  Similar to SwissProt sp|A7Y3K2|YCF1_IPOPU Putative membrane
            protein ycf1 OS=Ipomoea purpurea GN=ycf1-A PE=3 SV=1 E-value:
            1e-06 HSP-Length: 166 identity: 25%
ACCESSION   unknown
COMMENT     first_Capitella_hit => gnl|Apo11P1|26274 E-value: 1e-121
            HSP-Length: 281 identity: 99%
            first_Homo_hit => *No hit*
            first_Danio_hit => *No hit*
            first_Drosophila_hit => *No hit*
FEATURES             Location/Qualifiers
ORIGIN      
        1 xsfeeevsrv ypvtellkst vimsrklmiv vlvamclvfa vprdrataea vaalaagqvs
       61 nnlvnkvvnk vvnrvasavn qttdketnki isvvnkaann kvdsinkvan nkvdstnkva
      121 nnkvdstnka annkvankvd stnkvannka ankvdstnkv snnkatnkvd svnkaannkv
      181 dstnkaannk vdftnkvtnk vdleankvds tsnkavnnka ankvdstnkv annkatnkvd
      241 svnkaannkv dstnkaannk vdstnkvtnn kasnkgdstn ra
//
LOCUS       gnl|Apo_MPI_JGI_Genos_P|35317          170 aa            linear   UNK 
DEFINITION  Similar to SwissProt sp|Q64674|SPEE_MOUSE Spermidine synthase
            OS=Mus musculus GN=Srm PE=2 SV=1 E-value: 1e-64 HSP-Length: 169
            identity: 65%
ACCESSION   unknown
COMMENT     first_Capitella_hit => gnl|Apo11P1|2974 E-value: 1e-97 HSP-Length:
            169 identity: 99%
            first_Homo_hit => gi|63253298|ref|NP_003123.2| spermidine synthase
            [Homo sapiens] E-value: 1e-63 HSP-Length: 169 identity: 62%
            first_Danio_hit => gi|242117904|ref|NP_957328.2| spermidine
            synthase [Danio rerio] E-value: 7e-63 HSP-Length: 169 identity:
            64%
            first_Drosophila_hit => gi|24645443|ref|NP_731384.1| spermidine
            synthase, isoform A [Drosophila melanogaster] E-value: 7e-55
            HSP-Length: 168 identity: 57%
FEATURES             Location/Qualifiers
ORIGIN      
        1 mlahvpvnsh pnpenvlvig ggdggvvrel tknpavkkit mceiddrvie iskkylpals
       61 igfqspkltl higdgfkfmt eyegefdvii tdssdpvgpa mslfekpyye rmkkalkpgg
      121 iicsqgeclw lnlglikgmq dfckelfpvv dycycsvpty psgqigfifv
//
LOCUS       gnl|Apo_MPI_JGI_Genos_P|35318          230 aa            linear   UNK 
DEFINITION  no similarity to SwissProt
ACCESSION   unknown
COMMENT     first_Capitella_hit => gnl|Apo11P1|21875 E-value: 1e-123
            HSP-Length: 230 identity: 99%
            first_Homo_hit => *No hit*
            first_Danio_hit => *No hit*
            first_Drosophila_hit => *No hit*
FEATURES             Location/Qualifiers
ORIGIN      
        1 rfqnrclsrs gnrfqnrcps rfqnrclshf qihylnhcln rfrnrclshs gnhfqnhcps
       61 rfqihylnrc lsrsgnrfqn hflsrfqihy lnhclnrfqn rclsrsgnrf qnrcpsrfqn
      121 rclshfqihy lnhclnrfrn rclsrsgnrf qnrcpsrfqn rclshlvvrl vhlavmvvvy
      181 fveivfccfd rlvdrlvdrl vdrlvgclvd rlvdrlvdrf vgflpywvcy
//
LOCUS       gnl|Apo_MPI_JGI_Genos_P|35319          168 aa            linear   UNK 
DEFINITION  no similarity to SwissProt
ACCESSION   unknown
COMMENT     first_Capitella_hit => gnl|Apo11P1|20567 E-value: 2e-83
            HSP-Length: 167 identity: 100%
            first_Homo_hit => *No hit*
            first_Danio_hit => *No hit*
            first_Drosophila_hit => *No hit*
FEATURES             Location/Qualifiers
ORIGIN      
        1 xrlndrpsdh psdrlndrps dhpsvrpsvr pfchpsvrwy dhpsvrpfch psdrwydhps
       61 vrpfchpsdr wydhptdhps dqgisvplvv lsavqwavrl tgprhvpcrg rslgrcltqv
      121 lgdgvvidvi gvigvidvii havvgvlddv ldqvvvvvig ygssltsi
//
LOCUS       gnl|Apo_MPI_JGI_Genos_P|35322          208 aa            linear   UNK 
DEFINITION  Similar to SwissProt sp|Q6AXS5|PAIRB_RAT Plasminogen activator
            inhibitor 1 RNA-binding protein OS=Rattus norvegicus GN=Serbp1
            PE=1 SV=2 E-value: 6e-08 HSP-Length: 41 identity: 64%
ACCESSION   unknown
COMMENT     first_Capitella_hit => gnl|Apo11P1|922 E-value: 1e-115 HSP-Length:
            208 identity: 100%
            first_Homo_hit => gi|66346681|ref|NP_001018078.1| plasminogen
            activator inhibitor 1 RNA-binding protein isoform 2 [Homo sapiens]
            E-value: 9e-11 HSP-Length: 41 identity: 73%
            first_Danio_hit => gi|54400546|ref|NP_001006022.1| intracellular
            hyaluronan-binding protein 4 [Danio rerio] E-value: 3e-09
            HSP-Length: 46 identity: 59%
            first_Drosophila_hit => gi|281366836|ref|NP_001163863.1| CG41503
            [Drosophila melanogaster] E-value: 7e-11 HSP-Length: 41 identity:
            66%
FEATURES             Location/Qualifiers
ORIGIN      
        1 mevqygiqtn nkyalfydds vdlseilegq dgskkseekg kgkkdsradk daktaknkqn
       61 kkvltpvqeq ksrqieqgsa ernekperpr srrqgeqner pnrpprdren rdvpprrerk
      121 nrenrvdrqa ppeggfrsep tergekvefr grgrgrggrg grgrggfdrf gkreferhsg
      181 sdksgvkpvd krdgagshnw gtfkddle
//
LOCUS       gnl|Apo_MPI_JGI_Genos_P|35324          257 aa            linear   UNK 
DEFINITION  Similar to SwissProt sp|Q58DA0|PSMD4_BOVIN 26S proteasome
            non-ATPase regulatory subunit 4 OS=Bos taurus GN=PSMD4 PE=2 SV=1
            E-value: 8e-89 HSP-Length: 221 identity: 71%
ACCESSION   unknown
COMMENT     first_Capitella_hit => gnl|Apo11P1|21851 E-value: 1e-149
            HSP-Length: 256 identity: 100%
            first_Homo_hit => gi|5292161|ref|NP_002801.1| 26S proteasome
            non-ATPase regulatory subunit 4 [Homo sapiens] E-value: 1e-89
            HSP-Length: 221 identity: 71%
            first_Danio_hit => gi|50344880|ref|NP_001002112.1| 26S proteasome
            non-ATPase regulatory subunit 4 [Danio rerio] E-value: 1e-88
            HSP-Length: 221 identity: 70%
            first_Drosophila_hit => gi|17737721|ref|NP_524204.1| proteasome
            54kD subunit [Drosophila melanogaster] E-value: 7e-87 HSP-Length:
            234 identity: 66%
FEATURES             Location/Qualifiers
ORIGIN      
        1 xqngcsesti vcvdnsdymr ngdfvptrlq aqqdavnlic hsktrqnpen nvglltlast
       61 evlvtltsdv gkilaklhqv qpkgniklip airiahlalk hrqnknqkmr ivvfvgspiq
      121 eedkelqkla krlkkekvnv dvisfgedae nnekltnfvk tingkeeggs hlvtvstgpm
      181 lsdalvsspv vvgedgagav pggmsgfefg idpnedpela lalrvsmeeq rarqeeearr
      241 kkiiilirvt rsnrkmm
//
LOCUS       gnl|Apo_MPI_JGI_Genos_P|35325          268 aa            linear   UNK 
DEFINITION  Similar to SwissProt sp|A7Y3K2|YCF1_IPOPU Putative membrane
            protein ycf1 OS=Ipomoea purpurea GN=ycf1-A PE=3 SV=1 E-value:
            8e-06 HSP-Length: 169 identity: 26%
ACCESSION   unknown
COMMENT     first_Capitella_hit => gnl|Apo11P1|21602 E-value: 1e-117
            HSP-Length: 266 identity: 98%
            first_Homo_hit => *No hit*
            first_Danio_hit => *No hit*
            first_Drosophila_hit => *No hit*
FEATURES             Location/Qualifiers
ORIGIN      
        1 xsfeeevsrv ypvtellkst vimprklmiv vlvamclvfa vprdrataea vaalaagqvs
       61 nnlvnkvvnk vvnrvasavn qttdketnki isvvnkaann kvdsinkvan nkvdstnkva
      121 nnkvdstnkv annkaankvd stnkvannka tnkvdsvnka annkvdstnk aannkvdstn
      181 kvtnkvdlea nkvdstsnka vnnkaankvd stnkvannka tnkvdsvnka annkvdstnk
      241 aannkvdstn kvtnnkaank vdstnrax
//
LOCUS       gnl|Apo_MPI_JGI_Genos_P|35326          239 aa            linear   UNK 
DEFINITION  no similarity to SwissProt
ACCESSION   unknown
COMMENT     first_Capitella_hit => gnl|Apo11P1|20288 E-value: 1e-119
            HSP-Length: 238 identity: 99%
            first_Homo_hit => *No hit*
            first_Danio_hit => *No hit*
            first_Drosophila_hit => *No hit*
FEATURES             Location/Qualifiers
ORIGIN      
        1 xfeeevsrvy pvtellkftv imsrklmivv lvamclvfav prdrataeav aalaagqvsn
       61 nlvnkvvnkv vnrvasavnq ttdketnkii svvnkaannk vdsinkvann kvdstnkvan
      121 nkvdstnkaa nnkvankvds tnkvannkaa nkvdstnkvs nnkatnkvds vnkaannkvd
      181 stnkaannkv dftnrvtnkv dleankvdst snkavnneaa nkvdstnkva nnkatnkvd
//
LOCUS       gnl|Apo_MPI_JGI_Genos_P|35327           76 aa            linear   UNK 
DEFINITION  no similarity to SwissProt
ACCESSION   unknown
COMMENT     first_Capitella_hit => gnl|Apo11P1|21856 E-value: 3e-39
            HSP-Length: 76 identity: 100%
            first_Homo_hit => *No hit*
            first_Danio_hit => *No hit*
            first_Drosophila_hit => *No hit*
FEATURES             Location/Qualifiers
ORIGIN      
        1 mmnvgtpiqc tdvsssetyi msphseiivg emngrpsset rdkcdvxnek shlhiiiens
       61 sgsaqigsnn tmwtyh
//
LOCUS       gnl|Apo_MPI_JGI_Genos_P|35330          273 aa            linear   UNK 
DEFINITION  Similar to SwissProt sp|A7Y3K2|YCF1_IPOPU Putative membrane
            protein ycf1 OS=Ipomoea purpurea GN=ycf1-A PE=3 SV=1 E-value:
            2e-07 HSP-Length: 163 identity: 26%
ACCESSION   unknown
COMMENT     first_Capitella_hit => gnl|Apo11P1|23097 E-value: 1e-108
            HSP-Length: 264 identity: 96%
            first_Homo_hit => *No hit*
            first_Danio_hit => *No hit*
            first_Drosophila_hit => *No hit*
FEATURES             Location/Qualifiers
ORIGIN      
        1 nsfeeevsrv ypvtellqst vimsrklmiv vlvamclvfa vprdrataea vaalaagqvs
       61 nnlvnkvvnk vvnrvasavn qttdketnki isvvnkaann kvdstnkvan nkvdsankaa
      121 nnkvankvds tnkvannkat nkvdsankaa nnkvdstnka annkatnkvd sankaannkv
      181 dstnkaannk aankvdstnk aannkaankv dstnkvannk atnkvdsvnk aannkvdstn
      241 kaannkvdst nkvtnkvdst nkvtnnkaan kvx
//
LOCUS       gnl|Apo_MPI_JGI_Genos_P|35331          241 aa            linear   UNK 
DEFINITION  no similarity to SwissProt
ACCESSION   unknown
COMMENT     first_Capitella_hit => gnl|Apo11P1|21860 E-value: 1e-117
            HSP-Length: 240 identity: 100%
            first_Homo_hit => *No hit*
            first_Danio_hit => *No hit*
            first_Drosophila_hit => *No hit*
FEATURES             Location/Qualifiers
ORIGIN      
        1 msrklmivvl vamclvfavp rdrataeava alaagqvsnn lvnkvvnkvv nrvasavnqt
       61 tdketnkiis vvnkaannkv dsinkvannk vdstnkvann kvdstnkaan nkvankvdst
      121 snkaankvan nkatnkvdst nkaannkvds tnkvtnkvdl evnkvdstsn kavnnkaank
      181 vgstnkvann katnkvdsvn kaannkvdst nkaannkvds tnkvtnnkas nkvdstnraa
      241 x
//
LOCUS       gnl|Apo_MPI_JGI_Genos_P|35332          137 aa            linear   UNK 
DEFINITION  Similar to SwissProt sp|Q5ZJ74|ISCA1_CHICK Iron-sulfur cluster
            assembly 1 homolog, mitochondrial OS=Gallus gallus GN=ISCA1 PE=2
            SV=1 E-value: 2e-47 HSP-Length: 129 identity: 66%
ACCESSION   unknown
COMMENT     first_Capitella_hit => gnl|Apo11P1|21863 E-value: 1e-76
            HSP-Length: 136 identity: 100%
            first_Homo_hit => gi|52426768|ref|NP_112202.2| iron-sulfur cluster
            assembly 1 homolog, mitochondrial precursor [Homo sapiens]
            E-value: 5e-48 HSP-Length: 129 identity: 64%
            first_Danio_hit => gi|68448477|ref|NP_001020349.1| iron-sulfur
            cluster assembly 1 homolog, mitochondrial precursor [Danio rerio]
            E-value: 2e-47 HSP-Length: 129 identity: 64%
            first_Drosophila_hit => gi|24642263|ref|NP_573062.1| lethal (1)
            G0136 [Drosophila melanogaster] E-value: 1e-48 HSP-Length: 129
            identity: 66%
FEATURES             Location/Qualifiers
ORIGIN      
        1 xpvkmrltma aramsatafa vsrkrivpqr aplvltsaav akvkslleqq pdmvalkiav
       61 ktrgcnglsy tldyakekak fdeevvqdgv rifidskaql tllgtemdym edklksefvf
      121 nnpnvkgicg cgesfsv
//
LOCUS       gnl|Apo_MPI_JGI_Genos_P|35335           67 aa            linear   UNK 
DEFINITION  no similarity to SwissProt
ACCESSION   unknown
COMMENT     first_Capitella_hit => gnl|Apo11P1|21868 E-value: 1e-33
            HSP-Length: 66 identity: 100%
            first_Homo_hit => *No hit*
            first_Danio_hit => *No hit*
            first_Drosophila_hit => *No hit*
FEATURES             Location/Qualifiers
ORIGIN      
        1 xcpvttlpgt klghpfgela klvldlvgdf vdwarwygqv aiqkhlvliq fvpgldrtta
       61 qtrvrhg
//
LOCUS       gnl|Apo_MPI_JGI_Genos_P|35338          185 aa            linear   UNK 
DEFINITION  no similarity to SwissProt
ACCESSION   unknown
COMMENT     first_Capitella_hit => gnl|Apo11P1|21871 E-value: 1e-105
            HSP-Length: 185 identity: 100%
            first_Homo_hit => *No hit*
            first_Danio_hit => *No hit*
            first_Drosophila_hit => *No hit*
FEATURES             Location/Qualifiers
ORIGIN      
        1 msvwikrdqt csynqlrghi tesnspaege grrqaetgcm grccrclaav pcsalmcwlm
       61 ttiavsacgg slmvatrrtt elldiedifl hkdviclgvi fsmvflmtll liaatftsrp
      121 lsadflasar ktkcvmawlv lemllllvll tawlavcivl aypiviivii yiryyndedc
      181 idltp
//
LOCUS       gnl|Apo_MPI_JGI_Genos_P|35339           59 aa            linear   UNK 
DEFINITION  no similarity to SwissProt
ACCESSION   unknown
COMMENT     first_Capitella_hit => gnl|Apo11P1|23425 E-value: 2e-27
            HSP-Length: 59 identity: 100%
            first_Homo_hit => *No hit*
            first_Danio_hit => *No hit*
            first_Drosophila_hit => *No hit*
FEATURES             Location/Qualifiers
ORIGIN      
        1 mvvvyfveiv fccfdrlvdr lvdrlvdrlv drlvgclvdr lvdrlvdrfv gflpywvcy
//
LOCUS       gnl|Apo_MPI_JGI_Genos_P|35340          237 aa            linear   UNK 
DEFINITION  Similar to SwissProt sp|P25490|TYY1_HUMAN Transcriptional
            repressor protein YY1 OS=Homo sapiens GN=YY1 PE=1 SV=2 E-value:
            1e-23 HSP-Length: 84 identity: 66%
ACCESSION   unknown
COMMENT     first_Capitella_hit => gnl|Apo11P1|21873 E-value: 1e-134
            HSP-Length: 236 identity: 100%
            first_Homo_hit => gi|4507955|ref|NP_003394.1| transcriptional
            repressor protein YY1 [Homo sapiens] E-value: 2e-24 HSP-Length: 84
            identity: 66%
            first_Danio_hit => gi|47086801|ref|NP_997782.1| transcriptional
            repressor protein YY1 [Danio rerio] E-value: 1e-29 HSP-Length: 221
            identity: 43%
            first_Drosophila_hit => *No hit*
FEATURES             Location/Qualifiers
ORIGIN      
        1 xqmasivgse veiqemeifq iqevevepip vvmptetvet svdepievve qmialqplpe
       61 paqeevvlqs ssdcehvvig spnfvyvdni pvpapeinvy tddttstsps tsrkgkggkr
      121 kaakgsglrq kgqvietsmg eytlidpssl gatnrkweqk qvqiktlege fsvtmwatag
      181 ddikkeplvg peeevtttis qaadadftey mtgkklppeg ipgvdlsdpk qlaefak
//
LOCUS       gnl|Apo_MPI_JGI_Genos_P|35341           95 aa            linear   UNK 
DEFINITION  no similarity to SwissProt
ACCESSION   unknown
COMMENT     first_Capitella_hit => gnl|Apo11P1|21874 E-value: 8e-38
            HSP-Length: 95 identity: 100%
            first_Homo_hit => *No hit*
            first_Danio_hit => *No hit*
            first_Drosophila_hit => *No hit*
FEATURES             Location/Qualifiers
ORIGIN      
        1 vavgfatsla aglavsltvs lattlaalla tslaagsavs stvslattla allatslaas
       61 taaaritwlr iassvvtaaa avrvarlria svvla
//
LOCUS       gnl|Apo_MPI_JGI_Genos_P|35342          285 aa            linear   UNK 
DEFINITION  Similar to SwissProt sp|Q58CS8|GNPTG_BOVIN
            N-acetylglucosamine-1-phosphotransferase subunit gamma OS=Bos
            taurus GN=GNPTG PE=1 SV=4 E-value: 2e-43 HSP-Length: 259 identity:
            37%
ACCESSION   unknown
COMMENT     first_Capitella_hit => gnl|Apo11P1|4385 E-value: 1e-171
            HSP-Length: 284 identity: 100%
            first_Homo_hit => gi|14249738|ref|NP_115909.1|
            N-acetylglucosamine-1-phosphotransferase subunit gamma precursor
            [Homo sapiens] E-value: 2e-40 HSP-Length: 234 identity: 36%
            first_Danio_hit => gi|50344768|ref|NP_001002057.1|
            N-acetylglucosamine-1-phosphotransferase subunit gamma [Danio
            rerio] E-value: 2e-42 HSP-Length: 237 identity: 37%
            first_Drosophila_hit => *No hit*
FEATURES             Location/Qualifiers
ORIGIN      
        1 xaavlvhavf tkmsflwiil vfstltchyv sckqisikiv eeptsygfna agfnsqeeek
       61 tlrmrippsn fsgpehlrel nglcftktld svwqewqien ntfvamvmae gdpcgsvfrt
      121 tkvylqcgnt neivnvsepk tcnyklvfat plvchphsll vyptlnrtlq eewnlaegrl
      181 qaeeitekgy kkelqqifek agyripmetr ermaelakkk enelkedkfd tlsqcqaeyn
      241 klkeqvealr tvirvngiqd nipdnaehng fadmhanynh ldyew
//
LOCUS       gnl|Apo_MPI_JGI_Genos_P|35343          248 aa            linear   UNK 
DEFINITION  no similarity to SwissProt
ACCESSION   unknown
COMMENT     first_Capitella_hit => gnl|Apo11P1|21875 E-value: 1e-134
            HSP-Length: 248 identity: 100%
            first_Homo_hit => *No hit*
            first_Danio_hit => *No hit*
            first_Drosophila_hit => *No hit*
FEATURES             Location/Qualifiers
ORIGIN      
        1 qnhcpsrfqi hylnhclnrf qnrcxsrsgn rfqnrcpsrf qnrclshfqi hclnhclnrf
       61 rnrclshsgn hfqnhcpsrf qihylnrcls rsgnrfqnhf lsrfqihyln hclnrfqnrc
      121 lsrsgnrfqn rcpsrfqnrc lshfqihyln hclnrfrnrc lsrsgnrfqn rcpsrfqnrc
      181 lshlvvrlvh lavmvvvyfv eivfccfdrl vdrlvdrlvd rlvgclvdrl vdrlvdrfvg
      241 flpywvcy
//
LOCUS       gnl|Apo_MPI_JGI_Genos_P|35344          120 aa            linear   UNK 
DEFINITION  Similar to SwissProt sp|P04352|CALM_CHLRE Calmodulin
            OS=Chlamydomonas reinhardtii PE=1 SV=2 E-value: 7e-15 HSP-Length:
            97 identity: 43%
ACCESSION   unknown
COMMENT     first_Capitella_hit => gnl|Apo11P1|21876 E-value: 6e-66
            HSP-Length: 120 identity: 100%
            first_Homo_hit => gi|4502549|ref|NP_001734.1| calmodulin [Homo
            sapiens] E-value: 1e-14 HSP-Length: 90 identity: 41%
            first_Danio_hit => gi|41152492|ref|NP_956290.1| calmodulin 2a
            [Danio rerio] E-value: 1e-14 HSP-Length: 90 identity: 41%
            first_Drosophila_hit => gi|17647231|ref|NP_523710.1| calmodulin,
            isoform A [Drosophila melanogaster] E-value: 1e-14 HSP-Length: 90
            identity: 41%
FEATURES             Location/Qualifiers
ORIGIN      
        1 msdgegpksd tpveqdeske kdnmwkrtyn ftdeqlaelk evfamldstg tnvitapsvg
       61 talraigqnp teaelkemlq eanlddngnv tmdefmrpig trglkteaem eeeleqalgv
//
LOCUS       gnl|Apo_MPI_JGI_Genos_P|35345          282 aa            linear   UNK 
DEFINITION  Similar to SwissProt sp|A7Y3K2|YCF1_IPOPU Putative membrane
            protein ycf1 OS=Ipomoea purpurea GN=ycf1-A PE=3 SV=1 E-value:
            2e-07 HSP-Length: 163 identity: 26%
ACCESSION   unknown
COMMENT     first_Capitella_hit => gnl|Apo11P1|23097 E-value: 1e-108
            HSP-Length: 280 identity: 94%
            first_Homo_hit => *No hit*
            first_Danio_hit => *No hit*
            first_Drosophila_hit => *No hit*
FEATURES             Location/Qualifiers
ORIGIN      
        1 xeeevsrvyp vtellkstvi msrklmivvl vamclvfavp rdrataeava alaagqvsnn
       61 lvnkvvnkvv nrvasavnqt tdketnkiis vvnkaannkv dstnkvannk vdsankaann
      121 kvankvdstn kvannkatnk vdsankaann kvdstnkaan nkatnkvdsa nkaannkvds
      181 tnkaannkaa nkvdstnkaa nnkvdstnka annkaankvd stnkvannka tnkvdsvnka
      241 annkvdstnk vtnkvdstnk vtnnkaankv dsthraannk vx
//
LOCUS       gnl|Apo_MPI_JGI_Genos_P|35346          248 aa            linear   UNK 
DEFINITION  no similarity to SwissProt
ACCESSION   unknown
COMMENT     first_Capitella_hit => gnl|Apo11P1|21881 E-value: 1e-131
            HSP-Length: 247 identity: 100%
            first_Homo_hit => *No hit*
            first_Danio_hit => *No hit*
            first_Drosophila_hit => gi|281361844|ref|NP_732029.3| CG31302,
            isoform F [Drosophila melanogaster] E-value: 2e-07 HSP-Length: 45
            identity: 67%
FEATURES             Location/Qualifiers
ORIGIN      
        1 masklllvvt livvivalss alptkrggqg qkhggqqkkl sggqrsggsq mfggshrlsg
       61 skmsdrrqrr avtddndndl ieniventdd gmdddvddad daddvdddtd plapvsgsvp
      121 sfypgmgraw aqsagqpigq pigqpmaqrf pgqmggqlgg rtsgqmggrm ggqmggrtsg
      181 qmggrmggqm ggrtsgqmgg rmggqmggqm ggqmggrssg qmggqmggrs sgqmggqmgg
      241 rtngqmgx
//
LOCUS       gnl|Apo_MPI_JGI_Genos_P|35347          119 aa            linear   UNK 
DEFINITION  Similar to SwissProt sp|Q767L0|ABCF1_PIG ATP-binding cassette
            sub-family F member 1 OS=Sus scrofa GN=ABCF1 PE=3 SV=1 E-value:
            6e-42 HSP-Length: 108 identity: 72%
ACCESSION   unknown
COMMENT     first_Capitella_hit => gnl|Apo11P1|18462 E-value: 4e-66
            HSP-Length: 119 identity: 99%
            first_Homo_hit => gi|69354671|ref|NP_001020262.1| ATP-binding
            cassette sub-family F member 1 isoform a [Homo sapiens] E-value:
            5e-42 HSP-Length: 108 identity: 71%
            first_Danio_hit => gi|47085973|ref|NP_998351.1| ATP-binding
            cassette sub-family F member 1 [Danio rerio] E-value: 6e-43
            HSP-Length: 110 identity: 73%
            first_Drosophila_hit => gi|24641342|ref|NP_572736.1| CG1703
            [Drosophila melanogaster] E-value: 2e-44 HSP-Length: 114 identity:
            74%
FEATURES             Location/Qualifiers
ORIGIN      
        1 mglashahti lnrdlsggqk arvafadlvc sapdvlvlde ptnnldiesi dalaeainef
       61 eggvvivthd erlirdtdcq lwvvedqtin qieggfddyr rellealgee iqhatapqa
//
LOCUS       gnl|Apo_MPI_JGI_Genos_P|35348          225 aa            linear   UNK 
DEFINITION  no similarity to SwissProt
ACCESSION   unknown
COMMENT     first_Capitella_hit => gnl|Apo11P1|21325 E-value: 1e-116
            HSP-Length: 225 identity: 100%
            first_Homo_hit => *No hit*
            first_Danio_hit => *No hit*
            first_Drosophila_hit => *No hit*
FEATURES             Location/Qualifiers
ORIGIN      
        1 maklflivtl vavcvaiaaa apakqgqgqs qgrsqgngqg qaqgqqqgqg msqgqgnnnk
       61 vkvnnnkaka garvrvnnnk vrvnnnkaka earvnknkvr vnnnkakaea rvnnnkvras
      121 nnkakaearv nnnkvkasnn kakaeardnn nkvrasnnka kaeardnnnk vkannnkaka
      181 earvnnnkar drckvrdkak vndkvvsksf ftetdmnidw lqasq
//
LOCUS       gnl|Apo_MPI_JGI_Genos_P|35354          272 aa            linear   UNK 
DEFINITION  Similar to SwissProt sp|Q99J59|TSN1_MOUSE Tetraspanin-1 OS=Mus
            musculus GN=Tspan1 PE=2 SV=1 E-value: 4e-19 HSP-Length: 195
            identity: 32%
ACCESSION   unknown
COMMENT     first_Capitella_hit => gnl|Apo11P1|1136 E-value: 1e-158
            HSP-Length: 271 identity: 100%
            first_Homo_hit => gi|4759238|ref|NP_004607.1| tetraspanin-8 [Homo
            sapiens] E-value: 3e-19 HSP-Length: 182 identity: 36%
            first_Danio_hit => gi|45387715|ref|NP_991213.1| CD151 antigen
            [Danio rerio] E-value: 1e-21 HSP-Length: 166 identity: 34%
            first_Drosophila_hit => gi|17648083|ref|NP_523985.1| tetraspanin
            66E, isoform A [Drosophila melanogaster] E-value: 8e-18
            HSP-Length: 195 identity: 28%
FEATURES             Location/Qualifiers
ORIGIN      
        1 xvsppspass syvllvrllv ivvvtsvsll sdrcpfpnkr dlfavsthyr kvsrdrleev
       61 lrlrskhgsr lsgqvcqvlv dvfniifwlc gaallavgiw llvdrsivek fdvisvdvnd
      121 kwltyaayal vavgafvfit gfagccgaik espcllgiyi fllvlvmlie iaagvlgflf
      181 rgkidemvtt nmlnaiktqn yttgtdsngd ftysilgstm nffqdeyecc gingpddydl
      241 lpdkdvfgtd grpptcypnk dtsktiysqg ck
//
LOCUS       gnl|Apo_MPI_JGI_Genos_P|35355          235 aa            linear   UNK 
DEFINITION  no similarity to SwissProt
ACCESSION   unknown
COMMENT     first_Capitella_hit => gnl|Apo11P1|21892 E-value: 1e-118
            HSP-Length: 235 identity: 100%
            first_Homo_hit => *No hit*
            first_Danio_hit => *No hit*
            first_Drosophila_hit => *No hit*
FEATURES             Location/Qualifiers
ORIGIN      
        1 tivrevttst marrlmivai vavcivlaaa krqgssqigq qggqgnfnnk qggftgqqgd
       61 lvvnkvvnka dlvankvvnk adlvankadl vankvvnkad lvankadlvv nkvvnkadlv
      121 ankvvnkadl vvnkadlvan kvvnkadlva nkvvnkadlv ankadlvank vvnkadlvan
      181 kadlvvnkad lvankadlva nkvvnkadlv ankvvnevdl vanpevdfnl lrksf
//
LOCUS       gnl|Apo_MPI_JGI_Genos_P|35356          169 aa            linear   UNK 
DEFINITION  no similarity to SwissProt
ACCESSION   unknown
COMMENT     first_Capitella_hit => gnl|Apo11P1|21893 E-value: 3e-90
            HSP-Length: 168 identity: 100%
            first_Homo_hit => *No hit*
            first_Danio_hit => *No hit*
            first_Drosophila_hit => *No hit*
FEATURES             Location/Qualifiers
ORIGIN      
        1 xdrhvwvdrh vwvdrvgwdh rvgwqvntgs rpaganwgvi lggsntphre egkvgvgfah
       61 vagvisggca vetaevvfds vvaqwadvte gastavhila thtgelhnie iifslviedv
      121 tevkfkveva dwadvagssl vstvagrvle disggdvgtt thltthlta
//
LOCUS       gnl|Apo_MPI_JGI_Genos_P|35357           85 aa            linear   UNK 
DEFINITION  no similarity to SwissProt
ACCESSION   unknown
COMMENT     first_Capitella_hit => gnl|Apo11P1|20292 E-value: 3e-32
            HSP-Length: 84 identity: 100%
            first_Homo_hit => *No hit*
            first_Danio_hit => *No hit*
            first_Drosophila_hit => *No hit*
FEATURES             Location/Qualifiers
ORIGIN      
        1 xglavsltvs lattlaalla tslaagsavs ltvslattla allatslaas taaaritwlr
       61 iassvvtaaa avrvarlria svvla
//
LOCUS       gnl|Apo_MPI_JGI_Genos_P|35359          180 aa            linear   UNK 
DEFINITION  no similarity to SwissProt
ACCESSION   unknown
COMMENT     first_Capitella_hit => gnl|Apo11P1|21545 E-value: 2e-80
            HSP-Length: 180 identity: 92%
            first_Homo_hit => *No hit*
            first_Danio_hit => *No hit*
            first_Drosophila_hit => *No hit*
FEATURES             Location/Qualifiers
ORIGIN      
        1 marrlmivai vavcivlaaa krqgssqigq qggqgnfnnk qggflvnkad lvvnkvvnka
       61 dlvankvvnk adlvankvvn kadlvankvv nkadlvvnka dlvankadlv ankvvnkadl
      121 vankadlvvn kvvnkadlva nkadlvankv vnkadlvvnk adlvankvvn kadlvvnkad
//
LOCUS       gnl|Apo_MPI_JGI_Genos_P|35362          272 aa            linear   UNK 
DEFINITION  no similarity to SwissProt
ACCESSION   unknown
COMMENT     first_Capitella_hit => gnl|Apo11P1|21900 E-value: 1e-138
            HSP-Length: 270 identity: 100%
            first_Homo_hit => *No hit*
            first_Danio_hit => *No hit*
            first_Drosophila_hit => *No hit*
FEATURES             Location/Qualifiers
ORIGIN      
        1 xsfeeevsrv ypvtellist vimsrklmiv vfvamclvfa vprdrataea vaalaagqvs
       61 nnlvnkvvnk vvnrvasavn qttdketnki isvvnkaann kvdsinkvan nkvdstnkva
      121 nnkvdstnkv annkvdstnk aannkvankv dstnkvannk aankvdstnk vannkatnkv
      181 dsvnkaannk vdstnkaann kvdstnkvtn nkaankvdst nraannkvds tnkepnkvdl
      241 eaqqvdstsn kaankvannk atnkvdsvnk ax
//
LOCUS       gnl|Apo_MPI_JGI_Genos_P|35363          265 aa            linear   UNK 
DEFINITION  no similarity to SwissProt
ACCESSION   unknown
COMMENT     first_Capitella_hit => gnl|Apo11P1|21602 E-value: 1e-116
            HSP-Length: 262 identity: 99%
            first_Homo_hit => *No hit*
            first_Danio_hit => *No hit*
            first_Drosophila_hit => *No hit*
FEATURES             Location/Qualifiers
ORIGIN      
        1 xnsfeeevsr vypvtellis tvimsrklmi vvlvamclvf avprdratae avaalaagqv
       61 snnlvnkvvn kvvnrvasav nqttdketnk iisvvnkaan nkvdsinkva nnkvdstnkv
      121 annkvdstnk vannkaankv dstnkvannk atnkvdsvnk aannkvdstn kaannkvdst
      181 nkvtnkvdle ankvdstsnk avnnkaankv dstnkvannk atnkvdsvnk aasnkvdstn
      241 kaannkvdst nkvtnnkaan kvdsx
//
LOCUS       gnl|Apo_MPI_JGI_Genos_P|35364          277 aa            linear   UNK 
DEFINITION  no similarity to SwissProt
ACCESSION   unknown
COMMENT     first_Capitella_hit => gnl|Apo11P1|21051 E-value: 1e-119
            HSP-Length: 276 identity: 99%
            first_Homo_hit => *No hit*
            first_Danio_hit => *No hit*
            first_Drosophila_hit => *No hit*
FEATURES             Location/Qualifiers
ORIGIN      
        1 xsfeeevsrv ypvtellnst vimsrklmiv vlvamclvfa vprdrataea vaalaagqvs
       61 nnlvnkvvnk vvnrvasavn qttdketnki isvvskaann kvdsinkvan nkvdstnkva
      121 nnkvdstnkv annkvdstnk aannkvankv dstnkvannk aankvdstnk vannkatnkv
      181 dsvnkaannk vdstnkaann kvdstnkvtn kvdleankvd stsnkavnnk aankvdstnk
      241 vannkatnkv dsvnkaannk vdstnkaann kvdstnk
//
LOCUS       gnl|Apo_MPI_JGI_Genos_P|35365           74 aa            linear   UNK 
DEFINITION  no similarity to SwissProt
ACCESSION   unknown
COMMENT     first_Capitella_hit => gnl|Apo11P1|21732 E-value: 1e-35
            HSP-Length: 73 identity: 100%
            first_Homo_hit => *No hit*
            first_Danio_hit => *No hit*
            first_Drosophila_hit => *No hit*
FEATURES             Location/Qualifiers
ORIGIN      
        1 xvsdkaspks srsvaistkq ktslwlscfs sslwslsvlp sqqqlqpnrv kdrvradhke
       61 mdrarlkvsn kaka
//
LOCUS       gnl|Apo_MPI_JGI_Genos_P|35367          258 aa            linear   UNK 
DEFINITION  Similar to SwissProt sp|P48060|GLIP1_HUMAN Glioma
            pathogenesis-related protein 1 OS=Homo sapiens GN=GLIPR1 PE=1 SV=3
            E-value: 1e-35 HSP-Length: 170 identity: 43%
ACCESSION   unknown
COMMENT     first_Capitella_hit => gnl|Apo11P1|1398 E-value: 1e-153
            HSP-Length: 257 identity: 100%
            first_Homo_hit => gi|110825980|ref|NP_006842.2| glioma
            pathogenesis-related protein 1 precursor [Homo sapiens] E-value:
            1e-36 HSP-Length: 170 identity: 43%
            first_Danio_hit => gi|189536707|ref|XP_001920421.1| PREDICTED:
            cysteine-rich secretory protein LCCL domain containing 1a [Danio
            rerio] E-value: 6e-25 HSP-Length: 186 identity: 36%
            first_Drosophila_hit => gi|21357507|ref|NP_650264.1| CG8483
            [Drosophila melanogaster] E-value: 3e-15 HSP-Length: 169 identity:
            33%
FEATURES             Location/Qualifiers
ORIGIN      
        1 meakiiglay llffggyala dilqsdlsei dvkvdeirei agtnsaavhs rtkrgtsgsr
       61 ltyaervdfl nahneyrrnv tptaadmtfm vwheelaama qewadecqfm ygqpprdppp
      121 fpnigqniya dslyivtgsa vtaswyyevq dydfttdtca egyycknyeq vvwaksnylg
      181 cainfcpvlq dfdyinaqiv vcnyapggdv fndppytnga scsmcpsgtn cedklcvpyp
      241 mcfgkiceng gvldpvsx
//
LOCUS       gnl|Apo_MPI_JGI_Genos_P|35368          270 aa            linear   UNK 
DEFINITION  Similar to SwissProt sp|P48060|GLIP1_HUMAN Glioma
            pathogenesis-related protein 1 OS=Homo sapiens GN=GLIPR1 PE=1 SV=3
            E-value: 2e-35 HSP-Length: 170 identity: 43%
ACCESSION   unknown
COMMENT     first_Capitella_hit => gnl|Apo11P1|1398 E-value: 1e-162
            HSP-Length: 270 identity: 100%
            first_Homo_hit => gi|110825980|ref|NP_006842.2| glioma
            pathogenesis-related protein 1 precursor [Homo sapiens] E-value:
            3e-36 HSP-Length: 170 identity: 43%
            first_Danio_hit => gi|189536707|ref|XP_001920421.1| PREDICTED:
            cysteine-rich secretory protein LCCL domain containing 1a [Danio
            rerio] E-value: 9e-25 HSP-Length: 186 identity: 36%
            first_Drosophila_hit => gi|21357507|ref|NP_650264.1| CG8483
            [Drosophila melanogaster] E-value: 3e-15 HSP-Length: 169 identity:
            33%
FEATURES             Location/Qualifiers
ORIGIN      
        1 meakiiglay llffggyala dilqsdlsei dvkvdeirei agtnsaavhs rtkrgtsgsr
       61 ltyaervdfl nahneyrrnv tptaadmtfm vwheelaama qewadecqfm ygqpprdppp
      121 fpnigqniya dslyivtgsa vtaswyyevq dydfttdtca egyycknyeq vvwaksnylg
      181 cainfcpvlq dfdyinaqiv vcnyapggdv fndppytnga scsmcpsgtn cedklcvpyp
      241 mcfgkiceng gvldpvscec ncpdgfdgat
//
LOCUS       gnl|Apo_MPI_JGI_Genos_P|35370          233 aa            linear   UNK 
DEFINITION  Similar to SwissProt sp|Q7M3Y3|TNNI_CHLNI Troponin I OS=Chlamys
            nipponensis akazara PE=1 SV=2 E-value: 7e-28 HSP-Length: 135
            identity: 58%
ACCESSION   unknown
COMMENT     first_Capitella_hit => gnl|Apo11P1|21909 E-value: 1e-124
            HSP-Length: 233 identity: 100%
            first_Homo_hit => gi|56682969|ref|NP_003272.3| troponin I, slow
            skeletal muscle [Homo sapiens] E-value: 7e-13 HSP-Length: 114
            identity: 33%
            first_Danio_hit => gi|113679238|ref|NP_001038847.1| hypothetical
            protein LOC751665 [Danio rerio] E-value: 2e-16 HSP-Length: 116
            identity: 37%
            first_Drosophila_hit => gi|24642959|ref|NP_728140.1| wings up A,
            isoform B [Drosophila melanogaster] E-value: 3e-22 HSP-Length: 158
            identity: 43%
FEATURES             Location/Qualifiers
ORIGIN      
        1 mrgekgkrkg lgglspekkk llkqlimqka aedlkkqqea eaeakrkliq ervpkleidg
       61 ldqaklekvv rdlykrvval eeekydwevk lrkqdqemne lnikvndikg kfvkpvlkkv
      121 skteqkmskf dkeklkrkmg gfreqlkstg qskfalddke enkkpgwgkd tlkkrdeede
      181 egakenedaa sgdeegdvkk pewgqtqlkh gkdeeggege geeeeeeeee eee
//
LOCUS       gnl|Apo_MPI_JGI_Genos_P|35371          261 aa            linear   UNK 
DEFINITION  no similarity to SwissProt
ACCESSION   unknown
COMMENT     first_Capitella_hit => gnl|Apo11P1|21910 E-value: 1e-152
            HSP-Length: 261 identity: 100%
            first_Homo_hit => *No hit*
            first_Danio_hit => *No hit*
            first_Drosophila_hit => *No hit*
FEATURES             Location/Qualifiers
ORIGIN      
        1 mdvvrllttv aifrcgsggd vytfgelven tgtwehngvv lllhqigfdg tllqiragfr
       61 ntntmwiqtw tqlefsgiqm rfrlekqwqi qpstigeiti tapqgqldik sgqhlgvffp
      121 asspsslsfk evypsfplyg seyltaatls sgeqvlfgyi gyknkqsief yiyteetidt
      181 tadydhdhia taannnnnif iinynnnnif iinynndnia nikhnsrnni fiinynndni
      241 anikhnsrnn ivisnyrldt s
//
LOCUS       gnl|Apo_MPI_JGI_Genos_P|35373          205 aa            linear   UNK 
DEFINITION  Similar to SwissProt sp|Q58DS9|RAB5C_BOVIN Ras-related protein
            Rab-5C OS=Bos taurus GN=RAB5C PE=2 SV=1 E-value: 2e-91 HSP-Length:
            186 identity: 87%
ACCESSION   unknown
COMMENT     first_Capitella_hit => gnl|Apo11P1|21919 E-value: 1e-121
            HSP-Length: 205 identity: 100%
            first_Homo_hit => gi|41393614|ref|NP_958842.1| ras-related protein
            Rab-5C isoform a [Homo sapiens] E-value: 6e-92 HSP-Length: 186
            identity: 86%
            first_Danio_hit => gi|41393127|ref|NP_958893.1| RAB5A, member RAS
            oncogene family, a [Danio rerio] E-value: 1e-90 HSP-Length: 186
            identity: 83%
            first_Drosophila_hit => gi|17736973|ref|NP_523457.1| Rab-protein
            5, isoform E [Drosophila melanogaster] E-value: 1e-87 HSP-Length:
            175 identity: 85%
FEATURES             Location/Qualifiers
ORIGIN      
        1 manrggaqrp ngaqqnkacq fklvllgesa vgksslvlrf vkgqfheyqe stigaafltq
       61 tvclddttvk feiwdtagqe ryhslapmyy rgaqaaivvy ditnsdtfsr akswvkelqr
      121 qaspnivial sgnkadlank rmveyeeaqa yaeensllfm etsaktamnv ndiflaigel
      181 fqyltpcspw lflvssymls sedmv
//
LOCUS       gnl|Apo_MPI_JGI_Genos_P|35374          112 aa            linear   UNK 
DEFINITION  no similarity to SwissProt
ACCESSION   unknown
COMMENT     first_Capitella_hit => gnl|Apo11P1|3115 E-value: 2e-56 HSP-Length:
            111 identity: 99%
            first_Homo_hit => *No hit*
            first_Danio_hit => *No hit*
            first_Drosophila_hit => *No hit*
FEATURES             Location/Qualifiers
ORIGIN      
        1 mppkgkssav fypkgnirpe plphpqqnqq qpppppqqqp pqppprqqqp pppprhyqyv
       61 klvpvgnsss svlqasgaid fslnqaslga dpdgdgstey yqlmpagsin lx
//
LOCUS       gnl|Apo_MPI_JGI_Genos_P|35376          281 aa            linear   UNK 
DEFINITION  Similar to SwissProt sp|O55196|ENAM_MOUSE Enamelin OS=Mus musculus
            GN=Enam PE=1 SV=1 E-value: 5e-08 HSP-Length: 172 identity: 29%
ACCESSION   unknown
COMMENT     first_Capitella_hit => gnl|Apo11P1|26204 E-value: 1e-116
            HSP-Length: 272 identity: 99%
            first_Homo_hit => *No hit*
            first_Danio_hit => *No hit*
            first_Drosophila_hit => *No hit*
FEATURES             Location/Qualifiers
ORIGIN      
        1 tivrevttst marrlmivai vavcivlaaa kiqgssqtgq qggqgnfnnk qggflvnkad
       61 lvvnkvvnka dlvankvvnk adlvvnkadl vankvvnkad lvankvvnka dlvankadlv
      121 ankvvnkadl vankadlvvn kvvnkadlva nkadlvankv vnkadlvank vvnkadlvan
      181 kvvnkadlvv nkadlvanka dlvankadlv ankvvnkadl vankvvnkad lvankvvnka
      241 dlvankadlv ankvvskadl vankvdlvan kvvnkadlva n
//
LOCUS       gnl|Apo_MPI_JGI_Genos_P|35377          256 aa            linear   UNK 
DEFINITION  Similar to SwissProt sp|A7Y3K2|YCF1_IPOPU Putative membrane
            protein ycf1 OS=Ipomoea purpurea GN=ycf1-A PE=3 SV=1 E-value:
            6e-08 HSP-Length: 163 identity: 27%
ACCESSION   unknown
COMMENT     first_Capitella_hit => gnl|Apo11P1|27004 E-value: 1e-100
            HSP-Length: 254 identity: 99%
            first_Homo_hit => *No hit*
            first_Danio_hit => *No hit*
            first_Drosophila_hit => *No hit*
FEATURES             Location/Qualifiers
ORIGIN      
        1 xeeevsrvyp vtellistvi msrklmivvl vamclvfavp rdrataeava alaagqvsnn
       61 lvnkvvnkvv nrvasavnqt tdketnkiis vvnkaannkv dstnkvannk vdsankaann
      121 kvankvdstn kvannkatnk vdsankaans kvdstnkaan nkatnkvdsa nkaannkvds
      181 tnkaannkaa nkvdstnkaa nnkvdstnka annkaankvd stnkvannka tnkvdsvnka
      241 annkvdstnk vtnkvx
//
LOCUS       gnl|Apo_MPI_JGI_Genos_P|35380          119 aa            linear   UNK 
DEFINITION  no similarity to SwissProt
ACCESSION   unknown
COMMENT     first_Capitella_hit => gnl|Apo11P1|21925 E-value: 6e-65
            HSP-Length: 119 identity: 100%
            first_Homo_hit => *No hit*
            first_Danio_hit => *No hit*
            first_Drosophila_hit => *No hit*
FEATURES             Location/Qualifiers
ORIGIN      
        1 mttaggplpa pgatldtlls rltksakldv rtrfrildvf lncvlltpla vlfqvsacgv
       61 qdalflnhlp gylgtvvlla vgfgiefgcs fwqrqlsair yvsgrhpddv syvlatrly
//
LOCUS       gnl|Apo_MPI_JGI_Genos_P|35381          256 aa            linear   UNK 
DEFINITION  Similar to SwissProt sp|A7Y3K2|YCF1_IPOPU Putative membrane
            protein ycf1 OS=Ipomoea purpurea GN=ycf1-A PE=3 SV=1 E-value:
            1e-07 HSP-Length: 163 identity: 26%
ACCESSION   unknown
COMMENT     first_Capitella_hit => gnl|Apo11P1|27004 E-value: 1e-101
            HSP-Length: 255 identity: 98%
            first_Homo_hit => *No hit*
            first_Danio_hit => *No hit*
            first_Drosophila_hit => *No hit*
FEATURES             Location/Qualifiers
ORIGIN      
        1 xsfeeevsrv ypvtellist vimsrklmiv vfvamclvfa vprdrataea vaalaagqvs
       61 nnlvnkvvnk vvnrvasavn qttdketnki isvvnkaann kvdstnkvan nkvdsankaa
      121 nnkvankvds tnkvannkat nkvdsankaa nnkvdstnka annkatnkvd sankaannkv
      181 dstnkaannk aankvdstnk aannkvdstn kaannkaank vdstnkvann katnkvdsvn
      241 kaannkvdst nketnk
//
LOCUS       gnl|Apo_MPI_JGI_Genos_P|35382           87 aa            linear   UNK 
DEFINITION  no similarity to SwissProt
ACCESSION   unknown
COMMENT     first_Capitella_hit => gnl|Apo11P1|23284 E-value: 6e-33
            HSP-Length: 86 identity: 100%
            first_Homo_hit => *No hit*
            first_Danio_hit => *No hit*
            first_Drosophila_hit => *No hit*
FEATURES             Location/Qualifiers
ORIGIN      
        1 xaaglavslt vslattlaal latslaagsa vsltvslatt laallatsla astaaaritw
       61 lriassvvta aaavrvarlr iasvvla
//
LOCUS       gnl|Apo_MPI_JGI_Genos_P|35383          240 aa            linear   UNK 
DEFINITION  Similar to SwissProt sp|Q26710|AOX_TRYBB Alternative oxidase,
            mitochondrial OS=Trypanosoma brucei brucei GN=AOX PE=1 SV=2
            E-value: 2e-29 HSP-Length: 112 identity: 56%
ACCESSION   unknown
COMMENT     first_Capitella_hit => gnl|Apo11P1|21928 E-value: 1e-143
            HSP-Length: 240 identity: 100%
            first_Homo_hit => *No hit*
            first_Danio_hit => *No hit*
            first_Drosophila_hit => *No hit*
FEATURES             Location/Qualifiers
ORIGIN      
        1 matrtiiitp klflhlvrpa yllqqmprtm ipqasrgfch sqilastsaq ikshpdldgp
       61 henthrtmdq mvsdrieeik sgkyekmndp qklqhfrtpp svdvnhctdp ailpkdgatt
      121 dgsytlphpi wseeevqsvr ithkppqgit dwlaywtvrs lrksydfisg ynrrtrdeal
      181 wlnrvvflet vagvpgmvaa mvrhlhslrk mrrdhgwiht lleeaenerm hlmtalqlkq
//
LOCUS       gnl|Apo_MPI_JGI_Genos_P|35384          268 aa            linear   UNK 
DEFINITION  Similar to SwissProt sp|P48060|GLIP1_HUMAN Glioma
            pathogenesis-related protein 1 OS=Homo sapiens GN=GLIPR1 PE=1 SV=3
            E-value: 3e-35 HSP-Length: 170 identity: 43%
ACCESSION   unknown
COMMENT     first_Capitella_hit => gnl|Apo11P1|1398 E-value: 1e-160
            HSP-Length: 268 identity: 100%
            first_Homo_hit => gi|110825980|ref|NP_006842.2| glioma
            pathogenesis-related protein 1 precursor [Homo sapiens] E-value:
            3e-36 HSP-Length: 170 identity: 43%
            first_Danio_hit => gi|189536707|ref|XP_001920421.1| PREDICTED:
            cysteine-rich secretory protein LCCL domain containing 1a [Danio
            rerio] E-value: 9e-25 HSP-Length: 186 identity: 36%
            first_Drosophila_hit => gi|21357507|ref|NP_650264.1| CG8483
            [Drosophila melanogaster] E-value: 4e-15 HSP-Length: 169 identity:
            33%
FEATURES             Location/Qualifiers
ORIGIN      
        1 meakiiglay llffggyala dilqsdlsei dvkvdeirei agtnsaavhs rtkrgtsgsr
       61 ltyaervdfl nahneyrrnv tptaadmtfm vwheelaama qewadecqfm ygqpprdppp
      121 fpnigqniya dslyivtgsa vtaswyyevq dydfttdtca egyycknyeq vvwaksnylg
      181 cainfcpvlq dfdyinaqiv vcnyapggdv fndppytnga scsmcpsgtn cedklcvpyp
      241 mcfgkiceng gvldpvscec ncpdgfdg
//
LOCUS       gnl|Apo_MPI_JGI_Genos_P|35385          278 aa            linear   UNK 
DEFINITION  Similar to SwissProt sp|P33731|SRP72_CANFA Signal recognition
            particle 72 kDa protein OS=Canis familiaris GN=SRP72 PE=1 SV=3
            E-value: 1e-73 HSP-Length: 277 identity: 50%
ACCESSION   unknown
COMMENT     first_Capitella_hit => gnl|Apo11P1|21929 E-value: 1e-164
            HSP-Length: 278 identity: 100%
            first_Homo_hit => gi|109638749|ref|NP_008878.3| signal recognition
            particle 72 kDa protein [Homo sapiens] E-value: 1e-73 HSP-Length:
            277 identity: 50%
            first_Danio_hit => gi|292620481|ref|XP_002664308.1| PREDICTED:
            signal recognition particle 72, partial [Danio rerio] E-value:
            2e-48 HSP-Length: 163 identity: 56%
            first_Drosophila_hit => gi|24648453|ref|NP_650898.1| Srp72
            [Drosophila melanogaster] E-value: 4e-49 HSP-Length: 278 identity:
            42%
FEATURES             Location/Qualifiers
ORIGIN      
        1 mskdqkavnf talytelnnh gkngeydral ktankilqan lsddrafhck ivcliqlnkf
       61 idvlrhlsqn pnlakgldfe kayslyrlnr tdealqvlra venpdqrlke llaqvlyrke
      121 eykdalviyk dlikntqddy eeermtnlta vvaalqmwng edvenlefee dtyelcynaa
      181 cgcighgeyt kaldelkkae vecrkmyedd pemteadiet elgdirvqmg yiyqqmgkne
      241 eamkqynlvi ksrpsditla avaanniiti nkdqnvfd
//
LOCUS       gnl|Apo_MPI_JGI_Genos_P|35386           72 aa            linear   UNK 
DEFINITION  no similarity to SwissProt
ACCESSION   unknown
COMMENT     first_Capitella_hit => gnl|Apo11P1|825 E-value: 2e-37 HSP-Length:
            72 identity: 100%
            first_Homo_hit => *No hit*
            first_Danio_hit => *No hit*
            first_Drosophila_hit => *No hit*
FEATURES             Location/Qualifiers
ORIGIN      
        1 mynndyaigd ggtgkpeddq vtyavlkktg kpkmaenady alvkkgntse epvynaeetv
       61 vvensgygav ge
//
LOCUS       gnl|Apo_MPI_JGI_Genos_P|35387          283 aa            linear   UNK 
DEFINITION  Similar to SwissProt sp|A7Y3K2|YCF1_IPOPU Putative membrane
            protein ycf1 OS=Ipomoea purpurea GN=ycf1-A PE=3 SV=1 E-value:
            1e-06 HSP-Length: 174 identity: 26%
ACCESSION   unknown
COMMENT     first_Capitella_hit => gnl|Apo11P1|21180 E-value: 1e-123
            HSP-Length: 282 identity: 100%
            first_Homo_hit => *No hit*
            first_Danio_hit => *No hit*
            first_Drosophila_hit => *No hit*
FEATURES             Location/Qualifiers
ORIGIN      
        1 xeeevsrvyp vtellkstvi msrklmivvl vamclvfavp rdrataeava alaagqvsnn
       61 lvnkvvnkvv nrvasavnqt tdketnkiis vvnkaannkv dsinkvannk vdstnkvann
      121 kvdstnkvan nkaankvdst nkvannkatn kvdsvnkaan nkvdstnkaa nnkvdstnkv
      181 tnkvdleank vdstsnkavn nkaankvdst nkvannkatn kvdsvnkaan nkvdstnkaa
      241 nnkvdstnkv tnnnaankvd stnraannkv dstnkvtnkv dle
//
LOCUS       gnl|Apo_MPI_JGI_Genos_P|35388          266 aa            linear   UNK 
DEFINITION  Similar to SwissProt sp|Q96LB8|PGRP4_HUMAN Peptidoglycan
            recognition protein 4 OS=Homo sapiens GN=PGLYRP4 PE=1 SV=2
            E-value: 5e-15 HSP-Length: 185 identity: 33%
ACCESSION   unknown
COMMENT     first_Capitella_hit => gnl|Apo11P1|1011 E-value: 1e-156
            HSP-Length: 265 identity: 99%
            first_Homo_hit => gi|56550073|ref|NP_065126.2| peptidoglycan
            recognition protein 4 precursor [Homo sapiens] E-value: 6e-16
            HSP-Length: 185 identity: 33%
            first_Danio_hit => gi|113195558|ref|NP_001037786.1| PGRP-SC1a
            protein [Danio rerio] E-value: 7e-11 HSP-Length: 120 identity: 31%
            first_Drosophila_hit => gi|28574426|ref|NP_648299.3| peptidoglycan
            recognition protein LF [Drosophila melanogaster] E-value: 6e-15
            HSP-Length: 169 identity: 28%
FEATURES             Location/Qualifiers
ORIGIN      
        1 xeanrqvdrr lqsrrgvslr pvlccqstsf etscrspfkm nfklllflal attnlvqhgv
       61 vgwfrfkrlv klaiccyfag clskqqvgel cdgldksmvk rqdwhatear qvhpmtgmis
      121 dvmvwhtgpe tcqllglsgs ncgrcieder clvkhiasiq aadlgdgmdd irfnfligqd
      181 gaiyegrgwq vagqdgdghd vtslsvamig dftkvepsqa sqnafknlvt cgqanmrvlk
      241 dlelivqpdm sgqaffnmie rcngfc
//
LOCUS       gnl|Apo_MPI_JGI_Genos_P|35390          238 aa            linear   UNK 
DEFINITION  no similarity to SwissProt
ACCESSION   unknown
COMMENT     first_Capitella_hit => gnl|Apo11P1|21875 E-value: 1e-126
            HSP-Length: 237 identity: 99%
            first_Homo_hit => *No hit*
            first_Danio_hit => *No hit*
            first_Drosophila_hit => *No hit*
FEATURES             Location/Qualifiers
ORIGIN      
        1 xylnhclnrf qnrclsrsgn rfqnrcpsrf qnrclshfqi hylnhclnrf rnrclshsgn
       61 hfqnhcpsrf qihylnrcls rsgnrfqnhf lsrfqihyln hclnrfqnrc lsrsgnrfqn
      121 rcpsrfqnrc lshfqihyln hclnrfrnrc lsrsgnrfqn rcpsrfqdrc lshlvvrlvh
      181 lavmvvvyfv eivfccfdrl vdrlvdrlvd rlvgclvdrl vdrlvdrfvg flpywvcy
//
LOCUS       gnl|Apo_MPI_JGI_Genos_P|35393          190 aa            linear   UNK 
DEFINITION  no similarity to SwissProt
ACCESSION   unknown
COMMENT     first_Capitella_hit => gnl|Apo11P1|1171 E-value: 2e-93 HSP-Length:
            190 identity: 99%
            first_Homo_hit => gi|153251865|ref|NP_115642.3| hypothetical
            protein LOC84226 [Homo sapiens] E-value: 7e-06 HSP-Length: 99
            identity: 34%
            first_Danio_hit => *No hit*
            first_Drosophila_hit => *No hit*
FEATURES             Location/Qualifiers
ORIGIN      
        1 psvrpfchps drwydhpsdh psdrlndrps dhpsdrlndr psdhpsvrps vrpfchpsvr
       61 wydhpsvrpf rhpsdrwydh psvrpfchps drwydhptdh psdqgvsvpl vvlsavqwav
      121 rltgprhvpc rgrslgrclt qvlgdgvvid vigvigvidv iihavvgvld dvldqvvvvv
      181 igygssltsi
//
LOCUS       gnl|Apo_MPI_JGI_Genos_P|35394          179 aa            linear   UNK 
DEFINITION  Similar to SwissProt sp|Q9JI70|MKKS_MOUSE
            McKusick-Kaufman/Bardet-Biedl syndromes putative chaperonin OS=Mus
            musculus GN=Mkks PE=2 SV=2 E-value: 5e-11 HSP-Length: 100
            identity: 36%
ACCESSION   unknown
COMMENT     first_Capitella_hit => gnl|Apo11P1|21939 E-value: 1e-103
            HSP-Length: 179 identity: 100%
            first_Homo_hit => gi|9055272|ref|NP_061336.1|
            McKusick-Kaufman/Bardet-Biedl syndromes putative chaperonin [Homo
            sapiens] E-value: 1e-10 HSP-Length: 100 identity: 35%
            first_Danio_hit => gi|41055821|ref|NP_956459.1|
            McKusick-Kaufman/Bardet-Biedl syndromes putative chaperonin [Danio
            rerio] E-value: 6e-13 HSP-Length: 98 identity: 36%
            first_Drosophila_hit => *No hit*
FEATURES             Location/Qualifiers
ORIGIN      
        1 malfketwmr samfagkhki vsfiaiftai yiasypfgdp nvptvkerle ekkksekxln
       61 rkfistmaak spgrlldlnr vstvrpkptd dktnikkmsn llktlagcfg sqgharilhn
      121 ncggdpiltt ssdqllncls iyspvlklvt avikehvkmy sdgglflgif clhlitkal
//
LOCUS       gnl|Apo_MPI_JGI_Genos_P|35395          167 aa            linear   UNK 
DEFINITION  Similar to SwissProt sp|Q32PA4|PHP14_BOVIN 14 kDa phosphohistidine
            phosphatase OS=Bos taurus GN=PHPT1 PE=2 SV=1 E-value: 4e-26
            HSP-Length: 122 identity: 47%
ACCESSION   unknown
COMMENT     first_Capitella_hit => gnl|Apo11P1|28779 E-value: 1e-97
            HSP-Length: 167 identity: 100%
            first_Homo_hit => gi|24475861|ref|NP_054891.2| 14 kDa
            phosphohistidine phosphatase isoform 3 [Homo sapiens] E-value:
            1e-24 HSP-Length: 120 identity: 46%
            first_Danio_hit => gi|57768843|ref|NP_001003566.1| 14 kDa
            phosphohistidine phosphatase [Danio rerio] E-value: 1e-24
            HSP-Length: 122 identity: 47%
            first_Drosophila_hit => gi|28572013|ref|NP_788762.1| janus A,
            isoform B [Drosophila melanogaster] E-value: 4e-23 HSP-Length: 132
            identity: 44%
FEATURES             Location/Qualifiers
ORIGIN      
        1 mrshmafgfi pqleleldky fqdpsdrgla stdcprhvht vrdmsskakm davpavdida
       61 egrfkyvllk lwapdhkded dfkylvrgyn radwhndiye evyssvtplg ldvecvgggr
      121 ilhepdkkif vygysqgfgr adhsitcell rkkyphyesi ewsndgy
//
LOCUS       gnl|Apo_MPI_JGI_Genos_P|35396          216 aa            linear   UNK 
DEFINITION  no similarity to SwissProt
ACCESSION   unknown
COMMENT     first_Capitella_hit => gnl|Apo11P1|22276 E-value: 3e-44
            HSP-Length: 216 identity: 78%
            first_Homo_hit => *No hit*
            first_Danio_hit => *No hit*
            first_Drosophila_hit => *No hit*
FEATURES             Location/Qualifiers
ORIGIN      
        1 maklflivtl vavcvaiaaa apakqgqgqs qgrsqgngqg qaqgqqqgqg msqgqgnnnk
       61 vkvnnnkaka garvrvnnnk vrvnnnkaka earvrvnnnk vrvnnnkaka eakvrvnnnk
      121 vkasnnkaka earvnnnkvk asnnkakaea rvnnnkvras nnkakaeard nnnkvkannn
      181 kakaearvnn nkardrckvr dkakandvsk pffvdi
//
LOCUS       gnl|Apo_MPI_JGI_Genos_P|35398          272 aa            linear   UNK 
DEFINITION  Similar to SwissProt sp|O55023|IMPA1_MOUSE Inositol
            monophosphatase 1 OS=Mus musculus GN=Impa1 PE=1 SV=1 E-value:
            4e-78 HSP-Length: 261 identity: 53%
ACCESSION   unknown
COMMENT     first_Capitella_hit => gnl|Apo11P1|21941 E-value: 1e-163
            HSP-Length: 271 identity: 100%
            first_Homo_hit => gi|5031789|ref|NP_005527.1| inositol
            monophosphatase 1 isoform 1 [Homo sapiens] E-value: 9e-78
            HSP-Length: 260 identity: 52%
            first_Danio_hit => gi|57526522|ref|NP_001002745.1| inositol
            monophosphatase 1 [Danio rerio] E-value: 6e-78 HSP-Length: 254
            identity: 51%
            first_Drosophila_hit => gi|21357329|ref|NP_649294.1| CG9391
            [Drosophila melanogaster] E-value: 3e-74 HSP-Length: 266 identity:
            49%
FEATURES             Location/Qualifiers
ORIGIN      
        1 makldlnkcf kvanevarea gkvireafql ekrveikesi adlvtetdkk veqmiistfk
       61 shfpdhgfig eestaagvkv nltdqptwvi dpidgtnnfv hrfpyvavsi allvnkkaei
      121 aviynpildq mytarpgqga ycngnklqct qttdlgqall csefgssrvp ekldskfrsm
      181 rnvlnkahgm rclgsaalhm cmvaegtlda hftygihiwd maaghlivre aggtvidtgg
      241 gpldlmsrrv lcarteqlak qvaetveqle fx
//
LOCUS       gnl|Apo_MPI_JGI_Genos_P|35399          189 aa            linear   UNK 
DEFINITION  no similarity to SwissProt
ACCESSION   unknown
COMMENT     first_Capitella_hit => gnl|Apo11P1|21943 E-value: 1e-111
            HSP-Length: 189 identity: 100%
            first_Homo_hit => *No hit*
            first_Danio_hit => *No hit*
            first_Drosophila_hit => *No hit*
FEATURES             Location/Qualifiers
ORIGIN      
        1 mddqqvncrf namakrqseq vnendvwgdl avnqvpddis meweeeepvr eitsesvpvl
       61 pfteyfnkhg gsiathsppl vtnfsnsdve svvagmetef svsvmmmmml etqhvhavak
      121 vrsvlaeleg tdklstsrts eynwksgcll epancrlslr svdvichymq lfyidihvte
      181 hesnlkktl
//
LOCUS       gnl|Apo_MPI_JGI_Genos_P|35400          266 aa            linear   UNK 
DEFINITION  Similar to SwissProt sp|A7Y3K2|YCF1_IPOPU Putative membrane
            protein ycf1 OS=Ipomoea purpurea GN=ycf1-A PE=3 SV=1 E-value:
            1e-07 HSP-Length: 163 identity: 26%
ACCESSION   unknown
COMMENT     first_Capitella_hit => gnl|Apo11P1|23097 E-value: 1e-109
            HSP-Length: 263 identity: 96%
            first_Homo_hit => *No hit*
            first_Danio_hit => *No hit*
            first_Drosophila_hit => *No hit*
FEATURES             Location/Qualifiers
ORIGIN      
        1 xsfeeevsrv ypvtellist vimsrklmiv vlvamclvfa vprdrataea vaalaagqvs
       61 nnlvdkvvnk vvnrvasavn qttdketnki isvvnkaann kvdstnkvan nkvdsankaa
      121 nnkvankvds tnkvannkat nkvdsankaa nnkvdstnka annkatnkvd sankaannkv
      181 dstnkaannk aankvdstnk aannkaankv dstnkvannk atnkvdsvnk aannkvdstn
      241 kaannkvdst nkvtnkvdst nkgtnn
//
LOCUS       gnl|Apo_MPI_JGI_Genos_P|35401          275 aa            linear   UNK 
DEFINITION  no similarity to SwissProt
ACCESSION   unknown
COMMENT     first_Capitella_hit => gnl|Apo11P1|21945 E-value: 1e-141
            HSP-Length: 274 identity: 100%
            first_Homo_hit => *No hit*
            first_Danio_hit => *No hit*
            first_Drosophila_hit => *No hit*
FEATURES             Location/Qualifiers
ORIGIN      
        1 xlssedfrsc sdliqtpgik qhlpwqgsfs lwpswpcalc wlsprsravn rvdsaanhkv
       61 nreankvasi fkkvankean kvvnkaagka dtvanheank vannkvtnkv tnkvannkvd
      121 sankvannka tnkvdsankv ankvdsankv tnkvasskat nkvdsankvt nkvasskaan
      181 kvdsankvan kvdsvnkaan nkvdsvnkaa nnkvdsankv tnkvasskaa nkvdsankva
      241 nkvdsankvt nkvasskaan kvdsankvan kvdsa
//
LOCUS       gnl|Apo_MPI_JGI_Genos_P|35403           88 aa            linear   UNK 
DEFINITION  no similarity to SwissProt
ACCESSION   unknown
COMMENT     first_Capitella_hit => gnl|Apo11P1|21949 E-value: 4e-46
            HSP-Length: 88 identity: 100%
            first_Homo_hit => *No hit*
            first_Danio_hit => *No hit*
            first_Drosophila_hit => *No hit*
FEATURES             Location/Qualifiers
ORIGIN      
        1 rtgsvcmcac vclslihrpq tsvyslatgq ppshtsfhqq tgqadrhlas tdqedvgqrq
       61 rkigrgqrki gqrqrkigqr qrkkkpav
//
LOCUS       gnl|Apo_MPI_JGI_Genos_P|35404           63 aa            linear   UNK 
DEFINITION  no similarity to SwissProt
ACCESSION   unknown
COMMENT     first_Capitella_hit => gnl|Apo11P1|21950 E-value: 2e-29
            HSP-Length: 62 identity: 100%
            first_Homo_hit => *No hit*
            first_Danio_hit => *No hit*
            first_Drosophila_hit => *No hit*
FEATURES             Location/Qualifiers
ORIGIN      
        1 mmdesldela qvparvsqgl ddvidevstk vgrtlrqssi selvptklve flespssdkt
       61 scx
//
LOCUS       gnl|Apo_MPI_JGI_Genos_P|35405          148 aa            linear   UNK 
DEFINITION  no similarity to SwissProt
ACCESSION   unknown
COMMENT     first_Capitella_hit => gnl|Apo11P1|21952 E-value: 2e-65
            HSP-Length: 148 identity: 100%
            first_Homo_hit => *No hit*
            first_Danio_hit => *No hit*
            first_Drosophila_hit => *No hit*
FEATURES             Location/Qualifiers
ORIGIN      
        1 maklflivtl vavcvaiaaa apakqgqgqs qgrsqgngqg qaqgqqqgqg msqgqgqqqq
       61 gqgqqqqgqg rsqgqgqqqq gqgqqqqgqg rsqgqgqqqq gqgqqqqgqg rsqgqqqqgq
      121 gqqqqgrlda maywnvllie ytfghsfr
//
LOCUS       gnl|Apo_MPI_JGI_Genos_P|35407          220 aa            linear   UNK 
DEFINITION  Similar to SwissProt sp|P40879|S26A3_HUMAN Chloride anion
            exchanger OS=Homo sapiens GN=SLC26A3 PE=1 SV=1 E-value: 1e-29
            HSP-Length: 135 identity: 43%
ACCESSION   unknown
COMMENT     first_Capitella_hit => gnl|Apo11P1|21955 E-value: 1e-130
            HSP-Length: 218 identity: 100%
            first_Homo_hit => gi|4557535|ref|NP_000102.1| chloride anion
            exchanger [Homo sapiens] E-value: 1e-30 HSP-Length: 135 identity:
            43%
            first_Danio_hit => gi|292627098|ref|XP_001921766.2| PREDICTED:
            sb:cb448 [Danio rerio] E-value: 5e-29 HSP-Length: 134 identity:
            47%
            first_Drosophila_hit => gi|24666186|ref|NP_649024.1| prestin
            [Drosophila melanogaster] E-value: 9e-22 HSP-Length: 85 identity:
            55%
FEATURES             Location/Qualifiers
ORIGIN      
        1 xtvdrqtdrd khnnsakiss tnqhravcpc nwkaafvltp aakmsyhpps tdisdtkdqa
       61 svglfssqkd meysangtip swtrpaynee kfdqsyerhg rpvktikdrl rtcksgcecs
      121 akcvkkfifn hlpflklian ynvkrdlvsd iiagltvgim hipqgmaygm lvtlpavygl
      181 yvsffpvivy fffgtsrhis igtfavmslm issaveranx
//
LOCUS       gnl|Apo_MPI_JGI_Genos_P|35408           75 aa            linear   UNK 
DEFINITION  no similarity to SwissProt
ACCESSION   unknown
COMMENT     first_Capitella_hit => gnl|Apo11P1|21956 E-value: 1e-37
            HSP-Length: 74 identity: 100%
            first_Homo_hit => *No hit*
            first_Danio_hit => *No hit*
            first_Drosophila_hit => *No hit*
FEATURES             Location/Qualifiers
ORIGIN      
        1 mepvnklvlv avcflaaavl tsdgrpakql irlkrstadg qkrieqshsa pvrrdddgak
       61 lkvstrqtgg lvlpx
//
LOCUS       gnl|Apo_MPI_JGI_Genos_P|35409          100 aa            linear   UNK 
DEFINITION  no similarity to SwissProt
ACCESSION   unknown
COMMENT     first_Capitella_hit => gnl|Apo11P1|1165 E-value: 8e-54 HSP-Length:
            100 identity: 100%
            first_Homo_hit => *No hit*
            first_Danio_hit => *No hit*
            first_Drosophila_hit => *No hit*
FEATURES             Location/Qualifiers
ORIGIN      
        1 talisllave nitdrqslsp ssvadtavgy rrhcglkvqk alavrtdita eyqrygfrdl
       61 qhrhllqita rasqmsrrtr rvqrninfer rtpadrfafr
//
LOCUS       gnl|Apo_MPI_JGI_Genos_P|35411          257 aa            linear   UNK 
DEFINITION  Similar to SwissProt sp|Q9CWH6|PSA7L_MOUSE Proteasome subunit
            alpha type-7-like OS=Mus musculus GN=Psma8 PE=2 SV=1 E-value:
            1e-110 HSP-Length: 246 identity: 75%
ACCESSION   unknown
COMMENT     first_Capitella_hit => gnl|Apo11P1|1166 E-value: 1e-144
            HSP-Length: 247 identity: 100%
            first_Homo_hit => gi|68303563|ref|NP_001020267.1| proteasome
            subunit alpha type-7-like isoform 2 [Homo sapiens] E-value: 1e-109
            HSP-Length: 231 identity: 77%
            first_Danio_hit => gi|47085943|ref|NP_998331.1| proteasome subunit
            alpha type-7-like [Danio rerio] E-value: 1e-111 HSP-Length: 231
            identity: 79%
            first_Drosophila_hit => gi|17933602|ref|NP_525092.1| proteasome
            28kD subunit 1 [Drosophila melanogaster] E-value: 1e-99
            HSP-Length: 231 identity: 71%
FEATURES             Location/Qualifiers
ORIGIN      
        1 mssrydrait vfspdghlfq veyaqeavkk gstavgvrgk dlvvlgvekk avaklqedrt
       61 vrkiallddh valafaglta darilinrar vecqshkltv edpvtleyit ryiaqlkqry
      121 tqsngrrpfg lstliigfdn dgtprlyqtd psgtyhewka naigrsaktv reylekhysa
      181 dlvaseheti klalkalmev vqsgsknmev aimkrgellk tleseeldky iqeiekekee
      241 eaekkkqlht kvdalae
//
LOCUS       gnl|Apo_MPI_JGI_Genos_P|35414          220 aa            linear   UNK 
DEFINITION  Similar to SwissProt sp|Q5RDW1|GTPB5_PONAB GTP-binding protein 5
            OS=Pongo abelii GN=GTPBP5 PE=2 SV=1 E-value: 2e-37 HSP-Length: 192
            identity: 56%
ACCESSION   unknown
COMMENT     first_Capitella_hit => gnl|Apo11P1|21961 E-value: 1e-127
            HSP-Length: 220 identity: 100%
            first_Homo_hit => gi|24308117|ref|NP_056481.1| GTP-binding protein
            5 [Homo sapiens] E-value: 5e-37 HSP-Length: 171 identity: 59%
            first_Danio_hit => gi|125851418|ref|XP_001336634.1| PREDICTED:
            si:dkeyp-44b8.7 [Danio rerio] E-value: 3e-33 HSP-Length: 201
            identity: 45%
            first_Drosophila_hit => gi|20129375|ref|NP_609218.1| CG13390
            [Drosophila melanogaster] E-value: 2e-36 HSP-Length: 190 identity:
            51%
FEATURES             Location/Qualifiers
ORIGIN      
        1 mltwcryhyl lktrsvwlsl vrlktievks qlitelkpve ksqkkkslqf vdykrilakg
       61 gnggngcvsf lslfanefag pdggdggngg hvifqadtnv kslshvksql qaehgrngrn
      121 kncfgksgkh livkvpigtl fkddtfkvla dlahhgdifi gargggggkg nrffvsahnt
      181 mptmyeeggq gqqrllhlel kiiahvglvg fpnagkssll
//
LOCUS       gnl|Apo_MPI_JGI_Genos_P|35417          224 aa            linear   UNK 
DEFINITION  no similarity to SwissProt
ACCESSION   unknown
COMMENT     first_Capitella_hit => gnl|Apo11P1|22276 E-value: 2e-63
            HSP-Length: 224 identity: 94%
            first_Homo_hit => *No hit*
            first_Danio_hit => *No hit*
            first_Drosophila_hit => *No hit*
FEATURES             Location/Qualifiers
ORIGIN      
        1 maklflivtl vavcvaiaaa apakqgqgqs qgrsqgngqg qaqgqqqgqg msqgqgnnnk
       61 vkvnnnkaka garvrvnnnk vrvnnnkaka earvnnkvrv nnnkakaear vnnnkvrasn
      121 nkakaearvn nnkvkasnnk akaeardnnn kvrasnnkak aeardnnnkv kannnkakae
      181 arvnnnkard rckvrdkakv ndkvvsksff tetdmnidwl qasq
//
LOCUS       gnl|Apo_MPI_JGI_Genos_P|35418          197 aa            linear   UNK 
DEFINITION  no similarity to SwissProt
ACCESSION   unknown
COMMENT     first_Capitella_hit => gnl|Apo11P1|21967 E-value: 1e-101
            HSP-Length: 196 identity: 100%
            first_Homo_hit => *No hit*
            first_Danio_hit => *No hit*
            first_Drosophila_hit => *No hit*
FEATURES             Location/Qualifiers
ORIGIN      
        1 xrtrsttstm arrlmivaiv avcivlaaak rqgssqtgqq ggqgnfnnkq ggftgqqgdl
       61 vvnkvvnkad lvankvvnka dlvvnkadlv ankvvnkadl vankadlvvn kvvnkadlva
      121 nkadlvankv vnkadlvank vvnkadlvan kvdlvankvv nkadlvankv vnkvdlvanp
      181 evdfnllwks feflfst
//
LOCUS       gnl|Apo_MPI_JGI_Genos_P|35419          126 aa            linear   UNK 
DEFINITION  Similar to SwissProt sp|Q16959|DYI2_ANTCR Dynein intermediate
            chain 2, ciliary OS=Anthocidaris crassispina PE=2 SV=1 E-value:
            1e-55 HSP-Length: 125 identity: 75%
ACCESSION   unknown
COMMENT     first_Capitella_hit => gnl|Apo11P1|21969 E-value: 2e-72
            HSP-Length: 126 identity: 100%
            first_Homo_hit => gi|6912338|ref|NP_036276.1| dynein intermediate
            chain 1, axonemal [Homo sapiens] E-value: 1e-52 HSP-Length: 122
            identity: 73%
            first_Danio_hit => gi|123703757|ref|NP_001074027.1| dynein
            intermediate chain 1, axonemal [Danio rerio] E-value: 9e-50
            HSP-Length: 122 identity: 67%
            first_Drosophila_hit => gi|85726449|ref|NP_611530.5| CG9313
            [Drosophila melanogaster] E-value: 4e-41 HSP-Length: 122 identity:
            59%
FEATURES             Location/Qualifiers
ORIGIN      
        1 mvnqntyddv aqdfkyyedq sdeyrdqegt llplwkfsfe kakklavtsl cwspcytdlf
       61 avghgsydfm kqsngmilfy tlknpsypey iyqtdsgvmc ldihptqpyl vaagfydgcv
      121 gvlyih
//
LOCUS       gnl|Apo_MPI_JGI_Genos_P|35421           59 aa            linear   UNK 
DEFINITION  no similarity to SwissProt
ACCESSION   unknown
COMMENT     first_Capitella_hit => gnl|Apo11P1|22866 E-value: 2e-08
            HSP-Length: 26 identity: 96%
            first_Homo_hit => *No hit*
            first_Danio_hit => *No hit*
            first_Drosophila_hit => *No hit*
FEATURES             Location/Qualifiers
ORIGIN      
        1 maklflvitl vavcvaiaaa vpqgksqggq gqggqgqggq gqgqgqqgqg qqgksgrkn
//
LOCUS       gnl|Apo_MPI_JGI_Genos_P|35424          141 aa            linear   UNK 
DEFINITION  Similar to SwissProt sp|Q7ZVJ8|CP13A_DANRE UPF0585 protein
            C16orf13 homolog A OS=Danio rerio GN=zgc:56719 PE=2 SV=3 E-value:
            4e-29 HSP-Length: 124 identity: 50%
ACCESSION   unknown
COMMENT     first_Capitella_hit => gnl|Apo11P1|21975 E-value: 3e-81
            HSP-Length: 141 identity: 100%
            first_Homo_hit => gi|93102391|ref|NP_001035250.1| hypothetical
            protein LOC84326 isoform b [Homo sapiens] E-value: 6e-22
            HSP-Length: 119 identity: 44%
            first_Danio_hit => gi|41056231|ref|NP_956410.1| hypothetical
            protein LOC386899 [Danio rerio] E-value: 6e-30 HSP-Length: 124
            identity: 50%
            first_Drosophila_hit => gi|28574095|ref|NP_652562.2| CG18661
            [Drosophila melanogaster] E-value: 8e-16 HSP-Length: 127 identity:
            35%
FEATURES             Location/Qualifiers
ORIGIN      
        1 masldsglqs temssitlmr spaaernkaa ilqvlkniip kddqlfalei asgtgqhvty
       61 faenlpnvtw qpsecddksm qsirgyiqvt hrqnvldply lkttdnvdqw adgsltsasc
      121 dlilcinmih isewastegl f
//
LOCUS       gnl|Apo_MPI_JGI_Genos_P|35425          287 aa            linear   UNK 
DEFINITION  no similarity to SwissProt
ACCESSION   unknown
COMMENT     first_Capitella_hit => gnl|Apo11P1|21976 E-value: 1e-139
            HSP-Length: 286 identity: 100%
            first_Homo_hit => *No hit*
            first_Danio_hit => *No hit*
            first_Drosophila_hit => gi|56311430|ref|NP_727774.2| mucin 12Ea
            [Drosophila melanogaster] E-value: 2e-16 HSP-Length: 219 identity:
            37%
FEATURES             Location/Qualifiers
ORIGIN      
        1 ngkdqartqw qgsqqgieng qipegaqnng edggdqtnqn esiesenvpn gdegeeateq
       61 gaeepaavep teetptdsds vettdegtee paaveptegt ptdsepvett negteepaav
      121 eptegtpids epvettdegt eepaavepte gtptdsepve ttdegteepa aveptegtpt
      181 dsepvettde gteepaavep tegtpidsep vettdegtee paaveptegt pidsepvett
      241 degteepaav eptegtpids epvettdest eepaavepte gtptdsx
//
LOCUS       gnl|Apo_MPI_JGI_Genos_P|35426          236 aa            linear   UNK 
DEFINITION  Similar to SwissProt sp|O35375|NRP2_MOUSE Neuropilin-2 OS=Mus
            musculus GN=Nrp2 PE=2 SV=2 E-value: 2e-08 HSP-Length: 101
            identity: 31%
ACCESSION   unknown
COMMENT     first_Capitella_hit => gnl|Apo11P1|21152 E-value: 1e-139
            HSP-Length: 236 identity: 100%
            first_Homo_hit => gi|41872567|ref|NP_957719.1| neuropilin-2
            isoform 5 precursor [Homo sapiens] E-value: 2e-09 HSP-Length: 108
            identity: 30%
            first_Danio_hit => gi|91176286|ref|NP_001035126.1| bone
            morphogenetic protein 1a [Danio rerio] E-value: 2e-10 HSP-Length:
            90 identity: 38%
            first_Drosophila_hit => gi|221329796|ref|NP_727348.2| CG32702
            [Drosophila melanogaster] E-value: 2e-07 HSP-Length: 122 identity:
            26%
FEATURES             Location/Qualifiers
ORIGIN      
        1 mrpvtsvcvl milafchtta gsdyfcqnnr vvnirgtteg riftresgsr kyaanlhctw
       61 iieadrsmnd vainikvats dldwapdgme cagydyirir dgstssartl ltwcgnmnpy
      121 sltstgsaly ieffsdsqsq sfwkrrrttf vvferrftlg gcppgwsdnp nypnggstcy
      181 klstqkatwv maqtfcsydq snlvsvsste qsfivdmisk yldfrdkvwi slndlf
//
LOCUS       gnl|Apo_MPI_JGI_Genos_P|35427          283 aa            linear   UNK 
DEFINITION  Similar to SwissProt sp|A7Y3K2|YCF1_IPOPU Putative membrane
            protein ycf1 OS=Ipomoea purpurea GN=ycf1-A PE=3 SV=1 E-value:
            9e-06 HSP-Length: 168 identity: 24%
ACCESSION   unknown
COMMENT     first_Capitella_hit => gnl|Apo11P1|21978 E-value: 1e-141
            HSP-Length: 281 identity: 100%
            first_Homo_hit => *No hit*
            first_Danio_hit => *No hit*
            first_Drosophila_hit => *No hit*
FEATURES             Location/Qualifiers
ORIGIN      
        1 xsfeeevsrv ypvtellkst vimsrklmiv vlvamclvfa vprdrataea vaalaagqvs
       61 nnlvnkvvnk vvnrvasavn qttdketnki isvvnkaann kvdsinkvan nkvdstnkva
      121 nnkvdstnkv annkatnkvd sankaannkv dstnkaannk aankvdstnk aannkvdstn
      181 kaannkaank vdstnkvann katnkvdsvn kaannkvdst nkvtnkvdst nkvtnnkaan
      241 kvdstnraan nkvdstnkvt nkvdleankv dstsnkaank vax
//
LOCUS       gnl|Apo_MPI_JGI_Genos_P|35428          286 aa            linear   UNK 
DEFINITION  no similarity to SwissProt
ACCESSION   unknown
COMMENT     first_Capitella_hit => gnl|Apo11P1|21979 E-value: 1e-168
            HSP-Length: 286 identity: 100%
            first_Homo_hit => *No hit*
            first_Danio_hit => *No hit*
            first_Drosophila_hit => *No hit*
FEATURES             Location/Qualifiers
ORIGIN      
        1 mlgrnnfvys gyqnqakywr gtgtdrrtqv nfdrnqlltt svckwqiiai vnfivsvavl
       61 tfaiysvisi qskpdstdtt estesvdltv sclvtvlppg dapevtmqps ylielptfvf
      121 lggsnrtgtl tmdsnkatis ilgssaegrl efrvsycasl ydmpdsdqgq afflrqlttd
      181 ektviaclig esdlnfgyvi twqqlvcdgv sagtfqaila ittqsksyvi rswsndtsdf
      241 nrnqfqityf deaamdvfav dsslvaddvk gclvinsisd sfdfks
//
LOCUS       gnl|Apo_MPI_JGI_Genos_P|35430          169 aa            linear   UNK 
DEFINITION  Similar to SwissProt sp|P43689|TPM2_BIOGL Tropomyosin-2
            OS=Biomphalaria glabrata PE=2 SV=1 E-value: 7e-26 HSP-Length: 73
            identity: 82%
ACCESSION   unknown
COMMENT     first_Capitella_hit => gnl|Apo11P1|21981 E-value: 8e-97
            HSP-Length: 169 identity: 100%
            first_Homo_hit => gi|114155140|ref|NP_689476.2| tropomyosin
            alpha-3 chain isoform 1 [Homo sapiens] E-value: 7e-12 HSP-Length:
            74 identity: 53%
            first_Danio_hit => gi|45387763|ref|NP_991239.1| tropomyosin 3
            isoform 1 [Danio rerio] E-value: 6e-12 HSP-Length: 74 identity:
            53%
            first_Drosophila_hit => gi|24647095|ref|NP_732012.1| tropomyosin
            2, isoform B [Drosophila melanogaster] E-value: 2e-13 HSP-Length:
            73 identity: 53%
FEATURES             Location/Qualifiers
ORIGIN      
        1 mksleiseqe asqredsyee airdltarlk daehrateae rtvsklqkev drleeelmea
       61 kvqykalrde mdsasrkyra cevldyectq vncwqrrkst rrsakiwtql lpswldfkcy
      121 lhlpitnttt ttittavspv ltdaiftiqi ihlcliqpne kegryffri
//
LOCUS       gnl|Apo_MPI_JGI_Genos_P|35433           62 aa            linear   UNK 
DEFINITION  no similarity to SwissProt
ACCESSION   unknown
COMMENT     first_Capitella_hit => gnl|Apo11P1|21983 E-value: 5e-28
            HSP-Length: 62 identity: 100%
            first_Homo_hit => *No hit*
            first_Danio_hit => *No hit*
            first_Drosophila_hit => *No hit*
FEATURES             Location/Qualifiers
ORIGIN      
        1 maklflvitl vavcvaiaaa vpqgksqggq gqgqaksqgq gqgqsqgqnn kqggdakkgw
       61 fw
//
LOCUS       gnl|Apo_MPI_JGI_Genos_P|35434          136 aa            linear   UNK 
DEFINITION  no similarity to SwissProt
ACCESSION   unknown
COMMENT     first_Capitella_hit => gnl|Apo11P1|21984 E-value: 2e-76
            HSP-Length: 136 identity: 100%
            first_Homo_hit => *No hit*
            first_Danio_hit => *No hit*
            first_Drosophila_hit => *No hit*
FEATURES             Location/Qualifiers
ORIGIN      
        1 marrasrflw vvvfllggtl vfwgliqnqe esthdvsflh kldlvrrnel tvtplasfqs
       61 grtvmkgsag vvnfapvpgg tspklrpprt nriwptvher edrilaqinl ipaspkynrp
      121 eeeklilmyn gfpnnv
//
LOCUS       gnl|Apo_MPI_JGI_Genos_P|35435          261 aa            linear   UNK 
DEFINITION  no similarity to SwissProt
ACCESSION   unknown
COMMENT     first_Capitella_hit => gnl|Apo11P1|2805 E-value: 1e-154
            HSP-Length: 260 identity: 100%
            first_Homo_hit => *No hit*
            first_Danio_hit => *No hit*
            first_Drosophila_hit => *No hit*
FEATURES             Location/Qualifiers
ORIGIN      
        1 mapstsilwi gtlllllqlg fnagisegas pskkgkevfv ektdhedsld emvtinlpli
       61 vdmiiqlrfa lnwrkdyplc gkkesellnr cglpdlmksi qvkqtnkqna kqdmekafnt
      121 lcsaydqfms caeehrlpkc ksddrfiiew llpylcgsgr qillksdtgt clstvsaasi
      181 ddilthqadc ensvskwnsv vqmllskmnk slsfdeaaik ehlqalctqw nnlhkcilpa
      241 yakvcsqtve tfyikllnli x
//
LOCUS       gnl|Apo_MPI_JGI_Genos_P|35436          165 aa            linear   UNK 
DEFINITION  Similar to SwissProt sp|A4IIC5|S39A3_XENTR Zinc transporter ZIP3
            OS=Xenopus tropicalis GN=slc39a3 PE=2 SV=1 E-value: 3e-15
            HSP-Length: 143 identity: 34%
ACCESSION   unknown
COMMENT     first_Capitella_hit => gnl|Apo11P1|21987 E-value: 9e-91
            HSP-Length: 164 identity: 100%
            first_Homo_hit => gi|32490561|ref|NP_653165.2| zinc transporter
            ZIP3 isoform a [Homo sapiens] E-value: 2e-12 HSP-Length: 142
            identity: 28%
            first_Danio_hit => gi|67972634|ref|NP_997748.2| zinc transporter
            ZIP1 [Danio rerio] E-value: 2e-11 HSP-Length: 72 identity: 33%
            first_Drosophila_hit => gi|24586056|ref|NP_610231.1| CG9430
            [Drosophila melanogaster] E-value: 2e-08 HSP-Length: 140 identity:
            29%
FEATURES             Location/Qualifiers
ORIGIN      
        1 malwllkllc lfiillvavl fgllpipivn wirrreqret stltglatss sranrilayl
       61 ncfsggvfla tcfihlfpev ierydsvvqk asikisfpvp ellvsvgffl vlliercvma
      121 lrqarrrpvr vlgeavstas eegdalmsss sdvlnfrnqr taipx
//
LOCUS       gnl|Apo_MPI_JGI_Genos_P|35437          262 aa            linear   UNK 
DEFINITION  Similar to SwissProt sp|P00747|PLMN_HUMAN Plasminogen OS=Homo
            sapiens GN=PLG PE=1 SV=2 E-value: 4e-06 HSP-Length: 80 identity:
            34%
ACCESSION   unknown
COMMENT     first_Capitella_hit => gnl|Apo11P1|21988 E-value: 1e-155
            HSP-Length: 261 identity: 100%
            first_Homo_hit => gi|4505881|ref|NP_000292.1| plasminogen isoform
            1 precursor [Homo sapiens] E-value: 5e-07 HSP-Length: 80 identity:
            34%
            first_Danio_hit => gi|292627001|ref|XP_693497.4| PREDICTED:
            si:dkey-25b23.2 [Danio rerio] E-value: 1e-06 HSP-Length: 160
            identity: 27%
            first_Drosophila_hit => *No hit*
FEATURES             Location/Qualifiers
ORIGIN      
        1 xmepvvkinf gclksvalcl mfghviicla vhseecedty fgwrcqfkcn ckgsgscdre
       61 dgrcedgcdd nhwgpgclld nqcayndpty ehyqghmtrt khgyscvdwt eqssypgnhf
      121 idgsktmakn ycrnpqplyi qpwcyyrqdq rtdwdicdik fcdcpvgrfg lncldechck
      181 dvneacdqlt gacqsgcddq wkgsecqeqe mrsdptevtc ktcwtlnpet gqtsrtegsh
      241 kddrsqvivi vsvailittr li
//
LOCUS       gnl|Apo_MPI_JGI_Genos_P|35440          302 aa            linear   UNK 
DEFINITION  Similar to SwissProt sp|A7Y3K2|YCF1_IPOPU Putative membrane
            protein ycf1 OS=Ipomoea purpurea GN=ycf1-A PE=3 SV=1 E-value:
            9e-06 HSP-Length: 174 identity: 26%
ACCESSION   unknown
COMMENT     first_Capitella_hit => gnl|Apo11P1|21991 E-value: 1e-151
            HSP-Length: 302 identity: 100%
            first_Homo_hit => *No hit*
            first_Danio_hit => *No hit*
            first_Drosophila_hit => *No hit*
FEATURES             Location/Qualifiers
ORIGIN      
        1 eeevsrvypv tellkstvim srklmivvlv amclvfavpr drataeavaa laagqvsnnl
       61 vnkvvnkvvn rvasavnqtt dketnkiisv vnkaannkvd sinkvannkv dstnkvannk
      121 vdstnkvann kaankvdstn kvannkatnk vdsvnkaann kvdstnkaan nkvdstnkvt
      181 nkvdleankv dstsnkavnn kaankvdstn kvannkatnk vdsvnkaann kvdstnkaan
      241 nkvdstnkvt nnkaankvds tnraannkvd stnkvtnkvd leankvdsts nkaankvann
      301 ka
//
LOCUS       gnl|Apo_MPI_JGI_Genos_P|35441          178 aa            linear   UNK 
DEFINITION  no similarity to SwissProt
ACCESSION   unknown
COMMENT     first_Capitella_hit => gnl|Apo11P1|21992 E-value: 2e-89
            HSP-Length: 176 identity: 100%
            first_Homo_hit => *No hit*
            first_Danio_hit => *No hit*
            first_Drosophila_hit => *No hit*
FEATURES             Location/Qualifiers
ORIGIN      
        1 xilyeeevsr vypvtellks tvimsrklmi vvlvamclvf avprdratae avaalaagqv
       61 snnlvnkvvn kvvnrvasav nqttdketnk iisvvnkaan nkvdstnkva nnkvdsanka
      121 annkvankvd stnkvannka tnkvdsanka annkvdstnk aannnatnkv dsankaax
//
LOCUS       gnl|Apo_MPI_JGI_Genos_P|35442          278 aa            linear   UNK 
DEFINITION  no similarity to SwissProt
ACCESSION   unknown
COMMENT     first_Capitella_hit => gnl|Apo11P1|21994 E-value: 1e-142
            HSP-Length: 277 identity: 100%
            first_Homo_hit => *No hit*
            first_Danio_hit => *No hit*
            first_Drosophila_hit => *No hit*
FEATURES             Location/Qualifiers
ORIGIN      
        1 xlssedfrsc sdliqtpgik qhlpwqgsfs lwpswpcalc wlsprsravn rvdsaanhkv
       61 nreankvasi skkvaskean kvvnkaagka dtvanheank vannkvdsan kvannkatnk
      121 vdsankvtnk vankaannkv dsankvtnkv annkatnkvd sankvankva nnkatnkvds
      181 ankvannkat nkvdsankvt nkvannkatn kvdlankaan kvdsankaan nkvdsankvt
      241 nkvasskaan kvdsankvan kvdsankvtn kvasskat
//
LOCUS       gnl|Apo_MPI_JGI_Genos_P|35443          172 aa            linear   UNK 
DEFINITION  no similarity to SwissProt
ACCESSION   unknown
COMMENT     first_Capitella_hit => gnl|Apo11P1|20660 E-value: 1e-100
            HSP-Length: 172 identity: 100%
            first_Homo_hit => *No hit*
            first_Danio_hit => *No hit*
            first_Drosophila_hit => *No hit*
FEATURES             Location/Qualifiers
ORIGIN      
        1 msdwrhlqgi snnvpvtlvn gswkqvqprp itnppykpfe epgrsdeyyr rylklaqnva
       61 hkypnpglpi erhgragasw rhikevqshn nrvlyvdgiv rlydqdylss fasrhmppgf
      121 gkpqadshtp kqiqrhqtdt dwaltpkarp inatttflpg npikykgfyn yk
//
LOCUS       gnl|Apo_MPI_JGI_Genos_P|35445          187 aa            linear   UNK 
DEFINITION  no similarity to SwissProt
ACCESSION   unknown
COMMENT     first_Capitella_hit => gnl|Apo11P1|21998 E-value: 1e-106
            HSP-Length: 185 identity: 100%
            first_Homo_hit => *No hit*
            first_Danio_hit => *No hit*
            first_Drosophila_hit => *No hit*
FEATURES             Location/Qualifiers
ORIGIN      
        1 xialsetvpe ilsqtradrl vqmtpdgcdr qqptaadavp adrrgrgggr prtpkerrpt
       61 prdeqqapse addvdratga frshlqepfr vavlppsdnt aklgvrafdh tdlnaasenm
      121 arfrrlspag ytvvtrsvca llsachksvh ggrvgvkshf cqsiyeghth tigarpfary
      181 dclppvx
//
LOCUS       gnl|Apo_MPI_JGI_Genos_P|35446          150 aa            linear   UNK 
DEFINITION  no similarity to SwissProt
ACCESSION   unknown
COMMENT     first_Capitella_hit => gnl|Apo11P1|21999 E-value: 1e-81
            HSP-Length: 150 identity: 100%
            first_Homo_hit => *No hit*
            first_Danio_hit => *No hit*
            first_Drosophila_hit => *No hit*
FEATURES             Location/Qualifiers
ORIGIN      
        1 nsfeeevsrv ypvtellkst vimsrklmiv vlvamclvfa vakrqsnsrs sggfssrpgf
       61 qqsgqqggqq ggqqggfssq pnnrqgnqqn nlvvnkaann kvdsinkvan nkvdstnkaa
      121 nnkvdstnke tnklaavnnp vadfklnsng
//
LOCUS       gnl|Apo_MPI_JGI_Genos_P|35447          276 aa            linear   UNK 
DEFINITION  no similarity to SwissProt
ACCESSION   unknown
COMMENT     first_Capitella_hit => gnl|Apo11P1|21051 E-value: 1e-116
            HSP-Length: 274 identity: 99%
            first_Homo_hit => *No hit*
            first_Danio_hit => *No hit*
            first_Drosophila_hit => *No hit*
FEATURES             Location/Qualifiers
ORIGIN      
        1 xeeevsgvcp vtellkstvi msrklmivvl vamclvfavp rdrataeava alaagqvsnn
       61 lvnkvvnkvv nrvasavnqt tdketnkiis vvnkaannkv dsinkvannk vdstnkvann
      121 kvdstnkvan nkvdstnkaa nnkvankvds tnkvannkaa nkvdstnkva nnkatnkvds
      181 vnkaannkvd stnkaannkv dstnkvtnkv dleankvdst snkavnnkaa nkvdstnkva
      241 nnkatnkvds vnkaannkvd stnkaannkv dstnkx
//
LOCUS       gnl|Apo_MPI_JGI_Genos_P|35448          277 aa            linear   UNK 
DEFINITION  Similar to SwissProt sp|A7Y3K2|YCF1_IPOPU Putative membrane
            protein ycf1 OS=Ipomoea purpurea GN=ycf1-A PE=3 SV=1 E-value:
            1e-07 HSP-Length: 163 identity: 26%
ACCESSION   unknown
COMMENT     first_Capitella_hit => gnl|Apo11P1|23097 E-value: 1e-109
            HSP-Length: 275 identity: 95%
            first_Homo_hit => *No hit*
            first_Danio_hit => *No hit*
            first_Drosophila_hit => *No hit*
FEATURES             Location/Qualifiers
ORIGIN      
        1 sfeeevsrvy pvtellistv imsrklmiva lvamclvfav prdrataeav aalaagqvsn
       61 nlvnkvvnkv vnrvasavnq ttdketnkii svvnkaannk vdstnkvann kvdsankaan
      121 nkvankvdst nkvannkatn kvdsankaan nkvdstnkaa nnkatnkvds ankaannkvd
      181 stnkaannka ankvdstnka annkaankvd stnkvannka tnkvdsvnka annkvdstnk
      241 aannkvdstn kvtnkvdstn kvtsnkaank vdsthra
//
LOCUS       gnl|Apo_MPI_JGI_Genos_P|35449           94 aa            linear   UNK 
DEFINITION  Similar to SwissProt sp|P55833|RS27_HOMAM 40S ribosomal protein
            S27 OS=Homarus americanus GN=RPS27 PE=3 SV=2 E-value: 8e-38
            HSP-Length: 84 identity: 85%
ACCESSION   unknown
COMMENT     first_Capitella_hit => gnl|Apo11P1|22003 E-value: 3e-51
            HSP-Length: 93 identity: 100%
            first_Homo_hit => gi|4506711|ref|NP_001021.1| 40S ribosomal
            protein S27 [Homo sapiens] E-value: 2e-36 HSP-Length: 84 identity:
            94%
            first_Danio_hit => gi|41152144|ref|NP_957059.1| ribosomal protein
            S27 [Danio rerio] E-value: 5e-41 HSP-Length: 84 identity: 92%
            first_Drosophila_hit => gi|24649976|ref|NP_651359.1| ribosomal
            protein S27 [Drosophila melanogaster] E-value: 5e-36 HSP-Length:
            82 identity: 82%
FEATURES             Location/Qualifiers
ORIGIN      
        1 xrfvvlradn mplardllyp speeekrkck lirlvqspns yfmdvkcpgc ykittvfsha
       61 qtvvlcvgcs tvlcqptggk arltegcsfr rkqh
//
LOCUS       gnl|Apo_MPI_JGI_Genos_P|35450          155 aa            linear   UNK 
DEFINITION  no similarity to SwissProt
ACCESSION   unknown
COMMENT     first_Capitella_hit => gnl|Apo11P1|22004 E-value: 1e-87
            HSP-Length: 155 identity: 100%
            first_Homo_hit => *No hit*
            first_Danio_hit => *No hit*
            first_Drosophila_hit => *No hit*
FEATURES             Location/Qualifiers
ORIGIN      
        1 mahrrrsdyr hydsnssdcd teyseseerr kscikrsnsn ltpksksclv trqgswssrn
       61 psnsqkcsqe dptgnqykqs qecsgscrnk crahltgpar nqmmpangqf annscnscsg
      121 scsghnsgsr sndrltlivd dprfvvdpeq fpsts
//
LOCUS       gnl|Apo_MPI_JGI_Genos_P|35451          257 aa            linear   UNK 
DEFINITION  Similar to SwissProt sp|P48060|GLIP1_HUMAN Glioma
            pathogenesis-related protein 1 OS=Homo sapiens GN=GLIPR1 PE=1 SV=3
            E-value: 1e-35 HSP-Length: 170 identity: 43%
ACCESSION   unknown
COMMENT     first_Capitella_hit => gnl|Apo11P1|1398 E-value: 1e-152
            HSP-Length: 256 identity: 100%
            first_Homo_hit => gi|110825980|ref|NP_006842.2| glioma
            pathogenesis-related protein 1 precursor [Homo sapiens] E-value:
            1e-36 HSP-Length: 170 identity: 43%
            first_Danio_hit => gi|189536707|ref|XP_001920421.1| PREDICTED:
            cysteine-rich secretory protein LCCL domain containing 1a [Danio
            rerio] E-value: 7e-25 HSP-Length: 186 identity: 36%
            first_Drosophila_hit => gi|21357507|ref|NP_650264.1| CG8483
            [Drosophila melanogaster] E-value: 3e-15 HSP-Length: 169 identity:
            33%
FEATURES             Location/Qualifiers
ORIGIN      
        1 meakiiglay llffggyala dilqsdlsei dvkvdeirei agtnsaavhs rtkrgtsgsr
       61 ltyaervdfl nahneyrrnv tptaadmtfm vwheelaama qewadecqfm ygqpprdppp
      121 fpnigqniya dslyivtgsa vtaswyyevq dydfttdtca egyycknyeq vvwaksnylg
      181 cainfcpvlq dfdyinaqiv vcnyapggdv fndppytnga scsmcpsgtn cedklcvpyp
      241 mcsgkiceng gvldpvx
//
LOCUS       gnl|Apo_MPI_JGI_Genos_P|35452          288 aa            linear   UNK 
DEFINITION  Similar to SwissProt sp|A7Y3K2|YCF1_IPOPU Putative membrane
            protein ycf1 OS=Ipomoea purpurea GN=ycf1-A PE=3 SV=1 E-value:
            2e-07 HSP-Length: 163 identity: 26%
ACCESSION   unknown
COMMENT     first_Capitella_hit => gnl|Apo11P1|22005 E-value: 1e-145
            HSP-Length: 287 identity: 100%
            first_Homo_hit => *No hit*
            first_Danio_hit => *No hit*
            first_Drosophila_hit => *No hit*
FEATURES             Location/Qualifiers
ORIGIN      
        1 xnsfeeevsr vypvtellls tvimsrklmi vflvamclvf avprdratae avaalaagqv
       61 snnlvnkvvn kvvnrvasav nqttdketnk iisvvnkaan nkvdstnkva nnkvdsanka
      121 annkvankvd stnkvannka tnkvdsanka annkvdstnk aannkatnkv dsankaannk
      181 vdstnkaann kaankvdstn kaannkaank vdstnkvann katnkvdsvn kaannkvdst
      241 nkaannkvds tnkvtnkvds tnkvtnnkaa nkvdstnraa nhkvdstn
//
LOCUS       gnl|Apo_MPI_JGI_Genos_P|35453          108 aa            linear   UNK 
DEFINITION  Similar to SwissProt sp|O42123|FKB1A_XENLA Peptidyl-prolyl
            cis-trans isomerase FKBP1A OS=Xenopus laevis GN=fkbp1a PE=3 SV=3
            E-value: 1e-43 HSP-Length: 108 identity: 75%
ACCESSION   unknown
COMMENT     first_Capitella_hit => gnl|Apo11P1|1538 E-value: 2e-59 HSP-Length:
            108 identity: 100%
            first_Homo_hit => gi|4503725|ref|NP_000792.1| peptidyl-prolyl
            cis-trans isomerase FKBP1A isoform a [Homo sapiens] E-value: 5e-44
            HSP-Length: 108 identity: 74%
            first_Danio_hit => gi|41152406|ref|NP_956239.1| FK506 binding
            protein 1A, 12kDa [Danio rerio] E-value: 3e-48 HSP-Length: 108
            identity: 80%
            first_Drosophila_hit => gi|24655568|ref|NP_523792.2| FK506-binding
            protein 2 [Drosophila melanogaster] E-value: 7e-45 HSP-Length: 108
            identity: 75%
FEATURES             Location/Qualifiers
ORIGIN      
        1 mgvqvetikp gdgntfpktg qtvtvhyvgt lpdgskfdss rdrgkpfqfk igegqvikgw
       61 degvaqmsvg qvakltcspd yaygakgypg vippnatlif evellgme
//
LOCUS       gnl|Apo_MPI_JGI_Genos_P|35455          252 aa            linear   UNK 
DEFINITION  Similar to SwissProt sp|P48060|GLIP1_HUMAN Glioma
            pathogenesis-related protein 1 OS=Homo sapiens GN=GLIPR1 PE=1 SV=3
            E-value: 1e-35 HSP-Length: 170 identity: 43%
ACCESSION   unknown
COMMENT     first_Capitella_hit => gnl|Apo11P1|1398 E-value: 1e-150
            HSP-Length: 252 identity: 100%
            first_Homo_hit => gi|110825980|ref|NP_006842.2| glioma
            pathogenesis-related protein 1 precursor [Homo sapiens] E-value:
            1e-36 HSP-Length: 170 identity: 43%
            first_Danio_hit => gi|189536707|ref|XP_001920421.1| PREDICTED:
            cysteine-rich secretory protein LCCL domain containing 1a [Danio
            rerio] E-value: 6e-25 HSP-Length: 186 identity: 36%
            first_Drosophila_hit => gi|21357507|ref|NP_650264.1| CG8483
            [Drosophila melanogaster] E-value: 3e-15 HSP-Length: 169 identity:
            33%
FEATURES             Location/Qualifiers
ORIGIN      
        1 meakiiglay llffggyala dilqsdlsei dvkvdeirei agtnsaavhs rtkrgtsgsr
       61 ltyaervdfl nahneyrrnv tptaadmtfm vwheelaama qewadecqfm ygqpprdppp
      121 fpnigqniya dslyivtgsa vtaswyyevq dydfttdtca egyycknyeq vvwaksnylg
      181 cainfcpvlq dfdyinaqiv vcnyapggdv fndppytnga scsmcpsgtn cedklcvpyp
      241 mcsgkiceng gv
//
LOCUS       gnl|Apo_MPI_JGI_Genos_P|35456          275 aa            linear   UNK 
DEFINITION  no similarity to SwissProt
ACCESSION   unknown
COMMENT     first_Capitella_hit => gnl|Apo11P1|22007 E-value: 1e-132
            HSP-Length: 274 identity: 100%
            first_Homo_hit => *No hit*
            first_Danio_hit => *No hit*
            first_Drosophila_hit => *No hit*
FEATURES             Location/Qualifiers
ORIGIN      
        1 xyrtrrttst marrlmivai vavcivlaaa krqgssqigq qggqgnfnnk qggflvnkad
       61 lvvnkvvnka dlvankvvnk adlvankvvn kadlvankvv nkadlvvnka dlvankadlv
      121 ankvvnkadl vankadlvvn kvvnkadlva nkadlvankv vnkadlvank adlvankvvn
      181 kadlvankad lvvnkvvnka dlvankadlv ankvvnkadl vankvvnkad lvankvvnka
      241 dlvvnkadlv ankadlvank aglvankvvn kadlv
//
LOCUS       gnl|Apo_MPI_JGI_Genos_P|35457           85 aa            linear   UNK 
DEFINITION  no similarity to SwissProt
ACCESSION   unknown
COMMENT     first_Capitella_hit => gnl|Apo11P1|22008 E-value: 2e-46
            HSP-Length: 85 identity: 100%
            first_Homo_hit => *No hit*
            first_Danio_hit => *No hit*
            first_Drosophila_hit => *No hit*
FEATURES             Location/Qualifiers
ORIGIN      
        1 mssircrsgr snpergwhgd nldminhath firvkygdnk eaifnawctg hsllyhirkt
       61 cscgndvtld lcdlegniqh lsrrl
//
LOCUS       gnl|Apo_MPI_JGI_Genos_P|35458          242 aa            linear   UNK 
DEFINITION  no similarity to SwissProt
ACCESSION   unknown
COMMENT     first_Capitella_hit => gnl|Apo11P1|22009 E-value: 1e-132
            HSP-Length: 242 identity: 100%
            first_Homo_hit => *No hit*
            first_Danio_hit => *No hit*
            first_Drosophila_hit => *No hit*
FEATURES             Location/Qualifiers
ORIGIN      
        1 rfqnhflsrf qihylnrcln rfrnhclcrs gnhfqnhcps rfqnhclnrf rnrclshsgn
       61 hfqnhcpsrf qihylnrcls rsgnrfqnhf psrfqihyln hclnrfqnrc lsrsgnrfqn
      121 rcpsrfqnrc lshfqihyln hclnrfrnrc lsrsgnrfqn rcpsrfqnrc lshlvvrlvh
      181 lavmvvvyfv eivfccfdrl vdrlvdrlvd rlvdrlvgcl vdrlvdrlvd rfvgflpywv
      241 cy
//
LOCUS       gnl|Apo_MPI_JGI_Genos_P|35460          243 aa            linear   UNK 
DEFINITION  Similar to SwissProt sp|Q32KP2|LRC23_BOVIN Leucine-rich
            repeat-containing protein 23 OS=Bos taurus GN=LRRC23 PE=2 SV=1
            E-value: 3e-69 HSP-Length: 240 identity: 59%
ACCESSION   unknown
COMMENT     first_Capitella_hit => gnl|Apo11P1|22015 E-value: 1e-136
            HSP-Length: 242 identity: 100%
            first_Homo_hit => gi|5901898|ref|NP_008923.1| leucine-rich
            repeat-containing protein 23 isoform b [Homo sapiens] E-value:
            3e-69 HSP-Length: 208 identity: 64%
            first_Danio_hit => gi|54400610|ref|NP_001006054.1| leucine-rich
            repeat-containing protein 23 [Danio rerio] E-value: 5e-53
            HSP-Length: 232 identity: 49%
            first_Drosophila_hit => gi|21358617|ref|NP_650619.1| sds22
            [Drosophila melanogaster] E-value: 9e-09 HSP-Length: 167 identity:
            28%
FEATURES             Location/Qualifiers
ORIGIN      
        1 madveeeetv geeevvepee gavgeeeqnp eeegeekeee eeekdpeipl sediiaesls
       61 llcktgygla hayvrldvhe reltdisvln syihlryvdi sknnlrdisc lnslthlltl
      121 kadhnkltsa kldelpylqv asfnnnriks teginhplle qlslnfnelt nvtgldpnkl
      181 srlhtlelrg nklkstagic lpnlknlfma anqitklegl eqlehlstlh lrdnqlenld
      241 gfx
//
LOCUS       gnl|Apo_MPI_JGI_Genos_P|35464          179 aa            linear   UNK 
DEFINITION  no similarity to SwissProt
ACCESSION   unknown
COMMENT     first_Capitella_hit => gnl|Apo11P1|20567 E-value: 7e-90
            HSP-Length: 178 identity: 100%
            first_Homo_hit => gi|153251865|ref|NP_115642.3| hypothetical
            protein LOC84226 [Homo sapiens] E-value: 8e-06 HSP-Length: 79
            identity: 35%
            first_Danio_hit => *No hit*
            first_Drosophila_hit => *No hit*
FEATURES             Location/Qualifiers
ORIGIN      
        1 xwydhpsdhp sdrlndrpsd hpsdrlndrp sdhpsvrpsv rpfchpsvrw ydhpsvrpfc
       61 hpsdrwydhp svrpfchpsd rwydhptdhp sdqgisvplv vlsavqwavr ltgprhvpcr
      121 grslgrcltq vlgdgvvidv igvigvidvi ihavvgvldd vldqvvvvvi gygssltsi
//
LOCUS       gnl|Apo_MPI_JGI_Genos_P|35468          233 aa            linear   UNK 
DEFINITION  no similarity to SwissProt
ACCESSION   unknown
COMMENT     first_Capitella_hit => gnl|Apo11P1|22009 E-value: 1e-126
            HSP-Length: 232 identity: 100%
            first_Homo_hit => *No hit*
            first_Danio_hit => *No hit*
            first_Drosophila_hit => *No hit*
FEATURES             Location/Qualifiers
ORIGIN      
        1 xqihylnrcl nrfrnhclcr sgnhfqnhcp srfqnhclnr frnrclshsg nhfqnhcpsr
       61 fqihylnrcl srsgnrfqnh fpsrfqihyl nhclnrfqnr clsrsgnrfq nrcpsrfqnr
      121 clshfqihyl nhclnrfrnr clsrsgnrfq nrcpsrfqnr clshlvvrlv hlavmvvvyf
      181 veivfccfdr lvdrlvdrlv drlvdrlvgc lvdrlvdrlv drfvgflpyw vcy
//
LOCUS       gnl|Apo_MPI_JGI_Genos_P|35470           77 aa            linear   UNK 
DEFINITION  no similarity to SwissProt
ACCESSION   unknown
COMMENT     first_Capitella_hit => gnl|Apo11P1|25733 E-value: 3e-26
            HSP-Length: 65 identity: 98%
            first_Homo_hit => *No hit*
            first_Danio_hit => *No hit*
            first_Drosophila_hit => *No hit*
FEATURES             Location/Qualifiers
ORIGIN      
        1 maklflivtl vavcvaiaaa apakqgqgqs qgrsqgngqg qaqgqqqgqg msqgqgqqqq
       61 gqgqqgqgqq gksgrkn
//
LOCUS       gnl|Apo_MPI_JGI_Genos_P|35471          260 aa            linear   UNK 
DEFINITION  Similar to SwissProt sp|A7Y3K2|YCF1_IPOPU Putative membrane
            protein ycf1 OS=Ipomoea purpurea GN=ycf1-A PE=3 SV=1 E-value:
            1e-07 HSP-Length: 163 identity: 26%
ACCESSION   unknown
COMMENT     first_Capitella_hit => gnl|Apo11P1|27004 E-value: 1e-103
            HSP-Length: 257 identity: 99%
            first_Homo_hit => *No hit*
            first_Danio_hit => *No hit*
            first_Drosophila_hit => *No hit*
FEATURES             Location/Qualifiers
ORIGIN      
        1 nsfeeevsrv ypvtellist vimsrklmiv vlvamclvfa vprdrataea vaalaagqvs
       61 nnlvnkvvnk vvnrvasavn qttdketnki isvvnkaann kvdstnkvan nkvdsankaa
      121 nnkvankvds tnkvannkat nkvdsankaa nnkvdstnka annkatnkvd sankaannkv
      181 dstnkaannk aankvdstnk aannkvdstn kaannkaank vdstnkvann katnkvdsvn
      241 kaannkvdst nkvtnkvdsx
//
LOCUS       gnl|Apo_MPI_JGI_Genos_P|35472          249 aa            linear   UNK 
DEFINITION  Similar to SwissProt sp|P48060|GLIP1_HUMAN Glioma
            pathogenesis-related protein 1 OS=Homo sapiens GN=GLIPR1 PE=1 SV=3
            E-value: 1e-35 HSP-Length: 170 identity: 43%
ACCESSION   unknown
COMMENT     first_Capitella_hit => gnl|Apo11P1|23328 E-value: 1e-149
            HSP-Length: 248 identity: 100%
            first_Homo_hit => gi|110825980|ref|NP_006842.2| glioma
            pathogenesis-related protein 1 precursor [Homo sapiens] E-value:
            1e-36 HSP-Length: 170 identity: 43%
            first_Danio_hit => gi|189536707|ref|XP_001920421.1| PREDICTED:
            cysteine-rich secretory protein LCCL domain containing 1a [Danio
            rerio] E-value: 5e-25 HSP-Length: 186 identity: 36%
            first_Drosophila_hit => gi|21357507|ref|NP_650264.1| CG8483
            [Drosophila melanogaster] E-value: 3e-15 HSP-Length: 169 identity:
            33%
FEATURES             Location/Qualifiers
ORIGIN      
        1 meakiiglay llffggyala dilqsdlsei dvkvdeirei agtnsaavhs rtkrgtsgsr
       61 ltyaervdfl nahneyrrnv tptaadmtfm vwheelaama qewadecqfm ygqpprdppp
      121 fpnigqniya dslyivtgsa vtaswyyevq dydfttdtca egyycknyeq vvwaksnylg
      181 cainfcpvlq dfdyinaqiv vcnyapggdv fndppytnga scsmcpsgtn cedklcvpyp
      241 mcfgkicex
//
LOCUS       gnl|Apo_MPI_JGI_Genos_P|35473          130 aa            linear   UNK 
DEFINITION  no similarity to SwissProt
ACCESSION   unknown
COMMENT     first_Capitella_hit => gnl|Apo11P1|22031 E-value: 9e-64
            HSP-Length: 129 identity: 100%
            first_Homo_hit => *No hit*
            first_Danio_hit => *No hit*
            first_Drosophila_hit => *No hit*
FEATURES             Location/Qualifiers
ORIGIN      
        1 xvssgdnvvi hqratqhdvl scsssslwsl salplqqpch rvrakevkak vvkakvvkak
       61 vvkankvvva nkvvnravkd raakvvnrav kdrankvvnr avkevaakvk vkankdkank
      121 ervdaktkrl
//
LOCUS       gnl|Apo_MPI_JGI_Genos_P|35474          145 aa            linear   UNK 
DEFINITION  Similar to SwissProt sp|Q8R4E0|IRF2_SIGHI Interferon regulatory
            factor 2 OS=Sigmodon hispidus GN=IRF2 PE=2 SV=1 E-value: 1e-26
            HSP-Length: 104 identity: 46%
ACCESSION   unknown
COMMENT     first_Capitella_hit => gnl|Apo11P1|1493 E-value: 3e-83 HSP-Length:
            144 identity: 99%
            first_Homo_hit => gi|153082752|ref|NP_002190.2| interferon
            regulatory factor 2 [Homo sapiens] E-value: 2e-27 HSP-Length: 104
            identity: 46%
            first_Danio_hit => gi|56693299|ref|NP_001008614.1| interferon
            regulatory factor 2 [Danio rerio] E-value: 5e-26 HSP-Length: 101
            identity: 48%
            first_Drosophila_hit => *No hit*
FEATURES             Location/Qualifiers
ORIGIN      
        1 mrskksgknc krksnnsslm ytsatrlktk ggqqrkllmk dwliqkadde sipglewydk
       61 srhliriswi hgsrhcwdid khakifrawa ehsgrhepak snpkrwkanf rcalnslsdv
      121 kevpelrkkg qhaykvykie nsnvx
//
LOCUS       gnl|Apo_MPI_JGI_Genos_P|35477          294 aa            linear   UNK 
DEFINITION  Similar to SwissProt sp|C0H8I2|SETD6_SALSA N-lysine
            methyltransferase setd6 OS=Salmo salar GN=setd6 PE=2 SV=1 E-value:
            3e-74 HSP-Length: 276 identity: 49%
ACCESSION   unknown
COMMENT     first_Capitella_hit => gnl|Apo11P1|22035 E-value: 1e-176
            HSP-Length: 294 identity: 100%
            first_Homo_hit => gi|238550105|ref|NP_079136.2| SET
            domain-containing protein 6 isoform b [Homo sapiens] E-value:
            1e-65 HSP-Length: 271 identity: 47%
            first_Danio_hit => gi|41054567|ref|NP_955894.1| SET
            domain-containing protein 6 [Danio rerio] E-value: 3e-72
            HSP-Length: 278 identity: 46%
            first_Drosophila_hit => *No hit*
FEATURES             Location/Qualifiers
ORIGIN      
        1 eplkrspgwq sdvdfqhkqi klsdesdlma flswcqdnki tispkvtvsk qgscaqygli
       61 svddinegec lldiprsiil tpqttaisdl lekekasiqs tsgwvpllia lmyeyltpss
      121 hwspyihlip dfqelnlpmf wskhdiethl rgtgvvecin rdltnissef ynivlpflqk
      181 hrdvfrlesy sldlykkmva fimaysftep idededdded vihgggptmr sgpmmvptad
      241 ilnhvtdnna hldfgkeslk mvatkhikkg eeifntygpl tnqellhmyg fter
//
LOCUS       gnl|Apo_MPI_JGI_Genos_P|35479          260 aa            linear   UNK 
DEFINITION  no similarity to SwissProt
ACCESSION   unknown
COMMENT     first_Capitella_hit => gnl|Apo11P1|21602 E-value: 1e-115
            HSP-Length: 260 identity: 100%
            first_Homo_hit => *No hit*
            first_Danio_hit => *No hit*
            first_Drosophila_hit => *No hit*
FEATURES             Location/Qualifiers
ORIGIN      
        1 eeevsrvypv tellistvim srklmivvlv amclvfavpr drataeavaa laagqvsnnl
       61 vnkvvnkvvn rvasavnqtt dketnkiisv vnkaannkvd sinkvannkv dstnkvannk
      121 vdstnkvann kaankvdstn kvannkatnk vdsvnkaann kvdstnkaan nkvdstnkvt
      181 nkvdleankv dstsnkavnn kaankvdstn kvannkatnk vdsvnkaann kvdstnkaan
      241 nkvdstnkvt nnkaankvds
//
LOCUS       gnl|Apo_MPI_JGI_Genos_P|35481          260 aa            linear   UNK 
DEFINITION  no similarity to SwissProt
ACCESSION   unknown
COMMENT     first_Capitella_hit => gnl|Apo11P1|2805 E-value: 1e-153
            HSP-Length: 259 identity: 100%
            first_Homo_hit => *No hit*
            first_Danio_hit => *No hit*
            first_Drosophila_hit => *No hit*
FEATURES             Location/Qualifiers
ORIGIN      
        1 mapstsilwi gtlllllqlg fnagisegas pskkgkevfv ektdhedsld emvtinlpli
       61 vdmiiqlrfa lnwrkdyplc gkkesellnk cglpdlmksi qvkqtnkqna kqdmekafnt
      121 lcsaydqfms caeehrlpkc ksddrfiiew llpylcgsgr qillksdtgt clstvsaasi
      181 ddilthqadc ensvskwnsv vqmllskmnk slsfdeaaik ehlqalctqw nnlhkcilpa
      241 yaqvcsqtve tfyikllnlx
//
LOCUS       gnl|Apo_MPI_JGI_Genos_P|35482          137 aa            linear   UNK 
DEFINITION  Similar to SwissProt sp|P84299|GLB75_CHITP Globin
            CTT-VIIB-5/CTT-VIIB-9 OS=Chironomus thummi piger GN=CTT-7B5 PE=3
            SV=1 E-value: 1e-11 HSP-Length: 124 identity: 30%
ACCESSION   unknown
COMMENT     first_Capitella_hit => gnl|Apo11P1|22039 E-value: 1e-78
            HSP-Length: 137 identity: 100%
            first_Homo_hit => *No hit*
            first_Danio_hit => *No hit*
            first_Drosophila_hit => *No hit*
FEATURES             Location/Qualifiers
ORIGIN      
        1 mgfsenivav rsdvsthamn vfveyfkkfp hyqdmfaeyk gkdpeslksm akfkshttkv
       61 vsmlldvlek aadagalqkn cqtlakmpqh kgltakefqd lgatlvpylq qtlggacdaa
      121 awekayndmt aklgpml
//
LOCUS       gnl|Apo_MPI_JGI_Genos_P|35483          270 aa            linear   UNK 
DEFINITION  Similar to SwissProt sp|A7Y3K2|YCF1_IPOPU Putative membrane
            protein ycf1 OS=Ipomoea purpurea GN=ycf1-A PE=3 SV=1 E-value:
            1e-06 HSP-Length: 171 identity: 24%
ACCESSION   unknown
COMMENT     first_Capitella_hit => gnl|Apo11P1|22040 E-value: 1e-130
            HSP-Length: 268 identity: 100%
            first_Homo_hit => *No hit*
            first_Danio_hit => *No hit*
            first_Drosophila_hit => *No hit*
FEATURES             Location/Qualifiers
ORIGIN      
        1 xallpcasfl lsprdratve avaalaagqv snylvnkvvn kvvnrvasav nqttdketnk
       61 iisvvnkaan nkvdsinkva nnkvdstnkv annkvdstnk aannkvankv dstnkvannk
      121 aankvdstnk vsnnkatnkv dsvnkaannk vdstnkaann kvdftnkvtn kvdleankvd
      181 stsnkavnnk aankvdstnk vannkatnkv dsvnkaannk vdstnkaann kvdstnkvtn
      241 nkasnkvdst nraannkvds tnkvtnkvdx
//
LOCUS       gnl|Apo_MPI_JGI_Genos_P|35486          261 aa            linear   UNK 
DEFINITION  Similar to SwissProt sp|P48060|GLIP1_HUMAN Glioma
            pathogenesis-related protein 1 OS=Homo sapiens GN=GLIPR1 PE=1 SV=3
            E-value: 4e-35 HSP-Length: 170 identity: 43%
ACCESSION   unknown
COMMENT     first_Capitella_hit => gnl|Apo11P1|1398 E-value: 1e-153
            HSP-Length: 261 identity: 98%
            first_Homo_hit => gi|110825980|ref|NP_006842.2| glioma
            pathogenesis-related protein 1 precursor [Homo sapiens] E-value:
            5e-36 HSP-Length: 170 identity: 43%
            first_Danio_hit => gi|189536707|ref|XP_001920421.1| PREDICTED:
            cysteine-rich secretory protein LCCL domain containing 1a [Danio
            rerio] E-value: 6e-24 HSP-Length: 186 identity: 35%
            first_Drosophila_hit => gi|21357507|ref|NP_650264.1| CG8483
            [Drosophila melanogaster] E-value: 2e-14 HSP-Length: 169 identity:
            32%
FEATURES             Location/Qualifiers
ORIGIN      
        1 meakiiglay llffggyplp dilqsdlsei dvkvdeirei agtnsaavhs rtkrgtsgsr
       61 ltyaervdfl nahneyrrnv tptaadmtfm vwheelaama qewadecqfm ygqpprdppp
      121 fpnigqniya dslyivtgsa vtaswyyevq dydfttdtca egyycknyeq vvwaksnylg
      181 cainfcpvlq dfdyinaqiv vcnyapggdv fndpsytnga scsmcpsgnn cedklcvpyp
      241 mcfgkiceng gvldpvscec n
//
LOCUS       gnl|Apo_MPI_JGI_Genos_P|35489           96 aa            linear   UNK 
DEFINITION  no similarity to SwissProt
ACCESSION   unknown
COMMENT     first_Capitella_hit => gnl|Apo11P1|22609 E-value: 2e-50
            HSP-Length: 95 identity: 100%
            first_Homo_hit => *No hit*
            first_Danio_hit => *No hit*
            first_Drosophila_hit => *No hit*
FEATURES             Location/Qualifiers
ORIGIN      
        1 masklllvvt livvivalss alptkrggqg qkhggqqkkl sggqrsggsq mfggshrlsg
       61 skmsdrrqrr avtddndndl ieniventdd gmdddx
//
LOCUS       gnl|Apo_MPI_JGI_Genos_P|35490          104 aa            linear   UNK 
DEFINITION  no similarity to SwissProt
ACCESSION   unknown
COMMENT     first_Capitella_hit => gnl|Apo11P1|22050 E-value: 6e-55
            HSP-Length: 103 identity: 100%
            first_Homo_hit => *No hit*
            first_Danio_hit => *No hit*
            first_Drosophila_hit => *No hit*
FEATURES             Location/Qualifiers
ORIGIN      
        1 xlqctashac yvsdrrrtgs vcmcacvcls lthrpqtsvy slatgqppsh tsfrqqtgqa
       61 drhlastdqe dvgqrqrkig qrqrkigqrq rkigqrqrkk kpav
//
LOCUS       gnl|Apo_MPI_JGI_Genos_P|35491          136 aa            linear   UNK 
DEFINITION  no similarity to SwissProt
ACCESSION   unknown
COMMENT     first_Capitella_hit => gnl|Apo11P1|22051 E-value: 5e-59
            HSP-Length: 136 identity: 100%
            first_Homo_hit => *No hit*
            first_Danio_hit => *No hit*
            first_Drosophila_hit => *No hit*
FEATURES             Location/Qualifiers
ORIGIN      
        1 maklflvitl vavcvaiaaa vpqgksqggq gqggqgqggq gqggqgqqgr ggqqggqqgg
       61 qgqggqggqq ggqgqgkqgg qqggqgqgkq ggqqggqgqg kqggqqggrs vgpgwsrvvc
      121 dgvlydmkpt nlssqk
//
LOCUS       gnl|Apo_MPI_JGI_Genos_P|35493          230 aa            linear   UNK 
DEFINITION  no similarity to SwissProt
ACCESSION   unknown
COMMENT     first_Capitella_hit => gnl|Apo11P1|21875 E-value: 1e-122
            HSP-Length: 230 identity: 99%
            first_Homo_hit => *No hit*
            first_Danio_hit => *No hit*
            first_Drosophila_hit => *No hit*
FEATURES             Location/Qualifiers
ORIGIN      
        1 rfqnrclsrs gnrfqnrcps rfqnrclshf qihylnhcln rfrnrclshs gnhfrnhcps
       61 rfqihylnrc lsrsgnrfqn hflsrfqihy lnhclnrfqn rclsrsgnrf qnrcpsrfqn
      121 rclshfqihy lnhclnrfrn rclsrsgnrf qnrcpsrfqn rclshlvvrl vhlavmvvvy
      181 fveivfccfd rlvdrlvdrl vdrlvgclvd rlvdrlvdrf vgflpywvcy
//
LOCUS       gnl|Apo_MPI_JGI_Genos_P|35494          278 aa            linear   UNK 
DEFINITION  Similar to SwissProt sp|A7Y3K2|YCF1_IPOPU Putative membrane
            protein ycf1 OS=Ipomoea purpurea GN=ycf1-A PE=3 SV=1 E-value:
            3e-06 HSP-Length: 184 identity: 25%
ACCESSION   unknown
COMMENT     first_Capitella_hit => gnl|Apo11P1|965 E-value: 1e-135 HSP-Length:
            277 identity: 98%
            first_Homo_hit => *No hit*
            first_Danio_hit => *No hit*
            first_Drosophila_hit => *No hit*
FEATURES             Location/Qualifiers
ORIGIN      
        1 xeeevsrvyp vtellistvi msrklmivvl vamclvfavp rdrataeava alaagqvsnn
       61 lvnkvvnkvv nrvasavnqt tdketnkiis vvnkaannkv dstnkvannk vdsankaann
      121 kvankvdstn kvannkatnk vdsankaann kvdstnkaan nkatnkvdsa nkaannkvds
      181 tnkaannkaa nkvgstnkaa nnkvdstnka annkaankvd stnkvannka tnkvdsvnka
      241 annkvdstnk vtnkvdstnk vtknkavnkv dstnraan
//
LOCUS       gnl|Apo_MPI_JGI_Genos_P|35496          304 aa            linear   UNK 
DEFINITION  Similar to SwissProt sp|Q14103|HNRPD_HUMAN Heterogeneous nuclear
            ribonucleoprotein D0 OS=Homo sapiens GN=HNRNPD PE=1 SV=1 E-value:
            2e-56 HSP-Length: 225 identity: 47%
ACCESSION   unknown
COMMENT     first_Capitella_hit => gnl|Apo11P1|22062 E-value: 1e-178
            HSP-Length: 302 identity: 100%
            first_Homo_hit => gi|14110417|ref|NP_112737.1| heterogeneous
            nuclear ribonucleoprotein D0 isoform b [Homo sapiens] E-value:
            2e-60 HSP-Length: 225 identity: 51%
            first_Danio_hit => gi|160333913|ref|NP_001103930.1| heterogeneous
            nuclear ribonucleoprotein D0 [Danio rerio] E-value: 3e-59
            HSP-Length: 261 identity: 49%
            first_Drosophila_hit => gi|24646609|ref|NP_731826.1| squid,
            isoform A [Drosophila melanogaster] E-value: 9e-55 HSP-Length: 186
            identity: 54%
FEATURES             Location/Qualifiers
ORIGIN      
        1 xalfclcevg afsqclqdpt maeyeqedgd qqfaedntna gfnetevnet ttqetgasgd
       61 tpgdrinask nddderkifv gglswettvk dlkdyfskyg tvadcvikqd pntgrsrgfg
      121 fvlftdtesv dkvvneqtht lhgrntdpkr akarggkepv kkvfvggldp etpeeeirkh
      181 fgqygkieei dlpydkvkgq rrafcfitfe seavvderck makqtvggke vdvkkatpkg
      241 qdggygfgrg rggwgsgpqr grgyndwnqg ydynnyynqg yggdyygnyg nyggydynny
      301 ynqx
//
LOCUS       gnl|Apo_MPI_JGI_Genos_P|35497          242 aa            linear   UNK 
DEFINITION  no similarity to SwissProt
ACCESSION   unknown
COMMENT     first_Capitella_hit => gnl|Apo11P1|22609 E-value: 1e-100
            HSP-Length: 241 identity: 100%
            first_Homo_hit => *No hit*
            first_Danio_hit => *No hit*
            first_Drosophila_hit => *No hit*
FEATURES             Location/Qualifiers
ORIGIN      
        1 masklllvvt livvivalss alptkrggqg qkhggqqkkl sggqrsggsq mfggshrlsg
       61 skmsdrrqrr avtddndndl ieniventdd gmddgvddad daddvdddtd plapvsgsvp
      121 sfypgmgraw aqsagqpigq pdrttngtei pwsdgwsvgw syqrsdgwqn grtdgwsyqr
      181 sdgwqngrtd gwsyqrtdgw qngrtdgrtd gwsdgrsfkr sdgwsdgrsf krsdgwsdgw
      241 sx
//
LOCUS       gnl|Apo_MPI_JGI_Genos_P|35498          246 aa            linear   UNK 
DEFINITION  no similarity to SwissProt
ACCESSION   unknown
COMMENT     first_Capitella_hit => gnl|Apo11P1|22064 E-value: 1e-142
            HSP-Length: 245 identity: 100%
            first_Homo_hit => *No hit*
            first_Danio_hit => *No hit*
            first_Drosophila_hit => *No hit*
FEATURES             Location/Qualifiers
ORIGIN      
        1 mdplekqakq lnykqptlva tlirdvlpcf syriesyele rrkkvkllsl vgkipvpdie
       61 kdvpiqiwlp idfplqppii kallkktsli npkgcvntdg sirhkcleqw dkryrlvdcl
      121 kylmkefrev fpvfdlshfk naadakkdld evllhfpdme lswsnytnhr nevsvelkle
      181 avlqdateip iqiwifntfp ktapdvkvsi ddrisekikd rtkpsqdylh kwkyrgksll
      241 eflqlx
//
LOCUS       gnl|Apo_MPI_JGI_Genos_P|35499          235 aa            linear   UNK 
DEFINITION  no similarity to SwissProt
ACCESSION   unknown
COMMENT     first_Capitella_hit => gnl|Apo11P1|2756 E-value: 1e-131
            HSP-Length: 234 identity: 100%
            first_Homo_hit => *No hit*
            first_Danio_hit => *No hit*
            first_Drosophila_hit => *No hit*
FEATURES             Location/Qualifiers
ORIGIN      
        1 mqtsrsgllv gwfavlavfg mmakteaqti saieiqvtst rtdlpynail ndptsyvfii
       61 vnstmctdii daigsqdvva ittllfqdal pgikatikvt valgsldalg kysqistaiv
      121 taaasrdfwm vesaditfva tvevpdfveg tsvdmrimst rtdlpfsvsl ldptsdlfsa
      181 vnismcqdvv davsplqfvv scnteslada gtgvlaslrl ptkvtdmten dgflx
//
LOCUS       gnl|Apo_MPI_JGI_Genos_P|35501          289 aa            linear   UNK 
DEFINITION  no similarity to SwissProt
ACCESSION   unknown
COMMENT     first_Capitella_hit => gnl|Apo11P1|22067 E-value: 1e-159
            HSP-Length: 288 identity: 100%
            first_Homo_hit => *No hit*
            first_Danio_hit => *No hit*
            first_Drosophila_hit => *No hit*
FEATURES             Location/Qualifiers
ORIGIN      
        1 xsffrsqsdy iyrsaefeat tmansrllli valvavciai vsahphgrsg srqgskhavm
       61 qgsrgmqgmq gmsasmqgrr rqrrqvvesn qqqgqgnpep qgegehepqg egehepqges
      121 ehepqdqgvh epqadgnqep qtrtyqgqvp kgamtkqtkt hksndrssss sstrrsntrs
      181 saqpnnrrss akssshpkna eshfqssknd rsnsqsgnsh sssssnngrs nsqpgnsgss
      241 sgsgqgssqq ssqgssqgns qgnsrsssqg sspqssqgss qgkqsrkqp
//
LOCUS       gnl|Apo_MPI_JGI_Genos_P|35502          200 aa            linear   UNK 
DEFINITION  no similarity to SwissProt
ACCESSION   unknown
COMMENT     first_Capitella_hit => gnl|Apo11P1|23097 E-value: 4e-77
            HSP-Length: 199 identity: 99%
            first_Homo_hit => *No hit*
            first_Danio_hit => *No hit*
            first_Drosophila_hit => *No hit*
FEATURES             Location/Qualifiers
ORIGIN      
        1 msrklmivvl vamclvfavp rdrataeava alaagqvsnn lvnkvvnkvv nrvasavnqt
       61 tdketnkiis vvnkaannkv dstnkvannk vdsankaann kvankvdstn kvannkatnk
      121 vdsankaann kvdstnkaan nkatnkvdsa nkaannkvds tnkaannkaa nkvdstnkaa
      181 nnkaankvds tnkvannkax
//
LOCUS       gnl|Apo_MPI_JGI_Genos_P|35503          237 aa            linear   UNK 
DEFINITION  Similar to SwissProt sp|A7Y3K2|YCF1_IPOPU Putative membrane
            protein ycf1 OS=Ipomoea purpurea GN=ycf1-A PE=3 SV=1 E-value:
            2e-07 HSP-Length: 163 identity: 26%
ACCESSION   unknown
COMMENT     first_Capitella_hit => gnl|Apo11P1|26066 E-value: 1e-90
            HSP-Length: 236 identity: 100%
            first_Homo_hit => *No hit*
            first_Danio_hit => *No hit*
            first_Drosophila_hit => *No hit*
FEATURES             Location/Qualifiers
ORIGIN      
        1 ximsrklmiv vlvamclvfa vakrqsnsrs sggfaagqvs nnlvnkvvnk vvnrvasavn
       61 qttdketnki isvvnkaann kvdstnkvan nkvdsankaa nnkvankvds tnkvannkat
      121 nkvdsankaa nnkvdstnka annkatnkvd sankaannkv dstnkaasnk aankvdstnk
      181 aannkvdstn kaannkaank vdstnkvann katnkvdsvn kaannkvdst nkvtnkv
//
LOCUS       gnl|Apo_MPI_JGI_Genos_P|35504          264 aa            linear   UNK 
DEFINITION  no similarity to SwissProt
ACCESSION   unknown
COMMENT     first_Capitella_hit => gnl|Apo11P1|21602 E-value: 1e-115
            HSP-Length: 262 identity: 98%
            first_Homo_hit => *No hit*
            first_Danio_hit => *No hit*
            first_Drosophila_hit => *No hit*
FEATURES             Location/Qualifiers
ORIGIN      
        1 nsfeeevsrv ypvtelpist vimsrklmiv flvamclvfa vprdrataea vaalsagqvs
       61 nnlvnkvvnk vvnrvasavn qttdketnki isvvnkaann kvdsinkvan nkvdstnkva
      121 nnkvdstnkv annkaankvd stnkvannka tnkvdsvnka annkvdstnk aannkvdstn
      181 kvtnkvdlea nkvdstsnka vnnkaankvd stnkvannka tnkvdsvnka annkvdstnk
      241 aannkvdstn kvtnnkaank vdsx
//
LOCUS       gnl|Apo_MPI_JGI_Genos_P|35505          253 aa            linear   UNK 
DEFINITION  Similar to SwissProt sp|P48060|GLIP1_HUMAN Glioma
            pathogenesis-related protein 1 OS=Homo sapiens GN=GLIPR1 PE=1 SV=3
            E-value: 3e-36 HSP-Length: 170 identity: 44%
ACCESSION   unknown
COMMENT     first_Capitella_hit => gnl|Apo11P1|1398 E-value: 1e-150
            HSP-Length: 253 identity: 99%
            first_Homo_hit => gi|110825980|ref|NP_006842.2| glioma
            pathogenesis-related protein 1 precursor [Homo sapiens] E-value:
            3e-37 HSP-Length: 170 identity: 44%
            first_Danio_hit => gi|189536707|ref|XP_001920421.1| PREDICTED:
            cysteine-rich secretory protein LCCL domain containing 1a [Danio
            rerio] E-value: 5e-25 HSP-Length: 186 identity: 36%
            first_Drosophila_hit => gi|21357507|ref|NP_650264.1| CG8483
            [Drosophila melanogaster] E-value: 3e-15 HSP-Length: 169 identity:
            33%
FEATURES             Location/Qualifiers
ORIGIN      
        1 meakiiglay llffggyala dilqsdlsei dvkvdeirei agtnsaavhs rtkrgtsgsr
       61 ltyaervdfl nahneyrrnv tptaadmtfm vwheelaama qewadecqfm ygqpprdppp
      121 fpnigqniya dslyivtgsa vtaswyyevq dydfttdtca egyycknyeq vvwaksnylg
      181 cainfcpvlq dfdyinaqiv vcnyapggdv fndppytnga scsmcpsgtk cedklcvpyp
      241 mcsgkiceng gvl
//
LOCUS       gnl|Apo_MPI_JGI_Genos_P|35507          281 aa            linear   UNK 
DEFINITION  Similar to SwissProt sp|A7Y3K2|YCF1_IPOPU Putative membrane
            protein ycf1 OS=Ipomoea purpurea GN=ycf1-A PE=3 SV=1 E-value:
            3e-06 HSP-Length: 166 identity: 24%
ACCESSION   unknown
COMMENT     first_Capitella_hit => gnl|Apo11P1|22071 E-value: 1e-141
            HSP-Length: 279 identity: 100%
            first_Homo_hit => *No hit*
            first_Danio_hit => *No hit*
            first_Drosophila_hit => *No hit*
FEATURES             Location/Qualifiers
ORIGIN      
        1 xfeeevsrvy pvtelltftv imsrklmivv lvamclvfav prdrataeav aalaagqvsn
       61 nlvnkvvnkv vnrvasavnq ttdketnkii svvnkaannk vdsinkvann kvdstnkvan
      121 nkvdstnkaa nnkvankvds tnkvannkaa nkvdstnkvs nnkatnkvds vnkaannkvd
      181 stnkaannkv dftnkvtnkv dleankvdst snkavnnkaa nkvdstnkva nnkatnkvds
      241 vnkaannkvd stnkaannkv dstnkvpnnk asnkvdstnr x
//
LOCUS       gnl|Apo_MPI_JGI_Genos_P|35508          275 aa            linear   UNK 
DEFINITION  no similarity to SwissProt
ACCESSION   unknown
COMMENT     first_Capitella_hit => gnl|Apo11P1|25755 E-value: 1e-152
            HSP-Length: 274 identity: 100%
            first_Homo_hit => *No hit*
            first_Danio_hit => *No hit*
            first_Drosophila_hit => *No hit*
FEATURES             Location/Qualifiers
ORIGIN      
        1 sffrsqsdyi yrsaefeatt mansrllliv alvavciaiv sahphgrsgs rqgskhaamq
       61 gsrgmqgmqg msasmqgrrr qrrqvvesnq qqgqgnpepq gegehepqge gehepqgese
      121 hepqdqgvhe pqadgnqepq trtyqgqvpk gamtkqtkth ksndrsssss strrsntrss
      181 aqpnnrrssa kssshpknae shfqsskndr snsqsgnshs ssssnngrsn sqpgnsgsss
      241 gsgqgssqqs sqgssqgnsq gnsrsssqgs sqqsx
//
LOCUS       gnl|Apo_MPI_JGI_Genos_P|35510          130 aa            linear   UNK 
DEFINITION  no similarity to SwissProt
ACCESSION   unknown
COMMENT     first_Capitella_hit => gnl|Apo11P1|22075 E-value: 4e-52
            HSP-Length: 130 identity: 100%
            first_Homo_hit => *No hit*
            first_Danio_hit => *No hit*
            first_Drosophila_hit => *No hit*
FEATURES             Location/Qualifiers
ORIGIN      
        1 maklflivtl vavcvaiaaa apakqgqgqs qgrsqgngqg qaqgqqqgqg msqgqgqqrq
       61 gqgqqqqgqg rsqgqqqqgq gqqqqgqgrs qgqgqqrqgq gqqggqggrs qgqgqgqqgq
      121 gqqgksgrkn
//
LOCUS       gnl|Apo_MPI_JGI_Genos_P|35512          254 aa            linear   UNK 
DEFINITION  no similarity to SwissProt
ACCESSION   unknown
COMMENT     first_Capitella_hit => gnl|Apo11P1|22077 E-value: 1e-140
            HSP-Length: 254 identity: 100%
            first_Homo_hit => *No hit*
            first_Danio_hit => *No hit*
            first_Drosophila_hit => gi|281361844|ref|NP_732029.3| CG31302,
            isoform F [Drosophila melanogaster] E-value: 3e-07 HSP-Length: 45
            identity: 60%
FEATURES             Location/Qualifiers
ORIGIN      
        1 maklflvitl vavcvaiaaa vpqgrakevk akvvkakvvk akvvkankvv vankvvnrav
       61 kdraakvvnr avkxqgqkhg gqqkklsggq rsggsqmfgg shrlsgskms drrqrravtd
      121 dndndlieni ventddgmdd dvddaddadd vdddtdplap vsgsvpsfyp gmgrawaqsa
      181 gqpigqpigq pmaqrfpgqm ggqlggrtsg qmggrmggqm ggrtsgqmgg rmggqmggrt
      241 sgqmggrmgg qmgg
//
LOCUS       gnl|Apo_MPI_JGI_Genos_P|35513          120 aa            linear   UNK 
DEFINITION  no similarity to SwissProt
ACCESSION   unknown
COMMENT     first_Capitella_hit => gnl|Apo11P1|22079 E-value: 2e-68
            HSP-Length: 120 identity: 100%
            first_Homo_hit => *No hit*
            first_Danio_hit => *No hit*
            first_Drosophila_hit => *No hit*
FEATURES             Location/Qualifiers
ORIGIN      
        1 mslaklflgi qrltlntvas ttttpicssw nsvlerafht ssacsrvlnr rlypinkeps
       61 sngrweemkp mrekfeatvr plprdrfggk gpngsyyqhm nvpkftvlfk laalhyvsae
//
LOCUS       gnl|Apo_MPI_JGI_Genos_P|35514          227 aa            linear   UNK 
DEFINITION  no similarity to SwissProt
ACCESSION   unknown
COMMENT     first_Capitella_hit => gnl|Apo11P1|23514 E-value: 8e-96
            HSP-Length: 227 identity: 99%
            first_Homo_hit => *No hit*
            first_Danio_hit => *No hit*
            first_Drosophila_hit => *No hit*
FEATURES             Location/Qualifiers
ORIGIN      
        1 aannkvdsan kvtfkvannk atnkvdfank vankvannka tnkvdsankv annkatnkvd
       61 sankvtnkva nnkatnkvdl ankaankvds ankaannkvd sankvtnkva sskaankvds
      121 ankvankvds ankvtnkvas skatnkvdsa nkvtnkvann kafnkvdsan kvdsvnkvan
      181 nkvdsankva nkvannkatn kvdsankvtn kvannkaank vdsankv
//
LOCUS       gnl|Apo_MPI_JGI_Genos_P|35515          199 aa            linear   UNK 
DEFINITION  no similarity to SwissProt
ACCESSION   unknown
COMMENT     first_Capitella_hit => gnl|Apo11P1|1171 E-value: 3e-99 HSP-Length:
            198 identity: 100%
            first_Homo_hit => gi|153251865|ref|NP_115642.3| hypothetical
            protein LOC84226 [Homo sapiens] E-value: 3e-06 HSP-Length: 104
            identity: 35%
            first_Danio_hit => *No hit*
            first_Drosophila_hit => *No hit*
FEATURES             Location/Qualifiers
ORIGIN      
        1 xpsvrwydhp svrpfchpsd rwydhpsdhp sdrlndrpsd hpsdrlndrp sdhpsvrpsv
       61 rpfchpsvrw ydhpsvrpfc hpsdrwydhp svrpfchpsd rwydhptdhp sdqgisvplv
      121 vlsavqwavr ltgprhvpcr grslgrcltq vlgdgvvidv igvigvidvi ihavvgvldd
      181 vldqvvvvvi gygssltsi
//
LOCUS       gnl|Apo_MPI_JGI_Genos_P|35519           69 aa            linear   UNK 
DEFINITION  no similarity to SwissProt
ACCESSION   unknown
COMMENT     first_Capitella_hit => gnl|Apo11P1|22751 E-value: 4e-30
            HSP-Length: 68 identity: 100%
            first_Homo_hit => *No hit*
            first_Danio_hit => *No hit*
            first_Drosophila_hit => *No hit*
FEATURES             Location/Qualifiers
ORIGIN      
        1 xnrpgrpspr ldspgrrrse ttedrsgtke drsetkedrs etkeeeassl tdredrsetk
       61 eeeaispvl
//
LOCUS       gnl|Apo_MPI_JGI_Genos_P|35520          266 aa            linear   UNK 
DEFINITION  Similar to SwissProt sp|P48060|GLIP1_HUMAN Glioma
            pathogenesis-related protein 1 OS=Homo sapiens GN=GLIPR1 PE=1 SV=3
            E-value: 2e-35 HSP-Length: 170 identity: 43%
ACCESSION   unknown
COMMENT     first_Capitella_hit => gnl|Apo11P1|1398 E-value: 1e-156
            HSP-Length: 265 identity: 98%
            first_Homo_hit => gi|110825980|ref|NP_006842.2| glioma
            pathogenesis-related protein 1 precursor [Homo sapiens] E-value:
            2e-36 HSP-Length: 170 identity: 43%
            first_Danio_hit => gi|189536707|ref|XP_001920421.1| PREDICTED:
            cysteine-rich secretory protein LCCL domain containing 1a [Danio
            rerio] E-value: 9e-25 HSP-Length: 186 identity: 36%
            first_Drosophila_hit => gi|21357507|ref|NP_650264.1| CG8483
            [Drosophila melanogaster] E-value: 3e-15 HSP-Length: 169 identity:
            33%
FEATURES             Location/Qualifiers
ORIGIN      
        1 meakiiglay llffggyala dilqsdlsei dvkvdeirei agtnsaavhs rtkrgtsgsr
       61 ltyaervdfl nahneyrrnv tptaadmtfm vwheelaama qewadecqfm ygqpprdppp
      121 fpnigqniya dslyivtgsa vtaswyyevq dydfttdtca egyycknyeq vvwaksnylg
      181 cainfcpvlq dfdyinaqiv vcnyapggdv fndppytnga scsmcpsgtn cedklcvpyp
      241 mcsgkicekr rvldpvscec ncpdgx
//
LOCUS       gnl|Apo_MPI_JGI_Genos_P|35522          268 aa            linear   UNK 
DEFINITION  Similar to SwissProt sp|A7Y3K2|YCF1_IPOPU Putative membrane
            protein ycf1 OS=Ipomoea purpurea GN=ycf1-A PE=3 SV=1 E-value:
            7e-06 HSP-Length: 169 identity: 26%
ACCESSION   unknown
COMMENT     first_Capitella_hit => gnl|Apo11P1|21602 E-value: 1e-117
            HSP-Length: 266 identity: 98%
            first_Homo_hit => *No hit*
            first_Danio_hit => *No hit*
            first_Drosophila_hit => *No hit*
FEATURES             Location/Qualifiers
ORIGIN      
        1 nsfeeevsrv ypvtelpist vimsrklmiv llvamclvfa vprdrataea vaalaagqvs
       61 nnlvnkvvnk vvnrvasavn qttdketnki isvvnkaann kvdsinkvan nkvdstnkva
      121 nnkvdstnkv annkaankvd stnkvannka tnkvdsvnka annkvdstnk aannkvdstn
      181 kvtnkvdlea nkvdstsnka vnnkaankvd stnkvannka tnkvdsvnka annkvdstnk
      241 aannkvdstn kvtnnkaank vdstnrax
//
LOCUS       gnl|Apo_MPI_JGI_Genos_P|35523          257 aa            linear   UNK 
DEFINITION  no similarity to SwissProt
ACCESSION   unknown
COMMENT     first_Capitella_hit => gnl|Apo11P1|23097 E-value: 3e-93
            HSP-Length: 256 identity: 93%
            first_Homo_hit => *No hit*
            first_Danio_hit => *No hit*
            first_Drosophila_hit => *No hit*
FEATURES             Location/Qualifiers
ORIGIN      
        1 msrklmivvl vamclvfavp rdrataeava alaagqvsnn lvnkvvnkvv nrvasavnqt
       61 tdketnkiis vvnkaannkv dstnkvannk vdsankaann kvankvdstn kvannkatnk
      121 vdsankaann kvdstnkaan nkatnkvdsa nkavnnkvds tnkaannkaa nkvdstnkaa
      181 nnkvdstnka annkaankvd stnkvannka tnkvdsvnka annkvdstnk vtnkvdstnk
      241 vtnnkaankv dstnrgx
//
LOCUS       gnl|Apo_MPI_JGI_Genos_P|35524          226 aa            linear   UNK 
DEFINITION  Similar to SwissProt sp|Q01415|GALK2_HUMAN N-acetylgalactosamine
            kinase OS=Homo sapiens GN=GALK2 PE=1 SV=1 E-value: 4e-51
            HSP-Length: 225 identity: 48%
ACCESSION   unknown
COMMENT     first_Capitella_hit => gnl|Apo11P1|22088 E-value: 1e-132
            HSP-Length: 225 identity: 100%
            first_Homo_hit => gi|4503897|ref|NP_002035.1|
            N-acetylgalactosamine kinase isoform 1 [Homo sapiens] E-value:
            5e-52 HSP-Length: 225 identity: 48%
            first_Danio_hit => gi|218563732|ref|NP_001007433.2| galactokinase
            2 [Danio rerio] E-value: 8e-57 HSP-Length: 225 identity: 49%
            first_Drosophila_hit => gi|21355577|ref|NP_648276.1| CG5288,
            isoform B [Drosophila melanogaster] E-value: 4e-30 HSP-Length: 220
            identity: 35%
FEATURES             Location/Qualifiers
ORIGIN      
        1 cgyavlpmai eqdiiiavap tndnriclan tdqsfqphtc steevkidkk vpsgtitfca
       61 vtkaswttle lvsqldfvfl lmvqcrgvqv spvlvhsvcs aalatmhann kqctklelae
      121 icqhceryig iegggmdqsi aflaepgsak liefnpiqat ditlpsdavf visnscvems
      181 kamtahfntr vmecclatkl lakskgldwk glqklgdlqe rvgltx
//
LOCUS       gnl|Apo_MPI_JGI_Genos_P|35525          180 aa            linear   UNK 
DEFINITION  no similarity to SwissProt
ACCESSION   unknown
COMMENT     first_Capitella_hit => gnl|Apo11P1|20567 E-value: 8e-98
            HSP-Length: 180 identity: 99%
            first_Homo_hit => *No hit*
            first_Danio_hit => *No hit*
            first_Drosophila_hit => *No hit*
FEATURES             Location/Qualifiers
ORIGIN      
        1 drwydhpsdh psdrlndrps dhlsdrlndr psdhpsvrps vrpfchpsvr wydhpsvrpf
       61 chpsdrwydh psvrpfchps drwydhptdh psdqgisvpl vvlsavqwav rltgprhvpc
      121 rgrslgrclt qvlgdgvvid vigvigvidv iihavvgvld dvldqvvvvv igygssltsi
//
LOCUS       gnl|Apo_MPI_JGI_Genos_P|35526          207 aa            linear   UNK 
DEFINITION  no similarity to SwissProt
ACCESSION   unknown
COMMENT     first_Capitella_hit => gnl|Apo11P1|22090 E-value: 1e-119
            HSP-Length: 207 identity: 100%
            first_Homo_hit => *No hit*
            first_Danio_hit => *No hit*
            first_Drosophila_hit => *No hit*
FEATURES             Location/Qualifiers
ORIGIN      
        1 rmsnvrcpmr gahvvllals llaaidhatg qqmlctptdp tscpqnyycd snnicvpvka
       61 tsdntttyvi lgcvlggvti iaivivilyc gkwswlvrlr ssfagkktaa pppteqppyq
      121 pqyqpqrvnw aqsipnaqag rvmpadhqlg npylsgsrhs lnspdpvyrq eahvayqpvt
      181 ypsyspqpsp qlmrpqinir spiptep
//
LOCUS       gnl|Apo_MPI_JGI_Genos_P|35527          181 aa            linear   UNK 
DEFINITION  no similarity to SwissProt
ACCESSION   unknown
COMMENT     first_Capitella_hit => gnl|Apo11P1|22091 E-value: 1e-105
            HSP-Length: 180 identity: 100%
            first_Homo_hit => gi|153791330|ref|NP_065924.3| leucine-rich
            repeat neuronal protein 1 precursor [Homo sapiens] E-value: 8e-06
            HSP-Length: 134 identity: 23%
            first_Danio_hit => *No hit*
            first_Drosophila_hit => *No hit*
FEATURES             Location/Qualifiers
ORIGIN      
        1 maqnlffvvl yvghvaltlg aqdsliydff meqshvheif vkwnvsdefp idsyvvrhqk
       61 kgrlamtysa plpngtdsym itdlgpktdy evclllklag ddfcersada ciscldlwti
      121 plirddslia vmltlgtivf liligyicwh yakkrlqhha eeegsehgsd eskqpillav
      181 x
//
LOCUS       gnl|Apo_MPI_JGI_Genos_P|35528           98 aa            linear   UNK 
DEFINITION  no similarity to SwissProt
ACCESSION   unknown
COMMENT     first_Capitella_hit => gnl|Apo11P1|22095 E-value: 2e-51
            HSP-Length: 98 identity: 100%
            first_Homo_hit => *No hit*
            first_Danio_hit => *No hit*
            first_Drosophila_hit => *No hit*
FEATURES             Location/Qualifiers
ORIGIN      
        1 mknmhlspav gsspmpltdd gcisrliyvd vfrdrglgrp mcagaaedee lkeeeeeeee
       61 endaasvevv ddgglsakgv anesglnevl sdtnetss
//
LOCUS       gnl|Apo_MPI_JGI_Genos_P|35530          169 aa            linear   UNK 
DEFINITION  no similarity to SwissProt
ACCESSION   unknown
COMMENT     first_Capitella_hit => gnl|Apo11P1|22097 E-value: 4e-97
            HSP-Length: 168 identity: 100%
            first_Homo_hit => *No hit*
            first_Danio_hit => *No hit*
            first_Drosophila_hit => *No hit*
FEATURES             Location/Qualifiers
ORIGIN      
        1 xrflnwpkqt marltylalc livlftsyae gwffssssss ggggsssfph didtqsglts
       61 lynkpvvhvd hyerplsgls tmfgpfrhsg vvvttddgek wlvhkgkdyg issqtvvtda
      121 khmsdkwsrv sghdvsnsrv gdyvraggsd ysiatdnchd grcrmmelp
//
LOCUS       gnl|Apo_MPI_JGI_Genos_P|35531          229 aa            linear   UNK 
DEFINITION  no similarity to SwissProt
ACCESSION   unknown
COMMENT     first_Capitella_hit => gnl|Apo11P1|20288 E-value: 1e-96
            HSP-Length: 228 identity: 100%
            first_Homo_hit => *No hit*
            first_Danio_hit => *No hit*
            first_Drosophila_hit => *No hit*
FEATURES             Location/Qualifiers
ORIGIN      
        1 xeeevsrvyp vteslkstvi msrklmivvl vamclvfavp rdrataeava alaagqvsnn
       61 lvnkvvnkvv nrvasavnqt tdketnkiis vvnkaannkv dsinkvannk vdstnkvann
      121 kvdstnkaan nkvankvdst nkvannkaan kvdstnkvsn nkatnkvdsv nkaannkvds
      181 tnkaannkvd ftnkvtnkvd leankvdsts nkavnnkaan kvdstnkva
//
LOCUS       gnl|Apo_MPI_JGI_Genos_P|35532          278 aa            linear   UNK 
DEFINITION  Similar to SwissProt sp|Q9ESN6|TRIM2_MOUSE Tripartite
            motif-containing protein 2 OS=Mus musculus GN=Trim2 PE=1 SV=1
            E-value: 1e-18 HSP-Length: 164 identity: 31%
ACCESSION   unknown
COMMENT     first_Capitella_hit => gnl|Apo11P1|1248 E-value: 1e-157
            HSP-Length: 264 identity: 100%
            first_Homo_hit => gi|194248081|ref|NP_001123539.1| tripartite
            motif-containing protein 2 isoform 2 [Homo sapiens] E-value: 2e-19
            HSP-Length: 164 identity: 31%
            first_Danio_hit => gi|62122935|ref|NP_001014393.1| tripartite
            motif-containing protein 2 [Danio rerio] E-value: 3e-19
            HSP-Length: 174 identity: 31%
            first_Drosophila_hit => *No hit*
FEATURES             Location/Qualifiers
ORIGIN      
        1 xnkekstsch psemlkktds cvficqicte sfddggrqak flschhsycm scltrvarak
       61 dviecpccrk wtelppggva alqsnfyisq lqdvlkdvnl srergckkhh yqhmsfyckk
      121 cgkticrdct vldhrvddgh iiqdleeake eqreqlkaql gvsqkileda qdrlsqleqe
      181 ngglvtctet ivgkqnnprv antvliytkd gqlrqkfsne amkcalciat nrhgeiilsd
      241 yrchslfmyd rdggflrkig nqgtfnhpaf icvadddx
//
LOCUS       gnl|Apo_MPI_JGI_Genos_P|35534          185 aa            linear   UNK 
DEFINITION  no similarity to SwissProt
ACCESSION   unknown
COMMENT     first_Capitella_hit => gnl|Apo11P1|22100 E-value: 8e-80
            HSP-Length: 184 identity: 100%
            first_Homo_hit => *No hit*
            first_Danio_hit => *No hit*
            first_Drosophila_hit => *No hit*
FEATURES             Location/Qualifiers
ORIGIN      
        1 xedgqterrk tgtererrkl gtererrkte tereerqrht hrekkdrdth tereerqrer
       61 ekkdrdthte kkdrdthree rqrhtqrrkt ethtqreerq rhtqrrktet htqreerqrh
      121 tqrrkterer eetqrererr ktethrekkd rdtqreerqr hthrektdrq terekkdrer
      181 ergqd
//
LOCUS       gnl|Apo_MPI_JGI_Genos_P|35535          255 aa            linear   UNK 
DEFINITION  Similar to SwissProt sp|Q03400|SANT_PLAF7 S-antigen protein
            OS=Plasmodium falciparum (isolate 3D7) GN=PF10_0343 PE=2 SV=2
            E-value: 7e-07 HSP-Length: 113 identity: 39%
ACCESSION   unknown
COMMENT     first_Capitella_hit => gnl|Apo11P1|22609 E-value: 1e-107
            HSP-Length: 252 identity: 99%
            first_Homo_hit => *No hit*
            first_Danio_hit => *No hit*
            first_Drosophila_hit => *No hit*
FEATURES             Location/Qualifiers
ORIGIN      
        1 mirmasklll vvtsfvviva lssalptkrg gqgqkhggqq kklsggqrsg gsqmfggshr
       61 lsgskmsdrr qrravtddnd ndlieniven tddgmdddvd daddaddvdd dtdplapvsg
      121 svpsfypgmg rawaqsagqp igqpdrttng teipwsdgws vgwsyqrsdg wqngrtdgws
      181 yqrsdgwqng rtdgwsyqrt dgwqngrtdg rtdgwsdgrs fkrsdgwsdg rsfkrsdgws
      241 dgwsyqrsdg wqngr
//
LOCUS       gnl|Apo_MPI_JGI_Genos_P|35537          204 aa            linear   UNK 
DEFINITION  Similar to SwissProt sp|Q7LFX5|CHSTF_HUMAN Carbohydrate
            sulfotransferase 15 OS=Homo sapiens GN=CHST15 PE=1 SV=1 E-value:
            6e-10 HSP-Length: 108 identity: 37%
ACCESSION   unknown
COMMENT     first_Capitella_hit => gnl|Apo11P1|22103 E-value: 1e-119
            HSP-Length: 203 identity: 100%
            first_Homo_hit => gi|45505173|ref|NP_056976.2| carbohydrate
            sulfotransferase 15 isoform 1 [Homo sapiens] E-value: 8e-11
            HSP-Length: 108 identity: 37%
            first_Danio_hit => gi|125841790|ref|XP_693895.2| PREDICTED:
            hypothetical protein [Danio rerio] E-value: 9e-09 HSP-Length: 141
            identity: 31%
            first_Drosophila_hit => *No hit*
FEATURES             Location/Qualifiers
ORIGIN      
        1 mgrlsiiyai vllicsvtvl iivnsaewnf qqngipkmep tkllhdspin gasiqlrkvs
       61 srkqtpteae lpakyrnslf eglderidnm eagplpvldn yrtpcwyesl nvsdpypvks
      121 hvyvrffrrk aslqvsyrkt lersvmtfke rlnkkggwrl rclpyfylig inrggstalw
      181 ssiishplvk qagprkelhy wnex
//
LOCUS       gnl|Apo_MPI_JGI_Genos_P|35539          177 aa            linear   UNK 
DEFINITION  Similar to SwissProt sp|Q08E43|ASB8_BOVIN Ankyrin repeat and SOCS
            box protein 8 OS=Bos taurus GN=ASB8 PE=2 SV=1 E-value: 3e-57
            HSP-Length: 175 identity: 61%
ACCESSION   unknown
COMMENT     first_Capitella_hit => gnl|Apo11P1|22105 E-value: 1e-102
            HSP-Length: 176 identity: 100%
            first_Homo_hit => gi|13129098|ref|NP_077000.1| ankyrin repeat and
            SOCS box protein 8 [Homo sapiens] E-value: 6e-58 HSP-Length: 175
            identity: 61%
            first_Danio_hit => gi|41054275|ref|NP_956064.1| ankyrin repeat and
            SOCS box protein 8 [Danio rerio] E-value: 7e-61 HSP-Length: 175
            identity: 62%
            first_Drosophila_hit => gi|161082085|ref|NP_648148.2| Ank2,
            isoform M [Drosophila melanogaster] E-value: 2e-15 HSP-Length: 137
            identity: 37%
FEATURES             Location/Qualifiers
ORIGIN      
        1 mwfimaqeqr aynlsdrlir aitcwqnqit gldeddvedl iregadvnrp hgtllplqca
       61 cmasdsncvq lliehgarin afdgfgraal hyaaeqdpec valllansad pnipdanhdt
      121 plhwaafknn escvkmllrn gacpdildyn kdtplswaam kgnlesieal lefnarx
//
LOCUS       gnl|Apo_MPI_JGI_Genos_P|35541          199 aa            linear   UNK 
DEFINITION  Similar to SwissProt sp|Q9GLW7|PRDX5_CHLAE Peroxiredoxin-5,
            mitochondrial OS=Chlorocebus aethiops GN=PRDX5 PE=2 SV=1 E-value:
            6e-31 HSP-Length: 150 identity: 41%
ACCESSION   unknown
COMMENT     first_Capitella_hit => gnl|Apo11P1|973 E-value: 1e-117 HSP-Length:
            198 identity: 99%
            first_Homo_hit => gi|6912238|ref|NP_036226.1| peroxiredoxin-5,
            mitochondrial isoform a precursor [Homo sapiens] E-value: 1e-31
            HSP-Length: 150 identity: 41%
            first_Danio_hit => gi|66773128|ref|NP_001019577.1|
            peroxiredoxin-5, mitochondrial [Danio rerio] E-value: 1e-33
            HSP-Length: 151 identity: 43%
            first_Drosophila_hit => gi|78706776|ref|NP_001027191.1|
            peroxiredoxin 5, isoform B [Drosophila melanogaster] E-value:
            2e-32 HSP-Length: 186 identity: 40%
FEATURES             Location/Qualifiers
ORIGIN      
        1 xfkvmavsvc klrsvyhfsk iqtslqtral nvgtqkptql pievgdiipd vlvyedvpsk
       61 cfpihdvfrg rkgilfsvvg afvpgcnnhi peylclydkf keegyhtiac iavndpfvma
      121 awgktvdpeh kirmladmhg eftralgtel dsskmlgnnr srryamlidd nkirsvstep
      181 ditglacllc iqrqkenkt
//
LOCUS       gnl|Apo_MPI_JGI_Genos_P|35542          226 aa            linear   UNK 
DEFINITION  Similar to SwissProt sp|Q9H3L0|MMAD_HUMAN Methylmalonic aciduria
            and homocystinuria type D protein, mitochondrial OS=Homo sapiens
            GN=MMADHC PE=1 SV=2 E-value: 4e-35 HSP-Length: 223 identity: 37%
ACCESSION   unknown
COMMENT     first_Capitella_hit => gnl|Apo11P1|672 E-value: 1e-133 HSP-Length:
            226 identity: 100%
            first_Homo_hit => gi|7661548|ref|NP_056517.1| methylmalonic
            aciduria and homocystinuria type D protein, mitochondrial
            precursor [Homo sapiens] E-value: 5e-36 HSP-Length: 223 identity:
            37%
            first_Danio_hit => gi|50539974|ref|NP_001002453.1| methylmalonic
            aciduria (cobalamin deficiency) cblD type, with homocystinuria
            [Danio rerio] E-value: 2e-22 HSP-Length: 223 identity: 30%
            first_Drosophila_hit => gi|18857997|ref|NP_572537.1| CG12118,
            isoform A [Drosophila melanogaster] E-value: 4e-07 HSP-Length: 90
            identity: 33%
FEATURES             Location/Qualifiers
ORIGIN      
        1 maarlacqsa rlvtympslr savrhfrafs sydesqpkgd ftqmvienak ndlpdpqlgq
       61 lephnkfpmp gmvgpviqdq hvsfrppals dpdiltddlp adrhmsvlqq fastlqeqee
      121 veevldsain sslpvleciv qdcpqlvrkd fqelfperdl skgqltvitl sqrtvndmsg
      181 wsqevekere ellanfiega eeicevlqea gywadfidps cgrpyr
//
LOCUS       gnl|Apo_MPI_JGI_Genos_P|35544          197 aa            linear   UNK 
DEFINITION  no similarity to SwissProt
ACCESSION   unknown
COMMENT     first_Capitella_hit => gnl|Apo11P1|22110 E-value: 2e-91
            HSP-Length: 197 identity: 100%
            first_Homo_hit => *No hit*
            first_Danio_hit => *No hit*
            first_Drosophila_hit => *No hit*
FEATURES             Location/Qualifiers
ORIGIN      
        1 vrevttstma rrlmivaiva vcivlaaakr ravaklaskv aratlttnkv aslvnkadlv
       61 ankadlvvnk vvnkadlvan kadlvankvv nravkdraak vvnravkdra nkvvnravkv
      121 kankvvnrav kvkankvvnr avkdrankvv nravkdkakv nkevkevaak vkvkankdka
      181 nkdkankerv daktkrl
//
LOCUS       gnl|Apo_MPI_JGI_Genos_P|35546          181 aa            linear   UNK 
DEFINITION  Similar to SwissProt sp|Q13268|DHRS2_HUMAN Dehydrogenase/reductase
            SDR family member 2 OS=Homo sapiens GN=DHRS2 PE=1 SV=3 E-value:
            6e-43 HSP-Length: 166 identity: 51%
ACCESSION   unknown
COMMENT     first_Capitella_hit => gnl|Apo11P1|1279 E-value: 1e-105
            HSP-Length: 180 identity: 100%
            first_Homo_hit => gi|33667109|ref|NP_878912.1|
            dehydrogenase/reductase SDR family member 2 isoform 1 [Homo
            sapiens] E-value: 6e-44 HSP-Length: 166 identity: 51%
            first_Danio_hit => gi|41056013|ref|NP_956861.1|
            dehydrogenase/reductase SDR family member 4 [Danio rerio] E-value:
            3e-40 HSP-Length: 173 identity: 48%
            first_Drosophila_hit => gi|21355319|ref|NP_647946.1| CG10672
            [Drosophila melanogaster] E-value: 5e-48 HSP-Length: 169 identity:
            53%
FEATURES             Location/Qualifiers
ORIGIN      
        1 mafsctcrrl vgkvaivtgs sygiglaiar rfgregarvm icsrksenve ravdelrsek
       61 ldvrgvvchv gnaehrtrll ketiktfgql dilvsnagvn phvgnifest etqwdktwdv
      121 nvkspflllq eavpymegkw scvlfissma aydpyeliga yavtkaaqlg mvkalvaaca
      181 x
//
LOCUS       gnl|Apo_MPI_JGI_Genos_P|35547           71 aa            linear   UNK 
DEFINITION  no similarity to SwissProt
ACCESSION   unknown
COMMENT     first_Capitella_hit => gnl|Apo11P1|674 E-value: 4e-37 HSP-Length:
            71 identity: 100%
            first_Homo_hit => *No hit*
            first_Danio_hit => *No hit*
            first_Drosophila_hit => *No hit*
FEATURES             Location/Qualifiers
ORIGIN      
        1 mcdanfcrhw yqrvaeevta egvvgdingk agvfhgaaal tavqvyklap qgsadnvhvv
       61 nrteanrial r
//
LOCUS       gnl|Apo_MPI_JGI_Genos_P|35548          262 aa            linear   UNK 
DEFINITION  no similarity to SwissProt
ACCESSION   unknown
COMMENT     first_Capitella_hit => gnl|Apo11P1|22114 E-value: 1e-127
            HSP-Length: 262 identity: 100%
            first_Homo_hit => *No hit*
            first_Danio_hit => *No hit*
            first_Drosophila_hit => *No hit*
FEATURES             Location/Qualifiers
ORIGIN      
        1 msrklmivvl vamclvfavp rdrataeava alaagqvsnn lvnkvvnkvv nrvasadnqt
       61 tdketnkiis vvnkaannkv dsinkvannk vdstnkvann kvdstnkvan nkaankvdst
      121 nkvannkatn kvdsvnkaan nkvdstnkaa nnkvdstnkv tnkvdleank vdstsnkavn
      181 nkaankvdst nkvannkatn kvdsvnkaan skvdsvnkaa nnkvdsanka tnkvasskaa
      241 nkvdsankva nkvdsankvt nk
//
LOCUS       gnl|Apo_MPI_JGI_Genos_P|35549          271 aa            linear   UNK 
DEFINITION  no similarity to SwissProt
ACCESSION   unknown
COMMENT     first_Capitella_hit => gnl|Apo11P1|22116 E-value: 1e-158
            HSP-Length: 271 identity: 100%
            first_Homo_hit => *No hit*
            first_Danio_hit => *No hit*
            first_Drosophila_hit => *No hit*
FEATURES             Location/Qualifiers
ORIGIN      
        1 lpidrmelir viwiivlpaf gtlwagsvev kvgqlyeqkg ywrqdgvmll lyrvpvtgnl
       61 trlrtrvrlf nslwiqvwek lidrsgdyfk lkhqwqylpk qlgieevlvq pfgvsprdfv
      121 gffiadrlec pleyelidld qegiklygse wlnntyqlpi gkelamgnlg yrlkyaieyy
      181 fdegepmspg pttlsqtnta sqvststnat tspdviissd ttpssevptp lipaedrnit
      241 gslrshlnvs qvflryglps iitlllmalf a
//
LOCUS       gnl|Apo_MPI_JGI_Genos_P|35550          238 aa            linear   UNK 
DEFINITION  Similar to SwissProt sp|P51166|CDK5_XENLA Cyclin-dependent kinase
            5 OS=Xenopus laevis GN=cdk5 PE=2 SV=1 E-value: 1e-105 HSP-Length:
            196 identity: 90%
ACCESSION   unknown
COMMENT     first_Capitella_hit => gnl|Apo11P1|22671 E-value: 1e-138
            HSP-Length: 237 identity: 99%
            first_Homo_hit => gi|4826675|ref|NP_004926.1| cell division
            protein kinase 5 isoform 1 [Homo sapiens] E-value: 1e-105
            HSP-Length: 196 identity: 89%
            first_Danio_hit => gi|18858401|ref|NP_571794.1| cell division
            protein kinase 5 [Danio rerio] E-value: 1e-107 HSP-Length: 196
            identity: 91%
            first_Drosophila_hit => gi|17137070|ref|NP_477080.1|
            Cyclin-dependent kinase 5 [Drosophila melanogaster] E-value: 2e-99
            HSP-Length: 196 identity: 86%
FEATURES             Location/Qualifiers
ORIGIN      
        1 xieltlskli neigrwvcvd ihkleasayt dlstalnrhq temlkyekle kigegtygtv
       61 fkaknkethe vvalkrvrld dddegipssa lreicllkel rhknivrlyd ilhsekkltl
      121 vfeycdqdlk kyfdscngei dpaivksfmy qllrglafch gknvlhrdlk pqnllinkng
      181 elkladfgla rafgipvrcy saevvtlwyr ppdvlfggkl yntsidmwsa gcifaela
//
LOCUS       gnl|Apo_MPI_JGI_Genos_P|35552          237 aa            linear   UNK 
DEFINITION  no similarity to SwissProt
ACCESSION   unknown
COMMENT     first_Capitella_hit => gnl|Apo11P1|22609 E-value: 3e-98
            HSP-Length: 237 identity: 100%
            first_Homo_hit => *No hit*
            first_Danio_hit => *No hit*
            first_Drosophila_hit => *No hit*
FEATURES             Location/Qualifiers
ORIGIN      
        1 masklllvvt livvivalss alptkrggqg qkhggqqkkl sggqrsggsq mfggshrlsg
       61 skmsdrrqrr avtddndndl ieniventdd gmdddvddad daddvdddtd plapvsgsvp
      121 sfypgmgraw aqsagqpigq pdrttngtei pwsdgwsvgw syqrsdgwqn grtdgwsyqr
      181 sdgwqngrtd gwsyqrtdgw qngrtdgrtd gwpdgrsfkr sdgwsdgrsf krsdgws
//
LOCUS       gnl|Apo_MPI_JGI_Genos_P|35553          275 aa            linear   UNK 
DEFINITION  no similarity to SwissProt
ACCESSION   unknown
COMMENT     first_Capitella_hit => gnl|Apo11P1|22122 E-value: 1e-144
            HSP-Length: 274 identity: 100%
            first_Homo_hit => *No hit*
            first_Danio_hit => *No hit*
            first_Drosophila_hit => *No hit*
FEATURES             Location/Qualifiers
ORIGIN      
        1 xsfeeevsrv ypvtellist vimsrklmiv vlvatclvfa vprdrataea vaalaagqvs
       61 nnlvnkvvnk vvnrvasavn qttdketnki isvvnkaann kvdstnkvan nkvdsankaa
      121 nnkvankvds tnkvannkat nkvdsankaa nnkvdstnka annkatnkvd sankeanked
      181 nsdnkadnka dnsdnkadnk adnsdnkadn kadnsdnkad nsdnkadnsg kehnnsdkeh
      241 nnsgqdhnns dkehnnsann tgnkarskah nkvvr
//
LOCUS       gnl|Apo_MPI_JGI_Genos_P|35554          158 aa            linear   UNK 
DEFINITION  no similarity to SwissProt
ACCESSION   unknown
COMMENT     first_Capitella_hit => gnl|Apo11P1|20925 E-value: 6e-70
            HSP-Length: 158 identity: 98%
            first_Homo_hit => *No hit*
            first_Danio_hit => *No hit*
            first_Drosophila_hit => *No hit*
FEATURES             Location/Qualifiers
ORIGIN      
        1 kyillrehyn rlvfsstlsl lalsllaltl tlaatsltsl ltlalsltal lttlfalslt
       61 allttlfalt ltallttlfa lsltallttl aalsltallt tllatttlla lttlalttla
      121 lttlaltsla ltlwhgccng nadsdqsdde eqlnhrvv
//
LOCUS       gnl|Apo_MPI_JGI_Genos_P|35555          202 aa            linear   UNK 
DEFINITION  no similarity to SwissProt
ACCESSION   unknown
COMMENT     first_Capitella_hit => gnl|Apo11P1|22125 E-value: 1e-115
            HSP-Length: 202 identity: 100%
            first_Homo_hit => *No hit*
            first_Danio_hit => *No hit*
            first_Drosophila_hit => *No hit*
FEATURES             Location/Qualifiers
ORIGIN      
        1 mscgqyclsq qmnqlhlvpc dtlenpgpvr vnviqnknea vdaesqgwfp lyggrrgrrr
       61 vkfsrkssrs srsgkkccpc eegeegeege dgeygdeeyg dgeyggygey gdgeyddeeg
      121 gdyanlcgqa daepptrpgi lpslparaea dpelrairrq aactasssql rcspvniksn
      181 lnassqptsp erhrrqrrgr cl
//
LOCUS       gnl|Apo_MPI_JGI_Genos_P|35558          258 aa            linear   UNK 
DEFINITION  Similar to SwissProt sp|Q7K0P4|PGAP3_DROME Post-GPI attachment to
            proteins factor 3 OS=Drosophila melanogaster GN=CG3271 PE=1 SV=2
[truncated: 38,059,427 more chars]
