# Supplementary material for: Deep transcriptome-sequencing and proteome analysis of the hydrothermal vent annelid Alvinella pompejana identifies the CvP-bias as a robust measure of eukaryotic thermostability
Source: Biol Direct. 2013 Jan 16;8:2. doi: 10.1186/1745-6150-8-2 (PMC3564776; doi:10.1186/1745-6150-8-2)
Supplement: Additional file 10 — Frequency of individual amino acids as a function of GC-content. The frequency of amino acids is plotted as a function of GC3-content (GC-content at the third codon position) in the species of the orthologous set. The regression lines with 90% confidence intervals are shown. [file 1745-6150-8-2-S10.zip]

Archive with 458 entries (457 files):
- trimmedalignments/
- trimmedalignments/KRR1_HUMAN.aln
- trimmedalignments/ACON_HUMAN.aln
- trimmedalignments/FPPS_HUMAN.aln
- trimmedalignments/ASNA_HUMAN.aln
- trimmedalignments/FEN1_HUMAN.aln
- trimmedalignments/SYLM_HUMAN.aln
- trimmedalignments/RL8_HUMAN.aln
- trimmedalignments/PUS7_HUMAN.aln
- trimmedalignments/SYFA_HUMAN.aln
- trimmedalignments/CTR9_HUMAN.aln
- trimmedalignments/DHYS_HUMAN.aln
- trimmedalignments/CTU1_HUMAN.aln
- trimmedalignments/NSF1C_HUMAN.aln
- trimmedalignments/VATO_HUMAN.aln
- trimmedalignments/ELP3_HUMAN.aln
- trimmedalignments/NIP7_HUMAN.aln
- trimmedalignments/GATB_HUMAN.aln
- trimmedalignments/XPP1_HUMAN.aln
- trimmedalignments/DEF_HUMAN.aln
- trimmedalignments/ERF1_HUMAN.aln
- trimmedalignments/RL18A_HUMAN.aln
- trimmedalignments/DBR1_HUMAN.aln
- trimmedalignments/COX11_HUMAN.aln
- trimmedalignments/AT131_HUMAN.aln
- trimmedalignments/MTNA_HUMAN.aln
- trimmedalignments/UBP14_HUMAN.aln
- trimmedalignments/KTI12_HUMAN.aln
- trimmedalignments/SAE1_HUMAN.aln
- trimmedalignments/SYYC_HUMAN.aln
- trimmedalignments/PPCS_HUMAN.aln
- trimmedalignments/DIC_HUMAN.aln
- trimmedalignments/GRPE1_HUMAN.aln
- trimmedalignments/TPC6B_HUMAN.aln
- trimmedalignments/DNLI1_HUMAN.aln
- trimmedalignments/LSM2_HUMAN.aln
- trimmedalignments/CCD94_HUMAN.aln
- trimmedalignments/PIGB_HUMAN.aln
- trimmedalignments/SMC1A_HUMAN.aln
- trimmedalignments/RPB3_HUMAN.aln
- trimmedalignments/PSF1_HUMAN.aln
- trimmedalignments/RBM19_HUMAN.aln
- trimmedalignments/C9K060_HUMAN.aln
- trimmedalignments/RCL1_HUMAN.aln
- trimmedalignments/DPM1_HUMAN.aln
- trimmedalignments/MEMO1_HUMAN.aln
- trimmedalignments/COQ4_HUMAN.aln
- trimmedalignments/RAE1L_HUMAN.aln
- trimmedalignments/MED31_HUMAN.aln
- trimmedalignments/AMPM1_HUMAN.aln
- trimmedalignments/CHMP3_HUMAN.aln
- trimmedalignments/A6NCK0_HUMAN.aln
- trimmedalignments/CHMP5_HUMAN.aln
- trimmedalignments/CTDP1_HUMAN.aln
- trimmedalignments/SRP54_HUMAN.aln
- trimmedalignments/NOL6_HUMAN.aln
- trimmedalignments/MPPB_HUMAN.aln
- trimmedalignments/ATPO_HUMAN.aln
- trimmedalignments/OSGEP_HUMAN.aln
- trimmedalignments/APT_HUMAN.aln
- trimmedalignments/TCF25_HUMAN.aln
- trimmedalignments/REV1_HUMAN.aln
- trimmedalignments/SYFB_HUMAN.aln
- trimmedalignments/CHM2A_HUMAN.aln
- trimmedalignments/Q53GF9_HUMAN.aln
- trimmedalignments/CDIPT_HUMAN.aln
- trimmedalignments/IMP3_HUMAN.aln
- trimmedalignments/PEPD_HUMAN.aln
- trimmedalignments/CH60_HUMAN.aln
- trimmedalignments/FACE1_HUMAN.aln
- trimmedalignments/RPC6_HUMAN.aln
- trimmedalignments/DUS4L_HUMAN.aln
- trimmedalignments/PWP1_HUMAN.aln
- trimmedalignments/CX026_HUMAN.aln
- trimmedalignments/PRPF3_HUMAN.aln
- trimmedalignments/A8MYC7_HUMAN.aln
- trimmedalignments/Q6N0B1_HUMAN.aln
- trimmedalignments/PCNA_HUMAN.aln
- trimmedalignments/UB2G2_HUMAN.aln
- trimmedalignments/BP16L_HUMAN.aln
- trimmedalignments/RUXE_HUMAN.aln
- trimmedalignments/ZC3HF_HUMAN.aln
- trimmedalignments/D6W4Z6_HUMAN.aln
- trimmedalignments/RPAC1_HUMAN.aln
- trimmedalignments/TF2B_HUMAN.aln
- trimmedalignments/ETFA_HUMAN.aln
- trimmedalignments/OXSM_HUMAN.aln
- trimmedalignments/PSD12_HUMAN.aln
- trimmedalignments/PRP17_HUMAN.aln
- trimmedalignments/RPAB1_HUMAN.aln
- trimmedalignments/RL10A_HUMAN.aln
- trimmedalignments/TYSY_HUMAN.aln
- trimmedalignments/COQ5_HUMAN.aln
- trimmedalignments/RS14_HUMAN.aln
- trimmedalignments/UTP15_HUMAN.aln
- trimmedalignments/NOG1_HUMAN.aln
- trimmedalignments/MCM4_HUMAN.aln
- trimmedalignments/LSM4_HUMAN.aln
- trimmedalignments/PGK1_HUMAN.aln
- trimmedalignments/GBLP_HUMAN.aln
- trimmedalignments/CIAO1_HUMAN.aln
- trimmedalignments/D6RF12_HUMAN.aln
- trimmedalignments/RS15_HUMAN.aln
- trimmedalignments/CPSF3_HUMAN.aln
- trimmedalignments/RPF1_HUMAN.aln
- trimmedalignments/XYLB_HUMAN.aln
- trimmedalignments/SYTC_HUMAN.aln
- trimmedalignments/IMP4_HUMAN.aln
- trimmedalignments/LSM1_HUMAN.aln
- trimmedalignments/CCNH_HUMAN.aln
- trimmedalignments/VPS25_HUMAN.aln
- trimmedalignments/BECN1_HUMAN.aln
- trimmedalignments/NFS1_HUMAN.aln
- trimmedalignments/TDIF2_HUMAN.aln
- trimmedalignments/WDR82_HUMAN.aln
- trimmedalignments/PRDX6_HUMAN.aln
- trimmedalignments/T2H2L_HUMAN.aln
- trimmedalignments/NHP2_HUMAN.aln
- trimmedalignments/ETFB_HUMAN.aln
- trimmedalignments/SYNC_HUMAN.aln
- trimmedalignments/PRS10_HUMAN.aln
- trimmedalignments/TPPC4_HUMAN.aln
- trimmedalignments/FZR_HUMAN.aln
- trimmedalignments/TCPA_HUMAN.aln
- trimmedalignments/TAF2_HUMAN.aln
- trimmedalignments/TCPQ_HUMAN.aln
- trimmedalignments/HAT1_HUMAN.aln
- trimmedalignments/SURF1_HUMAN.aln
- trimmedalignments/RS3_HUMAN.aln
- trimmedalignments/PSA4_HUMAN.aln
- trimmedalignments/CDC23_HUMAN.aln
- trimmedalignments/BCS1_HUMAN.aln
- trimmedalignments/YKT6_HUMAN.aln
- trimmedalignments/HACD2_HUMAN.aln
- trimmedalignments/MTG1_HUMAN.aln
- trimmedalignments/OST48_HUMAN.aln
- trimmedalignments/RL10_HUMAN.aln
- trimmedalignments/PSMD6_HUMAN.aln
- trimmedalignments/B4DJQ5_HUMAN.aln
- trimmedalignments/RL30_HUMAN.aln
- trimmedalignments/CY1_HUMAN.aln
- trimmedalignments/UBA1_HUMAN.aln
- trimmedalignments/PEX13_HUMAN.aln
- trimmedalignments/GPN2_HUMAN.aln
- trimmedalignments/ARFRP_HUMAN.aln
- trimmedalignments/ATG3_HUMAN.aln
- trimmedalignments/DPH5_HUMAN.aln
- trimmedalignments/ABCBA_HUMAN.aln
- trimmedalignments/CPIN1_HUMAN.aln
- trimmedalignments/EFTU_HUMAN.aln
- trimmedalignments/RM12_HUMAN.aln
- trimmedalignments/ODPB_HUMAN.aln
- trimmedalignments/NPL4_HUMAN.aln
- trimmedalignments/GPT_HUMAN.aln
- trimmedalignments/MECR_HUMAN.aln
- trimmedalignments/NUBP1_HUMAN.aln
- trimmedalignments/RNH1_HUMAN.aln
- trimmedalignments/Q59GJ8_HUMAN.aln
- trimmedalignments/DNLZ_HUMAN.aln
- trimmedalignments/ABT1_HUMAN.aln
- trimmedalignments/RFA1_HUMAN.aln
- trimmedalignments/NAA20_HUMAN.aln
- trimmedalignments/RL35A_HUMAN.aln
- trimmedalignments/RRS1_HUMAN.aln
- trimmedalignments/RS24_HUMAN.aln
- trimmedalignments/RRAGA_HUMAN.aln
- trimmedalignments/TCPB_HUMAN.aln
- trimmedalignments/OGFD1_HUMAN.aln
- trimmedalignments/RLP24_HUMAN.aln
- trimmedalignments/NARFL_HUMAN.aln
- trimmedalignments/COPG2_HUMAN.aln
- trimmedalignments/BOP1_HUMAN.aln
- trimmedalignments/PSMD1_HUMAN.aln
- trimmedalignments/NSMA_HUMAN.aln
- trimmedalignments/SODC_HUMAN.aln
- trimmedalignments/DOHH_HUMAN.aln
- trimmedalignments/CISY_HUMAN.aln
- trimmedalignments/YETS4_HUMAN.aln
- trimmedalignments/DTD1_HUMAN.aln
- trimmedalignments/SYNM_HUMAN.aln
- trimmedalignments/SNUT2_HUMAN.aln
- trimmedalignments/TRMB_HUMAN.aln
- trimmedalignments/FUMH_HUMAN.aln
- trimmedalignments/SDCG1_HUMAN.aln
- trimmedalignments/NCBP2_HUMAN.aln
- trimmedalignments/RUVB1_HUMAN.aln
- trimmedalignments/PNO1_HUMAN.aln
- trimmedalignments/RL23_HUMAN.aln
- trimmedalignments/TPPC2_HUMAN.aln
- trimmedalignments/COPA_HUMAN.aln
- trimmedalignments/TF2H4_HUMAN.aln
- trimmedalignments/D3DPK7_HUMAN.aln
- trimmedalignments/XPO2_HUMAN.aln
- trimmedalignments/DDX47_HUMAN.aln
- trimmedalignments/VA0D1_HUMAN.aln
- trimmedalignments/EDF1_HUMAN.aln
- trimmedalignments/RIOK1_HUMAN.aln
- trimmedalignments/NOP56_HUMAN.aln
- trimmedalignments/MRT4_HUMAN.aln
- trimmedalignments/IF2B_HUMAN.aln
- trimmedalignments/NOP58_HUMAN.aln
- trimmedalignments/MAT1_HUMAN.aln
- trimmedalignments/COPB_HUMAN.aln
- trimmedalignments/Q59ED7_HUMAN.aln
- trimmedalignments/DHSB_HUMAN.aln
- trimmedalignments/PRP18_HUMAN.aln
- trimmedalignments/SYHC_HUMAN.aln
- trimmedalignments/ARPC2_HUMAN.aln
- trimmedalignments/RNH2A_HUMAN.aln
- trimmedalignments/DNJC2_HUMAN.aln
- trimmedalignments/T2EA_HUMAN.aln
- trimmedalignments/RS15A_HUMAN.aln
- trimmedalignments/SF3B3_HUMAN.aln
- trimmedalignments/RPC10_HUMAN.aln
- trimmedalignments/RBM22_HUMAN.aln
- trimmedalignments/TF2H3_HUMAN.aln
- trimmedalignments/COQ6_HUMAN.aln
- trimmedalignments/DCOR_HUMAN.aln
- trimmedalignments/PUS3_HUMAN.aln
- trimmedalignments/AP3D1_HUMAN.aln
- trimmedalignments/TRM61_HUMAN.aln
- trimmedalignments/FRDA_HUMAN.aln
- trimmedalignments/RT05_HUMAN.aln
- trimmedalignments/DKC1_HUMAN.aln
- trimmedalignments/RS20_HUMAN.aln
- trimmedalignments/DUS1L_HUMAN.aln
- trimmedalignments/ERCC3_HUMAN.aln
- trimmedalignments/RM11_HUMAN.aln
- trimmedalignments/ADHX_HUMAN.aln
- trimmedalignments/PUR4_HUMAN.aln
- trimmedalignments/A6NNZ9_HUMAN.aln
- trimmedalignments/DDX27_HUMAN.aln
- trimmedalignments/B3KTC7_HUMAN.aln
- trimmedalignments/SF3B4_HUMAN.aln
- trimmedalignments/PRS8_HUMAN.aln
- trimmedalignments/TM115_HUMAN.aln
- trimmedalignments/ESTD_HUMAN.aln
- trimmedalignments/GPI8_HUMAN.aln
- trimmedalignments/LSG1_HUMAN.aln
- trimmedalignments/TBL3_HUMAN.aln
- trimmedalignments/CPSF1_HUMAN.aln
- trimmedalignments/PSA5_HUMAN.aln
- trimmedalignments/FCF1_HUMAN.aln
- trimmedalignments/PSDE_HUMAN.aln
- trimmedalignments/SAHH_HUMAN.aln
- trimmedalignments/SKP1_HUMAN.aln
- trimmedalignments/DUT_HUMAN.aln
- trimmedalignments/SK2L2_HUMAN.aln
- trimmedalignments/SODM_HUMAN.aln
- trimmedalignments/Q59EG8_HUMAN.aln
- trimmedalignments/ODO2_HUMAN.aln
- trimmedalignments/MVD1_HUMAN.aln
- trimmedalignments/PRS4_HUMAN.aln
- trimmedalignments/IDH3A_HUMAN.aln
- trimmedalignments/GCST_HUMAN.aln
- trimmedalignments/Q5JWS0_HUMAN.aln
- trimmedalignments/VPS18_HUMAN.aln
- trimmedalignments/PPME1_HUMAN.aln
- trimmedalignments/XPP3_HUMAN.aln
- trimmedalignments/NC2B_HUMAN.aln
- trimmedalignments/SAMC_HUMAN.aln
- trimmedalignments/NSA2_HUMAN.aln
- trimmedalignments/PLAP_HUMAN.aln
- trimmedalignments/CNOT2_HUMAN.aln
- trimmedalignments/SYDC_HUMAN.aln
- trimmedalignments/PWP2_HUMAN.aln
- trimmedalignments/Q86TX8_HUMAN.aln
- trimmedalignments/Q59GW7_HUMAN.aln
- trimmedalignments/RPIA_HUMAN.aln
- trimmedalignments/VPS28_HUMAN.aln
- trimmedalignments/TRM11_HUMAN.aln
- trimmedalignments/YIPF5_HUMAN.aln
- trimmedalignments/RL38_HUMAN.aln
- trimmedalignments/PIGA_HUMAN.aln
- trimmedalignments/PSMD9_HUMAN.aln
- trimmedalignments/Q8N1C8_HUMAN.aln
- trimmedalignments/LSM7_HUMAN.aln
- trimmedalignments/ALG2_HUMAN.aln
- trimmedalignments/IF2GL_HUMAN.aln
- trimmedalignments/C9JWM7_HUMAN.aln
- trimmedalignments/Q59GY2_HUMAN.aln
- trimmedalignments/SSU72_HUMAN.aln
- trimmedalignments/OLA1_HUMAN.aln
- trimmedalignments/SP16H_HUMAN.aln
- trimmedalignments/TMM85_HUMAN.aln
- trimmedalignments/B3KSQ1_HUMAN.aln
- trimmedalignments/SYQ_HUMAN.aln
- trimmedalignments/RRMJ1_HUMAN.aln
- trimmedalignments/RS13_HUMAN.aln
- trimmedalignments/DPOD2_HUMAN.aln
- trimmedalignments/ZPR1_HUMAN.aln
- trimmedalignments/COG4_HUMAN.aln
- trimmedalignments/TIM44_HUMAN.aln
- trimmedalignments/SLU7_HUMAN.aln
- trimmedalignments/TCPE_HUMAN.aln
- trimmedalignments/MCM2_HUMAN.aln
- trimmedalignments/PRP6_HUMAN.aln
- trimmedalignments/GALK2_HUMAN.aln
- trimmedalignments/SCFD1_HUMAN.aln
- trimmedalignments/SPT6H_HUMAN.aln
[truncated: 158 more entries]
