# Supplementary material for: Deep transcriptome-sequencing and proteome analysis of the hydrothermal vent annelid Alvinella pompejana identifies the CvP-bias as a robust measure of eukaryotic thermostability
Source: Biol Direct. 2013 Jan 16;8:2. doi: 10.1186/1745-6150-8-2 (PMC3564776; doi:10.1186/1745-6150-8-2)
Supplement: Additional file 10 — Frequency of individual amino acids as a function of GC-content. The frequency of amino acids is plotted as a function of GC3-content (GC-content at the third codon position) in the species of the orthologous set. The regression lines with 90% confidence intervals are shown. [file 1745-6150-8-2-S10.zip › trimmedalignments/KRR1_HUMAN.aln]

CLUSTAL X (1.81) multiple sequence alignment


sp|P25586|KRR1_YEAST                FAEESSFMTLFPKYRESYLKTIWNDVTRALDKHNIACVLDLVEGSMTVKT
lcl|CTHT_0039040                    FLEESSFMTLFPKYRERYLKDCWPLVTKALEKHGIAATLDIVEGSMTVKT
gnl|up_human|KRR1_HUMAN             LLEESSFATLFPKYREAYLKECWPLVQKALNEHHVNATLDLIEGSMTVCT
gnl|up_drome|Q9VPU8_DROME           MVEESSFATLFPKYRERYLKEVWPLVEQCLAEHHLKAELDLMEGSMVVKT
gnl|up_danre|Q1ED12_DANRE           LLEESSFATLFPKYREAYLKECWPLVQKALAELFINATLDLIEGSMTVNT
gnl|up_caeel|O16311_CAEEL           LLQESSFSSLFPKYREKYIKESWPLIEKALGEHFLKADLDLLEGTMCVRT
gnl|Lotgi1|238447                   MLAESSFEIKFPQYREPYIKECWPLVVKVLKDHLLAGELDLVEGIMTVKT
gnl|Helro1|85673                    LVDTSSFAFLFPKYREKYLKENWPLVKEKLSSHDIRADLDLIEGTMKVST
gnl|Capca1|183647                   MADESSFATLFPKYQEKYIKECWPLVQEKLKSFNIKADLDVVEGSMSVKT
gnl|Apo_MPI_JGI_Genos_P|69068       MLAESSFATLFPKYREKYLKECWPLVKNKLKEYNLKGELDLIEGSMTVST

sp|P25586|KRR1_YEAST                TRKTYDPAIILKARDLIKLLARSVPFPQAVKILQDDMACDVIKIGNFVTN
lcl|CTHT_0039040                    TRKTYDPAAILKARDLIKLLARSVPAPQALKILEDGMACDIIKIRSMVRN
gnl|up_human|KRR1_HUMAN             TKKTFDPYIIIRARDLIKLLARSVSFEQAVRILQDDVACDIIKIGSLVRN
gnl|up_drome|Q9VPU8_DROME           SRKTWDPYIIIKARDMIKLMARSVPFEQAKRVLQDDIGCDIIKIGNLVHK
gnl|up_danre|Q1ED12_DANRE           TKKTFDPYSIIRARDLIKLLARSVPFEQAVRILDDDMACDIIKIGTLVRN
gnl|up_caeel|O16311_CAEEL           TRKTWDPYIIMKAREVIKLLSRSVPYEQAIRVLEDEIYCEIIKISSMVRN
gnl|Lotgi1|238447                   TRKTWDPYIIIKARDFCKLMARSVPFEHSVKIMEDRYGCDIIKISTYVRN
gnl|Helro1|85673                    TKKTRDPYIIIKARDFIRLVARSVPVEQASRVLEDDIESEIIRIKTMVRN
gnl|Capca1|183647                   TRQTWDPYIIIRARDLIKLLSRSVPYDKAVRVLDDDVACEIISIKNMVSP
gnl|Apo_MPI_JGI_Genos_P|69068       TRKTWDPYIIIKARDLIKLLARGVPYEQATHVLEDDVACDIIKIRSLVRN

sp|P25586|KRR1_YEAST                KERFVKRRQRLVGPNGNTLKALELLTKCYILVQGNTVSAMGPFKGLKEVR
lcl|CTHT_0039040                    KERFVKRRQRLLGQNGTTLKALELLTQTYILVHGNTVSVMGGYKGLKEVR
gnl|up_human|KRR1_HUMAN             KERFVKRRQRLIGPKGSTLKALELLTNCYIMVQGNTVSAIGPFSGLKEVR
gnl|up_drome|Q9VPU8_DROME           KEKFVKRRQRLIGPNGATLKSIELLTDCYVLVQGNTVSALGPYKGLQQVR
gnl|up_danre|Q1ED12_DANRE           RERFVKRRQRLIGPKGSTLKALELLTNCYVMVQGNTVSALGPFNGLKEVR
gnl|up_caeel|O16311_CAEEL           KERFVKRRARLIGNDGATLKALELLTQCYVCVQGGTVCAVGPLAGLKQIN
gnl|Lotgi1|238447                   KERFIKRRDRLIGPDGATLKAIELLTDCYILVQGRTVSVIGPYGGLNDVR
gnl|Helro1|85673                    KERFAKRRQRLVGPNGSTLKAIELLTECYVMVQGSTVAAIGPMKGLKEVR
gnl|Capca1|183647                   KERYVKRRQRLIGPNGSTLKAIELLTSCYVTVQGSTVAAIGKYSGLKFVR
gnl|Apo_MPI_JGI_Genos_P|69068       KERFVKRRQRLIGPNGSTLKAIEILTNCYVLVQGNTVSALGSYRGLKEVR

sp|P25586|KRR1_YEAST                RVVEDCMKNIHPIYHIKELMIKRELAKRPELANEDWSRFLPMFKKR----
lcl|CTHT_0039040                    RVVEDTMNNIHPIYLIKELMIKRELAKDPALAHEDWSRYLPQFKKR----
gnl|up_human|KRR1_HUMAN             KVVLDTMKNIHPIYNIKSLMIKRELAKDSELRSQSWERFLPQFKHK----
gnl|up_drome|Q9VPU8_DROME           DIVLETMNNVHPIYNIKALMIKRELMKDPRLANEDWSRFLPKFKNK----
gnl|up_danre|Q1ED12_DANRE           KVVLDTMKNIHPIYNIKTLMIKRELANDPELRTQSWGRFLPNFRHK----
gnl|up_caeel|O16311_CAEEL           QIVTDCMKNIHPIYNIKTMMIKRELSKNDELKDANWDAYLPNYRKKVQSA
gnl|Lotgi1|238447                   DIVEQTMLNTHPVYTIKRLMIKRELMKHPELRNENWERFMPQFKKK----
gnl|Helro1|85673                    KIVVETMKNVHPIYNIKILMIKKELAKDPALKNESWDRFLPKFKTK----
gnl|Capca1|183647                   SIVTDCMKNVHPIYNIKCAMIKNELEKDPELNKDSWERFLPKFKKQ----
gnl|Apo_MPI_JGI_Genos_P|69068       KIVEDTMKNIHPIYNIKTLMIKKELAKDPNLKNESWDRFLPKFKSK----

sp|P25586|KRR1_YEAST                ---NVA-RKKPKKIRNVEKKVYTPFPPAQLPRKVDLEIESGEYFLSKREK
lcl|CTHT_0039040                    ---TLSKRRKPFKINDKSKKPYTPFPPAPEKSKIDLQIESGEYFLSKEAK
gnl|up_human|KRR1_HUMAN             ---NVNKRKEPKK--KTVKKEYTPFPPPQPESQIDKELASGEYFLKANQK
gnl|up_drome|Q9VPU8_DROME           ---NISKRKQPKV--KKQKKEYTPFPPSQPESKVDKQLASGEYFLNQEQK
gnl|up_danre|Q1ED12_DANRE           ---SLSKRKQPKK--KRVKKEYTPFPPPQPESKIDKELATGEFFLRESEK
gnl|up_caeel|O16311_CAEEL           TTTKEAKKKKAYK--MKPKKEFTPFPPAPVMSKIDKQIESGEYFIRENER
gnl|Lotgi1|238447                   ---NHQKKMKV----EFKKKEYTPFPPPMPESKIDQQLASGEYFLNEKQK
gnl|Helro1|85673                    ---NV-KTKKPKK--IKPKKEYTPFPPPQTERKVDKELETGEYFQKQKER
gnl|Capca1|183647                   ---NVSNKKKAKKKEKSKKKEYTPFPPPMPESKVDKELASGEFFLTEKQK
gnl|Apo_MPI_JGI_Genos_P|69068       ---NLSRRKKPQK--KREKKEYTPFPPPQPESKVDQELATGEYFLKESQK

sp|P25586|KRR1_YEAST                QMKKLNEQKEKQMEREIERQEERAKDFIAPEEEA-------YKP
lcl|CTHT_0039040                    QRAAEAERAEKARQKKEEKKREREKEFVPPEEDG-----GKKKK
gnl|up_human|KRR1_HUMAN             KRQKMEAIKAKQAEAISKRQEERNKAFIPPKEKPI----VKPKE
gnl|up_drome|Q9VPU8_DROME           QAKRNQERTEKQKEAAKRQDERRNKDFVPPTEESAASS-RKKED
gnl|up_danre|Q1ED12_DANRE           RRKKMSEIKVKQAEALSKRQEERKKAFVPPKEKTAV---KKRKP
gnl|up_caeel|O16311_CAEEL           KMNKKRAKLEASAVKTVEKQKQKLKVYQAKEEAPRE---KQNKK
gnl|Lotgi1|238447                   GIKKMMERKEKDKKAKQRQQEKRRADFNPPEEVSVPKKKQKYEA
gnl|Helro1|85673                    KKAKNESKMEKQQENVRKKKEKRMKAFIPPKEPV-----RPKND
gnl|Capca1|183647                   KKKKEDERKTNETSHRKTHAEKHEKSYIPPKETD-----GKKKK
gnl|Apo_MPI_JGI_Genos_P|69068       RLKKLEERKQKQQAAVEKSKERRAKMFIAPEEKT-----EKRKT
