# Supplementary material for: Deep transcriptome-sequencing and proteome analysis of the hydrothermal vent annelid Alvinella pompejana identifies the CvP-bias as a robust measure of eukaryotic thermostability
Source: Biol Direct. 2013 Jan 16;8:2. doi: 10.1186/1745-6150-8-2 (PMC3564776; doi:10.1186/1745-6150-8-2)
Supplement: Additional file 10 — Frequency of individual amino acids as a function of GC-content. The frequency of amino acids is plotted as a function of GC3-content (GC-content at the third codon position) in the species of the orthologous set. The regression lines with 90% confidence intervals are shown. [file 1745-6150-8-2-S10.zip › trimmedalignments/ACON_HUMAN.aln]

CLUSTAL X (1.81) multiple sequence alignment


sp|P19414|ACON_YEAST                MNGWTSPKDIILKLAGITTVKGGTGKIVEYFGDGVDTFSATGMGTICNMG
lcl|CTHT_0048840                    LNGWTAPKDIILKLAGILTVKGGTGSIVEYFGPGVDTLSATGMATICNMG
gnl|up_human|ACON_HUMAN             LSGWSSPKDVILKVAGILTVKGGTGAIVEYHGPGVDSISCTGMATICNMG
gnl|up_drome|Q9VIE8_DROME           ISGWTSPKDVILKVADILTVKGGTGAIIEYHGKGVDSISCTGMATICNMG
gnl|up_danre|Q6PEI6_DANRE           LSGWSSPKDVILKVAGILTVKRGTGAIVEYHGPGVDSISCTGMATICNMG
gnl|up_caeel|ACON_CAEEL             LNGWTSAKDVILKVADILTVKGGTGAIVEYFGPGVDSISATGMGTICNMG
gnl|Lotgi1|196362                   LKGWTSPKDVILKVAGILTVKGGTGAIVEYFGPGVDSISCTGMGTICNMG
gnl|Helro1|185009                   LNGWTSPKDIILKLADILTVKGGTGAIVEYFGPGVDSISCTGMATICNMG
gnl|Capca1|228472                   LSGWTSPKDIILKVADILTVKGGTGAIVEYFGPGVDSISCTGMGTICNMG
gnl|Apo_MPI_JGI_Genos_P|51681       LGGWTSPKDIILKVADILTVKGGTGAIVEYFGPGVDSISCTGMATICNMG

sp|P19414|ACON_YEAST                AEIGATTSVFPFNKSMIEYLEATGRGKIADFAKLYHKDLLSADKDAEYDE
lcl|CTHT_0048840                    AEIGATTSLFPFNDSMYKYLAITKRQEIADFARVYAH-GLRADEGAEYDQ
gnl|up_human|ACON_HUMAN             AEIGATTSVFPYNHRMKKYLSKTGREDIANLADEFKD-HLVPDPGCHYDQ
gnl|up_drome|Q9VIE8_DROME           AEIGATTSLFPFNQRMADYLKSTGRAGIASEAQKYQAKILSADKNCEYDE
gnl|up_danre|Q6PEI6_DANRE           AEIGATTSVFPFNHRMKTYLDKTGRGEIATLADENKD-LLVPDSGCHYDQ
gnl|up_caeel|ACON_CAEEL             AEIGATTSVFPYNESMYKYLEATGRKEIAEEARKYKD-LLTADDGANYDQ
gnl|Lotgi1|196362                   AEIGATTSVFPYNHRMEDYLKATNRADIADLANNYKG-LLTADIKAEYDQ
gnl|Helro1|185009                   AEIGATTSVFPYNGRMKKYLESTNRQQISSEADGYRLKLLQADERCEYDR
gnl|Capca1|228472                   AEIGATTSVFPYNDSMKRYLDSTNRSPIANFASQVHSELLSADEGCHYDR
gnl|Apo_MPI_JGI_Genos_P|51681       AEIGATTSVFPYNHRMKDYLKATGREEIAVAADSVRDHLLTADANCDYDQ

sp|P19414|ACON_YEAST                VVEIDLNTLEPYINGPFTPDLATPVSKMKEVAVANNWPLDVRVGLIGSCT
lcl|CTHT_0048840                    VIEINLDELEPHINGPFTPDLATPISKFAEAVKANGWPEELKVGLIGSCT
gnl|up_human|ACON_HUMAN             LIEINLSELKPHINGPFTPDLAHPVAEVGKVAEKEGWPLDIRVGLIGSCT
gnl|up_drome|Q9VIE8_DROME           LIEINLDTLEPHVNGPFTPDLGHPISKLGENSKKNGYPMDIRVGLIGSCT
gnl|up_danre|Q6PEI6_DANRE           LIEINLDELKPHINGPFTPDLAHPVSDIGSVAEKNGWPLDVKVGLIGSCT
gnl|up_caeel|ACON_CAEEL             IIEINLDTLTPHVNGPFTPDLASSIDKLGENAKKNGWPLDVKVSLIGSCT
gnl|Lotgi1|196362                   VIEIDLDTLEPHVNGPFTPDLANPVSQLGKIAQEKGWPLDIKVGLIGSCT
gnl|Helro1|185009                   VIHIDLNTLEPHLNGPMTPDLGNPISKLGENAKSKGWPLNISVGLIGSCT
gnl|Capca1|228472                   VIEIDLNTLEPHINGPFTPDLAHPVSKIGQRAKENGWPVDIKVGLIGSCT
gnl|Apo_MPI_JGI_Genos_P|51681       VIEINLDTLEPHINGPFTPDLANPISKIGQEAKKNGWPIEIKAGLIGSCT

sp|P19414|ACON_YEAST                NSSYEDMSRSASIVKDAAAHGLKSKTIFTVTPGSEQIRATIERDGQLETF
lcl|CTHT_0048840                    NSSYEDMNRGAAIARDALNHGLKAKAIFTVTPGSEQIRATIERDGQLKTF
gnl|up_human|ACON_HUMAN             NSSYEDMGRSAAVAKQALAHGLKCKSQFTITPGSEQIRATIERDGYAQIL
gnl|up_drome|Q9VIE8_DROME           NSSYEDMGRCASIAKDAMSHGLKSKIPFNVTPGSEQIRATIERDGISEVF
gnl|up_danre|Q6PEI6_DANRE           NSSYEDMGRAASLAKQALDKGLKCKAQFTVTPGSEQIRATIERDGYAKVL
gnl|up_caeel|ACON_CAEEL             NSSYEDMTRAASIAKQALDKGLKAKTIFTITPGSEQVRATIERDGLSKIF
gnl|Lotgi1|196362                   NSSYEDMSRSASIAKQALKHGIKSKAAFTITPGSEQIRATIERDGQAQAL
gnl|Helro1|185009                   NSSYEDMNRAVAVAKQALQKGLKAKVPFTITPGSEQIRATIERDGQAKIL
gnl|Capca1|228472                   NSSYEDMARSASLAKQALDKGIKAKSGFTITPGSEQIRATIEKDGQAAIL
gnl|Apo_MPI_JGI_Genos_P|51681       NSSYEDMSRTVSLAKQALKHGVKAKTKFFISPGSEQIRATIERDGMSEIL

sp|P19414|ACON_YEAST                KEFGGIVLANACGPCIGQWDRRDIKKGDKNTIVSSYNRNFTSRNDGNPQT
lcl|CTHT_0048840                    EEFGGIVLANACGPCIGQWDRQDIKKGEVNSIISSYNRNFTGRNDGNPAT
gnl|up_human|ACON_HUMAN             RDLGGIVLANACGPCIGQWDRKDIKKGEKNTIVTSYNRNFTGRNDANPET
gnl|up_drome|Q9VIE8_DROME           DKFGGTVLANACGPCIGQWDRKDVKKGDKNTIVTSYNRNFTGRNDANPAT
gnl|up_danre|Q6PEI6_DANRE           RDVGGIVLANACGPCIGQWDRRDVKKGEKNTIVTSFNRNFTARNDANPAT
gnl|up_caeel|ACON_CAEEL             ADFGGMVLANACGPCIGQWDRQDVKKGEKNTIVTSYNRNFTGRNDANPAT
gnl|Lotgi1|196362                   REIGGIVLANACGPCIGQWDRKDVKKGEKNTIVTSYNRNFTGRNDANPAT
gnl|Helro1|185009                   REFGGLVLANACGPCIGQWKRDDFRTGEKNTIVTSYNRNFKGRNDGNPST
gnl|Capca1|228472                   REFGGVVLANACGPCIGQWKREDIEKGEKNTIISSYNRNFTGRNDANPQT
gnl|Apo_MPI_JGI_Genos_P|51681       REFGGIVLANACGPCIGQWKRDDVAKGEPNTIVTSFNRNFTGRNDGNPNT

sp|P19414|ACON_YEAST                HAFVASPELVTAFAIAGDLRFNPLTDKLKDKDGNEFMLKPPHGDGLPQRG
lcl|CTHT_0048840                    HAFVASPDIVVAMTVAGKLTFNPLKDKLVGADGKEFMLSPPQGDALPAGS
gnl|up_human|ACON_HUMAN             HAFVTSPEIVTALAIAGTLKFNPETDYLTGTDGKKFRLEAPDADELPKGE
gnl|up_drome|Q9VIE8_DROME           HCFVTSPELVTALSIAGRLDFNPLTDELTGADGKKFKLKAPFGDELPAKG
gnl|up_danre|Q6PEI6_DANRE           HAFVTSPEIVTALAIAGTLKFNPETDYLTAPNGEKFKLEPPTGDELPARD
gnl|up_caeel|ACON_CAEEL             HGFVTSPDITTAMAISGRLDFNPLTDELTAADGSKFKLQAPTGLDLPPKG
gnl|Lotgi1|196362                   HAFVTSPELVTAMSIAGDLGFDPRRDELTGSDGTKFKLESPYGDELPSKG
gnl|Helro1|185009                   HAFVASPEMVTALVIEGRLDFNPLSDYLTATDGSKFKLTSPSGDELPSKG
gnl|Capca1|228472                   HAFVASPEMVTAMVIGGRLDFNPLTDELQAADGSSFKLDSPYGDELPATG
gnl|Apo_MPI_JGI_Genos_P|51681       HGFVTSPEMVTALVMKGTLDFNPVADEIVGADGQKFKLESPYGDELPQRG

sp|P19414|ACON_YEAST                YDAGENTYQAPPADRSTVEVKVSPTSDRLQLLKPFKPWDGKDAKDMPILI
lcl|CTHT_0048840                    YDPGRDTYQAPPKDRSSVTVQVSPTSDRLQILKPFAPWDGKDAIDCPILI
gnl|up_human|ACON_HUMAN             FDPGQDTYQHPPKDSSGQHVDVSPTSQRLQLLEPFDKWDGKDLEDLQILI
gnl|up_drome|Q9VIE8_DROME           FDPGQDTYTAPPPSGENVKVAVDPKSTRLQLLEPFDKWNGQDLTDLTVLI
gnl|up_danre|Q6PEI6_DANRE           FDPGQDTYQHPPADGSALKVDVNPQSNRLQLLEPFDKWNGKDLEDLQVLI
gnl|up_caeel|ACON_CAEEL             YDPGEDTFQAPSGSG---QVDVSPSSDRLQLLSPFDKWDGKDLEDMKILI
gnl|Lotgi1|196362                   FDPGQDTYQPPPKDGSNLSVNVSPGSNRLQLLKPFDKWSGKDITDMVVLI
gnl|Helro1|185009                   FDPGQDTYQAPPCDGSLLKVEVDLKSDRLQLLSPFKKWDGQDLLDLPILI
gnl|Capca1|228472                   FDPGEDTYQAPPADGSGLSVNVSESSQRLQLLAGFDKWNGKDLEDLTILI
gnl|Apo_MPI_JGI_Genos_P|51681       FDPGEDTFQAPPPDGSKIAVNVDENSDRLQLLTPFDKWDGKDLENLAVLI

sp|P19414|ACON_YEAST                KAVGKTTTDHISMAGPWLKYRGHLENISNNYMIGAINAENKKANCVKNVY
lcl|CTHT_0048840                    KAQGKTTTDHISMAGPWLKYRGHLDNISNNMLIGAINAANGEANKVKNQL
gnl|up_human|ACON_HUMAN             KVKGKCTTDHISAAGPWLKFRGHLDNISNNLLIGAINIENGKANSVRNAV
gnl|up_drome|Q9VIE8_DROME           KVKGKCTTDHISAAGPWLKYRGHLDNISNNMFIGATNYENNEMNNIKNQR
gnl|up_danre|Q6PEI6_DANRE           KVKGKCTTDHISAAGPWLKFRGHLDNISNNLLIGAVNIENDGVNKLRNLL
gnl|up_caeel|ACON_CAEEL             KVTGKCTTDHISAAGPWLKYRGHLDNISNNLFLTAINADNGEMNKVKNQV
gnl|Lotgi1|196362                   KAKGKCTTDHISAAGQWLKYRGHLDNISNNLLIGAVNAENGEINKVKNQL
gnl|Helro1|185009                   KVKGKCTTDDISPAGKWLKFRGHLDNISNNMFITAINSDNNEMNKVKNQL
gnl|Capca1|228472                   KIKGKCTTDHISPAGPWLKYRGHLDNISNNMCIGAVNVENNEPNNVKDLL
gnl|Apo_MPI_JGI_Genos_P|51681       KVKGKCTTDHISPAGPWLKYRGHLDNISNNLLIGAINSENNKANKIKNQL

sp|P19414|ACON_YEAST                TGEYKGVPDTARDYRDQGIKWVVIGDENFGEGSSREHAALEPRFLGGFAI
lcl|CTHT_0048840                    TGAWDAVPAVARDYKAKGIKWVVIGDWNYGEGSSREHAALEPRHLGGLAI
gnl|up_human|ACON_HUMAN             TQEFGPVPDTARYYKKHGIRWVVIGDENYGEGSSREHAALEPRHLGGRAI
gnl|up_drome|Q9VIE8_DROME           NGSWGGVPDVARDYKANGIKWVAVGDENYGEGSSREHAALEPRHLGGRAI
gnl|up_danre|Q6PEI6_DANRE           TGEYSGVPDVARHYKKNNISWVVVGDENYGEGSSREHAALEPRHLGGRAI
gnl|up_caeel|ACON_CAEEL             TGEYGAVPATARKYKADGVRWVAIGDENYGEGSSREHAALEPRHLGGRAI
gnl|Lotgi1|196362                   SGEYDGVPDTARKYKAAKVPWCVVGDENYGEGSSREHAALEPRHLGGRAI
gnl|Helro1|185009                   TGEYGAVPAVARNYKVKGVDWVAVGEENYGEGSSREHAALEPRHLGGRAI
gnl|Capca1|228472                   TGEFAPVPATARHYKAQGMPWCVIGEENYGEGSSREHAALEPRHLGARAI
gnl|Apo_MPI_JGI_Genos_P|51681       TGEYDSVPATARHYKKNNLAWVVVGEDNYGEGSSREHAALEPRHLGGRAI

sp|P19414|ACON_YEAST                ITKSFARIHETNLKKQGLLPLNFKNPADYDKINPDDRIDILGLAELAPGK
lcl|CTHT_0048840                    ITRSFARIHETNLKKQGMLPLTFIDPADYDRIQPDDKVDILC-TELAPGK
gnl|up_human|ACON_HUMAN             ITKSFARIHETNLKKQGLLPLTFADPADYNKIHPVDKLTIQGLKDFTPGK
gnl|up_drome|Q9VIE8_DROME           IVKSFARIHETNLKKQGLLPLTFANPADYDKIQPTSKISLLNLKSLAPGK
gnl|up_danre|Q6PEI6_DANRE           IVKSFARIHETNLKKQGLLPLTFSNPADYDKIRPDDKISIIGLKSFAPGK
gnl|up_caeel|ACON_CAEEL             IVKSFARIHETNLKKQGMLPLTFANPADYDKIDPSDNVSIVGLSSFAPGK
gnl|Lotgi1|196362                   IVKSFARIHETNLKKQGMLPLTFANPSDYDKIQPSDRVSLVGLAELAPGK
gnl|Helro1|185009                   IVKSFARIHETNLKKQGMLPLTFANPADYEKVQIDDRISILGLDSFAPEK
gnl|Capca1|228472                   IVKSFARIHETNLKKQGLLPLTFANPADYDKIQPTDKISILGLQDFTPGK
gnl|Apo_MPI_JGI_Genos_P|51681       IVKSFARIHETNLKKQGLLPLTFANPSDYDKIQPTDRISIIGLKDFTPGK

sp|P19414|ACON_YEAST                PVTMRVHPKNGKPWDAVLTHTFNDEQIEWFKYGSALNKIKADE
lcl|CTHT_0048840                    PITMRVKPQNGAPYEIKLAHTFNEGQIEWFKNGSALNTMAKKA
gnl|up_human|ACON_HUMAN             PLKCIIKHPNGTQETILLNHTFNETQIEWFRAGSALNRMKELQ
gnl|up_drome|Q9VIE8_DROME           PVDAEIKNGD-KVERIKLNHTLNDLQIGWFKAGSALNRMKELA
gnl|up_danre|Q6PEI6_DANRE           PLKAVIKHTDGSSETIELNHTFNETQIEWFQAGSALNRMKEMQ
gnl|up_caeel|ACON_CAEEL             PLTAIFKKTNGSKVEVTLNHTFNEQQIEWFKAGSALNRMKEVF
gnl|Lotgi1|196362                   SVQCEVKHQDGSVDKIELKHTMNDGQISWFRAGSALNRMAELK
gnl|Helro1|185009                   PLECRLKHKDGSSDVIALNHTFNAMQIEWFRAGSALNRMKELS
gnl|Capca1|228472                   PLTCRISHKDGASEEITLNHTFNAGQISWFKAGSALNHMKELS
gnl|Apo_MPI_JGI_Genos_P|51681       PLTARITHQDGSTEEIKLNHSFNEQQITWFRAGSALNRMKEVA
