# Supplementary material for: Deep transcriptome-sequencing and proteome analysis of the hydrothermal vent annelid Alvinella pompejana identifies the CvP-bias as a robust measure of eukaryotic thermostability
Source: Biol Direct. 2013 Jan 16;8:2. doi: 10.1186/1745-6150-8-2 (PMC3564776; doi:10.1186/1745-6150-8-2)
Supplement: Additional file 10 — Frequency of individual amino acids as a function of GC-content. The frequency of amino acids is plotted as a function of GC3-content (GC-content at the third codon position) in the species of the orthologous set. The regression lines with 90% confidence intervals are shown. [file 1745-6150-8-2-S10.zip › trimmedalignments/FPPS_HUMAN.aln]

CLUSTAL X (1.81) multiple sequence alignment


sp|P08524|FPPS_YEAST                SEKEI---RRERFLNVFPKLVEELNASLLAYGMPKEACDW-YAHSLNYNT
lcl|CTHT_0028580                    MAKKT---TLKEFESVFPKLEEVLLEHAKSYNLPGQALEW-YKKSLETNA
gnl|up_human|FPPS_HUMAN             QNSDVYAQEKQDFVQHFSQIVRVLTEDEMGHPEIGDAIAR-LKEVLEYNA
gnl|up_drome|Q7KN61_DROME           TVSKD---ESRDFMAVFPDLVRDITTVTKAYN-CSDAAKW-FAQVLQYNV
gnl|up_danre|Q5XJ03_DANRE           QKKMS---DPQLFDAEFEKLVCELTEQDFTDPVLSDALNR-LREVLQYNA
gnl|up_caeel|O62336_CAEEL           ASRKL---VETALGEVKKKFVRVVAAKLPADGMEYDLVQYRCRNLFDNTV
gnl|Lotgi1|231541                   VKSTS---ELEEFDAIFPVLVENLTQNGLKDSEISDAITW-FKEVLEYNV
gnl|Helro1|115552                   ESSRN---LKMKFDDLFDVLVKDLTENQPADT--SPALKW-FQQVLLYNV
gnl|Capca1|223258                   CKRPRENNDMQAFDQLFVTLVDDLSKYGMKDPEIGDAIKW-FKDVNDYNV
gnl|Apo_MPI_JGI_Genos_P|59851       TKPKS---DRESFEEVFPKLVTCLTEKSFSHGEIQDALQW-FKQVCEYNV

sp|P08524|FPPS_YEAST                PGGKLNRGLSVVDTYAILSNKTVEQLGQEEYEKVAILGWCIELLQAYFLV
lcl|CTHT_0028580                    VGGKCNRGMSVPDSASLLLG---RPLTEEEYFKAATLGWMTELLQAFFLV
gnl|up_human|FPPS_HUMAN             IGGKYNRGLTVVVAFRELVE--PRKQDADSLQRAWTVGWCVELLQAFFLV
gnl|up_drome|Q7KN61_DROME           PRGKKNRGILTVLTYKNLVP--TQDLTPENIKLAQYLGWCVEMLQSFFII
gnl|up_danre|Q5XJ03_DANRE           PGGKRNRGLSVIGSLRELVS--PSELPTEEVHRALLVGWCIELLQAFFLV
gnl|up_caeel|O62336_CAEEL           IGGKYSRASLCVDTIRALQP--HLRDETQELQAVCEAAATLEIIQSFYLI
gnl|Lotgi1|231541                   PFGKKNRGISVVTSYCQLVQ----DPTEENLTRARVLGWCVELLQAFFLV
gnl|Helro1|115552                   PHGKKNRGLTVVQSYEFLIGE-KKEMSDEDFKITAVVGWCIELLQAFFLV
gnl|Capca1|223258                   PHGKKNRGLTVLHSYRYLAK---EKSTAEDEELACVLGWCIEWLQAYFLV
gnl|Apo_MPI_JGI_Genos_P|59851       PFGKKNRGLTVVHSYKCLVP----EPTENDLELARILGWCVEWLQAFFLV

sp|P08524|FPPS_YEAST                ADDMMDKSITRRGQPCWYKVPEVGEIAINDAFMLEAAIYKLLKSHFRNEK
lcl|CTHT_0028580                    SDDIMDGSITRRGKPCWYRHEGVGMIAINDAFMLESAIYTLLRKYFRDHP
gnl|up_human|FPPS_HUMAN             ADDIMDSSLTRRGQICWYQKPGVGLDAINDANLLEACIYRLLKLYCREQP
gnl|up_drome|Q7KN61_DROME           SDDVMDNSTTRRGQPCWHKVENVGLTAINDALMIENAMYAILKKHFSHLD
gnl|up_danre|Q5XJ03_DANRE           ADDIMDSSVTRRGQPCWYKKEAIGLDAINDAFLLEGSIYRLLRRHCRGQP
gnl|up_caeel|O62336_CAEEL           ADDIMDNSETRRGKPCWFRREGVGMSAINDAFIMDSFVEDILRLALPGHV
gnl|Lotgi1|231541                   ADDIMDSSITRRGQPCWYKLNKVGTIAINDSFYLESAIYVLLKKYCRDQP
gnl|Helro1|115552                   SDDVMDHSITRRGRPCWYTVPGVGLIAMNDALYIESSVYKLLKKYIRNKP
gnl|Capca1|223258                   ADDMMDGSHTRRGQPCWYKKPGVDMIAINDSFYLESAIYVILKKYFKSKP
gnl|Apo_MPI_JGI_Genos_P|59851       ADDVMDDSITRRGKPCWFRQPGVNLKALNDCLYLENSIYQLLKMYFRDKS

sp|P08524|FPPS_YEAST                YYIDITELFHEVTFQTELGQLMDLITA-PEDKVDLSKFSLKKHSFIVTFK
lcl|CTHT_0028580                    CYVDMIELFHEVTFQTEIGQLCDLLTA-PEDKVDLDNFSMDKYRFIVIYK
gnl|up_human|FPPS_HUMAN             YYLNLIELFLQSSYQTEIGQTLDLLTA-PQGNVDLVRFTEKRYKSIVKYK
gnl|up_drome|Q7KN61_DROME           CYVALMELFHEITYITTCGQSLDQLNS----NRCVSEFTMENYKAIVENK
gnl|up_danre|Q5XJ03_DANRE           YYVHLLELFTETSFQTELGQALDLMTA-PPHKIDLNRFTMERYKAIVKYK
gnl|up_caeel|O62336_CAEEL           NLDRLCEAYRKSKQKTLIGQFLDTSSV-----NQISSFTWDRYELMVENK
gnl|Lotgi1|231541                   YYVHLMELFHETTLQTVIGQCLDLITSTPSDGVDFTNYTLDRHAAIVKWK
gnl|Helro1|115552                   YYIDIVDLFHETIHQTIVGQCLDLLTS---KEVNLDGFTLDRYNAIVKYK
gnl|Capca1|223258                   YYVDILELFHETTLQTVIGQNLDLITA-PTDRVDFTNYTMDRYKAIVKWK
gnl|Apo_MPI_JGI_Genos_P|59851       YYVNLIELFHETTMQTIIGQCLDLNTA-SVGCVDFEHYTLERYHAIVKWK

sp|P08524|FPPS_YEAST                TAYYSFYLPVALAMYVAGITDEKDLKQARDVLIPLGEYFQIQDDYLDCFG
lcl|CTHT_0028580                    TAYYSFYLPVALALYLLDLATPDNLKQAEAILIPLGEYFQIQDDYLDNFG
gnl|up_human|FPPS_HUMAN             TAFYSFYLPIAAAMYMAGIDGEKEHANAKKILLEMGEFFQIQDDYLDLFG
gnl|up_drome|Q7KN61_DROME           TAYYSFYLPFALALHLAGYKDAEAFRQSKTILLEMGNFFQVQDDFLDCFG
gnl|up_danre|Q5XJ03_DANRE           TAFYSFYLPVAAAMYMAGIENEIEHHNAKTILLEMGEFFQIQDDYLDCFG
gnl|up_caeel|O62336_CAEEL           TSHYTVFHPIQMALIISDVLA--YHGSVKKVAYQIGFLFQSQDDFLDVYG
gnl|Lotgi1|231541                   TAFYSFYLPVAIAMYMAGIDDSEAHTNAKRILLQMGHFFQVQDDYLDCYG
gnl|Helro1|115552                   TAYYSFHLPVACAIYMVGINDERSHQLAKDILLKMGEYFQVQDDYLDCFG
gnl|Capca1|223258                   TAFYSFYLPVACAMYMVGISDPQSHANAKTILLKMGEFFQIQDDYLDCYG
gnl|Apo_MPI_JGI_Genos_P|59851       TAFYSFYLPVALSMYMAGITDAKSHDNAKDILLRMGTYFQVQDDYLDCFS

sp|P08524|FPPS_YEAST                TPEQIGKIGTDIQDNKCSWVINKALELASAEQRK-------TLDENYGKK
lcl|CTHT_0028580                    DPEVIGKIGTDIQDNKCSWLVNQALAIVTPEQRR-------ILEENYGRK
gnl|up_human|FPPS_HUMAN             DPSVTGKIGTDIQDNKCSWLVVQCLQRATPEQYQ-------ILKENYGQK
gnl|up_drome|Q7KN61_DROME           NPEVTGKIGTDIQDNKCSWLAVVAMQRANVEQKQ-------IMVDCYGKE
gnl|up_danre|Q5XJ03_DANRE           DPAVTGKIGTDIQDNKCSWLVVTALGIMTPEQRA-------ELEACYGRS
gnl|up_caeel|O62336_CAEEL           DPKITGKIGTDIQDGKCTWLAVRALQKMHKTPEKWGAKLIEEFKTSFGSV
gnl|Lotgi1|231541                   APEVIGKIGTDIQDNKCGWLVIQALNRVTPEQRQ-------ILEENYARD
gnl|Helro1|115552                   DPELTGKLGTDIEDNKCSWLIVQAWSKADNRQKE-------ILKVNYGKP
gnl|Capca1|223258                   DPAITGKIGTDIEDNKCGWMVIQALNRVDKAQRQ-------LLEANYAQN
gnl|Apo_MPI_JGI_Genos_P|59851       DAAVTGKVGTDIEDNKCSWLVVQALCRCNDKQRQ-------ILQENYGQK

sp|P08524|FPPS_YEAST                DSVAEAKCKKIFNDLKIEQLYHEYEESIAKDLKAKISQVDESRGFKADVL
lcl|CTHT_0028580                    DKQKEAAVKKLYDELQLEQRYKDYEEKVVGEIRSLIDNIDESQGLKKGVF
gnl|up_human|FPPS_HUMAN             EAEKVARVKALYEELDLPAVFLQYEEDSYSHIMALIEQYAAP--LPPAVF
gnl|up_drome|Q7KN61_DROME           EPAKVERVKELYKELGLPSTYAIFEEESYNMIKTHIQQTSRG--VPHQTF
gnl|up_danre|Q5XJ03_DANRE           DAESVERVKALYDTLEMPMRYHQHEEESYHRLQKLIQLHAKN--LPHAVF
gnl|up_caeel|O62336_CAEEL           DPEKVEKIKRIYDELQLKQEFRRFEKHFSGEIKKSISEIPDVINPLRPVL
gnl|Lotgi1|231541                   NEEKIEKVKKLYRDLNLSQVYQDYEEKSYQELMNLIEKSSGN--LPKQMF
gnl|Helro1|115552                   EECNLKMVKMVYEELNLRTVYEDYEAKSFQEISKLIEGIDSC--LPKTMF
gnl|Capca1|223258                   DPEKVRKVKSLFDELNLKQVYRDYEESSYNELTGLIDTLSGS--LPKEMF
gnl|Apo_MPI_JGI_Genos_P|59851       DITKVNKVKQLYEELQLPELYHQYEEESYRELMSLINMLSGD--LPQQLF

sp|P08524|FPPS_YEAST                TAFLNKVYKRSK
lcl|CTHT_0028580                    EAFLAKIYKRSK
gnl|up_human|FPPS_HUMAN             LGLARKIYKRRK
gnl|up_drome|Q7KN61_DROME           LQILNKIYQRDS
gnl|up_danre|Q5XJ03_DANRE           LNFAKKIYKRNK
gnl|up_caeel|O62336_CAEEL           DGFVTKLVNRNA
gnl|Lotgi1|231541                   IAFAMKIYKRKK
gnl|Helro1|115552                   NEFAKKIYKRNK
gnl|Capca1|223258                   VSYAKKIYKRQK
gnl|Apo_MPI_JGI_Genos_P|59851       TAYVNKIFKRQK
