# Supplementary material for: Deep transcriptome-sequencing and proteome analysis of the hydrothermal vent annelid Alvinella pompejana identifies the CvP-bias as a robust measure of eukaryotic thermostability
Source: Biol Direct. 2013 Jan 16;8:2. doi: 10.1186/1745-6150-8-2 (PMC3564776; doi:10.1186/1745-6150-8-2)
Supplement: Additional file 10 — Frequency of individual amino acids as a function of GC-content. The frequency of amino acids is plotted as a function of GC3-content (GC-content at the third codon position) in the species of the orthologous set. The regression lines with 90% confidence intervals are shown. [file 1745-6150-8-2-S10.zip › trimmedalignments/ASNA_HUMAN.aln]

CLUSTAL X (1.81) multiple sequence alignment


sp|Q12154|GET3_YEAST                GSLLQGGALADLTGSIPGIDEALSFMEVMKHIKRQEQGEGETFDTVIFDT
lcl|CTHT_0061710                    GV----GVMQDLAYAIPGIDEAMSFAEVLKQVN------SLSYETIVFDT
gnl|up_human|ASNA_HUMAN             GK----KMMQEAMSAFPGIDEAMSYAEVMRLVK------GMNFSVVVFDT
gnl|up_drome|ASNA_DROME             SK----GVMQEMINALPGIDEAMSYAEVMKLVK------GMNFSVVVFDT
gnl|up_danre|ASNA_DANRE             GK----KMMQEAMSAFPGIDEAMSYAEVMRLVK------GMNFSVVVFDT
gnl|up_caeel|ASNA_CAEEL             GK----DFLQSFAGGLPGIDEAMSFGEMIKLID------SLDFDVVVFDT
gnl|Lotgi1|203916                   GK----SMLSELLGAFPGIDEAMSFAEVMKLVR------NMNFSVVVFDT
gnl|Helro1|186257                   GR----SMMQDMMQALPGIDEAMSYSEVMKLVK------SMNFSVVVFDT
gnl|Capca1|17973                    GK----EMVRDLLQAFPGIDEAMSYAEVMKLVK------GMNFSVVVFDT
gnl|Apo_MPI_JGI_Genos_P|62703       SK----SMISDLLQAFPGIDEAMSYSEVMKLVN------GMNFSVVVFDT

sp|Q12154|GET3_YEAST                APTGHTLRFLQLPNTLSKLLEKFGEITNKLGPMLNSFMGAGNV-------
lcl|CTHT_0061710                    APTGHTLRFLQFPTVLEKALAKVSQLSGQYGSLLNGILGGSGTLPNGQTL
gnl|up_human|ASNA_HUMAN             APTGHTLRLLNFPTIVERGLGRLMQIKNQISPFISQMCNMLGL--GDMNA
gnl|up_drome|ASNA_DROME             APTGHTLRLIAFPQVVEKGLGKLLRLKMKVAPLLSQFVSMLGM--ADVNA
gnl|up_danre|ASNA_DANRE             APTGHTLRLLNFPTIVERGLGRLMQIKNQISPFISQMCNMLGL--GDMNA
gnl|up_caeel|ASNA_CAEEL             APTGHTLRLLQFPTLLEKVFTKILSLQGMFGPMMNQFGGMFGM--GGGSM
gnl|Lotgi1|203916                   APTGHTLRLLSFPSIIEKGLGKLMRLKNQISPFISQIGGLLGM--QDINA
gnl|Helro1|186257                   APTGHTLRLLSFPAVVEKGLGKILRLKNHISPFVSQVTNMLGM--SDVNA
gnl|Capca1|17973                    APTGHTLRLLAFPSVVEKGLGKLLRLKNRISPLMSQVAGMFGM--EDVNT
gnl|Apo_MPI_JGI_Genos_P|62703       APTGHTLRLLSFPSVVEKGLGKILRIKNQINPFLTQMAGMLGL--QNMNT

sp|Q12154|GET3_YEAST                -DISGKLNELKANVETIRQQFTDPDLTTFVCVCISEFLSLYETERLIQEL
lcl|CTHT_0061710                    SDVMEKLDSLRVTISEVNAQFKDERLTTFVCVCIPEFLSLYETERMIQEL
gnl|up_human|ASNA_HUMAN             DQLASKLEETLPVIRSVSEQFKDPEQTTFICVCIAEFLSLYETERLIQEL
gnl|up_drome|ASNA_DROME             DTLSQKLDDMLRVITQVNEQFKNPDQTTFVCVCIAEFFSLYETERLVQEL
gnl|up_danre|ASNA_DANRE             DQLASKLEETLPVIRSVSEQFKDPEQTTFICVCIAEFLSLYETERLIQEL
gnl|up_caeel|ASNA_CAEEL             NEMIEKMTTTLESVKKMNAQFKDPNCTTFVCVCIAEFLSLYETERLIQEL
gnl|Lotgi1|203916                   DQMSGKLDEMLATIRQVNEQFKNADQTTFVCVCIAEFLSLYETERLVQEL
gnl|Helro1|186257                   DDMTRKLEEILPVIRQVNEQFKNPEQTTFICVCIAEFLSLYETERLVQEL
gnl|Capca1|17973                    EEMSKKLEGILPIIKQVNEQFKDPDQTTFVCVCIAEFLSLYETERLVQEL
gnl|Apo_MPI_JGI_Genos_P|62703       DEMTKKLEDMLPTIRQVNEQFKNPEMTTFICVCIAEFLSLYETERLVQEL

sp|Q12154|GET3_YEAST                ISYDMDVNSIIVNQLLFA--ENDQEHNCKRCQARWKMQKKYLDQIDELY-
lcl|CTHT_0061710                    ANYGIDTHCIVVNQLLFP----KPGSDCEQCTARRRMQKKYLDQIEELYD
gnl|up_human|ASNA_HUMAN             AKCKIDTHNIIVNQLVFP----DPEKPCKMCEARHKIQAKYLDQMEDLY-
gnl|up_drome|ASNA_DROME             TKCGIDVHNIIVNQLLFL---QNSHDSCSMCASRFKIQEKYLDQIADLY-
gnl|up_danre|ASNA_DANRE             AKCRIDTHNIIVNQLVFP----DNERPCKMCEARHKIQSKYLDQMEDLY-
gnl|up_caeel|ASNA_CAEEL             SKQGIDTHNIIVNQLLFPDTDANGTVSCRKCASRQAIQSKYLTDIDELY-
gnl|Lotgi1|203916                   TQYGIDTHNIIVNQLHFI---PKGEQPCKLCRARNKIQSKYLDQIDDLY-
gnl|Helro1|186257                   TKSGIDTHNVVVNQLLMT---AGNQLPCKMCEARFKIQNKYLGQIEDLY-
gnl|Capca1|17973                    TKSGIDTHNIIVNQLLFA---KKGQKPCTMCGARHRIQAKYLDQIEDLY-
gnl|Apo_MPI_JGI_Genos_P|62703       TKSNIDTHNIIVNQLLFS---AKSDKPCKICSARRKIQDKYLEQIEDLY-

sp|Q12154|GET3_YEAST                EDFHVVKMPLCAGEIRGLNNLTKFSQFLNKEYNPIT
lcl|CTHT_0061710                    EEFNVVKMPLLVEEVRGKERLEKFSEMLIKPFVPPE
gnl|up_human|ASNA_HUMAN             EDFHIVKLPLLPHEVRGADKVNTFSALLLEPYKPPS
gnl|up_drome|ASNA_DROME             EDFHVTKLPLLEKEVRGPESIRSFSENLMKPYNPKG
gnl|up_danre|ASNA_DANRE             EDFHIVKLPLLPHEVRGADKVNTFSKQLLEPYSPPK
gnl|up_caeel|ASNA_CAEEL             EDFHVVKLPLLEAEVRGGPAILQFSERMVDPEANKN
gnl|Lotgi1|203916                   EDFHVIRLPLQEEEVRGVDKIKDFSQYLIEPYSVDK
gnl|Helro1|186257                   EDFHITRLPLMEHEVRGSNQIQKFSKFLTQPFNPSI
gnl|Capca1|17973                    EDFNITKLPLLEHEVRGIPQVHKFSEYLVKPFDVEK
gnl|Apo_MPI_JGI_Genos_P|62703       EDFHVVKLPLLEHEVRGVDQVQKFSEYLIHPFNPEK
