# Supplementary material for: Deep transcriptome-sequencing and proteome analysis of the hydrothermal vent annelid Alvinella pompejana identifies the CvP-bias as a robust measure of eukaryotic thermostability
Source: Biol Direct. 2013 Jan 16;8:2. doi: 10.1186/1745-6150-8-2 (PMC3564776; doi:10.1186/1745-6150-8-2)
Supplement: Additional file 10 — Frequency of individual amino acids as a function of GC-content. The frequency of amino acids is plotted as a function of GC3-content (GC-content at the third codon position) in the species of the orthologous set. The regression lines with 90% confidence intervals are shown. [file 1745-6150-8-2-S10.zip › trimmedalignments/FEN1_HUMAN.aln]

CLUSTAL X (1.81) multiple sequence alignment


sp|P26793|FEN1_YEAST                MGIKGLNAIISEHVPSAIRKSDIKSFFGRKVAIDASMSLYQFLIAVRQQD
lcl|CTHT_0016650                    MGIKHLFQLIKEEAPLSIREGEIKQHFGRKVAIDASMSIYSFLIAVR-SD
gnl|up_human|FEN1_HUMAN             MGIQGLAKLIADVAPSAIRENDIKSYFGRKVAIDASMSIYQFLIAVR-QG
gnl|up_drome|FEN1_DROME             MGILGLSKLIADLAPQAIRESEMKHFFGRKVAIDASMCLYQFLIAVR-SE
gnl|up_danre|FEN1A_DANRE            MGIHGLAKLIADHAPSAIKEHEIKSYFGRKIAIDASMCIYQFLIAVR-QD
gnl|up_caeel|FEN1_CAEEL             MGIKGLSQVIADNAPSAIKVNEMKAFFGRTVAIDASMCLYQFLIAVR-QD
gnl|Lotgi1|114414                   MGIKGLSKLLGDFAPSCMKENEIKNYFGRKVAIDASMSIYQFLIAVR-QD
gnl|Helro1|66570                    MGIHGLSKVIGDYSPSAVKENEIKNFFGRKVAIDASMSIYQFLIAVR-QD
gnl|Capca1|21886                    MGIQGLSKVIGDYAPSAVKENEIKNFFGRKVAIDASMCIYQFLIAVR-QE
gnl|Apo_MPI_JGI_Genos_P|52086       MGIHGLSKVIGDYAPSAVKENEIKNYFGRKVAIDASMSIYQFLIAVR-QD

sp|P26793|FEN1_YEAST                GGQLTNEAGETTSHLMGMFYRTLRMIDNGIKPCYVFDGKPPDLKSHELTK
lcl|CTHT_0016650                    GQQLMNDAGETTSHLMGMFYRTLRMVDAGIKPLYVFDGKPPKLKSGELAK
gnl|up_human|FEN1_HUMAN             GDVLQNEEGETTSHLMGMFYRTIRMMENGIKPVYVFDGKPPQLKSGELAK
gnl|up_drome|FEN1_DROME             GAQLATVNGDPTSHLMGMFYRTIRLLDNGIKPVYVFDGKPPDLKSGELAK
gnl|up_danre|FEN1A_DANRE            GNVLQNEDGETTSHLMGMFYRTIRMLESGIKPVYVFDGKPPQLKSGELEK
gnl|up_caeel|FEN1_CAEEL             GSQLQSEDGETTSHLMGMLNRTVRMFENGVKPVYVFDGKPPDMKGGELEK
gnl|Lotgi1|114414                   GSQLMSEDGETTSHIMGMFYRTIRMLENGIKPVYVFDGKPPEMKSGELEK
gnl|Helro1|66570                    GSTLTNADGETTSHLMGMFYRTIRMIENGIKPVYVFDGKPPEMKSGELAK
gnl|Capca1|21886                    GNMLTNADGETTSHLMGIFYRTLRMIDHGIKPVYVFDGKPPDMKSGELSK
gnl|Apo_MPI_JGI_Genos_P|52086       GNVLTNAEGETTSHLMGMFYRTIRMVENGIKPVYVFDGKPPDMKSGELSK

sp|P26793|FEN1_YEAST                RSSRRVETEKKLAEATTELEKMKQE---RRLVKVSKEHNEEAQKLLGLMG
lcl|CTHT_0016650                    RFQRKQEAQEDLEEAKETGTAEDVEKFSRRTVRVTREHNAECQRLLKLMG
gnl|up_human|FEN1_HUMAN             RSERRAEAEKQLQQAQAAGAEQEVEKFTKRLVKVTKQHNDECKHLLSLMG
gnl|up_drome|FEN1_DROME             RAERREEAEKALKAATDAGDDAGIEKFNRRLVRVTKEHAKEAKELLTLMG
gnl|up_danre|FEN1A_DANRE            RVERRAEAEKLLAQAQEAGEQENIDKFSKRLVKVTKQHNEECKKLLSLMG
gnl|up_caeel|FEN1_CAEEL             RSERRAEAEKALTEAKEKGDVKEAEKFERRLVKVTKQQNDEAKRLLGLMG
gnl|Lotgi1|114414                   RKEKRDEAQKELEKATEAGDSENIEKFNRRLVKVTKQHNEDCKELLKLMG
gnl|Helro1|66570                    RKERRDDAEKSLKAAEAEGDAENVEKFQKRLVKVTKQHNDECKQLLGLMG
gnl|Capca1|21886                    RAGRREEAQKALEKAEEAGEAENVEKFSKRLVKVTKEHNEECKQLLGLMG
gnl|Apo_MPI_JGI_Genos_P|52086       RKEKREEAEKALHEAEEAGEQENMEKFTKRLVKVTKEHNDECKRLLTLMG

sp|P26793|FEN1_YEAST                IPYIIAPTEAEAQCAELAKKGKVYAAASEDMDTLCYRTPFLLRHLTFSEA
lcl|CTHT_0016650                    IPYIIAPTEAEAQCAVLARAGKVYAAASEDMDTLCFNTPILLRHLTFAEQ
gnl|up_human|FEN1_HUMAN             IPYLDAPSEAEASCAALVKAGKVYAAATEDMDCLTFGSPVLMRHLTASEA
gnl|up_drome|FEN1_DROME             VPYVDAPCEAEAQCAALVKAGKVYATATEDMDALTFGSTKLLRYLTYSEA
gnl|up_danre|FEN1A_DANRE            VPYIEAPCEAEASCAALVKAGKVYATATEDMDGLTFGTTVLLRHLTASEA
gnl|up_caeel|FEN1_CAEEL             IPVVEAPCEAEAQCAHLVKAGKVFGTVTEDMDALTFGSTVLLRHFLAPVA
gnl|Lotgi1|114414                   VPYVEAPCEAEAQCAALVKASKVYAVGTEDMDALTFGSTVLLRHLTFSEA
gnl|Helro1|66570                    VPFIDAPCEAEAQCASLVKSGKVYAVGTEDMDALTFGASVVLRHLTFSEA
gnl|Capca1|21886                    IPFVEAPCEAEAQCASLVKGGHVYATGTEDMDALTFGSTVLLRHLTFSEA
gnl|Apo_MPI_JGI_Genos_P|52086       IPYLDAPSEAEAQCAALVKAGKVYAVGTEDMDALTFGSNVLLRHLTFSEA

sp|P26793|FEN1_YEAST                KKEPIHEIDTELVLRGLDLTIEQFVDLCIMLGCDYCESIRGVGPVTALKL
lcl|CTHT_0016650                    RKEPIQEIHTDKVLEGLNMDRKQFVDLCILLGCDYLDPIPKIGPSTALKL
gnl|up_human|FEN1_HUMAN             KKLPIQEFHLSRILQELGLNQEQFVDLCILLGSDYCESIRGIGPKRAVDL
gnl|up_drome|FEN1_DROME             RKMPVKEFSYDKLLEGLAINNREFIDLCILLGCDYCESIKGIGPKRAIEL
gnl|up_danre|FEN1A_DANRE            KKLPIQEFHFSRILQDMELTHQQFIDLCILLGCDYCGTIKGIGPKRAIDL
gnl|up_caeel|FEN1_CAEEL             KKIPIKEFNLSLALEEMKLSVEEFIDLCILLGCDYCGTIRGVGPKKAVEL
gnl|Lotgi1|114414                   RKMPIKEIHYNRILDELKLSRDEFIDLCILLGCDYCESIKGIGPKRAIEL
gnl|Helro1|66570                    RKMPIKEFHLERILMDMQFTIDEFIDLCILLGCDYCDSIKGIGPKRAVEL
gnl|Capca1|21886                    RKMPIKEFSLEKVLAGLELSYEEFIDLCILLGCDYCDSIRGIGPKRAVDL
gnl|Apo_MPI_JGI_Genos_P|52086       RKMPIKEFYLDRILAGMNLTYEEFIDLCILLGCDYCDSIRGIGPKRAFDL

sp|P26793|FEN1_YEAST                IKTHGSIEKIVEFIESGESNNTKWKIPEDWPYKQARMLFLDPEV--IDGN
lcl|CTHT_0016650                    IREHGSLEKVVEFIQN--DPKKRYTIPEDWPYQDARELFFNPDVRQADDP
gnl|up_human|FEN1_HUMAN             IQKHKSIEEIVRRLDP-----NKYPVPENWLHKEAHQLFLEPEV--LDPE
gnl|up_drome|FEN1_DROME             INTYRDIETILDNLDS-----SKYTVPENWNYKVARELFIEPEV--ADAD
gnl|up_danre|FEN1A_DANRE            IKQHGSIEEILENIDP-----NKHPAPEDWLYKEARGLFLEPEV--VDGT
gnl|up_caeel|FEN1_CAEEL             IRQHKNIETILENIDQ-----NKYPPPEDWPYKRARELFLNPEV--TKPE
gnl|Lotgi1|114414                   IKQHRTIDTILKHIDT-----KKHTIPEDWMYKEARRLFQEPEV--TDPT
gnl|Helro1|66570                    MKQYRSIENIIKNIDK-----KKYPLPDVWPFQEARRLFKEPEV--ADAD
gnl|Capca1|21886                    IKQHRSIEAVLKNIDT-----KKYTIPEDWPFEQARELFKQPDV--LKDS
gnl|Apo_MPI_JGI_Genos_P|52086       IKQHRNIEQIIEHIDK-----KKYQIPENWPYERARELFKTPDV--LEAD

sp|P26793|FEN1_YEAST                EINLKWSPPKEKELIEYLCDDKKFSEERVKSGISRLKKGLKSGIQGRLDG
lcl|CTHT_0016650                    ECDFKWEKPDVEGLVQFLVKEKGFSEDRVRNGAQRLEKNLKGAQQARIEG
gnl|up_human|FEN1_HUMAN             SVELKWSEPNEEELIKFMCGEKQFSEERIRSGVKRLSKSRQGSTQGRLDD
gnl|up_drome|FEN1_DROME             SIDLKWVEPDEEGLVKFLCGDRQFNEERVRNGAKKLMKSKQAQTQVRLDS
gnl|up_danre|FEN1A_DANRE            SVDLKWNEPDEDGLIQFMCAEKQFSEDRIRNGCKKITKSRQGSTQGRLDT
gnl|up_caeel|FEN1_CAEEL             EVELTWKEADVEGVIQFLCGEKNFNEERIRNALAKLKTSRKSGTQGRIDS
gnl|Lotgi1|114414                   EIDLKWTDPDEDKLIEYMCTQKNFSEDRIKNGIKKISKARSGTTQGRLDG
gnl|Helro1|66570                    TVELKWTEPNEEELVKFMVGEKGFSEERIRNGVKKLEKSRTTSTQGRLDN
gnl|Capca1|21886                    EVELKWTEPKEEELIKFMVEEKGFNEDRIRNGCKKLQKARHGSTQGRLDS
gnl|Apo_MPI_JGI_Genos_P|52086       KIELKWIEPDEKGLITYMVEEKGFNEDRIRNGIKKLQKSRGTSTQGRLDS

sp|P26793|FEN1_YEAST                FFQVVPKTKEQLAAAAKRAQENKKLNKNKNK------VTKGRR
lcl|CTHT_0016650                    FFKVIPKTEAEKQAQKRKIEEQIEARKKKAK--EEKKEKAKQK
gnl|up_human|FEN1_HUMAN             FFKVTGSLS----SAKRKEPEPKGSTKKKAK---TGAAGKFKR
gnl|up_drome|FEN1_DROME             FFKTLPSTPNATNAAKRKAEEAKKSANNKKA--KTSGGGRGRR
gnl|up_danre|FEN1A_DANRE            FFTVTGSIS-----SKRKEPETKGSAKKKQK--TSATPGKFKK
gnl|up_caeel|FEN1_CAEEL             FFGNSTKVTCVTAATKRKAEEAEKAKKGAKK-----GGPPKKR
gnl|Lotgi1|114414                   FFTVTGITS---STKKRKVIKQEFLINFTAGLFESLNSTLFLN
gnl|Helro1|66570                    FFKVTPLTS---SAKKRKETDSKGPDKKKSK---PSGAGRGRK
gnl|Capca1|21886                    FFKVTSTTS-----TKRKSTEGTKGGATKKK-----AKGGFKR
gnl|Apo_MPI_JGI_Genos_P|52086       FFKVTSVTP-----AKRKSDEGKGTTKKKAK-------TGFKK
