# Supplementary material for: Deep transcriptome-sequencing and proteome analysis of the hydrothermal vent annelid Alvinella pompejana identifies the CvP-bias as a robust measure of eukaryotic thermostability
Source: Biol Direct. 2013 Jan 16;8:2. doi: 10.1186/1745-6150-8-2 (PMC3564776; doi:10.1186/1745-6150-8-2)
Supplement: Additional file 10 — Frequency of individual amino acids as a function of GC-content. The frequency of amino acids is plotted as a function of GC3-content (GC-content at the third codon position) in the species of the orthologous set. The regression lines with 90% confidence intervals are shown. [file 1745-6150-8-2-S10.zip › trimmedalignments/SYLM_HUMAN.aln]

CLUSTAL X (1.81) multiple sequence alignment


sp|P11325|SYLM_YEAST                MLSRPSS----------------------RFLSTKRGPGPA-----VKKL
lcl|CTHT_0067600                    RLARPLSRSLYSGLIPLRPW---------ARPFTITSRAAA--KLDLP--
gnl|up_human|SYLM_HUMAN             GFYASLLKRQLNGGPDVIKWERRVIPGCTRSIYSATGKWTK--EYTLQTR
gnl|up_drome|Q9VZ82_DROME           RRTRPWGAVY-----W-NSW---------RRLLTQSCTRNDNPELTSDVK
gnl|up_danre|A7MBM0_DANRE           RSNPVIRVSV-------------------CSLFSESGVWEK--EYKAETR
gnl|up_caeel|Q23511_CAEEL           QQIRRIGSAL---------------------------QWPLKDIRISENT
gnl|Lotgi1|216293                   RHIRSLYSTV---NDN-HSI---------VSLFSKTGNWAT--ELNNDVR
gnl|Helro1|112157                   KNSKIATLTY--SYFLSRHV---------RFIFSKTGVWAE--QYTVNQR
gnl|Capca1|228464                   TCSLRLPQPS-------------------RRVFNSSKKWPE--KLEREHK
gnl|Apo_MPI_JGI_Genos_P|71026       TLLRVCPKHV---HIY-RPV---------RSMYKENGHLVD--NYSLPVR

sp|P11325|SYLM_YEAST                IAIGEKWKQKTTRGL------PKQDTLNSGSKYILCQFPYPSGALHIGHL
lcl|CTHT_0067600                    -ALDLKWRKRWAQLQQV----QKDKTKDKVDKYILPMFPYPSGYLHLGHL
gnl|up_human|SYLM_HUMAN             KDVEKWWHQRIKEQASK----ISEADKSKPKFYVLSMFPYPSGKLHMGHV
gnl|up_drome|Q9VZ82_DROME           HRIEAHWREQLSGG-------QFNPKDSQDKYYVLSMFPYPSGNLHMGHV
gnl|up_danre|A7MBM0_DANRE           RRVEQWWHGRIQEQWRT----DAEDQSSRKKFYVLSMFPYPSGRLHMGHV
gnl|up_caeel|Q23511_CAEEL           KMLEKHWSKSLVDSFESS---KNKPSNLNGKKYILSMFPYPSGRLHIGHM
gnl|Lotgi1|216293                   IEIENHWKPQLKEHDIKYRSLQTSDKSEKEKFYVLSMFPYPSGSLHMGHV
gnl|Helro1|112157                   KEVEEFWKGTVTNDHV-----SSREKQLQPSSYILSMFPYPSGKLHMGHV
gnl|Capca1|228464                   LYLEDHWKSRLRQLDDK----IQKTSSSLPKYYVLSMFPYPSGQLHMGHV
gnl|Apo_MPI_JGI_Genos_P|71026       KALEDIWKPRLKEYDLK----QAVRKPGQGKYYVLSMFPYPSGKLHMGHV

sp|P11325|SYLM_YEAST                RVYVISDSLNRFYKQKGYNVIHPMGWDAFGLPAENAAIERSINPAIWTRD
lcl|CTHT_0067600                    RVYTIADAIARYNALRGHNVLLPMGWDAFGLPAENAAIERSINPATWTKD
gnl|up_human|SYLM_HUMAN             RVYTISDTIARFQKMRGMQVINPMGWDAFGLPAENAAVERNLHPQSWTQS
gnl|up_drome|Q9VZ82_DROME           RVYTIADSVARFQRMCGKNVFQPMGWDSFGLPAENAANQRGVEPASWTEQ
gnl|up_danre|A7MBM0_DANRE           RVYAISDTISHFQKMRGHQVLNPMGWDAFGLPAENAAIERNLDPEDWTRS
gnl|up_caeel|Q23511_CAEEL           RVYTISDATARYYRLNGYEVIHPIGWDSFGLPAENAARDKGVDPREWTIN
gnl|Lotgi1|216293                   RVYTISDAMARFNRLGGKEVIHPMGWDAFGLPAENAAIERGEIPQDWTKK
gnl|Helro1|112157                   RVYTISDVMARYKRLKGHQVIHPMGWDAFGLPAENAAIERGIQPSEWTLS
gnl|Capca1|228464                   RVYAISDAMARFQRMKGKAVVHPMGWDAFGLPAENAAIERGVAADEWTIS
gnl|Apo_MPI_JGI_Genos_P|71026       RVYTISDVMARYNRLKGRYVIHPMGWDAFGLPAENAAIERGEIAELWTRN

sp|P11325|SYLM_YEAST                NIAKMKQQMQSMLANFDWDREITTCDPEYYKFTQWIFLKLFENGLAYRKE
lcl|CTHT_0067600                    NIARMKEQLQMMNGSWDWEREIATCDPSFYKHTQKIFLLLHQHGLAYRTE
gnl|up_human|SYLM_HUMAN             NIKHMRKQLDRLGLCFSWDREITTCLPDYYKWTQYLFIKLYEAGLAYQKE
gnl|up_drome|Q9VZ82_DROME           NIAQMKEQLKRLGCSFDWNHELSTCSPKYYKWTQHLFLMLHRHGLAYQNE
gnl|up_danre|A7MBM0_DANRE           NIESMRTQLDSLGLCFNWDREITTCLPDYYKWTQYLFIKMFEAGLAYQKE
gnl|up_caeel|Q23511_CAEEL           NIESMKQQLLKTKILFDWEKEISTCEPEFFRWTQWIFCKLFEYGLVKRTS
gnl|Lotgi1|216293                   NIESMKKQLEDLCCSFDWDRELATCDPKYYKWTQYIFLKMFEAGLVYRKQ
gnl|Helro1|112157                   NIKAMKEQLLQLGCSFDWDREVTTCNEDYYRWTQHIFIMLHQAGLVYQKM
gnl|Capca1|228464                   NIANMKKQLENLSCSFDWDREFATCSSDYYRWTQDLFLQLYDVGLVYQRE
gnl|Apo_MPI_JGI_Genos_P|71026       NIASMKAQMDDLCLSFDWNNEYATCDPEYYKWTQYIFLKMYEKGLVYQKM

sp|P11325|SYLM_YEAST                AEINWDPVDMTVLANEQVDAQGRSWRSGAIVEKKQLKQWFLGITKFAPKL
lcl|CTHT_0067600                    AEVNYDPVDKTVLANEQVDANGCSWRSGAKVEKRKLNQWFLRISAFREAL
gnl|up_human|SYLM_HUMAN             ALVNWDPVDQTVLANEQVDEHGCSWRSGAKVEQKYLRQWFIKTTAYAKAM
gnl|up_drome|Q9VZ82_DROME           ALVNWDPVDKTVLADEQVDANGCSWRSGAKVEKKLLRQWFIRTSAYAKQL
gnl|up_danre|A7MBM0_DANRE           ALVNWDPVDQTVLADEQVDENGCSWRSGAPVEQKMLKQWFIKTTNYAKPL
gnl|up_caeel|Q23511_CAEEL           SEVNWDPIDKTVLAAEQIDNDGKSWRSGAKAEKKKLSQWMIETPKYAKRL
gnl|Lotgi1|216293                   AEVNWDPIDQTVLADEQINEEGLSWRSGAKVEKRNLPQWYIQTTKYAKSL
gnl|Helro1|112157                   APVNYDPVDKTVLADEQIDEEGRSWRSGVEVQKVLCKQWYVRTTAYSKSL
gnl|Capca1|228464                   AAVNWDPVDQTVLADEQIDGSGCSWRSGAKVQKKYLKQWYIRVLPYLESL
gnl|Apo_MPI_JGI_Genos_P|71026       GLVNWDPVDQTVLADEQIDEEGCSWRSGAKVEKRHLKQWYIKTTAYTKSL

sp|P11325|SYLM_YEAST                KKHLNQL---KDWPSNVKQMQKNWIGESVGAELVFKVADP-----KFENL
lcl|CTHT_0067600                    LDDLELLAKDEAWPERVLAMQRNWLGKSKGATIKFPILAYDQD--VHAAI
gnl|up_human|SYLM_HUMAN             QDALADL---PEW-YGIKGMQAHWIGDCVGCHLDFTLKVHGQA--TGEKL
gnl|up_drome|Q9VZ82_DROME           LDGLEDP-TLRDW-RDIINLQRHWIGECDGYAFNLLTSASG-------LL
gnl|up_danre|A7MBM0_DANRE           LDALADL---PEW-YGVKSMQANWIGDCSGCFFNHTLKVDGRD--TGEVL
gnl|up_caeel|Q23511_CAEEL           QEGLRKM--SEQW-GEVADIQANWIGKCDVYRFMLPVMKDGS---NDEII
gnl|Lotgi1|216293                   IDGLSEV-NADLW-GDVISNQKNWIGKL-AYPIHFKYKVNGQV--QEDCL
gnl|Helro1|112157                   YDGLNEV-DEELW-RDIISLQRNWIGQCDGVRFQFQTCSGDQSRNRDEDI
gnl|Capca1|228464                   VKGLDEV-DPELW-QFVIELQRDWIGPLTGVKIEFDVKRPDGIP-VSNPI
gnl|Apo_MPI_JGI_Genos_P|71026       VDGLSEV-KSQLW-KDIIDLQRNWLGECNGVRLEFIVKCGDEV--LPETL

sp|P11325|SYLM_YEAST                IVFTTRPETLFAV-QYVALALDHPIVQKYCEEMPDLKEFIQKSDQLPNDT
lcl|CTHT_0067600                    EVYTSRPDTLFGV-QYLALAATHPIVTKLAETDPELQAFLDTLPGLPPDS
gnl|up_human|SYLM_HUMAN             TAYTATPEAIYGT-SHVAISPSHRL----LHGHSSLKEALRMALVPGKDC
gnl|up_drome|Q9VZ82_DROME           RVWTTHPEHLKDPHAFLVLRSNHHLS--KLKGADS---------------
gnl|up_danre|A7MBM0_DANRE           SAYSSSPETVFGA-AYVSILPSHRL----LHGSSALKSALLRALRPGRDS
gnl|up_caeel|Q23511_CAEEL           DLRIKDIFEISNA-EFLVLKQSHSLADKDATQFPY---------------
gnl|Lotgi1|216293                   TVKMTHLEYIYGI-SHINITSLHPLF--QIYQVSS---LLYTLLFEEEKT
gnl|Helro1|112157                   SIFTKHPLHIANL-SHILLSPNHTLNRKKFYKV-----CLYMCL------
gnl|Capca1|228464                   SVFTTDVEYVYGA-SHLLISEDHFLNDPKFFKEGAD--PNADVI------
gnl|Apo_MPI_JGI_Genos_P|71026       SVFTNHPECIYGA-SHILLSTEHYYNNKQYYRVENTGIKLPGYI------

sp|P11325|SYLM_YEAST                KEGFQLPNIKAVNPL---------TKEEVPIFAAPYVVSSYGSAP----S
lcl|CTHT_0067600                    KVGYMLPHIRAINPLAYHPDTPDATKQSLPIYVAPYVIGDYGEG------
gnl|up_human|SYLM_HUMAN             -----LTPVMAVNML---------TQQEVPVVILA--KADLEGSL----D
gnl|up_drome|Q9VZ82_DROME           --------LSAANPF---------AGTTMPVVFSD--EVTFPPKS----D
gnl|up_danre|A7MBM0_DANRE           -----LTEVTALNLL---------TGRELPVVISA--KSQFSGHL----D
gnl|up_caeel|Q23511_CAEEL           -----KLPFQVLNGV---------TGRQIPVIVVE---DTYQPDVTSFLN
gnl|Lotgi1|216293                   -----IYCITAVHPL---------TDSDIPVYYTE--QSIQLDNTAARQD
gnl|Helro1|112157                   -----CLNIQAVNPF---------TGRLIPLFVSF--THSFGEFL----D
gnl|Capca1|228464                   -----QLNLTAMNPF---------NKKSLPIFLSR--SHHFDSDVNFSSN
gnl|Apo_MPI_JGI_Genos_P|71026       -----QLTASAVSPV---------TGQRIPMFVAE--KWNLPEVL----D

sp|P11325|SYLM_YEAST                AVMGCPGHDNRDFEFWQTNCPGEHIKTCIAPFFDDASKVTEQERQRIIDT
lcl|CTHT_0067600                    AVMGVPAHDARDHAFWRTHRGDEPVRYVLAS--------NEDESTTVIPN
gnl|up_human|SYLM_HUMAN             SKIGIPSTSSEDTILAQT---------------------LGLAYSEVIET
gnl|up_drome|Q9VZ82_DROME           VYLAAPSFRGEDKDLWDS---------------------YGLAFTS----
gnl|up_danre|A7MBM0_DANRE           TVIGIPDSSEEEAAVAQS---------------------LGLSWSSVLKT
gnl|up_caeel|Q23511_CAEEL           SRIG---NFQKDKILVEK---------------------FAIAEPK----
gnl|Lotgi1|216293                   SHVAIPSINSSDQLEADR---------------------LGLSWIDVIDS
gnl|Helro1|112157                   HHLAFPMINKQDNQFASE---------------------MGILFKP----
gnl|Capca1|228464                   SHLGIPSASESDSLFAND---------------------HSLDWKDVLIE
gnl|Apo_MPI_JGI_Genos_P|71026       SHLGIPEVSSQDKELADK---------------------LSLKYTKVLQD

sp|P11325|SYLM_YEAST                VPFTSTDGVLTKECGEHSGVLTVVARKSIMGMLNSEGLSKSVVRYKIRDW
lcl|CTHT_0067600                    EPFLD-HGIMTAHSGPYKGKPSQEAGEMLVKMLAEAGLAKPVEKWRLRDW
gnl|up_human|SYLM_HUMAN             LPD---GTERLSSSAEFTGMTRQDAFLALTQKARGKRVGGDVTSDKLKDW
gnl|up_drome|Q9VZ82_DROME           ---------NGKDEESLSPANWEMLRKEVLQAATRLNVGGYRVSSKLKDW
gnl|up_danre|A7MBM0_DANRE           EAD---GTHALINSDEFTGQSREEAFNSVTQKARQMNVGGHLTSAKLRDW
gnl|up_caeel|Q23511_CAEEL           -------------------HKRKLTKNDIQEMASFGGYGGYETSRTLTDW
gnl|Lotgi1|216293                   -------------------KAKIVNSNQVTFKMKMLG---EVTSSRLTDW
gnl|Helro1|112157                   -------------------GETFESLNNLLKRTEELKIGSHVTSEKARDW
gnl|Capca1|228464                   --------GEIANSGPLNGLGKTEAVNEVLKQAKLLGCVCHKASRKSRDW
gnl|Apo_MPI_JGI_Genos_P|71026       -------SETLQNSGKLTGLNRSAAFEAVAKMFKEAGYGGHITSQNARDW

sp|P11325|SYLM_YEAST                LISRQRYWGTPIPIIHCDNCG--PVPVPESDLPVKLPELEGLDTK---GN
lcl|CTHT_0067600                    LISRQRYWGTPIPIVHCASCG--EVPVPDEQLPVLLPEVDAHWAGKKTGN
gnl|up_human|SYLM_HUMAN             LISRQRYWGTPIPIVHCPVCG--PTPVPLEDLPVTLPNIASFTGK--GGP
gnl|up_drome|Q9VZ82_DROME           LISRQRYWGTPIPIVHCQKCG--AVPVPEEQLPVSLP-------------
gnl|up_danre|A7MBM0_DANRE           LISRQRYWGTPIPIVHCGSCG--PVAVPEDELPVTLPKIPALTGK--GAS
gnl|up_caeel|Q23511_CAEEL           VVSRQRGWGTPIPMIQTKDGK--RVAVQLNKLPVL---------------
gnl|Lotgi1|216293                   LISRQRYWGTPIPIIHCPKCQ----VMNIEDLPVELPRVKQLSNK--GSS
gnl|Helro1|112157                   LISRQRYWGTPIPIVHCKKYGVRAVPVSLNDLPVKLPPYSSLPNN---DD
gnl|Capca1|228464                   LISRQRYWGTPIPMVHCPKYG--TMPVSREQLPVTLPPLPQNKTS--GVS
gnl|Apo_MPI_JGI_Genos_P|71026       LISRQRYWGTPIPIIHCPKKG--PVPVPYEDLPVKLPQLTTLTGK--GQS

sp|P11325|SYLM_YEAST                PLSTIDEFVNVACPSCG--SPAKRETDTMDTFIDSSWYYFRFLDPKNTSK
lcl|CTHT_0067600                    PLETLDEWVNTECPKCH--GPAKRDTDTMDTFVDSSWYYMRFIDPHNEAG
gnl|up_human|SYLM_HUMAN             PLAMASEWVNCSCPRCK--GAAKRETDTMDTFVDSAWYYFRYTDPHNPHS
gnl|up_drome|Q9VZ82_DROME           PKDSPKEAFLCDCPKCG-EKDARRETDTMDTFVDSSWYYLRYLDAQNSER
gnl|up_danre|A7MBM0_DANRE           PLKTAEDWLNCQCPRCK--GPAERETDTMDTFVDSSWYYFRYTDPQNPLR
gnl|up_caeel|Q23511_CAEEL           ---GSDRGQEVDKERFG--ESGVFDTDTLDTFFDSAWYYLRYLDNKNKSE
gnl|Lotgi1|216293                   PLSQIEEWVNCQCPKCV--GDAKRETDTMDTFVDSSWYYLRYLDVNNQQL
gnl|Helro1|112157                   DDDGDNNNNGDDDGECDCDGYGERETDTMDTFVDSSWYFLRYLDAKNLDV
gnl|Capca1|228464                   PLEGAGDWLKVKCSRCDCDGYAKRETDTMDTFFDSSWYYLRYLDAKNESE
gnl|Apo_MPI_JGI_Genos_P|71026       PLSKAEDWLKVKCPGCDCGGHGHREVDTMDTFVDSSWYFLRYLDSKNTVE

sp|P11325|SYLM_YEAST                PFDREIASKNMPVDIYIGGVEHAILHLLYSRFIAKFLGSINAWSDPAGI-
lcl|CTHT_0067600                    PFDPQKARDMLPVDIYIGGIEHAILHLLYARFIYKFLMTSPLFPTSSASE
gnl|up_human|SYLM_HUMAN             PFNTAVADYWMPVDLYIGGKEHAVMHLFYARFFSHFCHDQKMVKHR----
gnl|up_drome|Q9VZ82_DROME           IFDTALTKKFMPVDLYIGGKEHAVLHLYYARFINHFLHSCGLSPTS----
gnl|up_danre|A7MBM0_DANRE           PFERSRADHWMPVDVYIGGKEHAVMHLYYARFLSHFCRDQSMTAHR----
gnl|up_caeel|Q23511_CAEEL           LISKG-AMKNMPVDVYVGGIEHAAVHMFFARFVAYFLKDINVIQTA----
gnl|Lotgi1|216293                   PVSKQLADQYLPVDLYIGGKEHAVLHLYFARFFNHFLNDIGILKHR----
gnl|Helro1|112157                   PFRRSRLEGCLPVDLYIGGKEHAIMHLYYARFLHHFFHDLNLTPCK----
gnl|Capca1|228464                   LCNKDKAHAGMPVDLYIGGNEHAIMHLYYARFISHFLYDRGVVPTK----
gnl|Apo_MPI_JGI_Genos_P|71026       PFSAEKAKQYMPVDLYIGGKEHATMHLYYARFFSHFLHELGKLPQR----

sp|P11325|SYLM_YEAST                -FEPFKKLVTQGMVQGKTYVDPDSGKFLKPDELTFVNDSPDGNTVIIKSN
lcl|CTHT_0067600                    RHEPFKRLITQGMVHGRTFTDPATGRFLKPDELDLS--DPANPR--IKAT
gnl|up_human|SYLM_HUMAN             --EPFHKLLAQGLIKGQTFRLP-SGQYLQREEVDL---TGSVPV--HAKT
gnl|up_drome|Q9VZ82_DROME           --EPFSRLLVQGMVMGRSFRVKGSGRYVPETEVEIVNAKKNQAV--LKET
gnl|up_danre|A7MBM0_DANRE           --EPFRKLLVQGLIKGQTFTLEHTGQYLKKEDIDF---TGPDPV--EKSS
gnl|up_caeel|Q23511_CAEEL           --EPFTDLIPQGIVRGKTFIEKETGKYLGSEDVQ----QSGDKLTLKNDS
gnl|Lotgi1|216293                   --EPFIDLLTQGMVLGQSCQVKSTGQYVPADQVNI---KGNGGV--EKAT
gnl|Helro1|112157                   --EPFRNLLTQGMVLGQSHKTSDTNRYLRADEVTL---SQDNKTYIEKAT
gnl|Capca1|228464                   --EPFVNLLTQGMVMGQSYQVKKSGKYLRPDEVNF---ENPSPV--EAST
gnl|Apo_MPI_JGI_Genos_P|71026       --EPFHNLLTQGLVKGLSYFVARTNKFLRKEEIDW---TTDPPT--EKAT

sp|P11325|SYLM_YEAST                GKVPVVSYEKMSKSKYNGADPNECILRHGPDATRAHILFQSPIADALNWD
lcl|CTHT_0067600                    GTKPNVTYEKMSKSKHNGVDPTAVIATHGADATRAHMLFQAPVGDVLDWD
gnl|up_human|SYLM_HUMAN             KEKLEVTWEKMSKSKHNGVDPEEVVEQYGIDTIRLYILFAAPPEKDILWD
gnl|up_drome|Q9VZ82_DROME           KEPVVMTWEKMSKSKLNGVEPSDMFNEYGTDTTRLIILADVAPTSHRNWS
gnl|up_danre|A7MBM0_DANRE           GRRLTVTWEKMSKSKHNGVDPQEVLQQYGISTLRLYLLYAAPPEQDILWD
gnl|up_caeel|Q23511_CAEEL           SVEVDAVYEKMSKSKNNGVDLAAILDSEGVDMTRLRLLEAAAPRAPINWG
gnl|Lotgi1|216293                   GEPVELQWEKMSKSKYNGVDPQDVIKEYGVDPTRLCILSSVSPMSNRYWS
gnl|Helro1|112157                   NKPLKTCWEKMSKSKHNGVDPQSIMDEYGCDSTRLAILANVSPKSDRQWS
gnl|Capca1|228464                   GEKLVVKWEKMSKSKHNGVNPQEMLDKFGTDATRLAILANVAPKSNRHWS
gnl|Apo_MPI_JGI_Genos_P|71026       GERVDKKWYKMSKSKHNGVDPQDILDEFGCDATRLSILSNVAPKSDRNWD

sp|P11325|SYLM_YEAST                --ESKIVGIERWLQKVLHLTKNILSLEKDL---AISKDYKTPTDLN----
lcl|CTHT_0067600                    --GDKIVGVTRWLSRVHDLVEKVTSTAPSPDY-DFPTPKAYFESLAPRLS
gnl|up_human|SYLM_HUMAN             VKTDALPGVLRWQQRLWTLTTRFIEARASG---KSPQPQLLSNKEK----
gnl|up_drome|Q9VZ82_DROME           --SATFPGILNWQKRLWLTLQDFQQAREDQ---TASDVVPTSEEFL----
gnl|up_danre|A7MBM0_DANRE           VKTDAIPGVLRWQSRLWGLVSKLRSVREGP---ETPNPSILNKRER----
gnl|up_caeel|Q23511_CAEEL           --ETDLKGIKKLLDRIAAINSQIV---------DARDNGKPIELKK----
gnl|Lotgi1|216293                   --EKEYKGILKWQYRIWVLIGDYMKY-------SKQDYTTSTSDLI----
gnl|Helro1|112157                   --NEIFVGVLRWQRRLWALAHKFISLRSPSLVNNLRRPSTPDNDLA----
gnl|Capca1|228464                   --LEIFIGIERWQAKIWKLVGDFLAERQK----NLKDGKKELRLLK----
gnl|Apo_MPI_JGI_Genos_P|71026       --TSVFVGVLKWQSRIWRLVQGVQALRATE---QTPKDETTE--------

sp|P11325|SYLM_YEAST                ----------DAEVKFHNDFQRFLKSITESFEVNLSLNTVISDYMKLTNI
lcl|CTHT_0067600                    SLGEAELKQYDANSALWRTTQTTIASVSQSYEKVYPLNTVISDLMQLTNT
gnl|up_human|SYLM_HUMAN             ----------AEARKLWEYKNSVISQVTTHFTEDFSLNSAISQLMGLSNA
gnl|up_drome|Q9VZ82_DROME           ----------AEDAKLFDARNFYVKGATFNYRHAQQLSVAISKMQGLTNS
gnl|up_danre|A7MBM0_DANRE           ----------SEAKKIWDNKNYTLTQVTGHFTEDFLFNAAISRLMGLTNT
gnl|up_caeel|Q23511_CAEEL           ----------EIDGSIKETYNFFVRNVGMCLEVLHLHNTALMRIQGFTNA
gnl|Lotgi1|216293                   ----------HWNQELFEARNSSVHEVTYQMRKNYMINAAISRLQKFTNI
gnl|Helro1|112157                   ----------NDGDDGNDDDDDRRKKISFHLERTFLLSTSLSRMQMLSTI
gnl|Capca1|228464                   ----------HHRQKVNDPRNFLLNELRVHMNDTFLLNTAIANMQSYTQK
gnl|Apo_MPI_JGI_Genos_P|71026       ----------DWSRKAYEVRNYFVNEVSHHMNSTFLLSVAISRLQGLTNA

sp|P11325|SYLM_YEAST                LESALKKGEVRNEMIVQ-NLQKLVTVIYPAVPSISEEAAEMIN-------
lcl|CTHT_0067600                    LSDTLSCA---TPQIAREAVSILIRLMAPVTPAVAEECWSVLEPTSSGLF
gnl|up_human|SYLM_HUMAN             LSQASQSVILHSPEFED-ALCALMVMAAPLAPHVTSEIWAGLALVPRKLC
gnl|up_drome|Q9VZ82_DROME           LRRTPKHVLRHGKQFER-ALAAQIIMLAPMAPHFASELWSKFVAIPGRLN
gnl|up_danre|A7MBM0_DANRE           LSQASTRVVLHSVEFED-ALASLCIMAAPMCPHLAPELWAGLSQVRSPLG
gnl|up_caeel|Q23511_CAEEL           LKKVDPIYLAHSPEGQR-AVKSLIIMLQVFCPHVASEMWSALAND-----
gnl|Lotgi1|216293                   LKKCPPGIMRNCEEFER-CLADLIIMLAPFSPMFACEYWAGVSSTVNFTH
gnl|Helro1|112157                   LSKYPESVIRSSPMFER-TLCDLVIVLSPFAPMFALELWEGLKSVNHTE-
gnl|Capca1|228464                   LRKLQDPMFLRSTEYER-ALCDLVLVLSPFAPMFCLELWSALTSVPLKN-
gnl|Apo_MPI_JGI_Genos_P|71026       LMKFPTSALAGNAECER-ALGDLVIMLAPFCPMFGMALWDSLRSATPHSY

sp|P11325|SYLM_YEAST                ---SQMEW----NQYRWPEVE-RTT--ESKFKKFQIVVN
lcl|CTHT_0067600                    ---------ASEEGARWPERDGSEAVLRERKMKCAVQVN
gnl|up_human|SYLM_HUMAN             ---AHYTWDASVLLQAWPAVD-PEFLQQPEVVQMAVLIN
gnl|up_drome|Q9VZ82_DROME           PASQELQWSEDVLAQRWPDID-PAY-----NLDLSIKVN
gnl|up_danre|A7MBM0_DANRE           ---SVLSGKGSVLQQPWPSVD-PEYLQTSDTLQLSVRIN
gnl|up_caeel|Q23511_CAEEL           --------GSLVSDQKWPEVD-KDA-----DIEFLLMID
gnl|Lotgi1|216293                   ---SLYQWDRIVLDQTWPLVD-DNY-----QYEMSIKKN
gnl|Helro1|112157                   ---EHYDWNSNVLKQKWPEVN-DDF-----RLPMSVKVG
gnl|Capca1|228464                   ---SHYKSGLSVLEQSWPEID-SDY-----KANLIVRVT
gnl|Apo_MPI_JGI_Genos_P|71026       ---DGFQWDKSVWEQQWPEVD-KDY-----KMFIKVKVN
