# Supplementary material for: Deep transcriptome-sequencing and proteome analysis of the hydrothermal vent annelid Alvinella pompejana identifies the CvP-bias as a robust measure of eukaryotic thermostability
Source: Biol Direct. 2013 Jan 16;8:2. doi: 10.1186/1745-6150-8-2 (PMC3564776; doi:10.1186/1745-6150-8-2)
Supplement: Additional file 10 — Frequency of individual amino acids as a function of GC-content. The frequency of amino acids is plotted as a function of GC3-content (GC-content at the third codon position) in the species of the orthologous set. The regression lines with 90% confidence intervals are shown. [file 1745-6150-8-2-S10.zip › trimmedalignments/RL8_HUMAN.aln]

CLUSTAL X (1.81) multiple sequence alignment


sp|P0CX45|RL2A_YEAST                MGRVIRNQRKGAGSIFTSHTRLRQGAAKLRTLDYAERHGYIRGIVKQIVH
lcl|CTHT_0023090                    MGRVIRNQRKGRGSVFTAHTRLRKAPAKFRPLDYAERHGYIRGIVKEIIH
gnl|up_human|RL8_HUMAN              MGRVIRGQRKGAGSVFRAHVKHRKGAARLRAVDFAERHGYIKGIVKDIIH
gnl|up_drome|RL8_DROME              MGRVIRAQRKGAGSVFKAHVKKRKGAAKLRSLDFAERSGYIRGVVKDIIH
gnl|up_danre|RL8_DANRE              MGRVIRGQRKGAGSVFKAHVKHRKGAAKLRHIDFAERHGYIKGIVKDIIH
gnl|up_caeel|RL8_CAEEL              MGRRIRIQRKGAGGIFKSHNKHRKGASKLRPLDYAERHGYIKGLVKDIIH
gnl|Lotgi1|186985                   MPRVIRGQRKGRGSVFKASIRLRKGKPRHRPVDYAERNGYIKGVIKEILH
gnl|Helro1|154764                   MGRVIRSQRKGAAGIFKAHTKHRKGAAQLRAVDYAERHGYIKGVVKDIIH
gnl|Capca1|224611                   MGRVIRCQRKGAGSVFKAHSKHRKGPAKLRTLDFAERRGYIKGVVKDIIH
gnl|Apo_MPI_JGI_Genos_P|65894       MGRVIRSQRKGAGSVFKAHTKHRKGPARLRAFDFSERHGYIKGVIRDIIH

sp|P0CX45|RL2A_YEAST                DSGRGAPLAKVVFRDPYKYRLREEIFIANEGVHTGQFIYAGKKASLNVGN
lcl|CTHT_0023090                    DPGRGAPLARVVFRSPYKYKQITETFIANEGMYTGQFIYAGKNAALTVGN
gnl|up_human|RL8_HUMAN              DPGRGAPLAKVVFRDPYRFKKRTELFIAAEGIHTGQFVYCGKKAQLNIGN
gnl|up_drome|RL8_DROME              DPGRGAPLAVVHFRDPYRYKIRKELFIAPEGMHTGQFVYCGRKATLQIGN
gnl|up_danre|RL8_DANRE              DPGRGAPLAKVMFRDPYRFKKRTELFIAAEGIHTGQFIYCGKKAQLNIGN
gnl|up_caeel|RL8_CAEEL              DPGRGAPLAIIAFRDPYKYKTVKTTVVAAEGMHTGQFIHCGAKAQIQIGN
gnl|Lotgi1|186985                   DSGRGAPLARVVFRNPRKFCLQSELFIAAEGMYTGQYVYCGRKANLQIGN
gnl|Helro1|154764                   DPGRGAPLAKVVFRDPYRYRLRTETFIAAEGMHTGQFIYCGKKATLQVGN
gnl|Capca1|224611                   DPGRGAPLAKVAFRDPYRYKQRMETFIAAEGMYTGQFLYAGKRATLTVGN
gnl|Apo_MPI_JGI_Genos_P|65894       DPGRGAPLAHVVFRDPYRYKLKHEFFIACEGMYTGQFVYCGKKATLQIGN

sp|P0CX45|RL2A_YEAST                VLPLGSVPEGTIVSNVEEKPGDRGALARASGNYVIIIGHNPDENKTRVRL
lcl|CTHT_0023090                    ILPLSSVPEGTVVSNVEEKPGDRGALGRTSGNYVTVVGHNPDEGKTRIKL
gnl|up_human|RL8_HUMAN              VLPVGTMPEGTIVCCLEEKPGDRGKLARASGNYATVISHNPETKKTRVKL
gnl|up_drome|RL8_DROME              VMPLSQMPEGTIICNLEEKTGDRGRLARTSGNYATVIAHNQDTKKTRVKL
gnl|up_danre|RL8_DANRE              VLPVGTMPEGTIVCCLEEKPGDRGKLARASGNYATVISHNPETKKSRVKL
gnl|up_caeel|RL8_CAEEL              IVPVGTLPEGTTICNVENKSGDRGVIARASGNYATVIAHNPDTKKTRIRL
gnl|Lotgi1|186985                   VLPVGCMPEGTIVCSVEQKPGDRGKLAKASGNYATVVSHNPDTNKSRVKL
gnl|Helro1|154764                   ILPLDSLPEGTSVCCLEEKMGDRGRLARTSGNCAVVISHNPETKRSRVKL
gnl|Capca1|224611                   ILPVGQMPEGTIVCAVEEKSGDRGKLAKTSGNYATVISHNPDAKKTRVKL
gnl|Apo_MPI_JGI_Genos_P|65894       ILPVGVMPEGTVVCSLEEKTGDRGRLAKCSGNYATIISHNPETKRTRVKL

sp|P0CX45|RL2A_YEAST                PSGAKKVISSDARGVIGVIAGGGRVDKPLLKAGRAFHKYRLKRNSWPKTR
lcl|CTHT_0023090                    PSGAKKVVPSSSRGMIGIVAGGGRTDKPLLKASRAKHKFAVKRNRWPKTR
gnl|up_human|RL8_HUMAN              PSGSKKVISSANRAVVGVVAGGGRIDKPILKAGRAYHKYKAKRNCWPRVR
gnl|up_drome|RL8_DROME              PSGAKKVVPSANRAMVGIVAGGGRIDKPILKAGRAYHKYKVKRNSWPKVR
gnl|up_danre|RL8_DANRE              PSGSKKVISSANRAVVGVVAGGGRIDKPILKAGRAYHKYKAKRNCWPRVR
gnl|up_caeel|RL8_CAEEL              PSGAKKVVQSVNRAMIGLVAGGGRTDKPLLKAGRSYHKYKAKRNSWPRVR
gnl|Lotgi1|186985                   PSGSKKTVNSNSRAMVGIVAGGGRIDKPMLKAGRAYHKYKAKRNSWPRTR
gnl|Helro1|154764                   PSGAKKLLPSSNRAMVGIVAGGGRMDKPMLKAGRAYHKYKAKRNCWPRVR
gnl|Capca1|224611                   PSGAKKQLSSSNRAMIGIVAGGGRIDKPMLKAGRAYYKYKAKRNCWPKVR
gnl|Apo_MPI_JGI_Genos_P|65894       PSGTKKVIPSTNRACIGVVAGGGRIDKPMLKAGRAYHKYKAKRNCWPKVR

sp|P0CX45|RL2A_YEAST                GVAMNPVDHPHGGGNHQHIGKASTISRGAVSGQKAGLIAARRTGLLRGSQ
lcl|CTHT_0023090                    GVAMNPVDHPHGGGNHQHIGKASTISRYAAQGQKAGLIAARRTGLLRGTQ
gnl|up_human|RL8_HUMAN              GVAMNPVEHPFGGGNHQHIGKPSTIRRDAPAGRKVGLIAARRTGRLRGTK
gnl|up_drome|RL8_DROME              GVAMNPVEHPHGGGNHQHIGKASTVKRGTSAGRKVGLIAARRTGRIRGGK
gnl|up_danre|RL8_DANRE              GVAMNPVEHPFGGGNHQHIGKPSTIRRDAPAGRKVGLIAARRTGRLRGTK
gnl|up_caeel|RL8_CAEEL              GVAMNPVEHPHGGGNHQHIGHPSTVRRDASAGKKVGLIAARRTGRIRGGK
gnl|Lotgi1|186985                   GVAMNPVEHPHGGGNHQHIGKPSTVRREIPAGRKVGLIAARRTGRLRGSR
gnl|Helro1|154764                   GVAMNSVEHPHGGGNHQHIGKPSTVARDKSAGRKVGLIAARRTGRLRGTK
gnl|Capca1|224611                   GVAMNPVEHPHGGGNHQHIGMASTVRRDTPAGRKVGLIAARRTGRLRGSK
gnl|Apo_MPI_JGI_Genos_P|65894       GVAMNPVEHPHGGGNHQHIGKASTVRRDTSAGRKVGLIAARRTGRLRGTK

sp|P0CX45|RL2A_YEAST                KTQD
lcl|CTHT_0023090                    KTKE
gnl|up_human|RL8_HUMAN              TVQE
gnl|up_drome|RL8_DROME              GDSK
gnl|up_danre|RL8_DANRE              TVQD
gnl|up_caeel|RL8_CAEEL              PVKF
gnl|Lotgi1|186985                   KVHK
gnl|Helro1|154764                   QAVG
gnl|Capca1|224611                   QFTS
gnl|Apo_MPI_JGI_Genos_P|65894       QVTG
