# Supplementary material for: Deep transcriptome-sequencing and proteome analysis of the hydrothermal vent annelid Alvinella pompejana identifies the CvP-bias as a robust measure of eukaryotic thermostability
Source: Biol Direct. 2013 Jan 16;8:2. doi: 10.1186/1745-6150-8-2 (PMC3564776; doi:10.1186/1745-6150-8-2)
Supplement: Additional file 10 — Frequency of individual amino acids as a function of GC-content. The frequency of amino acids is plotted as a function of GC3-content (GC-content at the third codon position) in the species of the orthologous set. The regression lines with 90% confidence intervals are shown. [file 1745-6150-8-2-S10.zip › trimmedalignments/PUS7_HUMAN.aln]

CLUSTAL X (1.81) multiple sequence alignment


sp|Q08647|PUS7_YEAST                GNSEVSLEEIVSNGCKSLSENGFINYFGMQRFG-TFSISTHTIGRELLLS
lcl|CTHT_0070710                    IQRMKMIQQAVECGLAYLKRHGYINYYGLQRFG-THTIGTHYLGMKILKG
gnl|up_human|PUS7_HUMAN             TDDQ------VQQAMNSLKEIGFINYYGMQRFG-TTAVPTYQVGRAILQN
gnl|up_drome|Q9VSK9_DROME           EKREE-----IEQALQSLKERGFINYYGLQRFGNSASVPTYEVGVALLKH
gnl|up_danre|B1H1H9_DANRE           SQQQ------VDQAMNSLQNTGFINYYGMQRFG-TTAVPTHRVGRAILQN
gnl|up_caeel|YQ4B_CAEEL             DSEQL-----LHQRLETFQNTGFINYFGTQRFG-SRSSTTAEIGLAIVKR
gnl|Lotgi1|113644                   ENEV------IEKAVKSLKSKGFINYFGMQRFG-TTTISTHDIGRAILLG
gnl|Helro1|63211                    ANVC------IENSLSMLKRNGFINYFGMQRFG-ATEVCNSRVGKCLIQS
gnl|Capca1|160486                   SDAQ------IQEGMTSLKAHGFINYYGMQRFG-TTCVPTHHIGRAILKQ
gnl|Apo_MPI_JGI_Genos_P|94389       NDED------LQQAMSSLKTYGFINYYGMQRFG-TTSVPTHLVGRALLRS

sp|Q08647|PUS7_YEAST                NWKKAAELIL---------------SDQDNVLPK-SKEARK---------
lcl|CTHT_0070710                    DLEGFIEDILHVDEHLITEVLNSPNTPPPITANKDTREGREAQNNRDELN
gnl|up_human|PUS7_HUMAN             SWTEVMDLIL---------------KPRSGAEKGYLVKCRE---------
gnl|up_drome|Q9VSK9_DROME           DYKLACELIL---------------KPRDSDVEF-LRPIRE---------
gnl|up_danre|B1H1H9_DANRE           NWKEVVDLIL---------------KPRPGAEKGYLVKCRE---------
gnl|up_caeel|YQ4B_CAEEL             DWEKAVKMIM------------TNAMPDHLGYGS-VGYAAK---------
gnl|Lotgi1|113644                   NYELAVDLLL---------------RPRDGDDES-MVECRK---------
gnl|Helro1|63211                    DWITAIELIL---------------KPRNEENDL-IMECRK---------
gnl|Capca1|160486                   KWQEAVDLIL---------------QPKEGGHHPCIAEACS---------
gnl|Apo_MPI_JGI_Genos_P|94389       SWQEAIELIM---------------KPRQSGTDP-IFEVRQ---------

sp|Q08647|PUS7_YEAST                ------IWAETKDAALALKQMPR---QCLAENALLYSLSNQRKEEDGTYS
lcl|CTHT_0070710                    RARGITTWKLTKNADKALEFLPK---RYSSECAIIRHLGK---------A
gnl|up_human|PUS7_HUMAN             ------EWAKTKDPTAALRKLPV---KRCVEGQLLRGLSK--------YG
gnl|up_drome|Q9VSK9_DROME           ------EWWKNRDSAAAAAQIYG---EKFIEKKLLDGLAR--------FG
gnl|up_danre|B1H1H9_DANRE           ------EWARTQDPAAALRKLPV---KRCVEGQLLRGLAK--------HG
gnl|up_caeel|YQ4B_CAEEL             ------CFSQTGDARKAFSKLKGAQAFATVEGNILKCLSK---------G
gnl|Lotgi1|113644                   ------IWQETKDSKEMLKKLPP---HHSIEQNVLYVLSK--------HG
gnl|Helro1|63211                    ------TWHETHDPSKALQALKN---FSCIERKLLEGLCR--------HT
gnl|Capca1|160486                   ------IWMESRDAKRALEAMGN---HHCLERHLLVGLNT--------HG
gnl|Apo_MPI_JGI_Genos_P|94389       ------CWSNEHDPGKALKILGK---RTCPEYHLLNGLKN--------KS

sp|Q08647|PUS7_YEAST                ENAYYTAIMKIPRNLRTMYVHAYQSYVWNSIASKRIELHGLKLVVGDLVI
lcl|CTHT_0070710                    PKDFNGAVLSITRGLRMMYIHAYQSYVWNHVASYRWSKYGERVIEGDLVI
gnl|up_human|PUS7_HUMAN             MKNIVSAFGIIPRNNRLMYIHSYQSYVWNNMVSKRIEDYGLKPVPGDLVL
gnl|up_drome|Q9VSK9_DROME           ESDYSSALRQIPRNMLMLYPHAYQSLIFNRIASRRIKEFGLKLIPGDLVY
gnl|up_danre|B1H1H9_DANRE           KHNIITAFALIPRNNRLMYIHSYQSYVWNSMVSRRVDAYGLRAVEGDLIL
gnl|up_caeel|YQ4B_CAEEL             GTWQNCITEAIPIQSRSLYVHAYQSLIWNKVASRRVKEYGTRVHESDVGA
gnl|Lotgi1|113644                   ANMFYNALQAIPRNTRLLYVHSYQSYIWNTVVSKRIQLYGFNITEGDLKE
gnl|Helro1|63211                    PKNSVAALSYIPRNMRLMYLHAYQSLIWNKIVSKRFQTLKSEVLIGDLFQ
gnl|Capca1|160486                   TQNLVNALTTIPRYSRQMYIHSYQSYVWNCMTSRRISQLGMKPVVGDLVK
gnl|Apo_MPI_JGI_Genos_P|94389       ENDFVGALGCIPRNNRLMYVHAYQSYLWNRLASERIKQYGLKPVVGDLVI

sp|Q08647|PUS7_YEAST                DTSEKSPLISGIDDED---FDEDVREAQFIRA------------------
lcl|CTHT_0070710                    IKDSLPALRQSEDDEDYNPYEDQEANGPYTQA------------------
gnl|up_human|PUS7_HUMAN             KGAT---------------------------A------------------
gnl|up_drome|Q9VSK9_DROME           VEQDQSEA-SEEQAQQGEALEEQKEEEPNDEPLEVPEGDEAIEEESIFKR
gnl|up_danre|B1H1H9_DANRE           RGGS---------------------------A------------------
gnl|up_caeel|YQ4B_CAEEL             NGFSLG--------------------------------------------
gnl|Lotgi1|113644                   T------------------------------P------------------
gnl|Helro1|63211                    SSDDKS-------------------------V------------------
gnl|Capca1|160486                   IPSTENGV--SSRD----------------SI------------------
gnl|Apo_MPI_JGI_Genos_P|94389       QADMITDM--SEDNITGETLPEASQKRVFVEP------------------

sp|Q08647|PUS7_YEAST                --KAVTQEDIDSVKYTMEDVVLPSPGFDVLYPSNEELKQLYVDIL---KA
lcl|CTHT_0070710                    --RALTLTDIASGKYTIFDIVLPTPGYDVLYPRN-DIGEYYVEFMGRPEN
gnl|up_human|PUS7_HUMAN             --TYIEEDDV--NNYSIHDVVMPLPGFDVIYPKH-KIQEAYREML---TA
gnl|up_drome|Q9VSK9_DROME           KVRPLTAEDIASGKYKLCDVVLPLPGHDITYPSN-ECGAWYEEML---AE
gnl|up_danre|B1H1H9_DANRE           --HVLSADEA--QKHSIHDVVMPLPGFDVIYPTH-SVGQGYREML---SA
gnl|up_caeel|YQ4B_CAEEL             ------------EHATHYDIHIPLPGENLPFEGS-YGAKWISELL---EE
gnl|Lotgi1|113644                   --IFISKDNI--DKYTIYDVVLPLPGYNMVYPQN-NIGECYKEML---LK
gnl|Helro1|63211                    --SVVSEENI--GYVKLTDVVLPLPGFDVKYPDN-EIKIWYDELL---SS
gnl|Capca1|160486                   --RILTPDDV--ADFHITDVVLPLPGHDVQLPGN-EVSDWYLQLL---AA
gnl|Apo_MPI_JGI_Genos_P|94389       --TVVTDENI--AEYTVHDVVLPLVGYDVIYPQN-TIGDLYQSWL---AE

sp|Q08647|PUS7_YEAST                DNMDPFNMRRKVRDFSLAGSYRTVIQK-PKSLEYRIIHYDDPSQQLVNTD
lcl|CTHT_0070710                    GGLNPYEMRRRQREFSLSGNYRHLIGRFIKDPQYAVKAYNEDTEQLYPTD
gnl|up_human|PUS7_HUMAN             DNLDIDNMRHKIRDYSLSGAYRKIIIR-PQNVSWEVVAYDDPKIPLFNTD
gnl|up_drome|Q9VSK9_DROME           VGLSSDQLKHKEKTYALAGAYRKMIIS-SSDLKWSFRMYNTPEDTLIASD
gnl|up_danre|B1H1H9_DANRE           DDLDIDNMRHKVRDYSLAGAYRRVLIR-PSDVSWELVQYDDPRVPLVHTD
gnl|up_caeel|YQ4B_CAEEL             DGLTQSSFTALKDRFSLGESSRCLFVE-AKELKWKFIRYGNARDLLQD--
gnl|Lotgi1|113644                   DSIELSTMRTKQREYSLSGTYRKILVK-PNNVDKDILLYNDTTISLTTSD
gnl|Helro1|63211                    DGLHVNSFNHKIRDYSLSGSYRKIIVI-PDVCNWRILNYQNAENSLIITD
gnl|Capca1|160486                   DELSMQHFKHKVRDYCMPGEQRHIVVS-PGELEWSTVHYNDVTLPLTLSD
gnl|Apo_MPI_JGI_Genos_P|94389       DELSVDKLKHKVKDYSLRGAYRHIVIR-PKNLGWKVIPYSDPHVPLVLSD

sp|Q08647|PUS7_YEAST                LD------------------------------------------------
lcl|CTHT_0070710                    LDFAIHKKTLMAQKKKKAQASANLSAADKTAISRRRDFSQNPSAYDETVA
gnl|up_human|PUS7_HUMAN             VD------------------------------------------------
gnl|up_drome|Q9VSK9_DROME           WE------------------------------------------------
gnl|up_danre|B1H1H9_DANRE           LE------------------------------------------------
gnl|up_caeel|YQ4B_CAEEL             --------------------------------------------------
gnl|Lotgi1|113644                   LD------------------------------------------------
gnl|Helro1|63211                    KD------------------------------------------------
gnl|Capca1|160486                   AE------------------------------------------------
gnl|Apo_MPI_JGI_Genos_P|94389       IE------------------------------------------------

sp|Q08647|PUS7_YEAST                --------------------------------------------------
lcl|CTHT_0070710                    AAARRRKADEDPDSSGNEKTLTINETYVQTSVDGSAKRIKLSRHESIKHE
gnl|up_human|PUS7_HUMAN             --------------------------------------------------
gnl|up_drome|Q9VSK9_DROME           --------------------------------------------------
gnl|up_danre|B1H1H9_DANRE           --------------------------------------------------
gnl|up_caeel|YQ4B_CAEEL             --------------------------------------------------
gnl|Lotgi1|113644                   --------------------------------------------------
gnl|Helro1|63211                    --------------------------------------------------
gnl|Capca1|160486                   --------------------------------------------------
gnl|Apo_MPI_JGI_Genos_P|94389       --------------------------------------------------

sp|Q08647|PUS7_YEAST                --------------------------------------------------
lcl|CTHT_0070710                    VSNGAEASTEGPSIPRPATPPKPSILATNLATPTKSSKSSSEDILSPELE
gnl|up_human|PUS7_HUMAN             --------------------------------------------------
gnl|up_drome|Q9VSK9_DROME           --------------------------------------------------
gnl|up_danre|B1H1H9_DANRE           --------------------------------------------------
gnl|up_caeel|YQ4B_CAEEL             --------------------------------------------------
gnl|Lotgi1|113644                   --------------------------------------------------
gnl|Helro1|63211                    --------------------------------------------------
gnl|Capca1|160486                   --------------------------------------------------
gnl|Apo_MPI_JGI_Genos_P|94389       --------------------------------------------------

sp|Q08647|PUS7_YEAST                --------------------------------------------------
lcl|CTHT_0070710                    NDPRYLKIPGAGGAPLWTPEQDKGKEKEIIPEAEKQPSPPEIKETEPTPP
gnl|up_human|PUS7_HUMAN             --------------------------------------------------
gnl|up_drome|Q9VSK9_DROME           --------------------------------------------------
gnl|up_danre|B1H1H9_DANRE           --------------------------------------------------
gnl|up_caeel|YQ4B_CAEEL             --------------------------------------------------
gnl|Lotgi1|113644                   --------------------------------------------------
gnl|Helro1|63211                    --------------------------------------------------
gnl|Capca1|160486                   --------------------------------------------------
gnl|Apo_MPI_JGI_Genos_P|94389       --------------------------------------------------

sp|Q08647|PUS7_YEAST                --------------------------------------------------
lcl|CTHT_0070710                    RIIADGPIPMVTLPKDAVPSSGLRGVSDSYYASTGKVPFYGIVPASDNAN
gnl|up_human|PUS7_HUMAN             --------------------------------------------------
gnl|up_drome|Q9VSK9_DROME           --------------------------------------------------
gnl|up_danre|B1H1H9_DANRE           --------------------------------------------------
gnl|up_caeel|YQ4B_CAEEL             --------------------------------------------------
gnl|Lotgi1|113644                   --------------------------------------------------
gnl|Helro1|63211                    --------------------------------------------------
gnl|Capca1|160486                   --------------------------------------------------
gnl|Apo_MPI_JGI_Genos_P|94389       --------------------------------------------------

sp|Q08647|PUS7_YEAST                --------------------------------------------------
lcl|CTHT_0070710                    EPNAPAKLLGNPYIETTKPVMSDVMNWYGGKLPSVLTPTTDGSKTDDAKG
gnl|up_human|PUS7_HUMAN             --------------------------------------------------
gnl|up_drome|Q9VSK9_DROME           --------------------------------------------------
gnl|up_danre|B1H1H9_DANRE           --------------------------------------------------
gnl|up_caeel|YQ4B_CAEEL             --------------------------------------------------
gnl|Lotgi1|113644                   --------------------------------------------------
gnl|Helro1|63211                    --------------------------------------------------
gnl|Capca1|160486                   --------------------------------------------------
gnl|Apo_MPI_JGI_Genos_P|94389       --------------------------------------------------

sp|Q08647|PUS7_YEAST                ------------------ILNNTRAKESGQKYMKAKLDRYMP--------
lcl|CTHT_0070710                    KEPAAHENNDEIDLTKEKVINGIP--MPEFVTVTDDNPIGMALHDIDEAS
gnl|up_human|PUS7_HUMAN             ------------------NLEGKT--PP------------VF--------
gnl|up_drome|Q9VSK9_DROME           ------------------LLKNIPVAPE------------PA--------
gnl|up_danre|B1H1H9_DANRE           ------------------KLENKP--AP------------VY--------
gnl|up_caeel|YQ4B_CAEEL             ------------------GLQTRA--IP------------EA--------
gnl|Lotgi1|113644                   ------------------RLNGEP--EP------------IS--------
gnl|Helro1|63211                    ------------------VMEGFS--SS------------VE--------
gnl|Capca1|160486                   ------------------RLDGKT--LP------------PP--------
gnl|Apo_MPI_JGI_Genos_P|94389       ------------------KLRGET--PP------------AE--------

sp|Q08647|PUS7_YEAST                -DKGGEKTAVVLKFQLGTSAYATMALRELMKLETSRRGDMCDV
lcl|CTHT_0070710                    VDPNARKIAVILKFQLRQSNYATVVLRELMGTGVDGADERPNL
gnl|up_human|PUS7_HUMAN             -ASEGKYRALKMDFSLPPSTYATMAIREVLKMDTSIKNQTQLN
gnl|up_drome|Q9VSK9_DROME           -EAEANYMALLLEFSLPTAAYATMFLRELLKQDTSSASQTQLE
gnl|up_danre|B1H1H9_DANRE           -LTEGKYCALKMEFSLPSSTYATMAVREVLKMDTSIKNQTQLN
gnl|up_caeel|YQ4B_CAEEL             -EQKGPLLALQIQFSLISGSYATVALREVTGSDMGKKAMRDAS
gnl|Lotgi1|113644                   -IPDGKFKALKIEFSLPPAAYATMALREILKINTSAAHQTTLN
gnl|Helro1|63211                    --NEGVNKALKLELSLPASSYATMAIREITKQDTSSANQTLLT
gnl|Capca1|160486                   -LTEGKYKALVVEFTLSPSSYATMALREIFKEDTSSAHQTTLN
gnl|Apo_MPI_JGI_Genos_P|94389       -VTDGKFRALKLEYSLPPSTYATMALREVLKQDTSATHQSSLT
