# Supplementary material for: Deep transcriptome-sequencing and proteome analysis of the hydrothermal vent annelid Alvinella pompejana identifies the CvP-bias as a robust measure of eukaryotic thermostability
Source: Biol Direct. 2013 Jan 16;8:2. doi: 10.1186/1745-6150-8-2 (PMC3564776; doi:10.1186/1745-6150-8-2)
Supplement: Additional file 10 — Frequency of individual amino acids as a function of GC-content. The frequency of amino acids is plotted as a function of GC3-content (GC-content at the third codon position) in the species of the orthologous set. The regression lines with 90% confidence intervals are shown. [file 1745-6150-8-2-S10.zip › trimmedalignments/SYFA_HUMAN.aln]

CLUSTAL X (1.81) multiple sequence alignment


sp|P15625|SYFA_YEAST                MSD--FQLEILKKLDE-LDEIKS-TLATFPQHGSQDVLSALNSLKAH-NK
lcl|CTHT_0027130                    TGD--LTSQILQALDK-ADPISSAE--AFPQVTFEAIKAALDRLASR-SM
gnl|up_human|SYFA_HUMAN             MADGQVAELLLRRLEASDGGLDSAELAAELGMEHQAVVGAVKSLQALGEV
gnl|up_drome|SYFA_DROME             HPD--LTERILQHLET-TDKADTLDLAALFAEDHQKIVGSLKSIQAHGEL
gnl|up_danre|SYFA_DANRE             MADTGLLEALLQRVEQLDGGVDSQDVSAALGVDHQLVVGAVKSLQALGEV
gnl|up_caeel|Q9GYS8_CAEEL           TEN--LPQQILDFLQE-SNEFNSIQLAQQWNLDHQKVIGAIKSLLANEGV
gnl|Lotgi1|207611                   MAD--FSELVLKNVNE-KGEIDTQDLAKLENIDHQKLVGAVKSLQSLGNI
gnl|Helro1|90419                    MSD--FVELVLTTLTS-QGKFDSLNLSEKLSIDHQKIVGAVKSLQSLGDV
gnl|Capca1|178565                   MAS--VVQTVLEYLSS-TGSFNSIELADHLGIDHQKIVGAVKSIQTYSDV
gnl|Apo_MPI_JGI_Genos_P|53281       MAE--IADRILLHLAE-NQSFNTLDLAEKWDIDHQKIIGAIKSLQAKGDL

sp|P15625|SYFA_YEAST                LEFSKVDTVTYDLTKEGAQILNEGSYEIKLVKLIQE-LGQLQIKDVMSKL
lcl|CTHT_0027130                    VTYEQVEREEALLEPEAEEIVAHGSHEARVFEAVRKALDGLTLQDLETTI
gnl|up_human|SYFA_HUMAN             IEAELRSTKHWELTAEGEEIAREGSHEARVFRSIPP--EGLAQSELMR-L
gnl|up_drome|SYFA_DROME             VTAETVTHKSLGLTDEGRAVVENGSHEALVYDLVPP--EGIAQAALMAAG
gnl|up_danre|SYFA_DANRE             ISAEQKSSKHWELTGEGREIAEQGSHEARVFNAIPA--EGLPQNQLMK-M
gnl|up_caeel|Q9GYS8_CAEEL           LTTKDVTEKRLELTNEGVQFANEGSPEYLVFEFVGT--DGAAQADIQK-K
gnl|Lotgi1|207611                   IKVDQKQSKRLKLTEEGISVAEKGSHEACVYNSIPA--EGIRQADIMKTV
gnl|Helro1|90419                    ISTEQTSQTRWQLTPEGQEVMERGSHEAVVFRNVPE--GGIRQDDLMNLV
gnl|Capca1|178565                   IDVKQVTSHDIKLTDEGRSVAKNGSHEACIFNSVPA--EGITQPELMKTS
gnl|Apo_MPI_JGI_Genos_P|53281       IDCEQKSSKRLELTDEGKQVAENGSHEAVLFNAIPA-SGGILQVELMKSV

sp|P15625|SYFA_YEAST                GPQ-VGKVGQARAFKNGWIAKNASNELELSAKLQNTDLNELTDETQSILA
lcl|CTHT_0027130                    GDKTVTKLGQGKAFKEKWIKKD----------------------------
gnl|up_human|SYFA_HUMAN             PS---GKVGFSKAMSNKWIRVDKSAA---DGPRVFRVVDSMEDEVQRRLQ
gnl|up_drome|SYFA_DROME             GAN--AKVGFSKAMSHGWILVDKSVT----PPLVRRKVDTITDVVRNQLQ
gnl|up_danre|SYFA_DANRE             AS---GKVGFSKAMSNKWIRLDKAHE---GGPRVFRTVESIEDTVRDKLQ
gnl|up_caeel|Q9GYS8_CAEEL           PF---GKIGMAKAMQFKWVSVDK--------GRVVRQATEVTDSTRKQLE
gnl|Lotgi1|207611                   PN---AKVGFSKAMSAGWIQVDKKAE---GGPKVFKKVDSIEDKVEKCMK
gnl|Helro1|90419                    GSS-YGKIGFSKAMSSNWISIDKKAD---GGPRVLRKVETIEDHVQKQCR
gnl|Capca1|178565                   PN---AKVGFSKAMSAGWIRIDKKAE---GGPRVFRKVESFEDEVQRCCQ
gnl|Apo_MPI_JGI_Genos_P|53281       PN---AKVGFSKAMVAGWIQLDKKAE---GGARVFRKVESIEDIVQKCCK

sp|P15625|SYFA_YEAST                QIKNNSHLDSIDAKILNDLKKRKLIAQGKITDFNVTKGPEFSTDLTKLET
lcl|CTHT_0027130                    -----------GTKLVALLKKRKLLKMQKVISFRISKGPKFALQLVKEET
gnl|up_human|SYFA_HUMAN             LVR-GGQAEKLGEKERSELRKRKLLAEVTLKTYWVSKGSAFSTSISKQET
gnl|up_drome|SYFA_DROME             QVA-LGKGDQLPAKEVADFKKRKLLQETTTKSFVLARGPEFATTLTKLET
gnl|up_danre|SYFA_DANRE             LVQ-NGQSAKLEEKEKNELKKRKLLAEVTVKSYWITKGNSFSTTITKQET
gnl|up_caeel|Q9GYS8_CAEEL           SLR-IGSSD-VSENEKKELKKRKLISEVNIKALVVSKGTSFTTSLAKQEA
gnl|Lotgi1|207611                   EIQ-SLKLDNITDAQIAEFKKRKLISEEKVTSYIVSKGDDFTLNVSKPEV
gnl|Helro1|90419                    LVR-GGQIDQLTDQQKNELKKRKLISEIKLTSYVVSMGSNFTTNIEKQET
gnl|Capca1|178565                   RIG-DLNLEGISDKQISEFKKRKLISEVKVNAFSVAKGNNFRTTLEKAET
gnl|Apo_MPI_JGI_Genos_P|53281       AIA-ELRLDDITDQQKTEFKKRKLVQELTITTFDVTKGKAFSTSLTKQET

sp|P15625|SYFA_YEAST                DLTSDMVSTNAYKDLKFK-------PYNFNSQGVQISSGALHPLNKVREE
lcl|CTHT_0027130                    DLTAELIVSGAWKTATFRIAHTVPEPYNFNALGADQRAGALHPLNKVRQE
gnl|up_human|SYFA_HUMAN             ELSPEMISSGSWRDRPFK-------PYNFLAHGVLPDSGHLHPLLKVRSQ
gnl|up_drome|SYFA_DROME             DLTVEMLANGLWDQLKFK-------AYNFDALGAPPTRGHLHPLLKVRTE
gnl|up_danre|SYFA_DANRE             ELTPEMIASGNWKEKKFK-------PYNFEAMGVAPDCGHLHPLMKVRTQ
gnl|up_caeel|Q9GYS8_CAEEL           DLTPEMIASGSWKDMQFK-------KYNFDSLGVVPSSGHLHPLMKVRSE
gnl|Lotgi1|207611                   DLTAEMIASGSWKTKTFK-------PYNFEALGVPPQSGYLHPLLKVRTQ
gnl|Helro1|90419                    DLTQEMITSGAWKTKQFK-------AYNFSAKGLDLHGGHLHPLLKVRTQ
gnl|Capca1|178565                   ELTAEMLQTGSWKEKTFK-------PYNLSALGVPPVCGHLHPLLKVRAE
gnl|Apo_MPI_JGI_Genos_P|53281       DLTPEMIASGSWKEKSFK-------AYNFNALGIMPPCGHLHPLLKVRTQ

sp|P15625|SYFA_YEAST                FRQIFFSMGFTEMPSNQYVETGFWNFDALYVPQQHPARDLQDTFYIKDPL
lcl|CTHT_0027130                    FRQIFFEMGFTEMPTNQFVESGFWNFDALFVPQQHPARDLQDTFYVSDPP
gnl|up_human|SYFA_HUMAN             FRQIFLEMGFTEMPTDNFIESSFWNFDALFQPQQHPARDQHDTFFLRDPA
gnl|up_drome|SYFA_DROME             FRQIFLEMGFSEMPTNNYVESSFWNFDALYQPQQHPARDAHDTFFVNHPA
gnl|up_danre|SYFA_DANRE             FRQIFLEMGFTEMPTNNFIESSFWNFDSLFQPQQHPARDQHDTFFISDPA
gnl|up_caeel|Q9GYS8_CAEEL           FRQIFFSMGFSEMATNRYVESSFWNFDALFQPQQHPARDAHDTFFVSDPA
gnl|Lotgi1|207611                   FRQIFLEMGFTEMPTNNFIESSFWNFDALFQPQKHPARDAHDTFFVSDPK
gnl|Helro1|90419                    FRQIFLEMGFTEMPTNNFVESSFWNFDALFQPQQHPARDAHDTFFVSDPE
gnl|Capca1|178565                   YRQIFLEMGFSEMPTNNYVESSFWNFDSLFQPQQHPARDAHDTFFISDPD
gnl|Apo_MPI_JGI_Genos_P|53281       FRQIFLEMGFSEMPTNNYVESSFWNFDALFQPQQHPARDAHDTFFISDPA

sp|P15625|SYFA_YEAST                TA-DLP---------DDKTYMDNIKAVHEQGRFGSIGYRYNWKPEECQKL
lcl|CTHT_0027130                    KA-DRPKPVSAEDKQDYDEYFQNVRQVHQDGKYGSIGYRYPWSEDESLRL
gnl|up_human|SYFA_HUMAN             EALQLP-----------MDYVQRVKRTHSQGGYGSQGYKYNWKLDEARKN
gnl|up_drome|SYFA_DROME             KSHKFP-----------QDYLERVKKVHSVGGYGSKGYGYDWKLEEAQKN
gnl|up_danre|SYFA_DANRE             LAHEFP-----------RDYLERVKKVHSEGGYGSQGYKYDWKIEEAQKN
gnl|up_caeel|Q9GYS8_CAEEL           ISTKFP-----------EDYLERVKTVHSKGGYGSAGYNYDWKIEEAQKN
gnl|Lotgi1|207611                   SASGFP-----------MEYLERVKKVHSEGGYGSQGYKCEWNIEEAEKN
gnl|Helro1|90419                    HARDFP-----------MEYMERVKKVHSVGGYGSLGYRYNWSELEASKN
gnl|Capca1|178565                   TAHAFP-----------MDYLERVKKVHSEGGYGSQGYKYDWKIEEAEKN
gnl|Apo_MPI_JGI_Genos_P|53281       NAKSFP-----------EDYLERVKLVHSKGGYGSQGYQYDWKLEEAAKN

sp|P15625|SYFA_YEAST                VLRTHSTAISARMLHDLAKDP---------------KPTRLFSIDRVFRN
lcl|CTHT_0027130                    VLRTHTTAISAAMLHKLAGQRTKDG---------RVPPARYFSIDRVFRN
gnl|up_human|SYFA_HUMAN             LLRTHTTSASARALYRLAQKK-------------PFTPVKYFSIDRVFRN
gnl|up_drome|SYFA_DROME             LLRTHTTAVSARMLYKLANQE---G---------GFKAAKYFSIDKVFRN
gnl|up_danre|SYFA_DANRE             LLRTHTTAVSARMLYKLAQQE-------------KFTPVKYFSIDRVFRN
gnl|up_caeel|Q9GYS8_CAEEL           VLRTHTTAVSARQLYQLAQE--------------GFRPSKLFSIDRVFRN
gnl|Lotgi1|207611                   ILRTHTTAVSARMLYKLAQQK-------------PFKPAKYFAIDRVFRN
gnl|Helro1|90419                    IMRTHTTAVSARMLYQLAIQP-------------TFTPSKFFSIDRVFRN
gnl|Capca1|178565                   LMRTHTTAVSARMLYKLAQEKWSDGRNIHMAVAKPFRPAKYFSIDRVFRN
gnl|Apo_MPI_JGI_Genos_P|53281       IMRTHTTAVSARMLYKLAQEE-------------KFHPAKYFSIDRVFRN

sp|P15625|SYFA_YEAST                EAVDATHLAEFHQVEGVLADYNITLGDLIKFMEEFFERMGVTGLRFKPTY
lcl|CTHT_0027130                    ETVDATHLCEFHQVEGVIADYGLTLGGLMEFMEIFFGAMGVTDLRFKPAY
gnl|up_human|SYFA_HUMAN             ETLDATHLAEFHQIEGVVADHGLTLGHLMGVLREFFTKLGITQLRFKPAY
gnl|up_drome|SYFA_DROME             ETLDATHLAEFHQVEGVIADVGLTLGDLIGTLYEFFRKLGITQLEFKPAY
gnl|up_danre|SYFA_DANRE             ETLDATHLAEFHQIEGVVADYGLTLGNLMGVLHQFFTKLGITKLRFKPAY
gnl|up_caeel|Q9GYS8_CAEEL           ETLDATHLAEFHQVEGVIAEKNLSLAHLIGIFTEFFKKLGITNLRFKPTY
gnl|Lotgi1|207611                   ETLDSTHLAEFHQIEGLVADRNLTLGDLMGTINEFFQKLGMTKLRFKPAY
gnl|Helro1|90419                    ETLDATHLAEFHQIEGLVADYGLTLGDLMGYIQEFFKKYGIQKLKFKPAY
gnl|Capca1|178565                   ETLDATHLAEFHQIEGVVADRGLTLGNLMGVIGTFFKKLGIEKVRFKPAY
gnl|Apo_MPI_JGI_Genos_P|53281       ETLDATHLAEFHQIEGLVADYGLTLGDLMGLIQEFFKKLGIKKIRFKPAY

sp|P15625|SYFA_YEAST                NPYTEPSMEIFSWHEGLQKWVEIGNSGMFRPEMLESMGLPKDLRVLGWGL
lcl|CTHT_0027130                    NPYTEPSMEIFSYHKGLNKLIEIGNSGIFRPEMLEAMGLPKDMVVYGFGL
gnl|up_human|SYFA_HUMAN             NPYTEPSMEVFSYHQGLKKWVEVGNSGVFRPEMLLPMGLPENVSVIAWGL
gnl|up_drome|SYFA_DROME             NPYTEPSMEIFCYHPGLAKWIEVGNSGVFRPEMLLPMGLPENVNVIAWGL
gnl|up_danre|SYFA_DANRE             NPYTEPSMEVFSYHEGLKKWVEVGNSGVFRPEMLLPMGLPEGVSVIAWGL
gnl|up_caeel|Q9GYS8_CAEEL           NPYTEPSMEIFAYHQGLTKWVEIGNSGMFRPEMLLPMGLPADVNVAGYGL
gnl|Lotgi1|207611                   NPYTEPSMEIFSYHEGLQKWVEIGNSGVFRPEMLLPMGLPEDVSVIAWGL
gnl|Helro1|90419                    NPYTEPSMEVFSYHEGLKKWVEIGNSGVFRPELLLPMNLPPHVSVIAWGL
gnl|Capca1|178565                   NPYTEPSMEIFSYHEGLKKWVEIGNSGVFRPEMLLPMGLPEDVVVIAWGL
gnl|Apo_MPI_JGI_Genos_P|53281       NPYTEPSMEIFSYHEGLKKWVEVGNSGVFRPEMLLPMGLPDNVTVIAWGL

sp|P15625|SYFA_YEAST                SLERPTMIKYKVQNIRELLGHKVSLDFIETNPAARLDE
lcl|CTHT_0027130                    SLERPTMIKYGISNIRELLGHQVDLNFVQKNPAVRLDK
gnl|up_human|SYFA_HUMAN             SLERPTMIKYGINNIRELVGHKVNLQMVYDSPLCRLDA
gnl|up_drome|SYFA_DROME             SLERPTMIKYGINNIRDLVGPKVDLKMVEEGPICRLDH
gnl|up_danre|SYFA_DANRE             SLERPTMIKYGINNIRELVGHKVNLQMVYDSPICRLDS
gnl|up_caeel|Q9GYS8_CAEEL           SLERPTMIKYGINNIRDLFGSKIDLNVVYNNPICRLDK
gnl|Lotgi1|207611                   STERPTMIKYKYNNIRDLVGPKVDLQMVYDNPICRLDK
gnl|Helro1|90419                    SLERPTMIKYGIQNIRDLFGPKVDLQKIYDSPICRLGS
gnl|Capca1|178565                   SLERPTMIKYGIDNIRDLFGPRVNLQIIYDQPICRLDQ
gnl|Apo_MPI_JGI_Genos_P|53281       SLERPTMIKYGIDNIRELFGPKVNLQMVYDNPICRLDK
