# Supplementary material for: Deep transcriptome-sequencing and proteome analysis of the hydrothermal vent annelid Alvinella pompejana identifies the CvP-bias as a robust measure of eukaryotic thermostability
Source: Biol Direct. 2013 Jan 16;8:2. doi: 10.1186/1745-6150-8-2 (PMC3564776; doi:10.1186/1745-6150-8-2)
Supplement: Additional file 10 — Frequency of individual amino acids as a function of GC-content. The frequency of amino acids is plotted as a function of GC3-content (GC-content at the third codon position) in the species of the orthologous set. The regression lines with 90% confidence intervals are shown. [file 1745-6150-8-2-S10.zip › trimmedalignments/CTR9_HUMAN.aln]

CLUSTAL X (1.81) multiple sequence alignment


sp|P89105|CTR9_YEAST                LD---------IPLKAS--EELVGIDLETDLPDDPTDLKTLLVEENSEKE
lcl|CTHT_0023040                    ID---------IPVQDQ-DDEAVEIDLE-ELADDPTELCTLFEMEHAART
gnl|up_human|CTR9_HUMAN             IE---------IPLRDT--DEVIELDFD-QLPEGD-EVISILKQEHTQLH
gnl|up_drome|Q7K0X3_DROME           IE---------IPLQDT--DEVIEVDPD-QLPDCP-EVLSILKQERAPLH
gnl|up_danre|A3KDM3_DANRE           IE---------IPLRDT--DEVIELDFD-QLPEGD-EVISILKQEHTQLH
gnl|up_caeel|C0P269_CAEEL           IDDVQETRTIAIPLKDSHEDEVIEINCS-ELPDGE-EVLQILEAEEAKLS
gnl|Lotgi1|177207                   IE---------IPLRDT--DEVIELDLD-QLPEGD-EVLSILRQEVAPLH
gnl|Helro1|84028                    IE---------IPLRDT-DDEVIELDLD-QLPEGS-EVLTILRQEQAPLS
gnl|Capca1|179822                   IE---------IPLRDT--DEVIELDLD-QLPEGE-EVLTILRQEQAPLH
gnl|Apo_MPI_JGI_Genos_P|50142       IE---------IPLRDT-DDEVIELDLD-QLPEGE-EVVNILRQEQAPLP

sp|P89105|CTR9_YEAST                HWLTIALAYCNHGKTNEGIKLIE-----MALDVFQNSERASLHTFLTWAH
lcl|CTHT_0023040                    YWMTVALAYAKQKKIDFAIEMLM-----RGANALQANPREKLSIITCLCW
gnl|up_human|CTR9_HUMAN             IWIALALEYYKQGKTEEFVKLLEAARI-DGNLDYRDHEKDQMTCLDTLAA
gnl|up_drome|Q7K0X3_DROME           VWVNVALAYYKQKKTEDFVTLLEESRSDDATKEYRDSDKDLMRALDMLAA
gnl|up_danre|A3KDM3_DANRE           IWIALALEYYKQGKTEDFVKLLEAARI-DGNLDYRDHEKDQMTCLDTLAA
gnl|up_caeel|C0P269_CAEEL           YWIEVALEYYRQDRVDLFMMILESAGS-RAGLEYEGVKQDQMRALDILAA
gnl|Lotgi1|177207                   IWVTLALEYYKQGFVEDFVKILESSRT-DSGIDYQNFERDQMQSLDTLAA
gnl|Helro1|84028                    NWVTLAHAYYKQGFSEDFVKILERART-EASINYTNYERDQMAAFDSLAA
gnl|Capca1|179822                   IWVTLALEYYKQEHADDFVRILEASRT-DANINYSNFERDQMRALDTLAA
gnl|Apo_MPI_JGI_Genos_P|50142       LWVTLSLEYYKQGLVEDFVKILEESRT-HANLNYANFEKDQMRALDTLAA

sp|P89105|CTR9_YEAST                LNLAKGQ-----------SLSVETKEHELTQAELNLKDAIGFDPTWIGNM
lcl|CTHT_0023040                    LYLYKSREAPRVAPDNVPASEVKTKEHYLQLATQSLNEASRINPAFPPLF
gnl|up_human|CTR9_HUMAN             YYVQQARK----------EKNKDNKKDLITQATLLYTMADKIIMYDQNHL
gnl|up_drome|Q7K0X3_DROME           HYVQEAYR----------EKSKDKKRELFMKATNLYTSADKIIMYDQSHL
gnl|up_danre|A3KDM3_DANRE           YYVQQARK----------EKNKDAKKDLINQSTLLYTMADKIIMYDQNHL
gnl|up_caeel|C0P269_CAEEL           YWMTQGYR----------EKAKDKKSDFFSKATVLFNTADKIAMYEWSHL
gnl|Lotgi1|177207                   YYVQLAHK----------EKNKDTKRELFTKATLLYTTADKIIMYDQNHL
gnl|Helro1|84028                    YYVQQAHK----------EKNKDKKREFFTQATLLYTMADKIIMYDQNHL
gnl|Capca1|179822                   FYVQQAHK----------ESNKEKKRDIFTQATLLYTTADKIIMYDQNHL
gnl|Apo_MPI_JGI_Genos_P|50142       YYVQQAHK----------EKDKDIKKELFTQATLLYTTADKIIMYDQNHL

sp|P89105|CTR9_YEAST                LATVELYYQ-------------------RG-----HYDKALETSDLFVKS
lcl|CTHT_0023040                    LARGVLLLLRASLQPPSKGVGPTGVDSQKAE----QLCNALKSFEEAI--
gnl|up_human|CTR9_HUMAN             LGRACFCLL-------------------EGD----KMDQADAQFHFVL--
gnl|up_drome|Q7K0X3_DROME           LGRAYFCLL-------------------EGD----KMDQADAQFNFVL--
gnl|up_danre|A3KDM3_DANRE           LGRACFCLL-------------------EGD----KMDQADAQFQFVL--
gnl|up_caeel|C0P269_CAEEL           TVRAWFYLF-------------------ERDKSTNKYELADQQFNYVV--
gnl|Lotgi1|177207                   LGRAYFCLL-------------------EGD----KMDQADAQFNFVL--
gnl|Helro1|84028                    LGRAYFCLL-------------------EGD----KMDQADAQYNFVL--
gnl|Capca1|179822                   LGRAYFCLL-------------------EGD----KMDQADAQFNFVL--
gnl|Apo_MPI_JGI_Genos_P|50142       LGRAYFCLL-------------------EGD----KMEQADAQFNFVL--

sp|P89105|CTR9_YEAST                IHAEDHRSGRQSK-PNCLFLLLRAKLLYQKKNYMASLKIFQELLVINPV-
lcl|CTHT_0023040                    ---------RVSQGKNMLAVMGKARALFSLGRYPESLAAYQEVLSKMPDM
gnl|up_human|CTR9_HUMAN             ---------NQSP-NNIPALLGKACISFNKKDYRGALAYYKKALRTNPG-
gnl|up_drome|Q7K0X3_DROME           ---------NQSP-SNIPSLLGKACIAFNRKDYRGAMAFYKKALRTNPN-
gnl|up_danre|A3KDM3_DANRE           ---------NQST-NNIPALLGKACISFNKKDYRGALAYYKKALRTNPG-
gnl|up_caeel|C0P269_CAEEL           ---------KTNP-KNVLPLIGKAVIAFNKKDYKTAIYYFRKAIRQCRH-
gnl|Lotgi1|177207                   ---------NQSS-NNIPSLLGKACIAFNKKEFRSSLAYYKKALRTNPN-
gnl|Helro1|84028                    ---------GQSQ-NNIPALLGKACILYNKKDYKAALAYYKKVLRIKPD-
gnl|Capca1|179822                   ---------GQSN-NNIPSLLGKACIAFNKKDFRGALAYYKKALRTNPE-
gnl|Apo_MPI_JGI_Genos_P|50142       ---------GQAS-NNIPSLLGKACIAFNKKDYRGALAYYKKALRTNPN-

sp|P89105|CTR9_YEAST                LQPDPRIGIGLCFWQLKDSKMAIKSWQRALQLNPKNTSASILVLLGEFRE
lcl|CTHT_0023040                    VDPDPRIGIGCCFWQLGYKDDARQAWERCLEINPESKTANILLGLYYLDA
gnl|up_human|CTR9_HUMAN             CPAEVRLGMGHCFVKLNKLEKARLAFSRALELNSKCVGA--LVGLAVLEL
gnl|up_drome|Q7K0X3_DROME           CPANVRIGMAHCFLKMGNPEKAKLAFERALQLDQQCVGA--LIGLAVLKL
gnl|up_danre|A3KDM3_DANRE           CPAEVRLGMGHCFVKLNKLEKARLAFGRALELNSKCVGA--LVGLAVLEL
gnl|up_caeel|C0P269_CAEEL           TIADLRVGIGHCFAKMGMMDKAKTAFERAMEIEPYNVSA--MCGLGIILL
gnl|Lotgi1|177207                   CPASVRLGMGHCFVKLNRLEKARMAFERALQLDPQCVGA--LVGLAILEL
gnl|Helro1|84028                    CSGSVRYGIGLCLLKLGKTERAKYAFLRALELTPNCVGA--LVGLAILEL
gnl|Capca1|179822                   CPAAVRLGMGHCFVKLSKMEKARQAFERALELDSNCVGA--LIGLAIIEL
gnl|Apo_MPI_JGI_Genos_P|50142       CPASVRLGMGHCFVKLNKLDKARLAFERALQLDSQCVGA--LVGLAILEL

sp|P89105|CTR9_YEAST                SFTNSTNDKTFKEAFTKALSDL-NNIFSENQHNPVLLTLLQTYYYFKGDY
lcl|CTHT_0023040                    SGHVPTNSPEFIRLYKKAMTEFTQKSFKLDKNSPLACSTFAGYFLSRKQF
gnl|up_human|CTR9_HUMAN             NNKEADSIKNGVQLLSRA--------YTIDPSNPMVLNHLANHFFFKKDY
gnl|up_drome|Q7K0X3_DROME           NQLEPESNKLGVQMLSKA--------YTIDNANPMVLNHLANHFFFKKDY
gnl|up_danre|A3KDM3_DANRE           NNKEADSIKNGVQLLSRA--------YTIDPSNPMVLNHLANHFFFKKDY
gnl|up_caeel|C0P269_CAEEL           NTYDHDSLKHAVSLFGRS--------YNLQTDHPVALIHLANHFFFKKEI
gnl|Lotgi1|177207                   NSKAQDAIKNGVQLLSKA--------YTIDSSNPMVLNHLANHFFYKKDY
gnl|Helro1|84028                    NSESTESIKHGVQLLSRA--------YTIDPSNAMVLNHLANHFFFKKDY
gnl|Capca1|179822                   NNKTPDSIKHGVQLLSKA--------YTIDSTNPMVLNHLANHFFYKKDY
gnl|Apo_MPI_JGI_Genos_P|50142       NNKTPESIKSGVGLLSKA--------YTIDSSNPMVLNHLANHFFYKKDY

sp|P89105|CTR9_YEAST                QTVLDIYHHRILKMSPMIAKIVLSESSFWCGRAHYALGDYRKSFIMFQES
lcl|CTHT_0023040                    DTVDSLAHKAIRYTD---VNAVASDGWYLLARKEHYAGNLERAADCYRRA
gnl|up_human|CTR9_HUMAN             SKVQHLALHAFHNTE---VEAMQAESCYQLARSFHVQEDYDQAFQYYYQA
gnl|up_drome|Q7K0X3_DROME           QKVHHLALHAFHNTE---NEAMRAESCYQLARSFHAQSDYDQAFQYYYQS
gnl|up_danre|A3KDM3_DANRE           SKVQHLALHAFHNTE---VEAMQAESCYQLARSFHVQEDYDQAFQYYYQA
gnl|up_caeel|C0P269_CAEEL           ERAWTLAWHAATYND---CDSIKAEAFYQMGRCRHAQGQFDGAYKYYYQA
gnl|Lotgi1|177207                   QKVQFLALHAFHNTE---NEAMRAESCYQLARAFHVQDDYDQAFQYYYQS
gnl|Helro1|84028                    SKVQHLALHAFHNTE---NEAMRAESCYQLARSFHVQGDYDQAFQYYYQA
gnl|Capca1|179822                   QKVQHLALHAFHNTE---NEAMRAESCYQLARAFHVQGDYDQAFQYYYQS
gnl|Apo_MPI_JGI_Genos_P|50142       DKVRHLALHAFHNTE---NEAMRAESCYQLARAFHVQNDYNQAFQYYYQA

sp|P89105|CTR9_YEAST                LK----KNEDNLLAKLGLGQTQIKNNLLEESII-TFENLYKTNESLQELN
lcl|CTHT_0023040                    DDARGGAERGYLPAKFGLAQLSVLKGDLGEAKL-RLEKIIQ-QSKNYEAM
gnl|up_human|CTR9_HUMAN             TQF---ASSSFVLPFFGLGQMYIYRGDKENASQ-CFEKVLKAYPNNYETM
gnl|up_drome|Q7K0X3_DROME           TQI---APANFVLPHYGLGQMYIYRGDTENAAQ-CFEKVLKIQPGNYETM
gnl|up_danre|A3KDM3_DANRE           TQF---ASSTFVLPFFGLGQMYVYRRDKENAAQ-CFEKVLKAYPNNYETM
gnl|up_caeel|C0P269_CAEEL           RQA---NNGEHTLAHYGLGQMYIHRNEIEEAIK-CFDTVHKRLPNNTDTM
gnl|Lotgi1|177207                   TQF---APTNFVLPFFGLGQMYIYRGDNDNASQ-CFERVLKAQPGNYETM
gnl|Helro1|84028                    TQF---SSTNFLLPHYGLGQMYIYRGDNDSVSKGCFEKVLKVQPNNYETM
gnl|Capca1|179822                   TQF---SSQNFILPFFGLGQMYIFRGDNENAIQ-CFEKVLKAQPGNYETM
gnl|Apo_MPI_JGI_Genos_P|50142       TQF---ASSNFVLPFFGLGQMYIYRGDNENAAN-CFEKVLKAQPGNYETM

sp|P89105|CTR9_YEAST                YILGMLYAGKAFDAKT-----AKNTSAKEQSNLNEKALKYLERYLKLTLA
lcl|CTHT_0023040                    VLLGTLYAEEVFANQSAAVKEDKSAEAKKAIALLEGVRSAWKDPKKNL--
gnl|up_human|CTR9_HUMAN             KILGSLYAAS--EDQ------EKRDIAKGHL----------KKVTEQY--
gnl|up_drome|Q7K0X3_DROME           KILGSLYAHS--NSQ------TKRDMAKTHL----------KKVTEQF--
gnl|up_danre|A3KDM3_DANRE           KILGSLYATS--DDQ------EKRDIAKEHL----------KKVTVQY--
gnl|up_caeel|C0P269_CAEEL           KILGSLYAHVQLNDP------AQTAEARQKG----------RDVLGKYLA
gnl|Lotgi1|177207                   KILGSLYSNS--FDQ------DKKDTAKQHL----------KKVTEQF--
gnl|Helro1|84028                    KILGSLYAGS--NDV------NKLSLAQQHL----------KKVTEQF--
gnl|Capca1|179822                   KILGSLYANS--DDP------EKLSLAKQHL----------KKITEQF--
gnl|Apo_MPI_JGI_Genos_P|50142       KILGSLYATS--DDP------EKAATAKNHL----------KKVTEQF--

sp|P89105|CTR9_YEAST                TKNQLVISRAYLVISQLYELQNQYKTSLDYLSKALE--------------
lcl|CTHT_0023040                    --SPDA--CVLLNLARLYE-SEQPDKALQCLQQVEQLELSQIPRSEYPPD
gnl|up_human|CTR9_HUMAN             --PDDV--EAWIELAQILE-QTDIQGALSAYGTATR--------------
gnl|up_drome|Q7K0X3_DROME           --PEDI--EAWIELAQILE-QNDLQASLSAYGTASS--------------
gnl|up_danre|A3KDM3_DANRE           --SDDV--EAWIELAQILE-QTDIQGALSAYGTATR--------------
gnl|up_caeel|C0P269_CAEEL           VENDDY--EACIDLAQLLE-ATDPKRSLELYENAID--------------
gnl|Lotgi1|177207                   --PDDV--EAWIELAQILE-QSDVQGALSAYGTATR--------------
gnl|Helro1|84028                    --PDDV--EAWIELAQILE-RKDAEEALSAYKTASN--------------
gnl|Capca1|179822                   --AEDV--EAWIELAQILE-RNDLMGALSAYGTATG--------------
gnl|Apo_MPI_JGI_Genos_P|50142       --PDDV--EAWIELAQILE-RSDVQGALSAYGRATQ--------------

sp|P89105|CTR9_YEAST                ------EMEFIKKEIPLEVLNNLACYHFINGDFIKADDLFKQAKA---KV
lcl|CTHT_0023040                    TEDEAVIKAAIRKLLPPQLLNNIGCFYSQEGKHTLATEFFQAALDSCARI
gnl|up_human|CTR9_HUMAN             -----ILQEKVQADVPPEILNNVGALHFRLGNLGEAKKYFLASLD---RA
gnl|up_drome|Q7K0X3_DROME           -----ILRDKAKYEIPAEIQNNVASLHYRLGNLKMAKLTLESALK---HA
gnl|up_danre|A3KDM3_DANRE           -----ILQEKVQADVPPEILNNLGALHFRLGNLGEAKKYFLASLE---RA
gnl|up_caeel|C0P269_CAEEL           -----LLVTNESIQPQPEMLNNVGALYMSMKQYEKAEHHFKRAKE---RL
gnl|Lotgi1|177207                   -----ILKEKVQADVPPEILNNVAALHFRLGNFQEAKKYYEASQE---RS
gnl|Helro1|84028                    -----ILKEKVKAEIPPEILNNVAALYFSMGNYVEARNFYEQSLA---RS
gnl|Capca1|179822                   -----ILTDKVEAEIPPEILNNVAALHFRMGNLDEAKKSYELSLE---RS
gnl|Apo_MPI_JGI_Genos_P|50142       -----ILKENIGADIPSEILNNVAALHFRLGNLETAKDYYEQSLE---HS

sp|P89105|CTR9_YEAST                SDKD----------------ESVNITLEYNIARTNEK-NDCEKSESIYSQ
lcl|CTHT_0023040                    SSQSDSDIDT----------DALLTTISFNLGRSYEYEGQIDAAVETYER
gnl|up_human|CTR9_HUMAN             KAEAEHDEHYY---------NAISVTTSYNLARLYEAMCEFHEAEKLYKN
gnl|up_drome|Q7K0X3_DROME           TSEMDKDVKYY---------ESIQVTMKYNLARLNEAMSSYDVADKLYKE
gnl|up_danre|A3KDM3_DANRE           KAEGEHDEHYY---------NAISVTTSYNLARLYEAMCEFHEAEKLYKN
gnl|up_caeel|C0P269_CAEEL           EEQLNTDEGSLLLERRSAPEKSHLLTIRYNLALCLEHLCRTVEAEQMYKD
gnl|Lotgi1|177207                   RNEAQHDETYY---------SAISVTTTYNLARLYESLNEFDKADKLYRT
gnl|Helro1|84028                    KEELPSDETYY---------SAISVTISYNLARLYEATNDYDKASSIYKD
gnl|Capca1|179822                   RKEASHDENYY---------GAIAVTTTYNLARLCEATFDFHKAEELYKD
gnl|Apo_MPI_JGI_Genos_P|50142       HREAENDETYY---------SAISVTTTYNLARLHEAMHEYDKAERWYKN

sp|P89105|CTR9_YEAST                VTSLHPAYIAARIRNLYLK-FAQSKIEDSDMSTEMNKLLDLNKSDLEIRS
lcl|CTHT_0023040                    LLSRHSDYTDARTRLAYIKLRRNPSNKEG--PDAVAKLYQENPQDLEVRA
gnl|up_human|CTR9_HUMAN             ILREHPNYVDCYLRLGAMA-RDKGNFYEA--SDWFKEALQINQDHPDAWS
gnl|up_drome|Q7K0X3_DROME           ILKEHPNYIDCYLRLGCMA-RDKGLIFVA--SDFFKDALNINNDNPDARS
gnl|up_danre|A3KDM3_DANRE           ILREHPNYVDCYLRLGAMA-RDKGNFYEA--SDWFKEALQINQDHPDAWS
gnl|up_caeel|C0P269_CAEEL           IVKECPGYIDGYLRLGCIT-RDRHQVYES--SLWLKQGVQFDQASPIVWT
gnl|Lotgi1|177207                   ILRDHPNYVDCYLRLGCMA-RDRGQIYEA--SDWFKEALQINQDHPDAWS
gnl|Helro1|84028                    ILRKHANYIDCYLRLGCLA-RDKGQIYEA--SEWFKEALQINADHPEAWS
gnl|Capca1|179822                   ILREHPNYVDCYLRLGCMA-RDRGQIYEA--SDWFKEALQINQDHPDAWS
gnl|Apo_MPI_JGI_Genos_P|50142       ILREHPNYVDCYLRLGCMA-RDRGQIYEA--SDWFKEALQINQDHPDAWS

sp|P89105|CTR9_YEAST                FYGWYLK----NSKERKNNEKSTTHNKETLVK--YNSH--DAYALISLAN
lcl|CTHT_0023040                    LYGWFLGRVNAKKRPANLAEDPEQRHFKHTLQN-YDKH--DRYALVAMGN
gnl|up_human|CTR9_HUMAN             LIG--------NLHLAKQEWGPGQKKFERILKQPSTQS--DTYSMLALGN
gnl|up_drome|Q7K0X3_DROME           LLG--------NLHLAKMQFALGQKNFETILKNPSTST--DAYSLIALGN
gnl|up_danre|A3KDM3_DANRE           LIG--------NLHLAKQEWGPGQKKFERILKQPSTQN--DTYSMLALGN
gnl|up_caeel|C0P269_CAEEL           LIG--------NLHFAKNEWMPAQKKFEFILSKIFNNKIPDPYSLVALGN
gnl|Lotgi1|177207                   LIG--------NLHLAKHEWGPGQKKFERILQRPGTKD--DAYSLIALGN
gnl|Helro1|84028                    LIG--------NLHLAKHEYGPGQKKFEKILSG-RSKD--DPYSMVALGN
gnl|Capca1|179822                   LIG--------NLHLAKQEWGPGQKKFERILQRPATKD--DPYSMIALGN
gnl|Apo_MPI_JGI_Genos_P|50142       LIG--------NLHIAKHEWGPAQKKFERILQRPATAD--DPYSMIALGN

sp|P89105|CTR9_YEAST                LYVTIARDGKKSRNPKEQEKSKHSYLKAIQLYQKVLQVDPFNIFAAQGLA
lcl|CTHT_0023040                    LHLMAAREMRRETD-QDRQKRSATYSRAVEFFDKALQLDPKNAYAAQGIA
gnl|up_human|CTR9_HUMAN             VWLQTLHQPTRDRE-KEKRHQ----DRALAIYKQVLRNDAKNLYAANGIG
gnl|up_drome|Q7K0X3_DROME           FSLQTLHQPSRDKE-KERKHQ----EKALAIFKQVLRNDPRNIWATNGIG
gnl|up_danre|A3KDM3_DANRE           VWLQTLHQPTRDRE-KEKRHQ----DRALAIYKQVLRNDSKNLYAANGIG
gnl|up_caeel|C0P269_CAEEL           VWFEQLLNPSRKKE-DEKKYI----DRALQMYQKALKLQPKNMYAANGIG
gnl|Lotgi1|177207                   VWLQTLHQPMKDKA-KEKRHQ----DRALAMYKQVLRNDDRNIWAANGIG
gnl|Helro1|84028                    VWLQTLHQPMRDKD-KEKRHQ----DRALQMYKGVLRNDPRNIWAANGIG
gnl|Capca1|179822                   VWLQTLHMPMRDKE-KEKRHQ----DRALSMYKAVLRSDSRNIWAANGIG
gnl|Apo_MPI_JGI_Genos_P|50142       VWLQTLHHPMRDKE-KEKRHQ----ERALQMYKAVLRNDSRNIWAANGIG

sp|P89105|CTR9_YEAST                IIFAE-SKRLGPALEILRKVRDSLDN-EDVQLNLAHCYLEMREYGKAIEN
lcl|CTHT_0023040                    IALIEDKKDYTNALQIFIKVRETIQD-AHVYVNLGHLYAELKQFTKAIES
gnl|up_human|CTR9_HUMAN             AVLAH-KGYFREARDVFAQVREATADISDVWLNLAHIYVEQKQYISAVQM
gnl|up_drome|Q7K0X3_DROME           AVLAH-KGCVIEARDIFAQVREATADFCDVWLNIAHVYVEQKQYISAIQM
gnl|up_danre|A3KDM3_DANRE           AVLAH-KGYFREARDVFAQVREATAEISDVWLNLAHIYVEQKQYISAVQM
gnl|up_caeel|C0P269_CAEEL           CVLAY-KRNWNDARDVFSQVRESTSEFYDVWLNIAHVCMEREQWMAAVQM
gnl|Lotgi1|177207                   CVLAH-KGCVGEGRDVFAQVREATADFCDVWLNIAHIYVEQKQYVAAVQM
gnl|Helro1|84028                    CVLAH-KGYINEARDVFSQVRDATAEFPDVWINIAHIYTEQRQFIAAIQM
gnl|Capca1|179822                   CVLAH-KGHINEARDIFAQVREATADFQDVWLNIAHVYVEQKQFVAAVQM
gnl|Apo_MPI_JGI_Genos_P|50142       CVLAH-KAHINEARDIFAQVREATAEFYDVWLNIAHIYVEQKQYVAAVQM

sp|P89105|CTR9_YEAST                YELVLKKFDNEKTRPHILNLLGRAWYARAIKERSVNFYQKALENAKTALD
lcl|CTHT_0023040                    YEIALSKEGKARD-ANILSCLGRTWLNKGRAERNLDAYKTALEYAENTLS
gnl|up_human|CTR9_HUMAN             YENCLRKFYKHQN-TEVVLYLARALFKCGK----LQECKQTLLKARH---
gnl|up_drome|Q7K0X3_DROME           YENCMKKFYKHNN-VEVMQYLARAYLRANK----LVDAKAVLLKARR---
gnl|up_danre|A3KDM3_DANRE           YENCLKKFYKYQN-TEVLLYLARALFKCGK----LQECKQTLLRARH---
gnl|up_caeel|C0P269_CAEEL           YSSAMKKFRKEND-STLQHYLAKAYYRANM----LNEAKEALECAML---
gnl|Lotgi1|177207                   YENCLKKFFKSHN-EEVMLYLARAYFRCGK----LQECKTVLLKARH---
gnl|Helro1|84028                    YENCSRKFFKYHN-TDILTYLAVAYFRAGK----LKECRQVLLKARH---
gnl|Capca1|179822                   YENCLKKFHSHHQ-TDIMMYLARAYYKCGK----LRECKQTLLKARH---
gnl|Apo_MPI_JGI_Genos_P|50142       YENCLKKFFKYHN-VDVLMYLARAYYKWGK----LRECKQKLLKARH---

sp|P89105|CTR9_YEAST                LFVKESSKSKFIHSVKFNIALLHFQIAETLRRSNPKFRTVQQIKDSLEGL
lcl|CTHT_0023040                    VAPEQL-------HFKFNVAFVQIQIAMLLISFRDSERNSFQLEQASEGL
gnl|up_human|CTR9_HUMAN             VAPSDT-------VLMFNVALVLQRLATSVL--KDEKSNLKEVLNAVKEL
gnl|up_drome|Q7K0X3_DROME           VAPQDT-------VLLFNIAVVLSRLAMAIL--KDEKSTLEIVLQAVHEL
gnl|up_danre|A3KDM3_DANRE           VAPNDT-------VLMFNVALVLQRLATLVL--KDEKSNLKAVLSAVKEL
gnl|up_caeel|C0P269_CAEEL           DQLDNT-------QLKFNYAIVLKKSAKEVL--RGHKMTSEQVTAAIDDL
gnl|Lotgi1|177207                   ISPHDT-------VLLYNIALVQQKLATSIL--KDEKSNLKTVLTAVRDL
gnl|Helro1|84028                    VNPGDT-------VLLYNIALVLQKLATAVL--KDEKSNLKMVLSAVQDL
gnl|Capca1|179822                   VSPSDT-------VLLYNVALVQQKLATSIL--RDEKSNLKAVLGAVHDL
gnl|Apo_MPI_JGI_Genos_P|50142       VSPGDT-------LLLYNIAFIQQKLATSIL--KDEKSNLKAVLGAVEDL

sp|P89105|CTR9_YEAST                KEGLELFRELNDLKEFNMI---PKEELEQRIQLGETT--MKSALERSL--
lcl|CTHT_0023040                    EAAIKTLDEIAAAPNPPY----PKHDLEQRANMARNT--MRKQLERALAS
gnl|up_human|CTR9_HUMAN             ELAHRYFSYLSKVGDK------MRFDLALAATEARQCSDLLSQAQYHVAR
gnl|up_drome|Q7K0X3_DROME           ELAQKYFQYLSVHGDK------NRFNIEVAGIEASTCQDLLSQAQYHVGR
gnl|up_danre|A3KDM3_DANRE           ELAHRYFSYLSKSGDK------MRFDLALAASEARQCSDLLSQAQYHVAR
gnl|up_caeel|C0P269_CAEEL           KFADKIFQYISKNDDRQSSHTGMRISRTICAEEAKNCKDLLTQAKHKLAA
gnl|Lotgi1|177207                   ELAHRYFSYLSQHGDR------MKYDLNQAGLEARNRRDM----------
gnl|Helro1|84028                    ELAHRYFTYLSQKGDK------MKFDLAQAALEARHCGDLLSQAQHHMVT
gnl|Capca1|179822                   ELANRYFTYLSQHGDR------MKFDLAQAAAEARQCSDLLSQAQYHVGR
gnl|Apo_MPI_JGI_Genos_P|50142       KLAQKYFTYLNVNGDR------MRFDLEQAAVEARQCGDLLSQAQYHVAR

sp|P89105|CTR9_YEAST                -NEQEEFEKEQSAKIDEARKILEENELKEQGWMKQEE
lcl|CTHT_0023040                    QREYEARNKEKLQAAMEARQAELRRREEERRRAEEAE
gnl|up_human|CTR9_HUMAN             ARKQDEEERELRAKQEQEKELLRQKLLKEQEEKRLRE
gnl|up_drome|Q7K0X3_DROME           ARRIDEEERSLRRKQEEEREAFKIKVAEQRKRREEEA
gnl|up_danre|A3KDM3_DANRE           ARKQDEEEKEHRAKQEQERDLLRQQIMKEQEERKSRE
gnl|up_caeel|C0P269_CAEEL           AQTQDEEERRLMEKQEKEKIALQNKMIEEARAKEEAE
gnl|Lotgi1|177207                   SDSEDEGGDRRDKKRRKPRKGKEGKDKKKKEKEEDDG
gnl|Helro1|84028                    ARKLDEVEQEQRRKQEEEREMIRMKHLQEQLEKQRLK
gnl|Capca1|179822                   ARKIDEQDKEMRRKQEEEREALRQKRQLKEEEEQKQK
gnl|Apo_MPI_JGI_Genos_P|50142       ARKIDEQEREMRRKQEEEREAIRQKQLQEQEEKKKAX
