# Supplementary material for: Deep transcriptome-sequencing and proteome analysis of the hydrothermal vent annelid Alvinella pompejana identifies the CvP-bias as a robust measure of eukaryotic thermostability
Source: Biol Direct. 2013 Jan 16;8:2. doi: 10.1186/1745-6150-8-2 (PMC3564776; doi:10.1186/1745-6150-8-2)
Supplement: Additional file 10 — Frequency of individual amino acids as a function of GC-content. The frequency of amino acids is plotted as a function of GC3-content (GC-content at the third codon position) in the species of the orthologous set. The regression lines with 90% confidence intervals are shown. [file 1745-6150-8-2-S10.zip › trimmedalignments/DHYS_HUMAN.aln]

CLUSTAL X (1.81) multiple sequence alignment


sp|P38791|DHYS_YEAST                KSLRDQGMNRIGNLLVPNDNYCKFEEWIVPILDKMLEEQDEYVKKHGADC
lcl|CTHT_0015690                    AELRKKGLNRIGNLVVPNSNYCAFEDWVVPILDKMLEEQEA---------
gnl|up_human|DHYS_HUMAN             KELRENGINRIGNLLVPNENYCKFEDWLMPILDQMVMEQNT---------
gnl|up_drome|DHYS_DROME             RDLRERGINRIGNLLVPNDNYCKFEDWVMPLLDEMLEEQKS---------
gnl|up_danre|Q6NYK1_DANRE           KELRQQGINRIGNLLVPNENYCKFEDWLMPILDQMVLEQKT---------
gnl|up_caeel|DHYS_CAEEL             AKLRSNGMNRAGNVLIPNDNYCAFEDWLMPILDECLVEQEE---------
gnl|Lotgi1|222351                   RELRSKGINRIGNLLVPNENYCKFEDWLMPILDQMLLEQKE---------
gnl|Helro1|184989                   SMLRDMGINRIGNLLAPNDNYCKFQDWIMPILDQMLIEQKT---------
gnl|Capca1|1610                     KDLRLNGINRIGNLLAPNDNYCKFEDWIMPILNAMLKEQQE---------
gnl|Apo_MPI_JGI_Genos_P|51499       XTLREAGINRIGNLLAPNDNYCKFEDWFMPILDQLLEEQKE---------

sp|P38791|DHYS_YEAST                LEANQDVDSPIWTPSKMIDRFGKEINDESSVLYWAHKNKIPIFCPSLTDG
lcl|CTHT_0015690                    --SKGTEEEIHWTPSKVIHRLGKEINDERSVYYWAWKNDIPVFCPALTDG
gnl|up_human|DHYS_HUMAN             -------EGVKWTPSKMIARLGKEINNPESVYYWAQKNHIPVFSPALTDG
gnl|up_drome|DHYS_DROME             -------QGTIWSPSKIIHRLGERIGDPSSIYYWAAKNQIPVFCPALTDG
gnl|up_danre|Q6NYK1_DANRE           -------EGTHWTPSKMIHRLGKEINNPDSVYYWAYKNDIPVFSPALTDG
gnl|up_caeel|DHYS_CAEEL             -------KHLNWTPSKLIQRLGERIGDESSILYWAAKHRIPVFCPALTDG
gnl|Lotgi1|222351                   -------QGTLWTPSRLIARLGKEINHEDSVYYWAYKNDIPVYSPAITDG
gnl|Helro1|184989                   -------ENFKWTPSKIISRLGKEINDKSSVCYWCYKNNIPVYSPALTDG
gnl|Capca1|1610                     -------EGAMWTPSKMIARLGKEIDNPDSIYYWCYKNNIPVYSPALTDG
gnl|Apo_MPI_JGI_Genos_P|51499       -------EGTLWTPSKIIARLGKEINNPESVYYWCYKNNIPVFSPALTDG

sp|P38791|DHYS_YEAST                SIGDMLFFHTFKASPKQLRVDIVGDIRKINSMSMAAYRAGMIILGGGLIK
lcl|CTHT_0015690                    SLGDMLYFHTFKASPQQLRIDIVEDIRKINTISVRAKRAGMIILGGGIVK
gnl|up_human|DHYS_HUMAN             SLGDMIFFHSYKNP--GLVLDIVEDLRLINTQAIFAKCTGMIILGGGVVK
gnl|up_drome|DHYS_DROME             SLGDMMYFHSFRQP--GLVVDILSDLRRLNTMAVKAVNSGMIIVGGGVIK
gnl|up_danre|Q6NYK1_DANRE           SLGDMIYFHSYKNP--GLVLDIVEDIRRLNSKAVFAKSTGMIILGGGLVK
gnl|up_caeel|DHYS_CAEEL             SLGDMLYFHSVKSSP-GLRVDIVEDVRHINTIAVKSFKTGSIILGGGVVK
gnl|Lotgi1|222351                   SLGDMIYFHSYKNP--GLVIDLVQDIRGVNSQAVHAVNTGMIILGGGVVK
gnl|Helro1|184989                   SLGDMLYMHSYRNP--GLAIDIIEDLCMLNTRAVRARSTGVIILGGGLIK
gnl|Capca1|1610                     SIGDMLYFHSFKNP--GL-------------------HTGMVIIGGGLIK
gnl|Apo_MPI_JGI_Genos_P|51499       SIGDMIYFHSYKNP--GLVIDIVEDIRRMNSQAVYAVNSGMIILGGGLMK

sp|P38791|DHYS_YEAST                HHIANACLMRNGADYAVYINTGQEYDGSDAGARPDEAVSWGKIKAEAKSV
lcl|CTHT_0015690                    HHIANACLMRNGAESAVYINTAQEFDGSDAGARPDEAVSWGKIKIGADAV
gnl|up_human|DHYS_HUMAN             HHIANANLMRNGADYAVYINTAQEFDGSDSGARPDEAVSWGKIRVDAQPV
gnl|up_drome|DHYS_DROME             HHICNANLMRNGADYSVFINTASEFDGSDSGARPDEAISWGKIRKDATPV
gnl|up_danre|Q6NYK1_DANRE           HHIANANLMRNGADFAVFVNTGQEFDGSDSGARPDEAISWGKIRMDASPV
gnl|up_caeel|DHYS_CAEEL             HHINNANLMRNGADHTVYINTGQEFDGSDSGAQPDEAVSWGKVKPSAGAV
gnl|Lotgi1|222351                   HHTCNANLMRNGADFSVFVNTASEFDGSDSGARPDEAISWGKIKKDARPV
gnl|Helro1|184989                   HHICNANMMRNGADFCLYVNTAQEFDGSDAGASPDEAISWGKIKKIAQPV
gnl|Capca1|1610                     HHIANANLMRNGADFSVYVNTAQEFDGSDSGARPDEAVSWGKIKITATPV
gnl|Apo_MPI_JGI_Genos_P|51499       HHICNANLMRNGADYSVFVNTAQEFDGSDSGARPDEAVSWGKIKKTASPV

sp|P38791|DHYS_YEAST                KLFADVTTVLPLIVAA
lcl|CTHT_0015690                    KVYLEATSCFPFIVAN
gnl|up_human|DHYS_HUMAN             KVYADASLVFPLLVAE
gnl|up_drome|DHYS_DROME             KVYAEASLVFPLIVGE
gnl|up_danre|Q6NYK1_DANRE           KVYADASLVFPLLVAE
gnl|up_caeel|DHYS_CAEEL             KVHAEATLVFPLLVAE
gnl|Lotgi1|222351                   KVYGEASLIFPLMVAQ
gnl|Helro1|184989                   KIHAEASLVFPLLVAE
gnl|Capca1|1610                     KVYLEDYVICPFLCFL
gnl|Apo_MPI_JGI_Genos_P|51499       KVYGEASIIFPLLVAE
