# Supplementary material for: Deep transcriptome-sequencing and proteome analysis of the hydrothermal vent annelid Alvinella pompejana identifies the CvP-bias as a robust measure of eukaryotic thermostability
Source: Biol Direct. 2013 Jan 16;8:2. doi: 10.1186/1745-6150-8-2 (PMC3564776; doi:10.1186/1745-6150-8-2)
Supplement: Additional file 10 — Frequency of individual amino acids as a function of GC-content. The frequency of amino acids is plotted as a function of GC3-content (GC-content at the third codon position) in the species of the orthologous set. The regression lines with 90% confidence intervals are shown. [file 1745-6150-8-2-S10.zip › trimmedalignments/CTU1_HUMAN.aln]

CLUSTAL X (1.81) multiple sequence alignment


sp|P53088|CTU1_YEAST                M-----------------SFTAPSDPVNKPTKVKVSQLC---ELCHSRKA
lcl|CTHT_0042560                    M---------------------------------APSPC---SKCKTERA
gnl|up_human|CTU1_HUMAN             M---------------------------------PAPPC---ASCHAARA
gnl|up_drome|CTU1_DROME             M----------------------------------HIICK--SQCG-NRA
gnl|up_danre|CTU1_DANRE             M----------------------------------PVQC---SNCEQKRA
gnl|up_caeel|CTU1_CAEEL             M-----------------------------EKRRGPPPCQSGSGCS-NPA
gnl|Lotgi1|106858                   M----------------------------------TVTC---SSCD-KNA
gnl|Helro1|96941                    M----------------------------------PAQC---YICS-GKA
gnl|Capca1|102102                   M----------------------------------PVQC---AACG-KKA
gnl|Apo_MPI_JGI_Genos_P|60710       XCSIIAYVLLHACFCRGFNILFNGVQDFEETKTKMPVKC---VVCD-KKA

sp|P53088|CTU1_YEAST                LIRRPKNLSKLCKQCFCLVFETEIHNTIVANNLFQRGEKVAVGASGGKDS
lcl|CTHT_0042560                    IIKRPKNHAKLCKACFIQVFEDEVHHTIVSSKLFYPGEKVAIGASGGKDS
gnl|up_human|CTU1_HUMAN             ALRRPLSGQALCGACFCAAFEAEVLHTVLAGRLLPPGAVVAVGASGGKDS
gnl|up_drome|CTU1_DROME             ALKRPKTGDALCKECFFAAFEAEIHHTISSSNLFRRGEKVAVAASGGKDS
gnl|up_danre|CTU1_DANRE             VLKRPKTGHSLCKDCFFWAFEEEIHQTITSAGLFNRGETVAIGASGGKDS
gnl|up_caeel|CTU1_CAEEL             KIRKAKDGAQLCGPCFSRNFEDDVHEAIVNNKLFKRGERVAIGASGGKDS
gnl|Lotgi1|106858                   ILKRPKTGDALCKECFYFAFEEEVHHTIINANLFVKGETVAIGASGGKDS
gnl|Helro1|96941                    VFKRPKNSQAICKECFFEKFEKEIHETIINNKIFAKGDKVAIGASGGKDS
gnl|Capca1|102102                   ILKRPKTADAMCRECFYWAFEEEIHKTIIDAKLFTPGDKVAIGASGGKDS
gnl|Apo_MPI_JGI_Genos_P|60710       MLKRPKTGDAMCKDCFFAAFEEEVHRTIVDAELFTPGDRVAIGASGGKDS

sp|P53088|CTU1_YEAST                TVLAHMLKLLNDRYDYGIEIVLLSIDEGIIGYRDDSLATVKRNQQQYGLP
lcl|CTHT_0042560                    TVLASVLKTLNERHNYGLKLVLLSIDEGIKGYRDDSLETVKRNSVQYDMP
gnl|up_human|CTU1_HUMAN             TVLAHVLRALAPR--LGISLQLVAVDEGIGGYRDAALAAVRRQAARWELP
gnl|up_drome|CTU1_DROME             TVLAHVLKLLNERHNYGLELVLLSIDEGITGYRDDSLETVKQNRDDYQMP
gnl|up_danre|CTU1_DANRE             TVLAHVMKLLNERYDYGLKLLLLSVDEGITGYRDDSLETVKRNQQQYELP
gnl|up_caeel|CTU1_CAEEL             TVLAYVMKTLNDRHDYGLDLQLLSIDEGIKGYRDDSLLAVEKNRVEYGLP
gnl|Lotgi1|106858                   TVLAYVLKVLNERYKYGIKLILLSIDEGITGYRDDSLETVKRNEQQYEMP
gnl|Helro1|96941                    TVLAYVLNKLNQQYKYEIQLVLLSIDEGINGYRDDSLETVKRNEIEYNLP
gnl|Capca1|102102                   TVLAYVMKALNDRYNYRLDLYLLSVDEGITGYRDDSLETVKRNRDQYCLP
gnl|Apo_MPI_JGI_Genos_P|60710       TVLAYVMKTLNERYNYGLELTLLSIDEGITGYRDDSLETVKRNQVQYGLP

sp|P53088|CTU1_YEAST                LEIFSFKDLY-DWTMDEIVSVAG----IRNSCTYCGVFRRQSLDRGAAKL
lcl|CTHT_0042560                    LKIVSYEELY-GWTMDQVVETIG----KKNNCTYCGVFRRQALDRGAKML
gnl|up_human|CTU1_HUMAN             LTVVAYEDLFGGWTMDAVARSTAGSGRSRSCCTFCGVLRRRALEEGARRV
gnl|up_drome|CTU1_DROME             LKILSYEELY-GWTMDRIVAQIG----RSNNCTFCGVFRRQALDRGAKLL
gnl|up_danre|CTU1_DANRE             LKIVSYEELY-GWTMDAIVKQVG----LKNNCTFCGVFRRQALDRGAMML
gnl|up_caeel|CTU1_CAEEL             LTILSYRDLY-GWTMDDIVAKIG----KKNNCTFCGVFRRQALDRGAFKI
gnl|Lotgi1|106858                   LKIVSYEELY-GWTMDAIVKQIG----LKNNCTFCGVFRRQALDRGAMML
gnl|Helro1|96941                    LKILSYKDLY-GWTMDEIVKEIG----LKNNCTFCGVFRRQALDRGAMML
gnl|Capca1|102102                   LKIVSYEDLY-GWTMDAIVKEIG----LKNNCTFCGVFRRQALDRGAMLT
gnl|Apo_MPI_JGI_Genos_P|60710       LKIVSYKDLY-GWTMDAIVKEIG----LKNNCTFCGVFRRQALDRGALLL

sp|P53088|CTU1_YEAST                GISHVVTGHNADDMAETVLMNILRGDVARLEKSTAIITQSSG-SPIKRSK
lcl|CTHT_0042560                    GIKHVVTGHNADDVAETVLMNLLRGDLARLARSTSIVTGDSR-SDVKRSK
gnl|up_human|CTU1_HUMAN             GATHIVTGHNADDMAETVLMNFLRGDAGRLARGGGLGSPGEG-GALPRCR
gnl|up_drome|CTU1_DROME             GVDSIATGHNADDIAETVLMNVLRGDTARLRRCTSIRTGGGE-DTIPRVK
gnl|up_danre|CTU1_DANRE             NVDKICTGHNADDVAETVLMNVLRGDIARLRRCTAISTSSEGDGAIPRCK
gnl|up_caeel|CTU1_CAEEL             GATKLVTGHNADDMAETLLMNVLRGDIARLERCTNIVTGEE--GDLPRAK
gnl|Lotgi1|106858                   NVDRIVTGHNADDIAETVIMNILRGDKARLRRCTAITTGTE--GALPRSK
gnl|Helro1|96941                    DCNKVVTGHNADDIAETVIMNVLRGDVARLRRCMAIMTGSE--GTLPRCK
gnl|Capca1|102102                   ECNKIVTGHNADDIAETVIMNILRGDIARLRRCTAITTGQE--GSLPRCK
gnl|Apo_MPI_JGI_Genos_P|60710       NCNKIVTGHNADDIAETVIMNVLRGDIARLRRCTAIMTGSE--GALPRCK

sp|P53088|CTU1_YEAST                PFKYSYQKEIVLYAHYMKLDYFSTECTYAPEAFRGTAREYMKNLEAVRPS
lcl|CTHT_0042560                    PLKYSYEKEIVLYAHHKKLDYFSTECIYSPEAFRGSARGLIKQLEKVRPS
gnl|up_human|CTU1_HUMAN             PLQFASQKEVVLYAHFRRLDYFSEECVYAPEAFRGHARDLLKRLEAARPS
gnl|up_drome|CTU1_DROME             PLKYSYEKEIVMYAHYKKLVYFSTECVFAPNAYRGHARAFLKDLEKVRPS
gnl|up_danre|CTU1_DANRE             PLKYAYEKEIVLYAYFKKLDYFSTECIYSPNAYRGHARAFLKDLESVRPS
gnl|up_caeel|CTU1_CAEEL             PLKYCFERDIVMYARTNQLEYFYTECIYAPNAYRGYARKYVRDLEKVHPR
gnl|Lotgi1|106858                   PFKYTYEKEIVMYAYFKKLDYFSTECIYSPNAYRGFARTYIKDLEKIRPR
gnl|Helro1|96941                    PFKYTYEKEIVMYAYFKRLDYFSTECSYSPNAYRGNARAYIKDLERIRPS
gnl|Capca1|102102                   PFKYTYEKEIVMYAYFKKLDYFSTECIYSPNAYRGYARAFIKDVEKVRPS
gnl|Apo_MPI_JGI_Genos_P|60710       PFKYTYEKEIVMYAHFKKLDYFSTECIYSPNAYRGYARAYIKDVEKIRTT

sp|P53088|CTU1_YEAST                CIIDIIQSGENL--------------------------------------
lcl|CTHT_0042560                    AILDIVRSGEDMARLVPGDSSSCACDGQITAFMGPTEDDVGGCGSQNGST
gnl|up_human|CTU1_HUMAN             AVLDLVHSAERL--------------------------------------
gnl|up_drome|CTU1_DROME             VIMDIIYSGEQL--------------------------------------
gnl|up_danre|CTU1_DANRE             AIIDVIHSGETL--------------------------------------
gnl|up_caeel|CTU1_CAEEL             AILDLIRSGEKV--------------------------------------
gnl|Lotgi1|106858                   SIIDIIHSGESL--------------------------------------
gnl|Helro1|96941                    SILDIIYSGESL--------------------------------------
gnl|Capca1|102102                   AIIDIIHSGESL--------------------------------------
gnl|Apo_MPI_JGI_Genos_P|60710       AIMDIIHSGESL--------------------------------------

sp|P53088|CTU1_YEAST                -------------------ALKAKK--------SNAGKRVVKFVDG----
lcl|CTHT_0042560                    PGNEMAAMDKQLRENEEHASLEDDVAKSIAKESGQQRELPLRTRNGMVKG
gnl|up_human|CTU1_HUMAN             -------------------ALAPAA------------RPPRP--------
gnl|up_drome|CTU1_DROME             -------------------RFKDTV------------KKPER--------
gnl|up_danre|CTU1_DANRE             -------------------SVKEGV------------KMPVQ--------
gnl|up_caeel|CTU1_CAEEL             -------------------SVKKEV------------EMPTL--------
gnl|Lotgi1|106858                   -------------------SFKKEV------------KMPTQ--------
gnl|Helro1|96941                    -------------------SFKDDV------------KMPTQ--------
gnl|Capca1|102102                   -------------------SIKKDV------------KMPVQ--------
gnl|Apo_MPI_JGI_Genos_P|60710       -------------------SVKKEV------------KMPVQ--------

sp|P53088|CTU1_YEAST                ------NRCARCGYLSSNNICKACMLLEGLEKSRAQVAIE
lcl|CTHT_0042560                    GTRQVLGNCKRCGYMSSQDICQACMLLEGLNKNRAQIQIE
gnl|up_human|CTU1_HUMAN             ------GACSRCGALASRALCQACALLDGLNRGRPRLAIG
gnl|up_drome|CTU1_DROME             ------GTCTRCGFVSSQQPCKACVLLEGLNRGLPKLGIG
gnl|up_danre|CTU1_DANRE             ------GTCSRCGYISSQALCKSCVLLEGLNRGLPKLGIG
gnl|up_caeel|CTU1_CAEEL             ------KICERCGYMTSQKLCKACLLIEGLNTGNTDLGVR
gnl|Lotgi1|106858                   ------GTCTRCHYISSNDICKACVLLEGLNRGLPRLGIG
gnl|Helro1|96941                    ------GKCSRCEYVCSQPICKACVLLEGLNKGLPKYGIG
gnl|Capca1|102102                   ------GTCTRCGYVSSQDVCKACLLLEGLNKGMPKLGIG
gnl|Apo_MPI_JGI_Genos_P|60710       ------GNCQRCGYVSSQPVCKACLMLEGLNKGLPRLGIG
