# Supplementary material for: Deep transcriptome-sequencing and proteome analysis of the hydrothermal vent annelid Alvinella pompejana identifies the CvP-bias as a robust measure of eukaryotic thermostability
Source: Biol Direct. 2013 Jan 16;8:2. doi: 10.1186/1745-6150-8-2 (PMC3564776; doi:10.1186/1745-6150-8-2)
Supplement: Additional file 10 — Frequency of individual amino acids as a function of GC-content. The frequency of amino acids is plotted as a function of GC3-content (GC-content at the third codon position) in the species of the orthologous set. The regression lines with 90% confidence intervals are shown. [file 1745-6150-8-2-S10.zip › trimmedalignments/NSF1C_HUMAN.aln]

CLUSTAL X (1.81) multiple sequence alignment


sp|P34223|UBX1_YEAST                LLEKARRGGQMGAENGFRDDEDHEMGANRFTGRGFRL-GSTIDAADEVVE
lcl|CTHT_0069140                    IVAKAKANTRQSSEES------AGPSRRRFWGPGQTLGGDGVESRRVEDP
gnl|up_human|NSF1C_HUMAN            LFKGAKEHGAVAVERV-TKSPGETSKPRPFAGGGYRL-GAAPEEESAYVA
gnl|up_drome|Q7K3Z3_DROME           MMRSAQEQNIAEVGPSTSSGSASGGSGGAVWGQGMRL-GMTDNDHTAVGT
gnl|up_danre|Q5U3U1_DANRE           LFKGAKEHGAVPVDKA-GKGLGESSKSKPFGGGGYRL-GAAPEEESTYVA
gnl|up_caeel|Q9N2W5_CAEEL           AHIRRILQAAEVVQPE---------------GGEAPR-GRP---------
gnl|Lotgi1|219898                   LFKSAKDHGAEVVDKA----EDRKPGFSTFRGTGYKL-GQT-ESDSETVQ
gnl|Helro1|90406                    VFKMAREHGAEVVENT---------MASSLAGN-----------------
gnl|Capca1|163460                   MFESAKEHGAESVEAG-STAPAKPGSSSTFKGNAYKL-GHT-EDDSEMVK
gnl|Apo_MPI_JGI_Genos_P|62318       MFKAAKQHGAEEVGAG--ATSSAQSNMPTFKGTAYRL-GDS-ESSSVMIP

sp|P34223|UBX1_YEAST                DNTSQSQRRPEKVTREITFWKEGFQVADGPLYRYDDPANSFYLSELNQGR
lcl|CTHT_0069140                    NAPGQSDEGPVQ-ERVLHLWNDGFSIDDGPLRRYDDPQNRADLEMIRQGR
gnl|up_human|NSF1C_HUMAN            GEKRQ--HSSQDVHVVLKLWKSGFSLDNGELRSYQDPSNAQFLESIRRGE
gnl|up_drome|Q7K3Z3_DROME           KKPAA--TIENKPVVVLKLWSQGFSIDGGELRHYDDPQNKEFLETVMRGE
gnl|up_danre|Q5U3U1_DANRE           GARRQPGSSQDQVHVVLKLWKTGFSLDEGELRTYSDPENALFLESIRRGE
gnl|up_caeel|Q9N2W5_CAEEL           -------SGRETISLTLHLWSDGLSIEDGPLMSRQDPRTIEFLESVGKGE
gnl|Lotgi1|219898                   GAAMK--RAPSQVDMVLKLWKNGFSVDDGHLRDFKDPANKEFLDSVSKGE
gnl|Helro1|90406                    -------KRPTGVDVVLKFWRDGFSVDNGPLRSMQDPANMEFLEDIKDGK
gnl|Capca1|163460                   APPAV--FQPKEMDVVLKLWQNGFSIDAGPLRLYQDPQNQEFLASIKKGE
gnl|Apo_MPI_JGI_Genos_P|62318       GFPS---QRPKQVDKVLKLWKDGFSVDDGPLRGYNEPENEEFLNSIKKGE

sp|P34223|UBX1_YEAST                APLKLLDVQFG-QEVEVNVYKKLDESYKAPTRKLGGFSGQGQRLGSPIPG
lcl|CTHT_0069140                    APIHLMNVRLD-QRVDVKLQQH-NENYRPPPKVYRPFSGQGRRLGSPVPG
gnl|up_human|NSF1C_HUMAN            VPAELRRLAHG-GQVNLDMEDHRDEDFVKPKGAFKAFTGEGQKLGSTAPQ
gnl|up_drome|Q7K3Z3_DROME           IPQELLEM--G-RMVNVDVEDHRHEDFKRQPVP-QTFKGSGQKLGSPVAN
gnl|up_danre|Q5U3U1_DANRE           IPLELRQRFRG-GQVNLDMEDHRDEDFSKPRLAFKAFTGEGQKLGSATPE
gnl|up_caeel|Q9N2W5_CAEEL           IPPSLVQQYPG-KEIDFKVNRH-HEEYVAPKM--KPFGGSGVRLGNVVPT
gnl|Lotgi1|219898                   VPRDLISMAKG-GEVSLNMEDHRNEDYVKPKVPVKAFSGEGHTLGSPTPK
gnl|Helro1|90406                    IPREFATLMRGYQQINLSMEDHSSQEYVKPKVTLQAFSGHGFRLGKQSTE
gnl|Capca1|163460                   VPRELVRLAKG-GEVNVNMEDHRGEEFSASAVKAKPFEGAGQRLGSPADP
gnl|Apo_MPI_JGI_Genos_P|62318       IPKELLDAAKG-GEVSLSMEDHRHEDYVKPKVTVKAFSGTGIRLGSPAVS

sp|P34223|UBX1_YEAST                E----------SSPAEVPKNETP-------------AAQEQPMPDNEPKQ
lcl|CTHT_0069140                    ESTP-----IVPPPAATTGSSST-------------QAPSTGANASQPT-
gnl|up_human|NSF1C_HUMAN            VLST-------SSPAQQAENEAK-------------ASSSILIDESEPT-
gnl|up_drome|Q7K3Z3_DROME           LVTEAPTVPVALSPGEAANQEAS-------------ARDAINLNSEAPS-
gnl|up_danre|Q5U3U1_DANRE           LVS------LQRSPQDQAASEAE-------------ASASISVDTSQPI-
gnl|up_caeel|Q9N2W5_CAEEL           VLGQSSSSATTAGTSSATTDHNPDHTAENEAKQLEDAKKELSTNMNEPT-
gnl|Lotgi1|219898                   VVS--------NAPSTSGASAAG-------------AT-SVTVDDSQPT-
gnl|Helro1|90406                    QAHT-------KPATDATASNNQ-------------AIENMSIDNSQPV-
gnl|Capca1|163460                   MAGVGAI--GVSPANTAQTDENS-------------AKNAVAVDEKAPT-
gnl|Apo_MPI_JGI_Genos_P|62318       VTGTSST--AGSTATTQKSDTAE-------------VKVPSPADESKPC-

sp|P34223|UBX1_YEAST                GDTSIQIRYANGKREVLHCNSTDTVKFLYEHVTSNANTDPSRNFTLNYAF
lcl|CTHT_0069140                    --VTIRIQLPDGTRLPAQFNTTQTVGDLYDFVSRASTSLSGRSWVISTTF
gnl|up_human|NSF1C_HUMAN            --TNIQIRLADGGRLVQKFNHSHRISDIRLFIVDARPAMAATSFILMTTF
gnl|up_drome|Q7K3Z3_DROME           --TTLQIRLADGSRLAAQFNLSHTVSDIRRFIQTARPQYSTSNFILVSSF
gnl|up_danre|Q5U3U1_DANRE           --TSIQIRLADGGRLVQKFNHTHRVSDVRQFAASARPALAATEFVLMTTF
gnl|up_caeel|Q9N2W5_CAEEL           --TNIQIRLPNNQRLVGIFNHSHTLEAVRTFICTARPDMIYAPFQMMAAY
gnl|Lotgi1|219898                   --TSLQIRLADGSRLIAKFNHSHKVSDIRSYIVSNRSQYSGSNFILMTTF
gnl|Helro1|90406                    --TTLQIRLPDGTRLTAKFNHSHTIADVRNYLITSQPSLMARDFTLMTTF
gnl|Capca1|163460                   --TNLQLRLADGSRMVAKFNHTHTVADVRNYIVTARPQYVSANFVLLTTF
gnl|Apo_MPI_JGI_Genos_P|62318       --TNIQIRLTDGSRLVAKFNLSHTVADVRNYINLSRPQHATRTYVLMTTF

sp|P34223|UBX1_YEAST                PIKPISNDETTLKDADLLN--SVVVQRWA
lcl|CTHT_0069140                    PNKDHEDKSLVLGEMPEFKRGGTAVVKWK
gnl|up_human|NSF1C_HUMAN            PNKELADESQTLKEANLLN--AVIVQRLT
gnl|up_drome|Q7K3Z3_DROME           PTRELSDDNSTIEKAGLKN--AALMQRLK
gnl|up_danre|Q5U3U1_DANRE           PNKELTDEGLTLKEANLLN--AVIVQRLK
gnl|up_caeel|Q9N2W5_CAEEL           PPKPFEDESQTLKDANVLN--SVVAVKIL
gnl|Lotgi1|219898                   PNKELSDENQSITEANLIN--AVIVQKLK
gnl|Helro1|90406                    PRTELDNLSATLTSANIIN--SVLVIKYK
gnl|Capca1|163460                   PNKELSDPSVTLKDGNLLN--AVIVQRIR
gnl|Apo_MPI_JGI_Genos_P|62318       PNKELTDESQTLEAAKLQN--AVLVQRMK
