# Supplementary material for: Deep transcriptome-sequencing and proteome analysis of the hydrothermal vent annelid Alvinella pompejana identifies the CvP-bias as a robust measure of eukaryotic thermostability
Source: Biol Direct. 2013 Jan 16;8:2. doi: 10.1186/1745-6150-8-2 (PMC3564776; doi:10.1186/1745-6150-8-2)
Supplement: Additional file 10 — Frequency of individual amino acids as a function of GC-content. The frequency of amino acids is plotted as a function of GC3-content (GC-content at the third codon position) in the species of the orthologous set. The regression lines with 90% confidence intervals are shown. [file 1745-6150-8-2-S10.zip › trimmedalignments/VATO_HUMAN.aln]

CLUSTAL X (1.81) multiple sequence alignment


sp|P23968|VATO_YEAST                VVIV-YGLYKLFTGHGSDINFGKFLLRTSPYMWANLGIALCVGLSVVGAA
lcl|CTHT_0034590                    LAVV--GAYMLFTGSGETFNVGDFLESVSPYAWADLGIALCIGLSVVGAA
gnl|up_human|VATO_HUMAN             ALAV--GVCYTIFDLGFRFDVAWFLTETSPFMWSNLGIGLAISLSVVGAA
gnl|up_drome|Q9VFE3_DROME           ATIL--TLYFVMTGKGERVSVGWFLASSNPYMWACLGIGLSVSLSVVGAA
gnl|up_danre|Q6PD81_DANRE           MVIV--GICYTIFDLGFRFDVAWFLTETSPFMWANLGIGLAISLSVVGAA
gnl|up_caeel|Q22087_CAEEL           LIILGTGLFYMLSGQGHRFDIGWFLTSTSPHMWAGLGIGFSLSLSVLGAG
gnl|Lotgi1|223715                   LIIV--GLYYNLTGRGSRFDIGWFLQSTSPYMWALIGVGFAISLSVVGAA
gnl|Helro1|186197                   FIIC--SFYFTFTNQGYRYGISWILDQTSPFMWANLGIGLSISLSVVGAA
gnl|Capca1|155226                   MLIF--ATYYVLSGQGYRFDIAWVLEGISPWLWANMGIGLAISLSVVGAA
gnl|Apo_MPI_JGI_Genos_P|61159       IALI--GTYYCLTGQGHRFDIGWLLSEVSPYLWANLGIGLAISLSVVGAA

sp|P23968|VATO_YEAST                WGIFITGSSMIGAGVRAPRITTKNLISIIFCEVVAIYGLIIAIVFSSKLT
lcl|CTHT_0034590                    WGIFITGSSILGGGVKAPRIRTKNLISIIFCEVVAIYGVIMAIVFSAKLN
gnl|up_human|VATO_HUMAN             WGIYITGSSIIGGGVKAPRIKTKNLVSIIFCEAVAIYGIIMAIVISNMAE
gnl|up_drome|Q9VFE3_DROME           LGIHTTGTSIVGGGVKAPRIKTKNLISVIFCEAVAIYGLITAIVLSGQLE
gnl|up_danre|Q6PD81_DANRE           WGIYITGSSIIGGGVKAPRIKTKNLVSIIFCEAVAIYGIIMAIVISNLAE
gnl|up_caeel|Q22087_CAEEL           WGIFTTGSSILGGGVKAPRIRTKNLVSIIFCEAVAIFGIIMAFVFVGKLA
gnl|Lotgi1|223715                   WGIYTTGTSISGGGVKAPRIKTKNLISIIFCEAVAIYGIIMAIVISTNLV
gnl|Helro1|186197                   WGILTTGSSILGGGVKAPRIRTKNLVSIIFCEAVAIYGIILAIVISNYEQ
gnl|Capca1|155226                   WGIFTTGSSILGGGVKAPRIRTKNLVSIIFCEAVAIYGIIMAIVISNSVS
gnl|Apo_MPI_JGI_Genos_P|61159       WGIYTTGTSILGGGVKAPRIRTKNLVSIIFCEAVAIYGIIMAIVISNNQE

sp|P23968|VATO_YEAST                ----------VATAENMYSKSNLYTGYSLFWAGITVGASNLICGIAVGIT
lcl|CTHT_0034590                    ----------PLQGEAAYSGDSYYTGYALFWAGLTVGMCNLVCGVAVGIN
gnl|up_human|VATO_HUMAN             PF--------SATDPKAIGHRNYHAGYSMFGAGLTVGLSNLFCGVCVGIV
gnl|up_drome|Q9VFE3_DROME           QFSME-----TALSQAAIQNTNWFSGYLIFGAGLAVGLVNLFCGIAVGIV
gnl|up_danre|Q6PD81_DANRE           NF--------SGTTPETIGSKNYQAGYSMFGAGLTVGFSNLFCGICVGIV
gnl|up_caeel|Q22087_CAEEL           EFRRED--LPDTEDGMAILARNLASGYMIFGGGLTVGLSNLVCGLAVGIV
gnl|Lotgi1|223715                   YFDL------TKFDDPAKVYQNYGAGFMMFGAGLTVGLTNLACGICVGIV
gnl|Helro1|186197                   SFDESKWMLKTQAEREKLVYNNHFAGYSMFGAGLTVGFSNLFCGICVGIV
gnl|Capca1|155226                   SFDIA-----KVNANYDLKSQNYFAGYAMFGAGLTVGFSNLFCGMCVGIV
gnl|Apo_MPI_JGI_Genos_P|61159       AYDISQ--M-SGSQLEQTLAKNYHAGFAMFGAGLTVGFSNLFCGLCVGIV

sp|P23968|VATO_YEAST                GATAAISDAADSALFVKILVIEIFGSILGLLGLIVGLLMAGKASEFQ
lcl|CTHT_0034590                    GSGAALADAADPTLFVKILVIEIFSSVLGLFGLIVGLLVSNKAPEFG
gnl|up_human|VATO_HUMAN             GSGAALADAQNPSLFVKILIVEIFGSAIGLFGVIVAILQTSRVKMGD
gnl|up_drome|Q9VFE3_DROME           GSGAALSDAANAALFVKILIVEIFGSAIGLFGLIVGIYMTSKSKMGD
gnl|up_danre|Q6PD81_DANRE           GSGAALADAQNANLFVRILIVEIFGSAIGLFGVIVAILQTSKVKMGN
gnl|up_caeel|Q22087_CAEEL           GSGAAIADAANPALFVKILIIEIFASAIGLFGMIIGIVQTNKASFGN
gnl|Lotgi1|223715                   GSGAALADAANGSLFVKILIIEIFGSAIGLFGLIVAILQTSNAVMAS
gnl|Helro1|186197                   GSGAALADAQNATLFVKILVVEIFGSAIGLFGVIVAILQIQKVKMGD
gnl|Capca1|155226                   GSGAALADAQNPALFVKILIVEIFGSAIGLFGVIVSILMTTKAKMID
gnl|Apo_MPI_JGI_Genos_P|61159       GSGAALADAQNSTLFVKILIVEIFASAIGLFGIIVAILQTNNAKMGN
