# Supplementary material for: Deep transcriptome-sequencing and proteome analysis of the hydrothermal vent annelid Alvinella pompejana identifies the CvP-bias as a robust measure of eukaryotic thermostability
Source: Biol Direct. 2013 Jan 16;8:2. doi: 10.1186/1745-6150-8-2 (PMC3564776; doi:10.1186/1745-6150-8-2)
Supplement: Additional file 10 — Frequency of individual amino acids as a function of GC-content. The frequency of amino acids is plotted as a function of GC3-content (GC-content at the third codon position) in the species of the orthologous set. The regression lines with 90% confidence intervals are shown. [file 1745-6150-8-2-S10.zip › trimmedalignments/ELP3_HUMAN.aln]

CLUSTAL X (1.81) multiple sequence alignment


sp|Q02908|ELP3_YEAST                GPDSDFEYSTQSYTGYEPTSMRAIRARYDPYEQARGRVEQLKQLGHSIDK
lcl|CTHT_0068790                    GPDSDFEYSTQSYTGYEPTSMRAIRARYDPFEQARGRVDQLKALGHSVDK
gnl|up_human|ELP3_HUMAN             GPDSDFEYSTQSYTGYEPTSMRAIRARYDPFLQTRHRIEQLKQLGHSVDK
gnl|up_drome|ELP3_DROME             GPDSDFEYSTQSYTGYEPTSMRAIRSRYDPFLQTRHRVEQLKQLGHSVDK
gnl|up_danre|ELP3_DANRE             GPDSDFEYSTQSYTGYEPTSMRAIRARYDPYLQTRHRVEQLKQLGHSVDK
gnl|up_caeel|ELP3_CAEEL             GPDSDFEYSTQSYTGYEPTSMRAIRARYNPYLQTRGRLNQLMQLGHSVDK
gnl|Lotgi1|193581                   GPDSDFEYSTQSYTGYEPTSMRAIRARYNPYLQTRHRVEQLQQLGHSVDK
gnl|Helro1|81148                    GPDSDFEYSSQSYTGYEPTSMRAIRARYDPYLQTRHRIEQLKQLGHNVDK
gnl|Capca1|155224                   GPDSDFEYSTQSYTGYEPTSMRAIRARYNPYLQTRHRVEQLKQLGHSVDK
gnl|Apo_MPI_JGI_Genos_P|50155       GPDSDFEYSTQSYTGYEPTSMRAIRARYNPYLQTRHRVEQLKQLGHSVDK

sp|Q02908|ELP3_YEAST                VEYVLMGGTFMSLPKEYREDFIVKLHNALSGFNGNDIDEAILYSQQSLTK
lcl|CTHT_0068790                    VEYIIMGGTFMSLPEAYREEFIAQLHNALSGYSTSNVDEAVRAGEQSSIK
gnl|up_human|ELP3_HUMAN             VEFIVMGGTFMALPEEYRDYFIRNLHDALSGHTSNNIYEAVKYSERSLTK
gnl|up_drome|ELP3_DROME             VEFIVMGGTFMCLPEEYRDYFIRNLHDALSGHSSANVAEAVRYSEKSRTK
gnl|up_danre|ELP3_DANRE             VEFIVMGGTFMALPEEYRDYFIRNLHDALSGHTSNNVTEAVRYSERSNTK
gnl|up_caeel|ELP3_CAEEL             VEFIVMGGTFMSLPEDYRDFFIRNLHDALSGHTSASVEEAVAYSERSKMK
gnl|Lotgi1|193581                   VEFIVMGGTFMSLPEDYRDYFIRNLHDALSGHTSCNVNEAVKFSEKSTTK
gnl|Helro1|81148                    VEFIVMGGTFMSLNEEYRNYFIRSLHDALSGHTSGSVEEAIKYSERSVTR
gnl|Capca1|155224                   VEFIVMGGTFMALAEEYRDFFIRNLHDALSGHTSDSVDEAVKYSEKSKAK
gnl|Apo_MPI_JGI_Genos_P|50155       VEFIVMGGTFMSLSEEYRDYFIRNLHDALSGHTSSSVEEAVKYSEKSKTK

sp|Q02908|ELP3_YEAST                CVGITIETRPDYCTQTHLDDMLKYGCTRLEIGVQSLYEDVARDTNRGHTV
lcl|CTHT_0068790                    CVGITIETRPDYCLQPHLSSMLRYGCTRLEIGVQSLYEDVARDTNRGHTV
gnl|up_human|ELP3_HUMAN             CIGITIETRPDYCMKRHLSDMLTYGCTRLEIGVQSVYEDVARDTNRGHTV
gnl|up_drome|ELP3_DROME             CIGITIETRPDYCLKRHISDMLSYGCTRLEIGVQSVYEDVARDTNRGHTV
gnl|up_danre|ELP3_DANRE             CVGITIETRPDYCLKRHLSDMLGYGCTRLEIGVQSVYEDVARDTNRGHTV
gnl|up_caeel|ELP3_CAEEL             CIGITIETRPDYCLPRHLNDMLLYGCTRLEIGVQSTYEDVARDTNRGHTV
gnl|Lotgi1|193581                   CIGITIETRPDYCLKKHLSDMLNYGCTRLEIGVQSVYEDIARDTNRGHTV
gnl|Helro1|81148                    CVGITIETRPDYCLKKHLSDMLGYGCTRLEIGTQSIYEDVAKDTNRGHTV
gnl|Capca1|155224                   CIGITIETRPDYCLRKHLSDMLRYGCTRLEIGVQSVYEDVARDTNRGHTV
gnl|Apo_MPI_JGI_Genos_P|50155       CIGITIETRPDYCLKKHLSDMLKYGCTRLEIGVQSVYEDVARDTNRGHTV

sp|Q02908|ELP3_YEAST                RSVCETFAVSKDAGYKVVSHMMPDLPNVGMERDIEQFKEYFENPDFRTDG
lcl|CTHT_0068790                    AAVAETFCLAKDAGFKVVSHMMPDLPNVGMERDLYQFQEYFENPAFRTDG
gnl|up_human|ELP3_HUMAN             KAVCESFHLAKDSGFKVVAHMMPDLPNVGLERDIEQFTEFFENPAFRPDG
gnl|up_drome|ELP3_DROME             RAVCESFQLGKDAGYKIVTHMMPDLPNVDFERDIEQFIEYFENPAFRSDG
gnl|up_danre|ELP3_DANRE             RAVCESFHLAKDAGFKVVAHMMPDLPNVGMERDVEQFIEFFENPAFRPDG
gnl|up_caeel|ELP3_CAEEL             KSVCETFHMAKDTGYKVVIHMMPDLPNVGLERDKEQFLELFESPAFRPDG
gnl|Lotgi1|193581                   KATCESFQMSKDAGFKVVSHMMPDLPNIGWERDIEQFIEFFENPAFRADG
gnl|Helro1|81148                    KAVCESFEMAKNAGFKVVSHMMPDLPNIGMERDIHQFVEFFENPLFRPDG
gnl|Capca1|155224                   RAVSESFQMAKDAGFKVVAHMMPDLPNVDLDRDVLQFIEFFENPAFRADG
gnl|Apo_MPI_JGI_Genos_P|50155       RAVCESFQMSKDAGFKVVAHMMPDLPNVGLDRDIEQFIEFFENPAFRPDG

sp|Q02908|ELP3_YEAST                LKIYPTLVIRGTGLYELWKTGRYKSYSANALVDLVARILALVPPWTRIYR
lcl|CTHT_0068790                    LKIYPTLVIRGTGLYELWRTGRYRNYTPNGLIDLVARILALVPPWTRIYR
gnl|up_human|ELP3_HUMAN             LKLYPTLVIRGTGLYELWKSGRYKSYSPSDLVELVARILALVPPWTRVYR
gnl|up_drome|ELP3_DROME             LKIYPTLVIRGTGLYELWKTGRYKSYPPSMLVDLVAKILALVPPWTRVYR
gnl|up_danre|ELP3_DANRE             LKLYPTLVIRGTGLYELWKTGRYKSYSPSALVDLVARILALVPPWTRVYR
gnl|up_caeel|ELP3_CAEEL             LKLYPTLVIRGTGLYELWKTGRYQSYPPSVLVDLIATILSLVPPWTRVYR
gnl|Lotgi1|193581                   LKIYPTLVIRGTGLYELWKTGRYKSYPPSVLIDLVARILALVPPWTRIYR
gnl|Helro1|81148                    MKLYPTLVIRGTGLYELWKSGRYKSYSPNLLVDLIARILALVPPWTRVYR
gnl|Capca1|155224                   LKIYPTLVIRGTGLYELWKTGRYKSYPPSVLVDLIARILALVPPWTRIYR
gnl|Apo_MPI_JGI_Genos_P|50155       LKIYPTLVIRGTGLYELWKTGRYKSYPPSVLVDLIARILALVPPWTRIYR

sp|Q02908|ELP3_YEAST                VQRDIPMPLVTSGVDNGNLRELALARMKDLGTTCRDVRTREVGIQEVHHK
lcl|CTHT_0068790                    VQRDIPMPLVTSGVENGNLRELALARMKDFGTTCRDVRTREVGVNEVKHK
gnl|up_human|ELP3_HUMAN             VQRDIPMPLVSSGVEHGNLRELALARMKDLGIQCRDVRTREVGIQEIHHK
gnl|up_drome|ELP3_DROME             VQRDIPMPLVSSGVEHGNLRELALARMKDLGTTCRDVRTREVGIQEIHNK
gnl|up_danre|ELP3_DANRE             VQRDIPMPLVSSGVEHGNLRELALARMKDMGTECRDVRTREVGIQEIHHK
gnl|up_caeel|ELP3_CAEEL             VQRDIPMPLVSSGVEHGNLREHAMAKMKELGLKCRDVRTREVGIQEIHNK
gnl|Lotgi1|193581                   VQRDIPMPLVTSGVEHGNLRELALARMKDLGTQCRDVRTREVGIQEIHHK
gnl|Helro1|81148                    VQRDIPMPLVSSGVERGNLRELALARIQDLGNRCRDIRTREVGIQEIHSK
gnl|Capca1|155224                   VQRDIPMPLVSSGVEHGNLRELALARMKDLGTQCRDVRTREVGIQEIHHK
gnl|Apo_MPI_JGI_Genos_P|50155       VQRDIPMPLVTSGVEHGNLRELALARMKDLGTECRDVRTREVGIQEIHNK

sp|Q02908|ELP3_YEAST                VQPDQVELIRRDYYANGGWETFLSYEDPKKDILIGLLRLRKASKKYTYRK
lcl|CTHT_0068790                    IRPNQIELVRRDYTANGGWETFLAYEDPKQDILIALLRLRKCSEKYTFRP
gnl|up_human|ELP3_HUMAN             VRPYQVELVRRDYVANGGWETFLSYEDPDQDILIGLLRLRKCSEE-TFRF
gnl|up_drome|ELP3_DROME             VRPYEIELIRRDYVANGGWETFLSYEDPEQDILVGLLRLRKCSPD-TFRP
gnl|up_danre|ELP3_DANRE             VRPYQVELIRRDYVANGGWETFLSYEDPEQDILIGLLRLRRCSPQ-SFRP
gnl|up_caeel|ELP3_CAEEL             VRPEDVELIRRDYTANGGWETFISYEDPKQDILIGLLRLRKISDK-AHRP
gnl|Lotgi1|193581                   VKPYEAELIRRDYVANGGWETFLSYEDPEQDILIGLLRLRKCSEE-TFRP
gnl|Helro1|81148                    VKPYETELIRRDYVANGGWETFLAYEDPHQDILIGLLRLRKCSN--TFRT
gnl|Capca1|155224                   VKPYEAELIRRDYSANAGWETFLSYEDPEQDILIGLLRLRKCSED-TYRP
gnl|Apo_MPI_JGI_Genos_P|50155       VRPYEAELIRRDYVANGGWETFLSYEDPEQDILIGLLRLRKCSED-TYRP

sp|Q02908|ELP3_YEAST                EFTSQRTSIVRELHVYGSVVPLHSRDPRKFQHQGFGTLLMEEAERIAKEE
lcl|CTHT_0068790                    ELVGQPTSMIRELHVYGMAVPLHARDPKKFQHQGFGTLLMEEAERIAREE
gnl|up_human|ELP3_HUMAN             ELGGG-VSIVRELHVYGSVVPVSSRDPTKFQHQGFGMLLMEEAERIAREE
gnl|up_drome|ELP3_DROME             ELKGE-CSIVRELHVYGSVVPVNARDPTKFQHQGFGMLLMEEAERIAREE
gnl|up_danre|ELP3_DANRE             ELKGG-VSIVRELHVYGSVVPVSSRDPSKFQHQGFGMMLMEEAERIARDE
gnl|up_caeel|ELP3_CAEEL             ELKGN-VSVVRELHVYGSVVSVADRDPKKFQHQGYGSLLMEEAERIAREE
gnl|Lotgi1|193581                   ELVGG-CSVVRELHVYGSVVPVHARDPTKFQHQGFGMLLMEEAERIAKEE
gnl|Helro1|81148                    ELKES-CSLVRELHVYGSVVPVNLRDSTKFQHQGFGMLLMEEAERIAVNE
gnl|Capca1|155224                   ELIGG-CSVVRELHVYGSVVPVHARDPTKFQHQGFGMLLMEEAERIAREE
gnl|Apo_MPI_JGI_Genos_P|50155       ELKGG-CSIVRELHVYGSVVPVHGRDPTKFQHQGFGMLLMEEAERIARDE

sp|Q02908|ELP3_YEAST                HGSEKISVISGVGVRNYYGKLGYELDGPYMSKRI
lcl|CTHT_0068790                    HGSIKISVISGVGVRSYYRKLGYWLDGPYMSKWL
gnl|up_human|ELP3_HUMAN             HGSGKIAVISGVGTRNYYRKIGYRLQGPYMVKML
gnl|up_drome|ELP3_DROME             HGSTKLAVISGVGTRNYYRKMGYQLDGPYMSKSI
gnl|up_danre|ELP3_DANRE             HGSSKLAVISGVGTRNYYRKMGYELEGPYMVKNL
gnl|up_caeel|ELP3_CAEEL             HGSDKIAVISGVGTREYYRKLGYELDGPYMSKML
gnl|Lotgi1|193581                   HGSWKIGVISGVGTRNYYRKIGYELEGPYMTKIL
gnl|Helro1|81148                    HGSSKIAVISGVGTRNYYRKIGYELEGPYMTKLL
gnl|Capca1|155224                   HGSSKIAVISGVGTRNYYRKIGYELEGPYMTKSL
gnl|Apo_MPI_JGI_Genos_P|50155       HGSNKIAVISGVGTRNYYRKIGYELDGPYMTKSL
