# Supplementary material for: Deep transcriptome-sequencing and proteome analysis of the hydrothermal vent annelid Alvinella pompejana identifies the CvP-bias as a robust measure of eukaryotic thermostability
Source: Biol Direct. 2013 Jan 16;8:2. doi: 10.1186/1745-6150-8-2 (PMC3564776; doi:10.1186/1745-6150-8-2)
Supplement: Additional file 10 — Frequency of individual amino acids as a function of GC-content. The frequency of amino acids is plotted as a function of GC3-content (GC-content at the third codon position) in the species of the orthologous set. The regression lines with 90% confidence intervals are shown. [file 1745-6150-8-2-S10.zip › trimmedalignments/NIP7_HUMAN.aln]

CLUSTAL X (1.81) multiple sequence alignment


sp|Q08962|NIP7_YEAST                MRQLTEEETKVVFEKLAGYIGRNISFLVDNKELP-HVFRLQKDRVYYVPD
lcl|CTHT_0022410                    MRPLTDQEMKIVLDKLANYMTDLKSLIAPLEDGDRYVFRMQKDRVYYVKL
gnl|up_human|NIP7_HUMAN             MRPLTEEETRVMFEKIAKYIGENLQLLVDRPDGT-YCFRLHNDRVYYVSE
gnl|up_drome|Q9VC28_DROME           MKRLSDERAKILFEHLSKYIGTNVKHLIDRPDGT-YCFREHKDRVYYVSE
gnl|up_danre|NIP7_DANRE             MRPLTDEETKTMFEKLSKYIGENIKLLIDRPDGT-YCFRLHNDRVYYMSE
gnl|up_caeel|P91154_CAEEL           MRPLTEEETSLVFAKLASFIGDNVSMLIDRNDGD-YCFRNHKERVYYCSE
gnl|Lotgi1|197143                   MRPLTEDETKIFFEKLSKYIGDNIKLLLDRPDGN-FCFRLQKDRIFYVRE
gnl|Helro1|73217                    MRPLTDEETKILFEKLSKYIGDNIEVLINRSDGL-YCFRYAKGRVHYVSD
gnl|Capca1|221286                   MRPLTDEETKIFFEKLSKYIGDNIRLLLERPDGS-YCFRLHRDRIYYVSE
gnl|Apo_MPI_JGI_Genos_P|68881       MRPLTDDETTAVFQKLSRYIGENIRLLIERPDGL-YCFRLNNERVYYCSE

sp|Q08962|NIP7_YEAST                HVAKLATSVARPNLMSLGICLGKFTKTGKFRLHITSLTVLAKHAKYKIWI
lcl|CTHT_0022410                    SIANIATCVARDKLLSLGTCLGKMTKSGKFRLHITALPILAQNARYKIWV
gnl|up_human|NIP7_HUMAN             KIMKLAANISGDKLVSLGTCFGKFTKTHKFRLHVTALDYLAPYAKYKVWI
gnl|up_drome|Q9VC28_DROME           RILKLSECFGYKQLVCVGTCFGKFSKTNKLKFHITALYYLAPYAQYKVWV
gnl|up_danre|NIP7_DANRE             KILKLATNVSRDKLVSVGTCFGKFTKTQKFRLHITALDFLAPYAKFKVWV
gnl|up_caeel|P91154_CAEEL           NLMRQAACIAREPLLSFGTCLGKFTKSKKFHLQITALDYLAPYAKFKVWL
gnl|Lotgi1|197143                   DIMKKATCVDPKHLLSIGTCFGKFTKTKRIRLHITALDYLAPYAKFKVWL
gnl|Helro1|73217                    FIMKKAAHFPKENLVSFGTCFGKFSKNMKFRLHITALDYLAPYAKHKVWV
gnl|Capca1|221286                   KLMKTANNFRREDIVSAGTCFGKFTKSRKFRLQITALEYLAPYAKFKIWL
gnl|Apo_MPI_JGI_Genos_P|68881       ELLKRAANISRDNLINLGTCFGKFTKTRRFRLHITALDYLAPYAKYKVWV

sp|Q08962|NIP7_YEAST                KPNGEMPFLYGNHVLKAHVGKMSDDIPEHAGVIVFAMNDVPLGFGVSAKS
lcl|CTHT_0022410                    KDNGAQPFLYGSNIVKAHVGRWTEDCPEHSGCVVYNMADIPLGFGVTARS
gnl|up_human|NIP7_HUMAN             KPGAEQSFLYGNHVLKSGLGRITENTSQYQGVVVYSMADIPLGFGVAAKS
gnl|up_drome|Q9VC28_DROME           KPSFEQQFLYGNHIPKTGLGRITENAGQYQGVVVYSMNDLPLGFGVLARS
gnl|up_danre|NIP7_DANRE             KPGSEQSFLYGNHIMKSGLGRITENTDKYQGVLVYSMADVPLGFGVAART
gnl|up_caeel|P91154_CAEEL           KPNAEQQFLYGNNILKSGIARMTDGTPTHAGIVVYSMTDVPLGFGVSAKG
gnl|Lotgi1|197143                   KPNAEQQFLYGHHVMKAGLGRITENTSQYQGVVVYNMNDLPLGFGVAAKS
gnl|Helro1|73217                    KPAFEHRFLSGEHILKSGLGRMTDNTSKYQGVIVYSMSDLPLGFGATAKS
gnl|Capca1|221286                   KSSAEQQFLYGHHVMKSGLGRITENTSLYQGVIVYSMNDLPLGFGVAAKS
gnl|Apo_MPI_JGI_Genos_P|68881       KPSAEQQFLYGQHVMKSGLGRITENTPQYQGVVVYSMNDLPLGFGVTAKS

sp|Q08962|NIP7_YEAST                TSESRNMQPTGIVAFRQADIGEYLRDEDTLF
lcl|CTHT_0022410                    TAEARRLDPTGIVCFRQADCGEYLRDEDTLF
gnl|up_human|NIP7_HUMAN             TQDCRKVDPMAIVVFHQADIGEYVRHEETLT
gnl|up_drome|Q9VC28_DROME           TTDCKTADPMTTVCFHQSDIGEYIRAEDTLF
gnl|up_danre|NIP7_DANRE             TQECRKVDPMAIVVFHQADIGEYIRSEDTLT
gnl|up_caeel|P91154_CAEEL           TSDSKRADPTALVVLHQCDLGEYLRNESHLA
gnl|Lotgi1|197143                   TELCRQCDPMSIVVFHQADIGEYIRSEEMLI
gnl|Helro1|73217                    TADCRHADVTNILVYHQADNGEYLRNEESLI
gnl|Capca1|221286                   ATDCRHSDPMTIICFHQADIGEYIRHEDTLT
gnl|Apo_MPI_JGI_Genos_P|68881       TAECRHVDPMTIVCFHQADIGEYVRNEETLT
