# Supplementary material for: Deep transcriptome-sequencing and proteome analysis of the hydrothermal vent annelid Alvinella pompejana identifies the CvP-bias as a robust measure of eukaryotic thermostability
Source: Biol Direct. 2013 Jan 16;8:2. doi: 10.1186/1745-6150-8-2 (PMC3564776; doi:10.1186/1745-6150-8-2)
Supplement: Additional file 10 — Frequency of individual amino acids as a function of GC-content. The frequency of amino acids is plotted as a function of GC3-content (GC-content at the third codon position) in the species of the orthologous set. The regression lines with 90% confidence intervals are shown. [file 1745-6150-8-2-S10.zip › trimmedalignments/GATB_HUMAN.aln]

CLUSTAL X (1.81) multiple sequence alignment


sp|P33893|GATB_YEAST                LTQHYRPFARGGKINLSKELDDIDESA---KEIGILQLQIEQDTGKS-HY
lcl|CTHT_0000490                    ITQYYHPFARDGRVMLYARDGIAAEDGEC-IEIGIRQIQMEQDTAKT-TA
gnl|up_human|GATB_HUMAN             ITQQRLPIAVNGSLIYGVCAGKKQSQVIP-KTVRIKQIQLEQDSGKSLHD
gnl|up_drome|Q9VCD0_DROME           ITQQRAALANDGKMTFPVITPGKKVYY---KTAKLLQLQLEQDSGKSLHD
gnl|up_danre|Q7T010_DANRE           ITQQRLPIAVNGTLSYSHFEGRKRNHVVT-KSVKIKQIQLEQDSGKSLHD
gnl|up_caeel|Q9N5X5_CAEEL           ITQNEKPIAKNGKFGFWVFDERIEVPYW--KEVEILQLQLEQDSGKTIHM
gnl|Lotgi1|233688                   ITQQREPLAINGKVDFIVFDKKKSKLPYT-KTVQLIQLQLEQDSGKSLHD
gnl|Helro1|119237                   ITQHKKPVAIGGSLKYLAVDSNFKKVTE--KEARLIQIQLEQDSGKSLHD
gnl|Capca1|197011                   ITQQRLPLASGGSFTYLYQPNGPGTSYYEYKSVRFIQLQLEQDSGKSLHD
gnl|Apo_MPI_JGI_Genos_P|63911       ITQQRQPLAKNGQVSYLLDNTE--------RHARITQLQLEQDSGKSIHD

sp|P33893|GATB_YEAST                TETDKDVITLVDLNRSNVPLIELVTKPDFSDIKQVRAFIKKYQNLVRHLH
lcl|CTHT_0000490                    VPGN---VHWLDFNRVGVPLIEIITLPEIHHPATAAALVRKVQMLLNSVD
gnl|up_human|GATB_HUMAN             NLRS---QTLIDLNRAGVGLLEVVLEPDMSCGEEAATAVRELQLILQALG
gnl|up_drome|Q9VCD0_DROME           DYLK---RSLVDLNRAGLPLMELVFAPDLETGEEAASLVKELILILRRLQ
gnl|up_danre|Q7T010_DANRE           DERS---QTLIDLNRAGVGLMELVMEPEMCCGEEAGAAVRELQLILQALG
gnl|up_caeel|Q9N5X5_CAEEL           TSQAAPPTSLIDYNRAGCALVEIVTSPCFTTAIEAIRFVQILRLLLIHHA
gnl|Lotgi1|233688                   DQGG---KSLIDLNRAGVGLMEIVTAPDFTSGEEAAGFIKELHKILTMIE
gnl|Helro1|119237                   KS-----KSLIDLNRAGIGLLEIVTQPDFRSAADVVGFVKELQLLLQTID
gnl|Capca1|197011                   HHMK---RSLIDLNRCGTALMEIVTEPDFRSSHEASGFIRELKRVLEAIG
gnl|Apo_MPI_JGI_Genos_P|63911       TERS---ISLINLNRAGVGLMEIVTEPDFISGADARAFVKELILILTLLD

sp|P33893|GATB_YEAST                ISSGDLETGAMRVDVNLSINEY---------ARVELKNLPNTSSIINAIK
lcl|CTHT_0000490                    ACVSGMETGGLRADINVSVRRVQDIATGKLGTRTEIKNLSSFKAVEDAII
gnl|up_human|GATB_HUMAN             TSQANMAEGQLRVDANISVHHPGE-P---LGVRTEVKNLNSIRFLAKAID
gnl|up_drome|Q9VCD0_DROME           TCSCKMEEGALRVDANISIHQEGD-P---LGVRTEVKNIGSVRSISQAIT
gnl|up_danre|Q7T010_DANRE           TCQANMAEGQLRVDANVSVHHPGE-P---LGVRTEVKNINSVRHLAKAID
gnl|up_caeel|Q9N5X5_CAEEL           ICDGELHRGHIRVDANVSLAKDDV-----WGTRTEIKNMNSIRTIHTAIN
gnl|Lotgi1|233688                   TCDGKMAEGSLRVDANVSINRPGE-E---LGTRTEVKNLNSIRAVARAIE
gnl|Helro1|119237                   VCDGKMEEGSLRVDVSVSIRRFGSFC---LGTRTEIKNLNSIRSLGRAVS
gnl|Capca1|197011                   ACDGKMEEGSLRVDASISVHHPNE-P---LGTRVEVKNLNSMKFVSKAIS
gnl|Apo_MPI_JGI_Genos_P|63911       TCQCKMEEGNLRVDASISLHKPKT-P---LGTRCEVKNLNSLGFLEKAID

sp|P33893|GATB_YEAST                YEYQRQVELISVGDTSSLMEPETRGWTGSS--TVKLRSKETTI-DYRYMP
lcl|CTHT_0000490                    AERDRQIAILEAGGV---VLGETRGWSLGNTETRRLRGKEGEV-DYRYMP
gnl|up_human|GATB_HUMAN             YEIQRQINELENGGE---ILNETRSFHHKLGCTMSMRDKEGKQ-DYRFMP
gnl|up_drome|Q9VCD0_DROME           YEINRQLETVANGGV---ITNETRNWDAENRRTVAMRDKEVLQ-DYRFMP
gnl|up_danre|Q7T010_DANRE           YEIQRQMEVLQSGGT---VLNETRAFDSKSGITIPMRDKEGLQ-DYRFMP
gnl|up_caeel|Q9N5X5_CAEEL           YEIARQFEILKNGGA---VQNETRAADSE-GRTVSMRDKETEETDYRFMV
gnl|Lotgi1|233688                   YEIERQKEEMEKGNE---IVKETRTFDTVTGETIVMRDKETVL-DYRFMP
gnl|Helro1|119237                   YEISRQIEIKESGYE---VQNETRYFHAENDITVPLRDKEGIH-DYRFMP
gnl|Capca1|197011                   YEINRQIKTLENGGV---IESETRTFDLSTGETLPMRDKEKVH-DYRFMP
gnl|Apo_MPI_JGI_Genos_P|63911       FEIRRQLQIVSEGGE---VENETRMFMSEEGRTIPMRDKEKVH-DYRFMP

sp|P33893|GATB_YEAST                DPELPYINLAPD--------------VISGVRGLMPQLPDDIMRILMKKP
lcl|CTHT_0000490                    DPDLGPVVIGED--------------LVQHLKGTLGVLPDAEIDELIEL-
gnl|up_human|GATB_HUMAN             EPNLPPLVLYDA-TSLPAGADPQQVINIDQIRETLPELPSVTREKLVQQ-
gnl|up_drome|Q9VCD0_DROME           EPNLPPLHVNLK----PGSMSTEDLLSVAALSEEIPELPEDTRQRLVEQ-
gnl|up_danre|Q7T010_DANRE           EPNLPPLFVYESEASVPAGADSTQLVLIDRLSSQLPELPSVTRTRLVET-
gnl|up_caeel|Q9N5X5_CAEEL           EPNLPQLKIHGK--------------WLKEVEEELKCEGKADFEVLRED-
gnl|Lotgi1|233688                   EPNLPPVHVYSS-QDLPDSIPSDRVVLIDKLKEQIPELLSEKRKRLQEQ-
gnl|Helro1|119237                   EPNLPPLILNTK---------GKNGTNIEDVLKDFPILPSEQRKKLVDL-
gnl|Capca1|197011                   EPNLPPLHVYND-VTAPSCLDPSQIVNVDEIRRNLPPLPAELRNKLTED-
gnl|Apo_MPI_JGI_Genos_P|63911       EPNLLPLRLYTN-QTLPSGGDLSQHINVDALREQLPVSPMERRNKLIQD-

sp|P33893|GATB_YEAST                YQLSLKDAKILTYNSNQNDMYNHEALRSYYLDTFREF-------------
lcl|CTHT_0000490                    YGLTTKDAMSLI-------QLDNGARIQYFYNVLDSLEERLRAAGSASPN
gnl|up_human|GATB_HUMAN             YGMLLEHSFTLL---------NEVGLLEFFQNVIKE--------------
gnl|up_drome|Q9VCD0_DROME           HNLNAETAIILV---------NEPILLDHFLSITRSL-------------
gnl|up_danre|Q7T010_DANRE           YGILREHSFTLV---------NEDGLVDYFESVVKM--------------
gnl|up_caeel|Q9N5X5_CAEEL           VGFDARSAVHIA---------EEPELLSFVKRCIR---------------
gnl|Lotgi1|233688                   YNIPLVLTYNIV---------NDDEFLQFFEELAET--------------
gnl|Helro1|119237                   DHLSLAQSDVLV---------SHPFLFDIYTEC-----------------
gnl|Capca1|197011                   HGMSLQNADMIV---------HTEGMLPLFTFLANE--------------
gnl|Apo_MPI_JGI_Genos_P|63911       FQLSMLHANQIV---------NTPGYWELFCELKKV--------------

sp|P33893|GATB_YEAST                SKLAGERSNAKLPTNWIIHEFLGDLNK
lcl|CTHT_0000490                    SDSPAGQRHALLAANWCLHEL-GKLTE
gnl|up_human|GATB_HUMAN             TRAE-----PKKVTSWVLNTFLGYLKQ
gnl|up_drome|Q9VCD0_DROME           SDLP-----NKVICNFLINDLLTYCNK
gnl|up_danre|Q7T010_DANRE           TKTE-----PRKVIGWVMNELMGNLNL
gnl|up_caeel|Q9N5X5_CAEEL           YKAPTVT--PVDILYW-MKELKTVMQR
gnl|Lotgi1|233688                   GQAE-----PRIIAAFVSDFLLYFLKK
gnl|Helro1|119237                   SSNLTMKHHKMEIANFLINEVLYTVNK
gnl|Capca1|197011                   RKLP-----AGLCVKVLLNILLGVVNS
gnl|Apo_MPI_JGI_Genos_P|63911       PQRS-----TKHISSVLLKELAEVLKF
