# Supplementary material for: Deep transcriptome-sequencing and proteome analysis of the hydrothermal vent annelid Alvinella pompejana identifies the CvP-bias as a robust measure of eukaryotic thermostability
Source: Biol Direct. 2013 Jan 16;8:2. doi: 10.1186/1745-6150-8-2 (PMC3564776; doi:10.1186/1745-6150-8-2)
Supplement: Additional file 10 — Frequency of individual amino acids as a function of GC-content. The frequency of amino acids is plotted as a function of GC3-content (GC-content at the third codon position) in the species of the orthologous set. The regression lines with 90% confidence intervals are shown. [file 1745-6150-8-2-S10.zip › trimmedalignments/XPP1_HUMAN.aln]

CLUSTAL X (1.81) multiple sequence alignment


sp|Q07825|FRA1_YEAST                GS------VYSCDSLCAVNREVNTTDRLLKLRQEMKKHDLCCYIVPSCDE
lcl|CTHT_0022480                    RPNRASYTTQTTGATSSEEMTVHTTERLRALRSVMKEKGIDIYVVPSEDS
gnl|up_human|XPP1_HUMAN             EP-------------------------------------IQAYIIPSGDA
gnl|up_drome|Q9VJG0_DROME           SC------------------------------------GISAYIVPSDDA
gnl|up_danre|Q1JPW4_DANRE           EP-------------------------------------IQAYIVPSGDA
gnl|up_caeel|O44750_CAEEL           LT---------------------------------SSKPMVAYLLPSTDA
gnl|Lotgi1|215291                   EP-------------------------------------IHAYIIPTGDA
gnl|Helro1|97843                    PV-------------------------------------INGYIVPSGDA
gnl|Capca1|169985                   EP-------------------------------------IHAYIVPTGDA
gnl|Apo_MPI_JGI_Genos_P|62836       SP------------------------------------------------

sp|Q07825|FRA1_YEAST                HQSEYVSLRDQRRAFISGFSGSAGVACITRDLLNFNDDHPDGKSILSTDG
lcl|CTHT_0022480                    HASEYIDACDARRAFISGFTGSAGTAVVT-----------LEKAALATDG
gnl|up_human|XPP1_HUMAN             HQSEYIAPCDCRRAFVSGFDGSAGTAIIT-----------EEHAAMWTDG
gnl|up_drome|Q9VJG0_DROME           HQSEYQCQHDERRSFVSGFDGSAGTAVIT-----------TETALLWTDG
gnl|up_danre|Q1JPW4_DANRE           HQSEYIAPCDCRREFICGFNGSAGTAIVT-----------EQHAALWTDG
gnl|up_caeel|O44750_CAEEL           HHSEYLADYDFRVKFLSGFSGSNAYVVVT-----------DREALLWTDG
gnl|Lotgi1|215291                   HQSEYVSDHDKRRDYISNFTGSAGTAIIT-----------ETQAALWVDG
gnl|Helro1|97843                    HLSEYIAPCDRRREFISGFTGSFGIAVVT-----------DSKAALWTDS
gnl|Capca1|169985                   HVSEYIADCDKRREFISGFSGSNGTAIVT-----------SSKAALWTDG
gnl|Apo_MPI_JGI_Genos_P|62836       --------------------------------------------------

sp|Q07825|FRA1_YEAST                RYFNQARQELDYN-WTLLRQN-EDPITWQEWCVREALEMAKGLGNKEGMV
lcl|CTHT_0022480                    RYFNQAGKQLDEN-WELLKTGMQDVPTWQEWTSQQAAGGK----------
gnl|up_human|XPP1_HUMAN             RYFLQAAKQMDSN-WTLMKMGLKDTPTQEDWLVSVLPEGS----------
gnl|up_drome|Q9VJG0_DROME           RYYQQAEKQLDSN-WVLMRDGLSATPSIGAWLAKNLPKGS----------
gnl|up_danre|Q1JPW4_DANRE           RYFLQASQQMDNN-WTLMKMGLKETPSQEDWLISVLPENS----------
gnl|up_caeel|O44750_CAEEL           RYFTQAGNQLDSNSWKLMKQGQPDSITVVDWLVRELERGS----------
gnl|Lotgi1|215291                   RYFLQAEKQLDSN-WTLMKDGLKETPTQADWLTKILPVGG----------
gnl|Helro1|97843                    RYYLQAEEELDEN-WTLMKMGLPDTPTLGKWLRDELPNDG----------
gnl|Capca1|169985                   RYFLQAEAQMDSN-WTLMKDGLTETPSQGDWLCDVLPTSG----------
gnl|Apo_MPI_JGI_Genos_P|62836       --------------------------------------------------

sp|Q07825|FRA1_YEAST                LKIGIDPKLITFNDYVSFRKMIDTKYDAKGKVELVPVEENLVDSIWPDFE
lcl|CTHT_0022480                    -VVGVDPTLISSTVA----EKLDESIKRAGGAGLKAVTENLVDIVWGD--
gnl|up_human|XPP1_HUMAN             -RVGVDPLIIPTDYW----KKMAKVLRSA-GHHLIPVKENLVDKIWTD--
gnl|up_drome|Q9VJG0_DROME           -FVGVDPRLLSFRVW----KPIETELSSA-ECQLVPIEGNLIDEVWGE--
gnl|up_danre|Q1JPW4_DANRE           -KVGVDPWIIAADQW----KNMSKALSGA-GHSLVAVQDNLIDAIWED--
gnl|up_caeel|O44750_CAEEL           -VIGFDPTLSTFDAG----SKTFKRLKAA-GLQPVSIPGNLVDEFWTD--
gnl|Lotgi1|215291                   -SVGADPFMLSLEKW----KPLEKSLKTN-GHTLIAVDKNLVDIVWND--
gnl|Helro1|97843                    -RVGVDPFLMSQNNW----QELSDELELF-GKSLVSVAKNLIDTIWDD--
gnl|Capca1|169985                   -RVGVDPFLMSAVAW----EALNKKLQSE-GLDLIPVKDNLIDLVWED--
gnl|Apo_MPI_JGI_Genos_P|62836       ------------------------------GFSLIPVDVNLVDEIWDN--

sp|Q07825|FRA1_YEAST                TLPERPCNDLLLLKYEFHGEEFKDKKEKLLKKLNDKASSATTGRNTFIVV
lcl|CTHT_0022480                    ARPKRSNNPIFLLPLKYSGKDSASKIADLRKELEKKKAAG------IVLS
gnl|up_human|XPP1_HUMAN             -RPERPCKPLLTLGLDYTGISWKDKVADLRLKMAERNVMW------FVVT
gnl|up_drome|Q9VJG0_DROME           DQPPQTSNKIITLKLEHSGVTIAKKWDVVRQQLKEKNADA------LVVS
gnl|up_danre|Q1JPW4_DANRE           -RPSRPSTKLTALALKYTGLTWQDKITTLRGKMSERKISW------FVVT
gnl|up_caeel|O44750_CAEEL           -RPRLAGEPVVVLDVEDTGLTTSKKVENLREKLKQKKCDA------AVFT
gnl|Lotgi1|215291                   VQPPPPNNNLIILSDTYTGLSWQEKVKKIQSKLTEKKSVA------FVLT
gnl|Helro1|97843                    -RPPTPTDLIFVHPIQYAGEPWHKKIDNLRSEMAKKNSSV------HVVS
gnl|Capca1|169985                   -QPPRPNNRIFTQALKWTGQTWDEKISSLREKISQKKCSM------IVLS
gnl|Apo_MPI_JGI_Genos_P|62836       -KPPRPANPVTIQSLKYTGRSWQDKMTALRKKMEEKNCSM------TLFT

sp|Q07825|FRA1_YEAST                ALDEICWLLNLRGSDIDYNPVFFSYVAINEDETILFTNNP-FND-DISEY
lcl|CTHT_0022480                    LLDEIAWLFNLRGSDIAYNPVFFSYALVTADSAILYIDESKLND-ECKSY
gnl|up_human|XPP1_HUMAN             ALDEIAWLFNLRGSDVEHNPVFFSYAIIGLETIMLFIDGDRIDAPSVKEH
gnl|up_drome|Q9VJG0_DROME           ALDEIAWFLNLRGSDIDFNPVFFSYLIVTNDELLLFVDSGKLPT-DFVQH
gnl|up_danre|Q1JPW4_DANRE           ALDEIAWLFNLRGSDIEYNPVFFAYAIIGMSSIRLFVDSKRLSDPAIREH
gnl|up_caeel|O44750_CAEEL           LLDDVMWLLNIRGSDIPYNPLAYSYLFVAMREIHVFIDNEKLDE-KSRAH
gnl|Lotgi1|215291                   ALDEIAWLFNLRGSDIVYNPVFFAYTVVTTDKVHLFIDDSKLEN-GVSEH
gnl|Helro1|97843                    ALDEVAWLFNLRGSDVQFNPVFFSYAIITMDQAFFFVDERKLTD-DVRQH
gnl|Capca1|169985                   ALDDVAWLLNLRGSDIDFNPVFFSYVIVTMENVYLFVDERKLTP-DIRTH
gnl|Apo_MPI_JGI_Genos_P|62836       ALDEIAWLFNLRGSDIDFNPVFFSYALVTMDMVYLFMDPKQQTA-EIQDH

sp|Q07825|FRA1_YEAST                F-------KINGIEVRPYEQIWEHLTKITSQASSAEHEFL---------I
lcl|CTHT_0022480                    L-------AQNKVSIKPYNALFDDAKMLVK----AAEALWTEQSPKKFLI
gnl|up_human|XPP1_HUMAN             LLLDLGLEAEYRIQVHPYKSILSELKALCADLS-PREKVW---------V
gnl|up_drome|Q9VJG0_DROME           QK-----ENNVQISVLPYASIGIEISKIVST---RESKIW---------I
gnl|up_danre|Q1JPW4_DANRE           LELDSPSKPDLSVQCFPYESVYTELQAVCAALE-PKDKMW---------I
gnl|up_caeel|O44750_CAEEL           F-------HKSNVSIHPYGEVYSWISNWLKAKEASKEPHM-------VYL
gnl|Lotgi1|215291                   LELSDT-SNGALVIKHDYNSIKDFLAKLHQS---AEKKIW---------I
gnl|Helro1|97843                    LMTSAGDSHVASVVIEPYEKVLERLKKIVDESTGANDKIW---------I
gnl|Capca1|169985                   LRMGE--EDKKGVILKPYESIRPELESLMKMIK-PATKAW---------V
gnl|Apo_MPI_JGI_Genos_P|62836       LNVNNP-GSEIPVKLLPYNSIKQSLADLVSK---QEKKTF---------V

sp|Q07825|FRA1_YEAST                PDS-ASWQMVRCLNTSTNANGAIAKKMTAQNFAIIHSPIDVLKSIKNDIE
lcl|CTHT_0022480                    STK-ASWALKLALGGD-------------KFVEEVRSPVGDAKAVKNETE
gnl|up_human|XPP1_HUMAN             SDK-ASYAVSETIPKD-------------HRCCMPYTPICIAKAVKNSAE
gnl|up_drome|Q9VJG0_DROME           APT-SSYYLTALIPKS-------------RRIQ-EVTPICVLKAIKNDVE
gnl|up_danre|Q1JPW4_DANRE           CDK-ASCALTQAIPKS-------------HRSAIPYTPLCLAKAVKNATE
gnl|up_caeel|O44750_CAEEL           TPE-TNYAIGSIIGEE-------------NSMV-DTSLVQTAKATKNDHE
gnl|Lotgi1|215291                   SDK-SSYALHSAIPKS-------------KRLV-EPSPVALLKSVKNKTE
gnl|Helro1|97843                    SLN-INHAIFGVVPKM-------------KQLK-LYSAVEVAKSVKNEVE
gnl|Capca1|169985                   TPS-INYALLSAIPEK-------------ERYK-DVSPVAVMKSVKSPAE
gnl|Apo_MPI_JGI_Genos_P|62836       CEKMTNQALFALIPKK-------------KKVV-GITPVAEMKAVKNQAE

sp|Q07825|FRA1_YEAST                IKNAHKAQVKDAVCLVQYFAWLEQQLVGREALIDEYRAAEKLTEIRKTQR
lcl|CTHT_0022480                    LEGMRQCHIRDGAALIQFFAWLEDQLVNKKAVIDEVAAADKLEEFRKKQK
gnl|up_human|XPP1_HUMAN             SEGMRRAHIKDAVALCELFNWLEKE-VPKGG-VTEISAADKAEEFRRQQA
gnl|up_drome|Q9VJG0_DROME           IAGFINSHIRDGVALCQYFAWLEDQ-VNKGAEVDEMSGADKLESFRSTKD
gnl|up_danre|Q1JPW4_DANRE           IQGMKMAHIKDAVALCELFAWLEKE-IPKGT-VTEISAADKAEELRSQQK
gnl|up_caeel|O44750_CAEEL           MQGMRNSHLRDSAALVEFLCWLEKE-LLSGKRYTEIELADKIDHLRSLQD
gnl|Lotgi1|215291                   IKGMKNAQIRDAVALCEYFRWLEKE-VKSGN-LTEIKAADKLEQFRREQA
gnl|Helro1|97843                    VQGMKNCHIRDAVALCEFFTWLEKE-IEHRN-VTEIEAADYAEACRKKQA
gnl|Capca1|169985                   IQGMRNAHIKDAVALCEYLMWLENE-VPKGC-LTEISASDHLEKLRSQQD
gnl|Apo_MPI_JGI_Genos_P|62836       LDGMINAHVRDAVALCEYLCWLEKE-VPNGS-VDEITGSDKLEMFRRQQE

sp|Q07825|FRA1_YEAST                NFMGNSFETISSTGSNAAIIHYSPPVEN-SSMIDPTKIYLCDSGSQFLEG
lcl|CTHT_0022480                    DFVALSFDTISATGPNAAVIHYKPERGS-CAVIDPDAIYLCDSGAQYLDG
gnl|up_human|XPP1_HUMAN             DFVDLSFPTISSTGPNGAIIHYAPVPET-NRTLSLDEVYLIDSGAQYKDG
gnl|up_drome|Q9VJG0_DROME           KYMGLSFTTISASGPNGSVIHYHPKKET-NRKINDKEIYLCDSGAQYLDG
gnl|up_danre|Q1JPW4_DANRE           EFVGLSFPTISSVGPNGAIIHYRPLPET-NRTLSLNEVYLIDSGAQYTDG
gnl|up_caeel|O44750_CAEEL           KYVTLSFDTISAVGDHAALPHYKPLGESGNRKAAANQVFLLDSGAHYGDG
gnl|Lotgi1|215291                   EFVSLSFDTISSSGSNGAVIHYKPSPES-DKAITTDQIYLCDSGAQYRDG
gnl|Helro1|97843                    LFVSLSFDTISSSGEHGAIVHYKPTPET-NKDITKKEIYLIDSGAQYRDG
gnl|Capca1|169985                   EYVSLSFDTISGFGSNGAIIHYRSSPET-DRLLTTEELYLCDSGAQFRDG
gnl|Apo_MPI_JGI_Genos_P|62836       NFVSLSFDTISAFGSNGSIIHYKSSPET-NKLITTEGIYLVDSGAQYKDG

sp|Q07825|FRA1_YEAST                TTDITRTIHLTKPTKEEMDNYTLVLKGGLALERLIFPENTPGFNIDAIAR
lcl|CTHT_0022480                    TTDTTRTLHFTTPKPEERKAYTLVLKGNIALDTAVFPKGTTGYAIDALAR
gnl|up_human|XPP1_HUMAN             TTDVTRTMHFGTPTAYEKECFTYVLKGHIAVSAAVFPTGTKGHLLDSFAR
gnl|up_drome|Q9VJG0_DROME           TTDVTRTLHFGEPTEFQKEAYTRVLKGQLSFGSTVFPAKVKGQVLDTLAR
gnl|up_danre|Q1JPW4_DANRE           TTDVTRTVHFGTPSEYEKECFTYVLKGHIAVSAAVFPNGTKGHLLDSFAR
gnl|up_caeel|O44750_CAEEL           TTDVTRTVWYTNPPKEFILHNTLVLKGHINLARAKFPDGIYGSRLDTLTR
gnl|Lotgi1|215291                   TTDTTRTLHLGIPTQYQKECFTRVLKGHINLATVIFPNGVKGHMLDTLAR
gnl|Helro1|97843                    TTDVTRTVHFGTPNDYEKECFTSVLKGHIALDNATFPNRTKGSSLDSMAR
gnl|Capca1|169985                   TTDVTRTVHFGTPSQHEKDCFTRVLKGHISLSHVIFPNGTKGPLLDTLAR
gnl|Apo_MPI_JGI_Genos_P|62836       TTDVTRTVHFGTPTDYEKECFTLVLKGHIQLNRLVFPNGVKGSRLDCLAR

sp|Q07825|FRA1_YEAST                QFLWSRGLDYKHGTGHGIGSFLNVHEGPMGVGFRPHLMNFPLRAGNIISN
lcl|CTHT_0022480                    QFLWKQGLDYRHGTGHGVGSFLNVHEGPIGIGTRKQYADVPLASGNVLSI
gnl|up_human|XPP1_HUMAN             SALWDSGLDYLHGTGHGVGSFLNVHEGPCGISYKTFSDE-PLEAGMIVTD
gnl|up_drome|Q9VJG0_DROME           KALWDVGLDYGHGTGHGVGHFLNVHEGPMGVGIRLMPDDPGLQANMFISN
gnl|up_danre|Q1JPW4_DANRE           AALWDSGLDYLHGTGHGVGCFLNVHEGPCGISYKTFADE-PLEAGMIVSD
gnl|up_caeel|O44750_CAEEL           DALWKLGLDFEHGTGHGVGHYLNVHEGPIGIGHRSVPTGGELHASQVLTI
gnl|Lotgi1|215291                   TSLWNVGLDYLHGTGHGVGHFLNVHEGPCGISSKVSLADVALQEGMVLSN
gnl|Helro1|97843                    QYLWSLGLNYGHGTGHGVGSFLNVHEGPCGIRVDTRADEIALKKGMVLSD
gnl|Capca1|169985                   TSLWANGLDYLHGTGHGVGSFLNVHEGPMGIGYRPRPDDIPLKEGNILSN
gnl|Apo_MPI_JGI_Genos_P|62836       TALWNVGLDYLHGTGHGVGSHLNVHEGYCNIGYRAFPSEVVLQEGMVMSN

sp|Q07825|FRA1_YEAST                EPGYYKDGEYGIRIESDMLIKKATEKGNF-----LKFENMTVVPYCRKLI
lcl|CTHT_0022480                    EPGYYEDGSYGIRIENLAIVREVKTEHSFGDKPFLGFEHVTMVPYCRKLI
gnl|up_human|XPP1_HUMAN             EPGYYEDGAFGIRIENVVLVVPVKTKYNFNNRGSLTFEPLTLVPIQTKMI
gnl|up_drome|Q9VJG0_DROME           EPGFYQDGEFGIRVEDIVQIVPGQVAHNFSNRGALTFKTITMCPKQTKMI
gnl|up_danre|Q1JPW4_DANRE           EPGYYEDGFFGIRLENVVLVVPATTKYNYRNRGSLTFEPLTLVPIQLKMI
gnl|up_caeel|O44750_CAEEL           EPGFYAKEKYGIRIENCYETVEAVVMSKAQN--FLTFKSLTLVPIQTSIV
gnl|Lotgi1|215291                   EPGYYEDGDFGVRIESLILVQKAETKYDFKNKGFLTFETITPVPLQTSLI
gnl|Helro1|97843                    EPGYYEDGKFGVRIENLFVVVDKQTKYNYLKTGYLGFEHVTLVPIQRKMI
gnl|Capca1|169985                   EPGYYEDGKFGIRIESLCLVVKATTKYNFNDKGFLTFEPITLVPIQSKLI
gnl|Apo_MPI_JGI_Genos_P|62836       EPGYYEDGKFGIRIENLVIIRKANPKYNFKNKGFLTFESITPVPIQTKMI

sp|Q07825|FRA1_YEAST                NTKLLNEEEKTQINEYHARVWRTIVHFLQPQ--SISYKWLKRETSPL
lcl|CTHT_0022480                    DESMLTAEEKAWLNKSNEQIRAAMEPYFKDD--ELTRAWLERETQPF
gnl|up_human|XPP1_HUMAN             DVDSLTDKECDWLNNYHLTCRDVIGKELQKQGRQEALEWLIRETQPI
gnl|up_drome|Q9VJG0_DROME           KKELLSDAEVKLLNSYHQQVWDTLSPILSREGDEFTLSWLKKEVQPI
gnl|up_danre|Q1JPW4_DANRE           NTDLLTQKERDWVNDYHRKCRETIGAELERQGRKEARDWLIRETQPI
gnl|up_caeel|O44750_CAEEL           DKSLLIEEEINWLNQYHARVLKEVGEHLQKRGKTDELKWLAEACKPI
gnl|Lotgi1|215291                   DPKLLTEKEINWINDYHSFCQQVVGEEMEKQGRHEAKKWLIKSTQPI
gnl|Helro1|97843                    NKDMLTADEVKWLNDYHKKCRDIVGSEAKRQGKNDVYDWIVKETEAL
gnl|Capca1|169985                   NPALLSESEIQWLNDYHQKTRDVIGPALLEQGRKEVYNWLIKNTQPL
gnl|Apo_MPI_JGI_Genos_P|62836       NTSMLTEEELSWINDFHVKCRELTGEALKSQGKMDTYNWLLKETQPI
