# Supplementary material for: Deep transcriptome-sequencing and proteome analysis of the hydrothermal vent annelid Alvinella pompejana identifies the CvP-bias as a robust measure of eukaryotic thermostability
Source: Biol Direct. 2013 Jan 16;8:2. doi: 10.1186/1745-6150-8-2 (PMC3564776; doi:10.1186/1745-6150-8-2)
Supplement: Additional file 10 — Frequency of individual amino acids as a function of GC-content. The frequency of amino acids is plotted as a function of GC3-content (GC-content at the third codon position) in the species of the orthologous set. The regression lines with 90% confidence intervals are shown. [file 1745-6150-8-2-S10.zip › trimmedalignments/DEF_HUMAN.aln]

CLUSTAL X (1.81) multiple sequence alignment


sp|P40498|UTP25_YEAST               FYQSDIIVCSPLGIQMILENTDKKKRQDDFLSSIELMVIDQLHSIEYQNI
lcl|CTHT_0051980                    FYNSDMIFASPLGLRMAIGSEEEKKLDFDFLSSVELVIVDMAEALLMQNW
gnl|up_human|DEF_HUMAN              FYSSDILIASPLGLRTIIGGEGEKKRDFDFLSSIELLIIDQADIYLMQNW
gnl|up_drome|A9UNG3_DROME           MNASDMLIASPLGLRMLV---TDKESDFDFLNSIELLIIDQAELFLAQNW
gnl|up_danre|DEF_DANRE              FYSSDIIIASPLGLRTVLGAEGEKKRDHDFLSSIELLIVDQADVFLMQNW
gnl|up_caeel|Q9U2I4_CAEEL           FEKADILVCSPLGLRMIL--NGDDGNEAHLISSINMTIVDRTDIMLQQNW
gnl|Lotgi1|138628                   FYMSDLIIASPLGLRTIIGTEGEKG-DSDFLSSIELLIVDQADVFLMQNW
gnl|Helro1|102264                   FYASDVIITSPLGLKSVI--DSKQSGETDFLSSIELVIIDQAHVFLMQNW
gnl|Capca1|118009                   LYSSDILLASPLALRLRVGADGDEERDYDFLSSIEVLIMDQVDVFEMQNW
gnl|Apo_MPI_JGI_Genos_P|87043       XYSADIIIASPLGLRTIIGVEGEKDRDYDFLSSIEILIFDQMDIFLMQNW

sp|P40498|UTP25_YEAST               SHIFTIFDHLNKIPDQQHEADFSRIRMWYINEQ--AKLFRQTMVFTKYIS
lcl|CTHT_0051980                    EHMEFVFEHLNIQPRDAHGCDFSRVRSWYLDDQ--AKYFRQTVIFSAFNT
gnl|up_human|DEF_HUMAN              EHVLHLMNHMNLLPLDSHGVDFSRVRMWSLNNW--SKYYRQTLLFGALQD
gnl|up_drome|A9UNG3_DROME           ENLLHSLDHLHLQPQKLPDTNCQRVRTWCLSGA--SSFYRQTLFFSSHEL
gnl|up_danre|DEF_DANRE              EHLLHVLEHLNLQPLDSHGVDFSRVRMWNLNNW--AAYYRQTLVFSAIQE
gnl|up_caeel|Q9U2I4_CAEEL           ENLQLIFSHLHSQPSKI-DVDISRVRKLYLDGQ--SRHFSQLLMFSRYSH
gnl|Lotgi1|138628                   DHVMQIMKKMHQQPKDGHGVDFSRVRMWTLEGW--SQYYRQTAVFSSISS
gnl|Helro1|102264                   SDVLNLVSSLNKQPQQSHGVKLSRVRMFCINGW--SSLYRQTIIMSAYQT
gnl|Capca1|118009                   DHVLHVLNQLHLQPKEAHAVNFSRVRMWTLNGWYVSKFYRQTLMFSSLVS
gnl|Apo_MPI_JGI_Genos_P|87043       DHIHHLMSHLHLQPKESHGVDFSRVRMWTLNGW--SKYYRQTLIFSSVVL

sp|P40498|UTP25_YEAST               PAANSLINGRCRN-MAGRWKNHKVIGSENSSIGQSGLKIRQIFQRFDIIG
lcl|CTHT_0051980                    PELAELVRAYCHN-WAGKARLQQ---ECPGMIQNLPVKARQTFSRFDS--
gnl|up_human|DEF_HUMAN              AQINSVFNKYCVN-MQGQVAVRNV--PMTGSISHVLVQLPHVFQRMEA--
gnl|up_drome|A9UNG3_DROME           PEFRAVFNSKCNN-YQGKVRDSNL--VEHGDIRNVLTPIHQVFRLINC--
gnl|up_danre|DEF_DANRE              PQITNILTKHCHN-YRGQVCSKTI--PKIGSICQVLVQLPHVFQMFHS--
gnl|up_caeel|Q9U2I4_CAEEL           ELFTSLMLQNSQN-HRGLVIAKP---KQSGTLSNIEIPLCQELHKFEV--
gnl|Lotgi1|138628                   PEITALFNKNSHN-YSGKIQIQRK--PSNGSICHIVTQLPQTFHRFNC--
gnl|Helro1|102264                   PEINSLFNKFSTNILSGRCMVQPA--PTTGTICNIVNTLAQTFRKFAV--
gnl|Capca1|118009                   PEINSIFSKHCSN-ILCDFLVMKS--PSTGSICQIVAQLPQVFHRIEC--
gnl|Apo_MPI_JGI_Genos_P|87043       PEINAIFNKHCLN-YGGKLQVVKV--HSSGSICHIIAQVPQIFHRISV--

sp|P40498|UTP25_YEAST               NSIIEEPDYRFKFFTSVIIPGI-VKSTGYEDGILIYIPDYTDFIRIRNYM
lcl|CTHT_0051980                    SSIAADPDARFAYFTKAIVPALTRHKARDAAGTLIFIPSYLDFVRVRNYF
gnl|up_human|DEF_HUMAN              ENLASVIDARFNFFVNKILP---QYRDAVMSHTLIYIPSYFDFVRLRNYF
gnl|up_drome|A9UNG3_DROME           SSVETTFDDRFQYFVKNIMP---QFSKPGFSHCMLYVPSYFDYVRIRNHF
gnl|up_danre|DEF_DANRE              DSFMDQ-DARFQFFVDKILP---QYRDSVMSHTFIYVPSYFDFVRLRNYL
gnl|up_caeel|Q9U2I4_CAEEL           KDPNETSDLRFKYFVDKIMP-------SLIPRTLIVIPSYFDFVRVRNHL
gnl|Lotgi1|138628                   NNFSQVCDDRFNFFVKKILP---NIQDHMKKHTMVFIPSYFDFVRIRNYF
gnl|Helro1|102264                   DSVQLVNDARFNYFTNRIIS---EYRSSTCQHIMVFISSYYDFVRVRNFM
gnl|Capca1|118009                   SSLASADEARFEFFKKKILP---KVHDDVMSNTFIFVSSYFDFVRLRNYL
gnl|Apo_MPI_JGI_Genos_P|87043       SSVRDVPDTRFEFFKSKILP---QYKDKIMSHTLIYIPSYFDFVRLRNYM

sp|P40498|UTP25_YEAST               KEK---TTILFGDINEYSSQRQLNANRSLFQQGRLKVMLYTERLH
lcl|CTHT_0051980                    ANNPAVENVSFGTISEYTDVPDASRARSHFLNGKQKVLLYTERAH
gnl|up_human|DEF_HUMAN              KK----EELNFTHICEYTQKSGVSRARHFFLQGEKQFLLFTERFH
gnl|up_drome|A9UNG3_DROME           KT----EMVSFVQINEYTKKEKISRARDIFFHSGASVLLYSERAH
gnl|up_danre|DEF_DANRE              KK----EDVSFANISEYSQRSEVSRARHYFQKGEKQFLLFSERFH
gnl|up_caeel|Q9U2I4_CAEEL           KK----AEESFVMCHEYATRAKVDRAREMFFHERKSYLVVTERWY
gnl|Lotgi1|138628                   VK----EEMNFVQMNEYVKEDKLSKYRWLFFVGKVPFMLYTERLH
gnl|Helro1|102264                   KK----EDFDFVHICEYTDEKDVSRARQSFFKGKVRFLLYTERFH
gnl|Capca1|118009                   RK----EELDFNYISEYCKHSQVSRARTLFHQNRVHTMLYTERFH
gnl|Apo_MPI_JGI_Genos_P|87043       KK----EELSIQKLCEYTTKSSISRARSFFYHGRTHFLLFTERVX
