# Supplementary material for: Deep transcriptome-sequencing and proteome analysis of the hydrothermal vent annelid Alvinella pompejana identifies the CvP-bias as a robust measure of eukaryotic thermostability
Source: Biol Direct. 2013 Jan 16;8:2. doi: 10.1186/1745-6150-8-2 (PMC3564776; doi:10.1186/1745-6150-8-2)
Supplement: Additional file 10 — Frequency of individual amino acids as a function of GC-content. The frequency of amino acids is plotted as a function of GC3-content (GC-content at the third codon position) in the species of the orthologous set. The regression lines with 90% confidence intervals are shown. [file 1745-6150-8-2-S10.zip › trimmedalignments/ERF1_HUMAN.aln]

CLUSTAL X (1.81) multiple sequence alignment


sp|P12385|ERF1_YEAST                MDNEVEKNIEIWKVKKLVQSLEKARGNGTSMISLVIPPKGQIPLYQKMLT
lcl|CTHT_0023060                    NGNEAEKNIEIWKVKKLIKRLEAARGNGTSMISLIIPPKDQISRVAKMLA
gnl|up_human|ERF1_HUMAN             DPSAADRNVEIWKIKKLIKSLEAARGNGTSMISLIIPPKDQISRVAKMLA
gnl|up_drome|ERF1_DROME             EETSADRNVEIWKIKKLIKSLEMARGNGTSMISLIIPPKDQISRVSKMLA
gnl|up_danre|Q803E5_DANRE           DPSAADRNVEIWKIKKLIKSLEAARGNGTSMISLIIPPKDQISRVAKMLA
gnl|up_caeel|ERF1_CAEEL             GDDAADRNVEMWKIKRLIKSLELARGNGTSMISLIIPPKDQVARIQRMLA
gnl|Lotgi1|216289                   GETSADRNVEMWKIKKLIKSLEAARGNGTSMISLIIPPKDQVSRVNKMLA
gnl|Helro1|75596                    GETSADRNVEIWKIKKLIKSLEAARGNGTSMISLIIPPKDQISRVTKMLA
gnl|Capca1|165156                   GETSADRNVEIWKIKKLIKSLEAARGNGTSMISLIIPPKDQISRVAKMLA
gnl|Apo_MPI_JGI_Genos_P|52092       TDKKLGGGQRQWDKYDITE----------------IPPKDQISRVAKMLA

sp|P12385|ERF1_YEAST                DEYGTASNIKSRVNRLSVLSAITSTQQKLKLYNTLPKNGLVLYCGDIITE
lcl|CTHT_0023060                    EEYGTASNIKSRVNRQSVLSAITSTQQRLKLYNKVPPNGLVIYCGEILTS
gnl|up_human|ERF1_HUMAN             DEFGTASNIKSRVNRLSVLGAITSVQQRLKLYNKVPPNGLVVYCGTIVTE
gnl|up_drome|ERF1_DROME             DEFGTASNIKSRVNRLSVLGAITSVQHRLKLYTKVPPNGLVIYCGTIVTE
gnl|up_danre|Q803E5_DANRE           DEFGTASNIKSRVNRLSVLGAITSVQQRLKLYNKVPPNGLVVYCGTIVTE
gnl|up_caeel|ERF1_CAEEL             EEYGTASNIKSRVNRLSVLGAITSVQGRLKLYNKVPPNGLVVYCGTIMTD
gnl|Lotgi1|216289                   DEYGTASNIKSRVNRLSVLGAITSVQQRLKLYNKVPPNGLVIYCGTIITE
gnl|Helro1|75596                    DEFGTASNIKSRVNRLSVLGAITSVQQRLKLYTKVPPNGLVSYCGTIVTD
gnl|Capca1|165156                   DEFGTASNIKSRVNRLSVLGAITSVQQRLKLYNKVPPNGLVIYCGTIVTD
gnl|Apo_MPI_JGI_Genos_P|52092       DEFGTASNIKSRVNRLSVLGAITSVQQRLKLYNKVPPNGLVIYCGTIVTD

sp|P12385|ERF1_YEAST                DGKEKKVTFDIEPYKPINTSLYLCDNKFHTEVLSELLQADDKFGFIVMDG
lcl|CTHT_0023060                    EGKERKVNIDFEPFKPINTSLYLCDNKFHTEALAELLESDQKFGFIVMDG
gnl|up_human|ERF1_HUMAN             EGKEKKVNIDFEPFKPINTSLYLCDNKFHTEALTALLSDDSKFGFIVIDG
gnl|up_drome|ERF1_DROME             EGKEKKVNIDFEPFKPINTSLYLCDNKFHTEALTALLADDNKFGFIVMDG
gnl|up_danre|Q803E5_DANRE           EGKEKKVNIDFEPFKPINTSLYLCDNKFHTEALTALLSDDSKFGFIVIDG
gnl|up_caeel|ERF1_CAEEL             EGKEKKVNIDFEPFKAINTSLYLCDNKFHTEALQGLLADDNKFGFIIMDG
gnl|Lotgi1|216289                   EGKEKKVNIDFEPFRPINTSLYLCDNKFHTEALTALLADDNKFGFIIMDG
gnl|Helro1|75596                    EGKEKKVNIDFEPFRPINTSLYLCDNKFHTEALTALLADDSKFGFIVMDG
gnl|Capca1|165156                   EGKEKKVNIDFEPFRPINTSLYLCDNKFHTEALTALLADDNKFGFIVMDG
gnl|Apo_MPI_JGI_Genos_P|52092       EGKEKKVNIDFEPFRPINTSLYLCDNKFHTEALTALLADDSKFGFIVMDG

sp|P12385|ERF1_YEAST                QGTLFGSVSGNTRTVLHKFTVDLPKKHGRGGQSALRFARLREEKRHNYVR
lcl|CTHT_0023060                    NGALFGTLSGNTREVVQKFTVDLPKKHGRGGQSALRFARLREEKRHNYVR
gnl|up_human|ERF1_HUMAN             SGALFGTLQGNTREVLHKFTVDLPKKHGRGGQSALRFARLRMEKRHNYVR
gnl|up_drome|ERF1_DROME             NGALFGTLQGNTREVLHKFTVDLPKKHGRGGQSALRFARLRMEKRHNYVR
gnl|up_danre|Q803E5_DANRE           SGALFGTLQGNTREVLHKFTVDLPKKHGRGGQSALRFARLRMEKRHNYVR
gnl|up_caeel|ERF1_CAEEL             NGCLFGTLQGNTREVLHKFTVDLPKKHGRGGQSAVRFARLRNEKRHNYVR
gnl|Lotgi1|216289                   NGALFGTLSGNTREILHKFTVDLPKKHGRGGQSALRFARLRMEKRHNYVR
gnl|Helro1|75596                    NCALFGTLSGNTREVLHKFSVDLPKKHGRGGQSALRFARLRMEKRHNYVR
gnl|Capca1|165156                   NGALFGTLSGNTREVLHKFTVDLPKKHGRGGQSALRFARLRMEKRHNYVR
gnl|Apo_MPI_JGI_Genos_P|52092       NGALFGTLSGNTREVLHKFTVDLPKKHGRGGQSALRFARLRMEKRHNYVR

sp|P12385|ERF1_YEAST                KVAEVAVQNFITNDKVNVKGLILAGSADFKTDLAKSELFDPRLACKVISI
lcl|CTHT_0023060                    KVAELAVQNFITNDKVNVAGIVLAGSADFKNDLNASDMFDPRLQAKVIKV
gnl|up_human|ERF1_HUMAN             KVAETAVQLFISGDKVNVAGLVLAGSADFKTELSQSDMFDQRLQSKVLKL
gnl|up_drome|ERF1_DROME             KVAEVATQLFITNDKPNIAGLILAGSADFKTELSQSDMFDPRLQSKVIKL
gnl|up_danre|Q803E5_DANRE           KVAETAVQLFVSNDKVNVAGLVLAGSADFKTELSQSDMFDPRLQAKVLKL
gnl|up_caeel|ERF1_CAEEL             KVAENSVEQFIKNDKVTVAGLILAGSADFKTELGQSDMFDQRLQAKMIKT
gnl|Lotgi1|216289                   KVAEVAVQLFITNDKPNVAGLVLAGSADFKTELSQSDMFDQRLQAKILKI
gnl|Helro1|75596                    KVAEVAVQLFIVNDRPNIAGLVMAGSADFKTELSQSDMFDQRLQAKIIKI
gnl|Capca1|165156                   KVAEVAVQLFISNDRPNVAGLVLAGSADFKTELSQSDMFDPRLQGKVLKI
gnl|Apo_MPI_JGI_Genos_P|52092       KVAEVAVQLYITNDRPNIAGFVLAGSADFKTELSQSDMFDPRLQAKVIKI

sp|P12385|ERF1_YEAST                VDVSYGGENGFNQAIELSAEALANVKYVQEKKLLEAYFDEISQDTGKFCY
lcl|CTHT_0023060                    VDVSYGGENGFNQAIELSSETLGNVKFIQEKKLIGKYFEEISQDTGRVCY
gnl|up_human|ERF1_HUMAN             VDISYGGENGFNQAIELSTEVLSNVKFIQEKKLIGRYFDEISQDTGKYCF
gnl|up_drome|ERF1_DROME             VDVSYGGENGFNQAIELAAESLQNVKFIQEKKLIGRYFDEISQDTGKYCF
gnl|up_danre|Q803E5_DANRE           VDISYGGENGFNQAIELSAEVLSNVKFIQEKKLIGRYFDEISQDTGKYCF
gnl|up_caeel|ERF1_CAEEL             VDIAYGGENGFNQAIELAADTLASVKFIQEKKLIGGYFDEISQDTGKYVF
gnl|Lotgi1|216289                   VDVSYGGENGFNQAIELAADSLANVKFIQEKKLIGRYFDEISQDTGKYCF
gnl|Helro1|75596                    VDVSYGGENGFNQAIELAAEALGNVKFIQEKKLIGRYFDEISQDSGKYCF
gnl|Capca1|165156                   VDVSYGGENGFNQAIELAAEALSNVKFIQEKRLIGKYFDEISQDTGKYCF
gnl|Apo_MPI_JGI_Genos_P|52092       VDVSYGGENGFNQAIELAAESLANVKFIQEKKLIGKYFDEISQDTGKYCF

sp|P12385|ERF1_YEAST                GIDDTLKALDLGAVEKLIVFENLETIRYTFKD-------AEDNEVIKFAE
lcl|CTHT_0023060                    GIDDTLKALELGAVETLIVFENLEVTRWTLKDS------NGTEHILHTTK
gnl|up_human|ERF1_HUMAN             GVEDTLKALEMGAVEILIVYENLDIMRYVLHCQG-----TEEEKILYLTP
gnl|up_drome|ERF1_DROME             GVEDTLRALELGSVETLICWENLDIQRYVLKNHAN----STSTTVLHLTP
gnl|up_danre|Q803E5_DANRE           GVEDTLKALEMGAVEILIVYENLDTMRYVLRCHGENTTPENDEKILYLTP
gnl|up_caeel|ERF1_CAEEL             GVKDTLAALEMGAIETLICWENLDIVRYKMKNS------LGEDILLNLRP
gnl|Lotgi1|216289                   GVEDTLRALEMGAVDTLIVWENLSITRFVVRDHS-----TEENRILFLQP
gnl|Helro1|75596                    GVADTLKALEMGAVEILIVWENLDIIRYVLKNNA-----TNEEKVLHLKP
gnl|Capca1|165156                   GVDDTLKALEMGAVEILIVWENLDIIRYTLKNHQ-----NDDEKILFLKP
gnl|Apo_MPI_JGI_Genos_P|52092       GVEDTLKALEMGAVEILIVWENLEIMRYVLKNHQ-----TDEEKVLYLKP

sp|P12385|ERF1_YEAST                PEAKDKSFAIDKATGQEMDVVSEEPLIEWLAANYKNFGATLEFITDKSSE
lcl|CTHT_0023060                    QQEQDRSKFIDKETGQEMEVVSQESFLEWIAEHYKDFGTTLEFVSDKSTE
gnl|up_human|ERF1_HUMAN             EQEKDKSHFTDKETGQEHELIESMPLLEWFANNYKKFGATLEIVTDKSQE
gnl|up_drome|ERF1_DROME             EQEKDKSHFTDKESGVEMELIESQPLLEWLANNYKMFGATLEIITDKSQE
gnl|up_danre|Q803E5_DANRE           EQEKDKSHFTDKETGQEHELIESMPLLEWFANNYKKFGATLEIVTDKSQE
gnl|up_caeel|ERF1_CAEEL             DEEKDKSHFTDSETGQDMEIIETMPLLEWFANNYKNFGAALEIVTDKSQE
gnl|Lotgi1|216289                   DQESDKTNFTDKDTGVEMEMVEQVSLLEWFANNYKNFGATLEIITDKSQE
gnl|Helro1|75596                    EQEKDKTYFTDAETGVELELVDSVSLLEWFANNYKGFGATLEIITDKSQE
gnl|Capca1|165156                   EQEKDKTYFTDKETGVELELVESMPLLEWFANNYKTFGATLEIITDRSQE
gnl|Apo_MPI_JGI_Genos_P|52092       EQEKDKTYFVDKKTGVEMELVESMALLEWFANNYKNFGATLEIITDKSQE

sp|P12385|ERF1_YEAST                GAQFVTGFGGIGAMLRYKVNFEQLV-------------------------
lcl|CTHT_0023060                    GNQFVKGFGGIGGILRYKVNFEQLAD------------------------
gnl|up_human|ERF1_HUMAN             GSQFVKGFGGIGGILRYRVDFQGMEY------------------------
gnl|up_drome|ERF1_DROME             GSQFVRGFGGIGGILRYKVDFQSMQL------------------------
gnl|up_danre|Q803E5_DANRE           GSQFVKGFGGIGGILRYRVDFQGMEY------------------------
gnl|up_caeel|ERF1_CAEEL             GAQFVRGFGGIGGLLRYRVDLAHLVSSFFFINLFINYPALSNYNISLSQS
gnl|Lotgi1|216289                   GAQFVRGFGGIGGILRYQVDFQMFHP------------------------
gnl|Helro1|75596                    GAQFVKGFGGIGGILRYQVDFQGLEA------------------------
gnl|Capca1|165156                   GAQFVKGFGGIGGILRYQVDFQGMEP------------------------
gnl|Apo_MPI_JGI_Genos_P|52092       GAQFVKGFGGIGGILRYQVDFQSLEP------------------------

sp|P12385|ERF1_YEAST                --------------------------------------------------
lcl|CTHT_0023060                    --------------------------------------------------
gnl|up_human|ERF1_HUMAN             --------------------------------------------------
gnl|up_drome|ERF1_DROME             --------------------------------------------------
gnl|up_danre|Q803E5_DANRE           --------------------------------------------------
gnl|up_caeel|ERF1_CAEEL             SSSLIAISHTTLYSKFLFHFIEFAPRVPHYCRFVWSVDAFSSAGKASHVC
gnl|Lotgi1|216289                   --------------------------------------------------
gnl|Helro1|75596                    --------------------------------------------------
gnl|Capca1|165156                   --------------------------------------------------
gnl|Apo_MPI_JGI_Genos_P|52092       --------------------------------------------------

sp|P12385|ERF1_YEAST                DESEDEYY--------------------------------------DEDE
lcl|CTHT_0023060                    FDDDDEYY------------------------------------------
gnl|up_human|ERF1_HUMAN             QGGDDEFF-----------------------------------------D
gnl|up_drome|ERF1_DROME             DELDNDGF-----------------------------------------D
gnl|up_danre|Q803E5_DANRE           QGDDDEFF-----------------------------------------D
gnl|up_caeel|ERF1_CAEEL             QHTEKETFHARNEDAIGGLFNRTKVEARATHSHSMTSTLSLPSVDVSTRN
gnl|Lotgi1|216289                   DLQEYDDF-----------------------------------------D
gnl|Helro1|75596                    LDDLGVDF-----------------------------------------D
gnl|Capca1|165156                   LDDLDDY------------------------------------------D
gnl|Apo_MPI_JGI_Genos_P|52092       LDDIDETF-----------------------------------------D

sp|P12385|ERF1_YEAST                GSD
lcl|CTHT_0023060                    -DD
gnl|up_human|ERF1_HUMAN             LDD
gnl|up_drome|ERF1_DROME             LDD
gnl|up_danre|Q803E5_DANRE           LDD
gnl|up_caeel|ERF1_CAEEL             SND
gnl|Lotgi1|216289                   IDD
gnl|Helro1|75596                    LDD
gnl|Capca1|165156                   LDD
gnl|Apo_MPI_JGI_Genos_P|52092       LDE
