# Supplementary material for: Deep transcriptome-sequencing and proteome analysis of the hydrothermal vent annelid Alvinella pompejana identifies the CvP-bias as a robust measure of eukaryotic thermostability
Source: Biol Direct. 2013 Jan 16;8:2. doi: 10.1186/1745-6150-8-2 (PMC3564776; doi:10.1186/1745-6150-8-2)
Supplement: Additional file 10 — Frequency of individual amino acids as a function of GC-content. The frequency of amino acids is plotted as a function of GC3-content (GC-content at the third codon position) in the species of the orthologous set. The regression lines with 90% confidence intervals are shown. [file 1745-6150-8-2-S10.zip › trimmedalignments/RL18A_HUMAN.aln]

CLUSTAL X (1.81) multiple sequence alignment


sp|P0CX23|RL20A_YEAST               MAH-FKEYQVIGRRLPTESVPEPKLFRMRIFASNEVIAKSRYWYFLQKLH
lcl|CTHT_0056900                    MGR-LQEYQVIGRHLPTEANPNPALYRMRIFAPNEVVAKSRFWYFLRGLK
gnl|up_human|RL18A_HUMAN            SGT-LREYKVVGRCLPTPKCHTPPLYRMRIFAPNHVVAKSRFWYFVSQLK
gnl|up_drome|RL18A_DROME            KGL-LKEYEVVGRKLPSEKEPQTPLYKMRIFAPDNIVAKSRFWYFLRQLK
gnl|up_danre|RL18A_DANRE            SGT-LREYKVVGRLLPSVKNPAPPLYRMRIFAPNHVVAKSRFWYFVSQLR
gnl|up_caeel|RL18A_CAEEL            LGETLNEYVVVGRKIPTEKEPVTPIWKMQIFATNHVIAKSRFWYFVSMLR
gnl|Lotgi1|207423                   RGE-LKQYMVYGRHTPSATESNPPIFKMNIFANDKCSAKSRFWYHLRSLK
gnl|Helro1|110162                   KGD-LKEYKVVGRMMPTDKMRTPPIYQMRIFAPDRPQAKSRFWFYASYLR
gnl|Capca1|150312                   RGQ-LREFKVIGRMMPSPKNPRPAMYQMHIFAPDYIVAKSRFWYHVTQLR
gnl|Apo_MPI_JGI_Genos_P|55818       RGN-LKEYKVIGRMRPTEKTPQPPLYQMRIFAPDKPTAVSRYWYFSSQLK

sp|P0CX23|RL20A_YEAST               KVKKASGEIVSINQINEAHPTKVKNFGVWVRYDSRSGTHNMYKEIRDVSR
lcl|CTHT_0056900                    KVKKATGEIVSVNVISEKHPLKVKNFGIWLRYDSRSGTHNMYKEYRETSR
gnl|up_human|RL18A_HUMAN            KMKKSSGEIVYCGQVFEKSPLRVKNFGIWLRYDSRSGTHNMYREYRDLTT
gnl|up_drome|RL18A_DROME            KFKKTTGEIVSIKQVYETSPVKIKNFGIWLRYDSRSGTHNMYREYRDLTV
gnl|up_danre|RL18A_DANRE            KMKKASGEIVYCGLVFEKSPLKVKNFGIWLRYDSRSGTHNMYREYRDLTT
gnl|up_caeel|RL18A_CAEEL            RVKKANGEILSIKQVFEKNPGTVKNYGVWLKYDSRTGHHNMYREYRDTTV
gnl|Lotgi1|207423                   KIKKAHGEILMCKLVGEKKPTVVKTYGVWLRYVSRSGIHNMYREYRELTA
gnl|Helro1|110162                   KVKRTQGEILLCQQIYEKRPTSIKNFGVWLRYDSRSGTHNMYREYRDLTT
gnl|Capca1|150312                   KMKKTGGEIVCCQRVYEKRPLTIKNFGVWLRYDSRSGTHNMYKEYRDLTT
gnl|Apo_MPI_JGI_Genos_P|55818       KMKKTHGEILLCQEIREKRPKKIKNIGIWLRYDSRSGTHNMYKEYRDLSV

sp|P0CX23|RL20A_YEAST               VAAVETLYQDMAARHRARFRSIHILKVAEIEKTADVKRQYVKQFLTKDLK
lcl|CTHT_0056900                    VAAVEAMYADMAARHRARFRSIHILKVVELEKTEDVKRPYIKQLVAKNLS
gnl|up_human|RL18A_HUMAN            AGAVTQCYRDMGARHRARAHSIQIMKVEEIA-ASKCRRPAVKQFHDSKIK
gnl|up_drome|RL18A_DROME            GGAVTQCYRDMGARHRARAHSIQIIKVDSIP-AAKTRRVHVKQFHDSKIK
gnl|up_danre|RL18A_DANRE            SGAVTQCYRDMGARHRARAHAIQIMKVQVIA-ANKCRRPAIKQFHDSKIK
gnl|up_caeel|RL18A_CAEEL            AGAVTQCYRDMGARHRAQADRIHILKVQTVK-AEDTKRAGIKMFHDAKIR
gnl|Lotgi1|207423                   AKAVTSCYRDMGARHRARPSSIQIIRVKQVE-DDKVRRPNIKQFMKPNVR
gnl|Helro1|110162                   AGAITQCYRDMGARHRARASSIQIIKVNPIP-SSKVRSKNLNQFIDSRIK
gnl|Capca1|150312                   EAAVTQCYRDMGARHRARAHSIQIMRVAPIA-AGKCRRAGVKQFHDSEIK
gnl|Apo_MPI_JGI_Genos_P|55818       AGAVTQCYRDMAARHRARAGSIQVIRCEVIP-ASKCRRPYIKQFHDSKIK

sp|P0CX23|RL20A_YEAST               FPLPHRVQK--STKTFSYKRPSTFY
lcl|CTHT_0056900                    FPLPHRVPKISTKKIFSAKRPSTFS
gnl|up_human|RL18A_HUMAN            FPLPHRVLRRQHKPRFTTKRPNTFF
gnl|up_drome|RL18A_DROME            FPLVQRVHHKGNRKLFSFRKPRTYF
gnl|up_danre|RL18A_DANRE            FPLPHRVLRRQHKPRFTTKRPNTFF
gnl|up_caeel|RL18A_CAEEL            FPLPHRVTKRKNLSVFTTARQNTHF
gnl|Lotgi1|207423                   FPLPHRVNHKLYVPRFSTKRPQTKF
gnl|Helro1|110162                   FPLTHRVNRRLHHPRFTTTRPHTTF
gnl|Capca1|150312                   FPLPHRVNRRLHHPRFTTTRPHTHF
gnl|Apo_MPI_JGI_Genos_P|55818       FPLPHRVSRRLHQPQFTTVRPSTYC
