# Supplementary material for: Deep transcriptome-sequencing and proteome analysis of the hydrothermal vent annelid Alvinella pompejana identifies the CvP-bias as a robust measure of eukaryotic thermostability
Source: Biol Direct. 2013 Jan 16;8:2. doi: 10.1186/1745-6150-8-2 (PMC3564776; doi:10.1186/1745-6150-8-2)
Supplement: Additional file 10 — Frequency of individual amino acids as a function of GC-content. The frequency of amino acids is plotted as a function of GC3-content (GC-content at the third codon position) in the species of the orthologous set. The regression lines with 90% confidence intervals are shown. [file 1745-6150-8-2-S10.zip › trimmedalignments/DBR1_HUMAN.aln]

CLUSTAL X (1.81) multiple sequence alignment


sp|P24309|DBR1_YEAST                LRIAVQGCCHGQLNQIYKEVSR-IHAK--TPIDLLIILGDFQSIRDGQDF
lcl|CTHT_0006420                    VRIAIEGCGHGTLDAIYASVERSCRERKWPDVDLLIICGDFQSVRNAADL
gnl|up_human|DBR1_HUMAN             MRVAVAGCCHGELDKIYETLAL-AERRGPGPVDLLLCCGDFQAVRNEADL
gnl|up_drome|DBR1_DROME             MKIAVEGCAHGELERIYDTIEG-IEKVGGTKIDLLLCCGDFQSTRNLEDL
gnl|up_danre|DBR1_DANRE             MKVAVEGCCHGELDKIYESISY-LENKDGVKVDLLLCCGDFQAVRNEGDM
gnl|up_caeel|DBR1_CAEEL             IRIAVVGCSHGEMDAIYETMTL-IEQKNGYKFDLLICCGDYQAVRNYGDL
gnl|Lotgi1|63389                    MKIAVEGCCHGELDKIYETIEY-LQKRNDMKVDILLICGDFQAVRNSSDL
gnl|Helro1|185863                   MKIAIEGCCHGELDKIYETVLK-CEEKSGIKVDLLLICGDFQAVRNFQDL
gnl|Capca1|170958                   MKIAVEGCCHGELDKIYETIAF-IEEKEKYKVDLLLICGDFQAVRNPSDF
gnl|Apo_MPI_JGI_Genos_P|51931       MKIAVEGCCHGELDKIYETLAH-LEKCNKTKVDLLLICGDFQAIRNRSDL

sp|P24309|DBR1_YEAST                KSIAIPPKYQRLGDFISYYNNEIEAPVPTIFIGGNHESMRHLMLLPHGGY
lcl|CTHT_0006420                    TTMSCPAKYREIGDFHKYYSGARKAPYLTLFVAGNHEASSYLSELYYGGW
gnl|up_human|DBR1_HUMAN             RCMAVPPKYRHMQTFYRYYSGEKKAPVLTLFIGGNHEASNHLQELPYGGW
gnl|up_drome|DBR1_DROME             QTMAVPKKYLDMCSFYKYYSGELVAPVLTIFIGGNHEASNYLQELPYGGW
gnl|up_danre|DBR1_DANRE             KCMAVPAKYRHMQTFYKYYSGEKKAPVLTIFIGGNHEASNHLQELPYGGW
gnl|up_caeel|DBR1_CAEEL             PHMSIPPKYRSLQTFYKYYSGEQKAPVLTLFIGGNHEASGYLCELPNGGW
gnl|Lotgi1|63389                    QCMAVPQKFQKLNTFYKYYSGEKVAPVLTVFIGGNHEASNYLQELTYGGW
gnl|Helro1|185863                   QTMAVPPKYRQMNSFYKYYSGEAKAPVLTVFIGGNHEASAYLQELPYGGW
gnl|Capca1|170958                   HALAVPPKFRKMNTFYKYYSGEAKAPVLTVLIGGNHEASNYMQELPYGGW
gnl|Apo_MPI_JGI_Genos_P|51931       EAMAVPPKYRQMNTFWKYYAGEKTAPILTVIIGGNHEASNYLQELPYGGW

sp|P24309|DBR1_YEAST                VAKNIFYMGYSNVIWFKGIRIGSLSGIWKEWDFNK---QRPDWNDLENNN
lcl|CTHT_0006420                    VAPNIYYMGAANVVRFGPLRIAGLSGIWQQGDYHKPRSERLPFGP-----
gnl|up_human|DBR1_HUMAN             VAPNIYYLGLAGVVKYRGVRIGGISGIFKSHDYRKGHFECPPYNS-----
gnl|up_drome|DBR1_DROME             VAPNIYYLGYAGVVNVNGVRIAGISGIFKGHDFLRGHHEFPPYTD-----
gnl|up_danre|DBR1_DANRE             VAPNIYYLGYAGVIRYKGVRIGGLSGIFKSHDFKKGHFEFPPYNP-----
gnl|up_caeel|DBR1_CAEEL             VAPNIYYMGFANCIRFANLRIAGLSGIFSQGDFQFSHYERPSFSE-----
gnl|Lotgi1|63389                    VAKNIYYMGYANIIQFGGIRIAGLSGIYNSKNYTRGHFERPPYNE-----
gnl|Helro1|185863                   VAENIYYMGYSGVININGVRIAGLSGIYKDYNFHRGHFEHPPYDE-----
gnl|Capca1|170958                   LAENIYYLGYAGVVQFGGLRIGGLSGIFKGRDFNKGHFEHPPYNE-----
gnl|Apo_MPI_JGI_Genos_P|51931       VAPNIYYMGYAGIIQCGGLRIGGLSGIYKNKDFHRGHFEHPPYTE-----

sp|P24309|DBR1_YEAST                WKANIRNLYHVRISDIAPLFMIK--------HRIDIMLSHDWPNGVVYHG
lcl|CTHT_0006420                    --KDIKTFYHVRELDVRKLLQIR--------TQVDIGLSHDWPNGIERHG
gnl|up_human|DBR1_HUMAN             --STIRSIYHVRNIEVYKLKQLK--------QPIDIFLSHDWPRSIYHYG
gnl|up_drome|DBR1_DROME             --STCRSVYHVRQLEVFRLKQIS--------GRVDIFLSHDWPTGIYEYG
gnl|up_danre|DBR1_DANRE             --ETLRSVYHIRNIDVFKLKQIK--------MPIDIFMTHDWPRGIYHYG
gnl|up_caeel|DBR1_CAEEL             --RDVKSAYHVRNVDMFRLRQLKSDNENKISNPIDIMLSHDWPGGIPDFG
gnl|Lotgi1|63389                    --STKRSVYHVRNLEVFRFKQVS--------RPIDIFLSHDWPRGIYNYG
gnl|Helro1|185863                   --KTLRSCYHIRNIDVFRLKQIR--------KKIDIFLSHDWPQGIYDYG
gnl|Capca1|170958                   --DTKRSCYHVRSLDVFRLKQIQ--------KPVDIMLSHDWPQNIYHHG
gnl|Apo_MPI_JGI_Genos_P|51931       --DTKRSCYHVRNLEVFRLKQIK--------QPIDIFLSHDWPRGIYDYG

sp|P24309|DBR1_YEAST                DTKHLLKLKPFFEQDIKEGKLGSPVTWQLLRDLRPQWWLSAHLHVRFMAS
lcl|CTHT_0006420                    DYVQLYKNKPHFKKESERGELGNPAAGYVLDRLRPRYWFSAHMHCKFSAI
gnl|up_human|DBR1_HUMAN             NKKQLLKTKSFFRQEVENNTLGSPAASELLEHLKPTYWFSAHLHVKFAAL
gnl|up_drome|DBR1_DROME             NKAQLLRKKPFFAADMESGKLGSQPLEELLKAVQPAYWFAAHLHCKFAAL
gnl|up_danre|DBR1_DANRE             NTNALLRQKKFLRQEVESSTLGSPAAADLLEHLQPSYWFSAHLHVKFAAL
gnl|up_caeel|DBR1_CAEEL             DKEWLFRKKDLFEADHNSGKLGNPSGMKLIYDCRPRYYLAAHLHIAFAAL
gnl|Lotgi1|63389                    NVKELLRKKSFFAEEIEQNKLGSEPNEELLHVLKPDYWFAAHLHVKFPAI
gnl|Helro1|185863                   DVVGLLHEKKYFREEVETGTLGSPVGRELLFKLKPQYWFAAHLHCKFSAV
gnl|Capca1|170958                   NTRRLLQKKKFFQQEVEAGTLGSAPAEQLLHHLKPSYWFSAHLHVKFAAR
gnl|Apo_MPI_JGI_Genos_P|51931       NTRALLSRKAFFRSEVENGTLGNPAAEELLNHLKPQYWFAAHLHCKFAAL

sp|P24309|DBR1_YEAST                IKHNKRSHEPPNKSTSKTKKNNNEIDLDLSS-------------------
lcl|CTHT_0006420                    KEHPPPGQEDKPQAALAPAVNHDEIDLDMSDSDVPAAGLKKEPEKDTQVD
gnl|up_human|DBR1_HUMAN             MQHQ---------------AKDK---------------------------
gnl|up_drome|DBR1_DROME             VPHNHSQKLGDAESSSSSSSSED---------------------------
gnl|up_danre|DBR1_DANRE             MQHE---------------AKNN---------------------------
gnl|up_caeel|DBR1_CAEEL             VPHK---------------GSGS---------------------------
gnl|Lotgi1|63389                    VQHQ----------------TNN---------------------------
gnl|Helro1|185863                   VGHL----------------NEA---------------------------
gnl|Capca1|170958                   VAHD----------------VAE---------------------------
gnl|Apo_MPI_JGI_Genos_P|51931       VSHK----------------TDN---------------------------

sp|P24309|DBR1_YEAST                ------------------DEDERSGIMNCQEENEYDSKYGETRFLALDKC
lcl|CTHT_0006420                    IEALRAKLPPSFAKPIKPGQPVPDTITNRT-----------TRFLSLDKC
gnl|up_human|DBR1_HUMAN             ------------------GQTARA-----------------TKFLALDKC
gnl|up_drome|DBR1_DROME             ------------------EDEEREKVKKAAPVPPPSKSVPVTKFLALDKC
gnl|up_danre|DBR1_DANRE             ------------------TAPKI------------------TKFLSLDKC
gnl|up_caeel|DBR1_CAEEL             ------------------GRPQP------------------TRFLSLDKP
gnl|Lotgi1|63389                    ------------------GEEEKL-----------------TKFLSLDKC
gnl|Helro1|185863                   ------------------GLPDGE-----------------TKFLSLDKC
gnl|Capca1|170958                   ------------------EDPRKD-----------------TKFLALDKC
gnl|Apo_MPI_JGI_Genos_P|51931       ------------------GENKE------------------TKFLALDKC

sp|P24309|DBR1_YEAST                LPRRRWLEILEIEPDTSHASWKDENHRMFWDPEFI------NNLVICQKN
lcl|CTHT_0006420                    LPGRHFLQLMEILPADGSKV--QRPLRLQYDPEWLSILRV---FHASSKP
gnl|up_human|DBR1_HUMAN             LPHRDFLQILEIEHDP------SAPDYLEYDIEWLTILRATDDLINVTGR
gnl|up_drome|DBR1_DROME             LPRRAFLQVVEVPSDPI-----EGTPRLEYDAEWLAILHSTNHLISVKEN
gnl|up_danre|DBR1_DANRE             LPHRDFLQIVEVADRP------GSSEQLEYDPEWLAILKATDNLQKPTCN
gnl|up_caeel|DBR1_CAEEL             IPGRKFMQALELNVAD------DAKLELSYDPQWLAILRNTDLLTTGTKE
gnl|Lotgi1|63389                    LPRRNFLQVIDIPHDN------NIPLKLQLDPEWLSIIKQTNHLLNLGPA
gnl|Helro1|185863                   LPHRKFLQIIEVQSSN------NDDISISLDAEWMSILKSTNDFFSLSPA
gnl|Capca1|170958                   LPRRKFLQIIDFPDQE------DKSLELELDPEWLCILRSTNHLMNLGRG
gnl|Apo_MPI_JGI_Genos_P|51931       LPKRKFLQVIDVPHDS------SKEIQLELDPEWLAILKSTNHLLSLSRN

sp|P24309|DBR1_YEAST                KNLLSNKP------FNSVNWIELSQSNREEGRDI----------------
lcl|CTHT_0006420                    SSTPPDPDQ-----GEAHYLPLIAESMAWVTENIISKDKLDIPLNFTPTA
gnl|up_human|DBR1_HUMAN             LWNMPENNG----LHARWDYSATEEGMKEVLEKL--NHDLKVPCNFSVTA
gnl|up_drome|DBR1_DROME             YYYLPGKKAGE--FTERSNFTPTEEELEAVTAKF---QKLQVPENFERTV
gnl|up_danre|DBR1_DANRE             FWNPPQDNG----LHSRWDFSASEEAMMEVVSDL--SGDLCIPENFSLTV
gnl|up_caeel|DBR1_CAEEL             QLILPDMASNRPCVYERKDFRPTAEELKEI-EKL--GDLTIRTDSFQQTA
gnl|Lotgi1|63389                    SCFMPGIGS-----NERYDFKITADDIQAIKDDF--GDDLTIPDNFEETV
gnl|Helro1|185863                   TCFLPDEAS-----TGRYDFSASESDMKEVAMAF--NDDFKVPKDFRPTA
gnl|Capca1|170958                   AQYMPGPGC-----SERYDFSTTDEELSDIRETF--GSTFSVPDNFVRTA
gnl|Apo_MPI_JGI_Genos_P|51931       NCYMPGVGS-----QDRYEFSPTPEELAQISDDF--GGVFKIPNNFERTA

sp|P24309|DBR1_YEAST                ------DWEN-----YAIPAYTLDIQKDEVRQTKAFIS
lcl|CTHT_0006420                    PAY---DPKNPETTKEGMPKEYNNPQMAAFCELLGLEN
gnl|up_human|DBR1_HUMAN             ACY---DPSK--PQTQMQLIHRINPQTTEFCAQLGIID
gnl|up_drome|DBR1_DROME             PAFDPAEQSDYKHMFVDQPKVQLNPQSNTFCATLGIDD
gnl|up_danre|DBR1_DANRE             PPY---DPSQ--PQPHALPAYSTNPQTTELCATLNLTD
gnl|up_caeel|DBR1_CAEEL             PPL---KEITESSKNVPPSAYYRNPQSAEFCQWLGIRD
gnl|Lotgi1|63389                    PPH---DYNQ--PNCKTRPGVIINPQTTLLCTMLDLTD
gnl|Helro1|185863                   PPLLATDRPN--ERHSHISLLYLNEQTVRLCAKLDLIN
gnl|Capca1|170958                   EAH---SAEDEIPRNPPQPQICINPQTTLICQMLELTD
gnl|Apo_MPI_JGI_Genos_P|51931       DPF---DPQS---KAAPPPQILINPQTTLICEMLDLTD
