# Supplementary material for: Deep transcriptome-sequencing and proteome analysis of the hydrothermal vent annelid Alvinella pompejana identifies the CvP-bias as a robust measure of eukaryotic thermostability
Source: Biol Direct. 2013 Jan 16;8:2. doi: 10.1186/1745-6150-8-2 (PMC3564776; doi:10.1186/1745-6150-8-2)
Supplement: Additional file 10 — Frequency of individual amino acids as a function of GC-content. The frequency of amino acids is plotted as a function of GC3-content (GC-content at the third codon position) in the species of the orthologous set. The regression lines with 90% confidence intervals are shown. [file 1745-6150-8-2-S10.zip › trimmedalignments/COX11_HUMAN.aln]

CLUSTAL X (1.81) multiple sequence alignment


sp|P19516|COX11_YEAST               ELKRARERKFKDRTV-------AFYFSSVAVLFLGLAYAAVPLYRAICAR
lcl|CTHT_0008660                    KRAQAPQNKRQPRGYAAPSMEQMYYTISIILGTVAFSYGSVPMYKMICQT
gnl|up_human|COX11_HUMAN            TRAQEEERRRQNKTT-------LTYVAAVAVGMLGASYAAVPLYRLYCQT
gnl|up_drome|Q9VMQ6_DROME           DSPEDAARKLRAKST-------LYYITAGGVLIVGLSYAAVPLYSIFCQA
gnl|up_danre|A3KNN8_DANRE           HQSQADDWKKKNKTI-------LTYIAAAGVGMIGMSYAAVPLYRLYCQA
gnl|up_caeel|Q95QD5_CAEEL           KPNRVVDKSADTRNY-------TYYVMSLVIVAIGCTFAAIPAYRIFCEQ
gnl|Lotgi1|155552                   NSNSGQSNKKDTQSV-------LLYMSSLGIVMLGVAYAGVPLYRIFCQQ
gnl|Helro1|71383                    NFKGTPLHERKFRSS-------VLYFIAAGVFMIGATYAGVPLYRVFCQR
gnl|Capca1|205254                   MAQRSPQLEYKKRTI-------IYYTSAIIITMIGAGYAAVPLYKIFCQV
gnl|Apo_MPI_JGI_Genos_P|62017       RSPAQDASKQKNKTI-------LIYISAVFVVMIGLSYAGVPFYRMFCAA

sp|P19516|COX11_YEAST               TGFGGIPITDRRK--------FTDDKLIPVDTEKRIRISFTSEVSQILPW
lcl|CTHT_0008660                    TGWGGQPVRAHGTASSSSSPEDLASRLEPVRDAKRIRVTFTASVSNVLPW
gnl|up_human|COX11_HUMAN            TGLGGSAVAGHAS--------DKIENMVPVKD-RIIKISFNADVHASLQW
gnl|up_drome|Q9VMQ6_DROME           YSYGGTTTQGHDA--------EKVEHMKKIED-RVLKIRFNADIGSSMRW
gnl|up_danre|A3KNN8_DANRE           TGLGGAAVAGHDT--------EQVATMKPVRD-RIIKVTFNADTHASIQW
gnl|up_caeel|Q95QD5_CAEEL           TSFGGLTQVAKDF--------DKIANMKKCED-RLIRVQFNSDVPSSMRW
gnl|Lotgi1|155552                   MGLGGVYVQEINE--------KKVATMKPVED-RVIKVRFEADASSRLQW
gnl|Helro1|71383                    TGLGGEVRREKDT--------EKLQIMKPVTD-RVIKVRFNADVSSSMQW
gnl|Capca1|205254                   QGLGGQASTGHDI--------SKVTTMAPVKE-RSIKVIFNADTASAMQW
gnl|Apo_MPI_JGI_Genos_P|62017       TGFGGVPTTGHES---------KLDSLTPIRD-RILKIKFNADTASSMQW

sp|P19516|COX11_YEAST               KFVPQQREVYVLPGETALAFYKAKNYSDKDIIGMATYSIAPGEAAQYFNK
lcl|CTHT_0008660                    KFVPQQREVRVLPGETALAFYTATNNSDKDIIGVATYSVTPAQVAPYFSK
gnl|up_human|COX11_HUMAN            NFRPQQTEIYVVPGETALAFYRAKNPTDKPVIGISTYNIVPFEAGQYFNK
gnl|up_drome|Q9VMQ6_DROME           NFKPQQYEIKVAPGETALAFYTARNPTDKPVIGISTYNVIPFEAGAYFNK
gnl|up_danre|A3KNN8_DANRE           NFRPQQSEIYVVPGETALAFYRARNPTDKPVIGISTYNVVPFEAGQYFNK
gnl|up_caeel|Q95QD5_CAEEL           EFKPQQHEIYVHPGETALAFYTARNPTDKPIIGISSYNLTPFQAAYYFNK
gnl|Lotgi1|155552                   NFRPLQAEVNVKPGETALAFFTARNSTDKPVVGISTYNIIPYEAGPYFNK
gnl|Helro1|71383                    NFKPQQAEIGVLAGETALAFYRAKNPTDKAIIGISTYNVVPFEAGPYFNK
gnl|Capca1|205254                   NFKPQQREVNLLPGETALAFYTAKNPTDKPIIGISTYNVLPYDAAQYFNK
gnl|Apo_MPI_JGI_Genos_P|62017       SFKPQQPEVTVVPGETALAFYKAKNPTDKPIIGISTYNVIPYEAGPYFNK

sp|P19516|COX11_YEAST               IQCFCFEEQKLAAGEEIDMPVFFFIDPDFASDPAMRNIDDIILHYTFFR
lcl|CTHT_0008660                    IQCFCFEEQRLAAGETVDMPVFFYLDPDLLKDVNMKGVETVTLNYTFFK
gnl|up_human|COX11_HUMAN            IQCFCFEEQRLNPQEEVDMPVFFYIDPEFAEDPRMIKVDLITLSYTFFE
gnl|up_drome|Q9VMQ6_DROME           IQCFCFEEQQLNPHEEVDMPVFFYIDPEITADPALETCDTITLSYTFFE
gnl|up_danre|A3KNN8_DANRE           IQCFCFEEQRLNPHEEVDMPVFFYIDPEFDEDPRMARVDTITLSYTFFE
gnl|up_caeel|Q95QD5_CAEEL           IQCFCFEEQILNPGEQVDLPVFFYIDPDYVNDPALEYLDSILLSYTFFE
gnl|Lotgi1|155552                   IQCFCFEDQLLNPKEQVDLPVFFYIDPEMADDPSLENVDEILLSYIFYP
gnl|Helro1|71383                    IQCFCFEEQRLGPHEEV---------------------------FHFFA
gnl|Capca1|205254                   IQCFCFEEQRLNPKEQVDMPVFFYIDPDFVEDPALSNTDTIYLSYTFFE
gnl|Apo_MPI_JGI_Genos_P|62017       IQCFCFEEQRLNPHEEVDMPVFFYIDPEIIDDPRLENINEITLSYTFFE
