# Supplementary material for: Deep transcriptome-sequencing and proteome analysis of the hydrothermal vent annelid Alvinella pompejana identifies the CvP-bias as a robust measure of eukaryotic thermostability
Source: Biol Direct. 2013 Jan 16;8:2. doi: 10.1186/1745-6150-8-2 (PMC3564776; doi:10.1186/1745-6150-8-2)
Supplement: Additional file 10 — Frequency of individual amino acids as a function of GC-content. The frequency of amino acids is plotted as a function of GC3-content (GC-content at the third codon position) in the species of the orthologous set. The regression lines with 90% confidence intervals are shown. [file 1745-6150-8-2-S10.zip › trimmedalignments/AT131_HUMAN.aln]

CLUSTAL X (1.81) multiple sequence alignment


sp|P39986|ATC6_YEAST                SSPIVRDSTLLVPKSLIAKPYVLPFF-PLYATFA-QLYFQQYD-------
lcl|CTHT_0032200                    DNPQIKSAELLRPLPLYQHAYVWPYV-IVWPVFL-RVYLTQEL-------
gnl|up_human|AT131_HUMAN            GDELVAAVWPYRRLALLRRLTVLPFAGLLYPAWLGAAAAGCWG-------
gnl|up_drome|Q9VKJ6_DROME           LDDLVQYVSLHVRIPTPLTGVVLPFV-PLYLSAF-YLWINVTGGQENDTT
gnl|up_danre|Q7SXR0_DANRE           SDDLVRAVSLHSRRPRVLHGTVFPFL-ILYPACL-YTWFGVYG-------
gnl|up_caeel|YE56_CAEEL             VDQLVETIIPYNLRSIATHLYVPPFT-IITAIWT-YVWLNIFG-------
gnl|Lotgi1|162282                   VNEEIQRLCYYNIRPVVFHGYVAPFI-LIYSAWL-YAWTFVYG-------
gnl|Helro1|113120                   LSDDIRKTALYKIRPIILHGYVLPFI-VFYFCWA-YVWMLVLG-------
gnl|Capca1|167536                   MNEEIQHIALYNRRPLALHGHVLPFM-LLYAIWL-YTWVFVYG-------
gnl|Apo_MPI_JGI_Genos_P|53675       LTDEIQQISLHNPHPLIFHGYVGPFI-VLYLIWL-YVWVFIYG-------

sp|P39986|ATC6_YEAST                -----------------RYIKGPEWTFVYLGTLVSLNILVMLMPAWNVKI
lcl|CTHT_0032200                    ---------------YDKYIGAQEWTFVWIISIVTFQTLTWLCTHWSVNL
gnl|up_human|AT131_HUMAN            --------------WGSSWVQIPEAALLVLATICLAHALTVLSGHWSVHA
gnl|up_drome|Q9VKJ6_DROME           NNDVITADNQTTTDNITTW---NDVGFIGVLAIAFLHILTLLFCYWSVHV
gnl|up_danre|Q7SXR0_DANRE           ---------------AAEY---VEAGLLALAALGIAHVLTVLSGYWSVHA
gnl|up_caeel|YE56_CAEEL             ---------------YEEY---YELGMLGYAAIFVILALVLLFCHWMMPV
gnl|Lotgi1|162282                   ---------------INDY---FEGGLIAFAIVALLQVLTSLFCLWSVDV
gnl|Helro1|113120                   ---------------VSDY---FEAGMIGFAIIGLLQTLCCLFCYWFVEV
gnl|Capca1|167536                   ---------------IEEY---YEPGLISVVALALLQILCCLFGFWFVPV
gnl|Apo_MPI_JGI_Genos_P|53675       ---------------VQEY---FEVGCIVFAVIGLLQILVCLFCHWFVEV

sp|P39986|ATC6_YEAST                KAKFNYSTTKNVNEATHILIYTTPNNGSDGIVEIQRVT--EAGSLQTFFQ
lcl|CTHT_0032200                    NALFTAKKASSIEDAQLIKVIPVANAGAADICKLVRDKV-GDNKTNISFL
gnl|up_human|AT131_HUMAN            HCALTCTPEYDPSKATFVKVVPTPNNGSTELVALHRNEG-EDGLEVLSFE
gnl|up_drome|Q9VKJ6_DROME           LAFLTCRRVKLPGANVLAKVVPTPNNGNSKIVPIRSSKL-EDGSTQYYFV
gnl|up_danre|Q7SXR0_DANRE           HCLLTCSKESDPAKATFAKVIPTPNNGSAELVPLLRDKD-EDGAEILSFE
gnl|up_caeel|YE56_CAEEL             RCFLMCSKQEDVRIASHVCVIPTQNNGWPELVKLMRTT--RDKQTKLWFE
gnl|Lotgi1|162282                   RCALTCSKVNDPYKAGWVKVVPTPNNGFTEIIKLFHDQ--SDHGEELWFY
gnl|Helro1|113120                   RCLLTCCLVEDISEATHVQVVPAPNNGYSELVTLQKQQ--ETNELMYWFE
gnl|Capca1|167536                   QCLFTCSGASKPQDASLVKVVPTPNNGSTELVKLHQTKR-SNGEEEIWFV
gnl|Apo_MPI_JGI_Genos_P|53675       RCLLTCSKASNPYDAVCVKVVPTPNNGYTELVNLQKDKDPTTGKQRIWFV

sp|P39986|ATC6_YEAST                FQKKRFLWH-ENEQVFSSPKFLVDESPK--IGDFQKCKGHSGD--LTHLK
lcl|CTHT_0032200                    FQKRRFLWY-PERKAFSTLEFDIDAEPKPTLSKFQLSRGIESEDELKRLE
gnl|up_human|AT131_HUMAN            FQKIKYSYDALEKKQFLPVAFPVGNA----FSYYQSNRGFQEDSEIRAAE
gnl|up_drome|Q9VKJ6_DROME           FQKTKYVWN-EDRKTFRAVEFPVNGL----LSTYSSSRGLETEEDIKRAT
gnl|up_danre|Q7SXR0_DANRE           FQKICYVYDGEEKKQFLPVAFPISFP----MSHFQNWRGYQEEVQLRAAE
gnl|up_caeel|YE56_CAEEL             FQRVHYTWD-EESREFQTKTLDTAKP----MVFFQKSHGFEVEEHVKDAK
gnl|Lotgi1|162282                   FQKTKYIYDKDEKKQFLQVSFPINES----IQHYMDWKGYPDDKSLKEVE
gnl|Helro1|113120                   FQKTVFIYDSKEKKRFAEVTYPTDWS----MQRYMDWKGYQEDEEVKRAE
gnl|Capca1|167536                   FQKVKYFYDSEEKKTFIPLPFPVNHS----IKHYNNCKGYTDEEDLKAAQ
gnl|Apo_MPI_JGI_Genos_P|53675       FQKMKYVYDAEEKKCFKPVMFPVNHT----FKHYMEWKGYQDDADLKQAE

sp|P39986|ATC6_YEAST                RLYGENSFDIPIPTFMELFKEHAVAPLFVFQVFCVALWLLDEFWYYSLFN
lcl|CTHT_0032200                    QHYGTNTFDIPVPTFTELFKEHAVAPFFVFQVFCVGLWLLDEYWYYSLFT
gnl|up_human|AT131_HUMAN            KKFGSNKAEMVVPDFSELFKERATAPFFVFQVFCVGLWCLDEYWYYSVFT
gnl|up_drome|Q9VKJ6_DROME           QTYGNNEMEMVVPEFHELFIERATAPFFVFQVFSVGLWCMDDYWYYSLFT
gnl|up_danre|Q7SXR0_DANRE           KRYGTNRAEMVVPDFLELFKERATAPFFVFQVFCVGLWCLDEYWYYSVFT
gnl|up_caeel|YE56_CAEEL             YLLGDNKTEMIVPQFLEMFIERATAPFFVFQVFCVGLWCLEDMWYYSLFT
gnl|Lotgi1|162282                   LKYGKNSMIMDIPQFMELFRERATAPFFVFQVFCVGLWCLDEYWYYSVFT
gnl|Helro1|113120                   KHYGHNNLQMDIPKFIDLFKERATAPFFVFQVFCVGLWCLDEYWYYSIFT
gnl|Capca1|167536                   SKYGINDMVLDIPTFAELFKERATAPFFVFQVFCVGLWCLDEYWYYSVFT
gnl|Apo_MPI_JGI_Genos_P|53675       QNYGKNIMTLDIPQFGELFKERATAPFFVFQVFCVGLWCLDEYWYYSVFT

sp|P39986|ATC6_YEAST                LFMIISMEAAAVFQRLTALKEFRTMGIKPYTINVFRNKKWVALQTNELLP
lcl|CTHT_0032200                    LVMLVVFESTVVWQRQRTLTEFRSMSIKPYPIYVYRLGKWTEIQSDKLLP
gnl|up_human|AT131_HUMAN            LSMLVAFEASLVQQQMRNMSEIRKMGNKPHMIQVYRSRKWRPIASDEIVP
gnl|up_drome|Q9VKJ6_DROME           LFMLIAFECTIVKQQLRNMSEIRKMGNKPYLIYAFRQNKWRHLGSDELLP
gnl|up_danre|Q7SXR0_DANRE           LFMLVAFEASLVQQQMRNMSEIRRMGNKPYMIQVYRNRKWRPISSDELVP
gnl|up_caeel|YE56_CAEEL             LFMLMTFEATLVKQQMKNMSEIRNMGNKTYMINVLRGKKWQKIKIEELVA
gnl|Lotgi1|162282                   LFMLIAFEATLVQQQLRNMAEIRKMGIKPYLIQVYRNKRWIKIMTDELVP
gnl|Helro1|113120                   LVMLIVFEATLVQQQLKNMTEIRKMGNKPYMIQVFRNRKWRPVMSDMLVP
gnl|Capca1|167536                   LMMLVAFEATLVQQQLRNMAEIRKMGNKPYPIQTYRNRKWRAVLSNELVP
gnl|Apo_MPI_JGI_Genos_P|53675       LVMLVAFEATLVQQQLRNMAEIRKMGNKPYLIQTYRNRKWRPVLSDQLVP

sp|P39986|ATC6_YEAST                MDLVSITRTAEESAIPCDLILLDGSAIVNEAMLSGESTPLLKESIK-LRP
lcl|CTHT_0032200                    GDLVSVTRTKEDSGVACDMILVEGTAIVNEAMLSGESTPLLKDSIQ-LRP
gnl|up_human|AT131_HUMAN            GDIVSIGRSPQENLVPCDVLLLRGRCIVDEAMLTGESVPQMKEPIEDLSP
gnl|up_drome|Q9VKJ6_DROME           GDLVSITRSQNDNIVPCDLVILRGSCIVDESMLTGESVPLMKESLESLDN
gnl|up_danre|Q7SXR0_DANRE           GDIVSVGRSPQDNLVPCDVLLLRGRCIVDEAMLTGGSVPQMKEPIEDLDP
gnl|up_caeel|YE56_CAEEL             GDIVSIGRGAEEECVPCDLLLLRGPCIVDESMLTGESVPQMKEPIEDVEK
gnl|Lotgi1|162282                   GDIVSIVRCQDDRIVPCDLLLLRGPCIVDESMLTGESVPVMKEAVENLDN
gnl|Helro1|113120                   GDIVSIVRSQEDRLVPCDMLLLRGPCIVDESMLTGESVPVMKEPAENLDQ
gnl|Capca1|167536                   GDIVSVGRSQEDRLVPCDLLLLRGPCIVDESMLTGESVPVMKEAVEALDE
gnl|Apo_MPI_JGI_Genos_P|53675       GDIVSIGRSQEEKLVPCDLLLLRGPCIVDESMLTGESVPVMKEPVENEHD

sp|P39986|ATC6_YEAST                SEDNLQLDGVDKIAVLHGGTKALQVT-------PPEHKSDIP-PPPDGGA
lcl|CTHT_0032200                    GDAVLEVDGLDKNSLLWGGTKVLQITHGTAEEERPKPASGIP-PPPDNGA
gnl|up_human|AT131_HUMAN            -DRVLDLQADSRLHVIFGGTKVVQHI-------PPQKATTGL-KPVDSGC
gnl|up_drome|Q9VKJ6_DROME           LDVEMDAEGDGKLFVLFGGTKVVQHT-------APTKES--L-RAPDGGC
gnl|up_danre|Q7SXR0_DANRE           -NRILDLQTDSRLHIISGGTKVVQHS-------PPLRASAGL-KPVDNGC
gnl|up_caeel|YE56_CAEEL             -DKIFDIETDSRLHVIFGGTKIVQHT-------APGKAAEGMVKSPDGNC
gnl|Lotgi1|162282                   -DHILDTEIDGKLHMLFGGTKVVQHT-------PPSKTGAGL-KATDNGC
gnl|Helro1|113120                   -SEVFNFESHGKLHVLYGGTKVVQHT-------PPNKSSSGI-KATDNGC
gnl|Capca1|167536                   -DDQFTVETHGKLHVLYGGTKVVQHT-------PPPKSSPGL-KASDNGC
gnl|Apo_MPI_JGI_Genos_P|53675       LNTTLDLEQHGKLHLLYGGTKVVQHS-------PPNKTGPGL-KASDNGC

sp|P39986|ATC6_YEAST                LAIVTKTGFETSQGSLVRVMIYSAERVSVDNKEALMFILFLLIFAVIASW
lcl|CTHT_0032200                    MAVVTKTGFETSQGSLVRTMIYSTERVSANNTEALLFILFLLVFALAASW
gnl|up_human|AT131_HUMAN            VAYVLRTGFNTSQGKLLRTILFGVKRVTANNLETFIFILFLLVFAIAAAA
gnl|up_drome|Q9VKJ6_DROME           IGYVIRTGFNTSQGKLLRTILFGANRATENNVETFAFIAFLMVFAVAAAS
gnl|up_danre|Q7SXR0_DANRE           VAYVLRTGFYTSQGKLLRTILFGVKRVTANNLETFIFILFLLVFAIAAAV
gnl|up_caeel|YE56_CAEEL             ICYVIRTGFNTSQGKLLRTIMFGVKKATANNLETFCFILFLLIFAIAAAA
gnl|Lotgi1|162282                   IAYVLRHSFNTSQGKLLKTILFGVKRMTANSLETFFFILFLLIFAIIAAS
gnl|Helro1|113120                   VAFVLRHGFSTSQGKLLKTILFGVKQVTANNMETFMFILFLLFFAITAAS
gnl|Capca1|167536                   VAYVLRHSFNTSQGKLLRTILFGVKRVTANNLETFMFIIFLLIFAIAAAS
gnl|Apo_MPI_JGI_Genos_P|53675       VAYVLRNSFSTSQGKLLRTILFGVKRVTANNLETFMFILFLLVFAIIAAA

sp|P39986|ATC6_YEAST                YVWVEGTKM-GRIQSKLILDCILIITSVVPPELPMELTMAVNSSLAALAK
lcl|CTHT_0032200                    YVWDEGVRK-DRKRSKLLLDCILIITSVVPPELPMELSLAVNTSLSALAK
gnl|up_human|AT131_HUMAN            YVWIEGTKDPSRNRYKLFLECTLILTSVVPPELPIELSLAVNTSLIALAK
gnl|up_drome|Q9VKJ6_DROME           YVWVKGSEDPERNRYKLFLECTLILTSIIPPDLPIELTLAVNTSLIQLTK
gnl|up_danre|Q7SXR0_DANRE           YVWVEGTKDPSRNKYKLFLECTLILTSVVPPELPIELSLAVNTSLIALAK
gnl|up_caeel|YE56_CAEEL             YLWIKGSVDETRSKYKLFLECTLILTSVIPPELPIELSLAVNSSLMALQK
gnl|Lotgi1|162282                   YVWIKGTEDPNRNRYKLFLECTLILTSVVPPELPIELSLAVNTSLLALTK
gnl|Helro1|113120                   YVWIVGSRNPSRNKYKLFLECTLILTSVVPPELPIELSLAVNTSLLALSK
gnl|Capca1|167536                   YVWLEGNKNPSRNKYKLFLECTLILTSVVPPELPIELSLAVNTSLLALSK
gnl|Apo_MPI_JGI_Genos_P|53675       YVWIQGTKDPNRNKYKLFLECTLILTSVVPPELPIELSLAVNTSLLALSK

sp|P39986|ATC6_YEAST                FYVYCTEPFRIPFAGRIDVCCFDKTGTLTGEDLVFEGLAGI---------
lcl|CTHT_0032200                    FAIFCTEPFRIPFAGRIDVACFDKTGTLTGEDLVVEGIAGLGLGHSGTDT
gnl|up_human|AT131_HUMAN            LYMYCTEPFRIPFAGKVEVCCFDKTGTLTSDSLVVRGVAGL---------
gnl|up_drome|Q9VKJ6_DROME           LFVFCTEPFRIPFAGKVQICCFDKTGTLTTDNLMVEGIAGL---------
gnl|up_danre|Q7SXR0_DANRE           LYVFCTEPFRIPFAGKVEICCFDKTGTLTSDSLVVRGVAGL---------
gnl|up_caeel|YE56_CAEEL             LGIFCTEPFRIPFAGKVDICCFDKTGTLTTDNLVVEGVA-L---------
gnl|Lotgi1|162282                   LYVYCTEPFRIPFAGKVDVCCFDKTGTLTSDSLVVEGVTGL---------
gnl|Helro1|113120                   LYVYCTEPFRIPFAGKVDVCCFDKTGTLTSDDFVVQGIAGV---------
gnl|Capca1|167536                   LYVFCTEPFRIPFAGKVDICCFDKTGTLTSDNLVVEGITGL---------
gnl|Apo_MPI_JGI_Genos_P|53675       LYVFCTEPFRIPFAGKVDICCFDKTGTLTSDNLVVEGVAGL---------

sp|P39986|ATC6_YEAST                -SADSENIRHLYSAAEAPESTILVIGAAHALVKLEDGDIVGDPMEKATLK
lcl|CTHT_0032200                    PKEADGAHTRMVSVHDAGMETTLVLATAHALVKLDEGEIVGDPMEKATLN
gnl|up_human|AT131_HUMAN            -RDGKE----VTPVSSIPVETHRALASCHSLMQLDDGTLVGDPLEKAMLT
gnl|up_drome|Q9VKJ6_DROME           -APNGA----CVPIEKAEGNTVQVLACCHSLALLDD-GLVGDPLEKATLA
gnl|up_danre|Q7SXR0_DANRE           -REGKQ----VMPVSEIPVDTHRVVATCHSLVTLDDGQLVGDPLEKAMLT
gnl|up_caeel|YE56_CAEEL             -NNQKEGM--IRNAEDLPHESLQVLASCHSLVRFEE-DLVGDPLEKACLS
gnl|Lotgi1|162282                   --NGEE----IVHATEVPITTAQVMASCHSLVHLDD-ELVGDPLEKATLN
gnl|Helro1|113120                   -KESGDGEERLCSASEAPLATTQVLATCHSLAQLDD-SLVGDPLEKATLN
gnl|Capca1|167536                   -KEHENGSK-IIPVREAPAQTLHVLATCHSLAQLDD-DLVGDPLEKATLN
gnl|Apo_MPI_JGI_Genos_P|53675       -QDKDK----ICPVSDVPVETMQVMATCHSLVQLDD-ELVGDPLEKATLS

sp|P39986|ATC6_YEAST                AVGWAVERKNSNY-----REGTGK---LDIIRRFQFSSALKRSASIASHN
lcl|CTHT_0032200                    ALGWVLGKNDTLTSKPGNAASSGILGTVQIKRRFQFSSALKRQSSVATIT
gnl|up_human|AT131_HUMAN            AVDWTLTKDEKVFPRS--IKTQG----LKIHQRFHFASALKRMSVLASYE
gnl|up_drome|Q9VKJ6_DROME           AVDWTLTKMDSVIPKR--PQFKP----LKIIQRYHFSSALKRMSVLAGHL
gnl|up_danre|Q7SXR0_DANRE           AADWTLTKDEKVFARS--TKTPG----LKIHQRFHFTSALKRMSVLASYE
gnl|up_caeel|YE56_CAEEL             WCGWNLTKGDAVMPPK--TAAKGISG-IKIFHRYHFSSAMKRMTVVAGYQ
gnl|Lotgi1|162282                   AVEWTLTKADSVLPQK--KGPQG----LKIFHRFHFASALKRMSVICGYT
gnl|Helro1|113120                   AIQWNLTKGDAVVPRKSSRNMHG----LKIYHRFHFSSALKRMSVIAGHT
gnl|Capca1|167536                   AAEWNLTKGDFVVPKK--GRSLG----FKIYHRFHFASALKRMSVITGQT
gnl|Apo_MPI_JGI_Genos_P|53675       AVEWNLTKGDAVVPRK--GKTHG----LKIFQRFHFSSALKRMSVIAGHT

sp|P39986|ATC6_YEAST                ----------DALFAAVKGAPETIRERLSDIPKNYDEIYKSFTRSGSRVL
lcl|CTHT_0032200                    ATEVKTGRKLRGSFVGVKGAPETIMKMLVTVPEHYEETYKYFTRRGSRVL
gnl|up_human|AT131_HUMAN            ----KLGSTDLCYIAAVKGAPETLHSMFSQCPPDYHHIHTEISREGARVL
gnl|up_drome|Q9VKJ6_DROME           ----IPYSNEVKHIGAVKGAPEVIQKMLREVPADYEKVYLEYARRGARVL
gnl|up_danre|Q7SXR0_DANRE           ----RMGSTELCYISTVKGAPETLRNMFSECPASYDEVHREMSREGARVL
gnl|up_caeel|YE56_CAEEL             ----SPGTSDTTFIVAVKGAPEVLRNMYADLPSDYDETYTRLTRQGSRVL
gnl|Lotgi1|162282                   ----PLGSQNTEYMGTVKGAPETLKLMFINPPANYDEVYLSMARRGARVL
gnl|Helro1|113120                   ----PTGDVNVEYIATVKGAPEVVKSMLVDVPDDFDATYLNFARQGARVL
gnl|Capca1|167536                   ----PTGSVDTEYLGTVKGAPETIRSMLVEVPEFYDEVYVDMARRGARVL
gnl|Apo_MPI_JGI_Genos_P|53675       ----KPGSTDTDYIATVKGAPETLRNMFASVPPDYDSVYLEMARRGARVL

sp|P39986|ATC6_YEAST                ALASKSL---PKMSQSKIDDLNRDDVESELTFNGFLIFHCPLKDDAIETI
lcl|CTHT_0032200                    ALAYKQLTTEGELGANKINDLKRESVEADLHFAGFLVLQCPLKEDAKQAV
gnl|up_human|AT131_HUMAN            ALGYKEL---GHLTHQQAREVKREALECSLKFVGFIVVSCPLKADSKAVI
gnl|up_drome|Q9VKJ6_DROME           ALGIKDL---GTLGAQRVREMKREEVECDLTFAGFLIISCPMKPDSKSVI
gnl|up_danre|Q7SXR0_DANRE           ALGYKEM---GHLSHQQVREVSREQLECDLRFAGFMVVSCPLKSDSKAVI
gnl|up_caeel|YE56_CAEEL             AMGIRKL---GETRVGELRDKKRENFENDLAFAGFVVISCPLKSDTKTMI
gnl|Lotgi1|162282                   ALGYKHL---GPLSHSQVREIPREEIECDLNFAGFVIISCPLKSDSKSSV
gnl|Helro1|113120                   ALAHKHM---GNMSHQMVRDLTRDEVERGLNFVGFLIISCPLKSDSKAVV
gnl|Capca1|167536                   ALASKRL---GTLSHQEVRDFTRDDVECDLNFVGFVVISCPLKNDSKNVV
gnl|Apo_MPI_JGI_Genos_P|53675       ALGYKKL---GILSHQQVREMSREEVEHDLVFAGFVIISCPLKADSKGVI

sp|P39986|ATC6_YEAST                KMLNESSHRSIMITGDNPLTAVHVAKEVGIVFGETLILDRAGKS--DDNQ
lcl|CTHT_0032200                    RMLNESSHRVVMITGDNPLTAVHVAKEVEIVDRDVLILDAPEHSVYGEES
gnl|up_human|AT131_HUMAN            REIQNASHRVVMITGDNPLTACHVAQELHFIEKAHTLILQPPSE--KGRQ
gnl|up_drome|Q9VKJ6_DROME           KELIQSSHKVVMITGDSPLTACHVARELRFTRKKLIILTPPEED--RKNN
gnl|up_danre|Q7SXR0_DANRE           REIQEASHHVVMITGDNPLTACHVARELHFIQKEHTLILQQSSS---QAE
gnl|up_caeel|YE56_CAEEL             REIMDSSHVVAMITGDNPLTACHVSKVLKFTKKSLPTLVLDEPA--DGVD
gnl|Lotgi1|162282                   KEIINASHHVAMITGDNPLTACHVSKELKMSGKVKILILTSPNA--LDKD
gnl|Helro1|113120                   KEILHASHHVVMITGDNPLTACHVASELRMTKKQQPVLILTHQP--DEQE
gnl|Capca1|167536                   KEILNSSHQVVMITGDNPLTACHVAKELAITQKLHTLSLSNDSA--QHDG
gnl|Apo_MPI_JGI_Genos_P|53675       KEIIQASHHVVMITGDNPLTACHVAKEIRITRKAHTLVCSPPKD--EASE

sp|P39986|ATC6_YEAST                LLFRDVEE--TVSIPFDPS-KDTFDHSKLFDRYDIAVTGYALNALEGHSQ
lcl|CTHT_0032200                    LVWRSVDD--KIRIDVDPT--KPID-PEILKTKDLCVTGYALNKFKGQVG
gnl|up_human|AT131_HUMAN            CEWRSIDG--SIVLPLARG--SP---KALALEYALCLTGDGLAHLQATDP
gnl|up_drome|Q9VKJ6_DROME           WSWVSIDGDQSYELDTKPG--SKKL-SHLLATHDLCITGEGLQYLQQNQP
gnl|up_danre|Q7SXR0_DANRE           WQWVSIDG--SVSLPLPPS--SV---SELIQRYDLCVTGEGLARLK-FDP
gnl|up_caeel|YE56_CAEEL             WMWKSVDG--TIELPLKPETKNKMERKAFFNSHEFCLTGSAFHHLVHNEH
gnl|Lotgi1|162282                   WHWQSIDD--KIILPVIPG--DLR--KSLIDKYDLCLTGEALTYLQTEYP
gnl|Helro1|113120                   WKWLSIDE--SLSIPIIQK--DRKSEKNFIASYNLCLTGEGLDYLVKNHT
gnl|Capca1|167536                   WHWRSIDD--TVVHQVQPE--KGF--KWLIQEYDLCLTGEGLSHLVDHEK
gnl|Apo_MPI_JGI_Genos_P|53675       WHWQSIDD--TVTLNVIPD--EGY--QWLNSQYDLCLTGEALSYLLSQHR

sp|P39986|ATC6_YEAST                --LRDLLRHTWVYARVSPSQKEFLLNTLKDMGYQTLMCGDGTNDVGAL
lcl|CTHT_0032200                    --WKSLLRYTWVYARVSPKQKEDILLGLKDMGYYTLMAGDGTNDVGAL
gnl|up_human|AT131_HUMAN            QQLLRLIPHVQVFARVAPKQKEFVITSLKELGYVTLMCGDGTNDVGAL
gnl|up_drome|Q9VKJ6_DROME           QYMRQLLPQITVCARFAPKQKELVITQLKQLGYCTLMCGDGTNDVGAL
gnl|up_danre|Q7SXR0_DANRE           QLLSALLPHVRVFARVSPKQKEFVITSLKGLGFVTLMCGDGTNDVGAL
gnl|up_caeel|YE56_CAEEL             TFLRELILHVKVFARMAPKQKERIINELKSLGKVTLMCGDGTNDVGAL
gnl|Lotgi1|162282                   KILKIILPNTKIFARVAPKQKEIIITSLKSYGYTTLMCGDGTNDVGAL
gnl|Helro1|113120                   GLFDRLLPAVRIHARVAPKQKEFIITSLKKLGFVTLMCGDGTNDVGAL
gnl|Capca1|167536                   SFLKQILPHVKVFARVAPKQKEFVITSLKELGYVTLMCGDGTNDVGAL
gnl|Apo_MPI_JGI_Genos_P|53675       VFLMKILPSIKVYARVAPKQKEFVITSLKELGYITLMCGDGTNDVGAL
