# Supplementary material for: Deep transcriptome-sequencing and proteome analysis of the hydrothermal vent annelid Alvinella pompejana identifies the CvP-bias as a robust measure of eukaryotic thermostability
Source: Biol Direct. 2013 Jan 16;8:2. doi: 10.1186/1745-6150-8-2 (PMC3564776; doi:10.1186/1745-6150-8-2)
Supplement: Additional file 10 — Frequency of individual amino acids as a function of GC-content. The frequency of amino acids is plotted as a function of GC3-content (GC-content at the third codon position) in the species of the orthologous set. The regression lines with 90% confidence intervals are shown. [file 1745-6150-8-2-S10.zip › trimmedalignments/MTNA_HUMAN.aln]

CLUSTAL X (1.81) multiple sequence alignment


sp|Q06489|MTNA_YEAST                IKSMQVRGAPAIAIVGSLSVLTEVQLIKHNPTSDVATLYSLVNWESTKTV
lcl|CTHT_0000140                    IRAMRVRGAPAIAIVAALALAVEL----HHGACKATTVQDTISY------
gnl|up_human|MTNA_HUMAN             IRAMKVRGAPAIALVGCLSLAVEL----QAG-AGGPGLAALVAF------
gnl|up_drome|MTNA_DROME             INKMQVRGAPAIAIVGCLSLAVEI----N-P-EDFENKKSLRQE------
gnl|up_danre|MTNA_DANRE             IKSMKVRGAPAIAIVGCLSLAVEL----R----AGAGAEDLVSF------
gnl|up_caeel|MTNA_CAEEL             IKSMQVRGAPLIAVVGSLGLLLEI----Q----KASELDS--ES------
gnl|Lotgi1|190615                   IKQMKVRGAPAIAIVGCLSMAVEI----Y-H-MEFQSHQEIADY------
gnl|Helro1|62224                    IKFMQVRGAPAIAIVGGLSLAVEM----Y-S-KDFNSLSELKSF------
gnl|Capca1|225838                   MRNM-VRGAPAIGVVGSLSLAVEL----I-P-LTFSSFDDLKAF------
gnl|Apo_MPI_JGI_Genos_P|60991       IKNMQVRGAPAIGVVGVLSLAVEL----H-G-KTFQSLDDLFEF------

sp|Q06489|MTNA_YEAST                LNKRLDFLLSSRPTAVNLSNSLVEIKNILKSSSDLKA------------F
lcl|CTHT_0000140                    IDGRLDYLKESRPTAVDLFNAIAKLKAAIRVSPSSPTD-----------I
gnl|up_human|MTNA_HUMAN             VRDKLSFLVTARPTAVNMARAARDLADVAAREAEREGATEEA-------V
gnl|up_drome|MTNA_DROME             IEGKLNYLVSARPTAVNMKIAADELITLANELYKDEAIDVTQ-------M
gnl|up_danre|MTNA_DANRE             VRDSLCHLTSARPTAVNMGRAARELMEFTENESMEKNT--EQ-------L
gnl|up_caeel|MTNA_CAEEL             IIQKINFLISSRPTAVDLRNSLNGLKPILESQDYSDVVKLEK-------C
gnl|Lotgi1|190615                   VKDKLNYLVTARPTAVNMKEASDWISKMLQELTTDSDLSVHA-------F
gnl|Helro1|62224                    VSNRMKYLITSRPTAVNLFNLDATLQSFIDEHSSFTVLDLKQNDCFLPLI
gnl|Capca1|225838                   MQKKLDYLVSARPTAVNMADCRSKLMKRTDELIAKSGVTVEE-------V
gnl|Apo_MPI_JGI_Genos_P|60991       VTSKLAYLVKARPTAVNMADFRDKLTLLLKNWVNEEHATIKD-------V

sp|Q06489|MTNA_YEAST                DGSLYNYVCELIDEDLANNMKMGDNGAKYLIDVLQKDGFK-----DEFAV
lcl|CTHT_0000140                    ISTFIATAEEILRLDLSNNTSIGAHGADWLTQQYNLSSS------NKISV
gnl|up_human|MTNA_HUMAN             RERVICCTEDMLEKDLRDNRSIGDLGARHLLERVAPSG-------GKVTV
gnl|up_drome|MTNA_DROME             KHRFLDATEAMLKKDIADNRAIGANGAQAILQGVAKAGKAPAGSTGSVRV
gnl|up_danre|MTNA_DANRE             RDSVIGWIEEMLERDVNDNKKIGNYGAQHILSGVPR---------DSVTI
gnl|up_caeel|MTNA_CAEEL             RSYLLN----VYTDEKLQNRILVWNAYQELLSAFPDK--------EKLTV
gnl|Lotgi1|190615                   KELAIEAAEILFEDDVTINKDIGRHGAEHILNHCQDK--------DNVNI
gnl|Helro1|62224                    LHRLLDKLEGLLADDINCNKLIGKNGSENLKRLST----------TSVNL
gnl|Capca1|225838                   KAALVSMMEGFLPLDVETNKKMCKFGADHILENVKD---------EKVII
gnl|Apo_MPI_JGI_Genos_P|60991       TKKLLDEIEAQIALDVNTNKAMGKHGADHILEYYKG---------KPVTM

sp|Q06489|MTNA_YEAST                LTICNTGSLATSGYGTALGVIRSLWKDSLAKTDKADSGLDNEKCPRMGHV
lcl|CTHT_0000140                    LTHCNTGSLATSGHGTALGIIRTLHSRQ-----------------LLYHA
gnl|up_human|MTNA_HUMAN             LTHCNTGALATAGYGTALGVIRSLHSLG-----------------RLEHA
gnl|up_drome|MTNA_DROME             LTHCNTGSLATAGYGTALGVVRQLAELG-----------------KLEHV
gnl|up_danre|MTNA_DANRE             LTHCNTGSLATAGYGTALGVVRSLHMLG-----------------RLKRL
gnl|up_caeel|MTNA_CAEEL             MTICNTGSLATISWGTALGVIRALHSEN-----------------RLKLV
gnl|Lotgi1|190615                   LTHCNTGSLATAGYGTALGVIRALHEKN-----------------RIKHV
gnl|Helro1|62224                    LTHCNTGSLATANYGTALGMFLSLHALG-----------------KLSRC
gnl|Capca1|225838                   LTHCNTGSLATAGYGTALGVVRSLHGRG-----------------LLEHC
gnl|Apo_MPI_JGI_Genos_P|60991       LTHCNTGSLATAGFGTALGVIRELQSRG-----------------SLTHC

sp|Q06489|MTNA_YEAST                FPLETRPYNQGSRLTAYELVYDKIPSTLITDSSIAYRIRTSPIP--IKAA
lcl|CTHT_0000140                    YCTETRPYNQGSRLTAFELVFEGIPSTLITDSMAAALFKLRRESDKIGAV
gnl|up_human|MTNA_HUMAN             FCTETRPYNQGARLTAFELVYEQIPATLITDSMVAAAMAHRG----VSAV
gnl|up_drome|MTNA_DROME             YCTETRPYNQGARLTAYELVHEKFPATLVLDSMVAALLRAKN----VAAV
gnl|up_danre|MTNA_DANRE             YCTETRPYNQGARLTAYEAVAEGFPATLITDSMAALAMREKS----ITAV
gnl|up_caeel|MTNA_CAEEL             YVLETRPYNQGIRLTSIELLHGEVPFKLITDSMAAWAMKNHQ----VDCV
gnl|Lotgi1|190615                   YCTETRPYNQGARLTAYELVHENIPATLILDSMPAILMSHHD----ITAV
gnl|Helro1|62224                    FFTETRPYNQGSRLTAYELTYDKIPCTMICDSMVAALMSRER----IDAV
gnl|Capca1|225838                   FCTETRPYNQGARLTAYELVHDNIPSTLICDDMASVAMKLQG----VSAV
gnl|Apo_MPI_JGI_Genos_P|60991       YCTETRPYNQGSRLTAYELVHDKIPATLICDSMAAMLWKDKG----ISAV

sp|Q06489|MTNA_YEAST                FVGADRIVRNGDTANKIGTLQLAVICKQFGIKFFVVAPKTTIDNVTETGD
lcl|CTHT_0000140                    IVGADRVARNGDTANKIGTYALAVLAKHHGVKFIVAAPTTSIDLETESGD
gnl|up_human|MTNA_HUMAN             VVGADRVVANGDTANKVGTYQLAIVAKHHGIPFYVAAPSSSCDLRLETGK
gnl|up_drome|MTNA_DROME             VVGADRVASNGDTANKIGTYQIAVVAKHHDVPFYVAAPLTSIDLAIPGGD
gnl|up_danre|MTNA_DANRE             VVGADRVVANGDTANKVGTYQLAIAAKHHGIPFYVAAPSTSCDLSLESGR
gnl|up_caeel|MTNA_CAEEL             LTGADNVARNGDTANKIGTYMLAVLCKHHNINFYPVVPFTTINKNIATGE
gnl|Lotgi1|190615                   VVGADRVVANGDTANKIGTIQIAIIAKHFKVPFYVACPLTTFDPSKESGK
gnl|Helro1|62224                    VVGADCIAANGDTANKIGTFQIAILAKHFNIPFYVAAPFTSINFGLPNGK
gnl|Capca1|225838                   AVGADRVVANGDSANKIGTYQLSIVAKYHNIPFYIVAPSTSIDLNLATGD
gnl|Apo_MPI_JGI_Genos_P|60991       VVGADRIVANGDTANKIGTYQLAIVAKYHSVPFYVVAPSTSIDLGKNSGD

sp|Q06489|MTNA_YEAST                DIIVEERNPEEFKVVTGTVINPENGSLILNESGEPITGKVGIAPLEINVW
lcl|CTHT_0000140                    GIKIEERKKEELTQISGAVIREDGS------VDTSRTVRVATADQRIDVW
gnl|up_human|MTNA_HUMAN             EIIIEERPGQELTDVNGVRIAAPG----------------------IGVW
gnl|up_drome|MTNA_DROME             HIIIEERPDREMTHVGEHRIAAPG----------------------INCW
gnl|up_danre|MTNA_DANRE             DIVIEERPAEELTSINGVPVAAPG----------------------IDVW
gnl|up_caeel|MTNA_CAEEL             EIKIEERPSAEMLRVNGVLIGNSE----------------------CPVW
gnl|Lotgi1|190615                   EIAIEERPHIEMTSIKGQRIAAHG----------------------IDCW
gnl|Helro1|62224                    NIVIEERSQEEMTTLNGVQLSVKGC---------------------ITCW
gnl|Capca1|225838                   DIVIEERPHNELTCINGKRIAAKG----------------------IGVW
gnl|Apo_MPI_JGI_Genos_P|60991       EIVIEERPHSEMTTIKGIPIAAKG----------------------IGVW

sp|Q06489|MTNA_YEAST                NPAFDITPHELID-GIITEEGVFTKNSSGEFQLESL
lcl|CTHT_0000140                    NPAFDVTPAELID-AIVTERGTVVKGPNGRFDFKEV
gnl|up_human|MTNA_HUMAN             NPAFDVTPHDLITGGIITELGVFAPE-----ELRTA
gnl|up_drome|MTNA_DROME             NPAFDVTPASLIT-GIITERGVFKPA-----ELKEA
gnl|up_danre|MTNA_DANRE             NPAFDVTPHQLITGGIITELGVFLPS-----ELQAA
gnl|up_caeel|MTNA_CAEEL             NPAFDVTPAHLIT-KILTDFGNWPPE-----MLEQQ
gnl|Lotgi1|190615                   NPAFDVTPAELITGGIVTEYGVFKPS-----EIKEK
gnl|Helro1|62224                    NPAFDVTPGELITGGIITEHGVFKAS-----ELKNV
gnl|Capca1|225838                   NPAFDVAPAELITGGIVTEFGVFKPS-----ELKEK
gnl|Apo_MPI_JGI_Genos_P|60991       NPAFDVTPASLITGGIVTEFGVFKPA-----ELKEK
