# Supplementary material for: Deep transcriptome-sequencing and proteome analysis of the hydrothermal vent annelid Alvinella pompejana identifies the CvP-bias as a robust measure of eukaryotic thermostability
Source: Biol Direct. 2013 Jan 16;8:2. doi: 10.1186/1745-6150-8-2 (PMC3564776; doi:10.1186/1745-6150-8-2)
Supplement: Additional file 10 — Frequency of individual amino acids as a function of GC-content. The frequency of amino acids is plotted as a function of GC3-content (GC-content at the third codon position) in the species of the orthologous set. The regression lines with 90% confidence intervals are shown. [file 1745-6150-8-2-S10.zip › trimmedalignments/UBP14_HUMAN.aln]

CLUSTAL X (1.81) multiple sequence alignment


sp|P43593|UBP6_YEAST                TFEFNIRHSGKVY-PITLSTDATSADLKSKAEELTQVPSARQKYMVKGGL
lcl|CTHT_0011600                    TVNVIIKHQGKKY-DVEVDTTSTGEVLKYQLYSLTGVEPERQKILIKGGQ
gnl|up_human|UBP14_HUMAN            LYSVTVKWGKEKFEGVELNTDEPPMVFKAQLFALTGVQPARQKVMVKGGT
gnl|up_drome|Q9VKZ8_DROME           AFKVKVKWGRELYTDIVVNTDEEPILFKAQLFALTGVQPDRQKVMCKGGI
gnl|up_danre|Q803B3_DANRE           VFTVNVKWGKEKFDAVELNTEEPPMVFKAQLFALTGVQPERQKVMVKGGT
gnl|up_caeel|UBP14_CAEEL            I--VNVKWQKEKY-VVEVDTSAPPMVFKAQLFALTQVVPERQKVVIMGRT
gnl|Lotgi1|227857                   TYKVSVKWGKEKFNDVECNTDELPEVFKAQLFALSGVQPDRQKVMMKGAV
gnl|Helro1|89960                    LLIVNVKWCKEKFENVECNTDEPPLVFKARLFSLSGVQPDRQKIMIKGAV
gnl|Capca1|159540                   VFKVHIKWGKEKFQNVECNTDEPPILFKAQIFALSGVQPDRQKVMVKGVV
gnl|Apo_MPI_JGI_Genos_P|51334       IYKVHVKWGKEKFQNIECNTDEPPVLFKAQLFALSGVQPDRQKVMIKGAV

sp|P43593|UBP6_YEAST                SGEESIKIYPLIKPGSTVMLLGTPDA--NLISKPAKKNNFIEDLAPEQQV
lcl|CTHT_0011600                    LKDDTDLSKLGLKPGQVIMMMGTPGEGGGAIQRPTEKIKFIEDMTEAEAA
gnl|up_human|UBP14_HUMAN            LKDD-DWGNIKIKNGMTLLMMGSADA---LPEEPSAKTVFVEDMTEEQLA
gnl|up_drome|Q9VKZ8_DROME           LKDD-QW-NLQIKDGAVVLLLGSKES---VPEVPATPVKFIEDMNEAEAA
gnl|up_danre|Q803B3_DANRE           LKDD-EWGNIKLKNGMTLLMMGSADA---LPEEPVVRPMFVEDMTEEQLA
gnl|up_caeel|UBP14_CAEEL            LGDD-DWEGITIKENMTIMMMGSVGE---IPKPPTVLEKKQANRDKQAEE
gnl|Lotgi1|227857                   LKDD-SWGNLKLKDGATLLMMGTADA---LPEAPKEKTVFMEDMSEAQLA
gnl|Helro1|89960                    LKDD-SWDNVKITNNANLLMIGSAEE---LPTAPGQTVVFMEDMTDSQLA
gnl|Capca1|159540                   IKDD-DWGSAKIKDGIMMMMMGTAEA---LPQEPAGKTVFVEDMSEQQLA
gnl|Apo_MPI_JGI_Genos_P|51334       IKDD-DWGNVKIKDGSTLLMMGSAEE---LPKEPVEKPVFLEDMSESQLA

sp|P43593|UBP6_YEAST                QQFAQLPVGFKNMGNTCYLNATLQALYRVNDLRDMILNYNPSQGVSNSGA
lcl|CTHT_0011600                    QQAGATPAGLINLGNTCYLNATLQALRSIPELQDALSKH----KHTSMSE
gnl|up_human|UBP14_HUMAN            SAM-ELPCGLTNLGNTCYMNATVQCIRSVPELKDALKRY-AGALRASGEM
gnl|up_drome|Q9VKZ8_DROME           TAM-RLPAGLTNLGNTCYMNATVQCLNAVPELRTALSTF-SNDG--TDTM
gnl|up_danre|Q803B3_DANRE           SAM-ELPCGLTNLGNTCYMNATVQCLRSVPELKGALRRY-SGALRSSGAN
gnl|up_caeel|UBP14_CAEEL            ISA-LYPCGLANLGNTCYFNSCVQMLKEVNELVLKPAEEMRIREHNDRLC
gnl|Lotgi1|227857                   NAL-EMPSGLTNLGNTCYMNATVQCLKSIPELNDALKRY-SGGLTVGGAI
gnl|Helro1|89960                    KVL-EVPSGLTNLGNTCYMNATLQCLRSVAELKETLKNFQSGPSMLLNNV
gnl|Capca1|159540                   SAL-ELPSGLTNLGNTCYMNATLQCLRSIPELKESLSKF-SSHGPSSGLS
gnl|Apo_MPI_JGI_Genos_P|51334       AAL-ELPAGLTNLGNTCYMNATLQCLRAIPELKQSLKMY---NGQLGGAL

sp|P43593|UBP6_YEAST                QDEEIHKQIVIEMKRCFENLQNKSFKSVLPIVLLNTLRKCYPQFAERDSQ
lcl|CTHT_0011600                    IPQL---DITNQLKELFKLMSETQ-GGLAPLAFLNALRTTFPQFAERSRK
gnl|up_human|UBP14_HUMAN            ASAQ---YITAALRDLFDSMDKTS-SSIPPIILLQFLHMAFPQFAEKGEQ
gnl|up_drome|Q9VKZ8_DROME           STAF---SISSAMKSIFAQMEK-G-TTVTPIVLLQALHRASPQFAQTGEN
gnl|up_danre|Q803B3_DANRE           APSQ---YITAALRDLYESMDKTS-SSIPPIILLQFLHMAFPQFAEKGDQ
gnl|up_caeel|UBP14_CAEEL            HNLA---TLFNSLRDKDRALRSKG-EPIKPFAAILTLSDSFPQFEK----
gnl|Lotgi1|227857                   APAD---SITAALRDLYQSLDRSG-TAIPPIIFLQILHMAFPRFAEKGEE
gnl|Helro1|89960                    DSSI---MITSAMKELFKVMDRTS-TSIPPILMLNVLHTCYPQFAEKNDH
gnl|Capca1|159540                   VED----SITVSIGDLFRKMDATS-AAQPPFIMLSVLHSSFPQFAEKTEQ
gnl|Apo_MPI_JGI_Genos_P|51334       NPDE---SITTAVRDLYSQMDHTA-SAIPPIVMLQVLHMCYPQFAEKNEH

sp|P43593|UBP6_YEAST                GGFYKQQDAEELFTQLFHSMSIVFGDK-----------------------
lcl|CTHT_0011600                    GPGYAQQDAEEAWSQIVSQLRQKLKLEIPGEGGASQS-----------VS
gnl|up_human|UBP14_HUMAN            GQ-YLQQDANECWIQMMRVLQQKLEAIEDDSVKETDSSSASAATPSKKKS
gnl|up_drome|Q9VKZ8_DROME           GT-YRQQDANECWAEILKMLQQKLRPKNQEPSNTVQKRH---------SS
gnl|up_danre|Q803B3_DANRE           GQ-YLQQDANECWVQVMRVLQQKLEPQEPETPMETDGDSAAAAS-TKKKS
gnl|up_caeel|UBP14_CAEEL            ---FKQQDANECLVSIMSNVTRIYGLSGWN--------------------
gnl|Lotgi1|227857                   GG-YQQQDANECWTEIVRSLQQKLPAIGPSNSNTVNTASSS-------QG
gnl|Helro1|89960                    GQ-FQQQDANECWVELIRCLQKALSPTTNATTSTSATAAAAA---SDNNG
gnl|Capca1|159540                   GT-FQQQDANECWTQLVRCMQKKLPALKSSEDSAQASSASSS------QG
gnl|Apo_MPI_JGI_Genos_P|51334       GT-YQQQDANECWTEIVRCFQRKLPPLTSGKSQEGGSAALAG------KG

sp|P43593|UBP6_YEAST                -FSEDFRIQFKTTIKDTAND----NDITVKENESDSKLQCHISGTTNFMR
lcl|CTHT_0011600                    FVDKYMAGEFSTTLECDDPAALEGGEQPTSSKEAFFKLDCHIDNQTSHLR
gnl|up_human|UBP14_HUMAN            LIDQFFGVEFETTMKCTESE----EEEVTKGKENQLQLSCFINQEVKYLF
gnl|up_drome|Q9VKZ8_DROME           FIDQFFGGTFEVKMSSEEDP----DEPSTVTSENFLQLSCFISMDVKYMQ
gnl|up_danre|Q803B3_DANRE           FIDQYFGVEFETSMKCTEAE----DEEPTKGTESQLQLSCFINQEVKYLA
gnl|up_caeel|UBP14_CAEEL            -IESLFRIQTETTMKCLES-----DEVSEKKVERNNQLTCYVNQDVRFLQ
gnl|Lotgi1|227857                   FIDQFMGGEFETVMKCNEAD----DEIETKGSEKFYQLSCFIEKEVKYMH
gnl|Helro1|89960                    FIDQFFSGEFQTTMKCTEST----EEAESKSTEKFYQLSCFIEKEVKYMH
gnl|Capca1|159540                   FIDQYMGGQFSNTMKCIESE----DEEPTHSTEVFYQLSCFIEKEVKYLA
gnl|Apo_MPI_JGI_Genos_P|51334       FIDQFMAGEFSITMKCIEAE----DEEPTHSKETFYQLSCFIEKEVKYLY

sp|P43593|UBP6_YEAST                NGLLEGLNEKIEKRSDLTGANSIYSVEKKISRLPKFLTVQYVRFFWKRST
lcl|CTHT_0011600                    DGLLSGLTGKIKKRSEVLGRDATYTKTSKISRLPKYLTVHFLRFFWKRDV
gnl|up_human|UBP14_HUMAN            TGLKLRLQEEITKQSPTLQRNALYIKSSKISRLPAYLTIQMVRFFYKEKE
gnl|up_drome|Q9VKZ8_DROME           SGLKSKMKEQLVKKSETLGRDAKYIRTYLVSRLPAYLTVQFVRFQYKGKE
gnl|up_danre|Q803B3_DANRE           TGLRLRLQEDITKFSPSLQRNALYIKSSKISRLPAYHTVQMVRFFYKEKE
gnl|up_caeel|UBP14_CAEEL            TGIKAGFEEEMTRNSEELNRDAKWQKNTQISRLPKYLTVNINRFFYKEST
gnl|Lotgi1|227857                   TGLRSRLQETITKLSPTLGRDALYTKSSKINRLPAYLAIQFVRFYYKEKE
gnl|Helro1|89960                    TGLKSGLEGEITKHSPTLNRDATYTKTSKLSRLPSYLSIQMVRFFYKEKN
gnl|Capca1|159540                   TGLKSRLEEHIEKNSPVLNRNAQYTKTSRISRLPSYLPIQMVRFYYKEKE
gnl|Apo_MPI_JGI_Genos_P|51334       TGLKSRLEEHISKYSPTLGRDAQYSRKCEISRLPAYLTIQMVRFFYKEKE

sp|P43593|UBP6_YEAST                NKKSKILRKVVFPFQLDVADMLTPEYAAEKVKVRDELRKVEKEKNEKERE
lcl|CTHT_0011600                    QKKAKIMRKVTFPHELDIVEFCTDDLKKALIPVRDKVREVRKEEEDIERA
gnl|up_human|UBP14_HUMAN            SVNAKVLKDVKFPLMLDMYELCTPELQEKMVSFRSKFKDL--EDKKVNQQ
gnl|up_drome|Q9VKZ8_DROME           GINAKVLKDIKFPIDFDAFELCTPELQNKLCPMRSKFKDL--EDKKMEVD
gnl|up_danre|Q803B3_DANRE           SVNAKVLKDVKFPLMLDVYELCTSELQEKMVSLRSKFKEM--EDKKLE--
gnl|up_caeel|UBP14_CAEEL            KTNAKILKSVQFPMQLDTYDLCSQELKDKLVARRADIKLE--EDAKLERE
gnl|Lotgi1|227857                   SINAKILKDVKFTMSLDVYDLCTPELQAKLVPMRNRFKEQ--EDKYLEQA
gnl|Helro1|89960                    AVSAKILKDIKFPLVLDVFDLCTSDLQKKLVPVRLKFKEE--EDKAVE--
gnl|Capca1|159540                   QVNAKILKDIKFPMQLDVFDLCTEELQQRLIPARSQFKEI--EDLRVEQM
gnl|Apo_MPI_JGI_Genos_P|51334       GVNAKILKDIKFPEMLDVFDLCSEELKKKLIPARDRFKEE--EDKRTEEL

sp|P43593|UBP6_YEAST                IKRRKFDPSSSENVMTPREQYETQVALNESEKDQWLEEYKKHFPPN----
lcl|CTHT_0011600                    RKRRKKNPLTDG---------------EAKEANTKEEKKPTASADGDIVM
gnl|up_human|UBP14_HUMAN            -------PNTSD---------------KKSSPQKEVKYEPFSFAD-----
gnl|up_drome|Q9VKZ8_DROME           VVKRN----------------------EPNEEKKDVKYEQFWFDD-----
gnl|up_danre|Q803B3_DANRE           -KQQKSEPNKKP---------------GALKETKY---EPFSFPD-----
gnl|up_caeel|UBP14_CAEEL            LRKKVLDKEQGD---------------KIFDDGVA---LPTAFED-----
gnl|Lotgi1|227857                   QQLKQKGSGEKP---------------VEKKKKA----EPYSFPD-----
gnl|Helro1|89960                    ---RKNNVLTGV---------------AANNLEVKGQKKPFSFED-----
gnl|Capca1|159540                   EQVKAKGDQTKG---------------KNAEKDAVTFKQPFSFPD-----
gnl|Apo_MPI_JGI_Genos_P|51334       QEAKSKVKKVDE---------------VENKKKKA---LPYSFPN-----

sp|P43593|UBP6_YEAST                ----------------------------------LEKGENPSCVYNLIGV
lcl|CTHT_0011600                    TETYKTDAEWEAEKDASLLAAKKELNALIDPELRKDDGANQSGIYELRAV
gnl|up_human|UBP14_HUMAN            -----------------------------------DIGSNNCGYYDLQAV
gnl|up_drome|Q9VKZ8_DROME           -----------------------------------DLGSNNSGYYTLQAV
gnl|up_danre|Q803B3_DANRE           -----------------------------------DLGSNNSGYYELQAV
gnl|up_caeel|UBP14_CAEEL            -----------------------------------DAGSNNSGFYDLKGI
gnl|Lotgi1|227857                   -----------------------------------DIGSNNSGYYELSAV
gnl|Helro1|89960                    -----------------------------------DPGSNNSGYYELQAV
gnl|Capca1|159540                   -----------------------------------DPGSSNSGYYELQAV
gnl|Apo_MPI_JGI_Genos_P|51334       -----------------------------------DPGSNNSGYYELLAV

sp|P43593|UBP6_YEAST                ITHQGANSESGHYQAFIRD-----------ELDENKWYKFNDDKVSVVEK
lcl|CTHT_0011600                    VTHQGASTDSGHYTAYVKKAAPKDPVTGKVGTEDGNWWWFNDDKISEVTP
gnl|up_human|UBP14_HUMAN            LTHQGRSSSSGHYVSWVK-------------RKQDEWIKFDDDKVSIVTP
gnl|up_drome|Q9VKZ8_DROME           LTHKGRSSSSGHYVAWVR-------------SSGDVWFKFDDDEVSAVAT
gnl|up_danre|Q803B3_DANRE           LTHQGRSSSSGHYVAWVK-------------RKEDEWVKFDDDKVSVVTP
gnl|up_caeel|UBP14_CAEEL            ITHKGRSSQDGHYVAWMR------------SSEDGKWRLFDDEHVTVVDE
gnl|Lotgi1|227857                   LTHKGRSSSSGHYVGWVR-------------KKGDEWLMFDDDRVSPVMS
gnl|Helro1|89960                    LTHKGRSSSSGHYVAWVR------------GKKSDEWMMFDDDNVVAVTS
gnl|Capca1|159540                   LTHKGRSSSSGHYVAWVR-------------KTGDDWLMFDDDEVTPMQS
gnl|Apo_MPI_JGI_Genos_P|51334       LTHKGRSSSSGHYVGWCK-------------HKGDEWVMFDDDKVTAVTK

sp|P43593|UBP6_YEAST                EKIESLAGGGESDSALILMYKGFGL
lcl|CTHT_0011600                    DKIDALAGGGESHSALILLYKAIPL
gnl|up_human|UBP14_HUMAN            EDILRLSGGGDWHIAYVLLYGPRRV
gnl|up_drome|Q9VKZ8_DROME           DEILRLSGGGDWHCAYVLLYAPRRL
gnl|up_danre|Q803B3_DANRE           EDILKLSGGGDWHIAYVLLYGPRRL
gnl|up_caeel|UBP14_CAEEL            EAILKTSGGGDWHSAYVLLYEARVI
gnl|Lotgi1|227857                   DDILKLSGGGDWHCAYVLLYGPRIL
gnl|Helro1|89960                    EDILKLSGGGDWHCAYVLLYGPRIL
gnl|Capca1|159540                   EDILRLSGGGDWHCAYILLYGPRVL
gnl|Apo_MPI_JGI_Genos_P|51334       EDILKLSGGGDWHCAYLLLYGPRIL
