# Supplementary material for: Deep transcriptome-sequencing and proteome analysis of the hydrothermal vent annelid Alvinella pompejana identifies the CvP-bias as a robust measure of eukaryotic thermostability
Source: Biol Direct. 2013 Jan 16;8:2. doi: 10.1186/1745-6150-8-2 (PMC3564776; doi:10.1186/1745-6150-8-2)
Supplement: Additional file 10 — Frequency of individual amino acids as a function of GC-content. The frequency of amino acids is plotted as a function of GC3-content (GC-content at the third codon position) in the species of the orthologous set. The regression lines with 90% confidence intervals are shown. [file 1745-6150-8-2-S10.zip › trimmedalignments/KTI12_HUMAN.aln]

CLUSTAL X (1.81) multiple sequence alignment


sp|P34253|KTI12_YEAST               MPLVLFTGYPCSGKTTLAKHLVQLLQSKIDATP-----------------
lcl|CTHT_0070100                    MPLIVVTGLPSSGKTTRARQLYAYLEERIASQPKSQMPSQPQPQHPPQSQ
gnl|up_human|KTI12_HUMAN            MPLVVFCGLPYSGKSRRAEELRVALAA-----------------------
gnl|up_drome|O46079_DROME           MPLVVITGLPASGKSTRARQLRDHFVE-----------------------
gnl|up_danre|KTI12_DANRE            MPLILMCGYPCSGKTRRAQELRDYFTQN----------------------
gnl|up_caeel|Q7YTI4_CAEEL           MPLIIVTGHPSSGKSTVVDRLAKKFEE-----------------------
gnl|Lotgi1|200870                   MPLILMCGFPSSGKTKRTQELKQYLSENE---------------------
gnl|Helro1|100688                   MPLILMSGFPCSGKTRCAIGLKKYFEEN----------------------
gnl|Capca1|178515                   MPFVLMCGFPSSGKSTRCRELKRIIEDR----------------------
gnl|Apo_MPI_JGI_Genos_P|65814       MPLIILTGYPSSGKTRRANELKRFFEEE----------------------

sp|P34253|KTI12_YEAST               ---------------SLSKYSITYHSDESL----GIKHS-DYITSQD---
lcl|CTHT_0070100                    PPSQSQTSPIPPPLSSTPQYRLHYISDATL----SISRSVYDLSPEKLPA
gnl|up_human|KTI12_HUMAN            -----------------EGRAVYVVDDAAV---LGAEDPAVYGDSAR---
gnl|up_drome|O46079_DROME           -----------------RGRKVHLISENEAVPKAGFGKNSHTGDSQK---
gnl|up_danre|KTI12_DANRE            -----------------TGRKVHIVGDEDQ----GIDKNSVYADSQK---
gnl|up_caeel|Q7YTI4_CAEEL           -----------------KGKDYLIIRDEDY---GGFDRK-NYEFSNK---
gnl|Lotgi1|200870                   -----------------PNRVVHLVTEDV-----DLSKNELYADPQK---
gnl|Helro1|100688                   -----------------KNVPTKVISDHNF---EDLNRNDLYSNSSK---
gnl|Capca1|178515                   -----------------EKVNVHVFGDADL----SIGKNETFADSRI---
gnl|Apo_MPI_JGI_Genos_P|65814       -----------------HGLKVHIINDHPE----HVARDELYSDPKK---

sp|P34253|KTI12_YEAST               --------ERKLRSEIISAVKRDLSKNKIVIVDSLNYIKGFRYQLHCEVK
lcl|CTHT_0070100                    HVRSANASEKDARAALYAAVKRVLGPKDIVILDSLNYIKGWRYQLYCEAK
gnl|up_human|KTI12_HUMAN            --------EKALRGALRASVERRLSRHDVVILDSLNYIKGFRYELYCLAR
gnl|up_drome|O46079_DROME           --------EKVVRSDLKSEASRHLNQEDLVILDAGNYIKGYRYELYCMSK
gnl|up_danre|KTI12_DANRE            --------EKNLRGALRAEVERKVNKDDIVILDSLNYIKGYRYELFCLIK
gnl|up_caeel|Q7YTI4_CAEEL           --------EKDLRSWIRSQVQQNLTKNKVIICDALNYIKGYRYELFLAAK
gnl|Lotgi1|200870                   --------EKISRGNMKSSVQRLLNKEDFVILDSLNYIKGYRYELFCVSK
gnl|Helro1|100688                   --------EKEIRSLLKSEVQRSIDKSSVIILDSPNYIKGFRYELYCVSK
gnl|Capca1|178515                   --------EKEQRGHLKAYVQRKINKDDVVILDSGNYIKGFRYELYCMTK
gnl|Apo_MPI_JGI_Genos_P|65814       --------EKEARSNLKSNLQRIINKEDVFILDSLNYIKGYRYELFCVIK

sp|P34253|KTI12_YEAST               NLSTTFCVIQTLCP------------------------------------
lcl|CTHT_0070100                    NARTPSCVLQVGGG------------------------------------
gnl|up_human|KTI12_HUMAN            AARTPLCLVYCVRPGGPIAGPQVAGANENPGRNVSVSWRPRAEEDGRAQA
gnl|up_drome|O46079_DROME           VSRTTQCTVFTCIP------------------------------------
gnl|up_danre|KTI12_DANRE            HTQTPHCLVYSLTS------------------------------------
gnl|up_caeel|Q7YTI4_CAEEL           MSKTTYCVVECSPP------------------------------------
gnl|Lotgi1|200870                   SCQTPHCVILCDIS------------------------------------
gnl|Helro1|100688                   SAQTTQCTILCSVS------------------------------------
gnl|Capca1|178515                   SAQSPHCVIHCNTA------------------------------------
gnl|Apo_MPI_JGI_Genos_P|65814       SAQTTQCLIHCDVN------------------------------------

sp|P34253|KTI12_YEAST               ---------------------PETIFEWNKTSNPN---------------
lcl|CTHT_0070100                    ---------------------VEKAREVNERRLERRERKLKEQGEKKEGE
gnl|up_human|KTI12_HUMAN            AGSSVLRELHTADSVVNGSAQADVPKELEREESGA-----AESPALVTPD
gnl|up_drome|O46079_DROME           ---------------------QEEAWTFNSQRTAP-----DE---LPGDS
gnl|up_danre|KTI12_DANRE            ---------------------ADLSSEWNKDREAD-----SQ--------
gnl|up_caeel|Q7YTI4_CAEEL           ---------------------VATCHWLNEQKPEV-----ER--------
gnl|Lotgi1|200870                   ---------------------PENAERFNKSRPES-----EQ--------
gnl|Helro1|100688                   ---------------------NEKSIEINSTRQPD-----EQ--------
gnl|Capca1|178515                   ---------------------PDTAWQWNTSRPAE-----DQ--------
gnl|Apo_MPI_JGI_Genos_P|65814       ---------------------KEQAKEWNENRSEK-----EK--------

sp|P34253|KTI12_YEAST               -----------PWEPELLNQLIQRYEEPNSSNRWDSPLFAIL--TPQDNI
lcl|CTHT_0070100                    EKKEAAESDEEPYERSNWENLVFRYEEPNPMTRWDSPLFLLA--WDDDEA
gnl|up_human|KTI12_HUMAN            SEKSAKHGSGAFYSPELLEALTLRFEAPDSRNRWDRPLFTLV--GLEEPL
gnl|up_drome|O46079_DROME           ERVQPVDNSDVPYTRETFDALCQRYEEPQSNNRWDSPLVVVL---PKDTL
gnl|up_danre|KTI12_DANRE            ------------YTQEILDALILRFEAPDSRNRWDSPLFTIQ---QDDSL
gnl|up_caeel|Q7YTI4_CAEEL           ------------YPKEIIDQLMMRYERPDTKLRWEKPLFEVKIGTAEKAT
gnl|Lotgi1|200870                   ------------YDDKILEGLIQRFEPPVSTNRWDSPLFTVQ---IDDTL
gnl|Helro1|100688                   ------------YTNDVLNELIMRFETPDPKNRWDSPMFVIN---FNDEI
gnl|Capca1|178515                   ------------YTKEIFDALVMRFEAPENRNRWDSPLFLLN---PEDEL
gnl|Apo_MPI_JGI_Genos_P|65814       ------------YSQDVFDALIMRYEAPDQRNRWDSPLFVIH---PEDDL

sp|P34253|KTI12_YEAST               TDYIDDICKVVFQTSKSAKNSGHNDPLSKGLQKP----------------
lcl|CTHT_0070100                    Q--TRQVFDKIWDAIAGEGRKP---------IKP----------------
gnl|up_human|KTI12_HUMAN            P--LAGIRSALFE------NRA---------PPP----------------
gnl|up_drome|O46079_DROME           D--MEAIYKALYE------SQP---------LPP----------------
gnl|up_danre|KTI12_DANRE            P--FEAICDALFK------RKA---------PPP----------------
gnl|up_caeel|Q7YTI4_CAEEL           P--VDFDEDMAID------LEH---------PAPRFASIFEDEIVEWICN
gnl|Lotgi1|200870                   P--FQLILDSLLK------RKP---------PPP----------------
gnl|Helro1|100688                   P--FEDIYTSLFL------KKA---------PAP----------------
gnl|Capca1|178515                   P--SEAICDALIR------KKA---------PPP----------------
gnl|Apo_MPI_JGI_Genos_P|65814       P--LNDIFDVLYK------KKA---------PPP----------------

sp|P34253|KTI12_YEAST               ------NSATVLKPASQ-SNFIQVLDIETSKIIKTIMNHIKSLTSIGGVS
lcl|CTHT_0070100                    ------NQSTVQRDKDPGGDYLYVLERETQDIVKKILERQGD------E-
gnl|up_human|KTI12_HUMAN            ------HQSTQSQPLAS-GSFLHQLDQVTSQVLAGLMEAQKS------AV
gnl|up_drome|O46079_DROME           ------NQSTYNAPLGT-TNYLFELDKIVQAIIKEILGAVKI------KA
gnl|up_danre|KTI12_DANRE            ------NQSTKSQPLSS-TNFLYELDKVTQDVLMAVLESQKT------SV
gnl|up_caeel|Q7YTI4_CAEEL           GTELTENQSTQTVPLAP-TNFLHELDRSTQDVVTVLLNAQRT------AV
gnl|Lotgi1|200870                   ------NVSTQCQPLSS-TNFLYELDKRTQEIVTEIMSSQKL------SI
gnl|Helro1|100688                   ------HLSTLPTPILA-TNLLHEIDKCTQRVVQEIMEGQKF------CM
gnl|Capca1|178515                   ------NLSTQSQPLSS-SNFIHELDKITQNTVQFILESQKT------CI
gnl|Apo_MPI_JGI_Genos_P|65814       ------NQSTQSQPLSS-TNYLHELDKMTNSVVKAILDAQKM------CV

sp|P34253|KTI12_YEAST               NGTRVIVS-------EGITDINDDGCFFVDLPI-GNVVTLAQLQRLKRQF
lcl|CTHT_0070100                    GGGTVVLPRINGGGANGEGEGEL------VVQLPNKKVGLPQLQRYRRAF
gnl|up_human|KTI12_HUMAN            PGDLLTLP--------GTTE---------HLRF-TRPLTMAELSRLRRQF
gnl|up_drome|O46079_DROME           FGQ-LRIP--------GSRN---------PVKV-ATSMNALQLNRLRQKF
gnl|up_danre|KTI12_DANRE            PGDLISIP--------GATE---------KIEL-TRSLNMVELRKLRRQF
gnl|up_caeel|Q7YTI4_CAEEL           RGQNLTIP--------GATDGAN------TIKF-MKLRTLPELNRLRHQF
gnl|Lotgi1|200870                   IGDSISIP--------GATD---------KIIL-TKNLTIGELQRYRRQF
gnl|Helro1|100688                   QGDKIKIN--------SSDE---------KITY-LKTFTLAELQNSKRQF
gnl|Capca1|178515                   VGDTIKIP--------GATD---------KLML-VKVLTLAELQRTRRQF
gnl|Apo_MPI_JGI_Genos_P|65814       PGDNISIP--------GATE---------KFQF-RKHLTLVELRRIRQQF

sp|P34253|KTI12_YEAST               INFN----KLRD--IDQDRIGPL-----FADYLNKNL
lcl|CTHT_0070100                    VALN----RGGIGLELVGKLAAGRIRESFVGYLNDAF
gnl|up_human|KTI12_HUMAN            ISYT----KMHPNNENLPQLANM-----FLQYLSQSL
gnl|up_drome|O46079_DROME           ITSTCHASQTSP--TPLEQVPHL-----FVQFINANT
gnl|up_danre|KTI12_DANRE            ISYT----KMHP-TENIGQIANM-----FVQYLNKSM
gnl|up_caeel|Q7YTI4_CAEEL           VNMS----KKDP-TTDKEKIITG-----FVDFLNCNL
gnl|Lotgi1|200870                   ITYS----KMHP-VDDSNKISNM-----FVQYLNKSL
gnl|Helro1|100688                   ISFA----KTRN-IEDISSIPSS-----FVQFINSRV
gnl|Capca1|178515                   INFC----RMHP-TDDSTKIGNM-----FIQFITTSL
gnl|Apo_MPI_JGI_Genos_P|65814       ISIT----KTRP-VEDYDKLCNM-----FVQFLNNSL
