# Supplementary material for: Deep transcriptome-sequencing and proteome analysis of the hydrothermal vent annelid Alvinella pompejana identifies the CvP-bias as a robust measure of eukaryotic thermostability
Source: Biol Direct. 2013 Jan 16;8:2. doi: 10.1186/1745-6150-8-2 (PMC3564776; doi:10.1186/1745-6150-8-2)
Supplement: Additional file 10 — Frequency of individual amino acids as a function of GC-content. The frequency of amino acids is plotted as a function of GC3-content (GC-content at the third codon position) in the species of the orthologous set. The regression lines with 90% confidence intervals are shown. [file 1745-6150-8-2-S10.zip › trimmedalignments/SAE1_HUMAN.aln]

CLUSTAL X (1.81) multiple sequence alignment


sp|Q06624|RHC31_YEAST               EKLSEDEIALYDRQIRLWGMTAQANMRSAKVLLINLGAIGSEITKSIVLS
lcl|CTHT_0025850                    NGISRDEIALYDRQIRLWGMKAQEKIRNANVLLITIRALGNEIAKNLVLA
gnl|up_human|SAE1_HUMAN             GGISEEEAAQYDRQIRLWGLEAQKRLRASRVLLVGLKGLGAEIAKNLILA
gnl|up_drome|A0ANV4_DROME           VELTEAENELYDRQIRLWGLESQKRLRTAKILIAGLCGLGAEITKNIILS
gnl|up_danre|SAE1_DANRE             TIISEEEAAQYDRQIRLWGLDAQKRLRGSRVLLVGLRGLGAEVAKNLILA
gnl|up_caeel|SAE1_CAEEL             MEVSKAEQAIYDRQIRLWGMEAQNKIRNSKVLIIGGKQLGAEVAKTLSLA
gnl|Lotgi1|182121                   ENITEDEAALYDRQIRLWGLDAQKRLRASKVLLIGLKGLGAEVAKNIVLS
gnl|Helro1|184875                   TKISEDEAKIYDRQIRLWGLEAQKRLRSARVLVIGLGGLGAEIAKNIILA
gnl|Capca1|156595                   DKITEDEAALYDRQIRLWGLDAQRRLRAARVLLIGVGGLGAEVAKNIVLS
gnl|Apo_MPI_JGI_Genos_P|76602       INITEDEAALYDRQIRLWGLDAQKRLRAAAVLLIGVGGVGAEVAKNIVLA

sp|Q06624|RHC31_YEAST               GIGHLTILDGHMVTEEDLGSQFFIGSED--VGQWKIDATKERIQDLNPRI
lcl|CTHT_0025850                    GIGSLTIVDSAPITEADFGAQFFLSSEDTPIGTNRAVAAKDNVQRLNPRV
gnl|up_human|SAE1_HUMAN             GVKGLTMLDHEQVTPEDPGAQFLIRTGS--VGRNRAEASLERAQNLNPMV
gnl|up_drome|A0ANV4_DROME           GVNSVKLLDDKDVTEEDFCSQFLVPRES--LNTNRAEASLTRARALNPMV
gnl|up_danre|SAE1_DANRE             GVKGLTLLDHEQVTEESRRAQFLIPVDA--DGQNHAQASLERAQFLNPMV
gnl|up_caeel|SAE1_CAEEL             GVDEMHLVDHRLVDTEEIGMNFLYDASVDNSKMTKWAASYNFLYNLNRNV
gnl|Lotgi1|182121                   GIKSLTLLDHTVVDEEDKNSQFLIPHSE--LGKNRAVSSLERTQCLNPMV
gnl|Helro1|184875                   GVDLVTFLDDKKVEDKDFKSQFFIRREH--LGNNRAASSVPNAQNLNPMV
gnl|Capca1|156595                   GIKSLTLLDHQVVTKEAFTSQFLIPRSE--LGKNRAESSLGRVQLLNPMV
gnl|Apo_MPI_JGI_Genos_P|76602       GIKSLVLLDHRTVTEVDFASQFLVSRND--IGKNRAMSSLHRTQQLNPMV

sp|Q06624|RHC31_YEAST               ELNFDKQDLQEKDE----EFFQQFDLVVATEMQIDEAIKINTLTRKLNIP
lcl|CTHT_0025850                    RITVDTEDIRTKSP----DFFEPFNIIIASDLDPTTLTQVNSAARQYNRP
gnl|up_human|SAE1_HUMAN             DVKVDTEDIEKKPE----SFFTQFDAVCLTCCSRDVIVKVDQICHKNSIK
gnl|up_drome|A0ANV4_DROME           DISADREPLKEKTS----EFFGQFDVVVVNGATNEELLRIDTICRDLGVK
gnl|up_danre|SAE1_DANRE             EVKADTEPVESKPD----DFFFQFDAVCLTRCSRDLMVRVDQLCASRNIK
gnl|up_caeel|SAE1_CAEEL             KLFIVEEDVLSKNDSEIEEYLTKFTLVVVLDESYERTAKVNNICRKHHIR
gnl|Lotgi1|182121                   NVTADTEDINSKSD----DYFKQYDVICATCCQPSLLTKLDNLCAENNIK
gnl|Helro1|184875                   RVSANEESISEKSA----DFFKNYDVICLTDSDWSVAQKLDLICSRHGIK
gnl|Capca1|156595                   EISADPTDVADKED----AFFTDFDVVCATCCEKQQLQRLNEICHKSDIL
gnl|Apo_MPI_JGI_Genos_P|76602       SVSYDTDNIDNKKT----EFFKEFDVVCATCCSKRQLMHLNKICHDANIK

sp|Q06624|RHC31_YEAST               LYVAGSNGLFAYVFIDLI-EFISEDEKLQSVRPTTVGPISSNRSI--IEV
lcl|CTHT_0025850                    FYVAASHGMYGYLFADLI-DHTYVITRAKSNVTTPLGAETRTRSV----L
gnl|up_human|SAE1_HUMAN             FFTGDVFGYHGYTFANLG-EHEFVEE-----KTKVAKVSQGVEDG----P
gnl|up_drome|A0ANV4_DROME           FIATDVWGTFGFYFASLQ-KHSYVED--------VIKHKVVANSE-----
gnl|up_danre|SAE1_DANRE             VFCGDVYGYNGYMFSDLGQEYHYVEE-----KPKVVKGSNEANDG----P
gnl|up_caeel|SAE1_CAEEL             FISGAIYGWIGYAFFDFD-GHAYLVK--------AKSPDCLNEEE----S
gnl|Lotgi1|182121                   FFAGDIFGYYGFMFSDLG-KHEYAEE-----IPKLNQKSDKQDEEGSGEP
gnl|Helro1|184875                   LFIGGVFGFYGYMLSDLG-KHEYAVD-----IPQKTSPKNKTTRD--GEP
gnl|Capca1|156595                   FFAGDVFGFYGAMFSDLN-THEYAVEVKQNSAEKAIDATSAASTA---PP
gnl|Apo_MPI_JGI_Genos_P|76602       FFAADVHGYYGYCFADLQ-EHIYVEE--------KVVHKSSNQSTESGEP

sp|Q06624|RHC31_YEAST               TTRKDEEDEKKTYERIKTKNCYRPLNEVLSTATLKEKMT---QRQLKR-V
lcl|CTHT_0025850                    SVQPKPGDEKTT-ELVTKRELYSPWSLATSRHGELPPDILRSPRRRRA-V
gnl|up_human|SAE1_HUMAN             DTKRAKLDSSET-TMVKKKVVFCPVKEALEVDWSSEKAK----AALKR-T
gnl|up_drome|A0ANV4_DROME           ---KKKKYETVS-IPTQRDVDYPGYSAWLDFDVTEPSYL----RKLKR-N
gnl|up_danre|SAE1_DANRE             EAKKPKIDPNET-TMVKKTISFCSLKEALEVDWTTEKAK----SSLKR-I
gnl|up_caeel|SAE1_CAEEL             ETGKTSTVVTVDEEFVLETFSYPSFVETLNSDFTAKKIV----RKCKRIV
gnl|Lotgi1|182121                   SVKKAKKDETET-VVIKKEEIFSTFQSALDVDWTVTTNQ----SKINR-T
gnl|Helro1|184875                   ETKRMKIDENES-KTVKKVADFLPLDKVFSFDWSDGKNA----ARLKK-T
gnl|Capca1|156595                   AAKKQKTEPAEM-KTVKKTTKFTRFSSALNINWREEAYV----KRLKR-M
gnl|Apo_MPI_JGI_Genos_P|76602       AAKKQKTEESTT-TAVQMKMKFSELSDSFNINWTSVERK----KLLKK-V

sp|Q06624|RHC31_YEAST               TSILPLTLSLLQYGLNQKGKAISFEQMKRDAAVWC-------ENLGVPAT
lcl|CTHT_0025850                    TPLLSCFFALWEF-PSHTDHVLPDANSRDDLALFTRLCTEQHKRLGLPAD
gnl|up_human|SAE1_HUMAN             TSDYFLLQVLLKF-RTDKGRDPSSDTYEEDSELLLQIRNDVLDSLGISPD
gnl|up_drome|A0ANV4_DROME           GPGVLLLFVLQKF-RTTHKRDPSYKTREADLELLRGIRDELLPNSILGDE
gnl|up_danre|SAE1_DANRE             PADYFLLQVLLKF-RTDKGRDPQPDSFAEDSQLLLQIRDDVLETMGLSSD
gnl|up_caeel|SAE1_CAEEL             PTSYFLVKSMLRA----SSENKLTGVTENDIEKLIPIWN---EEVAAGNH
gnl|Lotgi1|182121                   PNTHYITLAILNF-MEEHKRRPLLTSVENDVKALCECRTKIMEKNKLTDK
gnl|Helro1|184875                   PTGYFLCKVITEF-LARNDRTPSLTSKISDKQELLSIRKQLLDGWKLDER
gnl|Capca1|156595                   PKTFFIYRVLLEF-RSVHRRDPSVEHVQTDKEELKQISSRLLPQIGVEPT
gnl|Apo_MPI_JGI_Genos_P|76602       PSAFFIHTVLLEF-RDEYGRDPDLKQAAEEKQKLLQLKDHVLNNVQVDKN

sp|Q06624|RHC31_YEAST               VVKDDYIQQ--FIKQKGIEFAPVAAIIGGAVAQDVINILGKRLSPLNNFI
lcl|CTHT_0025850                    TLRSEVIRA--FLQNIGSEIAPVTAVLGGQLAQDVINVLGQTQQPVQNLV
gnl|up_human|SAE1_HUMAN             LLPEDFVRYC-F-----SEMAPVCAVVGGILAQEIVKALSQRDPPHNNFF
gnl|up_drome|A0ANV4_DROME           ALGLI------F-----AQISPAVAVVGGVVAQEVIKVVTKLEAPHRNLF
gnl|up_danre|SAE1_DANRE             LLPNTFVSYC-F-----SEMSPVCAVVGGVLGQEIVKALSQRDAPHRNFF
gnl|up_caeel|SAE1_CAEEL             TIDMQPVQPDRFDHLFGPNFGPTAACVGGVIGQEAIKSISEGKNPLRNLF
gnl|Lotgi1|182121                   KFPVDFTEYC-F-----SELSPVCAIVGGVLGQEIIKAVSQRDPPHNNFF
gnl|Helro1|184875                   YLPTDYFEECYY-----GELSATCAVVGGIVGQEVIKVVSKRDAPHNNFF
gnl|Capca1|156595                   IIQEDFYDYC-F-----AELCCVCAVVGGVLAQEIIKAVSQKDAPHRNFF
gnl|Apo_MPI_JGI_Genos_P|76602       TVDETFVNYC-F-----GELSPVCAITGGVLGQEIIKAVSKKDEPHNNFF

sp|Q06624|RHC31_YEAST               VFDGITLDMPLF------------EF
lcl|CTHT_0025850                    VFDGDAMEASQF------------AL
gnl|up_human|SAE1_HUMAN             FFDGMKGNGIVE------------CL
gnl|up_drome|A0ANV4_DROME           VFDPETCAGYVE------------AI
gnl|up_danre|SAE1_DANRE             FFDGLKGSGVVD------------YF
gnl|up_caeel|SAE1_CAEEL             IYTGFESTGFMC------------NF
gnl|Lotgi1|182121                   FYNGVEGTGMVD------------KI
gnl|Helro1|184875                   FFDGVQGCGLVD------------KI
gnl|Capca1|156595                   FYDGVSGDGMVD------------CL
gnl|Apo_MPI_JGI_Genos_P|76602       FYNGVEGSGLVDHISLSTTVHKETCF
