# Supplementary material for: Deep transcriptome-sequencing and proteome analysis of the hydrothermal vent annelid Alvinella pompejana identifies the CvP-bias as a robust measure of eukaryotic thermostability
Source: Biol Direct. 2013 Jan 16;8:2. doi: 10.1186/1745-6150-8-2 (PMC3564776; doi:10.1186/1745-6150-8-2)
Supplement: Additional file 10 — Frequency of individual amino acids as a function of GC-content. The frequency of amino acids is plotted as a function of GC3-content (GC-content at the third codon position) in the species of the orthologous set. The regression lines with 90% confidence intervals are shown. [file 1745-6150-8-2-S10.zip › trimmedalignments/SYYC_HUMAN.aln]

CLUSTAL X (1.81) multiple sequence alignment


sp|P36421|SYYC_YEAST                PNEAFGLITKNLQEVLNPQIIKDVLEVQKRHLKLYWGTAPTGRPHCGYFV
lcl|CTHT_0045260                    PDQRLALIKENLAEVLNEEIIKKILD-EGKHPKIYWGTATTGRPHCGYFV
gnl|up_human|SYYC_HUMAN             PEEKLHLITRNLQEVLGEEKLKEILK--ERELKIYWGTATTGKPHVAYFV
gnl|up_drome|Q9VV60_DROME           PAEKKALITRNLQETLGDDKLTKILA--ERDLKIYWGTATTGKPHVAYFV
gnl|up_danre|SYYC_DANRE             PDEKFQLITRNLQEVLGEERLKEILK--ERELKVYWGTATTGKPHVAYFV
gnl|up_caeel|Q8WQA5_CAEEL           TKETRELILRNLQESLGVDKLTKQLETPGKVPHVYWGTATTGKPHVGYLV
gnl|Lotgi1|217054                   ADEKLELIKRNLQEVIGEDRLKIILK--ERDVKLYWGTATTGKPHVAYFV
gnl|Helro1|97098                    METKLEFITRNLQEVIGQEKLISILK--ERDLKVYWGTATTGKPHIAYFV
gnl|Capca1|167956                   PEEKLAMIKRNLQEIIGEDRLLTTLK--ERDVKIYWGTATTGKPHIAYFV
gnl|Apo_MPI_JGI_Genos_P|77147       PEEKYELITRNLQEVLGEERLKDILK--ERDLKIYWGTATTGKPHVAYFV

sp|P36421|SYYC_YEAST                PMTKLADFLKAGCEVTVLLADLHAFLDNMKAPLEVVNYRAKYYELTIKAI
lcl|CTHT_0045260                    PAIKIAQFLAAGCDVTILLADIHGFLDNLKAPLELVMYRAEFYRHIITAM
gnl|up_human|SYYC_HUMAN             PMSKIADFLKAGCEVTILFADLHAYLDNMKAPWELLELRVSYYENVIKAM
gnl|up_drome|Q9VV60_DROME           PMSKIADFLKAGCEVTILFADLHAYLDNMKAPWSLLELRTKYYEQVIKAM
gnl|up_danre|SYYC_DANRE             PMSKIADFLKAGCEVTILFADLHAYLDNMKAPWELLELRVKYYEQVIKAM
gnl|up_caeel|Q8WQA5_CAEEL           PMRKIADFLQAGLKVTILFADLHAYLDNMKSSWELLKCRVIYYENVIKAL
gnl|Lotgi1|217054                   PMTKIADFLKAGCEVTILFADLHAYLDNMKAPWPLLHLRAEYYQRIIQSM
gnl|Helro1|97098                    PMCKIADFLKAGCEVTILLADLHAVLDNLKASWETVQFRTLYYERIIKSM
gnl|Capca1|167956                   PMSKIADFLKAGCEVTILFADLHAYLDNMKAPWELLMLRTEYYEHIIKSM
gnl|Apo_MPI_JGI_Genos_P|77147       PMSKIADFLKAGCEVTILFADLHAYLDNMKAPWELLKLRTDYYEKLIKAM

sp|P36421|SYYC_YEAST                LRSINVPIEKLKFVVGSSYQLTPDYTMDIFRLSNIVSQNDAKRAGADVVK
lcl|CTHT_0045260                    LKAVGVSTEKLRIVLGSSYQKSAEYVMDVYKMASLISEHDAKKAGAEVVK
gnl|up_human|SYYC_HUMAN             LESIGVPLEKLKFIKGTDYQLSKEYTLDVYRLSSVVTQHDSKKAGAEVVK
gnl|up_drome|Q9VV60_DROME           LSSIGVPLEKLKFVKGSDYQLSKEYTLDVYKLSSVVTQHDAKKAGAEVVK
gnl|up_danre|SYYC_DANRE             LESIGVPLDKLKFVKGTDYQLSREYTLDVYRLSSMVTEHDAKKAGAEVVK
gnl|up_caeel|Q8WQA5_CAEEL           LQSLDVPIEQLYFKKGTEYQLSREYTDDVLRLSAQVSQRDALKAGAEVVK
gnl|Lotgi1|217054                   LKSLGVPLDKLKFVKGTDYQLSREYTLDVYRLSSIVTEHDALKAGAEVVK
gnl|Helro1|97098                    LTSIGVPLEKLKFVRGTDYQLSKEYTMDVYKMATIVTEHDAKKAGAEVVK
gnl|Capca1|167956                   LKSINVPLDKLKFVRGTDYQLSKEYTLDVYRLTSMVTEHDAKKAGAEVVK
gnl|Apo_MPI_JGI_Genos_P|77147       LNSIGVQLDKLKFIRGTEFQLSKEYTLDVYRLSSMVTEHDAKKAGAEVVK

sp|P36421|SYYC_YEAST                QVANPLLSGLIYPLMQALDEQFLDVDCQFGGVDQRKIFVLAEENLPSLGY
lcl|CTHT_0045260                    QSDNAPLSGLLYPILQVLDEQYLDVDAQFGGMDQRKLFTAAKEWLPKLGY
gnl|up_human|SYYC_HUMAN             QVEHPLLSGLLYPGLQALDEEYLKVDAQFGGIDQRKIFTFAEKYLPALGY
gnl|up_drome|Q9VV60_DROME           QVEYPLLSGLLYPGLQALDEEYLKVDAQFGGVDQRKIFTFSEKYLPQLGY
gnl|up_danre|SYYC_DANRE             QVEHPLLSGLLYPGLQALDEEYLKVDAQFGGVDQRKIFTLAEKYLPSLGY
gnl|up_caeel|Q8WQA5_CAEEL           QVESPLLSGLLYPLLQALDEQYLKVDGQFGGVDQRKIFILAEEQLPKLKL
gnl|Lotgi1|217054                   QVSSPLLSSLLYPSLQALDEEYLKVDAQFGGVDQRKIFVYAEKYLPQLGY
gnl|Helro1|97098                    QVDNALLSGLLYPGLQALDEEYLKVDAQFGGVDQRKIFVFAEKYMPALGY
gnl|Capca1|167956                   QVDHPLLSGMLYPGLQALDEEYLKVDAQFGGVDQRKIFTFSEKYLPQLGY
gnl|Apo_MPI_JGI_Genos_P|77147       QVEHPLLSGLLYPGLQALDEEYLKVDAQFGGVDQRKIFTFAEKYLPHLGY

sp|P36421|SYYC_YEAST                KKRAHLMNPMVPGLAQGGKMSASDPNSKIDLLEEPKQVKKKINSAFCSPG
lcl|CTHT_0045260                    RERAHLLNPMVPGLH-GGKMSSSDPDSKIDLLDAPEVVAKKIRKAHAAPQ
gnl|up_human|SYYC_HUMAN             SKRVHLMNPMVPGLT-GSKMSSSEEESKIDLLDRKEDVKKKLKKAFCEPG
gnl|up_drome|Q9VV60_DROME           EKRIHFMNPMVPGLA-GGKMSSSEEDSKIDLLDSPANVKKKLKKAFCEPG
gnl|up_danre|SYYC_DANRE             TKRSHLMNPMVPGLT-GSKMSSSEEESKIDLLDKNQDVKKKLKKAFCEPG
gnl|up_caeel|Q8WQA5_CAEEL           GKRWHLMNPMVPGLT-GTKMSSSEEDSKIDVLDEPEKVRSKIMGAACSRD
gnl|Lotgi1|217054                   TKRIHLMNPMVPGLT-GGKMSASDPDSKIDLLDSPADLKKKLKKAFCEPG
gnl|Helro1|97098                    EKRIHLMNPMVPGLT-GTKMSSSEEDSKIDLLDSSASLKKKLKKAFCEPG
gnl|Capca1|167956                   KKRVHLMNPMVPGLT-GSKMSSSEADSKIDLLDSASDLKKKLKKAFCEPG
gnl|Apo_MPI_JGI_Genos_P|77147       EKRIHLMNPMVPGLT-GAQMSSSVEESKIDLLDSAAQVKKKLKKAFCEPG

sp|P36421|SYYC_YEAST                NVEENGLLSFVQYVIAPIQELKFGTNHFEFFIDRPEKFGGPITYKSFEEM
lcl|CTHT_0045260                    VVEENGLLAFIEFVLLPAARLRGDGE-FR--VDRSRDGLEPLVYTDIERV
gnl|up_human|SYYC_HUMAN             NVENNGVLSFIKHVLFP---L--KSE-FV--ILRDEKWGGNKTYTAYVDL
gnl|up_drome|Q9VV60_DROME           NIADNGLLSFVKHVLFS---LFKEGEGFE--VNREAEHGGDVTFLKYEDL
gnl|up_danre|SYYC_DANRE             NVENNGVLSFVKHVLFP---L--HSE-FV--IKRDPKFGGDKVYTDFEEV
gnl|up_caeel|Q8WQA5_CAEEL           Q-PDNGVLSFYNFVLFP---I----------VSPNAIEIENQQFFDIDSL
gnl|Lotgi1|217054                   NIENNGVLAFCKFVLYP---V--YNE-IK--IERTEEHGGNKTYDNFTDL
gnl|Helro1|97098                    NIENNGILAFTKSVLFP---LNSGKD-FV--IERPESFGGTLTFKDYDSL
gnl|Capca1|167956                   NVTDNGVLSFVKHVLLPLGEL--TGN-FE--VKRAEQFGGNLVFTDYASL
gnl|Apo_MPI_JGI_Genos_P|77147       NIENNGILSFVKHVLYP---LSNNAE-FK--VERSPENGGDVVFKNYQLL

sp|P36421|SYYC_YEAST                KLAFKEEKLSPPDLKIGVADAINELLEPIRQEFANNKEFQEASEKGY---
lcl|CTHT_0045260                    REDYKNDVLTPQLIKPAITEALNRLLAPIQEAYQASKEWQEIAEKAY---
gnl|up_human|SYYC_HUMAN             EKDFAAEVVHPGDLKNSVEVALNKLLDPIREKF-NTPALKKLASAAY---
gnl|up_drome|Q9VV60_DROME           EKYYAEDKLHPGDLKATVEKYINRLLDPIRKAF-ENPELQKLSAAAY---
gnl|up_danre|SYYC_DANRE             EKDFAAEQIHPGDLKASVELALNKLLDPIRKKF-ESPELKKLTSSAY---
gnl|up_caeel|Q8WQA5_CAEEL           KRAYLDGKLDENTLKTFLADFLVNLLEKVRVRC-DTDVVRDAKEKGYNHS
gnl|Lotgi1|217054                   QEDFRLEKVHPGDLKASVEKALNKLLEPIRKEF-ESAELKKLTAEAY---
gnl|Helro1|97098                    ETAFAKQEVHPGDLKGAIEKYLNVLLEPIRKDF-TTPENIKLIQQAY---
gnl|Capca1|167956                   EECFRKEELHPGDLKAAVEAALNKLLDPIRADF-QSPEMKKLTAKAY---
gnl|Apo_MPI_JGI_Genos_P|77147       EDAFAKQELHPGDLKSAVEKRLNVLLDPIRKEF-DCPELKKLTESAY---

sp|P36421|SYYC_YEAST                ----PVATPQKSKKAK----------------------------------
lcl|CTHT_0045260                    ----PP--PPKKEK------------------------------------
gnl|up_human|SYYC_HUMAN             ----PD--PSKQKPMAKGPAK--NSEPEE---------------------
gnl|up_drome|Q9VV60_DROME           ----PP--PAKVKAGAAP-----AAGADE---------------------
gnl|up_danre|SYYC_DANRE             ----PE--PSKNKGGVKGNPKQ-TTDDDE---------------------
gnl|up_caeel|Q8WQA5_CAEEL           TDSTEPAIPPSEAPKIPSLSSEQKQWKDQLLNGNEILIGEELDRVLADVS
gnl|Lotgi1|217054                   ----PP--PEKK-----------GASVEE---------------------
gnl|Helro1|97098                    ----PAGKPAHTKA---------NVVDDD---------------------
gnl|Capca1|167956                   ----PP--PAKNKGAKGGNKGGANAEAEE---------------------
gnl|Apo_MPI_JGI_Genos_P|77147       ----PV--VTKKAP------------VDE---------------------

sp|P36421|SYYC_YEAST                --------------------------------------------------
lcl|CTHT_0045260                    --------------------------------------------------
gnl|up_human|SYYC_HUMAN             ---------VIPSRLDIRVGKI----------------------------
gnl|up_drome|Q9VV60_DROME           ---------DAPHRLDIRVGKV----------------------------
gnl|up_danre|SYYC_DANRE             ---------VIPSRLDIRVGKV----------------------------
gnl|up_caeel|Q8WQA5_CAEEL           PQKPLHLMFIAPGKGRFHLGFIAPLLKIKEISDAGGVPVIATILVSPLEA
gnl|Lotgi1|217054                   ---------IIPSRLDLRVGKI----------------------------
gnl|Helro1|97098                    ---------LSPSLMDLRVGLI----------------------------
gnl|Capca1|167956                   ---------IVPSRLDLRVGRI----------------------------
gnl|Apo_MPI_JGI_Genos_P|77147       ---------IVPSRLDFRVGKI----------------------------

sp|P36421|SYYC_YEAST                --------------------------------------------------
lcl|CTHT_0045260                    --------------------------------------------------
gnl|up_human|SYYC_HUMAN             -----------------------ITVEKHPDADSL-----------YVEK
gnl|up_drome|Q9VV60_DROME           -----------------------VEVARHPDADTL-----------YVLK
gnl|up_danre|SYYC_DANRE             -----------------------ISVEKHPDADSL-----------YLEK
gnl|up_caeel|Q8WQA5_CAEEL           FLDNEKVAWAAIQSRAVYFREMFISLIKHLKLDGLVKVEIAGEHDKYLDR
gnl|Lotgi1|217054                   -----------------------ISVEKHPDAESL-----------FVEK
gnl|Helro1|97098                    -----------------------EDVKQHPETNSL-----------YVCT
gnl|Capca1|167956                   -----------------------VSINKHPDADSL-----------FVEK
gnl|Apo_MPI_JGI_Genos_P|77147       -----------------------ISVKKHPDADSL-----------YVEE

sp|P36421|SYYC_YEAST                --------KPKNKGTKYPGATKTNEIATK
lcl|CTHT_0045260                    --------KVKNKGTRYPGNKDQQKADGQ
gnl|up_human|SYYC_HUMAN             IDVGEA--EPRTVVSGLVQFVPKEELQDR
gnl|up_drome|Q9VV60_DROME           IDLAEA--QPRTIISGLVKFVTEEELNQR
gnl|up_danre|SYYC_DANRE             IDVGEE--QPRTVVSGLVAYITEEQLQDR
gnl|up_caeel|Q8WQA5_CAEEL           EYVLDFYKMASAVSRDESTVCDGNSLSGN
gnl|Lotgi1|217054                   VDLGEE--NPRTVVSGLNNLYPMEKLQDR
gnl|Helro1|97098                    VNVGDLS-GPRSVVSALANVLSQEELRGK
gnl|Capca1|167956                   VDLGEEGREPRTVVSGLAGRVSMESLQGR
gnl|Apo_MPI_JGI_Genos_P|77147       VDLGES--EPRTVVSGLAGLVPMEELQDR
