# Supplementary material for: Deep transcriptome-sequencing and proteome analysis of the hydrothermal vent annelid Alvinella pompejana identifies the CvP-bias as a robust measure of eukaryotic thermostability
Source: Biol Direct. 2013 Jan 16;8:2. doi: 10.1186/1745-6150-8-2 (PMC3564776; doi:10.1186/1745-6150-8-2)
Supplement: Additional file 10 — Frequency of individual amino acids as a function of GC-content. The frequency of amino acids is plotted as a function of GC3-content (GC-content at the third codon position) in the species of the orthologous set. The regression lines with 90% confidence intervals are shown. [file 1745-6150-8-2-S10.zip › trimmedalignments/PPCS_HUMAN.aln]

CLUSTAL X (1.81) multiple sequence alignment


sp|P40506|PPCS_YEAST                SLKRNKIVLITSGGTTVPL--ENNTVRFIDNFSAGTRGASSAEQFLANGY
lcl|CTHT_0012610                    AAAGRRLVLVTSGGTTVPLDAEKQTVRFIDNFSAGTRGATSAEYFLEAGY
gnl|up_human|PPCS_HUMAN             GAQGRRVVLVTSGGTKVPL--EARPVRFLDNFSSGRRGATSAEAFLAAGY
gnl|up_drome|Q7KN99_DROME           NKLQNRIVLVTSGGTTVPL--EHNTVRFVDNFSAGTRGSASAEYFLDHDY
gnl|up_danre|A8E5B3_DANRE           GSAGRRVVLITSGGTKVPL--ESRTVRFLDNFSSGRRGSSSAEYFLDSGY
gnl|up_caeel|Q9BL36_CAEEL           KQQNIPIVFITSGGTQVPL--EKNTVRFIDNFSMGTRGAASAEYFLRAGY
gnl|Lotgi1|110784                   STDGRKIVLITSGGTTVPL--ESRTVRFIDNFSSGTRGSASAEYFLSHDY
gnl|Helro1|142989                   QMINQKIVLITSGGTTVPL--ESRTVRYIDNFSIGTRGSTSAEYFLGLGY
gnl|Capca1|135719                   IENGVPVCLITSGGTTVPL--ESHTVRYLDNFSVGTRGATSAEYLLSADY
gnl|Apo_MPI_JGI_Genos_P|88327       VASNHKIVLVTSGGTAVPM--ESRTVRYIDNFSVGTRGATSAEYFLASNY

sp|P40506|PPCS_YEAST                SVIFLHREFSLTPYNRSFSHSI--NTLFLD------YIDSEGKIKPE--F
lcl|CTHT_0012610                    AVLFLHRQFSLLPFSRHYTHATDCFLDFLQ-----EGPNNSVVARDE--Y
gnl|up_human|PPCS_HUMAN             GVLFLYRARSAFPYAHRFPPQT--WLSALR--PSGPALSGLLSLEAEENA
gnl|up_drome|Q7KN99_DROME           AVIFMHRHKSLEPFTRHFTGQQ--FFDMLD--IADNSQSSTIAIKPD--S
gnl|up_danre|A8E5B3_DANRE           AVIFLHRHRSLYPYTRLYTGVN--ILDSLQL-ETDKGDTGQVLVNKE--A
gnl|up_caeel|Q9BL36_CAEEL           AVIFMHREESLKPFSRHFPN----IFNSLK------LDGENVVCDLP--N
gnl|Lotgi1|110784                   AVIFLHRHKSLEPFSRHINRQH--FIDILQLTPENEIMEFLFSVKDE--H
gnl|Helro1|142989                   AVVFLHRRGSLQPYNRNFQHKN--FLELFT---TNDADDGDVKIKSE--F
gnl|Capca1|135719                   AVIFLHRRGSLEPFRRHFQHLN--ILDLLD---DSPILNVSFSVKST--H
gnl|Apo_MPI_JGI_Genos_P|88327       VVIFLHRRGSLKPYQRHFQNVN--ILDLLQ------ISGSDVIVQNE--H

sp|P40506|PPCS_YEAST                AENVLKNKKLYDKYMEKEEKLLLLPFTTVNQYLWSLKSIAKLLNNSG--C
lcl|CTHT_0012610                    AAKMLGVLRKYRD-ARDRNMLLVLPFVSISDYLHELRAIAHLMQPLGPRG
gnl|up_human|PPCS_HUMAN             LPGFAEALRSYQE-AAAAGTFLAVEFTTLADYLHLLQAAAQALNPLGPSA
gnl|up_drome|Q7KN99_DROME           VDVFAPVLAKYKI-ARETQMILYVNFTSVVDYMWLLRAACECLAAFEERA
gnl|up_danre|A8E5B3_DANRE           LPNIAKVLKRYQA-VKVSGLLLPVEFNTLSEYLHLLKAAAQALSSIGSKA
gnl|up_caeel|Q9BL36_CAEEL           LAQILRDKFKYEE------KILYIPFKTFDQYMSRLEQICIHLNPLGSRA
gnl|Lotgi1|110784                   KEKLSVVLKQFQS-IEKENLLLKLEFTSLGDYLHILKAACEKLNTVGDKA
gnl|Helro1|142989                   KGLLGMCFAKYHL-HVENKTLLNVEFTTLSDYLYLLKVTSEFLNECMESA
gnl|Capca1|135719                   AEQVASVLKKYSV-AKSSNRLLMTEFTTLAEYLHLLKGAARILGDFGPKV
gnl|Apo_MPI_JGI_Genos_P|88327       KARIHSILNQYQQ-VISPQSLLLVEFTTLEEYLYNLRMVTEGLSMVQKSA

sp|P40506|PPCS_YEAST                LFYLAAAVSDFFVPYSRLPQHKIQSGDNGKMGANNDTEGTTRTTP-----
lcl|CTHT_0012610                    LLYLAAAVSDFFIPPDRMAEHKIQSTDAVDSVKKNSNDGRGVRTPSVEEE
gnl|up_human|PPCS_HUMAN             MFYLAAAVSDFYVPVSEMPEHKIQS-------------------S-----
gnl|up_drome|Q7KN99_DROME           VLYLAAAVSDFYIPEDMMPTHKMQS-------------------G-----
gnl|up_danre|A8E5B3_DANRE           MFYLAAAVSDFYIPASEMPEHKIQS-------------------S-----
gnl|up_caeel|Q9BL36_CAEEL           MAYLAAAVSDFVV--TELPTHKIAS-------------------------
gnl|Lotgi1|110784                   MLYLAAAVSDFYIPKADMSEHKIQS-------------------S-----
gnl|Helro1|142989                   MLYLAAAVSDFYIPFVDMPQHKIQS-------------------S-----
gnl|Capca1|135719                   LFYLAAAVSDFYIPSSQLPEHKIQS-------------------S-----
gnl|Apo_MPI_JGI_Genos_P|88327       LLYLAAAVSDFYIPPEQLPEHKIQS-------------------S-----

sp|P40506|PPCS_YEAST                --------------DGKLIVNLDPVPKFLRRLVESWATQAMIVSFKLETD
lcl|CTHT_0012610                    ETFDNFDSSPAVPRSKRLVIDLDPVPKFLKNLVEGWSPQGMIVSFKLETD
gnl|up_human|PPCS_HUMAN             --------------GGPLQITMKMVPKLLSPLVKDWAPKAFIISFKLETD
gnl|up_drome|Q7KN99_DROME           --------------DGAPTISLQLVPKMLAPLASLWVPHAFVVSFKLETD
gnl|up_danre|A8E5B3_DANRE           --------------NGPLQISMKMVPKMLSPLVKDWAPQAFVISFKLETN
gnl|up_caeel|Q9BL36_CAEEL           --------------NTELSLELSVAPKVIQKVVTCFIPNAFIVSFKLETD
gnl|Lotgi1|110784                   --------------NGPLELKLQLVPKMLEPLVKDWVPSAFIISFKLETD
gnl|Helro1|142989                   --------------SGPLHLSLQIVPKFLKPLTSKILPRAFVVSFKLETD
gnl|Capca1|135719                   --------------EGALNIQLQMVPKMLRPLVAEWAPRSFTVSFKLETD
gnl|Apo_MPI_JGI_Genos_P|88327       --------------GAGLTVHLQAVPKMLKPLVSSWAPNAFTVTFKLETN

sp|P40506|PPCS_YEAST                ESMLLYKCTQALDRYNHQLVIGNLLQTRNKQVIFVSPENR
lcl|CTHT_0012610                    PSILVRKAKYSLDRYQHHLVIGNLLSTRKWEVVFVSPGSK
gnl|up_human|PPCS_HUMAN             PAIVINRARKALEIYQHQVVVANILESRQSFVFIVTKDSE
gnl|up_drome|Q7KN99_DROME           ESLLIVKARDSLNKYKHKLVIANVLQTRKHRVVFVTPTDS
gnl|up_danre|A8E5B3_DANRE           PSILLEKARRALETYNHQAVVANVLDTRRGYVVVVTKDTQ
gnl|up_caeel|Q9BL36_CAEEL           ETKLIPKAKAALSKYGHQLVIANMLSTRKQRVTLVRKNIE
gnl|Lotgi1|110784                   KDILISKSRQALDKYKHQLVIANELEKRKREVTIVSTDTV
gnl|Helro1|142989                   PSLLLQKCHKALDTYNHQVVIGNILENRKREVVVVTKDSE
gnl|Capca1|135719                   EKLLIPKAKQALKNYNHQVVVGNILETRKKQIVIVTQSED
gnl|Apo_MPI_JGI_Genos_P|88327       PNLLVSKAREALKRYKHQVVVGNILERRKFEVVLVTEEAE
