# Supplementary material for: Deep transcriptome-sequencing and proteome analysis of the hydrothermal vent annelid Alvinella pompejana identifies the CvP-bias as a robust measure of eukaryotic thermostability
Source: Biol Direct. 2013 Jan 16;8:2. doi: 10.1186/1745-6150-8-2 (PMC3564776; doi:10.1186/1745-6150-8-2)
Supplement: Additional file 10 — Frequency of individual amino acids as a function of GC-content. The frequency of amino acids is plotted as a function of GC3-content (GC-content at the third codon position) in the species of the orthologous set. The regression lines with 90% confidence intervals are shown. [file 1745-6150-8-2-S10.zip › trimmedalignments/DIC_HUMAN.aln]

CLUSTAL X (1.81) multiple sequence alignment


sp|Q06143|DIC1_YEAST                NAKESAGK---------------------NIKYPWWYGGAAGIFATMVTH
lcl|CTHT_0016040                    NNTTASPRPAGATAVLKSEDKSSSQSMRKPIHYPFWFGGSASSMAACVTH
gnl|up_human|DIC_HUMAN              AAEARVSR--------------------------WYFGGLASCGAACCTH
gnl|up_drome|Q9Y166_DROME           PHQERKSM--------------------------WFFGGLASVGAAMVTH
gnl|up_danre|Q7ZWA7_DANRE           MAEKRMSR--------------------------WYFGGIASCGAACCTH
gnl|up_caeel|Q27322_CAEEL           DKTKRLGR--------------------------WYFGGVAGAMAACCTH
gnl|Lotgi1|211907                   DKTKRIGR--------------------------WYFGGLASAGAACCTH
gnl|Helro1|184909                   DTTKRVGK--------------------------WYFGGAASAGAACITH
gnl|Capca1|124865                   GKEKRVGR--------------------------WYFGGIASAGAACCTH
gnl|Apo_MPI_JGI_Genos_P|51639       GKTKLVSR--------------------------WYHGGVASAMAACCTH

sp|Q06143|DIC1_YEAST                PLDLAKVRLQAAPMPKP-TLFRMLESILANEGVVGLYSGLSAAVLRQCTY
lcl|CTHT_0016040                    PLDLVKVRLQTRTSSMPSSMVGTFVHVVKNEGLRGLYSGISASLLRQITY
gnl|up_human|DIC_HUMAN              PLDLLKVHLQTQQEVKL-RMTGMALRVVRTDGILALYSGLSASLCRQMTY
gnl|up_drome|Q9Y166_DROME           PLDLIKVTLQTQQ-GHL-SVAQLIPKLAREQGVLVFYNGLSASVLRQLTY
gnl|up_danre|Q7ZWA7_DANRE           PLDLIKVHLQTQQEVKM-RMMGMAIHVVKNDGFLALYSGLSASLCRQMSY
gnl|up_caeel|Q27322_CAEEL           PLDLLKVQLQTQQQGKL-TIGQLSLKIYKNDGILAFYNGVSASVLRQLTY
gnl|Lotgi1|211907                   PLDLLKVHLQTQQKEKI-TLVRMGIKVVKSDGIFGLYNGLTASILRQLTY
gnl|Helro1|184909                   PLDLLKVHLQTQQKGKV-GLLEMGVKVVRSDGIFGLYNGLTASLLRQLTY
gnl|Capca1|124865                   PLDLLKVHLQTQSQGNI-GLLKMGVKVVKNDGLFGLYNGLSASLLRQLTY
gnl|Apo_MPI_JGI_Genos_P|51639       PLDLLKVHLQTQQVGKI-GLIQMGIKVVKTDGILGLYNGLSASVFRQLTY

sp|Q06143|DIC1_YEAST                TTVRFGAYDLLKENVI------PREQLTNMAYLLPCSM--FSGAIGGLAG
lcl|CTHT_0016040                    STTRFGIYEELKSRFSSTHHTGPDGKPKPPSFPLLIGMATVSGVIGGIAG
gnl|up_human|DIC_HUMAN              SLTRFAIYETVRDRV-------AKGSQGPLPFHEKVLLGSVSGLAGGFVG
gnl|up_drome|Q9Y166_DROME           STARFGVYEAGKKYV-------NTD-----SFGGKVALAGASGLVGGIVG
gnl|up_danre|Q7ZWA7_DANRE           SLTRFAIYETVRDTL-------GSGSQGPMPFYQKVLLGAFGGFTGGFIG
gnl|up_caeel|Q27322_CAEEL           STTRFGIYETVKKQL-------PQDQ--PLPFYQKALLAGFAGACGGMVG
gnl|Lotgi1|211907                   SMTRFAIYETVKKEL-------VKDNQ-PMPFYQKVCLAGFAGATGGLVG
gnl|Helro1|184909                   SLTRFGIYETVKKQT-------EVPGR-SMAFYEKVLLGGFAGCVGGLVG
gnl|Capca1|124865                   SMTRFAIYETVKGKI-------SDDQH-PMPFYQKVLLGAGAGCIGGFVG
gnl|Apo_MPI_JGI_Genos_P|51639       SMTRFGIYETVKNNM-------SQPGQ-QMPFYQKVLLGGVSGAIGGFAG

sp|Q06143|DIC1_YEAST                NFADVVNIRMQNDSALEAAKRRNYKNAIDGVYKIYRYEGGLKTLFTGWKP
lcl|CTHT_0016040                    NPADVLNVRMQHDAALPPARRRNYAHAIDGLVRMVREEGPAS-LMRGVGP
gnl|up_human|DIC_HUMAN              TPADLVNVRMQNDVKLPQGQRRNYAHALDGLYRVAREEGLRR-LFSGATM
gnl|up_drome|Q9Y166_DROME           TPADMVNVRMQNDVKLPPQQRRNYNNAFDGLVRVYRQEGFKR-LFSGATA
gnl|up_danre|Q7ZWA7_DANRE           TPADMVNVRMQNDVKLPLEQRRNYKHALDGLFRVWREEGTRR-LFSGATM
gnl|up_caeel|Q27322_CAEEL           TPGDLVNVRMQNDSKLPLEQRRNYKHALDGLVRITREEGFMK-MFNGATM
gnl|Lotgi1|211907                   TPADMVNVRMQNDIKLSPDKRRNYKHAIDGLYRVFKEEGFLR-LFSGAST
gnl|Helro1|184909                   TPADLINVRMQNDVKLAPESRRNYKHAIDGLYKVIKHEGPIK-LMNGATM
gnl|Capca1|124865                   TPGDLVNVRMQNDMKLPAAERRNYKHALDGLLRVAREEGPKK-LLSGATM
gnl|Apo_MPI_JGI_Genos_P|51639       TPGDLINVRMQNDMKLPPDQRRNYKHVLDGLIRVCRHEGPLK-LMNGATM

sp|Q06143|DIC1_YEAST                NMVRGILMTASQVVTYDVFKNYLVTKLDFDASKNYTHLTASLLAGLVATT
lcl|CTHT_0016040                    NSVRAAAMTASQLASYDMFKRTML-ALTPLHDGLVVHFTSSFMAGVVAAT
gnl|up_human|DIC_HUMAN              ASSRGALVTVGQLSCYDQAKQLVL-STGYLSDNIFTHFVASFIAGGCATF
gnl|up_drome|Q9Y166_DROME           ATARGILMTIGQIAFYDQTKIYLL-ATPYFQDNLVTHFTASLVAGTIATT
gnl|up_danre|Q7ZWA7_DANRE           ASSRGALVTVGQLACYDQAKQLVL-GTGLMGDNILTHFLSSFIAGGCATF
gnl|up_caeel|Q27322_CAEEL           ATSRAILMTIGQLSFYDQIKQTLI-SSGVAEDNLQTHFASSISAASVATV
gnl|Lotgi1|211907                   ASSRAVLVTIGQLACYDQIKMLLL-NSGIFHDNLVTHFSSSIMAGTIATF
gnl|Helro1|184909                   ASLRATFVTIGQISFYDQFKVMLL-RTGFFQDNVITHFSASFMAGGVATL
gnl|Capca1|124865                   ASSRATLVTVGQLSFYDQFKQILL-ALPLFEDNMITHFSASFMAGAVATL
gnl|Apo_MPI_JGI_Genos_P|51639       ASSRATLVTIGQLSCYDQFKQILL-KLPIFKDNIVTHFTASFLAGAVATL

sp|Q06143|DIC1_YEAST                VCSPADVMKTRIMNGS-GDHQPALKILADAVRKEGPSFMFRGWLPSFTRL
lcl|CTHT_0016040                    VTSPIDVIKTRVMSAH-GNH-GVLHVVREVSAKEGLGWMFRGWVPSFLRL
gnl|up_human|DIC_HUMAN              LCQPLDVLKTRLMNSK-GEYQGVFHCAVE-TAKLGPLAFYKGLVPAGIRL
gnl|up_drome|Q9Y166_DROME           LTQPLDVLKTRSMNAKPGEFNGLWDIVKH-TAKLGPLGFFKGYVPAFVRL
gnl|up_danre|Q7ZWA7_DANRE           LCQPLDVLKTRLMNSK-GEYRGVMHCLSE-TAKLGPLAFYKGLVPAGIRL
gnl|up_caeel|Q27322_CAEEL           MTQPLDVMKTRMMNAAPGEFKGILDCFMF-TAKLGPMGFFKGFIPAWARL
gnl|Lotgi1|211907                   LTQPLDVMKTRLMNAPVGAYSGLVSCAVD-IGKNGPLGFYKGFIPAFIRL
gnl|Helro1|184909                   LTMPLDVMKTRMMNAPPGTYSGIFACAKD-IGKNGPMGFFKGFIPAFVRL
gnl|Capca1|124865                   ITMPLDVMKTRVMNAPPGQYAGLGDCAKD-IARSGPMGFFKGFIPAFVRL
gnl|Apo_MPI_JGI_Genos_P|51639       ITMPLDVMKTRLMNAPPGTYKGLLDCGRD-IGKAGPMGFFKGFLPAFVRL

sp|Q06143|DIC1_YEAST                GPFTMLIFFAIEQLKKHRVGMP
lcl|CTHT_0016040                    GPQTICTFIFLESHRKVYRKLK
gnl|up_human|DIC_HUMAN              IPHTVLTFVFLEQLRKNFGIKV
gnl|up_drome|Q9Y166_DROME           GPHTIITFVFLEQLRLKFGTLN
gnl|up_danre|Q7ZWA7_DANRE           IPHTILTFVFLEQLKKYFGIRV
gnl|up_caeel|Q27322_CAEEL           APHTVLTFIFFEQLRLKFGYAP
gnl|Lotgi1|211907                   GPQTVITFILFEQIRLQFGDDP
gnl|Helro1|184909                   GPHTIITFLLFEQLRLQFGDVV
gnl|Capca1|124865                   GPQTILTFMFFEQLRLNFGAVT
gnl|Apo_MPI_JGI_Genos_P|51639       GPHTVLTFIFFEQLRMNFGREV
