# Supplementary material for: Deep transcriptome-sequencing and proteome analysis of the hydrothermal vent annelid Alvinella pompejana identifies the CvP-bias as a robust measure of eukaryotic thermostability
Source: Biol Direct. 2013 Jan 16;8:2. doi: 10.1186/1745-6150-8-2 (PMC3564776; doi:10.1186/1745-6150-8-2)
Supplement: Additional file 10 — Frequency of individual amino acids as a function of GC-content. The frequency of amino acids is plotted as a function of GC3-content (GC-content at the third codon position) in the species of the orthologous set. The regression lines with 90% confidence intervals are shown. [file 1745-6150-8-2-S10.zip › trimmedalignments/GRPE1_HUMAN.aln]

CLUSTAL X (1.81) multiple sequence alignment


sp|P38523|GRPE_YEAST                DRLLRSVADFRNLQQVTKKDIQKAKDFALQKFAKDLLESVDNFGHALNAF
lcl|CTHT_0016060                    DRWMRAVAEFQNLQTRTQAEVKAAKEFAIQRFAKDLLDTVDNFERALGAV
gnl|up_human|GRPE1_HUMAN            EKYKRALADTENLRQRSQKLVEEAKLYGIQAFCKDLLEVADVLEKATQCV
gnl|up_drome|GRPE_DROME             DKYKRSLADSENMRNRLNKQISDAKIFGIQSFCKDLLEVADTLGHATQAV
gnl|up_danre|Q32PS5_DANRE           DKYKRALADTENLRQRSQKMIDDAKLYGIQGFCKDLLEVADILEKATESV
gnl|up_caeel|GRPE_CAEEL             DKYQRSLAETENVRRRGIKQTDDAKVFAIQSFCKDLLEVSDILDIAVKSV
gnl|Lotgi1|114637                   DKYLRSLAETENVRTRMMKQVEDAKIFGIQGFCKDLLEVADILGTATESV
gnl|Helro1|160398                   DKYKRALAETENVRQRLQKQIKDAKIFGIQGFCKDLLDVADILSKATTSL
gnl|Capca1|165833                   DKYKRSLAETENVRNRMQKQINDAKLFGIQGFCKDLLEVADILSKANESV
gnl|Apo_MPI_JGI_Genos_P|49730       DKYKRALAETENVRQRMNKQIEDVKLFGIQGFCKDLLEVADILNKATESV

sp|P38523|GRPE_YEAST                KEEDLQK-------SKEISDLYTGVRMTRDVFENTLRKHGIEKLDP-LGE
lcl|CTHT_0016060                    PQEKLQATGDDQNSNKDLISLYEGIKMIETVMLSTFKKHGIERFDP-VGE
gnl|up_human|GRPE1_HUMAN            PKEEIKDD------NPHLKNLYEGLVMTEVQIQKVFTKHGLLKLNP-VGA
gnl|up_drome|GRPE_DROME             PKDKLSG-------NADLKNLYEGLTMTRASLLQVFKRHGLEPLDP-INQ
gnl|up_danre|Q32PS5_DANRE           PKTEISAA------NPHLKNLYDGLVMTEVQIQKVFQKHGLVKLSP-DGQ
gnl|up_caeel|GRPE_CAEEL             KPEDLESG------GKALKDLFEGVSMTRTVMAKTFAKHGLVTVDP-TNE
gnl|Lotgi1|114637                   PKEQLTEE------NIHLKNLYDGLVLTNSQLQKVFDKHGLVKLAPKEGE
gnl|Helro1|160398                   TEEQLKKE-----NNPALNSLYEGLKMTEGQLMKVFLKHGLEKIDPLVGE
gnl|Capca1|165833                   PKDEVTNG------NPHLKNLFEGLTMTETQLTKVFTRNGLEMINPAEGV
gnl|Apo_MPI_JGI_Genos_P|49730       PEDVINE-------HPHLKNLYEGLTMTETQLQKVFSRHGLTQINPSEGE

sp|P38523|GRPE_YEAST                PFDPNKHEATFELP-QPDKEP----------GTVFHVQQLGFTLNDRVIR
lcl|CTHT_0016060                    VFNPQEHEATFMAA-MPDKEH----------NTVFHVQSKGFKLNGRVLR
gnl|up_human|GRPE1_HUMAN            KFDPYEHEALFHTP-VEGKEP----------GTVALVSKVGYKLHGRTLR
gnl|up_drome|GRPE_DROME             KFDPNQHEALFQKE-DKTVEP----------NTVVEVTKLGYKLHERCIR
gnl|up_danre|Q32PS5_DANRE           KFDPYEHEAVFHAP-VEGKEP----------GTIALVTKVGYKLHGRTLR
gnl|up_caeel|GRPE_CAEEL             KFDPNLHEAVFQIPSANAKQPV---------GHIEVCTKIGYSLKERPIR
gnl|Lotgi1|114637                   LFDPFVHEALFEVP-SAEKEK----------GTVAVLQKSGYKLKDRTIR
gnl|Helro1|160398                   KFNPNLHEALFQQP-LPDADAAKHGDVVLTAGSIAAVSKVGYKLHDRTIR
gnl|Capca1|165833                   KFDPNIHEALFEQP-VPDKEP----------GTVAVVTKVGYKLHNRTIR
gnl|Apo_MPI_JGI_Genos_P|49730       KFDPNIHEALFQAPQVEGKQP----------GTIAKVTKLGYCLHGRTLR

sp|P38523|GRPE_YEAST                PAKVGIVK
lcl|CTHT_0016060                    AAKVGVVK
gnl|up_human|GRPE1_HUMAN            PALVGVVK
gnl|up_drome|GRPE_DROME             PALVGVSK
gnl|up_danre|Q32PS5_DANRE           PALVGVVK
gnl|up_caeel|GRPE_CAEEL             PAQVGVVS
gnl|Lotgi1|114637                   PALVGVFR
gnl|Helro1|160398                   AALVGVFK
gnl|Capca1|165833                   PALVGVFK
gnl|Apo_MPI_JGI_Genos_P|49730       PALVGVYK
