# Supplementary material for: Deep transcriptome-sequencing and proteome analysis of the hydrothermal vent annelid Alvinella pompejana identifies the CvP-bias as a robust measure of eukaryotic thermostability
Source: Biol Direct. 2013 Jan 16;8:2. doi: 10.1186/1745-6150-8-2 (PMC3564776; doi:10.1186/1745-6150-8-2)
Supplement: Additional file 10 — Frequency of individual amino acids as a function of GC-content. The frequency of amino acids is plotted as a function of GC3-content (GC-content at the third codon position) in the species of the orthologous set. The regression lines with 90% confidence intervals are shown. [file 1745-6150-8-2-S10.zip › trimmedalignments/TPC6B_HUMAN.aln]

CLUSTAL X (1.81) multiple sequence alignment


sp|Q99394|TRS33_YEAST               SQSVYQMLLNEMVPLAMGIERQ---------ISGDVISSDSNVTSENGNI
lcl|CTHT_0070270                    SASCLDFLLIELVPMAYRVTNDLEQAAREKELSSSSNTSSNPTPIPGNGV
gnl|up_human|TPC6B_HUMAN            DEALFLLLHNEMVSGVYKSAEQ----------------------------
gnl|up_drome|Q9VF82_DROME           EEILFDCLHAEIVNYCLDSNK-----------------------------
gnl|up_danre|Q5XJB3_DANRE           DEALFQFLHSEIIQYVNSAETG----------------------------
gnl|up_caeel|Q9XU81_CAEEL           MAFPFDILHLEIIRSTLESEKD----------------------------
gnl|Lotgi1|220856                   DEVLFDFLHMELVSYIHQSCSK----------------------------
gnl|Helro1|155914                   DEVLYDFLLLEMVDTMLQTDLD----------------------------
gnl|Capca1|126805                   DEILFELLHMQVVQRIYKVYRH----------------------------
gnl|Apo_MPI_JGI_Genos_P|52604       DEVLFDFLHVEIVNHICSTTQK----------------------------

sp|Q99394|TRS33_YEAST               NNMIKRLKIEEHHTVDIIRSHNLIHELYKADEEEKEKVL------ARLRN
lcl|CTHT_0070270                    EGEVKNGGWRIERDFHALENEPGAPGSVMDEEEEREAVF------WRLER
gnl|up_human|TPC6B_HUMAN            ------------------------------GEVENGRCI------TKLEN
gnl|up_drome|Q9VF82_DROME           -----------------------------------EHDL------ATLEY
gnl|up_danre|Q5XJB3_DANRE           -------------------------------ESENGRCV------SKLEN
gnl|up_caeel|Q9XU81_CAEEL           -------RCEAKEKFGTIIDNLNGPADIEKYESLVQKAFLHANAETKLES
gnl|Lotgi1|220856                   ------------------------------EENSKDISI------SRLES
gnl|Helro1|155914                   ----------------------------------KDICL------SKLEL
gnl|Capca1|126805                   -----------------------------NEQEYGDISI------SKLEA
gnl|Apo_MPI_JGI_Genos_P|52604       --------------------------------EEKDNSL------AKLEA

sp|Q99394|TRS33_YEAST               IGFQIGLKLSELLIFSNNPNLKFKEMDLLLIMKFICRDVWKQIFGKQIDN
lcl|CTHT_0070270                    IGYRVGQGLVERFS-KDRPRFN----DTLDVIKFLCKDLWTLVFRKQVDN
gnl|up_human|TPC6B_HUMAN            MGFRVGQGLIERFT-KDTARFK----DELDIMKFICKDFWTTVFKKQIDN
gnl|up_drome|Q9VF82_DROME           IGFTTGYRLIERLT-REVSRFK----DELETMKFICTDFWMLIYKKQVDN
gnl|up_danre|Q5XJB3_DANRE           MGFRVGQGLIERFT-QDTPRFK----DELDVMKFICKDFWTSVFKKQIDN
gnl|up_caeel|Q9XU81_CAEEL           IGFRVGRQLVEKVS-KESPKLV----TELEIVKFICKDFWSSVFGKQVDN
gnl|Lotgi1|220856                   IGFRVGQSLIERFT-KDSARFK----DELDTMKFICKEFWNAIYKKQVDN
gnl|Helro1|155914                   LGFRVGHSIVERLT-KDSPRFK----EELDIMKFICKDFWSVLFKKQIDN
gnl|Capca1|126805                   LGFRVGQSLVERLT-KDVPRFK----DELDGMKFICKDFWTAVYKKQIDN
gnl|Apo_MPI_JGI_Genos_P|52604       LGFRVGQSIVERIT-KDLPRFK----DELDIMKFICKDFWTVVYKKQVDN

sp|Q99394|TRS33_YEAST               LKTNHRGTFYLLDYDYRPIQSFSLEEDAKNEELKMIEPFLEIPVGIIRGV
lcl|CTHT_0070270                    LKTNHRGVYVLTDNSFRPFARMSAE--VSSQAVMRAQPFLWFPCGIVRGA
gnl|up_human|TPC6B_HUMAN            LRTNHQGIYVLQDNKFRLLTQMS----AGKQYLEHASKYLAFTCGLIRGG
gnl|up_drome|Q9VF82_DROME           LRTNNHGMYVVQDKAFRFLTRIS----PGTKQLEHAPKFVAFTCGLVRGA
gnl|up_danre|Q5XJB3_DANRE           LRTNHQGIYVLQDNKFRLLTQLS----AGKQYLEHAPKFLAFTCGLVRGA
gnl|up_caeel|Q9XU81_CAEEL           LRTNHQGVYVVQDGRFTTLRSFP----EGDQYVKESGYFLAFPCGLLRGA
gnl|Lotgi1|220856                   LRTNHQGVYVLQDNRFKFLTQIS----NGKQYMESAPKYLAFPCGLLRGA
gnl|Helro1|155914                   LRTNHQGIFVLQENKFRLLALMS----NSKQYLEHAPKYLAFPCGLIRGA
gnl|Capca1|126805                   LRTNHQGVYVLQDNRFRLLTQMS----NSKQFMEEAPKYLALPCGLIRGA
gnl|Apo_MPI_JGI_Genos_P|52604       LRTNHQGVYVLQDNKFRLLTHMS----NGKQYLESAPKYLAFPCGMIRGS

sp|Q99394|TRS33_YEAST               LSSLGYSSEEVICLASFIDRPTDRPKTAFPKGVSF
lcl|CTHT_0070270                    LAAMG-----ITATVQ--------AETNELPTAVF
gnl|up_human|TPC6B_HUMAN            LSNLG-----IKSIVT--------AEVSSMPACKF
gnl|up_drome|Q9VF82_DROME           LSNLG-----INSTVT--------AEVQSIPACKF
gnl|up_danre|Q5XJB3_DANRE           LSNIG-----VKSIVT--------AEVSVMPACKF
gnl|up_caeel|Q9XU81_CAEEL           LAGLN-----IRAIVT--------PTIESVPSVKF
gnl|Lotgi1|220856                   LSNLG-----VNCIVT--------AEVSAMPACKF
gnl|Helro1|155914                   LANFG-----ILSIVT--------ADVSIMPLCKF
gnl|Capca1|126805                   LANLG-----IISVVT--------ADVTTMPACEY
gnl|Apo_MPI_JGI_Genos_P|52604       LANLG-----IICVVT--------AEVNNMPACKF
