# Supplementary material for: Deep transcriptome-sequencing and proteome analysis of the hydrothermal vent annelid Alvinella pompejana identifies the CvP-bias as a robust measure of eukaryotic thermostability
Source: Biol Direct. 2013 Jan 16;8:2. doi: 10.1186/1745-6150-8-2 (PMC3564776; doi:10.1186/1745-6150-8-2)
Supplement: Additional file 10 — Frequency of individual amino acids as a function of GC-content. The frequency of amino acids is plotted as a function of GC3-content (GC-content at the third codon position) in the species of the orthologous set. The regression lines with 90% confidence intervals are shown. [file 1745-6150-8-2-S10.zip › trimmedalignments/DNLI1_HUMAN.aln]

CLUSTAL X (1.81) multiple sequence alignment


sp|P04819|DNLI1_YEAST               LDELQKFLDESVNH-SCEGLMVKMLEGPESHYEPSKRSRNWLKLKKDYLE
lcl|CTHT_0069830                    LEDIQAFLDESVKA-SCEGLMVKMLDGEESGYEPSKRSRNWLKIKKDYLS
gnl|up_human|DNLI1_HUMAN            IEQIAEFLEQSVKD-SCEGLMVKTLD-VDATYEIAKRSHNWLKLKKDYLD
gnl|up_drome|DNLI1_DROME            IDEVQQFLEESIKG-NCEGLMVKTLD-EEATYEIAKRSRNWLKLKKDYLS
gnl|up_danre|B0S533_DANRE           TETIAEFLEQSVRD-SCEGLMVKTLE-KHATYEIAKRSHNWLKLKKDYLE
gnl|up_caeel|DNLI1_CAEEL            TDEINSFFDEAVQN-KCEGLMIKTLD-TEATYEISRRSHSWLKMKKDYVD
gnl|Lotgi1|183140                   TEAIEEFLDESIKG-NCEGLMVKTLD-VDATYEIAKRSHNWLKVKKDYLE
gnl|Helro1|158093                   MDEVSEFLDESIRG-NCEGLMVKTLD-DDATYEIAKRSHNWLKLKKDYLD
gnl|Capca1|157358                   TDDIAVFLDDSIKGRNCEGLMVKTLD-EDATYEIAKRSHNWLKLKKDYLD
gnl|Apo_MPI_JGI_Genos_P|59779       TDDIAEFLEESIKD-SCEGLMVKTLD-VDATYEIAKRSRNWLKLKKDYLE

sp|P04819|DNLI1_YEAST               GVGDSLDLCVLGAYYGRGKRTGTYGGFLLGCYNQDTGEFETCCKIGTGFS
lcl|CTHT_0069830                    GVGDSLDLVVLGAYYGKGKRTSVYGAFLLACYNPIKETYETVCNIGTGFS
gnl|up_human|DNLI1_HUMAN            GVGDTLDLVVIGAYLGRGKRAGRYGGFLLASYDEDSEELQAICKLGTGFS
gnl|up_drome|DNLI1_DROME            NVGDSLDLVVIGGYKGKGRRTGTYGGFLLACYDTENEEYQSICKIGTGFT
gnl|up_danre|B0S533_DANRE           GVGDTVDLCVIGAYLGKGKRAGGYGGFLLACYDEENEEFQSVCKIGTGFK
gnl|up_caeel|DNLI1_CAEEL            GVGDTLDLVVMGAYSGVGKRTGVYGGYLLGCYNPTTEEYESVCKIGTGFT
gnl|Lotgi1|183140                   GVGDTLDVVVIGGYKGTGKRTGRYGGYLLAIYDPDNEEFQSICKIGTGLK
gnl|Helro1|158093                   GVGDTVDLVVLGGYHGTGKRVGRFGGFLLGCYDEDNEEFQTICKIGTGFS
gnl|Capca1|157358                   GVGDTLDLVVIGGYHGSGKRTGRYGGFLLACYDEENEEFQSICKIGTGFK
gnl|Apo_MPI_JGI_Genos_P|59779       GVGDTLDVIVIGGYLGTGKRTGKYGGFLLAVYDEENEEYQTICKIGTGFK

sp|P04819|DNLI1_YEAST               DEMLQLLHDRLTPTIIDGPKATFVFDSS--AEPDVWFEPTTLFEVLTADL
lcl|CTHT_0069830                    DSVLEELYKQLSEIVIDRPKPFYSHSSTAQHQPDVWFEPRYVWEVKTADL
gnl|up_human|DNLI1_HUMAN            DEELEEHHQSLKALVLPSPRPYVRIDGA--VIPDHWLDPSAVWEVKCADL
gnl|up_drome|DNLI1_DROME            DEDLQTHSEFLGKHVTSAAKSYYRYDPS--LEPDHWFEPVQVWEVKCADL
gnl|up_danre|B0S533_DANRE           DEDLEQHYNFLKEHILPKPRPYYRVDQS--AEPDVWLEAVQVWEVKCADL
gnl|up_caeel|DNLI1_CAEEL            DEDLAEQYKILQDKKIDKSPSYYQFDHT--LKPDDTFSPYLVFEVKCADI
gnl|Lotgi1|183140                   DEDLEAHTKFFKEHTMEKPKPYYRYDNS--HQPDEWFDAVQVWEIKAADL
gnl|Helro1|158093                   DADLEKHSEFFKGHLLEGPK----FDAS--HVPDRWFDVVQVWEVKAADL
gnl|Capca1|157358                   DEDLEQHAKFFKDHVLDTPRPYYRYDNS--HEPDHWFDAVQVWEVKAADL
gnl|Apo_MPI_JGI_Genos_P|59779       DEDLETHSAFFKQHIIDGPRPYYSWDSS--HKPDHWFDAVQVWEIKAADL

sp|P04819|DNLI1_YEAST               SLSPIYKAGS-ATFD----KGVSLRFPRFLRIREDKGVEDATSSDQI
lcl|CTHT_0069830                    TLSPRYKAGMYEGVDPSGEKGISLRFPRFIKVRDDKKPDEATSSRQV
gnl|up_human|DNLI1_HUMAN            SLSPIYPAAR-GLVDS--DKGISLRFPRFIRVREDKQPEQATTSAQV
gnl|up_drome|DNLI1_DROME            SLSPIHRAAI-GIVDG--ERGISLRFPRFIRIRDDKNSENATDANQV
gnl|up_danre|B0S533_DANRE           SLSPVYKAAM-GLVDP--EKGISLRFPRFLRIRDDKKPEDATTGSQI
gnl|up_caeel|DNLI1_CAEEL            TISPRHKAAS-GLTDD--GKGISLRFPRFLRIRDDKNSDDATSSEQV
gnl|Lotgi1|183140                   SISPAHRAAA-GLVDP--EKGISLRFPRFLRIRDDKKPEEATSASQV
gnl|Helro1|158093                   SLSPVHKAAM-GLVDP--EKGISLRFPRFIRIRDDKKAEQATSSSQI
gnl|Capca1|157358                   SVSPVHHAAA-GLVDP--EKGISLRFPRFLRIRDDKKSEEATSAAQV
gnl|Apo_MPI_JGI_Genos_P|59779       SISPVHKAAA-GLVDP--EKGISLRFPRFLRIREDKKPEDATTSAQV
