# Supplementary material for: Deep transcriptome-sequencing and proteome analysis of the hydrothermal vent annelid Alvinella pompejana identifies the CvP-bias as a robust measure of eukaryotic thermostability
Source: Biol Direct. 2013 Jan 16;8:2. doi: 10.1186/1745-6150-8-2 (PMC3564776; doi:10.1186/1745-6150-8-2)
Supplement: Additional file 10 — Frequency of individual amino acids as a function of GC-content. The frequency of amino acids is plotted as a function of GC3-content (GC-content at the third codon position) in the species of the orthologous set. The regression lines with 90% confidence intervals are shown. [file 1745-6150-8-2-S10.zip › trimmedalignments/LSM2_HUMAN.aln]

CLUSTAL X (1.81) multiple sequence alignment


sp|P38203|LSM2_YEAST                LFFSFFKTLVDQEVVVELKNDIEIKGTLQSVDQFLNLKLDNISCTDEKKY
lcl|CTHT_0003570                    LFFSFFKTLIDHEVTVELKNDIQLRGILKSVDQYLNIKLDNVQVMEELKY
gnl|up_human|LSM2_HUMAN             LFYSFFKSLVGKDVVVELKNDLSICGTLHSVDQYLNIKLTDISVTDPEKY
gnl|up_drome|Q9VTW6_DROME           LFYSFFKSLVGKEVVVELKNDLSICGTLHSVDQYLNIKLTDISVTDPDKY
gnl|up_danre|Q5RKP8_DANRE           LFYSFFKSLVGKDVVVELKNDLSICGTLHSVDQYLNIKLTDISVTDPEKY
gnl|up_caeel|P92022_CAEEL           LFFSFFKSLVGKDVVVELKNDLSICGTLHSVDQYLNMKLTDITVSDPERF
gnl|Lotgi1|222366                   LFYSFFKSLVGKDVVVELKNDLSICGTLHSVDQFLNIKLTDISVTDPDKY
gnl|Helro1|156168                   LFHSFFKSLVGKDVVVELKNDLSICGTLHSVDQFLNIKLTDISVIDPDKY
gnl|Capca1|111414                   LFYSFFKSLVGKDLVVELKNDLSICGTLHSVDQFLNIKLTDISVTDPDKY
gnl|Apo_MPI_JGI_Genos_P|50037       LFYSFFKSLVGKDVVVELKNDLSIHGTLHSVDQFLNIKLTDISVADPDKY

sp|P38203|LSM2_YEAST                PHLGSVRNIFIRGSTVRYVYLNKNMVDTNLLQDATRREVMTERK
lcl|CTHT_0003570                    PHLSAVKNIFIRGSVVRYVHLPASAVDVQLLEDAARREAQNQAV
gnl|up_human|LSM2_HUMAN             PHMLSVKNCFIRGSVVRYVQLPADEVDTQLLQDAARKEALQQKQ
gnl|up_drome|Q9VTW6_DROME           PHMLSVKNCFIRGSVVRYVQLPGDEVDTQLLQDAARKEAVVSTR
gnl|up_danre|Q5RKP8_DANRE           PHMLSVKNCFIRGSVVRYVQLPADEVDTQLLQDAARKEATQQKQ
gnl|up_caeel|P92022_CAEEL           PHMVSVKNCFIRGSVVRYVQLPSDQVDTQLLADSCRKELLDSKA
gnl|Lotgi1|222366                   PHMLSVKNCFIRGSVVRYVQLPADECDTQLLQDAARKEAAQNKS
gnl|Helro1|156168                   PHMLSVKNCFIRGSVIRYIQLPAEECDTQLLQDAARKESAQNKQ
gnl|Capca1|111414                   PHMLSVKTCFIRGSVVRYVQLPADECDTQLLQDAARKEATQSKQ
gnl|Apo_MPI_JGI_Genos_P|50037       PHMLSVKNCFIRGSVVRYVQLPADECDTQLLQDAARKEAAQSKQ
