# Supplementary material for: Deep transcriptome-sequencing and proteome analysis of the hydrothermal vent annelid Alvinella pompejana identifies the CvP-bias as a robust measure of eukaryotic thermostability
Source: Biol Direct. 2013 Jan 16;8:2. doi: 10.1186/1745-6150-8-2 (PMC3564776; doi:10.1186/1745-6150-8-2)
Supplement: Additional file 10 — Frequency of individual amino acids as a function of GC-content. The frequency of amino acids is plotted as a function of GC3-content (GC-content at the third codon position) in the species of the orthologous set. The regression lines with 90% confidence intervals are shown. [file 1745-6150-8-2-S10.zip › trimmedalignments/CCD94_HUMAN.aln]

CLUSTAL X (1.81) multiple sequence alignment


sp|P28320|CWC16_YEAST               INKYYPPDYNPLEAEKLSRKMAKKLKTMNKSHASIRLMTPFSMRCLECNE
lcl|CTHT_0065640                    LTKYYPPDFDPSLVGRS-----RKPKSTGPKVQTVRLMAPFSLRCIKCGE
gnl|up_human|CCD94_HUMAN            LNKYYPPDFDPSKIPKL-----KLPKD---RQYVVRLMAPFNMRCKTCGE
gnl|up_drome|Q7JVH0_DROME           LNKYYPPDFDPSKIPRM-----KLAKN---RQYTVRLMAPFNMRCKTCGE
gnl|up_danre|A8WHR3_DANRE           LNKYYPPDFDPSKIPKL-----KLPKD---RQYVVRLMAPFNMRCKTCGE
gnl|up_caeel|Q20124_CAEEL           FQKYYPPDFDPSKIPRA-----KGQKN---RQFVQRVMTPFNMQCNTCHE
gnl|Lotgi1|65091                    LNKYYPPTFDPSKIPKV-----KGPKN---RTFSIRVMAPFNMRCNTCGV
gnl|Helro1|66584                    LQKYYPPDFDPTKIPKL-----KLPKN---RTFCIRLMAPFNMRCNTCGE
gnl|Capca1|160604                   LNKYYPPDFDPNDIPRL-----KQERN---RQWNIRIMAPFNMRCNTCGE
gnl|Apo_MPI_JGI_Genos_P|74197       LNKYYPPDFDPNKIPRL-----KRPKN---RQFSIRIMAPFNMRCANCGE

sp|P28320|CWC16_YEAST               YIPKSRKFNGKKELLKEKYLDSIKIYRLTISCPRCANSIAFRTDPGNSDY
lcl|CTHT_0065640                    YMYRGRKFNARKETPPGEKYLGIQIYRFYIRCTRCSAEIVFRTDPKNQDY
gnl|up_human|CCD94_HUMAN            YIYKGKKFNARKETVQNEVYLGLPIFRFYIKCTRCLAEITFKTDPENTDY
gnl|up_drome|Q7JVH0_DROME           YIYKGKKFNARKEDVENETYLGIRIYRFYIKCTRCLQEISFKTDPQNTDY
gnl|up_danre|A8WHR3_DANRE           YIYKGKKFNARKETVQNELYLGLPIFRFYIKCTRCLAEITFKTDPENTDY
gnl|up_caeel|Q20124_CAEEL           YIYKGKKFNMKRETAEGETYLGLKLFRFYFRCPNCLAEITFKTDLENCDY
gnl|Lotgi1|65091                    YIYKGKKFNSRKENVDDEFYYGLRIFRFYIKCPCCVAEIAFKTNLKDTDY
gnl|Helro1|66584                    YIYKGKKFNSRKETVENENYLGLHIFRFYIKCPRCIAEIAFKTDPVSTDY
gnl|Capca1|160604                   YIYKGKKFNSRKEDVEDEDYLGLKIFRFYIRCPRCVAEIAFKTDPASTDY
gnl|Apo_MPI_JGI_Genos_P|74197       YIYKGKKFNSRQERVEDEDYLGLMIFRFYIKCPRCVSEISFKTDPQNCDY

sp|P28320|CWC16_YEAST               VMEVGGVRNYVP---------------QKPNDDLNAKTAVESIDETLQ--
lcl|CTHT_0065640                    MVERGAKRNTEPWKRGLGENGEEETDEQRLDRLERELAEREGRAAEEKNA
gnl|up_human|CCD94_HUMAN            TMEHGATRNFQA---------------EKLLEEEEKRVQKEREDEELNNP
gnl|up_drome|Q7JVH0_DROME           EIEAGATRNFMA---------------LKLAEEQARREEQELRDEEANNP
gnl|up_danre|A8WHR3_DANRE           AMEHGATRNFQA---------------EKLIEEEEKKIQQEREDEELNNP
gnl|up_caeel|Q20124_CAEEL           QNEHGATRLFEA---------------VKLYQDQQKQVD-EQEAEDAKDP
gnl|Lotgi1|65091                    TLEAGATRLFEA---------------EKLAKKMAEEEQKAKEEEDLN-P
gnl|Helro1|66584                    VLEAGATRNFEA---------------LRTAEQLAIKEQKEKDEEEAGDP
gnl|Capca1|160604                   ALEAGATRNFEA---------------AKTAELLARREIEEKEAEEKNNP
gnl|Apo_MPI_JGI_Genos_P|74197       ALEAGATRNFEA---------------LRTAERLAEQELKEKEEEEKNNP

sp|P28320|CWC16_YEAST               -RLVREKEMEQNEKMGIKEQADDKMDLLEKRLAK----------------
lcl|CTHT_0065640                    MEELEAKTAEAKREMEVADMLDEIRQRNERLDRARREREGVFDGEDGSAF
gnl|up_human|CCD94_HUMAN            MKVLENRTKDSKLEMEVLENLQELKDLNQRQAHV-----------DFEAM
gnl|up_drome|Q7JVH0_DROME           MKLLENRTQQSRNEIETIESLEELRDLNRRQQTV-----------DYNTL
gnl|up_danre|A8WHR3_DANRE           MKVLENRTRDSKLEMEVLENLQELKELNQRQAQV-----------DFEGM
gnl|up_caeel|Q20124_CAEEL           MKMLEKRTMQSRQEMEEMGNLEDLQESSRTKECI-----------DTIGF
gnl|Lotgi1|65091                    MKVLENRTKASRNEIEQLDTLEELRELNTRNAAV-----------DHQHM
gnl|Helro1|66584                    MKLLENRTKASQNEMNMLETLEDLKEMKQKHDHV-----------HLNDV
gnl|Capca1|160604                   MKVLENRTKASRQEMDMLETLEDLKQLNSRHAKL-----------DHEQV
gnl|Apo_MPI_JGI_Genos_P|74197       MKVLENRTKASQQEMEMLETLEELRELNSRHAKL-----------DHEEI

sp|P28320|CWC16_YEAST               IQQEQEDDEELENLRKK--NLEMSQR
lcl|CTHT_0065640                    LVPGGRDEEERRRKEEE--EDAEAAR
gnl|up_human|CCD94_HUMAN            LRQHRLSEEERRRQQQE--EDEQETA
gnl|up_drome|Q7JVH0_DROME           LQQYNTVETERERQEREEREDEDFIK
gnl|up_danre|A8WHR3_DANRE           LGQYKELEQRQKQREQE--EDEQETK
gnl|up_caeel|Q20124_CAEEL           LSSTDPHIAQAQRIKMMEDEDDRMAR
gnl|Lotgi1|65091                    IQLHSAFEENLKRLQDE--EDEQMVQ
gnl|Helro1|66584                    LEKQKVYQEHLQKLIEE--EDEEEIK
gnl|Capca1|160604                   IKKHEIYEQKLKELQDE--EDENFVQ
gnl|Apo_MPI_JGI_Genos_P|74197       LQRHKAYEEQLRQLQDE--EDEQFIR
