# Supplementary material for: Deep transcriptome-sequencing and proteome analysis of the hydrothermal vent annelid Alvinella pompejana identifies the CvP-bias as a robust measure of eukaryotic thermostability
Source: Biol Direct. 2013 Jan 16;8:2. doi: 10.1186/1745-6150-8-2 (PMC3564776; doi:10.1186/1745-6150-8-2)
Supplement: Additional file 10 — Frequency of individual amino acids as a function of GC-content. The frequency of amino acids is plotted as a function of GC3-content (GC-content at the third codon position) in the species of the orthologous set. The regression lines with 90% confidence intervals are shown. [file 1745-6150-8-2-S10.zip › trimmedalignments/PIGB_HUMAN.aln]

CLUSTAL X (1.81) multiple sequence alignment


sp|P30777|GPI10_YEAST               LGRTQIF-----WVFLAFRVLNAVLTRTFFQADEFWQALEPAHWKAF--K
lcl|CTHT_0070930                    AQTHDVL-----SLLLLFRFLNALLTRTFFQPDEYFQSLEPAWHLAFSDS
gnl|up_human|PIGB_HUMAN             GENIYLL-----LFTIALRILNCFLVQTSFVPDEYWQSLEVSHHMVF--N
gnl|up_drome|PIGB_DROME             MKLIYVF-----LLILAVRLASVFVVQTYYVPDEYWQSLEVAHKLTF--G
gnl|up_danre|PIGB_DANRE             LQTLKIFGINITVFIVLVRLLNCVLVQTSFVPDEFWQSLEISHRMVF--G
gnl|up_caeel|Q967F2_CAEEL           RTTLRLL-----AKLVVFRCISVYLVASWFVPDEVYQSAEVAHHLVY--G
gnl|Lotgi1|181193                   ASDKSLF-----LGLLALRFVNALMIQTHFVPDEYWQSLEVGHNMAF--G
gnl|Helro1|189070                   NKNRRLF-----LYVLCFRIINSFLVQTFYVPDEYWQCTEVAHKLVF--G
gnl|Capca1|107850                   SSEQTLF-----LGLLAFRVINALILQTSFVPDEYWQSIEVAHNMAF--S
gnl|Apo_MPI_JGI_Genos_P|64573       SSQRTLF-----LSLLAFRCVNAMIVQTSYVPDEYWQSTEVAHRIVF--G

sp|P30777|GPI10_YEAST               YGELTWEWKFGVRSYLFPMIFELTYRLVSLSSILLHYALLLLSTIGSDLL
lcl|CTHT_0070930                    SAWLTWEWTYQLRSSLYPALIAAFYRGVDG--------------LGMD--
gnl|up_human|PIGB_HUMAN             YGYLTWEWTERLRSYTYPLIFASIYKILHL--------------LGKDSV
gnl|up_drome|PIGB_DROME             YGYLTWEWVQGIRSYVYPLLIAGLYKILAL--------------LQLDSA
gnl|up_danre|PIGB_DANRE             YGYETWEWKEGIRGYSYPLLFALMYKLLQL--------------ISYDTV
gnl|up_caeel|Q967F2_CAEEL           TGHLSWEWRHSLRSFFHPALIAVIIKFLDI--------------LSLSSQ
gnl|Lotgi1|181193                   YGYLTWEWREGIRGYGYPLMFAVLYKFLQV--------------FGLDSR
gnl|Helro1|189070                   YGHMTWEWKNGLRSYSYPLIFAAYFYVLKL--------------FKLDYS
gnl|Capca1|107850                   YGAKTWEWRHGLRGYLYPLIFAIPYKILGI--------------LGLDNR
gnl|Apo_MPI_JGI_Genos_P|64573       YGYLTWEWRVGIRSYVYPAVIAFLYKTLAV--------------LHLDYR

sp|P30777|GPI10_YEAST               ILLLPKYELSWQVAEDLKRLPFDVTRSFEYYGVIYAPKIVMAVLASIGEY
lcl|CTHT_0070930                    --------------------------------------------------
gnl|up_human|PIGB_HUMAN             QLL------------------------------IWIPRLAQALLSAVADV
gnl|up_drome|PIGB_DROME             HLL------------------------------VVLPRIVQALLSAYSDY
gnl|up_danre|PIGB_DANRE             YLL------------------------------VFVPRVFQALLAAYADV
gnl|up_caeel|Q967F2_CAEEL           PLI------------------------------YHIPRLAHALLFALADF
gnl|Lotgi1|181193                   ILL------------------------------IKFPRLLQGVLAAIGDL
gnl|Helro1|189070                   VLI------------------------------HH---------------
gnl|Capca1|107850                   IVL------------------------------IKLPLLIQAVFAALADV
gnl|Apo_MPI_JGI_Genos_P|64573       ILL------------------------------IKLPRLLHALIAAIRDL

sp|P30777|GPI10_YEAST               YIVRFVQKLYLLTLDKRNEKEEEERRSGLSEITKF
lcl|CTHT_0070930                    ----LYGRG-----------------SNAPWAALW
gnl|up_human|PIGB_HUMAN             RLYSLMKQL------------------ENQEVARW
gnl|up_drome|PIGB_DROME             RFFVWTGKR------------------------KW
gnl|up_danre|PIGB_DANRE             KLYKLILQW------------------ETPDVAKW
gnl|up_caeel|Q967F2_CAEEL           SFYKICLRL-----------------CKTKGIAEN
gnl|Lotgi1|181193                   HLYKLSRKL-----------------SDTP-TAQW
gnl|Helro1|189070                   ---QLRHEF-----------------ESFN--TRW
gnl|Capca1|107850                   YLYKLSSKL-----------------SGVR-VGRW
gnl|Apo_MPI_JGI_Genos_P|64573       YVYKLSYKL-----------------SGHQ-VAVW
