# Supplementary material for: Deep transcriptome-sequencing and proteome analysis of the hydrothermal vent annelid Alvinella pompejana identifies the CvP-bias as a robust measure of eukaryotic thermostability
Source: Biol Direct. 2013 Jan 16;8:2. doi: 10.1186/1745-6150-8-2 (PMC3564776; doi:10.1186/1745-6150-8-2)
Supplement: Additional file 10 — Frequency of individual amino acids as a function of GC-content. The frequency of amino acids is plotted as a function of GC3-content (GC-content at the third codon position) in the species of the orthologous set. The regression lines with 90% confidence intervals are shown. [file 1745-6150-8-2-S10.zip › trimmedalignments/SMC1A_HUMAN.aln]

CLUSTAL X (1.81) multiple sequence alignment


sp|P32908|SMC1_YEAST                MGRLVGLELSNFKSYRGVTKVG-FGESNFTSIIGPNGSGKSNMMDAISFV
lcl|CTHT_0066330                    MGKLIRLELFNFKSYKGHHTLL-FGDSYFTSIIGPNGSGKSNSMDAISFV
gnl|up_human|SMC1A_HUMAN            MGFLKLIEIENFKSYKGRQIIGPF--QRFTAIIGPNGSGKSNLMDAISFV
gnl|up_drome|Q9N6I4_DROME           TAFLEYIEMENFKSYRGHIVVGPL--KQFNAVIGPNGSGKSNFMDAISFV
gnl|up_danre|Q6DRM9_DANRE           MGYLKLIEIENFKSYKGRQIIGPF--HKFTAIIGPNGSGKSNLMDAISFV
gnl|up_caeel|O01789_CAEEL           KGTLHTLEIENFKSYKGKHTIGPF--TRFTAIIGPNGSGKSNLMDAISFV
gnl|Lotgi1|188369                   PGYLKFIDVDNFKSYKGRQRIGPF--KPFTAIIGPNGSGKSNLMDAISFV
gnl|Helro1|187454                   PGKLKYIELDNFKSYKGKQLIGPF--KNFTAIIGPNGTGKSNLMDAISFV
gnl|Capca1|228943                   PGRLKYIELDNFKSYKGTQTIGPF--KNFSAIIGPNGSGKSNLMDAISFV
gnl|Apo_MPI_JGI_Genos_P|59673       PGRLKYIEVDNFKSYKGQQTIGPF--KNFSAIIGPNGSGKSNLMDAISFV

sp|P32908|SMC1_YEAST                LGVRSNHLRSNILKDLIYRGVL-------------------------NDE
lcl|CTHT_0066330                    LGIKSSHLRSSNLRDLIYRGRVMKTSKIQDDGTTAPATNGDVNGYENGDA
gnl|up_human|SMC1A_HUMAN            LGEKTSNLRVKTLRDLIHGAPV----------------------------
gnl|up_drome|Q9N6I4_DROME           MGEKTSSLRVKRLNDLIHGSSI----------------------------
gnl|up_danre|Q6DRM9_DANRE           LAEKTSNLRVKTLKDLIHGAPV----------------------------
gnl|up_caeel|O01789_CAEEL           LGEKPSSLRVRKYADLIHGAPI----------------------------
gnl|Lotgi1|188369                   LGEKTTNLRAKKLNSLIHGAPI----------------------------
gnl|Helro1|187454                   LGEKTSNLRVKKLSDLIHGAPV----------------------------
gnl|Capca1|228943                   LGEKTSNLRVKRLSDLIHGAPI----------------------------
gnl|Apo_MPI_JGI_Genos_P|59673       LGEKTSNLRVKKLSDLIHGAPI----------------------------

sp|P32908|SMC1_YEAST                NSDDYDNEGAASSNPQSAYVKAFY--QKGNKLVELMRIISRNGDTSYKID
lcl|CTHT_0066330                    GDDEDTSQRTSRNDPKTAWVMAVY-EDDAGELHRWKRTITANGTSEYRIN
gnl|up_human|SMC1A_HUMAN            ----------GKPAANRAFVSMVY-SEEGAEDRTFARVIV-GGSSEYKIN
gnl|up_drome|Q9N6I4_DROME           ----------GNPVSRSCYVTAKF-VLNEERHMDFQRAVI-GGSSEYRIN
gnl|up_danre|Q6DRM9_DANRE           ----------GKPAANRAFVTMVY-QQDGGQELSFSRIII-GSSSEYRIN
gnl|up_caeel|O01789_CAEEL           ----------NKPVAKKCRVTMNY-KYSDGKVKAFTRGVN-NGTSEHLLD
gnl|Lotgi1|188369                   ----------GQPASNKASVSAVYMDTEANDEIVFTRIIH-NNTSEHKVN
gnl|Helro1|187454                   ----------GKPAANRASVTAVY-EEADRREKQFSRVIH-GSTSEYLIN
gnl|Capca1|228943                   ----------GKPAAHRASVTAVY-EEEDGTERHFSRIIL-GAASEYRIN
gnl|Apo_MPI_JGI_Genos_P|59673       ----------GKPAATRASVTAVY-EDENGEETHFTRVIH-GSTSDYKIN

sp|P32908|SMC1_YEAST                GKTVSYKDYSIFLENENILIKAKNFLVFQGDVEQIAAQSPVELSRMFEEV
lcl|CTHT_0066330                    DRVVNAQQYNEALEKENILIKARNFLVFQGDVEAIASQSPQDLTRLIEQI
gnl|up_human|SMC1A_HUMAN            NKVVQLHEYSEELEKLGILIKARNFLVFQGAVESIAMKNPKERTALFEEI
gnl|up_drome|Q9N6I4_DROME           GESVSSSTYLNKLEKIGINVKAKNFLVFQGAVENIAMKTPKERTALFEEI
gnl|up_danre|Q6DRM9_DANRE           NKVVGLSDYSEELEKLGILIKARNFLVFQGAVESIAMKNPKERTALFEEI
gnl|up_caeel|O01789_CAEEL           GQTVTSAAYSQEMESINIFIKARNFLVYQGAIENIAMKTPKERTQLFEEL
gnl|Lotgi1|188369                   GNNVSSAEYAAELAKIGVLVKSKNFLVFQGTVESIAMKNAKERTAMFEEI
gnl|Helro1|187454                   GRTVKVEEYAEALEKIGVLMKSKNFLVFQGQVESIAMKNAKERTVMFEEM
gnl|Capca1|228943                   NRVVKLDEYAHELEKIGILMKSKNFLVFQGQVEMIAMKNAKERTAMFEEM
gnl|Apo_MPI_JGI_Genos_P|59673       GKTVKVEEYAAALENIQILMKSKNFLVFQGQVESIAMKNAKERTAMFEEM

sp|P32908|SMC1_YEAST                SGSIQYKKEYEELKEKIEKLSKSATESIKNRRRIHGELKTYKEGINKNEE
lcl|CTHT_0066330                    SGSLEYKEEYERLEEEVRQATEEQAYKLQRRRAANSEIKQYMEQKQEAEK
gnl|up_human|SMC1A_HUMAN            SRSGELAQEYDKRKKEMVKAEEDTQFNYHRKKNIAAERKEAKQEKEEADR
gnl|up_drome|Q9N6I4_DROME           SGSGLLKDDYNRLKQEMIVAEEETQFTYQKKKGIAAERKEAKHEKMEADR
gnl|up_danre|Q6DRM9_DANRE           SRSGELAQEYDRCKKEMVKAEEDTQFNYHRKKNIAAERKEAKQEKEEAER
gnl|up_caeel|O01789_CAEEL           SRSHEFQAEYERLKVEMTKAEDDTQHNMNKRRGIAQEKREAKMEKDEAEK
gnl|Lotgi1|188369                   SRSGELKDEYDKAKTEMLKAEEDTQFNYFKKKGIAAERKEAKMEKDEAER
gnl|Helro1|187454                   SRSIELQKEYDVAKTEMQKAEEETQANYHKKRNIAAEKKEAKMEKEEAER
gnl|Capca1|228943                   SRSGELKEEYDRAKAEMLKAEEDTQFNYHKKRGIAAERKEAKMEKDEADR
gnl|Apo_MPI_JGI_Genos_P|59673       SRSGELKEEYDKAKAEMLKAEEDTQFNYHKKRGIAAEKKEAKMEKDEAER

sp|P32908|SMC1_YEAST                YRKQLDKKNELQKFQALWQLYHLEQQKEELTDKLSALNSEISSLKGKINN
lcl|CTHT_0066330                    FQKASEERDKAIIAHILWKLYHFQRVMVESSARIQEHQENLKEFRRNVEA
gnl|up_human|SMC1A_HUMAN            YQRLKDEVVRAQVQLQLFKLYHNEVEIEKLNKELASKNKEIEKDKKRMDK
gnl|up_drome|Q9N6I4_DROME           YTRLQNEYNEKQVEYQLFRLFHVERDIRKFTSDLEVRQQEVKAVEQRKEA
gnl|up_danre|Q6DRM9_DANRE           YQRLKDEVVRAHVQLQLFKLYHNESEIEKLNRELAHRNKEIDKDRKRMDR
gnl|up_caeel|O01789_CAEEL           YQTMKNELAAKSTMLFLHQLFHCERTIDESKEEINAQKKTIASLEATRSK
gnl|Lotgi1|188369                   YQRLKEQLCEKELELQLFRLYHNERDIEEINEELGRKNHALEKENRKRDK
gnl|Helro1|187454                   YQRLNNQLAEHELEMQLFQLYHNEREISELTKDFERKNESLKKETTAQSK
gnl|Capca1|228943                   YQSLKNQLAEKQLELQLFKLYHNERDIDELQEDLNRRLHLSEKEQRKREK
gnl|Apo_MPI_JGI_Genos_P|59673       YQKLKAQLAEKQLELQLFKLYHNERDIDELTEELRKKNHVLEKETRKREK

sp|P32908|SMC1_YEAST                EMKSLQRSKSSFVKESAVISKQKSKLDYIFKDKEKLVSDLR--LIKVPQQ
lcl|CTHT_0066330                    YEKKLDAAR----KEQLAVGREVAKIERNIHEKQRSIDDRNNMLVPVDEK
gnl|up_human|SMC1A_HUMAN            VEDELKEKK----KELGKMMREQQQIEKEIKEKDSELNQKRPQYIKAKEN
gnl|up_drome|Q9N6I4_DROME           ADEILREKK----KDAGKITRDLAKIDQEIREFETQMNKRRPLYIKAKEK
gnl|up_danre|Q6DRM9_DANRE           VEEELKDKK----KELGRMMRDQQMIEKEIKEKDAELNQKRPLYIKAKEN
gnl|up_caeel|O01789_CAEEL           EEAKIAAVH----QEHRKALREVQKMTRKLDQKETDLAEKQQNMLTLKVS
gnl|Lotgi1|188369                   IEDEVKDKK----KEQGKMSRELTKIDQNIKELEVEMNKKRPLYIKAKEK
gnl|Helro1|187454                   TEDELKEKK----KDHAKFIRDISKMEQQYKDLEVELNKKRPQFIKAKEK
gnl|Capca1|228943                   IEDEIKEKK----KEVGRMGKELNKIEQLIRDSEVDLNKKRPQFIKAKEK
gnl|Apo_MPI_JGI_Genos_P|59673       IEDEIREKK----KEHGKATRELAKLDQKLKESEVDLNKKRPLYIKAKEK

sp|P32908|SMC1_YEAST                AAG--KRISHIEKRIESLQKDLQRQKTYVERFETQLKVVTRSKEAFEEEI
lcl|CTHT_0066330                    ITQSSQEAVMLRKRLADVKKDRDEKSEVIQKLKKDLATVEKAQQQFEKQW
gnl|up_human|SMC1A_HUMAN            TSHKIKKLEAAKKSLQNAQKHYKKRKGDMDELEKEMLSVEKARQEFEERM
gnl|up_drome|Q9N6I4_DROME           VTHCKKKLISLQKTLETAREADNAHQSDIRKLEKQLADVEALKKRFEDEI
gnl|up_danre|Q6DRM9_DANRE           TAHKIKKLEAARKSLQNAQKCYKKRKGDMDELDREQGAVEMARQEFEERM
gnl|up_caeel|O01789_CAEEL           VAHEHKKLEIAKKMLAAAESKAENNSTQLADLKKSKKELEKKKAAYEAEI
gnl|Lotgi1|188369                   TAHMIKKLESAKKSLKQARKTHDNHEEEIQTLENELEEIERKRQEFEEKI
gnl|Helro1|187454                   TAHLMKKLESARRSLKVAQKANDGHENEIMQLEKELNVVEQKRLEYEEQV
gnl|Capca1|228943                   TTHMVKKLESAKKSLKSAQKAHGSHSEDIEELNQEMAEIDRKRAEFEERM
gnl|Apo_MPI_JGI_Genos_P|59673       TAHMVKKLESAKKSLKTAMKANESHQQEVDQLEQELAEIDQKKQEFENLI

sp|P32908|SMC1_YEAST                KQSARNYDK-FKLNENDLKTYNCLHEKYLTEGGSILEEKIAVLNNDKREI
lcl|CTHT_0066330                    AETVKKQGK--ELSDADRREYTALQAEVMRKTSDNRAK-LANLERQLKGD
gnl|up_human|SMC1A_HUMAN            EEESQSQGRDLTLEENQVKKYHRLKEEASKRAATLAQE-LEKFNRDQKAD
gnl|up_drome|Q9N6I4_DROME           ENESQRRGKSVNMEEGLVQEYDRLKQEAEATATQYRSE-LDSVNREQKSE
gnl|up_danre|Q6DRM9_DANRE           EEEAQSQGQDLQLEENQVKAYHRLKEEASKRAATLAQE-LEKFNRDQKAD
gnl|up_caeel|O01789_CAEEL           QDMMQRGE--LNLSDEQVREYGQLKDQAQRESAMVQRE-LLMAEQVFEGD
gnl|Lotgi1|188369                   EEESQSQGRSLQLEETQVTEYQRLKEKAGKLSARYLQE-LDSINREQKSD
gnl|Helro1|187454                   EEESQSQGRNMQLEESQVKEYHRLKEAAGKKAAALLQE-LDSINRVQKMD
gnl|Capca1|228943                   EEESQSQGRNLQLEESQVKEYHRLKEEAGIRAANLTVE-LDSILREQKSD
gnl|Apo_MPI_JGI_Genos_P|59673       TEESQSQGRNLQLEDNQVREYHRLKEEAGTRAAALMQE-LDTLQREQKLD

sp|P32908|SMC1_YEAST                QEELERFNKRADISKRRITEELSITGEKLDTQLNDLRVSLNEKNALHTER
lcl|CTHT_0066330                    EVTVNSLKGKIDSFEATI-EKLQSEVQTIKERRDACQDSVLQITSEIDSK
gnl|up_human|SMC1A_HUMAN            QDRLDLEERKKVETEAKI-KQKLREIEENQKRIEKLEEYITTSKQSLEEQ
gnl|up_drome|Q9N6I4_DROME           QDTLDGETNRRASVEESF-KKLTLQREEAVKRRDKLMDHIKSSQAALEEQ
gnl|up_danre|Q6DRM9_DANRE           QDRLDLEERKKIETEAKI-KQKIREIEENQKRIEKLEDYITTSRQSLDEQ
gnl|up_caeel|O01789_CAEEL           KSSLNHELRRQKEHQERV-KAKEGDVRRIETQIATLAQRIKETEEETKIL
gnl|Lotgi1|188369                   QDRYDNEVRKKNEIAAKL-KQKEHEKEENLKRVDKLNDYIKTSSQAISEQ
gnl|Helro1|187454                   QDKLDNEMRKKSEIEAHI-KQKEHEMHESQLRTEKLEEYIKSSKQAIEEQ
gnl|Capca1|228943                   QDRLDNELRKKNELISKA-RQKEHEMEENRNRIEKLTEYIRTSKQAVEEQ
gnl|Apo_MPI_JGI_Genos_P|59673       QDRLDNELRKKNEMQAKL-QQKEHEMEENKKRIEKLNDYIKTSKAAVEEQ

sp|P32908|SMC1_YEAST                LHELKKLQSDIESANNQEYDLNFKLRETLVKIDDLSANQRETMKERKLRE
lcl|CTHT_0066330                    KKEFNSMQSERIRINNTHTELEEKLRDVLRRLEEAELGRRQNEKELKMRN
gnl|up_human|SMC1A_HUMAN            KKLEGELTEEVEMAKRRIDEINKELNQVMEQLGDARIDRQESSRQQRKAE
gnl|up_drome|Q9N6I4_DROME           NRIKDELRRDVGTSKEKIAEKQRELEDVRDQLGDAKSDKHEDARRKKKQE
gnl|up_danre|Q6DRM9_DANRE           KRMEEELTEEVEQAKRRIDEINMELNQVMEQLGDARIDRQENSRQQRKAE
gnl|up_caeel|O01789_CAEEL           KADLKKIENDVVIDKSAAAEYNKELVAVVRQLSEASGDSAEGERNQRRTE
gnl|Lotgi1|188369                   KKIEEELGYDVETANSRITEINVELSSVIEQLGEAKVDKHESARAMKKAE
gnl|Helro1|187454                   KKLEQTLSADVEVAQTRIHEIQSELEKVMDQLGEAKVDKHESARALKKAE
gnl|Capca1|228943                   RRVEESLSEEVEVARSRMSEINSELETVVEQLGEAKVDRHESARAMKKAE
gnl|Apo_MPI_JGI_Genos_P|59673       KQLEAQLAEEVEVAKGRIAEIQPELESIVDQLGQANVDKHESARAVKKAE

sp|P32908|SMC1_YEAST                NIAMLKRFFPG-VKGLVHDLCHPKKEKYGLAVSTILGKNFDSVIVENLTV
lcl|CTHT_0066330                    MVSDLKRIYPG-VRGRVGELCRPKQKKYDEAVITALGREFDAVVVDTEKT
gnl|up_human|SMC1A_HUMAN            IMESIKRLYPGSVYGRLIDLCQPTQKKYQIAVTKVLGKNMDAIIVDSEKT
gnl|up_drome|Q9N6I4_DROME           VVELFKKQVPG-VYDRMINMCQPTHKRYNVAVTKVLGKFMEAIIVDTEKT
gnl|up_danre|Q6DRM9_DANRE           ILESIKRLYPGSVYGRLIDLCQPTQKKYQIAVTKVLGKNMDAIIVDSEKT
gnl|up_caeel|O01789_CAEEL           ALEGLKKNFPESVYGRLVDLCQPSHKRFNIATTKILQKHMNSIVCDTEET
gnl|Lotgi1|188369                   LLDNLKRLFPG-VHGRLIDLCEPSHKKYQVAITKVLGKYMDAIVCDTEKT
gnl|Helro1|187454                   LIETLKRLFPG-VHGRLIDLCEPSHKKYQVAITKVLGKYMDAIACDSEKT
gnl|Capca1|228943                   LIDNLKRLFPG-VYGRLIDLCEPSNKRYQVAITKVLGKYMDAIACDSEKT
gnl|Apo_MPI_JGI_Genos_P|59673       LIDNLKRLFPG-VYGRLIDLCEPSHKKYQVAITKVLGKYMDAIACDSEKT

sp|P32908|SMC1_YEAST                AQECIAFLKKQRAGTASFIPLDTIETELPTLSLPDSQ---DYILSINAID
lcl|CTHT_0066330                    SLDCVQYLKDQRFPPITFIPLDNIKVNTSNSAVKGIH---GARLTIDTVD
gnl|up_human|SMC1A_HUMAN            GRDCIQYIKEQRGEPETFLPLDYLEVKPTDEKLRELK---GAKLVIDVIR
gnl|up_drome|Q9N6I4_DROME           ARHCIQILKEQMLEVETFLPLDYLQVKPLKERLRNISDPRNVRLVFDVLK
gnl|up_danre|Q6DRM9_DANRE           GRDCIQYIKEQRGEPETFLPLDYLEVKPTDEKLRELR---GAKLVIDVIR
gnl|up_caeel|O01789_CAEEL           AAKAIVYLKDHRYPPETFLPNDALVVNPLNEKLREIKKPAGVKLVFDVIN
gnl|Lotgi1|188369                   AKDCIQYMKEQRIEPETFLPLDYLDVKQVNEKLRDIREPKNVKLVIDVIR
gnl|Helro1|187454                   AKDCIQYMKEQRIEPETFLPLDYVEVRPVNEKLRDIKEPKNVKLVVDVIR
gnl|Capca1|228943                   AKDCIQYMKEQRIEPETFLPLDYVEVKPVNEKLRDIREPKNVKLVVDVIR
gnl|Apo_MPI_JGI_Genos_P|59673       AKDCIQYMKEQRIEPETFLPLDYVEVKPVNEKLREIREPRNVKLVIDVIR

sp|P32908|SMC1_YEAST                YEP-EYEKAMQYVCGDSIICNTLNIAKDLKW
lcl|CTHT_0066330                    FDP-SLERAIAYACGGSVVCDTLEIAKDIVY
gnl|up_human|SMC1A_HUMAN            YEPPHIKKALQYACGNALVCDNVEDARRIAF
gnl|up_drome|Q9N6I4_DROME           FEPQEIERAVLFATGNALVCETPEDAMKVAY
gnl|up_danre|Q6DRM9_DANRE           YEPPQIKKALQYACGNALVCDNVEDARRIAF
gnl|up_caeel|O01789_CAEEL           PQHQAARKALQFVCGNALVCESQEDAKQLAY
gnl|Lotgi1|188369                   YDPPVIKKALLFACGNALVCETVEDARRVAF
gnl|Helro1|187454                   YDPPCIKKALLFACGNALVCETVEDARKVAF
gnl|Capca1|228943                   YDPACIKKALLFACGNALVCDTVEDARKVAF
gnl|Apo_MPI_JGI_Genos_P|59673       YDPACIKKALLFACGNALVCESVEDARKVAF
