# Supplementary material for: Deep transcriptome-sequencing and proteome analysis of the hydrothermal vent annelid Alvinella pompejana identifies the CvP-bias as a robust measure of eukaryotic thermostability
Source: Biol Direct. 2013 Jan 16;8:2. doi: 10.1186/1745-6150-8-2 (PMC3564776; doi:10.1186/1745-6150-8-2)
Supplement: Additional file 10 — Frequency of individual amino acids as a function of GC-content. The frequency of amino acids is plotted as a function of GC3-content (GC-content at the third codon position) in the species of the orthologous set. The regression lines with 90% confidence intervals are shown. [file 1745-6150-8-2-S10.zip › trimmedalignments/RPB3_HUMAN.aln]

CLUSTAL X (1.81) multiple sequence alignment


sp|P16370|RPB3_YEAST                MSEEGPQVKIREASKDNVDFILSNVDLAMANSLRRVMIAEIPTLAIDSVE
lcl|CTHT_0016050                    AESLGPAVKISQADSTRVKFELSNADLSFANSLRRVMLAEIPTIAIDLVE
gnl|up_human|RPB3_HUMAN             PYANQPTVRITELTDENVKFIIENTDLAVANSIRRVFIAEVPIIAIDWVQ
gnl|up_drome|O97183_DROME           PYANQPSVQITELTDDNVKFVLEDTELSVANSLRRVFIAETPTLAIDWVQ
gnl|up_danre|Q7ZV11_DANRE           PYANQPTVKITELSDENVKFVIENTDLAVANSIRRVFMSEVPTIAIDWVQ
gnl|up_caeel|Q93338_CAEEL           PYANQPNIEVTELTNDIIKFVLWDTDLSVANSLRRVFMAEVPTIAIDWVQ
gnl|Lotgi1|197656                   PYANQPTVAITQLTNENIKFVVEDTDLSVANALRRVCHAEVSTIAIDWVQ
gnl|Helro1|85938                    PYANQPTVSVTELTDENIKFVLENTDLSVANSIRRVCIAETPTLAIDWIQ
gnl|Capca1|155833                   PYANKPTVRITESTSENLKFILEDTDLSVANALRRVFIAETPIIAIDWVQ
gnl|Apo_MPI_JGI_Genos_P|67683       PYANQPKVSITELTEENLKFVLEDTDLSVANALRRVFIAETPTIAIDWIQ

sp|P16370|RPB3_YEAST                VETNTTVLADEFIAHRLGLIPLQSMD-IEQLEYSRDCFCEDHCDKCSVVL
lcl|CTHT_0016050                    IEVNTSVLADEFIAHRLGLIPLNAEG-VDQLLYSRDCDCDGYCEQCSVRL
gnl|up_human|RPB3_HUMAN             IDANSSVLHDEFIAHRLGLIPLISDDIVDKLQYSRDCTCEEFCPECSVEF
gnl|up_drome|O97183_DROME           LEANSTVLSDEFLAHRIGLIPLISDDVVERLQYTRDCICLDFCPECSVEF
gnl|up_danre|Q7ZV11_DANRE           IDANSSVLHDEFVAHRVGLIPLTSDDIVDKMQYSRDCTCDDFCPECSVEL
gnl|up_caeel|Q93338_CAEEL           IETNTSVLHDEFIAHRMGLIPFISDYHVEKMQYTRDCECAEFCDECSIPF
gnl|Lotgi1|197656                   IEANSTVLFDEFIAHRLGLIPLTSDEVVDKLQNARDCTCEEFCPDCSVEF
gnl|Helro1|85938                    IESNSTVLCDEFIAQRIGLIPLTSDDVVDKMQYPRDCSCEEFCPECAVEF
gnl|Capca1|155833                   INANTTVLCDEFLAQRVGLIPLASDDVIDKMQYSRDCTCEEFCQECSVEF
gnl|Apo_MPI_JGI_Genos_P|67683       IESNSTVLCDEFLASRVGLIPLTSDEVVDKMQYCRDCTCDEFCSDCSVEF

sp|P16370|RPB3_YEAST                TLQAFGESESTTNVYSKDLV----------IVSNLMGRNIGHPIIQDKE-
lcl|CTHT_0016050                    SLHAKCTGDENMHVFSRDLV----------PVGERVNQNLGTPIINDPD-
gnl|up_human|RPB3_HUMAN             TLDVRCNEDQTRHVTSRDLI---SNSPRVIPVTS---RNRDNDPNDYVE-
gnl|up_drome|O97183_DROME           TLDVKCSEEQTRHVTTADLK---SSNAKVLPVTS---RNQGEEDNEYGES
gnl|up_danre|Q7ZV11_DANRE           TLDVRCTEDQTRHVTSRDLL---SNNPRVIPVTS---RSRDNDPNDYVE-
gnl|up_caeel|Q93338_CAEEL           ILQMKCKDEATLAVTTEHLMPMHNLDTTVRPACGKALRERGSTRDEFHN-
gnl|Lotgi1|197656                   TLDVKCMDDQTRHVTSADLI---SSNPKVIPVTS---KHREDA-SEFEE-
gnl|Helro1|85938                    SLDVRCTDDQTKHVHTGHLI---SSNPKVVPATS---RHRDED-GDYGD-
gnl|Capca1|155833                   TLDVKCSDDQTRSVTSADLI---SNNSEVVPVTS---KQDSTQ-----E-
gnl|Apo_MPI_JGI_Genos_P|67683       TLDVRCTDDQTRHVTTADLI---SSNPKVIPVTS---RHKEEE-AEYGG-

sp|P16370|RPB3_YEAST                GNGVLICKLRKGQELKLTCVAKKGIAKEHAKWGPAAAIEFEYDPWNKLKH
lcl|CTHT_0016050                    GLGPLILKLRPGQEIKLECIAKKGIAKEHAKWAPSAAIGFEYDPHNKLHH
gnl|up_human|RPB3_HUMAN             QDDILIVKLRKGQELRLRAYAKKGFGKEHAKWNPTAGVAFEYDPDNALRH
gnl|up_drome|O97183_DROME           NDEILIIKLRKGQELKLRAYAKKGFGKEHAKWNPTAGVCFEYDPDNSMRH
gnl|up_danre|Q7ZV11_DANRE           QDDILLVKLRKGQELRLRAYAKKGFGKEHAKWNPTAGVAFEYDPDNALRH
gnl|up_caeel|Q93338_CAEEL           REEILIVKLRKGQELNLKAYVKKGFGKEHAKWNPTCGVAFEYDPDNALRH
gnl|Lotgi1|197656                   TDDILVAKLRKGQELKIRAFARKGFAKEHAKWNPTSGVAFEYDPDNALRH
gnl|Helro1|85938                    NEEILIVKLRKGQELKLRAVAIKGFAKEHAKWNPTAGVAFEYDPDNEFKH
gnl|Capca1|155833                   QKGILIVKLRKGQDLKLKAYARKGFAKEHAKWNPTCGVAFEYDPDNILRH
gnl|Apo_MPI_JGI_Genos_P|67683       QDDILIVKLRKGQELKLRAFARKGFAKEHAKWNPTCGVAFEYDPDNAFRH

sp|P16370|RPB3_YEAST                TDYWYEQDSAKEWPQSKNCEY--EDPPNEGDPFDYKAQADTFYMNVESVG
lcl|CTHT_0016050                    LDLWYEQDPKAEWPPSEYAEW--EEPPQEGEPFDYDAVPNRFYFNVESAG
gnl|up_human|RPB3_HUMAN             TVY----PKPEEWPKSEYSEL--DEDESQA-PYDPNGKPERFYYNVESCG
gnl|up_drome|O97183_DROME           TLY----PKPDEWPKSEHTEL--EDDQYEA-PYNWEAKPNKFFFNVESAG
gnl|up_danre|Q7ZV11_DANRE           TVY----PIPQEWPKSEYSEI--EEDGVQA-QYDPNGKPERFYYNVESCG
gnl|up_caeel|Q93338_CAEEL           TIY----PNVEEWPRSDHSSLPEDSTEKEA-PFEPDNKPNKFWFSIEGTG
gnl|Lotgi1|197656                   TTY----PKPEEWPKSEHSELLNEEDTYEA-PFVPGQKANKFFYNVESCG
gnl|Helro1|85938                    TVY----PKPEEWPKSEFSEL--PENVHEA-PFNYQSKPHKFYMNIESCG
gnl|Capca1|155833                   TTY----PRPEEWPRSEFSEL--SDDEYQG-TYDPNGKPNKFFFNVEAVG
gnl|Apo_MPI_JGI_Genos_P|67683       TVL----PKPEEWPKSEFSEL--DDDEFQA-PYDPLGKPRKYFFNIESCG

sp|P16370|RPB3_YEAST                SIPVDQVVVRGIDTLQKKVASILLALTQMDQDKVN------------FAS
lcl|CTHT_0016050                    PLPPDAIVQEGIKVLQQKLAGLIHELTEGDSGGANGDYRGPRSPGGGFGA
gnl|up_human|RPB3_HUMAN             SLRPETIVLSALSGLKKKLSDLQTQLSHEIQSDVL---------------
gnl|up_drome|O97183_DROME           ALKPENIVVMGVQVLKNKLSNLQTQLSHESQNDAL---------------
gnl|up_danre|Q7ZV11_DANRE           SLRPETIVMSALAMLKKKLSDLQTQLSHEIQSDVL---------------
gnl|up_caeel|Q93338_CAEEL           ALPAQRIVTMGIGILKRKLEELNMALSNELQAHAQ---------------
gnl|Lotgi1|197656                   SLKPENILYSALSTLKKKLSDLQTQLSHEIQNDAL---------------
gnl|Helro1|85938                    SLKPENILMTSLSVLKKKLSDLQIQLSQEIQGDAL---------------
gnl|Capca1|155833                   SLMPEKIITSGLSVMKKKLSDLQTQLAQEIRNDQL---------------
gnl|Apo_MPI_JGI_Genos_P|67683       SLRPENIAMSGLAVLKKKLSDLQTQLSQEIQSDAL---------------

sp|P16370|RPB3_YEAST                GDNNTASNMLGSNEDVMMTGAEQDPYSNA----SQMGNTGSGGYDNAW
lcl|CTHT_0016050                    GGGTDGFG--GGYTTPFGNGGNQSSWGGAAGGTTPYGQTPYGVGAGGW
gnl|up_human|RPB3_HUMAN             ----------------------------------------------TI
gnl|up_drome|O97183_DROME           ----------------------------------------------AV
gnl|up_danre|Q7ZV11_DANRE           ----------------------------------------------TI
gnl|up_caeel|Q93338_CAEEL           ----------------------------------------------QQ
gnl|Lotgi1|197656                   ----------------------------------------------TI
gnl|Helro1|85938                    ----------------------------------------------AI
gnl|Capca1|155833                   ----------------------------------------------TI
gnl|Apo_MPI_JGI_Genos_P|67683       ----------------------------------------------RI
