# Supplementary material for: Deep transcriptome-sequencing and proteome analysis of the hydrothermal vent annelid Alvinella pompejana identifies the CvP-bias as a robust measure of eukaryotic thermostability
Source: Biol Direct. 2013 Jan 16;8:2. doi: 10.1186/1745-6150-8-2 (PMC3564776; doi:10.1186/1745-6150-8-2)
Supplement: Additional file 10 — Frequency of individual amino acids as a function of GC-content. The frequency of amino acids is plotted as a function of GC3-content (GC-content at the third codon position) in the species of the orthologous set. The regression lines with 90% confidence intervals are shown. [file 1745-6150-8-2-S10.zip › trimmedalignments/PSF1_HUMAN.aln]

CLUSTAL X (1.81) multiple sequence alignment


sp|Q12488|PSF1_YEAST                MYGDLGNKLVLEAKRTKQLYARSNQDVNLPMYHEDIIRNILKEVSNLRKN
lcl|CTHT_0058080                    MYGDLGNKLVIHAKRTQGL-------AHLPPYQTELVRAVTREVRDLNRD
gnl|up_human|PSF1_HUMAN             MFCEKAMELIRELHRAPE--------GQLPAFNEDGLRQVLEEMKALYEQ
gnl|up_drome|Q9W0I7_DROME           MFGEKAFDLLKELERSSQ---------TIPAFDDDGVRQVLEEIKAIFEE
gnl|up_danre|Q5XJQ9_DANRE           MFCEKSVELIRELHRMGD--------GQLPAFNEDGIRQVLEEMKALYEQ
gnl|up_caeel|PSF1_CAEEL             GVADKALQLVLEMKRNPD---------VLPPYNTELVRQCYQKIDELFQK
gnl|Lotgi1|233274                   MFAEKALELIRELKRSVD--------GTMPPYNIP---------------
gnl|Helro1|88492                    MFGEKALELVKELQRAQG--------KSLPLYNNDLIKNVLDEMKILFEQ
gnl|Capca1|196861                   MFGLKAIELIKEAKRSQE--------GTLPPYNEEGIRKVLEEMRALFEQ
gnl|Apo_MPI_JGI_Genos_P|59850       MLGEKALGLIKELKLTHT--------NILPTYNEDGMRQVFEEMRALFEK

sp|Q12488|PSF1_YEAST                TEYLKE--QQQLGMLDDKVAKCQYFVTLLCMERNKRCLLAYQRLRTDILD
lcl|CTHT_0058080                    VESLLEPFQGSFDPTQDHATACTLLVNHLSMRRNKRCLLAYHRTRTDKLE
gnl|up_human|PSF1_HUMAN             NQSDVN----EAKSGGRSDLIPTIKFRHCSLLRNRRCTVAYLYDRLLRIR
gnl|up_drome|Q9W0I7_DROME           NVAQAS----SYNASGDRSLWPLLNFRHAALQRNKRCLLAYLYERCRRIK
gnl|up_danre|Q5XJQ9_DANRE           NQTDVN----EAKTEGKSELIPSIKFRHSCLLRNQRCIAAYLYDRLLRIR
gnl|up_caeel|PSF1_CAEEL             NAAVVE--KIRAGLPHDSTL---LQPRLAAMCHIRRCMMAYVNERKNRIR
gnl|Lotgi1|233274                   ------------------------------------------YNRLENIK
gnl|Helro1|88492                    NQEDLT-------MAGQKEYYPAIQMRHAALERNKRCLLAYLYNRISILR
gnl|Capca1|196861                   NQAEVN-----EALEGDQDLFVGIQIRHVALEQNKRCILAYLNHRLETIK
gnl|Apo_MPI_JGI_Genos_P|59850       NQQDAE----KAVAGHRSIMLPGIKIRHAALERNKRCVLAYVYNRLEKIT

sp|Q12488|PSF1_YEAST                SMAWN-------NNGLDLMSSITFSQQDTN-------NLSHQEQEYLKEY
lcl|CTHT_0058080                    EMVWNGVDVADLAGPQAGGGRGNGPGGAADGGSSSGSNLSPQEEDYVRQY
gnl|up_human|PSF1_HUMAN             ALRWE-------YGSV-------LPNALRF-------HMAAEEMEWFNNY
gnl|up_drome|Q9W0I7_DROME           ALRWE-------FGPI-------IPGDIKQ-------ALCEPEVTFFNNY
gnl|up_danre|Q5XJQ9_DANRE           ALRWE-------YGSV-------LPTNIRF-------HMCAEEMEWFNQY
gnl|up_caeel|PSF1_CAEEL             SFRWK-------YGGA-------LPASVRN-------ALCDAEIQFFNEY
gnl|Lotgi1|233274                   KMRWE-------FGSV-------LPADIKY-------NLCEQEIQWFNKY
gnl|Helro1|88492                    QMRWD-------IGSV-------LPLEIKS-------NLSEHEIQWFTKY
gnl|Capca1|196861                   QLRWE-------LGSV-------LPQDVKQ-------NLTTPEAQWFSKY
gnl|Apo_MPI_JGI_Genos_P|59850       EMRWE-------FGSV-------LPADIKG-------NLSDEEIQLFIKY

sp|Q12488|PSF1_YEAST                CDLITDLKS--GDLVD--IDLSGSLVPPSDVFIDVRVLKDAGEIQTEYG-
lcl|CTHT_0058080                    SDLLAAYK---GQWTD--IDLTGSLEPPRDLFIDVRVLKDAGEIQTEYG-
gnl|up_human|PSF1_HUMAN             KRSLATYMRSLGGDEG--LDITQDMKPPKSLYIEVRCLKDYGEFEVDDGT
gnl|up_drome|Q9W0I7_DROME           SKSLAAYMCSAGYNQGLPIDLTNNLRPPKSLYIEVRCMEDYGKFELDDGE
gnl|up_danre|Q5XJQ9_DANRE           KKSLATYMRSIGGEEG--LDITQDMKPPKSLYIEVRCLKDHGEFEIDDGT
gnl|up_caeel|PSF1_CAEEL             SSTLARFQSNLG-EGG--VNLLLHSAPPKSLFVQVRALEDYGEFETSDGT
gnl|Lotgi1|233274                   NKLLANYMRSIGDGGG--LDLTQDIKPPKTLFIEVRCLVDHGEFETQDGN
gnl|Helro1|88492                    NRMLATYMRCIGDHGG--LDLTQDTKPPKSLYIEVRCLQDHGEFETQDGN
gnl|Capca1|196861                   SKGLAKYMRSLGNQGG--VDLTLDVRPPKTLHIQVRCLEDHGEFETQDGN
gnl|Apo_MPI_JGI_Genos_P|59850       TKCLATYMRSVCCEGG--LDLTQDLKPPRSLYIEVRCLVDHGEFETQDGG

sp|Q12488|PSF1_YEAST                VFNLIKDSQFFVRQSDVERLIQQGYLQKI
lcl|CTHT_0058080                    AINLTKNSQFYVRQGDVERLIQQGYLQKL
gnl|up_human|PSF1_HUMAN             SVLLKKNSQHFLPRWKCEQLIRQGVLEHI
gnl|up_drome|Q9W0I7_DROME           VIHLKKNSQHYLPRAQVESLVRQGILHHI
gnl|up_danre|Q5XJQ9_DANRE           VILLKKNSQHFLPRWKCEQLIRQGVLEHV
gnl|up_caeel|PSF1_CAEEL             QVQLSKDSLHSLPRQDCEMLIRQGVLELV
gnl|Lotgi1|233274                   ILVLKKNSQHFLLRSECEHLIRQGILEHC
gnl|Helro1|88492                    TILLSKNSQHFMMRSECEQMIRQGILEHI
gnl|Capca1|196861                   IILLKKNSQHFLLRSECEHLIRQGILEHI
gnl|Apo_MPI_JGI_Genos_P|59850       VILLKKDSQHFLLRSECEHLIRQGILEHS
