# Supplementary material for: Deep transcriptome-sequencing and proteome analysis of the hydrothermal vent annelid Alvinella pompejana identifies the CvP-bias as a robust measure of eukaryotic thermostability
Source: Biol Direct. 2013 Jan 16;8:2. doi: 10.1186/1745-6150-8-2 (PMC3564776; doi:10.1186/1745-6150-8-2)
Supplement: Additional file 10 — Frequency of individual amino acids as a function of GC-content. The frequency of amino acids is plotted as a function of GC3-content (GC-content at the third codon position) in the species of the orthologous set. The regression lines with 90% confidence intervals are shown. [file 1745-6150-8-2-S10.zip › trimmedalignments/RBM19_HUMAN.aln]

CLUSTAL X (1.81) multiple sequence alignment


sp|Q06106|MRD1_YEAST                MSRIIVKGLPVYLTDDNLREHFTKRLRQKHSHQAVNGSGPDLITDVKILR
lcl|CTHT_0058230                    SSRIFVKNLPPNITESDFRKHFAVQGRQ--------------VTDVKLYP
gnl|up_human|RBM19_HUMAN            MSRLIVKNLPNGMKEERFRQLFAAFGT---------------LTDCSLKF
gnl|up_drome|Q8MYR4_DROME           MSRIIVKQLPKHITEDKLRQIFGAQGT---------------ITDLQLKY
gnl|up_danre|Q6DRI6_DANRE           MSRLIVKNLPNGMKEDRFRKMFADFGT---------------LTDCALKF
gnl|up_caeel|Q9XU67_CAEEL           TTRLIVKNLPSTCTEQQLRKFFEKYGQ---------------ISDASLKY
gnl|Lotgi1|190610                   MSRLIVKNLPKRVKESKLRQLFGEHGT---------------LTDCTLKY
gnl|Helro1|99246                    MSQIIVKNLPLNITAEDLKKKFSEKGT---------------VTQVSLKY
gnl|Capca1|225018                   MSRIIVKGLPKVIKEERLKNTFGVMGT---------------ITNCQLKY
gnl|Apo_MPI_JGI_Genos_P|52440       MSRLIVKNLPKKISEDRLRSIFEAMGQ---------------ITDCCLKY

sp|Q06106|MRD1_YEAST                DRNGESRRFGFIGYRNEEDAFDAVEYFNGSFINTSKIEVSMAKSFADPRV
lcl|CTHT_0058230                    S-----RRIGFIGYKSAEDAAWAVKYFNKTFIRLSRIAVDLAKPIADSIP
gnl|up_human|RBM19_HUMAN            TKDGKFRKFGFIGFKSEEEAQKAQKHFNKSFIDTSRITVEFCKSFGDPAK
gnl|up_drome|Q8MYR4_DROME           TPDGKFRQFCFVGYSTEEEAQSAIRHFDNTCIQTSRVRVESCAALGSEDK
gnl|up_danre|Q6DRI6_DANRE           TKDGKFRKFGFVGFKTEEDAQKALKHFNKSFVDTSRVTVELCTDFGDPNK
gnl|up_caeel|Q9XU67_CAEEL           TKEGKFRGFAFVGFLDEGSASNALAKSNQTFFNSKKLTVEECRPFGDANK
gnl|Lotgi1|190610                   TRDGIFRRFAFIGYKSEEEAKNAQKYLDKTFINTDQMEVNIATTVNDGEK
gnl|Helro1|99246                    TSNDIFRQFAFVGFKEKSEAESAAKYFNKTYINYSKIEVSIASDLNAHTQ
gnl|Capca1|225018                   TTDGIFRRFAFVGYTKESEADAAIKHFNNTYIDTSKITVELANELTDAMK
gnl|Apo_MPI_JGI_Genos_P|52440       TADGVFRRFAFIGYRSEAEAERAVSHFNKTYIDTSKIQVEIAKDLGDPTK

sp|Q06106|MRD1_YEAST                PQP---MKEKRREALKR----------FREKEEKLLQEENRKKKKVDENK
lcl|CTHT_0058230                    KNG---AKLTPANGSARISLHN-----APASGIGQAEDGNSKKRKREEPA
gnl|up_human|RBM19_HUMAN            PRA--WSKHAQKPS-------------QPKQPPKDSTTPEIKKDEKK-KK
gnl|up_drome|Q8MYR4_DROME           PQS--WSKYAKDSKKNLDKLKE-----KEREAAAKAKESEKKKKKDKVDK
gnl|up_danre|Q6DRI6_DANRE           ARP--WSKHTRQPS-------------SKKDTEEKKTHEQGEKEKKKPKK
gnl|up_caeel|Q9XU67_CAEEL           PRA--WSKYAKDSSAYKRTHGE-----KEEANPGKSDETEEPAPKKQ---
gnl|Lotgi1|190610                   PRA--WSKYSKDSSAFQRKEKS-----DPANIEKAQKEFEEKKKKERAER
gnl|Helro1|99246                    RNAVTWSK-------------------KQETSKKKDHQAQNPAPNIVTQ-
gnl|Capca1|225018                   PRA--WSKYSKDSSAYQRANKETIKEKKDAEKKERQKRRKEEKEQKRQEK
gnl|Apo_MPI_JGI_Genos_P|52440       PRA--WSKYSQDSSAFQ----------KKVEKDKKESASNESAKKTKVSK

sp|Q06106|MRD1_YEAST                HSNIDDEIRKNKQLQEFMETMKPSSQVTSWEK---------VGIDKSIED
lcl|CTHT_0058230                    E-------EADPKLREFLEVMGHTS-------------------------
gnl|up_human|RBM19_HUMAN            VAGQLEKLKEDTEFQEFLSVHQRRAQAATWANDGLDA----EPSKGKSKP
gnl|up_drome|Q8MYR4_DROME           VDQILSRHKDDPEFQEFLEAHDKS--RTLWGNDLGINKNR-EDEEEDDEQ
gnl|up_danre|Q6DRI6_DANRE           ILNVLGDLEKDESFQEFLAVHQKRGQVPTWANDTVEATAVRPEMEKKKEK
gnl|up_caeel|Q9XU67_CAEEL           --------KDDAKFDQFLEAKGVVVEKEV------------KLSKDKSAE
gnl|Lotgi1|190610                   VHDLLGDLKDDEGFQEFLNVHDSSSKRPIWTNDTTEAGA--KASKKKKKN
gnl|Helro1|99246                    --------------------------------------------------
gnl|Capca1|225018                   LNALLADIQGDEGFDEFLQVNKSKSTKAFWGND--------DAPSAAHQE
gnl|Apo_MPI_JGI_Genos_P|52440       VDQELGELKESTEFQEFLAVHKNRSTKPLWSNDTAVNEQVIKNNKTPSKD

sp|Q06106|MRD1_YEAST                EKLKREEED----SSVQGNSLLAHALALKEENNKDEAPNLVIE---NESD
lcl|CTHT_0058230                    -KKLRDQDV----PSAEPQSEPVATVAGGESDDEYDDVAVRKK---SQSD
gnl|up_human|RBM19_HUMAN            ASDYLNFDS----DSGQESEEEGAGEDLEEEASLEPKAAVQKE----LSD
gnl|up_drome|Q8MYR4_DROME           QEKSRAARD----DSGVDADAGDEDGSGDEADEEEDTDKLAEK---PISD
gnl|up_danre|Q6DRI6_DANRE           KQKAAVEDDYLNFDSDESEESSDDGEDAADEEDKQDNEKEALK--TGLSD
gnl|up_caeel|Q9XU67_CAEEL           AKKLMAELM----DGIGGDTS-----------------------------
gnl|Lotgi1|190610                   EKSSMKEKP----VAVEETD---------DMEEEEPNKKVKKT---KISD
gnl|Helro1|99246                    --------------------------------------------------
gnl|Capca1|225018                   NMQQKKEKV----DSGEEEEEDMEDEEMAPSSSSAGKPAPVDKKTAKMTD
gnl|Apo_MPI_JGI_Genos_P|52440       NKDATEDVQ----EPTSDTDIKEQESDIGELDIPLKTEKVAHK---PVPD

sp|Q06106|MRD1_YEAST                DEY--------SALNRNRDEDQEDAGEEEKMISISNLKDTDIGLVNDDAN
lcl|CTHT_0058230                    NTVGHSMPSAARAVTAELPIGAPPP-------------------------
gnl|up_human|RBM19_HUMAN            MDYLKSKMVKAGSSSSSEEEESEDEAVHCDEGSEAEEEDSSATPVLQERD
gnl|up_drome|Q8MYR4_DROME           LEYMKSLMATTSGEATAKKPKAKADKSNLEL-------------------
gnl|up_danre|Q6DRI6_DANRE           MDYLRSKMVEKSDMLDEKDDDSSASAADENEEDEGKEEEESIVQHADSAY
gnl|up_caeel|Q9XU67_CAEEL           --------------------------------------------------
gnl|Lotgi1|190610                   MDYLKAKM--------SQTDVNESGSESEHEEQDTTAVEETAPPLSNSQE
gnl|Helro1|99246                    --------------------------------------------------
gnl|Capca1|225018                   LEYLKSKMTGVEDEETEGSEEEEEEGREEKEEEKPEEFT-----------
gnl|Apo_MPI_JGI_Genos_P|52440       LEYLKSKVTKSHVLSDDDSDASESDLEESHHSNDDDSSVENQEAVDTEEE

sp|Q06106|MRD1_YEAST                SDEK--------------------------------ENEKRRNLAQDEKV
lcl|CTHT_0058230                    ------------------------------------EELKVPVPPPVPAD
gnl|up_human|RBM19_HUMAN            SKGAGQEQGMPAGKKRPPEARAETEKPANQKEPTTCHTVKLRGAPFNVTE
gnl|up_drome|Q8MYR4_DROME           ------------------------------------FTIKIHNVPYNTKR
gnl|up_danre|Q6DRI6_DANRE           ESGEKTSSQKSTRPAIEPTTE---------------FTVKLRGAPFNVKE
gnl|up_caeel|Q9XU67_CAEEL           ------------------------------------LSLIFSGLPSSAKG
gnl|Lotgi1|190610                   KR----------------------------------YSVLMKGIKGACGA
gnl|Helro1|99246                    ------------------------------------WAIKVTGLPPRVKK
gnl|Capca1|225018                   ------------------------------------YSIKMKGAPNTVKK
gnl|Apo_MPI_JGI_Genos_P|52440       EESRYN------------------------------YIVKMKGLPINTKQ

sp|Q06106|MRD1_YEAST                SDL-DWFKQRR---VRIKESEAET-----------REKSSSYATEQNESL
lcl|CTHT_0058230                    TTDDDWLRSRTNRLLDLVDPDDPQ----FPIRPVSSMPAAATALKAEEHP
gnl|up_human|RBM19_HUMAN            KNVMEFLAPLKPVAIRIVRNAHGNKTG-YIFVDFSNEEEVKQALKCNREY
gnl|up_drome|Q8MYR4_DROME           QEVLKFFKPLKPYSVRLPSKVHG-----FCYVGFKTEKDMAKGMLKNKSF
gnl|up_danre|Q6DRI6_DANRE           QQVKEFMMPLKPVAIRFAKNSDGRNSG-YVYVDLRSEAEVERALRLDKDY
gnl|up_caeel|Q9XU67_CAEEL           KNIKEWLNPIRVKAMKIARNEDVA----AAFVTFNRPPDVRRALQKDGQF
gnl|Lotgi1|190610                   NTIIKFFTPLKVGKIDIVKSELGVNIG-VAYIDFFTEKDMEQAQKRSKNF
gnl|Helro1|99246                    NEIEEFFKPVKCR-FSLPESKAVT----KLVVYFESEKEKEVAFRRNKNH
gnl|Capca1|225018                   NQIVAFFKPVELLDVVIPNSKSKS--GKVVSVEVASEKDLNEALKKNKNC
gnl|Apo_MPI_JGI_Genos_P|52440       SQIQDFFKPIKIKEIKIPRRIKGKKDTRVASVTFFTEKDLEQAMRRNKNF

sp|Q06106|MRD1_YEAST                --------------DTKKEEQPERAVPQK-----------------TDEE
lcl|CTHT_0058230                    PGEN--AVLLKPD-KAGDASVKDKAAEQH-----------------GSME
gnl|up_human|RBM19_HUMAN            MGGRYIEVFREKN-VPTTKGAPKNTTKS-------------WQGRILGEN
gnl|up_drome|Q8MYR4_DROME           IKGK--QVFFSDF-TEKNKVTKASKSGQPLAPAAVDAGNAKWKHQ-QDSL
gnl|up_danre|Q6DRI6_DANRE           MGGRYIEVFRANN-FKNDRRSAKRSEMEK------------NFVRELKDD
gnl|up_caeel|Q9XU67_CAEEL           LGGF--KIGIEKIETPEPEHEVIEEHGAS------------LESRDKEEE
gnl|Lotgi1|190610                   INGK--KVIIKKLGEKMVDVEPKKTRP--------------WEVKNFKTT
gnl|Helro1|99246                    IGAK--RIFLHHHVVNSDALQQHQSIPSNKFMKSDKIDERPKTQFFENKE
gnl|Capca1|225018                   IGPK--KIFLHKV-IEKKAQQPKEQKPKL------------WEMR--ADN
gnl|Apo_MPI_JGI_Genos_P|52440       IGQK--KIFLHKV--KELIKVPIQKQARP------------WENK-LKQD

sp|Q06106|MRD1_YEAST                LAIEKINQTGRLFLRNILYTSKEEDFRKLFSPFGELEEVHVALDTRTGQS
lcl|CTHT_0058230                    DAIATINKTRRLFLRNLSYTTTEDDLREHFSRFGALEEVNLPLDN-QNRS
gnl|up_human|RBM19_HUMAN            EEEEDLAESGRLFVRNLPYTSTEEDLEKLFSKYGPLSELHYPIDSLTKKP
gnl|up_drome|Q8MYR4_DROME           SKEDDISESGRIFFRNLAYTTTEEDLRKLFEQFGPVVEVNLPLDKLTRKI
gnl|up_danre|Q6DRI6_DANRE           EEEEDVAESGRLFIRNMPYTCTEEDLKELFSKHGPLSEVLFPIDSLTKKP
gnl|up_caeel|Q9XU67_CAEEL           TVREKILETGRLFLRNLPYATKEDDLQFLFKKYGEVSEVQVVIDKKTGAC
gnl|Lotgi1|190610                   EDEEGIAESGRLFVRNLAYSCTEEDVEELFKPFGPLAEVTLQVDRFLNKP
gnl|Helro1|99246                    VQKALISETGRLFIRNLAYVTTEEDISQLFSTYGH-CDVQLQMDKFTNTS
gnl|Capca1|225018                   EECEDIAESGRLYVRNLAYCCKEDDLEQLFTKYGTLSEVHLPIDSFTKKV
gnl|Apo_MPI_JGI_Genos_P|52440       EETEGIEESGRLFVRNLAYCCQEEDLEELFSKYGPLTEVNLPLDSFTKRI

sp|Q06106|MRD1_YEAST                KGFAYVLFKDSKNAVNAYVELDKQIFQGRLLHILPGEEKKSHRLDEFDLK
lcl|CTHT_0058230                    KGFAMIRFEKPEAAVAAF-QLDGSTFQGRLLHILPAAPKREFKLDEFALS
gnl|up_human|RBM19_HUMAN            KGFAFITFMFPEHAVKAYSEVDGQVFQGRMLHVLPSTIKKEASEDASALG
gnl|up_drome|Q8MYR4_DROME           KGFGTVTYMMPEHALKAFNTLDGTDFHGRLLHLLPSKDIEKNPKEDLDEN
gnl|up_danre|Q6DRI6_DANRE           KGFAFVTYMIPENAVSALAQLDGHTFQGRVLHVMASRLKKEKADQGPDAP
gnl|up_caeel|Q9XU67_CAEEL           KGFAIVEFVFPEAAVAAYSALDGYVFKGRMMHILPGDEKRTKEGEEESEV
gnl|Lotgi1|190610                   KGFALVTFMMPEHAVAAYTKLDGSIFQGRMLHILPGKEKKEYEDADG---
gnl|Helro1|99246                    KGFALVNFVLPENALEAYEYLDGTSFQGRLLHIVGGQAKKEDNLSNIND-
gnl|Capca1|225018                   KGFAFVSFMFPEHAVKAFQELDGKSWMGRILHILPGKEKTEEQEDGNDE-
gnl|Apo_MPI_JGI_Genos_P|52440       KGFAFITYMIPEHAVKAYTDLDGTVFQGRMLHILPGKLKKESGNELTES-

sp|Q06106|MRD1_YEAST                N------------------MPLKKQKELKRKAAASRQTFSWNSLYMNQDA
lcl|CTHT_0058230                    K------------------LPLKKQLLLKKKAEAASSTFNWNSLFMSQDA
gnl|up_human|RBM19_HUMAN            S------------------SSYKKKKEAQDKANSASS-HNWNTLFMGPNA
gnl|up_drome|Q8MYR4_DROME           DAS----------------LSFKEKKALKLKKNAQKP-IGWNTLFLGANA
gnl|up_danre|Q6DRI6_DANRE           GS-----------------SSYKRKKDAKDKAASGSS-HNWNTLFLGTSA
gnl|up_caeel|Q9XU67_CAEEL           VPDDPDNPLKAEAKKEKKKKSFKEEKDEQKKASAGKTAHSWNALFLGANA
gnl|Lotgi1|190610                   -------------------LTFKKKKELEQKRLAKSS-HNWNALFLGTNA
gnl|Helro1|99246                    -------------------LPFHKKKEALKKLSANNV-RSWNSLFVRADA
gnl|Capca1|225018                   -------------------SNFKKKKLKEQKASAGSS-HNWNTLFLGANA
gnl|Apo_MPI_JGI_Genos_P|52440       -------------------MSYKEKKELQRKKEASKS-HNWNTLFLGANA

sp|Q06106|MRD1_YEAST                VLGSVAAKLGLEKSQLIDAE--NSSSAVKQALAEAHVIGDVRKYFESKGV
lcl|CTHT_0058230                    VNTAVAERLGISKHELLDPT--DASAAVKQAIAETSVIQEAKTYFAKHGV
gnl|up_human|RBM19_HUMAN            VADAIAQKYNATKSQVFDHE-TKGSVAVRVALGETQLVQEVRRFLIDNGV
gnl|up_drome|Q8MYR4_DROME           VAEILAKQFKTSKERILDTSDGGSSAAVRLALGETQVVIEMKRFLEEEGV
gnl|up_danre|Q6DRI6_DANRE           VADAIAEKYNTTKSQVLDHE-SDGSLAVRMALGETQIVQETRQFLLDNGV
gnl|up_caeel|Q9XU67_CAEEL           IADTLAQRLNVKKSDLLTSD-QGESAGVRLALAETRLVRETRDFFLENGV
gnl|Lotgi1|190610                   VADVMAEKYGTSKGDILDAE-GKASLGVRMALGETQIVSETRDFLIENGV
gnl|Helro1|99246                    VAESLAARKNMSKRDVLLND-GKVSVAAELATEQTRIVNETRTFLIKNGV
gnl|Capca1|225018                   VVDKMAEQFGTKKSDILGVDGTKESIGVRVALGETRIVAETRAFLIDNGV
gnl|Apo_MPI_JGI_Genos_P|52440       VADVMAEKYGTSKDQILSAD-SRQSLGVRLALGETQVVAETRDFLLEHGV

sp|Q06106|MRD1_YEAST                DLTKFSQLKSTNQRDDKVILVKNFPFGTTREELGEMFLPYGK-LERLLMP
lcl|CTHT_0058230                    NIEAFKN----QQRGDTVILVKNIK-NTTAEELRDLFAEHGS-VLRVLMP
gnl|up_human|RBM19_HUMAN            SLDSFSQ--AAAERSKTVILVKNLPAGTLAAQLQETFGHFGS-LGRVLLP
gnl|up_drome|Q8MYR4_DROME           RLDAFDE--PAKKRSNTVILAKNLPAATEISEITPIFSRFGP-IGRIVLP
gnl|up_danre|Q6DRI6_DANRE           SLDSFSQ--ASGERSKCVILVKNLPSGVQVADLEALFSPHGS-LGRVLLP
gnl|up_caeel|Q9XU67_CAEEL           KLDAFSK--PAEKRSDTVMLAKNLPAGVESEELQRMFEKFGD-CTKVLMP
gnl|Lotgi1|190610                   CLDSFSQ--ATAPRSKTVILAKNLPAGTSLDELSTLFSKFGN-LGRLLLP
gnl|Helro1|99246                    SLDSLSQ--TSGPRSKSVLLVKSLPAKTNKQDLVKVFEKFDSFISRILLP
gnl|Capca1|225018                   SLDAFSQ--PAAARSKTVILAKNLPANSTADELKEKFEKFGT-LGRLLLP
gnl|Apo_MPI_JGI_Genos_P|52440       ALDAFSQ--PAAARSKTVILVKNLPANTKGEELEEIFSRYGT-LGRIVMP

sp|Q06106|MRD1_YEAST                -PAGTIAIVQFRDTTSARAAFTKLSYKRFKDGIIYLERGPKDCF-TKPAE
lcl|CTHT_0058230                    -PSGTIAIVQFAQPAACRAAFAKKAYSRFKDSVLFLEKGPKGLF------
gnl|up_human|RBM19_HUMAN            -EGGITAIVEFLEPLEARKAFRHLAYSKFHHVPLYLEWAPVGVF-SSTAP
gnl|up_drome|Q8MYR4_DROME           -PSGVTALIEYCDPLEARQAFKKLAYSKFKNAPLYLEWAPEQVF-TKTLS
gnl|up_danre|Q6DRI6_DANRE           -PSGLTAIVEFLEPTEAKRAFMKLAYTKFQHVPLYLEWAPVAVF-TTP--
gnl|up_caeel|Q9XU67_CAEEL           TEGGVSALVIMGNPVDAKKAFRALAYSRFRSQPLYLEWAPYDVMGATAPP
gnl|Lotgi1|190610                   -PSSLTAIIEFTQPNDARFAFTKLAYSKFRHLPLYLEWAPVEVFKPVVAP
gnl|Helro1|99246                    -PNGLTAIVEFNNNDEAQKAFKALAYRRFKDSPLFLEFAPVDVFHQKDDE
gnl|Capca1|225018                   -PSGLSAIIEFMEPTEARMAFRSLAYTKFNHLPLYLEWAPVDVF-AGPAK
gnl|Apo_MPI_JGI_Genos_P|52440       -PSGVTGIVEFAEASEARNAFSNLAYTKFKYVPLYLEWAPVGVF-SSPKP

sp|Q06106|MRD1_YEAST                ADDLINNTSAK--E-------EENPVEVKPSSNDLMEANK----------
lcl|CTHT_0058230                    -------------T-------DTPPLQQGNQTTGVQKL------------
gnl|up_human|RBM19_HUMAN            QKKKLQDTPSEP-M-------EKDPAEPETVPDGETPEDENPTEEGADNS
gnl|up_drome|Q8MYR4_DROME           GEPVIPKSEPKP-K-------EEAKPEEKPIVNDAKPD------------
gnl|up_danre|Q6DRI6_DANRE           ---------------------SAPRPEPQTKEKSAVKNDS----------
gnl|up_caeel|Q9XU67_CAEEL           AEDKTAEVADKPKLSKREMTYEEKRKERKNRQQGITEEEKDDG-------
gnl|Lotgi1|190610                   K------------T-------EDSGIESETAASG----------------
gnl|Helro1|99246                    KNTSSSTKSGDKVD-------DDDGDDNDDEDKGEDDDDDD---------
gnl|Capca1|225018                   TE-------------------EDKREEAETKEKN----------------
gnl|Apo_MPI_JGI_Genos_P|52440       ENKIAT-------S-------ENNEEETPDKDSNQQQEETI---------

sp|Q06106|MRD1_YEAST                -DVTEGSSNAHD-------------EDVIDGPTVSIFIKNLNFSTTNQNL
lcl|CTHT_0058230                    -SAAELLARDDA-------------EEESTVETSSLYVRNLNFSTTSEGL
gnl|up_human|RBM19_HUMAN            SAKMEEEEEEEE-------------EEEESLPGCTLFIKNLNFDTTEEKL
gnl|up_drome|Q8MYR4_DROME           ----EEDSRAED-------------ADDEPEPNTTLFLRNLNFKTVQETV
gnl|up_danre|Q6DRI6_DANRE           -VQNEEEEEEEE-------------EDDQILPGSTLFIKNLNFITSEETL
gnl|up_caeel|Q9XU67_CAEEL           -EVIEEEEKPKEVEAEDKKKSSKKQSEKEIESGSTLFVKNLAFDTTDGSL
gnl|Lotgi1|190610                   -SKTEAGDADAD-------------SDSDEEEDTTLFVKNLNFESKEEDL
gnl|Helro1|99246                    -HEIDDDDDDNG-------------SVDLNEPRRFVFVKGLPDDVNEKEL
gnl|Capca1|225018                   -AKEDGEEKEGS-------------EESTPREGCSVFVKNINFETQDDAL
gnl|Apo_MPI_JGI_Genos_P|52440       -KTGKESEGDDD-------------QDEKTVPGSLLFVKNLNFDTTEEAL

sp|Q06106|MRD1_YEAST                TDRFKVFTG--FVVAQVKTKPDPKHQGKTLSMGFGFVEFRTKEQANAVIA
lcl|CTHT_0058230                    ANAFKHLDG--FVSATVKTKPDPKKPGQVLSMGFGFCVFRTKEQAQAALK
gnl|up_human|RBM19_HUMAN            KEVFSKVGT--VKSCSISKKKN--KAGVLLSMGFGFVEYRKPEQAQKALK
gnl|up_drome|Q8MYR4_DROME           EKHFRHLGS--IHTVEIAKRRDPENPREFKSLGYGFIQFKKSSVAEHALK
gnl|up_danre|Q6DRI6_DANRE           QKTFSKCGV--VKSCTISKKRD--KAGKLLSMGYGFVQYKTPEAAQKAMR
gnl|up_caeel|Q9XU67_CAEEL           EFLFRKRYGDLVKSAQISKKLNPAEPTKPLSMGFGFVQFYTAFDAKTALK
gnl|Lotgi1|190610                   KSLFEKCGT--VAKANIAKKMDVKNPGKQLSMGFGFIQYKHKSSLEKALK
gnl|Helro1|99246                    KKIFGKHGR--TLSFEIKKRGESTTA---------FVEYASNREAEKCLK
gnl|Capca1|225018                   HKLFSKCGR--IISASVSKKKDIKNPGSMLSMGFGFVEYAKPESAQKALK
gnl|Apo_MPI_JGI_Genos_P|52440       LKHFQKCGK--VRTASIAKKKDIKHPGKLLSMGYGFVEYAKKESADKALK

sp|Q06106|MRD1_YEAST                AMDGTVIDGHKIQLKLSHRQASQSG-----NTKTKSNKKSG-----KIIV
lcl|CTHT_0058230                    AMDGTVLDGYKLVIKASHRGLDAAE-----ERRREDLAKKAAVVKRKIVI
gnl|up_human|RBM19_HUMAN            QLQGHVVDGHKLEVRISERATKPAVTL---ARKKQVPRKQTTS---KILV
gnl|up_drome|Q8MYR4_DROME           NLQLTHIDGNPVELKRSDRVLKTQDNDGA-QRRLASQKKQTGT---KILV
gnl|up_danre|Q6DRI6_DANRE           QLQHCTVDEHQLEVKISEREVKSGVAQA--KRKKQTARKQTTS---KILV
gnl|up_caeel|Q9XU67_CAEEL           DMQGELLDGHSLELKISHRENADKGAL---KRKEVKQKEQGECT--KLLV
gnl|Lotgi1|190610                   ELQKSELDGHKLELKRSNRVTQKDNV----KQRKKQKEKAAST---KILV
gnl|Helro1|99246                    SLSNLVIRGSQISLKISDRRLKYPTAIVKLNSSKSAKRGKTAT---KILI
gnl|Capca1|225018                   TLQHSVLDAHRLELKLSHRMTAKQQIA---QRKKTQVLGKASS---KILV
gnl|Apo_MPI_JGI_Genos_P|52440       RLQHSILDGHQLEIKVSHRATVQKNTSLA-KKKQDPAKKQNST---KILV

sp|Q06106|MRD1_YEAST                KNLPFEATRKDVFELFNSFGQLKSVRVPKKF---DKSARGFAFVEFLLPK
lcl|CTHT_0058230                    KNLPFQATKKDIRDLFGTYGKLVAVRVPKKF---NSQSRGFAFAEFATAK
gnl|up_human|RBM19_HUMAN            RNIPFQAHSREIRELFSTFGELKTVRLPKKM-TGTGTHRGFGFVDFLTKQ
gnl|up_drome|Q8MYR4_DROME           RNIPFQAQYREVRDIFKAFGELRSLRIPKKATTGEDAHRGFGFVDYMSKA
gnl|up_danre|Q6DRI6_DANRE           RNIPFQATVKELRELFCTFGELKTVRLPKKG-IG-GSHRGFGFIDFLTKQ
gnl|up_caeel|Q9XU67_CAEEL           RNLPFEASVKEVETLFETFGAVKTIRIPKKP-GQKQQHRGFGFVDFISAD
gnl|Lotgi1|190610                   RNIPFEAKVHELSELFKVFGEIKFVRLPKKL-SGTGTHRGFGFVDFMSKE
gnl|Helro1|99246                    KNVPFQASHTDLNQLFKPYPGVKEIRLPKKV---GSGHRGFAFVEFVSKA
gnl|Capca1|225018                   RNIPFEAKQDEVKQLFSVFGELKTARLPRKL-AGSGQHRGFAFVDFLSKE
gnl|Apo_MPI_JGI_Genos_P|52440       RNVPFEAKTEEIRELFSTFGDLKFVRLPKKL-TGSGSHRGFAFVDFLTKE

sp|Q06106|MRD1_YEAST                EAENAMDQL-HGVHLLGRRLVMQYAEEDAVDAEEEIARMTKKVRKQVATN
lcl|CTHT_0058230                    EALNALTAL-KDTHLLGRRLVLDFAEADEVDPEEQIKAMEKKTRDQLNKV
gnl|up_human|RBM19_HUMAN            DAKRAFNALCHSTHLYGRRLVLEWADSEVT--LQALRRKTAAHFHE--PP
gnl|up_drome|Q8MYR4_DROME           EAKRAFDALSASTHLYGRRLVLEWSANDDNQDVEELRKRTAAKFDGSQAA
gnl|up_danre|Q6DRI6_DANRE           DAKKAFSALCHSTHLYGRRLVLEWADAEET--VDDLRRKTAQHFHD-APK
gnl|up_caeel|Q9XU67_CAEEL           EAHRAFDSLVHSTHLYGRRLVLEWAKDDET--VEELREKTAEKFAGNKKG
gnl|Lotgi1|190610                   DAKRAFNALCHSTHLYGRRLVLEWAETEEN--IDDLRRKVAGQFHD-EPE
gnl|Helro1|99246                    DANRAYKELCQNTALYGRRLNFEWSADTEC--VDRLRKRTGEKYNPGCPS
gnl|Capca1|225018                   DAQRAFDALCHSTHLYGRRLVLEWADPDES--VDELRMKTASRYADSDSP
gnl|Apo_MPI_JGI_Genos_P|52440       DAKRAFNVLCHSTHLYGRRLVLEWAETEES--IDELRSKTAKHYHE-EPA

sp|Q06106|MRD1_YEAST                EMAALR-NGGGRKKLD
lcl|CTHT_0058230                    TLQQLT--GGGRKKIN
gnl|up_human|RBM19_HUMAN            KKKRSVVLDEILEQLE
gnl|up_drome|Q8MYR4_DROME           TAAKRSRKSFFDVEGS
gnl|up_danre|Q6DRI6_DANRE           KKRKAEVLEGILEQME
gnl|up_caeel|Q9XU67_CAEEL           VKKSKAQTEEFQQQLQ
gnl|Lotgi1|190610                   SKKLKK--STFIENLE
gnl|Helro1|99246                    KIRRKS---DLLSYLD
gnl|Capca1|225018                   HKKLKK--ASLMNELD
gnl|Apo_MPI_JGI_Genos_P|52440       KKRLKK--SALVDELX
