# Supplementary material for: Deep transcriptome-sequencing and proteome analysis of the hydrothermal vent annelid Alvinella pompejana identifies the CvP-bias as a robust measure of eukaryotic thermostability
Source: Biol Direct. 2013 Jan 16;8:2. doi: 10.1186/1745-6150-8-2 (PMC3564776; doi:10.1186/1745-6150-8-2)
Supplement: Additional file 10 — Frequency of individual amino acids as a function of GC-content. The frequency of amino acids is plotted as a function of GC3-content (GC-content at the third codon position) in the species of the orthologous set. The regression lines with 90% confidence intervals are shown. [file 1745-6150-8-2-S10.zip › trimmedalignments/C9K060_HUMAN.aln]

CLUSTAL X (1.81) multiple sequence alignment


sp|P25627|BUD23_YEAST               MSRPEELAPPEIFYNDSEAHKYTGSTRVQHIQAKMTLRALELLNL---QP
lcl|CTHT_0055790                    MSRPEDTLAADVHYNDAEARKYTTSSRIQNIQAAMTRRALELLNL--KSP
gnl|up_human|C9K060_HUMAN           GRRPEHGGPPELFYDETEARKYVRNSRMIDIQTRMAGRALELLYLPENKP
gnl|up_drome|Q9VHW6_DROME           ARRPEHSAPPEIFYNDDEAKKYSTNTRIIEIQVEMAERALELLALPDDDE
gnl|up_danre|A3KNP4_DANRE           CRRPEHMAPPEVFYNEEEAKKYSQNSRMIEIQTQMSERAVELLNLPEDQP
gnl|up_caeel|Q18257_CAEEL           KVKPEHTGPPDLYYNETEAAKYASNSHITAIQHEMAERALELLALPEGKS
gnl|Lotgi1|182042                   SGRPEHRAPPEIFYNEEEARKYTSNSRMVEIQQQLSERAVELLALPPDTP
gnl|Helro1|185273                   SKRPEHQGPPEIVYNESEARKYTSNSRIMEVQRELSERAIELLNLPENDG
gnl|Capca1|151499                   GRRPEHRAPPEIFYNEDEARKYTSNTRMIEIQEQLSERAIELLALP-DHP
gnl|Apo_MPI_JGI_Genos_P|72279       GKRPEHRAPPEIYYNEEEARKYTSNSRIIEVQQQLSERAIELLNLPEDQP

sp|P25627|BUD23_YEAST               CSFILDIGCGSGLSGEILT-----QEGDHVWCGLDISPSMLATGLSRE--
lcl|CTHT_0055790                    S-LILDVGCGSGLSGEILSSVPPEEGGPHVWVGMDISASMLDVALQRD--
gnl|up_human|C9K060_HUMAN           C-YLLDIGCGTGLSGSYLS------DEGHYWVGLDISPAMLDEAVDRE--
gnl|up_drome|Q9VHW6_DROME           SRLILDIGCGSGLSGSVLE------DSEHMWIGIDISKSMLDIAVERE--
gnl|up_danre|A3KNP4_DANRE           C-YLLDVGCGSGLSGDYLS------EAGHYWVGVDISTAMLDVALERE--
gnl|up_caeel|Q18257_CAEEL           G-FLLDIGCGTGMSSEVIL------DAGHMFVGVDVSRPMLEIARQDEDL
gnl|Lotgi1|182042                   C-FLLDVGCGSGLSGEWLS------EEGHMWIGVDISPSMLDIAKERE--
gnl|Helro1|185273                   H-LILDIGCGSGLSGECLT------EGNYNWVGLDISKHMLDIAQERE--
gnl|Capca1|151499                   C-FILDIGCGSGLSGESLT------NQDHTWIGLDISPSMLEVATERE--
gnl|Apo_MPI_JGI_Genos_P|72279       C-FILDVGCGSGLSGECLT------DQGHVWVGLDISKHMLDVALQRE--

sp|P25627|BUD23_YEAST               LEGDLMLQDMGTGIPFRAGSFDAAISISAIQWLCNADTSYNDPKQRLMRF
lcl|CTHT_0055790                    VEGDLLLSDIGQGVPFRPGTFDAAISISAIQWLCNADTSETSPAGRLTRF
gnl|up_human|C9K060_HUMAN           IEGDLLLGDMGQGIPFKPGTFDGCISISAVQWLCNANKKSENPAKRLYCF
gnl|up_drome|Q9VHW6_DROME           VAGDVILGDMGEGMPFKPGTFDGAISISALQWLCNADKSYHNPHKRLLKF
gnl|up_danre|A3KNP4_DANRE           VEGDLLLGDMGEGMPFRPGMFDGCISISALQWLCNADKKTHSPPKRLYRF
gnl|up_caeel|Q18257_CAEEL           ESGDFIHQDMGLGMPFRPGSFDGAISISAIQWLCHANASDENPRKRLLFF
gnl|Lotgi1|182042                   VEGDVILCDMGYGMPFKPGTFDGVISISALQWLCNADKRYHHPPKRLFKF
gnl|Helro1|185273                   VEGDLLLLDMGDGMPFRPGSFDGVISISALQWLCNADKGQHNPANRLFKF
gnl|Capca1|151499                   VEGDLLQSDMGQGIPFRPGTFDGAISVSAVQWLCNADKKYHHPQKRLYKF
gnl|Apo_MPI_JGI_Genos_P|72279       CEGDLIFGDMGQGIPFRAGTFDGAISVSAVQWLCNADKKEHHPPKRLYKF

sp|P25627|BUD23_YEAST               FNTLYAALKKGGKFVAQFYPKNDDQVDDILQSAKVAGFSGGLVVDDPESK
lcl|CTHT_0055790                    FNGLYAALKRGGMAVCQFYPKNDVQKQMITSAAIKAGFGAGLLEDDP-GT
gnl|up_human|C9K060_HUMAN           FASLFSVLVRGSRAVLQLYPENSEQLELITTQATKAGFSGGMVVDYPNSA
gnl|up_drome|Q9VHW6_DROME           FTTLFSCLTRTARAVFQFYPENSDQIEMVTSQAMKAGFYGGLVVDYPNSA
gnl|up_danre|A3KNP4_DANRE           FSTLYSSLARGARAVFQIYPENSEQLELITAQAMKAGFTGGMVVDYPNSS
gnl|up_caeel|Q18257_CAEEL           FQSLYGCLGRGSRAVFQFYPENDEQCDLIMGQAHKAGFNGGLVVDFPEAA
gnl|Lotgi1|182042                   FSTLYASMSRGAKAVFQLYPENSSQLELITFQAMKAGFTGGLVVDYPNST
gnl|Helro1|185273                   FSTLYSSMVRGGKAVFQFYPENDAQLQLIMKQSVKAGFAGGLVVDYPNSS
gnl|Capca1|151499                   FSTLYASLARGARAVMQMYPENSEQLELITQQAMKAGFSGGLVIDFPNST
gnl|Apo_MPI_JGI_Genos_P|72279       FAMLYASLSRGARAVLQLYPENSSQLELITQQAMRAGFTGGLVVDYPNST

sp|P25627|BUD23_YEAST               KNKKYYLVLSSGAPP------QGEEQVNLDGVTMDEENV-----------
lcl|CTHT_0055790                    KNVKVYLVLTVGSTA--VQAKGGDITGVVEGMDNVEVLD-----------
gnl|up_human|C9K060_HUMAN           KAKKFYLCLFSGPST-FIPEGLSENQDEVEPRESVFTNEREGGAFERRGI
gnl|up_drome|Q9VHW6_DROME           KAKKYYLVLMTGGSA-ELPQALGS-----PEEERRVNYI-----------
gnl|up_danre|A3KNP4_DANRE           KAKKFFLCLFAGVSG-VLPKGLDSETA-VRGVVNQAQFT-----------
gnl|up_caeel|Q18257_CAEEL           KRKKVYLVLMTGGVV-QLPQALTED---GEESRTQIDNA-----------
gnl|Lotgi1|182042                   KAKKIFLCLFTGGGNQTLPKGLGT-----DVSDEHVAYS-----------
gnl|Helro1|185273                   KAKKMFLFLYTGGAPQAIPHGLGTEEANQRTVQQQVVCA-----------
gnl|Capca1|151499                   KAKKIFLCLFAGGTTQELPQALGTE----DSRQGQISYT-----------
gnl|Apo_MPI_JGI_Genos_P|72279       KAKKMFLCLFCGGAAQELPRGLGTGVG-EDGKPQQVAYS-----------

sp|P25627|BUD23_YEAST               ----NLKKQLRQRLKGGKDKESAKSFILRKKELMKRRGRKVAKDSKFTGR
lcl|CTHT_0055790                    ----NRKKAKPKSGKGEIKKGS-KAWIIKKKEQMERKGKIVKRTSKYTGR
gnl|up_human|C9K060_HUMAN           RGHQTRRFPLRMSRRGMVRKS--RAWVLEKKERHRRQGREVRPDTQYTGR
gnl|up_drome|Q9VHW6_DROME           ----KKRDACREAR-GKAPKKS-RDWILAKKERRRRQGLETRPDTKYTAR
gnl|up_danre|A3KNP4_DANRE           ----AQRSRFKNMK-GKSAKKS-KDWILDKKERRRRQGKDVRADTKYTGR
gnl|up_caeel|Q18257_CAEEL           ----GRRFVWNSRKNEKVAKGS-KAWIEAKRQRQIKQGRDVRHESKYSGR
gnl|Lotgi1|182042                   ----DKRVNFGKLK-GKSVKKS-RDWVMEKKERRRRQGRETRPDSKYTGR
gnl|Helro1|185273                   ----SKRPKYKDLK-GQSAKLSHREWLLEKKERRKRQGREVHPDSKYTGR
gnl|Capca1|151499                   ----DKRERVRQIRNSKAPKKS-RQWIMEKKERRRKQGRSCRPDTKFTGR
gnl|Apo_MPI_JGI_Genos_P|72279       ----DKRERMKKIR-GKPPKKS-REWIQEKKERRRRQGKDVRPDSKYTGR

sp|P25627|BUD23_YEAST               KRRHRF
lcl|CTHT_0055790                    SRGPKF
gnl|up_human|C9K060_HUMAN           KRKPRF
gnl|up_drome|Q9VHW6_DROME           KRSGKF
gnl|up_danre|A3KNP4_DANRE           HRKPKF
gnl|up_caeel|Q18257_CAEEL           KRKTKF
gnl|Lotgi1|182042                   KRKPRF
gnl|Helro1|185273                   KRAGRY
gnl|Capca1|151499                   KRPNSF
gnl|Apo_MPI_JGI_Genos_P|72279       RRTGRF
