# Supplementary material for: Deep transcriptome-sequencing and proteome analysis of the hydrothermal vent annelid Alvinella pompejana identifies the CvP-bias as a robust measure of eukaryotic thermostability
Source: Biol Direct. 2013 Jan 16;8:2. doi: 10.1186/1745-6150-8-2 (PMC3564776; doi:10.1186/1745-6150-8-2)
Supplement: Additional file 10 — Frequency of individual amino acids as a function of GC-content. The frequency of amino acids is plotted as a function of GC3-content (GC-content at the third codon position) in the species of the orthologous set. The regression lines with 90% confidence intervals are shown. [file 1745-6150-8-2-S10.zip › trimmedalignments/RCL1_HUMAN.aln]

CLUSTAL X (1.81) multiple sequence alignment


sp|Q08096|RCL1_YEAST                TTFQGSQNFRLRIVLATLSGKPIKIEKIRSGDLN-PGLKDYEVSFLRLIE
lcl|CTHT_0009390                    LRFTGHRAFTQRLVLATLYGRPIHISKIRSSSATNPGLAPHEISFLRLLE
gnl|up_human|RCL1_HUMAN             LSYAGCNFLRQRLVLSTLSGRPVKIRKIRARDDN-PGLRDFEASFIRLLD
gnl|up_drome|RCL1_DROME             LIYRGSNFLKQRLILACLSGKPVKISQIRSEDETAPGLREYEISLIRLLD
gnl|up_danre|Q504F0_DANRE           MEFEGCSGFRQRLVLSTLSGKPVKIRNIRSKDDN-PGLRDFEASFIRMLD
gnl|up_caeel|RCL1_CAEEL             LEFSGCNFFRIRLAYSILSGRPIRIINIRKNDDR-PGIRDFESKLIGLLE
gnl|Lotgi1|216688                   LHYEGCNFFRQRLVLATLSGRSVKIKKIRSKDDD-PGLKDFEASFIRLLD
gnl|Helro1|115371                   LTYEGCNFFRQRVLLATLSGRSLKVHKIRQFDDK-VGVSPFEVDLMKLVE
gnl|Capca1|218453                   LSYDGCNFFRQRLIMAILSGKSVKIKKIRSKDND-PGLKDFEASFLRLIE
gnl|Apo_MPI_JGI_Genos_P|67743       LNFEGCNYLRQRLVLATVSGKSVKIKKIRHKDDN-PGLRDFEASLIRLFD

sp|Q08096|RCL1_YEAST                SVTNGSVIEISYTGTTVIYRPGIIVG-----------GASTHICPS--SK
lcl|CTHT_0009390                    SVTNGSIIDVSYSGTTITYQPGLITGTVPGMNASLSSDAIEHVIPATNTR
gnl|up_human|RCL1_HUMAN             KITNGSRIEINQTGTTLYYQPGLLYG-----------GSVEHDCSV--LR
gnl|up_drome|RCL1_DROME             KITNGTKIELNPAGTSVMFSPGLLHG-----------GQLNHDCCV--QR
gnl|up_danre|Q504F0_DANRE           KLTNGTRIEINQTGTVLFYQPGLLYG-----------GSVEHECNV--QR
gnl|up_caeel|RCL1_CAEEL             KVTNGTKVEISRTGTQVIFRPGMITG-----------GVVNLDCGT--ER
gnl|Lotgi1|216688                   TLTNGSKIVVSETGTSLLYQPGILVG-----------GSFEHDCNP--QR
gnl|Helro1|115371                   KLSKGATIMFSEDTTSLTYHPGLLDG-----------GRVQHDCHT--SR
gnl|Capca1|218453                   KITNGSRVEINVTGTAVLFQPGMLSG-----------GIVEHDCNP--LR
gnl|Apo_MPI_JGI_Genos_P|67743       KITNGSTIEVNETGTILYYQPGMLIG-----------GLLDHDCNP--QR

sp|Q08096|RCL1_YEAST                PVGYFVEPMLYLAPFSKKKFSILFKG------ITASHNDAGIEAIKWGLM
lcl|CTHT_0009390                    GITYFLIPLALLAPFSKAHLNVRFTGPGVITSATHGARDLSIDTFRTAVL
gnl|up_human|RCL1_HUMAN             GIGYYLESLLCLAPFMKHPLKIVLRG------VTNDQVDPSVDVLKATAL
gnl|up_drome|RCL1_DROME             GIGYYLDALIALGPFCKSPLQCTLRG------VTNSKDSPSVDHIKGAAL
gnl|up_danre|Q504F0_DANRE           SVGYYLEALLMLVPFMKTPIKAVLKG------ITNHPTDPSVDLLKVTAV
gnl|up_caeel|RCL1_CAEEL             CISYFLEPLLLLSPFCKVPMVIKLKG------VTNAPGEISVDGMKASWL
gnl|Lotgi1|216688                   SIGYFLEAIISLAPFTKKPITAKLRG------VTNDKIDPSVDLIRLTTL
gnl|Helro1|115371                   GIGYYLELVIYLAPFMKKPLDITLTG------VTNNQQDISVDSIQFATL
gnl|Capca1|218453                   GIGYYMEALLFLAPFSRSPLKAVLRG--------------------FASL
gnl|Apo_MPI_JGI_Genos_P|67743       SIGYYLEPLMCLAPFSKKPFKLTLRG------VTNDQQDPSVDLLKYSAL

sp|Q08096|RCL1_YEAST                PVMEKFGVRE--CALHTLKRGSP----PLGGGEVHLVVDSLIA--QPITM
lcl|CTHT_0009390                    PLYGLFGIPPARIELRVLQRSCAGPGGKGGGGIVEMRFASQVRLPKTLHL
gnl|up_human|RCL1_HUMAN             PLLKQFGIDGESFELKIVRRGMP----PGGGGEVVFSCPVRKVL-KPIQL
gnl|up_drome|RCL1_DROME             SLLKRFLLVDEGLELKVVRRGVA----PLGGGEIIFRCPVRKSL-RAIQF
gnl|up_danre|Q504F0_DANRE           PLMKRFGINGDGLEIKVVKRGMA----PGGGGEVHFSCPVSRSM-KPVQL
gnl|up_caeel|RCL1_CAEEL             KVYNKFVLNDEKLDIKIQARGLK----PEGGGVVVFTAPIVKTL-RPVKR
gnl|Lotgi1|216688                   PIVKKFLGTDEGVEIKINRRGAA----PDGGGEVLFTCPCRQKL-RPVQF
gnl|Helro1|115371                   PVLKLFLGSDEGLSLKINKRGCL----PEAGGEINFTCPTKPKL-RSLQL
gnl|Capca1|218453                   PVLKRFLGTDEGLELKINRRGVA----PDGGGEVLFRCPTRQKL-RPMQY
gnl|Apo_MPI_JGI_Genos_P|67743       PVLKKFLGTDEGLELKVIKRGAA----PDGGGEVLFSCPCKQKL-RPLQF

sp|Q08096|RCL1_YEAST                H-EIDRPIISSITGVAYS-TRVSPSLVNRMIDGAKKVLKN-LQCEVNITA
lcl|CTHT_0009390                    NRRPGK--VRRIRGVAYC-TGVAASHNNRMITAARGVLNQ-LVSDVHIAA
gnl|up_human|RCL1_HUMAN             T-DPGK--IKRIRGMAYS-VRVSPQMANRIVDSARSILNK-FIPDIYIYT
gnl|up_drome|RCL1_DROME             Q-SQGM--VKRIRGTVYA-CKVSPAMANRTVEAAKGCMLK-FLPDVYIYT
gnl|up_danre|Q504F0_DANRE           T-EAGK--IKRIRGTAFS-VRVSPQMANRIVDSARSILNK-FIPDIYIYT
gnl|up_caeel|RCL1_CAEEL             Q-QVGK--VCKIRGQAYV-TKVTPSLAYRMIDAAKKAMHG-YISDVYITV
gnl|Lotgi1|216688                   I-DPGK--IKRIRGIAWA-ARVSPAVTNRMVDATRSILNK-FLTDIYIYT
gnl|Helro1|115371                   NLNPSSLLVKRIRGVAWT-CRVSPADCKRMTDGAKEVLSGCMLSDVFITS
gnl|Capca1|218453                   T-DPGK--IKRIRGIAYPYSWVSPLSCNRMVDSTRSILNK-FLTDIYIYT
gnl|Apo_MPI_JGI_Genos_P|67743       T-EPGK--VKRVRGIAWA-ARVSPAVCNRLVDAARSILNK-FLTDIYIYT

sp|Q08096|RCL1_YEAST                DVWRGENSGKSP---------GWGITLVAQSKQKGWSYFAEDIG------
lcl|CTHT_0009390                    QYDPAPLVAEKGTTQKKKTGIGFGLSLVAETSAEGVIYAADEVAPPEGGV
gnl|up_human|RCL1_HUMAN             DHMKGVNSGKSP---------GFGLSLVAETT-SGTFLSAELASNPQGQG
gnl|up_drome|RCL1_DROME             DQNKGKMSGNSP---------GFGICLIAETT-DGVCFAADCCSNTREES
gnl|up_danre|Q504F0_DANRE           DHMKGPNSGKSP---------GFGLGLVAETL-NGVFLGAEVVSTPQGQG
gnl|up_caeel|RCL1_CAEEL             DQRKGDAGGASP---------GYGLFLTAETT-EGVIYQAEAISRPKGES
gnl|Lotgi1|216688                   DHVKGSQSGKSP---------GFGLTLVAETT-NGAFLGAEQSSSAKGSG
gnl|Helro1|115371                   DHRKGPSAGKSP---------GFGITLVAETK-TGVCYCSEAMSNAKGSS
gnl|Capca1|218453                   DHRTREQAGKSP---------GFGMTLVAETI-EGTFLSADVCSNPKGAG
gnl|Apo_MPI_JGI_Genos_P|67743       DHNKGPQSGRSP---------GFGLTLVAETN-KGAFLCAEVCSNPRGSP

sp|Q08096|RCL1_YEAST                -DAGSIPEELGEKVACQLLEEISKSAAVGRNQLPLAIVYMVIGKEDIGRL
lcl|CTHT_0009390                    -----VPEDIGEKCAYQLLDVIAQGGCVMAASAPTVLTLMAMGSEDVGRL
gnl|up_human|RCL1_HUMAN             --AAVLPEDLGRNCARLLLEEIYRGGCVDSTNQSLALLLMTLGQQDVSKV
gnl|up_drome|RCL1_DROME             EDTPSIPENLGKEVALRLLDEIYRGGCVDSSYQWLAALYIALGQKHVSKF
gnl|up_danre|Q504F0_DANRE           --EMQLPEDLGRNCAKLLLEEIYRGGCVDSTNQSLALLYMTLGQQDVSKT
gnl|up_caeel|RCL1_CAEEL             -GVPILPEDIGIEAGHALLQQIYMGGALDSSAQILASTFMTLCPKDVSHF
gnl|Lotgi1|216688                   -DPPTIPEDLGKETAKNLLEEIYRGGCVDTTNQSVAALFMVLGQQDVSKI
gnl|Helro1|115371                   -SGPSLPEDIGKEAAIKLLLEISKGGCVDSNNQCLASTLMVLNDKDVSKL
gnl|Capca1|218453                   -NSVSVPEDLGKMGAKLLLEEIYRGGCVDSNNQSMAALFMALGDKDVSKT
gnl|Apo_MPI_JGI_Genos_P|67743       -KGPSVPEDLGKEAAKLLMEEIYRGGCVDSTSQSLALMMMGLGDKDVSKV

sp|Q08096|RCL1_YEAST                RINKEQIDERFIILLRDIKKIFNTEVFLK--P----VDEAD-----NEDM
lcl|CTHT_0009390                    RLGRRVVSPELLELARDLKAFGAASWGIRD-A----GDDEDDAEGELGDL
gnl|up_human|RCL1_HUMAN             LLG--PLSPYTIEFLRHLKSFFQIMFKIE--T----KPCGEELKG-GDKV
gnl|up_drome|RCL1_DROME             LTG--ALSNYTVHFLQHLRDFFSITFKLEN-PEAEDEDEAENVRG-AQKV
gnl|up_danre|Q504F0_DANRE           LLG--PLSPYTMDFLRHIRDFFQIMFKIET-Q----KPSEDECKG-GEKV
gnl|up_caeel|RCL1_CAEEL             LYG--PLPMYSVHALRHLKQFFEIEFKMEDFKKTLKEEEADLKTGSADKA
gnl|Lotgi1|216688                   QIG--QLTPYSIHFLRHIKEYFQLMFKID--PVQVAEEEEDLQIG-GEKL
gnl|Helro1|115371                   LVG--PLTDYTIHHLRHLRDFFGVTFKID--P----REVKDVGRG-EDKL
gnl|Capca1|218453                   KIG--PLSPYTISFLRHLKDFFQVMFKID--VESKTEDEEELKRG-GEKI
gnl|Apo_MPI_JGI_Genos_P|67743       QTG--PLSPYTIQCLRHLKDYLQLIFKID--VEKNDPEVTNLHTG-TDKI

sp|Q08096|RCL1_YEAST                IATIKGIGFTNTSKKIA
lcl|CTHT_0009390                    IVSVKGTGVGNVGRKVA
gnl|up_human|RCL1_HUMAN             LMTCVGIGFSNLSKTLK
gnl|up_drome|RCL1_DROME             LMACVGIGYTNINKRVI
gnl|up_danre|Q504F0_DANRE           LMTCVGAGYNNISKSIK
gnl|up_caeel|RCL1_CAEEL             MVTAVGVGYSNLNKTIL
gnl|Lotgi1|216688                   LLTCVGIGYSNVSKAIL
gnl|Helro1|115371                   LLTCVGVGYKNLSRPIL
gnl|Capca1|218453                   LLTCVGTGFRNMSKVIL
gnl|Apo_MPI_JGI_Genos_P|67743       LLTCVGVGYRNLGKVIL
