# Supplementary material for: Deep transcriptome-sequencing and proteome analysis of the hydrothermal vent annelid Alvinella pompejana identifies the CvP-bias as a robust measure of eukaryotic thermostability
Source: Biol Direct. 2013 Jan 16;8:2. doi: 10.1186/1745-6150-8-2 (PMC3564776; doi:10.1186/1745-6150-8-2)
Supplement: Additional file 10 — Frequency of individual amino acids as a function of GC-content. The frequency of amino acids is plotted as a function of GC3-content (GC-content at the third codon position) in the species of the orthologous set. The regression lines with 90% confidence intervals are shown. [file 1745-6150-8-2-S10.zip › trimmedalignments/DPM1_HUMAN.aln]

CLUSTAL X (1.81) multiple sequence alignment


sp|P14020|DPM1_YEAST                M----------------------SIEYSVIVPAYHEKLNIKPLTTRLFAG
lcl|CTHT_0030470                    MTPTKSASE--------------KDIYSVILPTFNERQNL-PIVTWLLNR
gnl|up_human|DPM1_HUMAN             MASLEVSRSPRRSRRELEVRSPRQNKYSVLLPTYNERENL-PLIVWLLVK
gnl|up_drome|C9QP20_DROME           RFLRTITMPTN------------GHKYSILMPTYNEKDNL-PIIIWLIVK
gnl|up_danre|Q6DEJ9_DANRE           MASRRSNAKSRDK----------PDKYSVLLPTYNERENL-PLIVWLLVK
gnl|up_caeel|Q9TYJ7_CAEEL           MTS--------------------TPKYSIILPTYNEKENL-PICIWLIEN
gnl|Lotgi1|210079                   MAS--------------------KHKYSVLLPTYNERDNL-PIIVWLLVK
gnl|Helro1|89417                    MNLKKND----------------DDKYSILLPTYNERENL-PIIVWLIIK
gnl|Capca1|150079                   MA---------------------KDKYSILLPTYNERENL-PLIIWLIVK
gnl|Apo_MPI_JGI_Genos_P|61581       XCDHGNIGMMAT-----------KHKYSILLPTYNEKQNI-PIIIWLIVK

sp|P14020|DPM1_YEAST                MSPEMAKKTELIFVDDNSQDGSVEEVDALAHQGYNVRIIVRTNER--GLS
lcl|CTHT_0030470                    TFTEHNIDWELVIVDDGSPDGTQDVARQLVKVYHP-HVQLQTRTGKLGLG
gnl|up_human|DPM1_HUMAN             SFSESGINYEIIIIDDGSPDGTRDVAEQLEKIYGSDRILLRPREKKLGLG
gnl|up_drome|C9QP20_DROME           YMKASGLEYEVIVIDDGSPDGTLDVAKDLQKIYGEDKIVLRPRGSKLGLG
gnl|up_danre|Q6DEJ9_DANRE           YFGESGYNYEIIVIDDGSPDGTLQIAEQLQKIYGADKILLRPRAEKLGLG
gnl|up_caeel|Q9TYJ7_CAEEL           YLKE--VSHEVIIVDDASPDGTQGIAKLLQKEYGDDKILIKPRVGKLGLG
gnl|Lotgi1|210079                   YFSEGKYDYEIIIIDDGSPDGTLEVAKKLQEIYGEKRIVLRPREKKLGLG
gnl|Helro1|89417                    YMRESNLKFEIIIIDDGSPDGTLDAAKDLQKIFGDKTIVLRPREKKLGLG
gnl|Capca1|150079                   YMDESDIDFEVIVIDDGSPDGTLDVAKELQKIYGESKVVLRPREKKLGLG
gnl|Apo_MPI_JGI_Genos_P|61581       YMEASDYDFEIIVIDDGSPDGTLEAAKQLQKIYGSNKIVLRPREKKLGLG

sp|P14020|DPM1_YEAST                SAVLKGFYEAKGQYLVCMDADLQHPPETVPKLFESLHDHAFTL--GTRYA
lcl|CTHT_0030470                    TAYVHGLKFARGNFIIIMDADFSHHPKFIPQMIARQKECDYDIVTGTRYA
gnl|up_human|DPM1_HUMAN             TAYIHGMKHATGNYIIIMDADLSHHPKFIPEFIRKQKEGNFDIVSGTRYK
gnl|up_drome|C9QP20_DROME           TAYIHGIKHATGDFIVIIDADLSHHPKFIPEFIKLQQEGNYDIVSGTRYA
gnl|up_danre|Q6DEJ9_DANRE           TAYIHGIKHATGNFVIIMDADLSHHPKFIPQFIEKQKEGGYDLVSGTRYR
gnl|up_caeel|Q9TYJ7_CAEEL           TAYSHGLSFARGEFIILMDADLSHHPKFIPEMIALQHKYKLDIVTGTRYK
gnl|Lotgi1|210079                   TAYIHGVQHATGDFVFIMDADMSHHPKFISQFIEKQISGDYDIVSGTRYA
gnl|Helro1|89417                    TAYMHGLKHATGEFIVIMDADLSHHPKFIPEFIKKQKESDYDIVSGTRYA
gnl|Capca1|150079                   TAYIHGMKHAKGNYILIMDADLSHHPKFIPEFIAKQKSKNYDVVSGTRYE
gnl|Apo_MPI_JGI_Genos_P|61581       TAYLHGIKHATGDFVVLMDADLSHHPKFIPKFIKKQIEGNFDIVSGTRYS

sp|P14020|DPM1_YEAST                PGVGIDKDWPMYRRVISSTARMMARP-LTIASDPMSGFFG-LQKKYLENC
lcl|CTHT_0030470                    GNGGV-YGWDLKRKLTSKGANIFADTLLRPGVSDLTGSFR-LYKRSVLEK
gnl|up_human|DPM1_HUMAN             GNGGV-YGWDLKRKIISRGANFLTQILLRPGASDLTGSFR-LYRKEVLEK
gnl|up_drome|C9QP20_DROME           GNGGV-FGWDFKRKLISRGANFLSQVLLRPNASDLTGSFR-LYKKDVLEK
gnl|up_danre|Q6DEJ9_DANRE           GDGGV-YGWDLRRKLISRGANFVTQVLLRPGASDLTGSFR-LYKKEVLEK
gnl|up_caeel|Q9TYJ7_CAEEL           DGGGV-SGWDLKRKTISKGANFLAQFLLNPGVSDLTGSFR-LYKRDILSK
gnl|Lotgi1|210079                   GDGGV-HGWNFKRKLISRGANYIVQVLLRPGCSDCTGSFR-LYKKEILER
gnl|Helro1|89417                    RGGGV-YGWDLKRKFISRTANYIVQVLLRPGASDLTGSFRLLYKRDVLEK
gnl|Capca1|150079                   GDGGV-YGWDLKRKIISRGANFLAQILLRPGASDLTGSFR-SCLRRVQTG
gnl|Apo_MPI_JGI_Genos_P|61581       GSGGV-YGWDLKRKLISCGANYVAQFLLRPRASDLTGSFR-LFRKEVLEK

sp|P14020|DPM1_YEAST                NPRDINSQGFKIALELLAKLPLPRDPRVAIGEVPFTFGVRTEGESKLSGK
lcl|CTHT_0030470                    LFESTDVRGFTMQMALAVT---AKAKGFTIAEVPISFVDRVYGDSKLGGE
gnl|up_human|DPM1_HUMAN             LIEKCVSKGYVFQMEMIVR---ARQLNYTIGEVPISFVDRVYGESKLGGN
gnl|up_drome|C9QP20_DROME           CIASCVSKGYVFQMEMLVR---ARQHGYTIAEVPITFVDRIYGTSKLGGT
gnl|up_danre|Q6DEJ9_DANRE           LVEQCVSKGYVFQMEMIVR---ARQLGYTIGEVPISFVDRVYGESKLGGN
gnl|up_caeel|Q9TYJ7_CAEEL           LIAESVSKGYVFQMEMMFR---AKKSGYRIGEVPISFVDRFFGESKLGSQ
gnl|Lotgi1|210079                   LVKACRSKGYVFQIEMIIQ---ARHMGYSVGEVPISFVDRVFGESKLGGH
gnl|Helro1|89417                    LITSCTSKGYVFQMEMIVR---ARQLSLTIAEVPISFVDRMYGESKLGSN
gnl|Capca1|150079                   RQRDC------------------------------------FSTPR--GF
gnl|Apo_MPI_JGI_Genos_P|61581       LIQVSVSKGYVFQMEIIVR---ARQFGYSIGEVPITFVDRVYGESKLGSN

sp|P14020|DPM1_YEAST                VIIQYLQQLK
lcl|CTHT_0030470                    EIVEYAKGVL
gnl|up_human|DPM1_HUMAN             EIVSFLKGLL
gnl|up_drome|C9QP20_DROME           EIIQFAKNLL
gnl|up_danre|Q6DEJ9_DANRE           EIVSFLKGLL
gnl|up_caeel|Q9TYJ7_CAEEL           EIVDYAKGLL
gnl|Lotgi1|210079                   EIVEWLKGIL
gnl|Helro1|89417                    EIIQYLKGLL
gnl|Capca1|150079                   SLCSLQRDLY
gnl|Apo_MPI_JGI_Genos_P|61581       EIVAYLKGLL
