# Supplementary material for: Deep transcriptome-sequencing and proteome analysis of the hydrothermal vent annelid Alvinella pompejana identifies the CvP-bias as a robust measure of eukaryotic thermostability
Source: Biol Direct. 2013 Jan 16;8:2. doi: 10.1186/1745-6150-8-2 (PMC3564776; doi:10.1186/1745-6150-8-2)
Supplement: Additional file 10 — Frequency of individual amino acids as a function of GC-content. The frequency of amino acids is plotted as a function of GC3-content (GC-content at the third codon position) in the species of the orthologous set. The regression lines with 90% confidence intervals are shown. [file 1745-6150-8-2-S10.zip › trimmedalignments/MEMO1_HUMAN.aln]

CLUSTAL X (1.81) multiple sequence alignment


sp|P47085|YJX8_YEAST                MSIRPATHAGSWYSNRAQELSQQLHTYLIKS-TLKG----PIHNARIIIC
lcl|CTHT_0048080                    MTTREASHAGSWYEDDPSVLSSQLDEFLGRVPASLNDSALPIPGARVIIA
gnl|up_human|MEMO1_HUMAN            VVCREASHAGSWYTASGPQLNAQLEGWLSQVQSTKR----P---ARAIIA
gnl|up_drome|Q9VG04_DROME           MSARRATHAGSWYTDSGAELSRQLDRWLGAADLSHG----P---ARAIIA
gnl|up_danre|MEMO1_DANRE            MVCREASHAGSWYTASGSQLNAQLEGWLSQAQSIAG----P---ARAIIA
gnl|up_caeel|TG253_CAEEL            EHTRSASHAGSWYNANQRDLDRQLTKWLDNAGPRIG----T---ARALIS
gnl|Lotgi1|118701                   SKVRRATHSGSWYSDSGDELRNQLDGWLSKPKSLSH----P---AKAIIA
gnl|Helro1|103432                   MKYRRASHAGSWYKANAKELNEDLAGWLEDAPSSHW----P---ARAIIG
gnl|Capca1|154277                   SRVRKASHAGSWYTGDGEGLNKELGKWLSKAPAGGE----H---ARAIIA
gnl|Apo_MPI_JGI_Genos_P|74388       SRVRRATHAGSWYSSNGEELNSQLSTWLGQAPISNA----P---ARAIIA

sp|P47085|YJX8_YEAST                PHAGYRYCGPTMAYSYASLDLNRNVKRIFILGPSHHIYFKNQILVSAFSE
lcl|CTHT_0048080                    PHAGYSYSGPCAAWAYKTLDLSN-AKRVFILGPSHTYYL-RGCALTTFDK
gnl|up_human|MEMO1_HUMAN            PHAGYTYCGSCAAHAYKQVDPSI-TRRIFILGPSHHVPL-SRCALSSVDI
gnl|up_drome|Q9VG04_DROME           PHAGYTYCGACAAFAYRQVSPVV-VKRIFILGPSHHVRL-RGCALSVAKK
gnl|up_danre|MEMO1_DANRE            PHAGYTYCGACAAHAYKQVDPSI-TRRVFILGPSHHVPL-SRCALSPAEV
gnl|up_caeel|TG253_CAEEL            PHAGYSYCGETAAYAFKQVVSSA-VERVFILGPSHVVAL-NGCAITTCSK
gnl|Lotgi1|118701                   PHAGYYYCGACGAHAYKHIDPSR-VKRVFILGPSHHVRL-SGCALSSAEK
gnl|Helro1|103432                   PHAGYSYSGPCAAHAYKQIDPDN-IERIFLLGPAHHIRL-NGCGMTSAKF
gnl|Capca1|154277                   PHAGYSYCGACSAHAYKQIDPSR-VHRVFILGPSHHVRL-NGCAITAAEK
gnl|Apo_MPI_JGI_Genos_P|74388       PHAGYYYCGACGGYAYRQVDPTR-VRRVFILGPSHHVRL-SGCTLSSVER

sp|P47085|YJX8_YEAST                LETPLGNLKVDTDLCKTLIQKEYPENGKKLFKPMDHDTDMAEHSLEMQLP
lcl|CTHT_0048080                    YETPFGDLIVDKATTAEL-------KRTGRFSDMPARRDVDEHSLEMHIP
gnl|up_human|MEMO1_HUMAN            YRTPLYDLRIDQKIYGEL-------WKTGMFERMSLQTDEDEHSIEMHLP
gnl|up_drome|Q9VG04_DROME           YRTPLYDLKIDAQINSEL-------EKTGKFSWMDMKTDEDEHSIEMHLP
gnl|up_danre|MEMO1_DANRE            YRTPLYDLRIDQKVYADL-------WKTGMFERMSLQTDEDEHSIEMHLP
gnl|up_caeel|TG253_CAEEL            YRTPLGDLIVDHKINEEL-------RATRHFDLMDRRDEESEHSIEMQLP
gnl|Lotgi1|118701                   YVTPLYDLHIDSKVYEEL-------YSTNSFEVMSMNIDEDEHSIEMHLP
gnl|Helro1|103432                   YCTPFYDILIDHDVYQDL-------RSFTEFGLMGQEVDEDEHSLEMHLP
gnl|Capca1|154277                   YQTPLYDLTIDAQISEEL-------YSTSMFEKMSNQTDEDEHSIEMHLP
gnl|Apo_MPI_JGI_Genos_P|74388       YETPLYDLIIDEQVYSEL-------HRTGQFETMSVQTDEDEHSIEMHLP

sp|P47085|YJX8_YEAST                MLVETLK--WREISLDTVKVFPMMVSHNSVDVDRCIGNILSEYIKDPNNL
lcl|CTHT_0048080                    YLWKRLEQTFGTDSAKYPPIIPILVGDGTEEQEQAYGQLLAQYLKDPTTA
gnl|up_human|MEMO1_HUMAN            YTAKAME-----SHKDEFTIIPVLVGALSESKEQEFGKLFSKYLADPSNL
gnl|up_drome|Q9VG04_DROME           YIAKVME-----DYKDQFTIVPILVGSLNPEQEAQYGSLLSSYLMDPTNL
gnl|up_danre|MEMO1_DANRE            YTAKAME-----NHKDEFSIVPVLVGALSGSKEQEYGKLLSKYLADPSNL
gnl|up_caeel|TG253_CAEEL            FIAKVMG-----SKR--YTIVPVLVGSLPGSRQQTYGNIFAHYMEDPRNL
gnl|Lotgi1|118701                   YIAKVME-----SHKDEFTIIPILVGSLSPEKEEHYGKILSRYLADPESL
gnl|Helro1|103432                   FIAKVME-----NRP--FKLVPILVGNLTLENEELFGKMFSKYLLDPANL
gnl|Capca1|154277                   YVAKVMQ-----SRQGHFTVIPVLVGSLNPDKEAAYGRIFSRYLADPNNL
gnl|Apo_MPI_JGI_Genos_P|74388       YIAKVME-----SRRGHFTIVPILVGSLSVEKEQMYGSIFAKYLADPENL

sp|P47085|YJX8_YEAST                FIVSSDFCHWGRRFQYTGYV--GSKEELNDAIQEETEVEMLTARSKLSHH
lcl|CTHT_0048080                    WIISSDFCHWGSRFSYRPVFDNGKIRNLDADRKDKHLELRPGWEQLVDNP
gnl|up_human|MEMO1_HUMAN            FVVSSDFCHWGQRFRYSYY----------------------------DES
gnl|up_drome|Q9VG04_DROME           FVISSDFCHWGHRFSYTYY----------------------------DSS
gnl|up_danre|MEMO1_DANRE            FIISPDFCHWGQRFRYTYY----------------------------DES
gnl|up_caeel|TG253_CAEEL            FVISSDFCHWGERFSFSPY----------------------------DRH
gnl|Lotgi1|118701                   FIISSDFCHWGRRFRYTDY----------------------------DQS
gnl|Helro1|103432                   FVISSDFCHWGSRFKYTPY----------------------------DQS
gnl|Capca1|154277                   FVISSDFCHWGQRFRYTYY----------------------------DKS
gnl|Apo_MPI_JGI_Genos_P|74388       FIISSDFCHWGQRFRYTYY----------------------------DKS

sp|P47085|YJX8_YEAST                QV-PIWQSIEIMDRYAMKTLSDTPNGERYDAWKQYLEITGNTICGEKPIS
lcl|CTHT_0048080                    DNMKIHEVIEMLDKMAMNAVESGAH----HKFYHVIQQTQNTVCGRHPIG
gnl|up_human|MEMO1_HUMAN            QG-EIYRSIEHLDKMGMSIIEQLDP----VSFSNYLKKYHNTICGRHPIG
gnl|up_drome|Q9VG04_DROME           CG-AIHKSIEKLDKQGMDIIESLNP----HSFTEYLRKYNNTICGRHPIG
gnl|up_danre|MEMO1_DANRE            QG-EIYRSIEHLDKMGMGIIEQLDP----ISFSNYLKKYHNTICGRHPIG
gnl|up_caeel|TG253_CAEEL            SSIPIYEQITNMDKQGMSAIETLNP----AAFNDYLKKTQNTICGRNPIL
gnl|Lotgi1|118701                   QG-EVWQSIEALDKKAMDIIEKMDP----QGFTQYLVDYQNTICGRHPIG
gnl|Helro1|103432                   AG-QIWESIRKLDKQGMKLIESLNH----KKFHDYLNETHNTICGRHPIG
gnl|Capca1|154277                   KG-DIYKSIEHLDRMGMNLIEEMDP----PAFTAYLEQYGNTICGRHPIG
gnl|Apo_MPI_JGI_Genos_P|74388       CG-EIWQSIEKLDRMGMELIESLDP----AAFTEYLRKYQNTICGRHPIG

sp|P47085|YJX8_YEAST                VILSALSKIRDAGPSG------------IKFQWPNYSQSSHVTSIDDSSV
lcl|CTHT_0048080                    VIMAALEVLTKDQRPEDG---------RGKLKFVQYQRSNLVEKVWDFSV
gnl|up_human|MEMO1_HUMAN            VLLNAITELQKN---GM----------NMSFSFLNYAQSSQCRNWQDSSV
gnl|up_drome|Q9VG04_DROME           VMLGAVKALQDQ---GYD---------KMSFKFLKYAQSSQCQDIEDSSV
gnl|up_danre|MEMO1_DANRE            VLLNAVAELKKN---GI----------DMNFSFLNYAQSSQCRNWSDSSV
gnl|up_caeel|TG253_CAEEL            IMLQAAEHFRIS--NNH----------THEFRFLHYTQSNKVRSSVDSSV
gnl|Lotgi1|118701                   VLLH-VNSIRKN-GNGL----------KLSFKFTKYSQSSKCKSTQDSSV
gnl|Helro1|103432                   ILLAAIEEAQKQSSSSSGSSSSSSKPLKFDLKFINYEQSNRCRSMNDSSV
gnl|Capca1|154277                   VLLNSIKCLRESRGNGH----------RYSLHFLKYAQSSQCLTNKDSSV
gnl|Apo_MPI_JGI_Genos_P|74388       VLLNSIACLRQN-GNGY----------KFSVKFNKYAQSGQCRAMKDSSV

sp|P47085|YJX8_YEAST                SYASGYVTI
lcl|CTHT_0048080                    SYASAYAIV
gnl|up_human|MEMO1_HUMAN            SYAAGALTV
gnl|up_drome|Q9VG04_DROME           SYASGSLVF
gnl|up_danre|MEMO1_DANRE            SYAAGALIV
gnl|up_caeel|TG253_CAEEL            SYASGVLFV
gnl|Lotgi1|118701                   SYAAGCLMF
gnl|Helro1|103432                   SYAAGVLLI
gnl|Capca1|154277                   SYASAALTI
gnl|Apo_MPI_JGI_Genos_P|74388       SYASAALTI
