# Supplementary material for: Deep transcriptome-sequencing and proteome analysis of the hydrothermal vent annelid Alvinella pompejana identifies the CvP-bias as a robust measure of eukaryotic thermostability
Source: Biol Direct. 2013 Jan 16;8:2. doi: 10.1186/1745-6150-8-2 (PMC3564776; doi:10.1186/1745-6150-8-2)
Supplement: Additional file 10 — Frequency of individual amino acids as a function of GC-content. The frequency of amino acids is plotted as a function of GC3-content (GC-content at the third codon position) in the species of the orthologous set. The regression lines with 90% confidence intervals are shown. [file 1745-6150-8-2-S10.zip › trimmedalignments/COQ4_HUMAN.aln]

CLUSTAL X (1.81) multiple sequence alignment


sp|O13525|COQ4_YEAST                Y-NGHVPLHRYEKLLLFAISGWNSFFHPEDGYNIVQLGEATALPVFLENL
lcl|CTHT_0013130                    Y-PGHVPLSFIEKAALAIGSGLMSLRDPRRGDLIAAFAEATATPYFIYRL
gnl|up_human|COQ4_HUMAN             Y-SHHLPTSPLQKGLLAAGSAAMALYNPYRHDMVAVLGETTGH-RTLKVL
gnl|up_drome|E3CTI1_DROME           YLKERIEISPFQRLFLGAGSSIAALLNPRRHDMIACLGETTGE-DALWTI
gnl|up_danre|COQ4_DANRE             Y-PSHIPTSTVQKAILAVGSGVAALKNPYRHDMVAVLGETTGH-QTLIKL
gnl|up_caeel|COQ4_CAEEL             Y-ASHVPLAPLSRMLLGIGSAVTAISDPKRGDMVAAMGETTAIGPVLENI
gnl|Lotgi1|140358                   Y-PGHIKTTLLQKTLLAVGSGVAAILDPSRDDMVSAFGETTGY-LALKTL
gnl|Helro1|84100                    Y-PGHIPTNTFQKFLLAFGSSAITLFNPSRGDMLALFGETSGA-CALQRM
gnl|Capca1|124550                   Y-PTHIPTSFFQKALLSVGSAAMAITNPWRGDMIATMGETTGY-LAIKQM
gnl|Apo_MPI_JGI_Genos_P|74060       Y-PNHIPTSLLQKTLLSVGAAVMAITNPWRGDMVATLGETTGH-LALVRI

sp|O13525|COQ4_YEAST                KQTMLSDSSGRRILKEQPNITTEILHMDKLAKLPHNTFGYVYYQWLKREN
lcl|CTHT_0013130                    RDAMLSHPTGRRILRDRPRITSTSLNLPHLRSLPPNTVGRTYVEWLDREH
gnl|up_human|COQ4_HUMAN             RDQMRRDPEGAQILQERPRISTSTLDLGKLQSLPEGSLGREYLRFLDVNR
gnl|up_drome|E3CTI1_DROME           LDTMQASEEGQRIMADKPRIHTSTIDFKYLETLPPDTFGAAYVKFLKDNQ
gnl|up_danre|COQ4_DANRE             RDRMRNDPEGSTILLERPRIRLSTLDLSNMSALPDGTLGREYLRFLEENR
gnl|up_caeel|COQ4_CAEEL             RKRMESDVVGKRLLLEKPRISNGTIDRKWLRQLPDGTLGKLYSNFLDRLN
gnl|Lotgi1|140358                   QSKMLADPVGRQILEERPVINSKTIDIDYLSQLPDNTFGKQYWKFLTKNG
gnl|Helro1|84100                    KKRMEQDEEGRLILREKPVINTGTVDLNKLKELSDGTFGRVYHDWLKPNQ
gnl|Capca1|124550                   KQKMLADPVGRQILEEQPRINTSTVDLAYLKSLPDGAFGREYVRWLEDNN
gnl|Apo_MPI_JGI_Genos_P|74060       RQKMLADPTGVQILREQPRINTRTVDLEYLRSLPEGTFGKEYTTWLEVNK

sp|O13525|COQ4_YEAST                VSPDTRAPVKFIDDPMHAYIFKRYRQCHDFYHAITNMPIIIEGEITIKAL
lcl|CTHT_0013130                    VSPDTRAPVRYIDDEECAYVMQRYRECHDFYHALVGLPTVREGEVALKAF
gnl|up_human|COQ4_HUMAN             VSPDTRAPTRFVDDEELAYVIQRYREVHDMLHTLLGMPTNILGEIVVKWF
gnl|up_drome|E3CTI1_DROME           VTPDSRMAVRFLEDPKLAYLMTRYRECHDLIHTVLDMPTNMLGEVAVKWV
gnl|up_danre|COQ4_DANRE             VTPDTRAEVKFVDNEELAYVMQRYREVHDLLHTLLGMPTNMLGEVAVKWF
gnl|up_caeel|COQ4_CAEEL             TSPDARPTVKYIDNLEHLYVMQRYRETHDFTHIALEQKTNMLGEVTVKYF
gnl|Lotgi1|140358                   FSPDARRPVQFIDDDDLQYVMLRYRQTHDLYHTLLGMPPHMLGEVIVKMV
gnl|Helro1|84100                    AHPDERLPVQFVDDAELAYVMQRYREIHDITHVILGMNTNMIGEVTVKLF
gnl|Capca1|124550                   ASPDERMPVSFVDDPQLAYVMTRYREVHDLFHTILGMPTNMLGEITVKWF
gnl|Apo_MPI_JGI_Genos_P|74060       ASPDERLPVHFVDDPELAYVMQRYREIHDLIHTILGMPTNMLGEIVVKWV

sp|O13525|COQ4_YEAST                EGANLGVPMAILGGILAPLRLKKVQRKRLYN-IYLPWAVRTGLSCKPLIN
lcl|CTHT_0013130                    EFCNTLLPMTGL-SVFAAGTLKPRERKRFWE-VYLPWAVRNGLRAKEIIN
gnl|up_human|COQ4_HUMAN             EAVQTGLPMCILGAFFGPIRLGAQSLQVLVS-ELIPWAVQNGRRAPCVLN
gnl|up_drome|E3CTI1_DROME           EALNTGLPMCYGGAVFGAVRLRPKQRRAYLK-HYLPWALENGKRTKPLMP
gnl|up_danre|COQ4_DANRE             EAAQTGLPMCILGAALGPLRLSVSRLQLLGQ-SLGLWALRNGGRARCVLS
gnl|up_caeel|COQ4_CAEEL             EGIQYGLPMCVTGGIFGGARLLTKNRQELVD-RNLPWVVEQATNARFFMA
gnl|Lotgi1|140358                   EMFQTGLPMCTLAALFGPVRLGTVHREKYFK-TFLPWAVKTGRNTKFLMA
gnl|Helro1|84100                    EGIQTGLPMCVTGGIFGTWRLGPKHMKLYFD-THFKYAIKQGFNAKSFMN
gnl|Capca1|124550                   EAIQTGLPMCALGALFGPLRLGPKSVVFFIQSTHLWWAIRNGRNAKCMMC
gnl|Apo_MPI_JGI_Genos_P|74060       EAIQLGLPMCAMGALFGPVRLGPKHMQRYLE-QHLWWAIRNGYRAKFLMN

sp|O13525|COQ4_YEAST                VYWEEMLEKDVTALRKELKITLPPDL
lcl|CTHT_0013130                    VYWEEELERDVNDLRAELGIEMPPDM
gnl|up_human|COQ4_HUMAN             LYYERRWEQSLRALREELGITAPPMH
gnl|up_drome|E3CTI1_DROME           VYWEKRWEQNIHELRSELGITVLNKA
gnl|up_danre|COQ4_DANRE             IYYERRWEQTLDELRHELNIEEPPVS
gnl|up_caeel|COQ4_CAEEL             FDWENHFEKQLSEVQKELNITPLSVN
gnl|Lotgi1|140358                   VYFEKHWEDDLQELRRSLNITDPPAG
gnl|Helro1|84100                    VYFEKYWEMNIDELRSLLNVDKPPYT
gnl|Capca1|124550                   VYFEKHWEQSVEEMRREFNIEEPPHT
gnl|Apo_MPI_JGI_Genos_P|74060       VYYEKYWDWPMEELRKELNLEEPPET
