# Supplementary material for: Deep transcriptome-sequencing and proteome analysis of the hydrothermal vent annelid Alvinella pompejana identifies the CvP-bias as a robust measure of eukaryotic thermostability
Source: Biol Direct. 2013 Jan 16;8:2. doi: 10.1186/1745-6150-8-2 (PMC3564776; doi:10.1186/1745-6150-8-2)
Supplement: Additional file 10 — Frequency of individual amino acids as a function of GC-content. The frequency of amino acids is plotted as a function of GC3-content (GC-content at the third codon position) in the species of the orthologous set. The regression lines with 90% confidence intervals are shown. [file 1745-6150-8-2-S10.zip › trimmedalignments/RAE1L_HUMAN.aln]

CLUSTAL X (1.81) multiple sequence alignment


sp|P40066|GLE2_YEAST                TTSALGTSTAMA------NEKDLANDIVINSPAEDSISDIAFSPQ----Q
lcl|CTHT_0063040                    MAGLFGTTTSTTTS----TLGDLKNDVELGSPPEDSITDLSFNPNPNDPK
gnl|up_human|RAE1L_HUMAN            GTSMFGSATT--------DNHNPMKDIEVTSSPDDSIGCLSFSPPTL-PG
gnl|up_drome|Q7JVX4_DROME           SRRMFGAT----------QSTNRMNDFEVASPPDDSVSALEFSPSTV-QK
gnl|up_danre|RAE1L_DANRE            GTGVFGSTTT--------DSHNPMKDVEVTSPPDDSISCLAFSPPTM-PG
gnl|up_caeel|NPP17_CAEEL            NKSMFGGSNISTSTTTPAANTTQNDDFLVDGAPEDTIQVIKFSPTPQ-DK
gnl|Lotgi1|216798                   TPTVFGQSTAQTP-----KNLNPMKDFEVTSPPDDSVSCLKFSPGTL-PS
gnl|Helro1|109550                   ASGSFGQSAALNNAT---SFNNPSKDIEIPSPPDDSISSLKFSPATL-SS
gnl|Capca1|20827                    STGVFGNTPATVT-----ANVNPMKDIEVASPPDDSVSSMAFSPGVC-PS
gnl|Apo_MPI_JGI_Genos_P|64984       SFGGFGSTSQS-------ANHNPMKDIEVTSPPDDSVSSIAFSPGTL-PS

sp|P40066|GLE2_YEAST                DFMFSASSWDGKVRIWDVQ-NGVPQGRAQHESSSPVLCTRWSNDGTKVAS
lcl|CTHT_0063040                    DFL-AVSSWDKKVRVYEIAANGQNQGKVQMEHEGPVFAVDFFKDGTKVIS
gnl|up_human|RAE1L_HUMAN            NFL-IAGSWANDVRCWEVQDSGQTIPKAQQMHTGPVLDVCWSDDGSKVFT
gnl|up_drome|Q7JVX4_DROME           NFL-VAGSWDSTVRCWEVEQNGATVPKSMKTMGGPVLDVCWSDDGSKVFV
gnl|up_danre|RAE1L_DANRE            NFL-IGGSWANDVRCWEVQDNGQTVPKAQQMHTGPVLDVCWSDDGSKVFT
gnl|up_caeel|NPP17_CAEEL            PML-ACGSWDGTIRVWMFNDANTFEGKAQQNIPAPILDIAWIEDSSKIFI
gnl|Lotgi1|216798                   TFL-IAGSWDNNVRCWEIQQNGQTVPKAQQSHTGPVLGVDWSDDGTKVFT
gnl|Helro1|109550                   TFL-AAGSWDNNVRCWEVQQNGTSVPKAMQAHAGPVLDVCWSDDGSKIFT
gnl|Capca1|20827                    TFL-VAGSWDNNVRCWEVQQSGQTIPKAQQTHTGPVLDVAWSDDGTKVFT
gnl|Apo_MPI_JGI_Genos_P|64984       NFL-VAGSWDNNVRCWEVQTDGQTIPKAQQTHTGPILDVAWSDDGTKVFT

sp|P40066|GLE2_YEAST                GGCDNALKLYDIASGQTQQIGMHSAPIKVLRFVQCGPSNTECIVTGSWDK
lcl|CTHT_0063040                    AGADKQAKVLDLASGQAMQVAAHDAPIRCVKYFEAG--GTPMAVTGSWDK
gnl|up_human|RAE1L_HUMAN            ASCDKTAKMWDLSSNQAIQIAQHDAPVKTIHWIKAP--NYSCVMTGSWDK
gnl|up_drome|Q7JVX4_DROME           ASCDKQVKLWDLASDQVMQVAAHDGPVKTCHMVKGP--TYTCLMTGSWDK
gnl|up_danre|RAE1L_DANRE            ASCDKTAKMWDLNSNQAIQIAQHEGPIRTIHWIKAP--NYSCIMTGSWDK
gnl|up_caeel|NPP17_CAEEL            ACADKEARLWDLASNQVAVVGTHDGPVKTCHWINGN--NYQCLMTGSFDK
gnl|Lotgi1|216798                   ASCDKTAKMWDLSSNQFMQVAVHDAPIKTVHWIKAQ--NYSCLMTGSWDK
gnl|Helro1|109550                   ASTDKSAKMWDLASNQFVQVAQHEAPVKTVHWIKGS--SYSVLMTGSWDK
gnl|Capca1|20827                    ASCDKTAKVWDLNSNQAMQVAQHDAPIKTVHWVKAP--NYSCVMTSSWDK
gnl|Apo_MPI_JGI_Genos_P|64984       ASCDKMAKMWDLNSNQSIQVAQHDAPVKTVHWIKAP--NYTCLMTGSWDK

sp|P40066|GLE2_YEAST                TIKYWDMRQ-PQ--PVSTVMMPERVYSMDNKQSLLVVATAERHIAIINLA
lcl|CTHT_0063040                    TIKYWDFRS-AT--PAGTVQCQERVYTMDVKENLLVIGTADRYIDVINLK
gnl|up_human|RAE1L_HUMAN            TLKFWDTRS-SN--PMMVLQLPERCYCADVIYPMAVVATAERGLIVYQLE
gnl|up_drome|Q7JVX4_DROME           TLKFWDTRS-PN--PMMTINLPERCYCADVEYPMAVVGTANRGLIIYSLQ
gnl|up_danre|RAE1L_DANRE            TLKFWDTRS-PN--PMMSLQMPERCYCADVVYPMAVVATAERGLIVYQLE
gnl|up_caeel|NPP17_CAEEL            TLRFWDMKNLPNQTQMAQIQLPERVYAADVLYPMAVVALANKHIKVYNLE
gnl|Lotgi1|216798                   TLKFWDTRS-PN--PILSIQLPEKVYCADVKYPMAVVGTSNRGIIIYQLE
gnl|Helro1|109550                   TLKFWDTRT-PN--PILNIQLPERVYCADVLYPMAVVGTAGRQVIIYQLD
gnl|Capca1|20827                    TLKFWDTRT-PN--PMMTIQLPERAYCADVHYPMAVVGTAGRGVIIYQLE
gnl|Apo_MPI_JGI_Genos_P|64984       TLKFWDTRS-PN--PMLTIQLPERCYCADVLYPKAVVGTAGRGIIIYNLE

sp|P40066|GLE2_YEAST                NPTTIFKATTSPLKWQTRCVACYNE------------------ADGYAIG
lcl|CTHT_0063040                    EPVKFYKTLQSPLKWQTRVVSCFTD------------------SQGFAIG
gnl|up_human|RAE1L_HUMAN            NQPSEFRRIESPLKHQHRCVAIFKDKQNK--------------PTGFALG
gnl|up_drome|Q7JVX4_DROME           NSPTEYKRQESPLKYQHRAISIFRDKKKE--------------PTGCALG
gnl|up_danre|RAE1L_DANRE            NQPSEFRRIESPLKHQHRCVAIFKDKQSK--------------PTGFALG
gnl|up_caeel|NPP17_CAEEL            NGPTEVKDIESQLKFQIRCISIFKDKSNQN-------------PAGFALG
gnl|Lotgi1|216798                   NQPREFKRVESQLKYQSRCISIFMDKKTNT-------------PTGFALG
gnl|Helro1|109550                   NHPQEFKSLESPLKYQHRCVSIFCERKPASSNAFSNTQQTSGLPVGFALG
gnl|Capca1|20827                    NQPQEFRKMESPLKYQHRCISIFVDKKNST-------------PTGFALG
gnl|Apo_MPI_JGI_Genos_P|64984       NQPTEFKRFESPLKYQHRCVSVFIDKRTNQ-------------PTGFALG

sp|P40066|GLE2_YEAST                SVEGRCSIRYIDDGMQKKSGFSFKCHRQTNPNRAPGSNGQSLVYPVNSIA
lcl|CTHT_0063040                    SIEGRCAIQYVEDKDQ-SMNFSFKCHRDTPQNNV--TN----VHAVNAIS
gnl|up_human|RAE1L_HUMAN            SIEGRVAIHYINPPNPAKDNFTFKCHRSNGTNTSAPQD----IYAVNGIA
gnl|up_drome|Q7JVX4_DROME           SIEGRVAIQYVNPGNP-KDNFTFKCHRTTGTSGY--QD----IYAVNDIA
gnl|up_danre|RAE1L_DANRE            SIEGRVAIHYINPPNPAKDNFTFKCHRSNGTNTATPQD----IYAVNAIS
gnl|up_caeel|NPP17_CAEEL            SIEGRVAVQYVDVANP-KDNFTFKCHRSAELVNGF-QE----IYAVNDIC
gnl|Lotgi1|216798                   SIEGRAGIQYVNPTNP-KDNFTFKCHRSNGASGSM-QD----IYAVNDIA
gnl|Helro1|109550                   SIEGRVAIQYVNPVNP-KDNFTFKCHRSNGTGQSNHQD----IYAVNGIA
gnl|Capca1|20827                    SIEGRVAIHYVNTPNP-KDNFTFKCHRSNGSSGNV-QD----IYAVNGIA
gnl|Apo_MPI_JGI_Genos_P|64984       SIEGRVAIHYANPQNP-KDNFTFKCHRSNGSAGNV-QD----IYAVNDIA

sp|P40066|GLE2_YEAST                FHPLYGTFVTAGGDGTFNFWDKNQRHRLKGYPTLQASIPVCSFNRNGSVF
lcl|CTHT_0063040                    FHPQHGTFSTAGSDGTFHFWDKDAKHRLKGYPNVGGSITATKFNRNGTIF
gnl|up_human|RAE1L_HUMAN            FHPVHGTLATVGSDGRFSFWDKDARTKLKTSEQLDQPISACCFNHNGNIF
gnl|up_drome|Q7JVX4_DROME           FHPVHGTLVTVGSDGTFSFWDKDARTKLKSSETMDQSITKCGFNANGQIF
gnl|up_danre|RAE1L_DANRE            FHPVHGTLATVGSDGRFSFWDKDARTKLKTSEQLDQPITACCFNHNGNIF
gnl|up_caeel|NPP17_CAEEL            FHPQHGTLVTIGSDGRYSMWDKDARTKLKTSEPHPMPLTCCDVHSSGAFL
gnl|Lotgi1|216798                   FHPVHGTLATVGSDGRFSFWDKDARTKLKSSELFDQPITCCNFNAQGNIF
gnl|Helro1|109550                   FHPVHGTLATIGSDGRFSFWDKDARTKLKTSDPLDQPITTCAFNAQGTIF
gnl|Capca1|20827                    FHPVHGTLATVGSDGRFSFWDKDARTKLKTSEQLDQPISSCAFNAQGNIF
gnl|Apo_MPI_JGI_Genos_P|64984       FHPVHGTLATVGSDGRFSFWDKDARTKLKTSEQLDQPISCCAFNAQGNIF

sp|P40066|GLE2_YEAST                AYALSYDWHQGHMGNRPDY-PNVIRLHATTDEEVKEK---K
lcl|CTHT_0063040                    AYAISYDWSKGYQGNTANY-PTKVMLHPVLGDECKPRPSVK
gnl|up_human|RAE1L_HUMAN            AYASSYDWSKGHEFYNPQK-KNYIFLRNAA-EELKPR---N
gnl|up_drome|Q7JVX4_DROME           AYAVGYDWSKGHEYFNPAK-KPQIFLRSCY-DELKPRI--N
gnl|up_danre|RAE1L_DANRE            AYASSYDWSKGHEYYNPQK-KNYIFLRNAA-EELKPR---N
gnl|up_caeel|NPP17_CAEEL            VYALGYDWSRGHEGNTQP--GSKIVIHKCI-EDMKPRP--T
gnl|Lotgi1|216798                   AYATSYDWSKGHEGYDPQKMKPHIFLRSCF-EEFKPS---T
gnl|Helro1|109550                   AYAGSYDWSKGHEGYDPSKMKPRIYLRSCF-EELKQS---N
gnl|Capca1|20827                    AYSSSYDWSKGHEAYDASKMKPHILLRSCF-DELKPSQ--K
gnl|Apo_MPI_JGI_Genos_P|64984       AYASSYDWSKGHEGFDPQKMKPHIFLRSCF-DELKPSQ--K
