# Supplementary material for: Deep transcriptome-sequencing and proteome analysis of the hydrothermal vent annelid Alvinella pompejana identifies the CvP-bias as a robust measure of eukaryotic thermostability
Source: Biol Direct. 2013 Jan 16;8:2. doi: 10.1186/1745-6150-8-2 (PMC3564776; doi:10.1186/1745-6150-8-2)
Supplement: Additional file 10 — Frequency of individual amino acids as a function of GC-content. The frequency of amino acids is plotted as a function of GC3-content (GC-content at the third codon position) in the species of the orthologous set. The regression lines with 90% confidence intervals are shown. [file 1745-6150-8-2-S10.zip › trimmedalignments/MED31_HUMAN.aln]

CLUSTAL X (1.81) multiple sequence alignment


sp|P38633|MED31_YEAST               PSSDQNPLP-----TRFEVELEFIQSLANIQYVTYLLTQQQIWKSPNFKN
lcl|CTHT_0015060                    LPSDGPEEPKHGGHTRFELELEFVQALSNPEYVNW-LASRKYLMNPAFVA
gnl|up_human|MED31_HUMAN            METDDAGNR-----LRFQLELEFVQCLANPNYLNF-LAQRGYFKDKAFVN
gnl|up_drome|MED31_DROME            IESEELQ-K-----RRWQIELEFVQCLSNPNYLNF-LAQRGFFKDQSFIN
gnl|up_danre|MED31_DANRE            METDEQA-R-----QRFQLELEFVQCLANPNYLNF-LAQRGYLREKPFVN
gnl|up_caeel|MED31_CAEEL            MESVESE-K-----TRFEVECEFVQALANPNYLNF-LAQRGYFKEEYFVN
gnl|Lotgi1|153089                   TETEEQQ-R-----IRFQVELEFVQCLANPNYLNF-LAQRGYFKDQCFIN
gnl|Helro1|105060                   LYADEQQ-K-----MRFQVELEFVQCLANPNYLNY-LAQRGNFKEPTFIN
gnl|Capca1|19520                    VEADEHQ-K-----LRFQVELEFVQCLANPRYLNF-LAQRGYFKEQSFIN
gnl|Apo_MPI_JGI_Genos_P|72637       READDG--R-----LRFQIGLEFVQCLANPNYLNF-LAQRGYFKDSSFVN

sp|P38633|MED31_YEAST               YLKYLEYWCNPPYSQCIVYPNC-LFILKLL--NGFMESAI-------VNE
lcl|CTHT_0015060                    YLDYLQYWSRPPYLKYLTYPTATLRMLQLLQSERFRQEIL-------VPD
gnl|up_human|MED31_HUMAN            YLKYLLYWKDPEYAKYLKYPQC-LHMLELLQYEHFRKELVNAQCAKFIDE
gnl|up_drome|MED31_DROME            YLKYLQYWKEPDYAKYLMYPMC-LYFLDLLQYEHFRREIVNSQCCKFIDD
gnl|up_danre|MED31_DANRE            YLKYLLYWKEPEYAKFLKYPHC-LHMLELLQYEHFRKELVNAQCAKFIDE
gnl|up_caeel|MED31_CAEEL            YLKYLLYWKDPQYARCLKFPQC-LHMLEALQSQQFRDSMAYGPSAKFVED
gnl|Lotgi1|153089                   YLKYLLYWKDSKYACFLKYPQC-LHFLELLQYEHFRKELVNSQCSKFIDD
gnl|Helro1|105060                   YLKYLLYWREPEYAKYLKYPQC-LHMLDLLQYESFRQELMNTHCARFIED
gnl|Capca1|19520                    YLKYLLYWKDPDYAKYLKYPQC-LHFLELLQYESFRKEIMNYQCAKFIDD
gnl|Apo_MPI_JGI_Genos_P|72637       YLKYLLYWKEPEYAKYLKYPQC-LYFLELLQYEHFRRELMNQQCAKFIDD

sp|P38633|MED31_YEAST               DGLLEGLDELPKIIQLQ----------GPQWMNEM
lcl|CTHT_0015060                    ---VAWQLRLEGMKAAV------------LWHKEG
gnl|up_human|MED31_HUMAN            QQILHWQHYSRKRMRLQ------------QALAEQ
gnl|up_drome|MED31_DROME            QAILQWQHYTRKRIKLI------------ENVTAA
gnl|up_danre|MED31_DANRE            QQILHWQHYSRKRTRLQ------------QALAEQ
gnl|up_caeel|MED31_CAEEL            QVVLQWQFYLRKRHRLCMMPDEGQELEESEDEADI
gnl|Lotgi1|153089                   QQLLHWQHYMRKRLDLL------------QAQADK
gnl|Helro1|105060                   QQLLHWQHYLRTRTKLV------------QEQADL
gnl|Capca1|19520                    QQLLHWQHYQRKRMRLL------------QEEADR
gnl|Apo_MPI_JGI_Genos_P|72637       QQLLHWQHYQRRRMKLL------------QEQSEK
