# Supplementary material for: Deep transcriptome-sequencing and proteome analysis of the hydrothermal vent annelid Alvinella pompejana identifies the CvP-bias as a robust measure of eukaryotic thermostability
Source: Biol Direct. 2013 Jan 16;8:2. doi: 10.1186/1745-6150-8-2 (PMC3564776; doi:10.1186/1745-6150-8-2)
Supplement: Additional file 10 — Frequency of individual amino acids as a function of GC-content. The frequency of amino acids is plotted as a function of GC3-content (GC-content at the third codon position) in the species of the orthologous set. The regression lines with 90% confidence intervals are shown. [file 1745-6150-8-2-S10.zip › trimmedalignments/AMPM1_HUMAN.aln]

CLUSTAL X (1.81) multiple sequence alignment


sp|Q01662|AMPM1_YEAST               CGRETSSQMKCPVCLKQGIV-SIFCDTSCYENNYKAHKALHNAKD-----
lcl|CTHT_0017810                    MHKQ-----------ENSILNHLF-----------PPKAVSKPD------
gnl|up_human|AMPM1_HUMAN            CSSE--AKLQCPTCIKLGIQGSYFCSQECFKGSWATHKLLHKKAKDEKAK
gnl|up_drome|Q9VC48_DROME           CGKD--ATLQCPTCLKLGIKGSFFCSQPCFKGFWKEHKAIHALAAGASNS
gnl|up_danre|B8JIB1_DANRE           CHSE--AKLQCPTCIKLGIQGSYFCSQECFKGSWATHKLLHKKAKEDKTN
gnl|up_caeel|Q965Y1_CAEEL           CQKP--AKLRCPTCIKMSLPDAYFCDQSCFKAFWPIHKFSHS--------
gnl|Lotgi1|228994                   CSSQ--AKLQCPTCIKLGIIGSYFCSQECFKGVWGEHKKVHKKAKHDS--
gnl|Helro1|73702                    CNKE--AKLRCPTCVKLKLTGAFFCSQECFKSSWNTHKLVHKKAVDNGEL
gnl|Capca1|184699                   CDKE--ARLQCPTCIKLGVEGSFFCTQDCFKGSWNDHKGVHKKAKQKNNP
gnl|Apo_MPI_JGI_Genos_P|54017       CNKE--ARLQCPTCIKLGIEGSFFCNQECFKNSWAEHKKLHKKAKAQLQN

sp|Q01662|AMPM1_YEAST               --------GLEGAYDPFPKFKYSGKVKASYPLTPRRYVPEDIPKPDWAA-
lcl|CTHT_0017810                    --------PETGYFNPWPNFKYTGTLRPVYPLSPRRPVPDHIPRPDYAE-
gnl|up_human|AMPM1_HUMAN            REVSSWTVEGDINTDPWAGYRYTGKLRPHYPLMPTRPVPSYIQRPDYADH
gnl|up_drome|Q9VC48_DROME           A-------EQDGAYNPWPHFRFTGKLRP-FPQTPKRTVPNAIQRPDYADH
gnl|up_danre|B8JIB1_DANRE           DEEKN-CVEKEVNTDPWPGYRYTGKLRPYYPLTPMRLVPSNIQRPDYADH
gnl|up_caeel|Q965Y1_CAEEL           --------DVNGPYNPWPCYSFTGSLRP-GRVTDRRPVPDHIPRPDYALH
gnl|Lotgi1|228994                   --------DSTDNYNPWPGYRFSGKLRP-YPVTPRRIVPDTIGRPDHADH
gnl|Helro1|73702                    --------ACNEVYNPWPNFTFSGLLRP-YPVTPPRKVPDHIEKPDYATQ
gnl|Capca1|184699                   QS------SLDSDYHPWPGYVFSGLLKP-FPVSPMRKVPESIPRPDYADH
gnl|Apo_MPI_JGI_Genos_P|54017       NN------EKPTTYNPWPGYAFTGKLRP-FPVTPMRKVPDSIAKPDYADH

sp|Q01662|AMPM1_YEAST               -NGLPVSEQRNDRLNNIPIYKKDQIKKIRKACMLGREVLDIAAAHVRPGI
lcl|CTHT_0017810                    -DGIPKAGRSLVRSNKIEILDAKSIEGMRKVCRLAREVLDIAAAALRPGI
gnl|up_human|AMPM1_HUMAN            PLGMSESEQALKGTSQIKLLSSEDIEGMRLVCRLAREVLDVAAGMIKPGV
gnl|up_drome|Q9VC48_DROME           PAGRSLSEEALRG-TKIKVLDDEEIEGMRVAGRLGRECLDEGAKAVEVGI
gnl|up_danre|B8JIB1_DANRE           PLGMSESEQTMKGTSQIKILNAEEIEGMRVVCKLAREVLDIAAMMVKPGV
gnl|up_caeel|Q965Y1_CAEEL           PQGVSLEERQSKSERVIKVLTDEEKEGLKVACKLGRECLNEAAKACGPGV
gnl|Lotgi1|228994                   PEGVPLGEKQMRGRTVIKVLNDEEIEAMRVACKLGREVLDIAGKAVGIGV
gnl|Helro1|73702                    SDGFPASERAVKGSTNIDVLTDEEQESMRVVCKLGREVLEEASKVVAVGM
gnl|Capca1|184699                   EEGYPTSERESRGSSTIIQLPEEDQELLRLACKLGREVLDVAAKAAAVGV
gnl|Apo_MPI_JGI_Genos_P|54017       PEGYPASERAVRGSTNIVVLSDEDQESLRVACKYGREVLDEAAKAVQVGV

sp|Q01662|AMPM1_YEAST               TTDELDEIVHNETIKRGAYPSPLNYYNFPKSLCTSVNEVICHGVPDKTVL
lcl|CTHT_0017810                    TTDEIDEIVHNACIERNAYPSPLNYNGFPKSVCTSVNEVICHGIPDKRVL
gnl|up_human|AMPM1_HUMAN            TTEEIDHAVHLACIARNCYPSPLNYYNFPKSCCTSVNEVICHGIPDRRPL
gnl|up_drome|Q9VC48_DROME           TTDELDRLVHEAAIERECYPSPLNYYNFPKSCCTSVNEVICHGIPDQRPL
gnl|up_danre|B8JIB1_DANRE           TTEEIDHAVHLACTARNCYPSPLNYYNFPKSCCTSVNEVICHGIPDRRHL
gnl|up_caeel|Q965Y1_CAEEL           TTEEIDRVVHEAAIERDCYPSPLGYYKFPKSCCTSVNEVICHGIPDMRKL
gnl|Lotgi1|228994                   TTEEIDRQVHEACVDRNCYPSPLNYYKFPKACCTSVNEVICHGIPDKRPL
gnl|Helro1|73702                    TTDEIDRVVHEACIERDCYPSPLNYYNFPKSCCTSLNEVICHGIPDLRPL
gnl|Capca1|184699                   TTEEIDTLVHEACIERECYPSPLNYYNFPKSCCTSVNEVICHGIPDARPL
gnl|Apo_MPI_JGI_Genos_P|54017       TTEEIDRIVHEACIERDCYPSPLNYYNFPKACCTSVNEVICHGIPDQRPL

sp|Q01662|AMPM1_YEAST               KEGDIVNLDVSLYYQGYHADLNETYYVGE--NISKEALNTTETSRECLKL
lcl|CTHT_0017810                    LDGDIVNLDVTLYHEGFHGDLNETYYVGDRAKADPDSVRVVETARECLEK
gnl|up_human|AMPM1_HUMAN            QEGDIVNVDITLYRNGYHGDLNETFFVGE---VDDGARKLVQTTYECLMQ
gnl|up_drome|Q9VC48_DROME           QDGDLCNIDVTVYHRGFHGDLNETFFVGN---VSEKHKKLVQVTHEALSK
gnl|up_danre|B8JIB1_DANRE           QEGDILNIDITVYHNGYHGDLNETFFVGE---VDEGAKRLVQTTYECLMQ
gnl|up_caeel|Q965Y1_CAEEL           ENGDLCNVDVTVYHRGFHGDLNETFLVGD--KVDEESRKLVKVTFECLQQ
gnl|Lotgi1|228994                   QDGDIVNVDISAYHNGYHSDLNETFFVGN---VDEAGKKLVKTTYECLML
gnl|Helro1|73702                    HDGDILNVDISVFHRGFHGDLNETFFIGN---ISAKAKTLVRVTNECLKK
gnl|Capca1|184699                   KDGDILNVDITTYHRGFHGDLNETLFVGN---VDEKSRKLVTVTHECLSK
gnl|Apo_MPI_JGI_Genos_P|54017       ENGDICNIDVTVYYGGFHGDLNETFFVGT---VDEKSKNLVKVTHECLSK

sp|Q01662|AMPM1_YEAST               AIKMCKPGTTFQELGDHIEKHATENKCSVVRTYCGHGVGEFFHCSPNIPH
lcl|CTHT_0017810                    AIQLVKPGTLFREFGNVIEEHAKSRGCSVIRTYVGHGINRIFHCPPNIPH
gnl|up_human|AMPM1_HUMAN            AIDAVKPGVRYRELGNIIQKHAQANGFSVVRSYCGHGIHKLFHTAPNVPH
gnl|up_drome|Q9VC48_DROME           AIEFVRPGEKYRDIGNVIQKYVAPHGFSVVRSYCGHGIHRVFHTAPNVPH
gnl|up_danre|B8JIB1_DANRE           AIDSVKPGIRYRELGNIIQKHAQANGFSVVRSYCGHGIHKLFHTAPNVPH
gnl|up_caeel|Q965Y1_CAEEL           AIAIVKPGVKFREIGNVIQKHANANGFSVVKGYCGHGIHRLFHTAPNVPH
gnl|Lotgi1|228994                   AIKEVKPGVRYRELGNVIQKHAHTNGFSVVRSYTGHGINSLFHTAPSIPH
gnl|Helro1|73702                    AIEIVKPGVKYREIGDVIQKHAQSHGFSVVRTYCGHGIHKLFHTAPSVPH
gnl|Capca1|184699                   AIDSVKPGVRYREIGDIIQRHAQSHGFSVVRSYCGHGIHRLFHTAPSVPH
gnl|Apo_MPI_JGI_Genos_P|54017       AIEAVKPGVRYREMGDIIQKHAQANGYSVVRSYCGHGIHRLFHTAPSVPH

sp|Q01662|AMPM1_YEAST               YAKNRTPGVMKPGMVFTIEPMINEGTWKDMTWPDDWTSTTQDGKLSAQFE
lcl|CTHT_0017810                    YAKNKAVGECKPGMTFTIEPMIALGKYRDVTWPDNWTAVTIDGKRTAQFE
gnl|up_human|AMPM1_HUMAN            YAKNKAVGVMKSGHVFTIEPMICEGGWQDETWPDGWTAVTRDGKRSAQFE
gnl|up_drome|Q9VC48_DROME           YAKNSAVGVMAPGHCFTIEPMISVGVQKAETWPDDWTAVTADGLYSAQFE
gnl|up_danre|B8JIB1_DANRE           YAKNKAVGVMKPGHVFTIEPMICEGGWQDETWPDGWTAVTRDGKRSAQFE
gnl|up_caeel|Q965Y1_CAEEL           YAKNNATGVMKAGNSFTIEPMINAGTYHDDKWPDDWTAVTRDGRRSAQFE
gnl|Lotgi1|228994                   YAKNKGIGIMKPGHTFTIEPMISEGTFRDDIWPDNWTAVTQDGKRSAQFE
gnl|Helro1|73702                    YAKNKAVGIMKAGHAFTIEPMISEGTWRDNTWPDNWTSVTVDGKLSAQFE
gnl|Capca1|184699                   YAKNKAVGVMKPGHAFTIEPMISEGTWRDQTWPDNWTAVTQDGKRSAQFE
gnl|Apo_MPI_JGI_Genos_P|54017       YAKNKAVGVMKPGHAFTIEPMISEGTWRDVTWPDNWTAVTQDGKRSAQFE

sp|Q01662|AMPM1_YEAST               HTLLVTEHGVEILTARNKKSPGGPRQRI
lcl|CTHT_0017810                    HTLLVTETGVEVLTARTPNSPGGPVPMP
gnl|up_human|AMPM1_HUMAN            HTLLVTDTGCEILTRRL-DS-ARPHFMS
gnl|up_drome|Q9VC48_DROME           QTLLVNETGCEILTKRRENN-GQPWFMD
gnl|up_danre|B8JIB1_DANRE           HTLLVTETGCEILTRRLEDN-GRAHFLS
gnl|up_caeel|Q965Y1_CAEEL           QTLLVTDTGCEILTKR--DG-NRPWFMD
gnl|Lotgi1|228994                   HTLLVTETGCDILTQRLEND-GQAHFMD
gnl|Helro1|73702                    ETLLVTDSGCDVLTARIKNN-GRPYFMD
gnl|Capca1|184699                   HTLLVTDVGCDILTQRRERD-GQPWFMD
gnl|Apo_MPI_JGI_Genos_P|54017       HTLLVTDTGCEILTKRPTNN-GQPHFMD
