# Supplementary material for: Deep transcriptome-sequencing and proteome analysis of the hydrothermal vent annelid Alvinella pompejana identifies the CvP-bias as a robust measure of eukaryotic thermostability
Source: Biol Direct. 2013 Jan 16;8:2. doi: 10.1186/1745-6150-8-2 (PMC3564776; doi:10.1186/1745-6150-8-2)
Supplement: Additional file 10 — Frequency of individual amino acids as a function of GC-content. The frequency of amino acids is plotted as a function of GC3-content (GC-content at the third codon position) in the species of the orthologous set. The regression lines with 90% confidence intervals are shown. [file 1745-6150-8-2-S10.zip › trimmedalignments/CHMP3_HUMAN.aln]

CLUSTAL X (1.81) multiple sequence alignment


sp|P36095|VPS24_YEAST               RIRSVLRKNGRNIEKSLRELTVLQNKTQQLIKKSAKKNDVRT--------
lcl|CTHT_0005580                    KCNAMLRAEMRKLDREIANLKNVEIKTKNMILAADRRARRAASGPNANSR
gnl|up_human|CHMP3_HUMAN            EWSLKIRKEMRVVDRQIRDIQREEEKVKRSVKDAAKKGQKDV--------
gnl|up_drome|Q9VN02_DROME           EWTHKIRKEGNQLDRQIRSIQREEEKVKRSLKQAAQKNDRDT--------
gnl|up_danre|CHMP3_DANRE            EWSLKIRKEMRVIDRQIRDIQREEEKVKRSIKDAAKKGQKDV--------
gnl|up_caeel|Q9GYK4_CAEEL           ELQRKMRQEMRSLDRQVYSIQREEQKVTKEIKEAAKKGDKDV--------
gnl|Lotgi1|214378                   DWTHKLRKEGYVIERQIKAIQREEEKTKRMIKDSAKKGEKSS--------
gnl|Helro1|170531                   EWQASLRKESRLLDRQILGIQREQEKVKRALKMSAKKGEKDS--------
gnl|Capca1|216523                   ECQTKLRQEGRLLDRQVRSIQREEEKAKRQIKDSVKKGNKEA--------
gnl|Apo_MPI_JGI_Genos_P|11476       XWQTKLRKEQRVLERQVYGIQKEETKAKQSLKQAAKKGEAAA--------

sp|P36095|VPS24_YEAST               --------VRLYAKELYQINKQYDRMYTSRAQLDSVRMKIDEAIRMNTLS
lcl|CTHT_0005580                    AKQQAEREVRDFARELVRTRKTTQRMITSRAQLASVQMQVNEAFALRKIQ
gnl|up_human|CHMP3_HUMAN            --------CIVLAKEMIRSRKAVSKLYASKAHMNSVLMGMKNQLAVLRVA
gnl|up_drome|Q9VN02_DROME           --------CVILAKEIVNARKAINRIYTSKAHLNSIQMQMKNQLSTLRVA
gnl|up_danre|CHMP3_DANRE            --------CIILAKEMIQSKRAINKLYASKAQMNSVLLSMKNQLSVLRVA
gnl|up_caeel|Q9GYK4_CAEEL           --------CLILAKSMIQSRKAISKIHVSKAQINSVIMCMQEQLATIRMA
gnl|Lotgi1|214378                   --------CKILAKEIVKSRKVVNRLYTSKAQLNSVQMGMKNQLATLRIA
gnl|Helro1|170531                   --------CKVLAKEIVQSNKAISRIHCAKANIKSVEMHMNQQLSTLRLS
gnl|Capca1|216523                   --------ALILAKEVLNSRKAIARLYSAKAQMKSVEYNMNNQLANIRLA
gnl|Apo_MPI_JGI_Genos_P|11476       --------CKVLAKEIIRSRKAVSKIRVAQAQMKSVEYNMSNQLATLRIS

sp|P36095|VPS24_YEAST               NQMADSAGLMREVNSLVRLPQLRNTMIELEKELMKSGIISEMVDDTMESV
lcl|CTHT_0005580                    GSIRASVGIMKDVNALIRLPELAVTMRDLSVELMKAGIIEEMAEEMLPTA
gnl|up_human|CHMP3_HUMAN            GSLQKSTEVMKAMQSLVKIPEIQATMRELSKEMMKAGIIEEMLEDTFESM
gnl|up_drome|Q9VN02_DROME           GSLQKSTEVLQAMQSLVRYPELAGIMRDMSKEMMKAGIIEEMLDETMDSL
gnl|up_danre|CHMP3_DANRE            GALQKSTEVMKAMQSLVKIPEIQATMRDLSKEMMKAGIIEEMLEDTLEGM
gnl|up_caeel|Q9GYK4_CAEEL           GSLQKSTEVMKSMQQLVKVPEIMKTMREMSAEMMKLGIIEEMIEETLESV
gnl|Lotgi1|214378                   GALQQSSEVMKSMQSLVKVPEITATMREMSKEMMKAGIIEEMLEDTMESL
gnl|Helro1|170531                   GAIQKSVEVMKSMQQLIKVQDIAGTMRDMSKEMMKAGIIEEMIDDVMEA-
gnl|Capca1|216523                   GNLEKSTEVMKSMSELVKIKDVSANMRDLSREMMKAGIMEEMMEDVMSPL
gnl|Apo_MPI_JGI_Genos_P|11476       GSLQKSTEVMQAMQKLVNIGEVANTMREMSKEMMKMGIIEEMIEDTLGDM

sp|P36095|VPS24_YEAST               GDVGEEMD-EAVDEEVNKIVEQYTNEKFKNVDQVPT-VELAAN
lcl|CTHT_0005580                    -DVELEMEDEEAEGEVDKVLGEILKDRMEKTGPLPSVPTGTTE
gnl|up_human|CHMP3_HUMAN            -DDQEEME-EEAEMEIDRILFEITAGALGKAPSKVT-DALPEP
gnl|up_drome|Q9VN02_DROME           -EESEELE-EEASKEVDKVLWEITDGKLGEAPLPPEATPADKA
gnl|up_danre|CHMP3_DANRE            -DDEEEME-EAAEAEVDKILFEITAGALGKAPSKV--TDLPDP
gnl|up_caeel|Q9GYK4_CAEEL           -EPAG-LE-EKAQEEVENILWEVTQGELGKAPLAVK-SNIGGV
gnl|Lotgi1|214378                   -DDQDDLE-EEAEEEVDKVLFDITAGELGKAPVPVD-DSLPVV
gnl|Helro1|170531                   -DDTEEME-EEVEKEVDKVLWEITAGQIGNAPDIVK-DPLPSN
gnl|Capca1|216523                   -EEEEELE-DEAQEQVDKILWEITSGEIGKAPDVS--DKMPSV
gnl|Apo_MPI_JGI_Genos_P|11476       -EDQDELE-DEAQEEVDKVIFEITAGKIGEAPDAVK-DSLPAX
