# Supplementary material for: Deep transcriptome-sequencing and proteome analysis of the hydrothermal vent annelid Alvinella pompejana identifies the CvP-bias as a robust measure of eukaryotic thermostability
Source: Biol Direct. 2013 Jan 16;8:2. doi: 10.1186/1745-6150-8-2 (PMC3564776; doi:10.1186/1745-6150-8-2)
Supplement: Additional file 10 — Frequency of individual amino acids as a function of GC-content. The frequency of amino acids is plotted as a function of GC3-content (GC-content at the third codon position) in the species of the orthologous set. The regression lines with 90% confidence intervals are shown. [file 1745-6150-8-2-S10.zip › trimmedalignments/A6NCK0_HUMAN.aln]

CLUSTAL X (1.81) multiple sequence alignment


sp|Q12059|ULA1_YEAST                MERYDRQLRLWGALGQDSLNRSRVCVVGP-ATPLLQEVFKNLVLA---GI
lcl|CTHT_0033830                    ERKYDRQLRLWAASGQSALESANILLVNSGAGAVGAETLKNLVLP---GI
gnl|up_human|A6NCK0_HUMAN           EQKYDRQLRLWGDHGQEALESAHVCLIN--ATATGTEILKNLVLPGNVGI
gnl|up_drome|ULA1_DROME             SKKYDRQIRLWGEHGQTLLEAATVCLVN--VTAVGCETAKGLVLP---GI
gnl|up_danre|ULA1_DANRE             EQKYDRQLRLWGDHGQEALENAHVCLIN--ATASGTEILKNLVLP---GI
gnl|up_caeel|ULA1_CAEEL             STRYDRQVRLWGEEGQASIGSTSACVLG--SDSLATEILKSLVLA---GV
gnl|Lotgi1|231724                   NNKYDRQLRLWGDHGQSALESSRVCLIN--ATATGTEILKNLILP---GI
gnl|Helro1|112383                   TQKYDRQLRLWGDHGQISLEAAKICLIN--ANATGTEILKNMVLP---GI
gnl|Capca1|19394                    TKKYDRQLRLWGDHGQSALEMAKVCLVN--ANATGTEIMKNLILP---GV
gnl|Apo_MPI_JGI_Genos_P|50893       SKKYDRQLRLWGDHGQAALEAAKVCLIN--ATATGTEILKNLILP---GV

sp|Q12059|ULA1_YEAST                SSLT----------------WLKVECAVQSGSLFLAELKKDLEPLASKQL
lcl|CTHT_0033830                    GRFAIYDEAEVTEADLGVNFFLDESYLGQRRSRGLTELLTELNPEVKG--
gnl|up_human|A6NCK0_HUMAN           GSFTIIDGNQVSGEDAGNNFFLQRSSIGKNRAEAAMEFLQELNSDVSG--
gnl|up_drome|ULA1_DROME             GGFTVADGSTVKEEDLGNNFFLDSSYLGKSKALACMQLLQELNPDVNG--
gnl|up_danre|ULA1_DANRE             GAFTIVDGHKVSGEDVGNNFFLSSSAIGKNRAQAATELLQELNSDVSG--
gnl|up_caeel|ULA1_CAEEL             QSFYVVDDAKVEQADIGQNFFLHADDIGRSRAEATLEKLTELNPSVSG--
gnl|Lotgi1|231724                   GSFTIVDDKKVEGDDVGNNFFLLRDSIGTPRGKIACELLSELNEDVVG--
gnl|Helro1|112383                   GSFTIVDSSQVTPEDLGVNFFLTKDCIGKSRAESATCYLKELNSDVVG--
gnl|Capca1|19394                    GSFTIIDDNKVGGEDVGNNFFLDKDSIGKSRAHAATEFLLELNEDVNG--
gnl|Apo_MPI_JGI_Genos_P|50893       GSFTIIDGKRASAEDVGNNFFLDQASIGKSRAQVSTELLQELNSDVSG--

sp|Q12059|ULA1_YEAST                EYEENDLRKTLQQPQYDWTRFSVVILTCIGEQTAMLDLNEIRRQRGTKFP
lcl|CTHT_0033830                    SWYPNEDIKTLEALLTDDTVYTVIMYTHPIRKEDLAVLEAYAQKHKT---
gnl|up_human|A6NCK0_HUMAN           SFVEESPENLLDNDPSFFCRFTVVVATQLPEST-SLRLADVLWNSQI---
gnl|up_drome|ULA1_DROME             DYVDESADFLLANRPNFFDSFDLVIASNLNEQT-LLLLAERLWELNV---
gnl|up_danre|ULA1_DANRE             NFVEESPDKLLDNDCEFFHRFSLVIAVQLPEST-CLRLGAVLWEAGV---
gnl|up_caeel|ULA1_CAEEL             SASSQPPTALAMEDVEKLTTFSVVVAANQNEEI-DTTFAKVLYNIRV---
gnl|Lotgi1|231724                   DFVEESTSNLIENNPSFFTSFSIVIATNMDEKN-LLKLGELLYKYNV---
gnl|Helro1|112383                   IAINESLDALIDNSPDFFSHFHLVIASAVHDRT-LLKLASILWDCDI---
gnl|Capca1|19394                    DFIEESVDNLLQNNPTFFNNFTVVIACGLTEKS-LLDLANLLWDNDI---
gnl|Apo_MPI_JGI_Genos_P|50893       DFVDETADNLLANSPDFFNKFTIVVATGLSEST-LLRLASHLWDNDI---

sp|Q12059|ULA1_YEAST                PVLNTFVSGFYGYIYLVLSETHFVLQAHPD-SKKYDLRLQNPWPELINYV
lcl|CTHT_0033830                    PLVAIHSAGFYSYFQINLPGAFPIVETHPDETATTDLRLLKPWPELVAFA
gnl|up_human|A6NCK0_HUMAN           PLLICRTYGLVGYMRIIIKE-HPVIESHPD-NALEDLRLDKPFPELREHF
gnl|up_drome|ULA1_DROME             PLIYCRSLGMLGTIRLQIRE-HCIVEAHPD-NRQFDLRLEHPFDALREHL
gnl|up_danre|ULA1_DANRE             PFLVCRTYGLIGYMRLIVKE-HTVVESHPD-NALEDLRLDQPFTELKRHV
gnl|up_caeel|ULA1_CAEEL             PFICIKTFGLIGTIRICIKE-HTIANSHEE-NPRPDLRLDAPFSKLIEMI
gnl|Lotgi1|231724                   PLLVCRCYGFIGYIRLVLKE-HTVIESHPD-NTLEDLRLDRPIPAFQQFC
gnl|Helro1|112383                   PLLVCRSYGFMGYLRLVVKE-HTIIESHPE-GVIEDLRLQNPFDGLITFC
gnl|Capca1|19394                    PLLVCRSYGLIGYLRIVLKE-HTVIESHPD-SALDDLRLDSPFPGLSDYC
gnl|Apo_MPI_JGI_Genos_P|50893       PLIVCRSYGFIGYIRLVVKE-HTVIESHPD-NMHEDLRLDRPFPGLVEFC

sp|Q12059|ULA1_YEAST                DTF--DLSKMDTATFSGIPYTVLLMKCIAKLERDGN-NGRITI-----DQ
lcl|CTHT_0033830                    QELTRDIDNQDDFEHGHIPYVAILLHYLEQWKETH--DGRYPTTYKEKTE
gnl|up_human|A6NCK0_HUMAN           QSY--DLDHMEKKDHSHTPWIVIIAKYLAQWYSET--NGRIPKTYKEKED
gnl|up_drome|ULA1_DROME             DGT--EVT-------SKVPWLLVLHKYLNVWQKQQADGTQTPRNYKEKNQ
gnl|up_danre|ULA1_DANRE             ESY--DLDNMEKKDHSHTPWIIVVARYLEKWYNEN--NSQLPKNYKEKEA
gnl|up_caeel|ULA1_CAEEL             NET--NLDEMTLEQLRHTPYILLHFKALEVFRKQRNDPEAFPSTTAERKE
gnl|Lotgi1|231724                   DSL--DLCTMTKKDHSHTPWLVIVYKYLQQWKNTH--NGAAPINYKEKTQ
gnl|Helro1|112383                   RSV--HLDALSLKEHSHVPWLVIIFKYLQTWMDNH--GGKFPTTYSEKNE
gnl|Capca1|19394                    KNL--DLEAMSKKDHSHTPWLVILYKFIQDWKRSH--NGELPKNYKEKNQ
gnl|Apo_MPI_JGI_Genos_P|50893       NSL--TLDTMSKKEHSHTPWLVIIYKYLEKWKQQH--NGEGPKNYKEKNQ

sp|Q12059|ULA1_YEAST                MKKVLDQICLPLGNDVI-YEPNYVEAKRYAYLACSQNDCCKELEDLLRNL
lcl|CTHT_0033830                    FRSIVQRAARTNNPEG--GEENFDEAAAAVLKTLVVPSLPSGLKQVFEYK
gnl|up_human|A6NCK0_HUMAN           FRDLIRQGILKNENGAPEDEENFEEAIKNVNTALNTTQIPSSIEDIFNDD
gnl|up_drome|ULA1_DROME             LKETIREEMKA-------DEENYEEAIKAVNTAFGAGQVPKSLKAIFEDD
gnl|up_danre|ULA1_DANRE             FRQLLREGILKNENGGLEDEENFEEAIKNVNTALNPTKISSGTQDIFNAE
gnl|up_caeel|ULA1_CAEEL             LQAILMSFRRSSEESGTKDSENFDEAKAAVIRAFQRTTIGSSVKSILSSP
gnl|Lotgi1|231724                   LKELIKTGILRNEEGVPDQEENFDEAVKHVNTALAPTKVPSEILKLFDDP
gnl|Helro1|112383                   IKMMIKNGRLRRSDGSFEEEENFDEACKNVNTALLPTAIPQELLKLFDDE
gnl|Capca1|19394                    LKELIREGIRKSENGVPEQEDNFDEAIRHVNTALTHTKVPSEVQQIFDDP
gnl|Apo_MPI_JGI_Genos_P|50893       FKEMIREGIRKNEDGVPDDEENFDEAIKNVNTALLPTKIPTEVEAIFTDS

sp|Q12059|ULA1_YEAST                EISDYGNDWHDTYNYEILTLLLTLKNIAKENGELSFQPLTGTLPDMESTT
lcl|CTHT_0033830                    HADPV-EQ-----RSGFWIIADAVKAFF--EKHQCL-PLPGKLPDMKAQS
gnl|up_human|A6NCK0_HUMAN           RCINITKQ-----TPSFWILARALKEFVAKEGQGNL-PVRGTIPDMIADS
gnl|up_drome|ULA1_DROME             ACEQLNKK-----SNVFWIMAKALKHFVIHENEGHL-PLPGVLPDMTANT
gnl|up_danre|ULA1_DANRE             QCENITSQ-----SSSFWVMAHGVRDFVQNEGNGNL-PVRGSIPDMIADS
gnl|up_caeel|ULA1_CAEEL             QC---STS-----TRPFWLICEALRRFV-TENNNLL-PLRGTLPDMTSDS
gnl|Lotgi1|231724                   ECLNLTPQ-----SKAFWIMIRAVKQFVETDGQGAL-PLRGTIPDMTADS
gnl|Helro1|112383                   NCLNIHSD-----SKPFWILLRALKSFVDCEGKGNF-PVRGTIPDMTSDT
gnl|Capca1|19394                    CCRQLTSE-----SKPFWILARAVQEFVANEGSGSL-PLRGNIPDMTADS
gnl|Apo_MPI_JGI_Genos_P|50893       CTNDLHFE-----SKPFWILARAVKEFVQNEGKGAL-PLRGSIPDMTADS

sp|Q12059|ULA1_YEAST                ENYIRLKKLYEVKAKLDKSRVEESLAR-----------------------
lcl|CTHT_0033830                    KVYVQLQNLYKEKARKDAAEVLETVRAMP---------------------
gnl|up_human|A6NCK0_HUMAN           GKYIKLQNVYREKAKKDAAAVGNHVAKLLQSIGQ----------------
gnl|up_drome|ULA1_DROME             DSYIALQHIYRQQALQDADQVYHKCQEYLKQLAL----------------
gnl|up_danre|ULA1_DANRE             DKFIKLQNVYRDKAMRDAAVVSKHVEMLLQSVGK----------------
gnl|up_caeel|ULA1_CAEEL             SRYTRLATLFHEKALSDAQEVLRLTREVEKERG-----------------
gnl|Lotgi1|231724                   ERYIKLQNIYRHQANQDCQSVSNSVQRLVEEQCQ----------------
gnl|Helro1|112383                   ESYIKLQQVYRDQAQLDQQCLSTHLSELLQNIGR----------------
gnl|Capca1|19394                    ERYIQLQNVYRDQSNQDICTVTNYIQTLLQSLGRDEPLSVSSEHRSPSSS
gnl|Apo_MPI_JGI_Genos_P|50893       EHYIQLQNVYREQAKIDSDIVSNYVQNILESIGRDEPLICWNQ--SPGSS

sp|Q12059|ULA1_YEAST                ---SKKIVSQDVLETFCSHYGEVRKILP----------------------
lcl|CTHT_0033830                    ---GGQDIDPAEVELFCKNAAFVRLINATGGSNEQDGKLERLRLTAAQEF
gnl|up_human|A6NCK0_HUMAN           ---APESISEKELKLLCSNSAFLRVVRCRSLAEEYGLDTINKDEIISSMD
gnl|up_drome|ULA1_DROME             ---PADSIDERSVRLICKEAAGLAVIRGTRIAEEYEKSSRLLPLV-----
gnl|up_danre|ULA1_DANRE             ---TPESISEQEIKLFCKNAAFLRVVRCRSLADEYSVDTFNKDEITSCMD
gnl|up_caeel|ULA1_CAEEL             ---VGDVISDDVCYRFCKNADRIRVQYGDVLDYNEETKAIVEKIRESNID
gnl|Lotgi1|231724                   ---NPENISEKDIHTFCRNSAFLRVIRCRSLEEEYNPQTANTPLLGQHLE
gnl|Helro1|112383                   ---PDDCITEEDVSLFCKNASNLRLMRTRSLACEYEPQDAGLFQIVSTLA
gnl|Capca1|19394                    PGQPQDNISDSDIKLFCRNASFLRVIRTRSLSQEYAASCSKITDLASRLD
gnl|Apo_MPI_JGI_Genos_P|50893       PRKPQDNITEKEIRTFCKNASFLRVIRSRSLQQEYNVNTAKTEDIAIHLD

sp|Q12059|ULA1_YEAST                -----PKSDL-------------LGIFSTSNA---------------LLD
lcl|CTHT_0033830                    A----NDENT----SLTGAPLSHLPIYLALRATSHATSPISAEEILEGIA
gnl|up_human|A6NCK0_HUMAN           N----PDNEI-----VLYLMLRAVDRFHKQQGRYPGVSNYQVEEDIGKLK
gnl|up_drome|ULA1_DROME             -----EDNELQGNLTAYNFALRAYERFLSECGNIPG--ECIVEQDIGRLK
gnl|up_danre|ULA1_DANRE             S----PDSEM-----VLYLMLRSVDRFYQQHSRYPGVYNYQVEEDINKLK
gnl|up_caeel|ULA1_CAEEL             E----ETRNQKVDEATWMLLMRAVGRFQKEKGRYPGTNGVPVSIDAQDLK
gnl|Lotgi1|231724                   D---EEESDI-----IFYVLLRAVDKFYEKFNHYPGFYTQQLESDVQELK
gnl|Helro1|112383                   D---SDDDEV-----LYYVMTRAADSFYVDHRRYPGSFDDSLD-DVSLFK
gnl|Capca1|19394                    N--TDEDDEL-----VHYIMLRVVDRFRTEFNRYPGAEPDSMEPDIAKLK
gnl|Apo_MPI_JGI_Genos_P|50893       DPGDDDDDDL-----VFYVMLRAVDRFYTEYNRYPGADMDTVESDIPKLK

sp|Q12059|ULA1_YEAST                ALVMVQFWE-----------QPA-VTAEDKDEFIGLRVDDNYSVMAFFGG
lcl|CTHT_0033830                    ALVPGSEKR-----------EQV-IKAA--QEVARAAGGELHNISALTGG
gnl|up_human|A6NCK0_HUMAN           SCLTGFLQE--------YGLSVM-VKDDYVHEFCRYGAAEPHTIAAFLGG
gnl|up_drome|ULA1_DROME             SIAAKMLSD--------LGMHAT-ISDDVLHEICRYGGAELHAVSAFIGG
gnl|up_danre|ULA1_DANRE             LCVNSLLQE--------YSLNVN-VKDDYIHEFCRYGAAEPHTVAAFLGG
gnl|up_caeel|ULA1_CAEEL             KRVEVLIREALKDEQDFTSISNK-VTDTAIAEICRFGAAELHVISSYVGG
gnl|Lotgi1|231724                   VCLSKLIQE--------WSLPPV-SKDDYVQEMCRYGASELHTIAAFIGG
gnl|Helro1|112383                   MQVTKICQE--------LNIP-N-ISDDYIHEFCRFGASEVHAVAAYMGG
gnl|Capca1|19394                    GCLCKMLQE--------WGVNPICVKDDFVHEYCRYGASELHSVAAFMGG
gnl|Apo_MPI_JGI_Genos_P|50893       ACLIKWLQE--------YGISQT-VKDEYVHEFCRYGACELHSVAAYVGG

sp|Q12059|ULA1_YEAST                AVVQEAIKLITHHYVPIDNLFLYNGINNSSATYKI
lcl|CTHT_0033830                    MVAQETIKIVTKQYVPIDNTCIFDGVGSRCQVLQL
gnl|up_human|A6NCK0_HUMAN           AAAQEVIKIITKQFVIFNNTYIYSGMSQTSATFQL
gnl|up_drome|ULA1_DROME             CAAQEVIKIITKQYKPIDNTFIYNAITTESVTLKL
gnl|up_danre|ULA1_DANRE             SAAQEAIKIITHQFVPFNNTFLYNAMSQTSATFQL
gnl|up_caeel|ULA1_CAEEL             IAAQEIIKLATNQYVPIDNTFIFDGHTQESATFKF
gnl|Lotgi1|231724                   IAAQEAIKIMTGQFLPIDNTYIYNAMKQTSITVEL
gnl|Helro1|112383                   ITAQEAIKLITHQFIPINNLFIYNAIKQTSKTYAL
gnl|Capca1|19394                    AAAQEVIKMIVCQFIPVNNTFIYNAMKQSSLSVEL
gnl|Apo_MPI_JGI_Genos_P|50893       VASQEVIKVITGQFIPINNTYIYNGMKQTSLTVEL
