# Supplementary material for: Deep transcriptome-sequencing and proteome analysis of the hydrothermal vent annelid Alvinella pompejana identifies the CvP-bias as a robust measure of eukaryotic thermostability
Source: Biol Direct. 2013 Jan 16;8:2. doi: 10.1186/1745-6150-8-2 (PMC3564776; doi:10.1186/1745-6150-8-2)
Supplement: Additional file 10 — Frequency of individual amino acids as a function of GC-content. The frequency of amino acids is plotted as a function of GC3-content (GC-content at the third codon position) in the species of the orthologous set. The regression lines with 90% confidence intervals are shown. [file 1745-6150-8-2-S10.zip › trimmedalignments/CHMP5_HUMAN.aln]

CLUSTAL X (1.81) multiple sequence alignment


sp|Q03390|VPS60_YEAST               MNRIFG-YGNKKSHDQLLQESNQSMNQAQQSLSNRISQLDTQIAQLNFQL
lcl|CTHT_0019800                    MNRLFG-TAAPKAPKPTLNSAISSLEERIGRINVKLKELDAELQGYQAKL
gnl|up_human|CHMP5_HUMAN            MNRLFG-KAKPKAPPPSLTDCIGTVDSRAESIDKKISRLDAELVKYKDQI
gnl|up_drome|CHMP5_DROME            MNRLFG-RGKPKEPGPSLNDCIAGVDARATNIEEKISNLEAELRKYREQM
gnl|up_danre|CHMP5_DANRE            MNRIFG-RGKPKGPPPNLTDCISGVDSRAESVDKKIARLDAELMKYKDQM
gnl|up_caeel|O16458_CAEEL           MNRIFG-TGK-KVPPPDLNNAISNVESRSDSIDKKIQKLDQDLMKLRDQM
gnl|Lotgi1|212293                   MNRLFG-RGKPKEPPPNLNDCISNIDSRGESIDKKVARLDAELKKYKDQM
gnl|Helro1|73491                    MNRLFGSSGAKKQPPPNMTDCISNLDSRSESVDKKIARLEQELAKYRDQM
gnl|Capca1|222468                   MNRLFG-TAKPKGPAPNLNDCISGIDSRGESIDKKISRLDAELGKYKDQM
gnl|Apo_MPI_JGI_Genos_P|50019       NESLFG-RAKPKAPPPNLNDCISNIDSRAESIDKKISRLDQELAKYKDQM

sp|Q03390|VPS60_YEAST               QNIQKNLQRSNNKQPSLRKQALKILNKRKQLENMKDSLDSQSWSMTQAQL
lcl|CTHT_0019800                    SKMRDGPGKT-----ALKQKAIKVLQRRKQYEAQRDQLEAQAWNMEQAQT
gnl|up_human|CHMP5_HUMAN            KKMREGPAKN-----MVKQKALRVLKQKRMYEQQRDNLAQQSFNMEQANY
gnl|up_drome|CHMP5_DROME            SKMREGPAKN-----SVKQKALRVLKQKKAYEQQAESLRNQSFNMEQANY
gnl|up_danre|CHMP5_DANRE            KKMRDGPSKN-----MVKQKAMRVLKQKRMYEGQRDQLMQQSFNMEQANY
gnl|up_caeel|O16458_CAEEL           SKMREGPSKN-----LIKQKALRVLKQKRMYENQKGQLDQQAFNMDQSNF
gnl|Lotgi1|212293                   KKMREGPAKN-----TVKQKAMRVLKQKKMYESQRDQLSNQSFNLEQQNF
gnl|Helro1|73491                    KKMREGPSKN-----LLKQKAMRVLKQKKMYEQQRDNMTQQSFNLEQANY
gnl|Capca1|222468                   KKMRDGPSKN-----MVKQKAMRVLKQKKMYEQQRDQLSNQSFNLEQSNF
gnl|Apo_MPI_JGI_Genos_P|50019       KKMREGPSKN-----MVKQKALRVLKQKRMYENQREQLSNQSFNMEQSNY

sp|Q03390|VPS60_YEAST               TNDNLQNTMITINALKQTNNAMKAQYGKINIDKLQDMQDEMLDLIEQGDE
lcl|CTHT_0019800                    MQDNLKNTMVTIDALKSTTKALKKEYGKVDIDKIERLQDEMADLLDVGNE
gnl|up_human|CHMP5_HUMAN            TIQSLKDTKTTVDAMKLGVKEMKKAYKQVKIDQIEDLQDQLEDMMEDANE
gnl|up_drome|CHMP5_DROME            AAQSLKDTQATVAAMKDGVKQMKTEYKKINIDQIEDIQDDMADMFEQADE
gnl|up_danre|CHMP5_DANRE            TIQTLKDTKTTVEAMKIGAKEMKKAYKNVKIDQIEDLQDQLEDMMEDANE
gnl|up_caeel|O16458_CAEEL           AIQGMKDNQVTVAAMKDGLKTMQKEYKKMNIDQIEDLQDQMEDMLDMNNE
gnl|Lotgi1|212293                   AISSLKDTKTTVDAMKVGVKDFKKAYKHVNIDQIENMQDELEDLMEMADE
gnl|Helro1|73491                    NIQSLKDTQITVSAMKTGMKEFKKEFKKININSIEDLQDQMEDLTEQSQE
gnl|Capca1|222468                   AIQTVKDTKTTVDAMKVGVKEFKKEYKKINIDQIEDIQDQLEDLTEEANE
gnl|Apo_MPI_JGI_Genos_P|50019       AIQSLKDTKVTVDAMKVGVKEFKKEYKKINIDQIEDLQDELEDLTEQAGE

sp|Q03390|VPS60_YEAST               LQEVLAMNNNSGELDDISDAELDAELDALAQEDFTLPTSENSLGNDM-PS
lcl|CTHT_0019800                    IQESLA--RSYAIPEDVDEAELDAELEALGQ--------EMEYERELGLS
gnl|up_human|CHMP5_HUMAN            IQEALS--RSYGTPE-LDEDDLEAELDALGD--------ELLADED--SS
gnl|up_drome|CHMP5_DROME            VQEALG--RTYGMPE-VDDDDLQAELDALGD--------EIALDDD--TS
gnl|up_danre|CHMP5_DANRE            VQEALS--RSYGTPE-IDEDDLEAELDALGD--------ELLLDDD--NS
gnl|up_caeel|O16458_CAEEL           IQEAMS--RQYDTPD-IDEADLEAELAMLGD--------ELDIGESD-TN
gnl|Lotgi1|212293                   VQDVMG--RSYGMPE-VDDDELEAELDALGD--------EIGFDED--TT
gnl|Helro1|73491                    IQEIMG--RSYGMPE-IDDDELEAELNALGD--------EIALDDD--TS
gnl|Capca1|222468                   IQEVLG--RSYGMPE-IDDAELDAELDALGD--------DLALDDD--TS
gnl|Apo_MPI_JGI_Genos_P|50019       IQEIMG--RSYGMPD-VDEAELEAELDALGD--------ELAFDED--TS

sp|Q03390|VPS60_YEAST               YLLGANAPPAFIDEEPNLDTED-KNKALESAQ
lcl|CTHT_0019800                    AGPEGSLPSFLQDEVPEFIDEPPQQTGTKVKE
gnl|up_human|CHMP5_HUMAN            YLDEAASAPAIPEGVP---TDTKNKDGVLVDE
gnl|up_drome|CHMP5_DROME            YLDDVVKAPEAPSREPGADSIVPGKSTIETDE
gnl|up_danre|CHMP5_DANRE            YLDEASSAPAIPEGAP-GDRTT-NRDGVLVDE
gnl|up_caeel|O16458_CAEEL           YLDEALAAPTVPSDKP---KTR-VAEGLEVDE
gnl|Lotgi1|212293                   YLDDAVAAPSAPVGDP---GDS-MRGDVPVDE
gnl|Helro1|73491                    YLDEASKAPNAPTSVPGADSVV-NKDGVPVDE
gnl|Capca1|222468                   YLDEATSAPNPPTADP---LAT-NKDGVPVDE
gnl|Apo_MPI_JGI_Genos_P|50019       YLDEASAAPNAPTSVPGSESAT-NKDGVPVDE
