# Supplementary material for: Deep transcriptome-sequencing and proteome analysis of the hydrothermal vent annelid Alvinella pompejana identifies the CvP-bias as a robust measure of eukaryotic thermostability
Source: Biol Direct. 2013 Jan 16;8:2. doi: 10.1186/1745-6150-8-2 (PMC3564776; doi:10.1186/1745-6150-8-2)
Supplement: Additional file 10 — Frequency of individual amino acids as a function of GC-content. The frequency of amino acids is plotted as a function of GC3-content (GC-content at the third codon position) in the species of the orthologous set. The regression lines with 90% confidence intervals are shown. [file 1745-6150-8-2-S10.zip › trimmedalignments/CTDP1_HUMAN.aln]

CLUSTAL X (1.81) multiple sequence alignment


sp|Q03254|FCP1_YEAST                NQVICEIKRP----CNHDIVYGGLCTQCGKEVSA-------DAFDGVP--
lcl|CTHT_0049250                    DTPCLVVKES----CPHDIQFQGLCGICGKDMTEVNWAAETQDTERAP--
gnl|up_human|CTDP1_HUMAN            GAVLVRLEG-----CSHPVVMKGLCAECGQDLTQLQ---SKNGKQQVPLS
gnl|up_drome|Q8MQY2_DROME           GDAILELSE-----CIHTTVIKDMCADCGADLRQ---------NENGQTS
gnl|up_danre|Q6DRN5_DANRE           GTVIAKVEE-----CCHPIVMKGLCAECGQDLTQMQ---SKNGKQQAPIS
gnl|up_caeel|Q95QG8_CAEEL           GQVIATVSE-----CTHAIVIKDMCATCGKDLREKG---GRAGQRKEQ-S
gnl|Lotgi1|179207                   GANLLEIEPQSSTVCTHPTVMKDMCAECGADLRCEL---GLAGDRKEP-V
gnl|Helro1|162417                   GDVLALVES-----CKHETVWRNMCADCGTDLNE-----------KKTIS
gnl|Capca1|23527                    GEILLVIGG-----CTHPTVMKDMCAECGADLRD-----GTPGKRKNP-S
gnl|Apo_MPI_JGI_Genos_P|89800       XDAILKLEE-----CKHPMVMKDMCAECGADLRRLKDTVTSDKKEKQPLT

sp|Q03254|FCP1_YEAST                ---LDVVGD-VDLQISETEAIRTGKALKEHLRRDKKLILVVDLDQTIIHC
lcl|CTHT_0049250                    ---ISMVHDQTNLRVGAEHAQRVEQELQRRLLQSRKLSLVVDLDQTIIQA
gnl|up_human|CTDP1_HUMAN            TATVSMVHSVPELMVSSEQAEQLGREDQQRLHRNRKLVLMVDLDQTLIHT
gnl|up_drome|Q8MQY2_DROME           EASVPMVHTMPDLKVTQKLAQKLGHDDTRRLLADRKLVLLVDLDQTVIHT
gnl|up_danre|Q6DRN5_DANRE           TATVSMVHSVPELMVSSEQAEQIGREDQQRLHRNRKLVLMVDLDQTLIHT
gnl|up_caeel|Q95QG8_CAEEL           TANVSMIHHVPELIVSDTLAKEIGSADENNLITNRKLVLLVDLDQTIIHT
gnl|Lotgi1|179207                   QASVAMVHCIPELIVSEEVALELGKADENRLLESRKLALLVDLDQTLIHT
gnl|Helro1|162417                   SAFVAMEHTIPDLLVSEKSAHELGKVDERRLLKNRRLVLLVDLDQTIIHT
gnl|Capca1|23527                    DASVAMVHSIPELIISQKVTLELGKADEQRLIRDKKLVLLVDLDQTLIHT
gnl|Apo_MPI_JGI_Genos_P|89800       SASVAMVHSIPELIVSEEQALELGRQDELRLLKHRKLVLLVDLDQTLLHT

sp|Q03254|FCP1_YEAST                GVDPTIAEWKNDPNNPNFETLRDVKSFTLDEELVLPLMYMNDDGSMLRPP
lcl|CTHT_0049250                    CIDPTVGEWQRDPTNPNHDAVKDVKSFQL------------DDGP---SA
gnl|up_human|CTDP1_HUMAN            ---------TEQHCQQM--SNKGIFHFQL--------------GR-----
gnl|up_drome|Q8MQY2_DROME           ---------TNDTVPDN---IKGIYHFQL-------------YGP-----
gnl|up_danre|Q6DRN5_DANRE           ---------TEQHCQRM--SNKGIFHFQL--------------GR-----
gnl|up_caeel|Q95QG8_CAEEL           ---------SDKPMTVDTENHKDITKYNL---------------------
gnl|Lotgi1|179207                   ---------TNDSIPNK---LKDVYHFQL------------WHGR-----
gnl|Helro1|162417                   ---------TNDNIPPN---LKDVYHFQL------------NHGP-----
gnl|Capca1|23527                    ---------TNDKVPAN---LKDVHHFQL------------HHGR-----
gnl|Apo_MPI_JGI_Genos_P|89800       ---------TNDNIPPN---LKDVHHFQL------------WHN------

sp|Q03254|FCP1_YEAST                PVRKCWYYVKVRPGLKEFFAKVAPLFEMHIYTMATRAYALQIAKIVDPTG
lcl|CTHT_0049250                    LARKCWYYIKMRPGLEGFLKRISEMYELHVYTMGTRAYAQNVARVVDPDR
gnl|up_human|CTDP1_HUMAN            --GEPMLHTRLRPHCKDFLEKIAKLYELHVFTFGSRLYAHTIAGFLDPEK
gnl|up_drome|Q8MQY2_DROME           --HSPWYHTRLRPGTAEFLERMSQLYELHICTFGARNYAHMIAQLLDPEG
gnl|up_danre|Q6DRN5_DANRE           --GEPMLHTRLRPHCKDFLEKIAKLFELHVFTFGSRLYAHTIAGFLDPEK
gnl|up_caeel|Q95QG8_CAEEL           --HSRVYTTKLRPHTTEFLNKMSNMYEMHIVTYGQRQYAHRIAQILDPDA
gnl|Lotgi1|179207                   --KLLWYHTKFRPGTKDFLKKISEMYELHICTFGVRMYAHTIARFIDPDG
gnl|Helro1|162417                   NNKLWWYHTKFRPYTKKFLDKISKYYELHICTFGIRPYAHAIVNLLDPDK
gnl|Capca1|23527                    --NLLWYHTKFRPGTEKFLERISKLYELHICTFGVRMYAHTIAKLLDPDG
gnl|Apo_MPI_JGI_Genos_P|89800       --RWIWYHTKFRPGTKEFLESISKLYELHICTFGVRMYAHTIASFLDPDK

sp|Q03254|FCP1_YEAST                ELFGDRILSRDE--NGSLTTKSLAKLFPTDQSMVVVIDDRGDVW-NWCPN
lcl|CTHT_0049250                    KLFGNRVISRDE--NGNIYTKSLQRLFPVSTNMVVIIDDRSDVWPRNRPN
gnl|up_human|CTDP1_HUMAN            KLFSHRILSRDECIDPFSKTGNLRNLFPCGDSMVCIIDDREDVW-KFAPN
gnl|up_drome|Q8MQY2_DROME           KFFSHRILSRDECFNATSKTDNLKALFPNGDSMVCIIDDREDVW-NMASN
gnl|up_danre|Q6DRN5_DANRE           KLFSHRILSRDECIDPFSKTGNLKNLFPCGDSMVCIIDDREDVW-KFAPN
gnl|up_caeel|Q95QG8_CAEEL           RLFEQRILSRDELFSAQHKTNNLKALFPCGDNLVVIIDDRSDVW-MYSEA
gnl|Lotgi1|179207                   KYFSHRILSRDECFDAMSKTANLKALFPCGDCMVAIIDDREDVW-NYAPN
gnl|Helro1|162417                   KYFQNRILSRDECFHASLKTLNLKALFPCGDSMVCIIDDREDVW-GSAPN
gnl|Capca1|23527                    KYFSHRILSRDECFNPTSKTGNLKALFPCGDSMVCIIDDREDVW-RFSPS
gnl|Apo_MPI_JGI_Genos_P|89800       RYFSHRILSRDECFSANSKTANLRALFPRGDSMVCIIDDRDDVW-KSAPN

sp|Q03254|FCP1_YEAST                LIKVVPYNFFVGVGDIN---------------------------------
lcl|CTHT_0049250                    LIKVSPYEFFKGIGDIN---------------------------------
gnl|up_human|CTDP1_HUMAN            LITVKKYVYFQGTGDMNAPPGSR---------------------------
gnl|up_drome|Q8MQY2_DROME           LIQVKPYHFFQHTGDINAPPGLSKHELDG---------------------
gnl|up_danre|Q6DRN5_DANRE           LITVKKYIYFQGTGDINAPPGSR---------------------------
gnl|up_caeel|Q95QG8_CAEEL           LIQIKPYRFFKEVGDINAP-------------------------------
gnl|Lotgi1|179207                   LIHVKPYHFFQGTADINAPPGLTKT-------------------------
gnl|Helro1|162417                   MIRVKPYIFFQGTADINAPPELSKS-------------------------
gnl|Capca1|23527                    LVHVKPYLFFDGTADINAPCGLDKETWEG---------------------
gnl|Apo_MPI_JGI_Genos_P|89800       LIQVKPYHFFCGTADINAPPGLGKVSDDGRSHRHNVNIIRIPKKKTSVQG

sp|Q03254|FCP1_YEAST                ---------SNFLPK--------------------QSTGMLQLGRKTRQK
lcl|CTHT_0049250                    ---------SSFLPKRQDLLTAEPKI---------NGVGKREDKKVVFAN
gnl|up_human|CTDP1_HUMAN            ---------ESQTRKKVNHSRGTEVSEPSPPVRDPEGVTQAPGVEPSNGL
gnl|up_drome|Q8MQY2_DROME           ----EGVDFKEITEKHGDKDKTESSSE--------VKPEDTDKGDNTVTS
gnl|up_danre|Q6DRN5_DANRE           ---------EAQMAKKGNQGGRTVEGTESGQEEQRNGLRKSSKDHKTGHE
gnl|up_caeel|Q95QG8_CAEEL           --------------------------------------------------
gnl|Lotgi1|179207                   ---------ENDDIPVNHEIRRSVSM---------ESVKEGKESATTSAD
gnl|Helro1|162417                   ---------SSNRRSKIAPISRKEKI---------IKVPILPKDEANVPD
gnl|Capca1|23527                    ---------ENVEEKSGEEKKRQQ-----------PKYRAKEECKTGKVE
gnl|Apo_MPI_JGI_Genos_P|89800       ATANSGQDMTNANKKDGSNCKKSPTIDSVRSAEEVEQEETVPKTESVSNS

sp|Q03254|FCP1_YEAST                SQESQELLTDIMD-------------------------------NEKKLQ
lcl|CTHT_0049250                    NDKNDAAARQAIV-------------------------------NGQEDV
gnl|up_human|CTDP1_HUMAN            EKPARELNGSEAATPRDSPRPGKP--------------------DERDIW
gnl|up_drome|Q8MQY2_DROME           TSKDDDVNEESVDVFEIEGDAKDP--------------------EVSNAS
gnl|up_danre|Q6DRN5_DANRE           ESSTSSTATQGAS-------------------------------ANERTH
gnl|up_caeel|Q95QG8_CAEEL           --------------------------------------------KNSKEQ
gnl|Lotgi1|179207                   AVGTDEKQPDNTT-------------------------------DKTVNK
gnl|Helro1|162417                   TNK-----------------------------------------NANKIV
gnl|Capca1|23527                    TEGDEEEEKEEIQ-------------------------------EERKTE
gnl|Apo_MPI_JGI_Genos_P|89800       TKKEPDLEKEKNISDVVTAGSNDGPNNPTLDSIQSGDSQEGVTVEKSHCD

sp|Q03254|FCP1_YEAST                EKIDKEVKRQEE------------------------------------KL
lcl|CTHT_0049250                    ALTQRQLEDQER------------------------------------QL
gnl|up_human|CTDP1_HUMAN            PPAQAPTSSQEL-------AGAPEPQGSCAQGGRVAPGQRPAQGATGTDL
gnl|up_drome|Q8MQY2_DROME           SATEAPKEPRDKLNGKT--NAEDIVVIDDSSSGSPDAEKAASDGEDVVVI
gnl|up_danre|Q6DRN5_DANRE           PTGEQPNESADSGDKCTVKTEAEGSSGVSCISGESEIPNAAPDAAAANDL
gnl|up_caeel|Q95QG8_CAEEL           MPVQIEDDAHE---------------------------------------
gnl|Lotgi1|179207                   SPTEVQTSEDTN--------------------------------------
gnl|Helro1|162417                   QDVKKDDDCMAE--------------------------------------
gnl|Capca1|23527                    EKIETEKEKEEE---------------------------------KEEKI
gnl|Apo_MPI_JGI_Genos_P|89800       SVVASSDSRQQRKDEAL--IGDKSSLPDTGNSPAASADQVSSSGDALDQI

sp|Q03254|FCP1_YEAST                NHQLATAEE-----------------------------------------
lcl|CTHT_0049250                    EKQLKD--------------------------------------------
gnl|up_human|CTDP1_HUMAN            DFDLSSDSESSSESEGTKSSSSASDGESEGKRGRQKPKAAPEGAGALAQG
gnl|up_drome|Q8MQY2_DROME           DDNSKESTKAEV--------------------------------------
gnl|up_danre|Q6DRN5_DANRE           DFDLSSDSESEGKMVLSDSDGEGKT----ADTGKPKQRKNEECKSKEDDG
gnl|up_caeel|Q95QG8_CAEEL           --------------------------------------------------
gnl|Lotgi1|179207                   DVDMKDDDKSDLN-------------------------------------
gnl|Helro1|162417                   DDGVVINTKSE---------------------------------------
gnl|Capca1|23527                    EEDMQVDAKIA---------------------------------------
gnl|Apo_MPI_JGI_Genos_P|89800       SDDLEISDSSDNESEAGGSPVQPEESVTSSCSAPHESKEASELEAVNSTI

sp|Q03254|FCP1_YEAST                ---------PPA-------------------NESKEELT-----------
lcl|CTHT_0049250                    ---------RPL-------------------QHLQEQLD-----------
gnl|up_human|CTDP1_HUMAN            SSLEPGRPAAPSLPGEAEPGAHAPDKEPELGGQEEGERDGLCGLGNGCAD
gnl|up_drome|Q8MQY2_DROME           ---------PPT-------------------PAEKNEVV-----ASSTTS
gnl|up_danre|Q6DRN5_DANRE           DKQRTEGGDDPV-------------------TDPEGLRDLGNGCSDKKEM
gnl|up_caeel|Q95QG8_CAEEL           --------------------------------------------------
gnl|Lotgi1|179207                   -------------------------------SNKSDEND-------KNSN
gnl|Helro1|162417                   -------------------------------SASNKNVD-----------
gnl|Capca1|23527                    -------------------------------QEKKADIS-----------
gnl|Apo_MPI_JGI_Genos_P|89800       TTEPSSGQKEPN-------------------ENEDDNTSIVSSHGNRSTE

sp|Q03254|FCP1_YEAST                --KKLEYSASLEVQQQNRPLAKLQKHLHDQKLLVDDDDELYYLMGTLSNI
lcl|CTHT_0049250                    -REDEEAEKASVQSEDGSELRSSSPPPHRHRVLQDDDNELEHLERHLRTL
gnl|up_human|CTDP1_HUMAN            RKEAETESQNSELSGVTAGESLDQSMEEEEEEDTDEDDHLIYLEEILVRV
gnl|up_drome|Q8MQY2_DROME           PDEKRPSADADVATTSKTPSLRAPLEGQKQIEIEDPDDYLLYLEVILRNI
gnl|up_danre|Q6DRN5_DANRE           ETESQNSEQSGVTMGEESLDHSMEDEDDEEEEDVDQDDHLIYLEEILVRI
gnl|up_caeel|Q95QG8_CAEEL           ------------------------------------DKVLEEIERVLTNI
gnl|Lotgi1|179207                   QDSSSKEDNTGSTGSKNKEPLTTQVSEEEEIEWVDDDDYLYYLTDILTRI
gnl|Helro1|162417                   ----SETDVTKTNVDSKENSDKVQCSYREIVEWEDEDDYLLHLQTILLRI
gnl|Capca1|23527                    -EDEKDQNTDESREKLKEGKKDADSDYEEMIEWEDSDNYLVYLEDILSRI
gnl|Apo_MPI_JGI_Genos_P|89800       KEEGEVTSEDDRCESDSKKPDFEEY--DELIEWEDNDDYLIYLEDILKRI

sp|Q03254|FCP1_YEAST                HKTYYDMLSQQNEPE-----------PNLMEIIPSLKQKVFQNCYFVFSG
lcl|CTHT_0049250                    HAAFYAEYDALREKHHVDAHIDFAAVPDVGAILDELKSRVLRGFKIVLSG
gnl|up_human|CTDP1_HUMAN            HTDYYAKYDRYLNKEIEE--A-----PDIRKIVPELKSKVLADVAIIFSG
gnl|up_drome|Q8MQY2_DROME           HKRFYSIYDETTEI------------PDLKVIVPKIRSEVLRGKNLVFSG
gnl|up_danre|Q6DRN5_DANRE           HNEYYSRYEAFLKKESSE--S-----PDIRKIVPELKGRTLAGTTVIFSG
gnl|up_caeel|Q95QG8_CAEEL           HDKYYEKHDLRGSEEVL---------LDVKEVIKEERHKVLDGCVIVFSG
gnl|Lotgi1|179207                   HKAYYDFYDQMKNKDDIS-DL-----PNMKNVIPYVKRKVLKGVNIVFSG
gnl|Helro1|162417                   HEEFYKSYDAATKTDASSSG------LNLKELIPLEKKKVLKGCNILFSG
gnl|Capca1|23527                    HTAYFQFYNQMIEKKAEDKQL-----PDIKTVLPYVKKRVLRGVNILFSG
gnl|Apo_MPI_JGI_Genos_P|89800       HKVYYKMYDEMKEKNGEE--L-----PDLKKIIPYIRSKVLKGANILFSG

sp|Q03254|FCP1_YEAST                LIPLGTDIQRSDIVIWTSTFGATSTPDI-------DYLTTHLIT--KNPS
lcl|CTHT_0049250                    VLPRNVDIYESEIGLQIMSFGAELRPSI-------TSDVTHLVVNVQQPG
gnl|up_human|CTDP1_HUMAN            LHPTNFPIEKTREHYHATALGAKILTRLVL-SPDAPDRATHLIA--ARAG
gnl|up_drome|Q8MQY2_DROME           LVPTQMKLEQSRAYFIAKSLGAEVKPNI-------DKEITHLVA--VNAG
gnl|up_danre|Q6DRN5_DANRE           LYPTNYPMERTREWYHGKALGAKLCKTLVL-NAKDPNRTTHLIA--ARAG
gnl|up_caeel|Q95QG8_CAEEL           IVPMGEKLERTDIYRLCTQFGAVIVPDV-------TDDVTHVVG--ARYG
gnl|Lotgi1|179207                   IVPLNMAPEKSRAYVIAKSLGATIHQNIILPTDSAEESTTHLIA--SKAG
gnl|Helro1|162417                   ILPLNQSIEVSWVYVMATNFGASVQKDF----AEGRNRTTHVIA--AKEG
gnl|Capca1|23527                    MIPINKNYEKSRAYIVAKSLGANIQTSL---ETEGEDRTTHVVA--ARDG
gnl|Apo_MPI_JGI_Genos_P|89800       MVPTNQPLESSHAYRVAKSLGANVHSVFIPKDSGEENNTTHVVA--AKLG

sp|Q03254|FCP1_YEAST                TYKARLAKKFNPQIKIVHPDWIFECLVNWKKVDEK
lcl|CTHT_0049250                    IEKLMAARR-RPHIKIVSQQWLADCFSRWEAVDET
gnl|up_human|CTDP1_HUMAN            TEKVLQAQE-CGHLHVVNPDWLWSCLERWDKVEEQ
gnl|up_drome|Q8MQY2_DROME           TYKVNAAKK-EPAIKVVNANWLWTCAERWEHVEEK
gnl|up_danre|Q6DRN5_DANRE           TEKVRQAQG-CKHLHVVNPDWLWACLERWERVEEQ
gnl|up_caeel|Q95QG8_CAEEL           TQKVYQANR--LNKFVVTVQWVYACVEKWLKADEN
gnl|Lotgi1|179207                   TAKYKFAKK-LKRIKIVNLEWLMSCSYRWERVDER
gnl|Helro1|162417                   TEKVRKALE--RGIHVVNVNWLFQCTERWERVDEA
gnl|Capca1|23527                    TQKINDARK-MKGVHIVNADWLWTCAYRWERVDEQ
gnl|Apo_MPI_JGI_Genos_P|89800       TSKVNQAKK--HKVHIVNPDWLWTCMTRWEWVEEK
