# Supplementary material for: Deep transcriptome-sequencing and proteome analysis of the hydrothermal vent annelid Alvinella pompejana identifies the CvP-bias as a robust measure of eukaryotic thermostability
Source: Biol Direct. 2013 Jan 16;8:2. doi: 10.1186/1745-6150-8-2 (PMC3564776; doi:10.1186/1745-6150-8-2)
Supplement: Additional file 10 — Frequency of individual amino acids as a function of GC-content. The frequency of amino acids is plotted as a function of GC3-content (GC-content at the third codon position) in the species of the orthologous set. The regression lines with 90% confidence intervals are shown. [file 1745-6150-8-2-S10.zip › trimmedalignments/SRP54_HUMAN.aln]

CLUSTAL X (1.81) multiple sequence alignment


sp|P20424|SRP54_YEAST               MVLADLGKRINSAVNNAISNTQDDFTTSVDVMLKGIVTALLESDVNIALV
lcl|CTHT_0050420                    MVLQDLGRRINAAVSDLTRAPTLD-EKTFDLMLKEICTALLEADVNVRLV
gnl|up_human|SRP54_HUMAN            MVLADLGRKITSALRSLSNATIIN-EEVLNAMLKEVCTALLEADVNIKLV
gnl|up_drome|Q8T3P8_DROME           MVLADLGRKITTALHSLSKATVIN-EEALNSMLKEICAALLEADVNIRLV
gnl|up_danre|Q7ZVN5_DANRE           MVLADLGRKITSALRSLSNATIIN-EEVLNAMLKEVCAALLEADVNIKLV
gnl|up_caeel|Q19639_CAEEL           MVLADLGRKIRNAIGKLGQSTVIN-EGELDLMLKEVCTALIESDVHIRLV
gnl|Lotgi1|127402                   MVLADLGRKITSALKSLSNATIIN-EEVLNDMLKEICRALMEADVNIRLV
gnl|Helro1|189679                   MVLADLGRKITSALRAFSSATVIN-EEVLNSMLKEICAALLASDVNVVLV
gnl|Capca1|160274                   MVLADLGRKITTALRSLSSATVIN-EEVLNSLLKEICTALLEADVNIKLV
gnl|Apo_MPI_JGI_Genos_P|52764       MVLADLGRKITSALRSLSSATVIN-EEVLNAMLKEICTALIEADVNIKLV

sp|P20424|SRP54_YEAST               SKLRNNIRSQLLSENRSEKSTTNAQTKKLIQKTVFDELCKLVTCEGSEEK
lcl|CTHT_0050420                    NQLRKSIRTTV----NFKELPPAVNKKRLIQKAVFDELVRLV---DPHAE
gnl|up_human|SRP54_HUMAN            KQLRENVKSAI----DLEEMASGLNKRKMIQHAVFKELVKLV---DPGVK
gnl|up_drome|Q8T3P8_DROME           KQLRENVRAVI----DFDEMAGGLNKRRMIQSAVFKELVKLV---DPGVK
gnl|up_danre|Q7ZVN5_DANRE           KQLRENVKAAI----DLEEMASGLNKRRMIQHAVFKELVKLV---DPGVK
gnl|up_caeel|Q19639_CAEEL           KQLKDNVKKAI----NFEEIVGGANKRRYIQKTVFNELLKLV---DPGVT
gnl|Lotgi1|127402                   KSLRENVRSVI----DFDEMAGGLNKRRMIQSAVYKELVKLI---DPGVK
gnl|Helro1|189679                   KKLRENVRSVI----DFDEMAAGLNKRRMIQSAVFKELVKLI---DPGVK
gnl|Capca1|160274                   KKLRENVKSVI----DFDEMAAGLNKRRMIQSAVFKELVKLI---DPGVK
gnl|Apo_MPI_JGI_Genos_P|52764       KKLRENVRSVI----DFDEMAAGLNKRRMIQTAVFKELAKLI---DPGVK

sp|P20424|SRP54_YEAST               AFVPKKRKTNIIMFVGLQGSGKTTSCTKLAVYYSKRGFKVGLVCADTFRA
lcl|CTHT_0050420                    PFKPKKGKSNVIMFVGLQGAGKTTTCTKLARHYQSRGFKSCLVCADTFRA
gnl|up_human|SRP54_HUMAN            AWTPTKGKQNVIMFVGLQGSGKTTTCSKLAYYYQRKGWKTCLICADTFRA
gnl|up_drome|Q8T3P8_DROME           PYQPIKGKANVVMFVGLQGSGKTTTCTKLAYHYQKRNWKSCLVCADTFRA
gnl|up_danre|Q7ZVN5_DANRE           AWTPTKGKNNVIMFVGLQGSGKTTTCSKLAYYFQRKGWKTCLICADTFRA
gnl|up_caeel|Q19639_CAEEL           PFTPTKGRRNVFMFVGLQGSGKTTTCTKMAYYYQRKGWKTCLICADTFRA
gnl|Lotgi1|127402                   AFHPSKGKSNVIMFVGLQGSGKTTTCTKLAYYYQKKGWKTCLICADTFRA
gnl|Helro1|189679                   AWQPQKNHANVVMFVGLQGSGKTTTCTKMAYYYQKKNWKTCLVCADTFRA
gnl|Capca1|160274                   AWQPTKGKNNIIMFVGLQGSGKTTTCTKLAYYYQKKGWKTCLICADTYRA
gnl|Apo_MPI_JGI_Genos_P|52764       AWQPVKGKNNVIMFVGLQGSGKTTTCTKMAYYYQKKGWKSCLVCADTFRA

sp|P20424|SRP54_YEAST               GAFDQLKQNAIRARIPFYG--------------SYTETDPAKVAEEGINK
lcl|CTHT_0050420                    GAFDQLKQNATKAKIPYYG--------------SLTETDPVVVARDGVEK
gnl|up_human|SRP54_HUMAN            GAFDQLKQNATKARIPFYG--------------SYTEMDPVIIASEGVEK
gnl|up_drome|Q8T3P8_DROME           GAYDQVKQNATKARIPFYG--------------SYTEIDPVVIAQDGVDM
gnl|up_danre|Q7ZVN5_DANRE           GAFDQLKQNATKARIPFYG--------------SYTEMDPVIIAAEGVEK
gnl|up_caeel|Q19639_CAEEL           GAFDQLKQNATKARIPFYG--------------SYSEIDPVKIAAEGVEK
gnl|Lotgi1|127402                   GAFDQLKQNATKARIPFYG--------------SYSESDPVIIAQEGVDK
gnl|Helro1|189679                   GAFDQVKQNATKAKIPFYGRLGNDFMSKGSEQESVAKLKKLMIIMDSMND
gnl|Capca1|160274                   GAFDQLKQNAIKARIPYYG--------------SLHETDPVVIAQDGVEK
gnl|Apo_MPI_JGI_Genos_P|52764       GAFDQIKQNATKARIPFYG--------------SYTETDPVVIAADGVDK

sp|P20424|SRP54_YEAST               FK---KEKFDII--------------------------------------
lcl|CTHT_0050420                    FK---KEKFEVI--------------------------------------
gnl|up_human|SRP54_HUMAN            FK---NENFEII--------------------------------------
gnl|up_drome|Q8T3P8_DROME           FK---REGFEMI--------------------------------------
gnl|up_danre|Q7ZVN5_DANRE           FK---SENFEII--------------------------------------
gnl|up_caeel|Q19639_CAEEL           FT---QEGFEII--------------------------------------
gnl|Lotgi1|127402                   FK---EENFEII--------------------------------------
gnl|Helro1|189679                   YELDSDEGAKLFTRQPGRVQRVAMGSGVSNSAVQELLKQYTKFAQLVKKM
gnl|Capca1|160274                   FK---KEGFQII--------------------------------------
gnl|Apo_MPI_JGI_Genos_P|52764       FK---QEGFEII--------------------------------------

sp|P20424|SRP54_YEAST               -----------------------------------IVDTSGRHHQEEELF
lcl|CTHT_0050420                    -----------------------------------IVDTSGRHRQESALF
gnl|up_human|SRP54_HUMAN            -----------------------------------IVDTSGRHKQEDSLF
gnl|up_drome|Q8T3P8_DROME           -----------------------------------IVDTSGRHKQEESLF
gnl|up_danre|Q7ZVN5_DANRE           -----------------------------------IVDTSGRHKQEDSLF
gnl|up_caeel|Q19639_CAEEL           -----------------------------------IVDTSGRHKQEASLF
gnl|Lotgi1|127402                   -----------------------------------IVDTSGRHKQEDSLF
gnl|Helro1|189679                   GGIKGLFKGGDMAKNVNPTQMAKLNQQMIKMMDPRVLHSMGGVPGLQNMM
gnl|Capca1|160274                   -----------------------------------IVDTSGRHKQEDSLF
gnl|Apo_MPI_JGI_Genos_P|52764       -----------------------------------IVDTSGRHKQEDSLF

sp|P20424|SRP54_YEAST               QEMIEISNVI----------KPNQTIMVLDASIGQAAEQQSKAFKESSDF
lcl|CTHT_0050420                    QEMVEIQAAI----------KPDETIMVLDASIGQQAEAQAKAFKEAADF
gnl|up_human|SRP54_HUMAN            EEMLQVANAI----------QPDNIVYVMDASIGQACEAQAKAFKDKVDV
gnl|up_drome|Q8T3P8_DROME           EEMLAVSNAV----------SPDNIIFVMDATIGQACEAQAKAFKDKVDI
gnl|up_danre|Q7ZVN5_DANRE           EEMLQVSNAV----------QPDNIVYVMDASIGQACEAQAKAFKDKVDV
gnl|up_caeel|Q19639_CAEEL           EEMLQVSNAV----------TPDNVVFVMDASIGQACEAQARAFSQTVDV
gnl|Lotgi1|127402                   EEMLQVHQAV----------TPDNVVFVMDASIGQACEAQARAFKDKVDV
gnl|Helro1|189679                   KKLQQGAGAISVKNLMNIHKNPDNIVFVMDASIGQACEAQARAFKDKVDV
gnl|Capca1|160274                   EEMLQVANVV----------SPDNIVYVMDASIGQACEAQAMAFKEKVDV
gnl|Apo_MPI_JGI_Genos_P|52764       EEMLQVSNAV----------NPDNIVFVMDASIGQACEVQAAAFKEKVDV

sp|P20424|SRP54_YEAST               GAIILTKMDGHARGGGAISAVAATNTPIIFIGTGEHIHDLEKFSPKSFIS
lcl|CTHT_0050420                    GAIIITKTDGHAAGGGAISAVAATGTPIVFIGTGEHMLDLERFIPRNFIS
gnl|up_human|SRP54_HUMAN            ASVIVTKLDGHAKGGGALSAVAATKSPIIFIGTGEHIDDFEPFKTQPFIS
gnl|up_drome|Q8T3P8_DROME           GSVIITKLDGHAKGGGALSAVAATQSPIIFIGTGEHIDDLEPFKTKPFVS
gnl|up_danre|Q7ZVN5_DANRE           ASVIVTKLDGHAKGGGALSAVAATKSPIIFIGTGEHIDDFEPFKTQPFIS
gnl|up_caeel|Q19639_CAEEL           ASVIITKLDSHAKGGGALSAVAVTKSPVIFIGTGEHIDDFEIFKPKSFVQ
gnl|Lotgi1|127402                   ASVIITKLDSHAKGGGALSAVAATKSPVIFIGTGEHIDDFEPFKVQPFVS
gnl|Helro1|189679                   ASVIVTKLDSHAKGGGALSAVAATKSPIIFIGTGEHIDDFEAFKVQPFVS
gnl|Capca1|160274                   ASVIITKLDSHAKGGGALSAVAATKSPIIFIGTGEHIDDFEPFKVQPFVS
gnl|Apo_MPI_JGI_Genos_P|52764       ASVIITKLDSHAKGGGALSAVAATKSPVLFIGTGEHIDDFEPFKVQPFIS

sp|P20424|SRP54_YEAST               KLLGIGDIESLFEQLQTVSNKEDAKATMENIQKGKFTLLDFKKQMQTIMK
lcl|CTHT_0050420                    KLLGMGDIPGLVEHVQSL-KL-DQKETIKHISEGIFTIRDLRDQLQNIMK
gnl|up_human|SRP54_HUMAN            KLLGMGDIEGLIDKVNEL-KLDDNEALIEKLKHGQFTLRDMYEQFQNIMK
gnl|up_drome|Q8T3P8_DROME           KLLGMGDIEGLIDKVNEL-KLDGNDELLEKIKHGHFTIRDMYEQFQNIMK
gnl|up_danre|Q7ZVN5_DANRE           KLLGMGDIEGLIDKVNEL-KLDDNEELIDKLKHGQFTLRDMYEQFQNIMK
gnl|up_caeel|Q19639_CAEEL           KLLGMGDIAGLVDMVNDI-GIQDNKELVGRLKQGQFTLRDMYEQFQNIMK
gnl|Lotgi1|127402                   KLLGMGDIEGLIDKVNEL-KLDDNEELMKKLKQGQFTLRDMYEQFQNIMK
gnl|Helro1|189679                   KLLGMGDIEGLIDKVSEL-KLDDNEELMKKLKQGQFTLRDMYEQFQNIMK
gnl|Capca1|160274                   KLLGMGDIEGLIDKVNEL-KLEDNEELMKKLRHGQFTLRDMYEQFQNIMK
gnl|Apo_MPI_JGI_Genos_P|52764       KLLGMGDIEGLIDKVNEL-KLDDNEELMKKLKHGQFTLRDMYEQFQNIMK

sp|P20424|SRP54_YEAST               MGPLSNIAQMIPGM-SNMMNQVGEEETSQKMKKMVYVLDSMTKEELES--
lcl|CTHT_0050420                    MGPLSKMAGMIPGM-ANLMQGMDDAEGSLKLKRMIYICDSMTDKELDS--
gnl|up_human|SRP54_HUMAN            MGPFSQILGMIPGFGTDFMSKGNEQESMARLKKLMTIMDSMNDQELDSTD
gnl|up_drome|Q8T3P8_DROME           MGPFSQFMNMIPGFSQDFMTKGGEQESMARVKRMMTMMDSMSDNELDNRD
gnl|up_danre|Q7ZVN5_DANRE           MGPFGQIMGMIPGFGTDFMSKGNEQESMARLKKLMTIMDSMNDQELDNKD
gnl|up_caeel|Q19639_CAEEL           MGPFSQIMGMIPGFGSEFMTKGNEQESVNRLKRMMTVMDSMSDKELDHPK
gnl|Lotgi1|127402                   MGPFSQIMGMIPGFSSDFMTKGTEQESMARLKKLMTMMDSMNDSELDSVE
gnl|Helro1|189679                   MGPFGQIM--------------------PHSSRTMTMYDEIG--------
gnl|Capca1|160274                   MGPFSQIMSMIPGLGNDFMTKGNEQESMARLKKLMTIMDSMNDSELDSHE
gnl|Apo_MPI_JGI_Genos_P|52764       MGPFGQIMSMIPGLGSDFMTKGSEQESMARLKKLMTIMDSMNDQELDSHE

sp|P20424|SRP54_YEAST               DGRMFIEEPTRMVRVAKGSGTSVFEVEMILMQQQMMARM
lcl|CTHT_0050420                    DGKIFIDQPTRMTRVARGSGTTVREVEDLLTQQRMMAGM
gnl|up_human|SRP54_HUMAN            GAKVFSKQPGRIQRVARGSGVSTRDVQELLTQYTKFAQM
gnl|up_drome|Q8T3P8_DROME           GAKLFSKQPNRCVRVAQGAGVMEREVKELIAHYTKFSAV
gnl|up_danre|Q7ZVN5_DANRE           GAKLFSKQPNRIQRVARGSGVATRDVQELLTQYTKFAQM
gnl|up_caeel|Q19639_CAEEL           ASELFTKEPNRVARVARGSGSHQQEVRDLLAQYKKFSDV
gnl|Lotgi1|127402                   GEKLFSRQPTRVQRVARGSGVSIKDVNDLLSQYKKFAQM
gnl|Helro1|189679                   ---LLVCLP-RNLSYARLKGT-------LLSSHYRFYMI
gnl|Capca1|160274                   GAKLF-RQKGRVQRVARGAGVSCNEVEELLKQYTKFAQM
gnl|Apo_MPI_JGI_Genos_P|52764       GAKLFTRQPSRTQRVARGAGVSVREVQELITQYTKFAQM
