# Supplementary material for: Deep transcriptome-sequencing and proteome analysis of the hydrothermal vent annelid Alvinella pompejana identifies the CvP-bias as a robust measure of eukaryotic thermostability
Source: Biol Direct. 2013 Jan 16;8:2. doi: 10.1186/1745-6150-8-2 (PMC3564776; doi:10.1186/1745-6150-8-2)
Supplement: Additional file 10 — Frequency of individual amino acids as a function of GC-content. The frequency of amino acids is plotted as a function of GC3-content (GC-content at the third codon position) in the species of the orthologous set. The regression lines with 90% confidence intervals are shown. [file 1745-6150-8-2-S10.zip › trimmedalignments/NOL6_HUMAN.aln]

CLUSTAL X (1.81) multiple sequence alignment


sp|P53254|UTP22_YEAST               SSLRRFKDGSITHCCVWS-----TSSSEPIISSIVNFALQKHVSKKA---
lcl|CTHT_0016900                    SELRRFGGDTIRETLVWS-----AQTPFDLCEEIMRYILGLHLRVGQLQ-
gnl|up_human|NOL6_HUMAN             SELRRFQDGAIREAVVWE--AASMSQKRLIPHQVVTHLLALHADIPE---
gnl|up_drome|NOL6_DROME             SNLRRFQDGSITEAVVWGTAQDSPAKKRLIVRQIVLHLLEHHLQLDS---
gnl|up_danre|A9JR80_DANRE           SELRRFQDGAITEAVLWS--GGSACDKRLVLLEIITHLLHLHADIPH---
gnl|up_caeel|Q95XY4_CAEEL           SELRKFADTRICECVVWS-----EKPSEKVPRAVLQFVLQKMFSLPA---
gnl|Lotgi1|220490                   SELRRFQDGSICEAIVWS-KGSTFRKKRLVISKIIPYVLKKYAGIDL---
gnl|Helro1|106517                   AEQYRYAGGDIVEVVRWP--KDNMSSARTIVPRIVKFILNRHFAFAK---
gnl|Capca1|223604                   SDLRRFRDGAICEAVVWP--CDLISQQRDVVVRICSYVLQKHAHIFSEKF
gnl|Apo_MPI_JGI_Genos_P|65683       XKLRKLQD------------------------------------------

sp|P53254|UTP22_YEAST               QISNETIKKFHNFLPLPNL--------PSSAKTSVLNLSSFFNLKKSFDD
lcl|CTHT_0016900                    DDIVFYGRSLPALL-----------------SIKPSDTALFNVARKTFTS
gnl|up_human|NOL6_HUMAN             TCVHYVGGPLDALI-------------QGLKETSSTGEEALVAAVRCYDD
gnl|up_drome|NOL6_DROME             KEVQYIGGELDQVYQLSPWFKVNKLKTKLPLGQDTDAEALSPHVIRCYDE
gnl|up_danre|A9JR80_DANRE           SCVRFVGGQLDDVI-------------KVNKELCTTGEEESLKVVQSYDD
gnl|up_caeel|Q95XY4_CAEEL           TCFSWRALTSSS---------------TSAEADQQHEKKSQEAVFKAYTD
gnl|Lotgi1|220490                   EDIRYMGEEFDVPLHIPFPK-------QIDQPIYGTGEEQHMSVIHTFDG
gnl|Helro1|106517                   EAIQMTGSQLDHVLKPVEGKA------SSDSSIYGTGEEQHDDVIKSFDA
gnl|Capca1|223604                   EAVVCKNRCLDALL-------------QLTPDDPNAGDEQHAAISNAFDD
gnl|Apo_MPI_JGI_Genos_P|65683       --------------------------------------------------

sp|P53254|UTP22_YEAST               LYKIIFQMK-LPLSVKSILPVGSAFRYTSLCQPVPF----AYSD------
lcl|CTHT_0016900                    FERDLRDLEDLPLRIRHVNPICPELRHSSLKTP-------SFGPSKSGP-
gnl|up_human|NOL6_HUMAN             LSRLLWGLEGLPLTVSAVQGAHPVLRYTEVFPPTPVRPAFSFYETLRERS
gnl|up_drome|NOL6_DROME             LARQLHGLNDLPLEIVSISGVSPIFRYCEPQPVLPQA---LLVENRILAS
gnl|up_danre|A9JR80_DANRE           LSRKLWQLEGLPLSITSVQGAHQALRYTQVFPPVPVRLDYSFFDRKKNHL
gnl|up_caeel|Q95XY4_CAEEL           LSTVLRGLKGLPLMITNVHGISGYLRGSE--PAYPSVFAATSSTNKSSED
gnl|Lotgi1|220490                   IKKSLRGLSDMPLRINNIQGIHPVFRFTDVFPVMALN---QFKETKKVND
gnl|Helro1|106517                   LSKALRSLEDLPLTFNTIQGLSPIFRYTEVFPPVQST---SQSDAVALQH
gnl|Capca1|223604                   LAKQIRLIKDFPLDILSIQGTDAVFRSCDVFPSMHTQFIQTAFRSRKADF
gnl|Apo_MPI_JGI_Genos_P|65683       ----------LPLTIHTIQGVSAVFRYAEVFPPLPA----AYFTGAKSPS

sp|P53254|UTP22_YEAST               ------------PDFFQ--DVILEFETSPKWPDEITSLEKAKTAFLLKIQ
lcl|CTHT_0016900                    ----------------RPMEVVISFEASGKWPESLIAIQRTKIAFLLMIG
gnl|up_human|NOL6_HUMAN             SLL--PRLDKPCPAYVEPMTVVCHLEGSGQWPQDAEAVQRVRAAFQLRLA
gnl|up_drome|NOL6_DROME             SIQ----------------RVVIQLGQSGKWPTELGALRALKTAFLIEIG
gnl|up_danre|A9JR80_DANRE           GLV--PREDKPCPTYITPIKVIVHMEGSGKWPSEQLAIRHIKAAFHICLG
gnl|up_caeel|Q95XY4_CAEEL           QHYVLPEIGKI-PLFTPTVTVHIKLEYSGKWGNDVEAIRRLTSSFYVKIA
gnl|Lotgi1|220490                   HYY--PTRSLVAPAYQPTLPVTCILEGSGKWPDDIEAVKRLKAAIYIKIS
gnl|Helro1|106517                   RLI--PGNNKNCPQFFPKFQVLCMMERSGKWSDDREVIRRLKGAFYIKLA
gnl|Capca1|223604                   MFP----ADKFAPYFCPAFKVSCLLEGSGKWPEDLEAVRRLKAACYIQLS
gnl|Apo_MPI_JGI_Genos_P|65683       LNFRGPNADRRTPIWIEAIKVLCMLETSGKWPEDKEAIQRVKAAFLLKIR

sp|P53254|UTP22_YEAST               EELSANSSTYRSFFSRDESIPYNLEIVTLNILTP-EGYGFKFRVLTERDE
lcl|CTHT_0016900                    RLLERFKPGEIRTHVGLDDARYETENLAFLDVIYASGACFRVRIQADL-E
gnl|up_human|NOL6_HUMAN             ELLT-----------QQHGLQCRATATHTDVLKD--GFVFRIRVAYQR-E
gnl|up_drome|NOL6_DROME             EKLE-----------AQCRLHWVMSADGLLVLKQ--GYCFLIELAHNK-E
gnl|up_danre|A9JR80_DANRE           ELLT-----------KHHNYKCHAKPSGKD------GDKVTLRIHAIP--
gnl|up_caeel|Q95XY4_CAEEL           ERLR-----------EQHKLTAVPTIDQLFILKS--GIVFKIVVVNDR-I
gnl|Lotgi1|220490                   KDLS-----------LDKSLKVILQPTHIDIFKN--GFVFRIKIYALR-E
gnl|Helro1|106517                   ELLK-----------TKFNYSYLVYMDKLQLYKSPARYVFELKIGFSK-E
gnl|Capca1|223604                   KSLH-----------GTDGCIAKCTADYVDVFKF--GHVFRISLGYIH-E
gnl|Apo_MPI_JGI_Genos_P|65683       DLLI-----------KQYHLICQITTKHLDIFVD--NLVFRLEIGYQK-E

sp|P53254|UTP22_YEAST               ILYLRAIANA---RNELKPELEATFLKF---TAKYLASVRHTRTLENISH
lcl|CTHT_0016900                    ESLLERQTKDKTTEQYLRQRASTQLASF---RRTFVHLPLHTQYITTATT
gnl|up_human|NOL6_HUMAN             PQILKEVQSP---EGMISLRDTAASLRL---ERDTRQLPLLTSALHGLQQ
gnl|up_drome|NOL6_DROME             LALLKQEVTE---RGITTYIDNAASRSL---ERQHYILPKVSGALHSLHQ
gnl|up_danre|A9JR80_DANRE           -------------------------------PPDFLKPSRFHPRKNNVKT
gnl|up_caeel|Q95XY4_CAEEL           LTILEEDVQKLKDSGASRIESSIQGMRLSMWKKKFISEPLLQLSLQSFST
gnl|Lotgi1|220490                   LSIMKAFVTK---TGVLSVQNNQKSFQF---EKDVIALPKLSSTIHGIYQ
gnl|Helro1|106517                   LSLSRRVALP---GGLVRMEDTPEYLET---YRNLVITPTFTSYLHGIQQ
gnl|Capca1|223604                   ISLAKRVTTP---DGFTQVRDTEYSQQL---QRQFVLLPKHTSTLHGISM
gnl|Apo_MPI_JGI_Genos_P|65683       IALHKLIQTP---EGMTKMVKTEAADQL---EHNIVTLPSLTGMLHGLQQ

sp|P53254|UTP22_YEAST               SYQFYSPVVRLFKRWL--DTHLLL--GHITDELAELIAIKPFVDP-APYF
lcl|CTHT_0016900                    RFPALSPTIRLVKHWF--SVHKLS--NHFPPELLELFVLHTFLAP-YPWD
gnl|up_human|NOL6_HUMAN             QHPAFSGVARLAKRWV--RAQLLG--EGFADESLDLVAAALFLHP-EPFT
gnl|up_drome|NOL6_DROME             TYSAFGSTVLLAKRWL--ATQLLD-DGLWPDMATELLVAHLFQQRYAPQS
gnl|up_danre|A9JR80_DANRE           E-------------WFTGAAPFLLEGCGFNELLL------------SPWQ
gnl|up_caeel|Q95XY4_CAEEL           SHKFFGSTVQLFKKWL--GSKFLS-GHHLNDHIIELLVVAAIGKK--GQV
gnl|Lotgi1|220490                   QHNTMCSAVRLAKRWT--SAQLLS--NHVPDIVIELIVCYIYLSP-APYT
gnl|Helro1|106517                   HFNSFSTTVRLCKRWV--SCHLLG--DHVNSDVIELCVAYLYTSLRGPYM
gnl|Capca1|223604                   QFPHFAECVRLCKRWV--ASQLLLSEDMLSEEAIELICAHLYLHP-APYS
gnl|Apo_MPI_JGI_Genos_P|65683       QHSTFSSTVRLAKRWL--SAHFLL-DGYITEEAVELIVAHLYLTP-APYK

sp|P53254|UTP22_YEAST               IPGSLENGFLKVLKFISQWNWKDDPLILDLVKPEDDIRDTFETSIGAGSE
lcl|CTHT_0016900                    VPSSPTTGFLRTLLFLARWDWRTDPLIIDTS-------------------
gnl|up_human|NOL6_HUMAN             PPSSPQVGFLRFLFLVSTFDWKNNPLFVNL--------------------
gnl|up_drome|NOL6_DROME             IA-APQTGFIRFLQLLSHSDFNGELFLLNF--------------------
gnl|up_danre|A9JR80_DANRE           SATPSPTS--------QTLRWDSFAFFICF--------------------
gnl|up_caeel|Q95XY4_CAEEL           PPQSTWSSFCRLLSLISTHPWSARPLIVDFG-------------------
gnl|Lotgi1|220490                   KPGSPGSAFLRFLQLLSSFDWRNYPLMVDL--------------------
gnl|Helro1|106517                   PPGSPMVGFMQFLQLISTHDWKLQPLIVNF--------------------
gnl|Capca1|223604                   VPRTPLVGFLRFLLLMSSHDWANSPLYINL--------------------
gnl|Apo_MPI_JGI_Genos_P|65683       EPGSPLVGFLRFLFLLCHHDWQHNPLIVNL--------------------

sp|P53254|UTP22_YEAST               LDSKTMKKLSERLTLAQYKGIQMNFTNLRNSDPNGTHLQFFVASKND
lcl|CTHT_0016900                    --------LNGELPAQERQAIATRLDAWRKLDPGMQHTVLFVATAHE
gnl|up_human|NOL6_HUMAN             ---------NNELTVEEQVEIRSGFLAARAQLP-----VMVIVTPQD
gnl|up_drome|NOL6_DROME             ---------NNSWQEQQIADLEHNYRSNRQSYP-----PLAVATSYD
gnl|up_danre|A9JR80_DANRE           --------------------------------------PLLIGKTTP
gnl|up_caeel|Q95XY4_CAEEL           ---------TKGFSEDERSKLEEKFIKMRPILP-----PMVVIYEED
gnl|Lotgi1|220490                   ---------NTEFTAEDLVDIPARFNKEREKFP-----LMFISTPMD
gnl|Helro1|106517                   ---------NEEFTAPDYTEIESFFHKNRSSLP-----SLFISTPID
gnl|Capca1|223604                   ---------NDEFSKDDYTDIQNHFTENRAELP-----VMFLATPTD
gnl|Apo_MPI_JGI_Genos_P|65683       ---------NNKLKREDFTEIHSQFTKNRATLP-----LMCIASPLD
