# Supplementary material for: Deep transcriptome-sequencing and proteome analysis of the hydrothermal vent annelid Alvinella pompejana identifies the CvP-bias as a robust measure of eukaryotic thermostability
Source: Biol Direct. 2013 Jan 16;8:2. doi: 10.1186/1745-6150-8-2 (PMC3564776; doi:10.1186/1745-6150-8-2)
Supplement: Additional file 10 — Frequency of individual amino acids as a function of GC-content. The frequency of amino acids is plotted as a function of GC3-content (GC-content at the third codon position) in the species of the orthologous set. The regression lines with 90% confidence intervals are shown. [file 1745-6150-8-2-S10.zip › trimmedalignments/MPPB_HUMAN.aln]

CLUSTAL X (1.81) multiple sequence alignment


sp|P10507|MPPB_YEAST                LAFKGTQNRSQQGIELEIENIGSHLNAYTSRENTVYYAKSLQEDIPKAVD
lcl|CTHT_0055060                    LAFKGTARRTQQQLELEIENMGAHLNAYTSRENTVYFAKALNEDVPKCVD
gnl|up_human|MPPB_HUMAN             MAFKGTKKRSQLDLELEIENMGAHLNAYTSREQTVYYAKAFSKDLPRAVE
gnl|up_drome|Q9VFF0_DROME           MAFKGTAKRSQTDLELEVENLGAHLNAYTSREQTVFYAKCLSKDVPKAVE
gnl|up_danre|Q1L8E2_DANRE           MAFKGTRKRSQLDLELEIENMGAHLNAYTSREQTVYYAKAFSKDLPRAVE
gnl|up_caeel|Q23295_CAEEL           MAFKGTPRRTRMGLELEVENIGAHLNAYTSRESTTYYAKCFTEKLDQSVD
gnl|Lotgi1|105568                   MTFKGTDRRSESDIDLEVENLGAQLNANTSREQTFYFAKCFSQDMPKAVD
gnl|Helro1|185681                   MAFKGTKKRSQIDLELEVENLGAHLNAYTSREQTVYYAKCFSKDLETAVE
gnl|Capca1|170570                   MAFKGTAKRSQTDLELEVENMGAHLNAYTSREQTVYYAKCFSKDVGKSVD
gnl|Apo_MPI_JGI_Genos_P|61301       MAFKGTSKRSQMDLELEVENMGAHLNAYTSREQTVYYAKCFSKDIPKAID

sp|P10507|MPPB_YEAST                ILSDILTKSVLDNSAIERERDVIIRESEEVDKMYDEVVFDHLHEITYKDQ
lcl|CTHT_0055060                    ILQDILQNSKLDPAAIERERDVILREAEEVEKQLEEVVFDHLHATAFQGH
gnl|up_human|MPPB_HUMAN             ILADIIQNSTLGEAEIERERGVILREMQEVETNLQEVVFDYLHATAYQNT
gnl|up_drome|Q9VFF0_DROME           ILADIIQNSKLGEAEIARERSVILREMQEVESNLQEVVFDHLHATAYQGT
gnl|up_danre|Q1L8E2_DANRE           ILADIIQNSTLGEAEIERERGVILREMQEVETNLQEVVFDYLHATAYQET
gnl|up_caeel|Q23295_CAEEL           ILSDILLNSSLATKDIEAERGVIIREMEEVAQNFQEVVFDILHADVFKGN
gnl|Lotgi1|105568                   LISDIVQNSKITEENVEKERGVICREMQEVNYDMREVVMDYLHTVAYEGT
gnl|Helro1|185681                   ILADINQNSLLREPEIERERGVILREMQEVETNLQEVVFDHLHATAFKNS
gnl|Capca1|170570                   ILSDILQNSTLGESEIERERGVILREMQSVETDLQEVVFDYLHATAFQGT
gnl|Apo_MPI_JGI_Genos_P|61301       ILSDIIQNSTLGEQEIERERGVILREMQEVETNLQEVTFDYLHATAYQGT

sp|P10507|MPPB_YEAST                PLGRTILGPIKNIKSITRTDLKDYITKNYKGDRMVLAGAGAVDHEKLVQY
lcl|CTHT_0055060                    SLGRTILGPRENIRDITRTELVNYIKNNYTADRMVLVGAGGVPHEQLVEM
gnl|up_human|MPPB_HUMAN             ALGRTILGPTENIKSISRKDLVDYITTHYKGPRIVLAAAGGVSHDELLDL
gnl|up_drome|Q9VFF0_DROME           PLGQTILGPTKNIQSIGKADLTDYIQTHYKASRIVLAAAGGVKHDDLVKL
gnl|up_danre|Q1L8E2_DANRE           PLGRTILGPTENIKTINRGDLVEYITTHYKGPRIVLAAAGGVSHNQLIDL
gnl|up_caeel|Q23295_CAEEL           PLSYTILGPIELIQTINKNDLQGYINTHYRSGRMVLAAAGGVNHDAIVKM
gnl|Lotgi1|105568                   PLGFTILGPSENVNTISRSDLVNFRNTHYKPQRMVLAASGGVNHDNLVKM
gnl|Helro1|185681                   PLGRTILGPVENIKTINREDLLNYISTHYKGSRMVLAAAGGVEHEHLVSL
gnl|Capca1|170570                   PLGRTILGPTKNIQSIQRKDLVEYVNSHYHAPRMVLSGAGGVNHDELCEL
gnl|Apo_MPI_JGI_Genos_P|61301       ALGRTILGPTENIKSITRQDLVNYIKDHYKGPRMVLAAAGGVDHAELVAL

sp|P10507|MPPB_YEAST                AQKYFGHVPKSESPVPLGSPRGPLPVFCRGERFIKENTLPTTHIAIALEG
lcl|CTHT_0055060                    AEKYFSNLPSEAPKSEAYVLSKRKPDFIGSDVRIRDDTIPTANIAIAVEG
gnl|up_human|MPPB_HUMAN             AKFHFGDSLCTHKGEIPALPPCK---FTGSEIRVRDDKMPLAHLAIAVEA
gnl|up_drome|Q9VFF0_DROME           ACSSLGGLEASVLPA--EVTPCR---FTGSEVRVRDDSLPLAHVAIAVEG
gnl|up_danre|Q1L8E2_DANRE           AKYHFGKLPARYSGE--ALLPCH---FTGSEIRVRDDKMPLAHIAVAVEA
gnl|up_caeel|Q23295_CAEEL           AEKYFGELKHGDSST--EFVPAT---YSPCEVRGDIPDLPMLYGAMVVEG
gnl|Lotgi1|105568                   AEQYFSGSTAAPSFDIPTIEPCR---FTGMSVIERNDDMPLAHVMVAMES
gnl|Helro1|185681                   ADKYFGKLSPSHDEGL-SFAKCS---FTGGEIRVRDNGMPLAHMALAVEG
gnl|Capca1|170570                   AEKHFGKITPGV-GEMRDPTPTR---FTGSEIRDRNDDMPIAHVALAMEG
gnl|Apo_MPI_JGI_Genos_P|61301       AEKHFGNLSSTYEGEIPVAPPCR---FTGSEIRYREDDMPLAHVAIAVEG

sp|P10507|MPPB_YEAST                VSWSAPDYFVALATQAIVGNWDRAIGTGTNSPSPLAVAASQNGSLANSYM
lcl|CTHT_0055060                    VSWNDPDYFTALVTQAIVGNYDKALGNAPHQGSKLSGIVHK-NDLATSFM
gnl|up_human|MPPB_HUMAN             VGWAHPDTICLMVANTLIGNWDRSFGGGMNLSSKLAQLTCH-GNLCHSFQ
gnl|up_drome|Q9VFF0_DROME           CGWTDQDNIPLMVANTLVGAWDRSQGGGANNASNLARASAE-DNLCHSFQ
gnl|up_danre|Q1L8E2_DANRE           VGWSHPDTIPLMVANTLIGNWDRSLGGGMNLSSKLAQMSCQ-GNLCHSFQ
gnl|up_caeel|Q23295_CAEEL           VSWTHEDNLALMVANTLMGEYDRMRGFGVNAPTRLAEKLSQ-DAGIEVFQ
gnl|Lotgi1|105568                   VGWNNPDNIALHVASIIMGNWNRSYVGGTNLNG-LAAFCAA-ENICHSYE
gnl|Helro1|185681                   AGWTDPSNIALMVANTLIGSYDRSVG--PNMASMLGQECAQ-FNLCHSFQ
gnl|Capca1|170570                   CGHADEDNIPLMIANTLIGNYDRAQGGGPHLGSRLASMMAK-EPGVHGFQ
gnl|Apo_MPI_JGI_Genos_P|61301       PGWDNPDNIALMVASTLIGTWDRSHGGGTNLASALAAKCAQ-GNLCHSFQ

sp|P10507|MPPB_YEAST                SFSTSYADSGLWGMYIVTDSNEHNVQLIVNEILKEWKRIKSGKISDAEVN
lcl|CTHT_0055060                    SFSTSYSDTGLWGIYLVTDKLSR-VDDLVHFALREWSRL-SSHVTSAEVE
gnl|up_human|MPPB_HUMAN             SFNTSYTDTGLWGLYMVCESST--VADMLHVVQKEWMRL-CTSVTESEVA
gnl|up_drome|Q9VFF0_DROME           SFNTCYKDTGLWGIYFVCDPLQ--CEDMLFNVQTEWMRL-CTMVTEAEVE
gnl|up_danre|Q1L8E2_DANRE           SFNTCYTDTGLWGLYMVCEPGT--VHDMIRFTQLEWKSL-CTSVTESEVN
gnl|up_caeel|Q23295_CAEEL           SFNTCYKETGLVGTYFVAAPES--IDNLIDSVLQQWVWL-ANNIDEAAVD
gnl|Lotgi1|105568                   SFMSTYSDTGLWGAYFITDRFN--IRDTLHAVQQEWMRL-CTQVTDVEVE
gnl|Helro1|185681                   SFNTCYTDTGLWGMYFVVEEDQ--VEAMLRSVQAEWLRL-CTNITDEEVT
gnl|Capca1|170570                   TFNTIYSDTGLWGIYFRCDGVL--IDDFIYNIQTEWKRM-CTEVTEFEVQ
gnl|Apo_MPI_JGI_Genos_P|61301       SFNTCYTDTGLWGMYFVTDKLN--IEDMVFHVQNEWMKL-CTNVTEFEVQ

sp|P10507|MPPB_YEAST                RAKAQLKAALLLSLDGSTAIVEDIGRQVVTTGKRLSPEEVFEQVDKITKD
lcl|CTHT_0055060                    RAKAQLKASILLSLDGTTAVAEDIGRQIITTGRRMSPLEIEKIIDGITEK
gnl|up_human|MPPB_HUMAN             RARNLLKTNMLLQLDGSTPICEDIGRQMLCYNRRIPIPELEARIDAVNAE
gnl|up_drome|Q9VFF0_DROME           RAKNLLKTNMLLQLDGTTPICEDIGRQILCYNRRIPLHELEQRIDAVSVG
gnl|up_danre|Q1L8E2_DANRE           RAKNLLKTNMLLHLDGSTPICEDIGRQMLCYSRRIPLHELEARIDAINAT
gnl|up_caeel|Q23295_CAEEL           RAKRSLHTNLLLMLDGSTPVCEDIGRQLLCYGRRIPTPELHARIESITVQ
gnl|Lotgi1|105568                   RAKNKLKTSYLLQLDGTTPVFEDIGRQMLNYGRRIPLAEFEQRVNAVDAN
gnl|Helro1|185681                   RSRNHLLANMLLMLDGSTPICEDIGRQMLCYRRRIPPPELQARIEAVDAK
gnl|Capca1|170570                   RAKNLFKTNLLLSLDGSTPVCEEIGRHMLCYGRRIPWAEMEARIEDVDAN
gnl|Apo_MPI_JGI_Genos_P|61301       RAKNLLRTNMLLMLDGSTPVCEDIGRQMLCYGRRVPLPELDARINAITAK

sp|P10507|MPPB_YEAST                DIIMWANYRLQNKPVSMVALGNTSTVPNVSYIEEKLNQ
lcl|CTHT_0055060                    DVMDFANRKLWDQDIAISAVGSIEGLFDYARIRGDMSR
gnl|up_human|MPPB_HUMAN             TIREVCTKYIYNRSPAIAAVGPIKQLPDFKQIRSNMCW
gnl|up_drome|Q9VFF0_DROME           NVRDVAMKYIYDRCPAVAAVGPVENLPDYNRIRSSMYW
gnl|up_danre|Q1L8E2_DANRE           TIKDVCLKYIYNKAPAIAAVGPIEQLLDYNSIRNGMCW
gnl|up_caeel|Q23295_CAEEL           QLRDVCRRVFLEGQVSAAVVGKTQYWPVNEEIHGRLIR
gnl|Lotgi1|105568                   LVKEVCNRYIYDKGPAVAAVGPTEDLPDYNNILAGNYW
gnl|Helro1|185681                   VLKETCMKFIFDKKPALAAVGPIDQLPDYATICSQMYQ
gnl|Capca1|170570                   TVRDVCMKYIYDRCPAMVGVGPIEALTDYNRMRSGQYW
gnl|Apo_MPI_JGI_Genos_P|61301       TVREVCMKYIYDKCPAVAGVGPVEQLPDYNRIRSGMYW
