# Supplementary material for: Deep transcriptome-sequencing and proteome analysis of the hydrothermal vent annelid Alvinella pompejana identifies the CvP-bias as a robust measure of eukaryotic thermostability
Source: Biol Direct. 2013 Jan 16;8:2. doi: 10.1186/1745-6150-8-2 (PMC3564776; doi:10.1186/1745-6150-8-2)
Supplement: Additional file 10 — Frequency of individual amino acids as a function of GC-content. The frequency of amino acids is plotted as a function of GC3-content (GC-content at the third codon position) in the species of the orthologous set. The regression lines with 90% confidence intervals are shown. [file 1745-6150-8-2-S10.zip › trimmedalignments/ATPO_HUMAN.aln]

CLUSTAL X (1.81) multiple sequence alignment


sp|P09457|ATPO_YEAST                FNRVFTRSFASSLRAAAS---KAAAPPPVRLFGVEGTYATALYQAAAKNS
lcl|CTHT_0005850                    APQRALLGQTRSFAAPAS---ADKVKPPVTLFGLDGTYATALYTAAVKTQ
gnl|up_human|ATPO_HUMAN             PAVSGLSRQVRCFSTSVVRPFAKLVRPPVQVYGIEGRYATALYSAASKQN
gnl|up_drome|ATPO_DROME             ASINKLALLSRTLSSAAA---QATVKPPVQVFGLEGRYATALYSAASKLS
gnl|up_danre|Q6DRD1_DANRE           MAALGVGLQVRQFSTSVIRPAAKLIKPPIQVYGVEGRYATALFSAASKQK
gnl|up_caeel|Q7JNG1_CAEEL           HEKVMAQLMKRGFSTSAALAKAQLVKTPIQVHGVEGRYAAALYSAGHKQN
gnl|Lotgi1|183079                   MSAFKITQLARQFSTSAARQ-GRIVQAPIQVYGIEGRYAHALYSAASKEK
gnl|Helro1|185866                   MASNRLSLLARSFSTSVTLK-SKLVASPIGVYGIEGRYAHALYSAATKQN
gnl|Capca1|150888                   MAAPRITGVVRQLSTSASR--SHLVQAPIQLFGVEGRYAHALYSAATKQK
gnl|Apo_MPI_JGI_Genos_P|73808       MAAARFGVIARQFSTSATR--SKLAAAPIQLFGIEGRYAHALFSAATKEK

sp|P09457|ATPO_YEAST                SIDAAFQSLQKVESTVKKNPKLGHLLLNPALSLKDRNSVIDAIVETHKNL
lcl|CTHT_0005850                    TLEPTAKGIEKLGALLQKDSKLVTILEAPTLTAADKSAIVAELQKSAGAA
gnl|up_human|ATPO_HUMAN             KLEQVEKELLRVAQILK-EPKVAASVLNPYVKRSIKVKSLNDITAKERFS
gnl|up_drome|ATPO_DROME             QLDQVEKDLTALQATIRSDKKLREYVTSPIINKKVMATALKEASEKLRFA
gnl|up_danre|Q6DRD1_DANRE           SLDKVEQELGRVSSLIK-DPKLSGIVMNPHVKRSVKQKTFVDALTKAKVS
gnl|up_caeel|Q7JNG1_CAEEL           KLDQISTDLNNVRSVYKDNKKFQEFVLDPTLKANKKKTAIEAISTKLGLT
gnl|Lotgi1|183079                   KLDVVEKELSDFGALLQKDSKLADFFRNPGAHKSDKLAALQSVVKKFKYS
gnl|Helro1|185866                   KLDAVEKELKDFQALLKTDVKLNEFVLNPTVRKFDKKDVLVNVMKKKNYS
gnl|Capca1|150888                   SLQSVEKELNSFKDILKVDTKFNQFVKDPTIKRGTKSEVLLASLQKQKFS
gnl|Apo_MPI_JGI_Genos_P|73808       KLEVVEKELNNFKELLAKDVKFHDFIFNPAVKRTEKRDVLESILTKQKVS

sp|P09457|ATPO_YEAST                DGYVVNLLKVLSENNRLGCFEKIASDFGVLNDAHNGLLKGTVTSAEPLDP
lcl|CTHT_0005850                    GETVKNFLATLAENNRLGLLPGVCSKFGELMSAARGEVEMVVTSAQPLDN
gnl|up_human|ATPO_HUMAN             PLTT-NLINLLAENGRLSNTQGVVSAFSTMMSVHRGEVPCTVTSASPLEE
gnl|up_drome|ATPO_DROME             PATV-NLLGLLADNGRLKKLDTVINAYKTIMAAHRGEVVCEVVTAKPLDA
gnl|up_danre|Q6DRD1_DANRE           PITI-NLINVLSENGRLTLTPDVIAAFSKMMSAHRGEVTCSVTTAQPLDE
gnl|up_caeel|Q7JNG1_CAEEL           KETG-NFLGLLAENGRLNKLESVVSSFESIMRAHRGELFVQVTSAEELSS
gnl|Lotgi1|183079                   DLTN-NLVAAMAENNRFNKLDSVISSFAKIMSAAKGEVLCVVTTAKPLDN
gnl|Helro1|185866                   PLTT-NLFVALADNGRFKILPALFATYAKIMSAHRGEVVCTVTTAKALEA
gnl|Capca1|150888                   PITT-NFLCAMAENGRLGKVTGIISAFDQIMAAFRGDVICSVTTAKAMDA
gnl|Apo_MPI_JGI_Genos_P|73808       PLTI-NLLKTMAENGRITQMNSIIKAFGKIMSAYRGEVSCKVITAKPLDA

sp|P09457|ATPO_YEAST                KSFKRIEKALSASKLVGQGKSLKLENVVKPEIKGGLIVELGDKTVDLSIS
lcl|CTHT_0005850                    KTLARLEAAVSKSDVVGAGKTLKVKNTVNPDIIGGLIVEVGDRTVDLSVS
gnl|up_human|ATPO_HUMAN             ATLSELKTVLKS--FLSQGQVLKLEAKTDPSILGGMIVRIGEKYVDMSVK
gnl|up_drome|ATPO_DROME             SQSKQLEGALKS--FLKGNESLKITSRVDPSIIGGLIVSIGDKYVDMSIA
gnl|up_danre|Q6DRD1_DANRE           ASLAELKVALNG--FLAKGETIKLETKSDASILGGMIVSIGDKYVDMSTK
gnl|up_caeel|Q7JNG1_CAEEL           SNQKALSDALSK--IGKSGQKLTVTYAVKPSILGGLVVTIGDKYVDLSIA
gnl|Lotgi1|183079                   SQQKEVQTILNS--FLKKGETLLLEMKVDPSIMGGMTVTVGDKFVDMSFS
gnl|Helro1|185866                   AHLKDLKTALDS--FVEKGQVIQLETKVDPSIIGGMVVNIGDKYIDMSMS
gnl|Capca1|150888                   KTQKDVEATVKL--FLKKGENLLLTSKVDPALIGGMVVEIGDRFVDLSIA
gnl|Apo_MPI_JGI_Genos_P|73808       ANLKELQNALKG--FVKKGETLQLETEVDPSIMGGMIVNLGDKYVDMSIA

sp|P09457|ATPO_YEAST                TKIQKLNKVLEDS
lcl|CTHT_0005850                    SKIAKMNKLLTDA
gnl|up_human|ATPO_HUMAN             TKIQKLGRAMREI
gnl|up_drome|ATPO_DROME             TKVKLYTDVIQTA
gnl|up_danre|Q6DRD1_DANRE           TKIQKLTKLIRDT
gnl|up_caeel|Q7JNG1_CAEEL           SRVKKYKDALATA
gnl|Lotgi1|183079                   TKYNTYSNLLKQA
gnl|Helro1|185866                   TKIKTYTELIKQA
gnl|Capca1|150888                   SKVKKYSSVITEA
gnl|Apo_MPI_JGI_Genos_P|73808       TKIKTCTNLIKEA
