# Supplementary material for: Deep transcriptome-sequencing and proteome analysis of the hydrothermal vent annelid Alvinella pompejana identifies the CvP-bias as a robust measure of eukaryotic thermostability
Source: Biol Direct. 2013 Jan 16;8:2. doi: 10.1186/1745-6150-8-2 (PMC3564776; doi:10.1186/1745-6150-8-2)
Supplement: Additional file 10 — Frequency of individual amino acids as a function of GC-content. The frequency of amino acids is plotted as a function of GC3-content (GC-content at the third codon position) in the species of the orthologous set. The regression lines with 90% confidence intervals are shown. [file 1745-6150-8-2-S10.zip › trimmedalignments/OSGEP_HUMAN.aln]

CLUSTAL X (1.81) multiple sequence alignment


sp|P36132|KAE1_YEAST                YYIALGLEGSANKLGVGIVKHPLLPKHANSDLSYDCEA---------EML
lcl|CTHT_0067740                    RRIALGCEGSANKLGIGVILH---------------EGTPGTPSERITVL
gnl|up_human|OSGEP_HUMAN            MPAVLGFEGSANKIGVGVV-R---------------DG---------KVL
gnl|up_drome|OSGEP_DROME            MVCALGIEGSANKIGIGII-R---------------DG---------KVL
gnl|up_danre|Q561S3_DANRE           MTIVIGFEGSANKIGIGII-K---------------DG---------EVL
gnl|up_caeel|Q9BL28_CAEEL           MVCVIGIEGSANKIGVGII-R---------------DG---------VVL
gnl|Lotgi1|227166                   MVIAIGFEGSANKLGIGII-K---------------DG---------VVL
gnl|Helro1|185794                   MPTIIGFEGSANKIGIGII-R---------------DG---------RVL
gnl|Capca1|174110                   MVIAIGFEGSANKIGVGII-R---------------DG---------EVL
gnl|Apo_MPI_JGI_Genos_P|74212       MVIAIGFEGSANKIGVGIV-K---------------DG---------IVM

sp|P36132|KAE1_YEAST                SNIRDTYVTPPGEGFLPRDTARHHRNWCIRLIKQALAEADIKSPTLDIDV
lcl|CTHT_0067740                    SNIRHTFVSPPGTGFLPKDTARHHRSYFVRLAKQALAAANVTID--EIDC
gnl|up_human|OSGEP_HUMAN            ANPRRTYVTPPGTGFLPGDTARHHRAVILDLLQEALTESGLTSQ--DIDC
gnl|up_drome|OSGEP_DROME            ANVRRTYITPPGEGFLPKETAKHHREAILGLVESSLKEAQLKSS--DLDV
gnl|up_danre|Q561S3_DANRE           SNPRRTYITPPGQGFLPGETAKHHRSVILTVLQEALDEAGLKAA--DIDC
gnl|up_caeel|Q9BL28_CAEEL           SNPRATFHAPPGEGFRPTETAQHHRQQIVRLVGEAIKLANIQNPELEIDG
gnl|Lotgi1|227166                   SNPRHTYITPPGEGFLPRDTAKHHREVALDILQTALKEAGVTPD--QIDV
gnl|Helro1|185794                   SNPRRTYVTPIGQGFLPRDTAAHHRNCILQLLYQSLNEASVKPD--DIDA
gnl|Capca1|174110                   SNPRKTFITPPGQGFLPRDTALHHRQNVLQILKDALDEANISPR--EIDV
gnl|Apo_MPI_JGI_Genos_P|74212       SNPRRTYITPPGQGFLPKDTAKHHQKHILEILSTALEEARVSPE--DIDV

sp|P36132|KAE1_YEAST                ICFTKGPGMGAPLHSVVIAARTCSLLWDVPLVGVNHCIGHIEMGREITKA
lcl|CTHT_0067740                    ICYTKGPGMGAPLTSVAIAARTLALLWGKDLVGVNHCVGHIEMGRAITGA
gnl|up_human|OSGEP_HUMAN            IAYTKGPGMGAPLVSVAVVARTVAQLWNKPLVGVNHCIGHIEMGRLITGA
gnl|up_drome|OSGEP_DROME            ICYTKGPGMAPPLLVGAIVARTLSLLWNIPLLGVNHCIGHIEMGRLITGA
gnl|up_danre|Q561S3_DANRE           VAYTKGPGMGAPLVTVAIVARTVAQLWGKPLLGVNHCIGHIEMGRLITNA
gnl|up_caeel|Q9BL28_CAEEL           IAYTKGPGMGAPLQVGAIVARTLSLTWKKPIIPVNHCVGHIEMGRLITGA
gnl|Lotgi1|227166                   VCYTKGPGMGAPLISTAVVARTVAQLWKKPIVGVNHCIGHIEMGRLITGA
gnl|Helro1|185794                   VAYTKGPGMAAPLVSVAVVARTIAQLWDKPLLAVNHCIAHIEMGRLITGA
gnl|Capca1|174110                   ICYTKGPGMGAPLVSVAVVARTVSQLWRKPIVGVNHCIGHIEMGRLVTQA
gnl|Apo_MPI_JGI_Genos_P|74212       VCFTKGPGMGAPLVSVAVVARTVAQLWKKPLIGVNHCIGHIEMGRQVTGA

sp|P36132|KAE1_YEAST                QNPVVLYVSGGNTQVIAYSEKRYRIFGETLDIAIGNCLDRFARTLKIPNE
lcl|CTHT_0067740                    AHPVVLYVSGGNTQVIAYAEQRYRIFGETLDIAVGNCLDRFARALAISND
gnl|up_human|OSGEP_HUMAN            TSPTVLYVSGGNTQVIAYSEHRYRIFGETIDIAVGNCLDRFARVLKISND
gnl|up_drome|OSGEP_DROME            QNPTVLYVSGGNTQVIAYSNKRYRIFGETIDIAVGNCLDRFARIIKLSND
gnl|up_danre|Q561S3_DANRE           QNPTVLYVSGGNTQVIAYSERRYRIFGETIDIAVGNCLDRFARVIKISND
gnl|up_caeel|Q9BL28_CAEEL           DNPVVLYVSGGNTQVISYTKKRYRIFGETIDIAVGNCLDRFARVLKLPNA
gnl|Lotgi1|227166                   VDPVVLYVSGGNTQVISYSQKCYRIFGETIDIAVGNCLDRFARVLKLSND
gnl|Helro1|185794                   KNPVVLYVSGGNTQVIAYMEKKYRIFGETIDIAIGNCLDRFARVLKLSND
gnl|Capca1|174110                   DNPTVLYVSGGNTQVIAYSERRYRIFGETIDIAVGNCLDRFARVLKLSND
gnl|Apo_MPI_JGI_Genos_P|74212       KNPTVLYVSGGNTQVIAYSQKRYRIFGETIDIAVGNCLDRFARVLKLSND

sp|P36132|KAE1_YEAST                PSPGYNIEQLAKKAPHKENLVELPYTVKGMDLSMSGILASIDLLAKDLFK
lcl|CTHT_0067740                    PAPGYNIEQMAKKG---KVLLDLPYAVKGMDCSFSGILTRVEEMAALLKK
gnl|up_human|OSGEP_HUMAN            PSPGYNIEQMAKRG---KKLVELPYTVKGMDVSFSGILSFIEDVAHRMLA
gnl|up_drome|OSGEP_DROME            PSPGYNIEQLAKSS---NRYIKLPYVVKGMDVSFSGILSYIEDLAEPGKR
gnl|up_danre|Q561S3_DANRE           PSPGYNIEQMAKKG---NKYIELPYTVKGMDVSFSGILSYIEDAAHKMLS
gnl|up_caeel|Q9BL28_CAEEL           PSPGYNIEQLAKNG---KKLMELPYSVKGMDVSLSGILSLIEKKAPKLIE
gnl|Lotgi1|227166                   PSPGYNIEQMAKGG---TKFLELPYAVKGMDVSFSGLLSYIEERAPQLIK
gnl|Helro1|185794                   PSPGYNVEQEAKKG---TKFLELPYVVKGMDVSFSGILSFIEKKALKLIE
gnl|Capca1|174110                   PSPGFNIEQMAKKG---KNFVQLPYVVKGMDVSFSGMLSYIEERAPSLLS
gnl|Apo_MPI_JGI_Genos_P|74212       PSPGYNIEKMARKG---KKYLDLPYVVKGMDVSFSGLLSFIEDCAPSLIE

sp|P36132|KAE1_YEAST                GNKKNKILFDKTTGEQKVTVEDLCYSLQENLFAMLVEITERAMAHVNSNQ
lcl|CTHT_0067740                    GELKGP------EGEE-VTAEDLCFTLQETVFAMLVEITERAMAHVGSNQ
gnl|up_human|OSGEP_HUMAN            ------------TGEC--TPEDLCFSLQETVFAMLVEITERAMAHCGSQE
gnl|up_drome|OSGEP_DROME            QNKRKKPQEEE-VNNY--SQADLCYSLQETIFAMLVEITERAMAHCGSNE
gnl|up_danre|Q561S3_DANRE           ------------TDQC--TPEDLCFSLQETVFAMLVEITERAMAHCGSQE
gnl|up_caeel|Q9BL28_CAEEL           ------------SGDF--TPEDLCFSLQETVFAMLIEITERAMAHTSSKE
gnl|Lotgi1|227166                   ------------KGEY--TPADLCMSLQETIFAMLVETTERAMAHCGSKE
gnl|Helro1|185794                   ------------TGEY--TKEDLCFSLQETIFAMLVEITERAMAHAGNDE
gnl|Capca1|174110                   ------------KGEY--SPEDLCFSLQETVFAMLVEITERAMAHCGSQQ
gnl|Apo_MPI_JGI_Genos_P|74212       ------------SGQY--TAEDLCFSLQETVFAMLTEITERAMAHTHSDE

sp|P36132|KAE1_YEAST                VLIVGGVGCNVRLQEMMAQMCKDRANGQVHATDNRFCIDNGVMIAQAGLL
lcl|CTHT_0067740                    VLIVGGVGCNERLQEMMGAMARDR-GGSVYATDERFCIDNGIMIAHAGLL
gnl|up_human|OSGEP_HUMAN            ALIVGGVGCNVRLQEMMATMCQER-GARLFATDERFCIDNGAMIAQAGWE
gnl|up_drome|OSGEP_DROME            VLIVGGVGCNERLQEMMRIMCEER-GGKLFATDERYCIDNGLMIAHAGAE
gnl|up_danre|Q561S3_DANRE           VLIVGGVGCNLRLQEMMGVMCKER-GARLFATDESFCIDNGAMIAQAGWE
gnl|up_caeel|Q9BL28_CAEEL           LLIVGGVGCNLRLQEMASAMCAER-GAHLFATDERFCIDNGAMIARAGEL
gnl|Lotgi1|227166                   VLIVGGVGCNKRLQEMMKLMAGER-DAVLYATDERFCIDNGAMIAQAGIE
gnl|Helro1|185794                   VLIVGGVGCNERLQEMMRTMAVER-GAKLFATDERFCIDNGAMIAQAGYL
gnl|Capca1|174110                   VLIVGGVGCNLRLQDMMKIMASER-GATVCATDDRYCIDNGAMIAQAGAE
gnl|Apo_MPI_JGI_Genos_P|74212       VLIVGGVGCNERLQEMVRTMADER-GATLFSTDDRYCVDNGAMIAQAGME

sp|P36132|KAE1_YEAST                EYRMGGIVKDFSETVVTQKFRTDEVYAAWRD
lcl|CTHT_0067740                    AYE-TGFKTPIEESTCTQRFRTDEVLVKWRK
gnl|up_human|OSGEP_HUMAN            MFR-AGHRTPLSDSGVTQRYRTDEVEVTWRD
gnl|up_drome|OSGEP_DROME            MFR-SGTRMPFEESYVTQRFRTDEVLVSWRD
gnl|up_danre|Q561S3_DANRE           MFR-SGHVTELPDSWITQRYRTDEVEVTWRD
gnl|up_caeel|Q9BL28_CAEEL           MLA-SGMRFDLRKTTTTQRYRTDQVHVEWRD
gnl|Lotgi1|227166                   MFK-CGMTTPLEEASCTQRYRTDEVEVKWRD
gnl|Helro1|185794                   MYQ-ANDITKWEDTFCTQRYRTDDVDVTWRD
gnl|Capca1|174110                   MFK-SGHVTPWDETFCTQRYRTDEVEVTWRS
gnl|Apo_MPI_JGI_Genos_P|74212       MYK-SGQITKWEDTFCTQRYRTDEVEVTWRS
