# Supplementary material for: Deep transcriptome-sequencing and proteome analysis of the hydrothermal vent annelid Alvinella pompejana identifies the CvP-bias as a robust measure of eukaryotic thermostability
Source: Biol Direct. 2013 Jan 16;8:2. doi: 10.1186/1745-6150-8-2 (PMC3564776; doi:10.1186/1745-6150-8-2)
Supplement: Additional file 10 — Frequency of individual amino acids as a function of GC-content. The frequency of amino acids is plotted as a function of GC3-content (GC-content at the third codon position) in the species of the orthologous set. The regression lines with 90% confidence intervals are shown. [file 1745-6150-8-2-S10.zip › trimmedalignments/APT_HUMAN.aln]

CLUSTAL X (1.81) multiple sequence alignment


sp|P49435|APT1_YEAST                LHQYPNFPSEGILFEDFLPIFRNPGLFQKLIDAFKLHLEEAFPE-VKIDY
lcl|CTHT_0058720                    LKRFPDFPIPGINFIDILPLFQDVSIHATLLRALELQVLELFGEQAKPDV
gnl|up_human|APT_HUMAN              IRSFPDFPTPGVVFRDISPVLKDPASFRAAIGLLARHLKATHGG--RIDY
gnl|up_drome|APT_DROME              IGEYPNFPKEGILFRDIFGALTDPKACVYLRDLLVDHIRESAP---EAEV
gnl|up_danre|A9JRT0_DANRE           IRTFPDFPTKGIPFKDIFPILKDPKAVTAVTDLFEEHVRNTYP---QVDL
gnl|up_caeel|APT_CAEEL              IREVKDFPKKGINFRDIMPLFTNPQLVNELCVVIADHVRHTVG---HVDS
gnl|Lotgi1|229807                   VSAHPDFPKKGVLFRNIFPVLRDVHGFKTLCDLIVEHIKSTSP---DVEL
gnl|Helro1|89746                    VKSYPDFPKPGILFRDMFPLLRNPTDYRECINLFVEEIREKYP---STEV
gnl|Capca1|113319                   IGTHSDFPKPGINFKDIFPVMKNAEVFQDCISLLTEHVEHLTT---PVDA
gnl|Apo_MPI_JGI_Genos_P|51692       MDIYPDYPKPGINFIDIFPIMRSPEVFGDVIDLLVEHIRQTHS---NVEV

sp|P49435|APT1_YEAST                IVGLESRGFLFGPTLALALGVGFVPVRKAGKLPGECFKATYEKEYGSDLF
lcl|CTHT_0058720                    IVGLDARGFLFGPSLALRLGASFVPVRKKGKMPGPCVTAAYEKEYGTDFF
gnl|up_human|APT_HUMAN              IAGLDSRGFLFGPSLAQELGLGCVLIRKRGKLPGPTLWASYSLEYGKAEL
gnl|up_drome|APT_DROME              IVGLDSRGFLFNLLIATELGLGCAPIRKKGKLAGEVVSVEYKLEYGIDTF
gnl|up_danre|A9JRT0_DANRE           IVGLDARGFLFGPLLALRLGIGFAPIRKKGKLPGPTISVAYSLEYAKAEA
gnl|up_caeel|APT_CAEEL              VAGLEARGFLFGPQVAIQLGVPFVPIRKKGKLPGATIEASYVKEYGEDRV
gnl|Lotgi1|229807                   IVGLDSRGFLFGPIIAQLLGIGFAPVRKSGKLPGETYKVSYKLEYGEDSF
gnl|Helro1|89746                    VVGIESRGFLFAPLMAQQLNVAFIPIRKAGKLPGQTISYSYALEYGNDTI
gnl|Capca1|113319                   IVGLDARGFIFGPLMAQRLNIPFIPVRKAGKLPGETIKYSYQLEYGSDTF
gnl|Apo_MPI_JGI_Genos_P|51692       IFGLDARGFILGPLVAQKLGISFAPIRKAGKLPGETLQISFQLEYGSDKF

sp|P49435|APT1_YEAST                EIQKNAIPAGSNVIIVDDIIATGGSAAAAGELVEQLEANLLEYNFVMELD
lcl|CTHT_0058720                    QMQEGAVKPGQRVLIVDDIIATGGSAAAAASLVKQLGGDLIGYLFILEIP
gnl|up_human|APT_HUMAN              EIQKDALEPGQRVVVVDDLLATGGTMNAACELLGRLQAEVLECVSLVELT
gnl|up_drome|APT_DROME              ELQKSAIKPGQKVVVVDDLLATGGSLVAATELIGKVGGVVVESLVVMELV
gnl|up_danre|A9JRT0_DANRE           EMQVDAVSAGQKVLIIDDLLATGGTLYAAIELIKQQKAEVLGCLVVVELK
gnl|up_caeel|APT_CAEEL              EIQEGAIKNGDIVFLIDDLLATGGTLRAATDLVVKAGGKVGEAFVLIELA
gnl|Lotgi1|229807                   EIEKSSIKQDQKILIIDDLIATGGSMKAACELVEKAGGNILQCFVVIELN
gnl|Helro1|89746                    EITRESIEAGQHVVVVDDLLATGGTLSASIELMNKAGASVECCMVLLELC
gnl|Capca1|113319                   EIQKSAVHCRQRVVIVDDLLATGGTMKAAAMLLKSLGAEVVECMVVIELT
gnl|Apo_MPI_JGI_Genos_P|51692       EVQKSAVRKGQKVIIMDDLLATGGTMTAACKLMKELEVIILECVVLVELT

sp|P49435|APT1_YEAST                FLKGRSKL-NAPVFTLLNA
lcl|CTHT_0058720                    VLNGRSKLGDVPVVTLLET
gnl|up_human|APT_HUMAN              SLKGREKLAPVPFFSLLQY
gnl|up_drome|APT_DROME              GLEGRKRL-DGKVHSLIKY
gnl|up_danre|A9JRT0_DANRE           NLNGSDKLKPTPVFSLIQY
gnl|up_caeel|APT_CAEEL              PLNGRSKLPDVNLTTLISY
gnl|Lotgi1|229807                   CLNGRDKV-NKPVHSLLTY
gnl|Helro1|89746                    DLKGRKKI-KSPVYSMIPL
gnl|Capca1|113319                   SLKGRDKV-PAPLYSMIQY
gnl|Apo_MPI_JGI_Genos_P|51692       YLNGRSKV-PSEVFSLIKK
