# Supplementary material for: Deep transcriptome-sequencing and proteome analysis of the hydrothermal vent annelid Alvinella pompejana identifies the CvP-bias as a robust measure of eukaryotic thermostability
Source: Biol Direct. 2013 Jan 16;8:2. doi: 10.1186/1745-6150-8-2 (PMC3564776; doi:10.1186/1745-6150-8-2)
Supplement: Additional file 10 — Frequency of individual amino acids as a function of GC-content. The frequency of amino acids is plotted as a function of GC3-content (GC-content at the third codon position) in the species of the orthologous set. The regression lines with 90% confidence intervals are shown. [file 1745-6150-8-2-S10.zip › trimmedalignments/TCF25_HUMAN.aln]

CLUSTAL X (1.81) multiple sequence alignment


sp|Q05468|YD333_YEAST               MKLL--------------SSDDLLDWQLWERPLDWKDVIQNDVSQWQKFI
lcl|CTHT_0001810                    MIRI----------------EGGNNEFSFAHDKTYDELEAS---------
gnl|up_human|TCF25_HUMAN            MRLL--------------ESKKGLSFFAFEHSEEYQQAQHK---------
gnl|up_drome|Q9Y109_DROME           MKLLPAPDSPSVSSKSITDNGADVQWFAFEHSQYYQGVQQM---------
gnl|up_danre|Q1L887_DANRE           MSLV--------------ESKDGVQHFTFEHNHDYQQVQFK---------
gnl|up_caeel|P90919_CAEEL           MVET--------------KKEGCISWFTLRHNNAYEQRERM---------
gnl|Lotgi1|117499                   MNLL--------------ENRRGYQYFEYEHNSAYREVQFL---------
gnl|Helro1|69072                    MELV--------------EKKCGLLFFKMQQSKSYQDIQTQ---------
gnl|Capca1|177532                   MTLL--------------DSSHGCQYFTFEHSRQYQKVQFD---------
gnl|Apo_MPI_JGI_Genos_P|52512       MDLV--------------DRDERGQHFIFVHNKEYQKIQFQ---------

sp|Q05468|YD333_YEAST               SFYKFEPLNSDLSKKSMMDFYLSVIVHPDHEALINLISSKFPYHVPGLLQ
lcl|CTHT_0001810                    --------------------FFGLVQMYDPM-QIVYFLHRYPYHVSSLIQ
gnl|up_human|TCF25_HUMAN            --------------------FLVAVESMEPN-NIVVLLQTSPYHVDSLLQ
gnl|up_drome|Q9Y109_DROME           --------------------FLSALERIDSE-FLITLIKRCPYHVDSLVQ
gnl|up_danre|Q1L887_DANRE           --------------------FFEVVESMDPN-NIVVLLQINPYHIDSLLQ
gnl|up_caeel|P90919_CAEEL           --------------------FWMAEKRMNVG-VVQEIFSDTPYHLNSILM
gnl|Lotgi1|117499                   --------------------FLDAVESLNPQ-SIVDLLHLHPYHIGGLIQ
gnl|Helro1|69072                    --------------------FENGVSPHDPSFVVVNFLQDFPYHLDALLQ
gnl|Capca1|177532                   --------------------FLDAVESLDHQ-NIINLVHLHPSHIDGLLQ
gnl|Apo_MPI_JGI_Genos_P|52512       --------------------FLDAVESLNPQ-TIIDLANLYPYHVDTLLQ

sp|Q05468|YD333_YEAST               VALIFIRQGDRSNTNGLLQRALFVFDRALKANI--IFDSLNCQLPYIYFF
lcl|CTHT_0001810                    CSKVARQDQNEALAADLIERALFTFGRVSLSEFRKKLEKGQARMSFYRPE
gnl|up_human|TCF25_HUMAN            LSDACRFQEDQEMARDLVERALYSMECAFHPLF--SLTSGACRLDYRRPE
gnl|up_drome|Q9Y109_DROME           LSEVCKMTEDFSLASELLERALLLLESSLHINF--SLTSGNCRLDYRRQE
gnl|up_danre|Q1L887_DANRE           LSDVCRMQEDQETARDLIERALYSFECAFHPVF--SLTSGTCRLDYCRPE
gnl|up_caeel|P90919_CAEEL           MAHMNRMNEDFNTGADLIERGIWYVDQYAAATF--EPFHWKHRMDYLDYE
gnl|Lotgi1|117499                   LSEIFRMSEDMAAAAELIEKALFAFECAFHPLF--SLTSGNCRLDYRKPE
gnl|Helro1|69072                    LYHFFLTNHELVKANEIIERSLCVCEYILHPLF--SFSQGNCRLDYEIKE
gnl|Capca1|177532                   VSEICRMGDDTQTAAEFIERALFTCESCFHPRF--SLTLGTCRLDYKRPE
gnl|Apo_MPI_JGI_Genos_P|52512       VSEICKMSEDMQMAADFIERALYVFECAFHPTF--SLTQGTARLSYRQQE

sp|Q05468|YD333_YEAST               NRQFYLAIFRYIQSLAQRGVIGTASEWTKVLWSLSPLEDPLGCRYFLDHY
lcl|CTHT_0001810                    NRQFYLAGFNLIQKLALKGTYRTALEWAKLLLSINHD-DPYGIANVLHVL
gnl|up_human|TCF25_HUMAN            NRSFYLALYKQMSFLEKRGCPRTALEYCKLILSLEPDEDPLCMLLLIDHL
gnl|up_drome|Q9Y109_DROME           NRSFYIVLFKHAQYLEERACSRTAFEISKLLLSLQPDTDPLAMILVIDYY
gnl|up_danre|Q1L887_DANRE           NRGFYLALFKHIQFLEKRGCPRTALEYCKLILSLDPENDPLCMLLFFDFL
gnl|up_caeel|P90919_CAEEL           NRAFYLLLHRHMLNAAHKRCWETAWNTAKMIFKLDPVKDPLAIISLIDIF
gnl|Lotgi1|117499                   NRGFFLCLFKHLLNVGQKGCYRTALELSKLLLSLEADEDPLCVLLCIDFY
gnl|Helro1|69072                    NRAFYLVLMKRAVLLHKRGCYRTSLELIKLIFSLSPESDPLALLLCIDVY
gnl|Capca1|177532                   NRGFFIALFRQAVFVGMKGCYRTALELCKLILSFDPDGDPLCILLMLDFY
gnl|Apo_MPI_JGI_Genos_P|52512       NRAFFIALFRHLNFIGRRGCYRTALEFCKLLLSLDPEDDPLCVLLMIDFF

sp|Q05468|YD333_YEAST               FLLNNDYQYIIELSNSPLMNCYKQWNTL-GFSLAVVLSFLRI--------
lcl|CTHT_0001810                    AIRAREADWFIDLCKSGLLDAP---FTGCYTKHTEPLAYLQLGDEDTAKS
gnl|up_human|TCF25_HUMAN            ALRARNYEYLIRLFQE--WEAHRNLSQLPNFAFSVPLAYFLLSQQTDLPE
gnl|up_drome|Q9Y109_DROME           ALRSKQFEWLVEFYEK--YNAARNLNQLPNMAYSYALALHTLY-------
gnl|up_danre|Q1L887_DANRE           CLRCHEYSTLIRLYEE--WEVHRNLSQLPNFSFSVALSYFHLSQDEDIST
gnl|up_caeel|P90919_CAEEL           ALKAKQYQWIINTFEA--AKKFKKLHLLPNWPYSVALARFFTAKTD----
gnl|Lotgi1|117499                   ALRSEQYEFLIRLYEE--WEAHRNLSQLPNFGFSIPLAKFHLATTD----
gnl|Helro1|69072                    ALKAANYSFLLQFANK--WKEDKNLFHLPNFAFSVALALFHSSKTN----
gnl|Capca1|177532                   ALKSEQFELLVRLHEE--WENHRHLSQMPNFAYSLALAMFNQATDHA---
gnl|Apo_MPI_JGI_Genos_P|52512       ALRSEQYDFLIRLFQQ--WESHRNLSQLPNFAMSVPLAMFHQAAQDN---

sp|Q05468|YD333_YEAST               ----NEMSSARNALLKAFKHHP--LQLSELFKE-------KL--------
lcl|CTHT_0001810                    ILT-RNIDPRPPQIGRCIRQPPILDFLPPLLPPISLSTARFIYLDNTPSL
gnl|up_human|TCF25_HUMAN            CEQSSARQKASLLIQQALTMFP--GVLLPLLESCSVRPDASV--------
gnl|up_drome|Q9Y109_DROME           ----GACERSNQALQYALLMFP--GVLRPLLDEMSVQTDKRV--------
gnl|up_danre|Q1L887_DANRE           VESQQLKQKSNVLLQNALIMFP--GALMPLLDLCTVHLEAAV--------
gnl|up_caeel|P90919_CAEEL           ----EDREIAENDLCTAIRHFP--SVVVQLMDILQIHPDSAV--------
gnl|Lotgi1|117499                   ----ELLDKADNLLQESLLMYP--GFLMPMVEKCGITPDPTV--------
gnl|Helro1|69072                    -------------------------------ESLSIKADNQV--------
gnl|Capca1|177532                   ----QETHSADAKLQEALLMFP--GLLLPLLDKCGIAADGRV--------
gnl|Apo_MPI_JGI_Genos_P|52512       ----EDTTAADEMIQKSLIMFP--GLLHPLLDKCSIVPDAEV--------

sp|Q05468|YD333_YEAST               -------L
lcl|CTHT_0001810                    MALLPPSI
gnl|up_human|TCF25_HUMAN            -------S
gnl|up_drome|Q9Y109_DROME           -------L
gnl|up_danre|Q1L887_DANRE           -------S
gnl|up_caeel|P90919_CAEEL           -------M
gnl|Lotgi1|117499                   -------T
gnl|Helro1|69072                    -------V
gnl|Capca1|177532                   -------L
gnl|Apo_MPI_JGI_Genos_P|52512       -------S
