# Supplementary material for: Deep transcriptome-sequencing and proteome analysis of the hydrothermal vent annelid Alvinella pompejana identifies the CvP-bias as a robust measure of eukaryotic thermostability
Source: Biol Direct. 2013 Jan 16;8:2. doi: 10.1186/1745-6150-8-2 (PMC3564776; doi:10.1186/1745-6150-8-2)
Supplement: Additional file 10 — Frequency of individual amino acids as a function of GC-content. The frequency of amino acids is plotted as a function of GC3-content (GC-content at the third codon position) in the species of the orthologous set. The regression lines with 90% confidence intervals are shown. [file 1745-6150-8-2-S10.zip › trimmedalignments/REV1_HUMAN.aln]

CLUSTAL X (1.81) multiple sequence alignment


sp|P12689|REV1_YEAST                IFNLILPISIDEAVCVRIIPDNIHNTNTL----------------NARLC
lcl|CTHT_0053130                    GV--VQAVSIDEALVD--VTDIVMERTGSEGIGVSEGSVWREQKEVDQIA
gnl|up_human|REV1_HUMAN             HN--IEAVSCDEALVD--ITEILAETKLT----------------PDEFA
gnl|up_drome|A9UNE7_DROME           LN--IEAVSCDEMFVE--LTDLAHELNVD----------------VMAFV
gnl|up_danre|B0UY97_DANRE           HN--IEALSCDEALVD--ATALLVELGVS----------------PDELA
gnl|up_caeel|Q09615_CAEEL           LE--VRAVSCDEMYIN--MSSFCEKYEIN---------------DPTILA
gnl|Lotgi1|170636                   HD--IEAVSCDEMLVD--CTDLLSDTGVT----------------PLDFT
gnl|Helro1|193420                   LY--VEAVSCDELFVE--LTQLMKVTSAT----------------AEEIV
gnl|Capca1|166412                   HD--IEAVSCDELLVD--LTSLVNEVQMS----------------PLRIA
gnl|Apo_MPI_JGI_Genos_P|70142       XD--IEAVSCDEMLID--CTDVLADTGAT----------------PMEFA

sp|P12689|REV1_YEAST                EEIRQEIFQGTNGCTVSIGCSDSLVLARLALKMAKPNGYNITFKSNLSEE
lcl|CTHT_0053130                    LGLREEIKRKT-GCNVSVGIGGNILLAKIALRKAKPAGQYHLRPEEV-LE
gnl|up_human|REV1_HUMAN             NAVRMEIKDQT-KCAASVGIGSNILLARMATRKAKPDGQYHLKPEEV-DD
gnl|up_drome|A9UNE7_DROME           SHLRQEVYSKT-GCPCSAGVAGNKLLARMATKEAKPNGQFLLDSSNDILA
gnl|up_danre|B0UY97_DANRE           RSIREDIKEKT-GCCASVGMSSNILLARMATRKAKPKGQYLLRSEEV-DD
gnl|up_caeel|Q09615_CAEEL           EHIRKVIREKT-QCPASVGIGSTSLLARLATRHAKPDGVFWVNAHKK-NE
gnl|Lotgi1|170636                   SILRQEIYTKS-GCTASTGLGSNVLLAKLATRNAKPNGQYYVESYDV-LE
gnl|Helro1|193420                   TCMRKDVFEMT-QCTCSCGVGSNMLVARLATRKAKPDGQHFVERGGE-RE
gnl|Capca1|166412                   SMMRSEIEQRS-KCTASAGIGPNILLAKMATKRAKPNGQHCIPDLTAGQE
gnl|Apo_MPI_JGI_Genos_P|70142       TVLRQEILEST-ECNASAGMGPNVLIARLATKVAKPNGQYHVSPQDV-EE

sp|P12689|REV1_YEAST                FWSSFKLDDLPGVGHSTLSRLESTFDSPHSLNDL-RKRYTLDALKASVGS
lcl|CTHT_0053130                    FIGELKVEDLPGVAYSIGGKLEEM--GIKYVKDL--RGVSKEKLASVLGP
gnl|up_human|REV1_HUMAN             FIRGQLVTNLPGVGHSMESKLASL--GIKTCGDL--QYMTMAKLQKEFGP
gnl|up_drome|A9UNE7_DROME           YMAPMSLDLLPGVGSSISHKLKQA--GLNNCGDV--QNTTLEKMEKVLGK
gnl|up_danre|B0UY97_DANRE           FIRDQPVSSLPGVGRSMSSKLTSL--GVSTCGDL--QQLSLSQLQREFGP
gnl|up_caeel|Q09615_CAEEL           FISEEKVKDLPGFGYEMMNRLTSFFGDITKCREL--QLKTERELVPVFGP
gnl|Lotgi1|170636                   FIKDVSVRDLPGVGWSMNRKLSNM--NVKTCGDL--QSVPLSTLQKEFGS
gnl|Helro1|193420                   FMRGVQVQDLPGIGYSLHDKLKSM--NLVTCGDVLRQRTTLHQLQQTFGS
gnl|Capca1|166412                   LLSDRPVKDLPGVGRSIATKMAAL--SIVTCGDL--QKMALNILQEHFGP
gnl|Apo_MPI_JGI_Genos_P|70142       FIKDKPVKNIPGIGYTLNSRLSEL--GIITCGDM--QALTLDVLQKEFGP

sp|P12689|REV1_YEAST                KLGMKIHLALQGQDDEESLKILYDPKEVLQRKSLSIDINWGIRFKNITQV
lcl|CTHT_0053130                    KTGEKLYEYARGIDRTE-------VGDQPMRKSVSADVNWGIRFVSQEEA
gnl|up_human|REV1_HUMAN             KTGQMLYRFCRGLDDRP-------VRTEKERKSVSAEINYGIRFTQPKEA
gnl|up_drome|A9UNE7_DROME           KLGQNLFQNCRGIDDRP-------LAYEQIRKTVSAEMNFGIRFTNSVEC
gnl|up_danre|B0UY97_DANRE           RTGQTLFRFCRGLDDRP-------VRSEKERKSVSAEMNYNIRFTQVEEA
gnl|up_caeel|Q09615_CAEEL           KLASKILRQCRGIEEDPD-----DFWATHVRKSVSCDINYGIRFTKRGEV
gnl|Lotgi1|170636                   KTGQSLYNSCRGIDDRP-------IKMENERKSVSAEINYGIRFQKEHEC
gnl|Helro1|193420                   KM---------------------------------------------SEA
gnl|Capca1|166412                   KIGKQVKDFAQGKDERS-------ITSNKQRKSVSAEVNYGIRFKQEGEV
gnl|Apo_MPI_JGI_Genos_P|70142       KTGQTLYNSCRGIDKRP-------LKMERERKSVSAEINYGIRFNEESEA

sp|P12689|REV1_YEAST                DLFIERGCQYLLEKLNEINKTTSQITLKLMRRCKDAPIEPPKYMGMGRCD
lcl|CTHT_0053130                    EEFVRNLCKELERRLLNEGVKGRHLTMRIMRRSPDAPLEPAKHLGHGKCD
gnl|up_human|REV1_HUMAN             EAFLLSLSEEIQRRLEATGMKGKRLTLKIMVRKPGAPVETAKFGGHGICD
gnl|up_drome|A9UNE7_DROME           EQFLCQLSEEVTKRLVEIRRKARSINLKIMVRAAEAPVETSKYMGHGVCD
gnl|up_danre|B0UY97_DANRE           ESFLNNLSMEVQKRLEGAGLRGRRVTLKVMMRKPGAPVEPAKYGGHGICD
gnl|up_caeel|Q09615_CAEEL           IQLMTAIGAELERKLIDSKLTAGSITLKLMVRSANAPIQTSKFMGHGICD
gnl|Lotgi1|170636                   VKFFNDLSEEVHNRLQKVKRKGKVVTLKLKVRREDAPKETAKFMGHGICN
gnl|Helro1|193420                   DSFLADLSKEVSRRLTLINKKGKHITLKVKVRSAGAPKESYKYMGHGICD
gnl|Capca1|166412                   LNFVHQLSDEVHSRLREVKMKGKTITLKLKVRSKGAPVETAKFLGHGICD
gnl|Apo_MPI_JGI_Genos_P|70142       NQFIKGLAEEVSSRLEKAGVKGKTITLKVKVRKKGAPRETAKFLGHGVCD

sp|P12689|REV1_YEAST                SFSRSSRLGIPTNEFGIIATEMKSLYRTLGCPPMELRGLALQFNKLVDVG
lcl|CTHT_0053130                    VFTKSVAFGVPTNDPELIGKEAVTILRSFRFSPGDLRGIGLQMTKLEPIK
gnl|up_human|REV1_HUMAN             NIARTVTLDQATDNAKIIGKAMLNMFHTMKLNISDMRGVGIHVNQLVPTN
gnl|up_drome|A9UNE7_DROME           IINKSSLIKYATDDVNVITTVVLDLMKDADIPPDELRGLGIHLTRLEDAN
gnl|up_danre|B0UY97_DANRE           NFARSVLLAQPTDSGRVIASEAIKLFHAMKLNVKDMRGVGLQVQQLDGSH
gnl|up_caeel|Q09615_CAEEL           TFTKTCNLNVPTTRGESLTSEAMKLYAKVSPKVEDLRGVGVTCGKLKSKL
gnl|Lotgi1|170636                   SLSRSITLPLATDDASCIAKESLMLLHALKVDVTDLRGIGIQVTRLEAEA
gnl|Helro1|193420                   NVSRSSTLKVATNQADVISRECANLFRTFK--------IGIQISSLESTA
gnl|Capca1|166412                   SVNKSVSLPLATNNPEVIRREAMALVRQMNFPADDLRGIGIQVSRLESEI
gnl|Apo_MPI_JGI_Genos_P|70142       NVAKSTTIAIATDNPNVIAKEALSLLHALKIAPEDFRGLGLQISRLETPI

sp|P12689|REV1_YEAST                PDN-------NQLKLRLPFKTIVTNRAFEALPEDVKN-------------
lcl|CTHT_0053130                    PSGK-----PEGSQKKLTFAVPVKRQMEQAVEESNAQTAKQEPVKPVGKQ
gnl|up_human|REV1_HUMAN             LNPSTCPSRPSVQSSHFPSGSYSVRDVFQVQKAKKSTEEEHKEVFRAAVD
gnl|up_drome|A9UNE7_DROME           EVR-------KENNIKEMFGKMSEMRKDKPIPQGAVG-------------
gnl|up_danre|B0UY97_DANRE           ADPS-----GQGPSRGRSIRDLLLAKQSAHSPSKESPSQDGLISASSSRA
gnl|up_caeel|Q09615_CAEEL           KKD-------AATAVQEMFGKTSRVG------------------------
gnl|Lotgi1|170636                   GIKSDKSACGHQSILNFTVAQKTSPDKPAGKPIQSPNKSRSVKTLPTMVP
gnl|Helro1|193420                   QHR-----------QHLTISSSSRPSS-----------------------
gnl|Capca1|166412                   IAD---------GGITRSILQFTSIRQNPSTEHPE---------------
gnl|Apo_MPI_JGI_Genos_P|70142       NSK--------HQDGTQSILQFTVIK------------------------

sp|P12689|REV1_YEAST                --------------------------------------------------
lcl|CTHT_0053130                    EEAQNKVTFAPPPAKKQKTAA-----------------------------
gnl|up_human|REV1_HUMAN             L-------------------------------------------------
gnl|up_drome|A9UNE7_DROME           --------------------------------------------------
gnl|up_danre|B0UY97_DANRE           F-------------------------------------------------
gnl|up_caeel|Q09615_CAEEL           --------------------------------------------------
gnl|Lotgi1|170636                   KMNDIDVFLQRSSVQKGERGAFKGDNVPEIDSNAYKDFYGEDTEKRSSSL
gnl|Helro1|193420                   --------------------------------------------------
gnl|Capca1|166412                   --------------------------------------------------
gnl|Apo_MPI_JGI_Genos_P|70142       --------------------------------------------------

sp|P12689|REV1_YEAST                --------------------DINNEFEKRNYKRKESGLTSNSLSSK----
lcl|CTHT_0053130                    -------------------TEAIEESDLQTYRPRPSEGPEIEDDPI----
gnl|up_human|REV1_HUMAN             --------------------EISSASRTCTFLPPFPAHLPTSPDTN----
gnl|up_drome|A9UNE7_DROME           --------------------DKSIGDDKVNKPLVFENKPKPREPRN----
gnl|up_danre|B0UY97_DANRE           --------------------SSNQKRVTPALSPPPSTSSSSSPPPSFTII
gnl|up_caeel|Q09615_CAEEL           --------------------NMARTDEQLNIIPRNEDELDKEPV------
gnl|Lotgi1|170636                   SQSLVEKHRITLMSGHTLVDELSRRKTAKGFLPPLPTLPSFTSPES----
gnl|Helro1|193420                   --------------------SLSTSTNHTNNIRKYATKMDA---------
gnl|Capca1|166412                   --------------------EKPDSPPTSSLPPPTSSLPPLPFLPS----
gnl|Apo_MPI_JGI_Genos_P|70142       --------------------------------------------------

sp|P12689|REV1_YEAST                ------------------KKGFAISRLEVNDL---------PSTMEEQFM
lcl|CTHT_0053130                    TDEPLTPPKPKVHPALALAKAGEADEKAISPLNIAGTQFIIPSNPDPAIL
gnl|up_human|REV1_HUMAN             ---KAESSGKWNGLHTPVSVQSRLNLSIEVPS---------PSQLDQSVL
gnl|up_drome|A9UNE7_DROME           VLSMLTAAAVSRKSVTEDRSQRGTSKPITRPLSL-------VPKLDEDVL
gnl|up_danre|B0UY97_DANRE           DPMPGTSKGDYHHPHTPNHVRACLNISIEVPS---------PSQVDPSVL
gnl|up_caeel|Q09615_CAEEL           ------------------------------II---------PAVTEDLEV
gnl|Lotgi1|170636                   TPSPPESGFLPFSTRSNSSATAICSTLDFLPS---------PSQIDQEVL
gnl|Helro1|193420                   ------------------------------PL---------QRHITNESG
gnl|Capca1|166412                   -------------QMNSSLPSPMPSVPIDLPS---------PSQIDPTFL
gnl|Apo_MPI_JGI_Genos_P|70142       ------------------------------PQ---------PKTSAAASI

sp|P12689|REV1_YEAST                NELPTQIRAEVRH-------------------------------------
lcl|CTHT_0053130                    AELPQDIRSRLVH-PQQARRTPPAPAQPEPASQPHPPDLPP---------
gnl|up_human|REV1_HUMAN             EALPPDLREQVEQVCAVQQAESHGDKKKEPVNGCNTGILPQPVGTVLLQI
gnl|up_drome|A9UNE7_DROME           AQLPEDIRLEVIA----NREEHLCIAEYDGYRSPQY--------------
gnl|up_danre|B0UY97_DANRE           KALPIDIRRQVEE---TWRYREEQPSTSSHYSTPPRPPSTPPPGPSLVLQ
gnl|up_caeel|Q09615_CAEEL           QSIPRQINFRVAN-------------------------------------
gnl|Lotgi1|170636                   KELPPDIRRQIEQ--EIKSKQPDTSKSSTIIHDSQEAGCSYWPDPVTTDM
gnl|Helro1|193420                   ADVNETLHFNDDN-------------------------------------
gnl|Capca1|166412                   AALPPDIRSEVESACIASHQSRQPAKSSKAFRLPQP--------------
gnl|Apo_MPI_JGI_Genos_P|70142       HQVPATLNKNDED-------------------------------------

sp|P12689|REV1_YEAST                --------------------------------------------------
lcl|CTHT_0053130                    ---------------------DVDPEVFAALPDDVKAEVLAEYRVQRPQQ
gnl|up_human|REV1_HUMAN             PEPQESNSDAGINLIALPAFSQVDPEVFAALPAELQRELKAAYDQRQRQG
gnl|up_drome|A9UNE7_DROME           --------------------------------------------------
gnl|up_danre|B0UY97_DANRE           LPNQPGQPCTTGIILELPDFSQVDPDVFAALPRELQEELCSAYR-----N
gnl|up_caeel|Q09615_CAEEL           --------------------------------------------------
gnl|Lotgi1|170636                   ITRSPEDDTP---IVALPSPSQIDLDCLNALPKELQDELKSAY-------
gnl|Helro1|193420                   -------------------------------------------------N
gnl|Capca1|166412                   -------------------------------------------------K
gnl|Apo_MPI_JGI_Genos_P|70142       --------------------------------------------------

sp|P12689|REV1_YEAST                -------------DLRIQKKIQQTKLGNLQEKIKRR--------------
lcl|CTHT_0053130                    QRSPPRHGKGGLKQQTLLPQSPHKNRVIFKPPVPRTSTKRGSGGRGRGGL
gnl|up_human|REV1_HUMAN             ENSTHQQSASASVPKNPLLHLKAAVKEKKRNKKKKTIGSPKRIQSPLNNK
gnl|up_drome|A9UNE7_DROME           -------------PTLRSPPLLNPYVTTNVSPLKATDLKPSTSRAAVARL
gnl|up_danre|B0UY97_DANRE           KGNAQAQASTVVEQKNSFPQLKQPAVGKLKRRYKKRNTSPAKNGSSPLKK
gnl|up_caeel|Q09615_CAEEL           ---------DIDIPEIVKSTLLNGRSDNNLELEDLEDDGLVENRLAELEC
gnl|Lotgi1|170636                   ----KHQTTQADMQHKSPTKLASPSKSKKSPLFKVPKGRATKKRKLSPKK
gnl|Helro1|193420                   NNNNNNNNNNNNNDEFSLSMSQIDLETMRELPSEIQNEIREALCNKKLKQ
gnl|Capca1|166412                   KNHSPGKSPSNCITTKSPGKTTNHRRGKNRSPAAKNAAALPTKRATAAKQ
gnl|Apo_MPI_JGI_Genos_P|70142       -------------DSKSNQQPQEGKSG-----------------------

sp|P12689|REV1_YEAST                -------------------------------EESLQNEKNHFMGQN----
lcl|CTHT_0053130                    FSHASRAHERKKDREAGLRQTRFVAIPRRLIEQYHGKDPNEEDDEPDIPE
gnl|up_human|REV1_HUMAN             LLNSPAKTLPGACGSPQKLIDGFLKHEGPPAEKPLEELSASTSGVPGLSS
gnl|up_drome|A9UNE7_DROME           QKRKERKEQ----------------------EHYIRSDQIVADYIDDLPD
gnl|up_danre|B0UY97_DANRE           MFPGNSPAKTSPSKTLPLPLR----------EQDLKCPSSLSTDVPETL-
gnl|up_caeel|Q09615_CAEEL           IIQNEPTKES---------------------VTNLQEMLSTLLNYGKLSA
gnl|Lotgi1|170636                   LSFSNKKSKSIEQKEVDH-------------DTVLISIEDDVSGIGPRLT
gnl|Helro1|193420                   QHQQNDVH-----------------------NNIVSNNKNNNNKQNDVSD
gnl|Capca1|166412                   LIYANTPKV----------------------NKVMRSTAVTQPAAE----
gnl|Apo_MPI_JGI_Genos_P|70142       -------------------------------TSHLRENMENISQSP----

sp|P12689|REV1_YEAST                --------------------------------------------------
lcl|CTHT_0053130                    LDPNTLAELPTQIRTKVVAEHRAAKERQRQRRLERNGAVLTFYAPTPPMG
gnl|up_human|REV1_HUMAN             LQSDPA--------------------------------------------
gnl|up_drome|A9UNE7_DROME           FVNPHI--------------------------------------------
gnl|up_danre|B0UY97_DANRE           --------------------------------------------------
gnl|up_caeel|Q09615_CAEEL           FET-----------------------------------------------
gnl|Lotgi1|170636                   ENASFDNENVAEAQPE----------------------------------
gnl|Helro1|193420                   --------------------------------------------------
gnl|Capca1|166412                   --------------------------------------------------
gnl|Apo_MPI_JGI_Genos_P|70142       --------------------------------------------------

sp|P12689|REV1_YEAST                -----------------------SIFQP-IKFQNLTRFKKICQLVKQWVA
lcl|CTHT_0053130                    VELRRELDKRWENRLRGVKFPPLPTHAK-LASKEIKTLEEVREMVSTWYE
gnl|up_human|REV1_HUMAN             ---------------------GCVRPPA-PNLAGAVEFNDVKTLLREWIT
gnl|up_drome|A9UNE7_DROME           ---------------------LKLISHP-VEMPELLMGDNYKDLLNDWVS
gnl|up_danre|B0UY97_DANRE           ---------------------PKPIPRPAPTLAGAHEFSEIRTLLREWVT
gnl|up_caeel|Q09615_CAEEL           ---------------------VFRKFEE-ISMDSSRCDTAWFSVFHLMVP
gnl|Lotgi1|170636                   ---------------------TKPVAEE-INLCGAVHIKDVRNLLKEWLN
gnl|Helro1|193420                   ---------------------KRERNII-DSFNNVEKIQQQHQLL-----
gnl|Capca1|166412                   --------------------------QQ-VNFCGAVSLAEVKALLNEWIR
gnl|Apo_MPI_JGI_Genos_P|70142       --------------------------------------------------

sp|P12689|REV1_YEAST                ETLGDGGPHEKDVKLF
lcl|CTHT_0053130                    ESREEGGPHPEDVECF
gnl|up_human|REV1_HUMAN             TISD---PMEEDILQV
gnl|up_drome|A9UNE7_DROME           REEV---PKPNDVDLI
gnl|up_danre|B0UY97_DANRE           TISE---PMEEDILQV
gnl|up_caeel|Q09615_CAEEL           FIEEESKDLLEFPIAT
gnl|Lotgi1|170636                   SCPV---PQEEDVEVI
gnl|Helro1|193420                   --------LLRHIFNQ
gnl|Capca1|166412                   TTEALTMGSSENSASV
gnl|Apo_MPI_JGI_Genos_P|70142       ---------PQSIQHV
