# Supplementary material for: Deep transcriptome-sequencing and proteome analysis of the hydrothermal vent annelid Alvinella pompejana identifies the CvP-bias as a robust measure of eukaryotic thermostability
Source: Biol Direct. 2013 Jan 16;8:2. doi: 10.1186/1745-6150-8-2 (PMC3564776; doi:10.1186/1745-6150-8-2)
Supplement: Additional file 10 — Frequency of individual amino acids as a function of GC-content. The frequency of amino acids is plotted as a function of GC3-content (GC-content at the third codon position) in the species of the orthologous set. The regression lines with 90% confidence intervals are shown. [file 1745-6150-8-2-S10.zip › trimmedalignments/SYFB_HUMAN.aln]

CLUSTAL X (1.81) multiple sequence alignment


sp|P15624|SYFB_YEAST                LKTGEEPE------------LKLDISANRYDLLCIEGISQSLNEYLERKE
lcl|CTHT_0024970                    ARPKDEPPE-----------LAIEIPANRYDMLCFEGIAMHLNIFRGKIE
gnl|up_human|SYFB_HUMAN             IISKEQGNVKAAG-ASDVVLYKIDVPANRYDLLCLEGLVRGLQVFKERIK
gnl|up_drome|SYFB_DROME             MLTKEQGDVAAAANASEEIIYRIDIPANRYDLLCLEGLVTGLLVFQGKLK
gnl|up_danre|Q5RKM6_DANRE           IISREQGDDKAEG-ASDVVLYKIDVPANRYDLLCLEGLVRGLQVFKDKME
gnl|up_caeel|SYFB_CAEEL             AVEKEQGTRAASD-LNDQEVYKIDIPANRYDLLSVEGLARAIRIFKQEIP
gnl|Lotgi1|217906                   QIEREQGKEKAVG-ASDVVEYKIDVPANRYDILCVEGFSRGLLVFLEKLK
gnl|Helro1|109800                   IISKEQGADKARD-ASDSVIYKIDVPANRYDLLCVEGLTRGLLIFREKMK
gnl|Capca1|158835                   IIAKEQGEGKAEG-ASQAVIFKIDVPANRYDLLCMEGLTRGLLIFLQKAS
gnl|Apo_MPI_JGI_Genos_P|54105       MITKEQGSEKAEG-ASDKVIYKIEVPANRYDLLCVEGLTRGLLIFQQKMD

sp|P15624|SYFB_YEAST                RPDYKLSKPT-----TKLIIDKSTEQIRPFATAAVLRNIKLNEKSYASFI
lcl|CTHT_0024970                    TPKWRLLDIP-EDQMQTLTISKETELVRPYAAAAILRNVTFTQASYDSFI
gnl|up_human|SYFB_HUMAN             APVYKRVMP--DGKIQKLIITEETAKIRPFAVAAVLRNIKFTKDRYDSFI
gnl|up_drome|SYFB_DROME             PPKFQFVE---LAKRQVLKIDPSTAQIRPYAVAAVLRNVTFTQASYNSFI
gnl|up_danre|Q5RKM6_DANRE           APRYKRVSPADGGEPQRLLITEETASVRPFAVAAVLRNITFTQERYDSFI
gnl|up_caeel|SYFB_CAEEL             SPAYKYADVP-KTGLQKIIVKKETAQVRPFVVGAVLRDISFDADSYASFI
gnl|Lotgi1|217906                   APRYKVVEP--SGKKHQMTVLPSTEQVRPYVVAAILRDITFTQDRYKSFI
gnl|Helro1|109800                   APIYKKVN---QGVLQELHIMQSTLNVRPYAVAAVLREITFTKDIYQSFM
gnl|Capca1|158835                   VPRYRAVMPS-GAGPQQLIIKAATGQVRPFAVAATLRNITFTQERYQSFI
gnl|Apo_MPI_JGI_Genos_P|54105       IPKFKTFQP--ADCLQQLIIKPTVADVRPYAVAAILRNITFTQERYQSFI

sp|P15624|SYFB_YEAST                ALQDKLHANLCRNRSLVAMGTHDLDSIEGPFHYRALPPKDIKFVPLNQTQ
lcl|CTHT_0024970                    SLQDKLHQNLARQRTLVAIGTHDLDTIRGPFTYEALPPKDINFVPLNQTK
gnl|up_human|SYFB_HUMAN             ELQEKLHQNICRKRALVAIGTHDLDTLSGPFTYTAKRPSDIKFKPLNKTK
gnl|up_drome|SYFB_DROME             DLQDKLHQNICRKRTLVAIGTHDLDTLQGPFSYEALAPDQIKFKPLNQTK
gnl|up_danre|Q5RKM6_DANRE           ELQEKLHQNICRKRTLVAIGTHDLDTISGPFTYTAKAPGEIRFKPLNQSQ
gnl|up_caeel|SYFB_CAEEL             DLQDKLHQNICRKRTLVAIGTHDLDTIQGPFEYRAEAPKDIKFKPLNQTK
gnl|Lotgi1|217906                   DLQDKLHQNLCRRRTLVAIGTHDLDSIKGPFVYDAKSPADIKFRPLNQDK
gnl|Helro1|109800                   DLQDKLHQNIGRQRSLVAIGTHDLDTVQGPFVFSADAPKSIKFRALNQSK
gnl|Capca1|158835                   DLQDKLHHNICRKRSLVAIGTHDLDTIQGPFIYDARPPSDIVFKPLNQSK
gnl|Apo_MPI_JGI_Genos_P|54105       DLQDKLHQNICRKRLLVAIGTHDLDTLEGPFTYDAKPPSEIKFQALNQTK

sp|P15624|SYFB_YEAST                EFTGDKLIEFYKSPEQKNNIGRYVHIIEDSPVFPVIMDSKDRVCSLPPLI
lcl|CTHT_0024970                    EINGTELMSFYEN---DRHLGRYLHIIRDKPVYPVILDADRNVCSLPPII
gnl|up_human|SYFB_HUMAN             EYTACELMNIYKT---DNHLKHYLHIIENKPLYPVIYDSNGVVLSMPPII
gnl|up_drome|SYFB_DROME             EMTGSELMDFYST---HAQLKQYLPIIRESPVYPVIYDANRVVLSLPPII
gnl|up_danre|Q5RKM6_DANRE           EFTATELMSLYKS---DSHLRHYLHIIENEPLYPIIYDSNGIVLSMPPII
gnl|up_caeel|SYFB_CAEEL             EYTAEELMTLYST---DSHLKAYLPIIQNHPVYPVIYDKNGVVCSMPPII
gnl|Lotgi1|217906                   EYTGQGIMELYSK---DNHIKHFLPIIENKPVYPVIYDSNNIILSMPPII
gnl|Helro1|109800                   ELNATQLMDLYST---DSHLKHYLHIIRDKPAYPVIRDNKGVVLSMPPII
gnl|Capca1|158835                   EHSAVELMQLYET---DSHLRHFLPIIRDKPVYPVIYDQNNVVLSMPPII
gnl|Apo_MPI_JGI_Genos_P|54105       EHTAPELMELYSN---DQHLKHYLHIIKDKPVYPVIYDKNGIVLSMPPII

sp|P15624|SYFB_YEAST                NSEHSKISVNTRNILIDITATDKTKAEIVLNILTTMFSRYCDEPFTVEPV
lcl|CTHT_0024970                    NSERSKITLNTKNVFIDMTATDQTKLDIVCNIMVTMFSKYCAEPFTIEPV
gnl|up_human|SYFB_HUMAN             NGDHSRITVNTRNIFIECTGTDFTKAKIVLDIIVTMFSEYCENQFTVEAA
gnl|up_drome|SYFB_DROME             NGDHSKITLKTKNVFIECTATDRTKAKVVLDTIVCLFSEHCAQKFTVEPC
gnl|up_danre|Q5RKM6_DANRE           NGNHSKISLNTKNVFIECTATDLTKAKITLDMIVTMFSEYCEQPFTVEEA
gnl|up_caeel|SYFB_CAEEL             NGEHSKITLNTKNVFIEATATDKQKAFVVLDTIVTLFSQYCAKPFTIEQV
gnl|Lotgi1|217906                   NGDHTKISVNTKSVIVECTGTDLHKTELTLDTVVCMFSQYCLKPFTVEPV
gnl|Helro1|109800                   NGDHSKITLNTKNVLIECTATDLNKATIVLDTIVCMFSQYCKQQFCIEPV
gnl|Capca1|158835                   NGDHSKITLNTKNVFIEATATDLTKAKVVLDTLVAMFSVYCAEPFVCEYA
gnl|Apo_MPI_JGI_Genos_P|54105       NGNHSKITLNTKNVFIECTATDLNKASIVLDTIVCMFSQYCAEPYVAEKV

sp|P15624|SYFB_YEAST                EIVSEHN--GQSRLAPNFNDRIMDVSIKYINSCLGLDQSADEIAHCLKKM
lcl|CTHT_0024970                    KIISEHN--GTSRITPSLTYRKMDVEVDYLNGLTGLKESPESICKLLSKM
gnl|up_human|SYFB_HUMAN             EVVFP-N--GKSHTFPELAYRKEMVRADLINKKVGIRETPENLAKLLTRM
gnl|up_drome|SYFB_DROME             DVVQP-D--GSVISYPELEVREERISVKRANAYIGIDEPAEKLADMLTRM
gnl|up_danre|Q5RKM6_DANRE           EVVYP-D--GRMCVYPELAYRTETLSGEFINKKVGINESAESIAQLLTRM
gnl|up_caeel|SYFB_CAEEL             EVVYEET--GVKELYPLLSYREMTVTTPEINTKIGINLKDEEMATLLNKM
gnl|Lotgi1|217906                   EVIYP-D--GTKFNYPKLPYRFEEVNVERINKQVGINISAEDMARYLTKM
gnl|Helro1|109800                   KVFGQPDCCEQPAFYPTLLYRKEVVNVDDINKTIGINQSDEKLASLLTKM
gnl|Capca1|158835                   EVVNP-D--GTKCLYPDLSYRNETIAADKINQLLGISQSPETLAHLLTKM
gnl|Apo_MPI_JGI_Genos_P|54105       EVVNF-D--GTRVLYPELPYRTEVVPVNVINKHIGIQEKADTLACLLTKM

sp|P15624|SYFB_YEAST                SLHAVQSKEDKDILHVDIPVTRPDILHACDIMEDAAVGYGFNNLPKGEKL
lcl|CTHT_0024970                    AYKAEP-SADPKYVTVTVPPTRADVLHPCDVMEDLAIAYGFNSLPR--ST
gnl|up_human|SYFB_HUMAN             YLKSEV-IGDGNQIEIEIPPTRADIIHACDIVEDAAIAYGYNNIQM--TL
gnl|up_drome|SYFB_DROME             YLEAKV---DGDSLVVKIPPTRHDVIHACDIYEDVAIAYGYNNIKK--SL
gnl|up_danre|Q5RKM6_DANRE           CLRSEVSGEDGQ-IQVEIPPTRSDVIHACDIMEDAAIAYGFNNIVR--ST
gnl|up_caeel|SYFB_CAEEL             SLKAEV--AAKETLKIVVPPTRHDILHACDIAEDVGVAFGYNNLIT--KL
gnl|Lotgi1|217906                   CLQSEV-LKDGKNLRVEIPPTRSDILHTCDIMEDVAIGYGFNNIIK--TI
gnl|Helro1|109800                   SLSSRVMDASGKYIEVEVPPTRHDVIHACDIMEDVAIAYGYNNIKR--TI
gnl|Capca1|158835                   CLSAHV-LPDGHNIQVEVPPTRHDVIHACDIIEDVGIAFNYNNIVQ--DL
gnl|Apo_MPI_JGI_Genos_P|54105       CLTSEV-KRDGRVLSVEVPPSRHDVIHACDIIEDVAIAYGYNNITR--TI

sp|P15624|SYFB_YEAST                SN-ANFIAKPLPINKVSDIFRVASSQATWVEVLPLTLCSHDENFKFLRQS
lcl|CTHT_0024970                    PNKSVTIGKPLMINKLSDIVRHESAMAGWAEVMPLILCSHEENFEWLNRV
gnl|up_human|SYFB_HUMAN             PK-TYTIANQFPLNKLTELLRHDMAAAGFTEALTFALCSQEDIADKLGVD
gnl|up_drome|SYFB_DROME             PA-FMQIAKQFPLNKLTEQLREQVAQAGFTEALTFTLCSRDDIGRKLNKN
gnl|up_danre|Q5RKM6_DANRE           PR-TYTVANQLPVNKLTELLRQDLAAAGFTEALTFALCSQEDIADKLRKN
gnl|up_caeel|SYFB_CAEEL             PE-SNTVAVAFPINKLCDNLRIEIAAAGWTEALNFALCSRDDISSKLRQP
gnl|Lotgi1|217906                   PD-TNCIANQFPLNKLTDLLRQEIAGAGFTEALTFALCSRDDIASKLGKK
gnl|Helro1|109800                   SN-TNCIAGQFPINKLTDLLRENIAFAGFTECLTFALCSRDDVGEKLRKK
gnl|Capca1|158835                   PP-VITTAQQLPINKLTDVLRPELANAGFTEVLTFALCSRDDVGENMRKS
gnl|Apo_MPI_JGI_Genos_P|54105       PN-TNCIAEQFAINKLTDLLRIELATAGFTEALTFALCSKEDLADKMRKN

sp|P15624|SYFB_YEAST                DNGDLAVKLANPKTLEYQVVRTTLLPGILKTVKENRKHSLPIKVFETGDV
lcl|CTHT_0024970                    DDGKTAVKLANPKSIEYQVVRTSLLPGLLKTLSENKAMRLPLQIFEVADV
gnl|up_human|SYFB_HUMAN             ISATKAVHISNPKTAEFQVARTTLLPGLLKTIAANRKMPLPLKLFEISDI
gnl|up_drome|SYFB_DROME             IDALPAVHIGNPKTLEFQVVRTTLLPGLLKTLVANRKMPLPLKLFEISDV
gnl|up_danre|Q5RKM6_DANRE           MAEIGAVHISNPKTAEFQVARTCLLPGLLKTVAANRKMPLPLKLFEISDV
gnl|up_caeel|SYFB_CAEEL             DALSHAVHIGNPKTLEFQVARTSLLPGLLKTLSSNRDMPLPLKLFELQDV
gnl|Lotgi1|217906                   IEDTGAVHIANPKTLEFQVARTTLLPGVLKTVYNNQNMPLPLKLFEISDV
gnl|Helro1|109800                   IEDIPAVHISNPKTLEFQIARTSLLPGILKTIACNRRMPIPLKLFEISDV
gnl|Capca1|158835                   IKDIPAVHIGNPKTQEFQIARTSILPGVLRTLSWNRQMPLPLKLFEVGDV
gnl|Apo_MPI_JGI_Genos_P|54105       IEKTKAVHIANPQTREFQVTRTTLLPGILKTIASNKKMPLPLKLFEISDV

sp|P15624|SYFB_YEAST                VFKDDKLERKAYNERHWAAIYVGKNSGFEIIQGLLGKIMQTFRTEWIA--
lcl|CTHT_0024970                    VFKDDSFERKARNERHWAAAYYGKTSGFEVVHGLLDRVMTMLRVAFITHE
gnl|up_human|SYFB_HUMAN             VIKDSNTDVGAKNYRHLCAVYYNKNPGFEIIHGLLDRIMQLLDVP-----
gnl|up_drome|SYFB_DROME             VVADESTEVGARNERRVCAVNCNKTAGFEVVHGLLDRVMQLLSVPWKS--
gnl|up_danre|Q5RKM6_DANRE           VLKDETKDVGARNNRRLCAIYYNKSPGFEVIHGLLDRVMQLLDVK-----
gnl|up_caeel|SYFB_CAEEL             IVKDSNTDVGARNERRLAAVYYNRAAGFEIIQGFLDRIMRMLNVN-----
gnl|Lotgi1|217906                   VYQDPAKDVGARNERRLCAIHYNKSSGFEVIHGLLDRVMKLLEIP-----
gnl|Helro1|109800                   VMKDDNMDVRCRNERRLCIVYCNKVPGFEVVHGLLDRVMQLLGVK-----
gnl|Capca1|158835                   VYQDSTKDVGARNERRLVAVYYNKSSGFEVIQGLLDRVLQLLQIP-----
gnl|Apo_MPI_JGI_Genos_P|54105       IFKDAEKDVGARNERRLCAVYYSKNSGFEVIHGLMDRIMQLLETQ-----

sp|P15624|SYFB_YEAST                --------DYGAAASGR---GYWIEEDDSVKTYFPGRGAKVM-FRSKEGA
lcl|CTHT_0024970                    EGLTGKSIDFEVHANPQRD-GYFIKETDE-PTFFKGRAAAIY-VRLN--G
gnl|up_human|SYFB_HUMAN             --------------PGEDKGGYVIKASEG-PAFFPGRCAEIF-ARGQ---
gnl|up_drome|SYFB_DROME             --------------ASGTK-GYYLQATED-PSYFPGRCANVM-YDGV---
gnl|up_danre|Q5RKM6_DANRE           --------------PGRDH-GYHIQAAED-STFFPGRCAEIF-SSGK---
gnl|up_caeel|SYFB_CAEEL             --------------PARDGTGYYIEADEN-STYFPGRCAKIIGPKGV---
gnl|Lotgi1|217906                   --------------YDKKD-GYYIKACDD-STYFPGRCADIM-VRNE---
gnl|Helro1|109800                   --------------DSE----YMIVPSDD-ETFFPGRCAEVR-VKGH---
gnl|Capca1|158835                   --------------FNQS--GYFLRATQD-ASYFAGQCADIV-VRGE---
gnl|Apo_MPI_JGI_Genos_P|54105       --------------PGDKD-GYCLKPADE-PSYFPGRCAEVC-VKGK---

sp|P15624|SYFB_YEAST                EPKQIGHLGVLHPEVMMNFDVPFAASFVEVNAEVFL
lcl|CTHT_0024970                    QLQRIGELGVLHPTVLEKFDLRYPVSTLEINLEVFL
gnl|up_human|SYFB_HUMAN             ---SVGKLGVLHPDVITKFELTMPCSSLEINVGPFL
gnl|up_drome|SYFB_DROME             ---VIGKIGVLHPTVLQAFELTTPCSAVEFTIEPFV
gnl|up_danre|Q5RKM6_DANRE           ---SIGHLGVLHPDVISRFELTMPCSAIEIDIEPFL
gnl|up_caeel|SYFB_CAEEL             ---VLGHIGALHPEVITSFGLTLPCGAVEINVEPFL
gnl|Lotgi1|217906                   ---SVGKLGTLHPDVITKFDLNQPCSALEINIEHFL
gnl|Helro1|109800                   ---PIGKLGVLHPEVITKFELNLPCSTLEINIEPFL
gnl|Capca1|158835                   ---SIGKIGVLHPEVIQKFDLTMPCSAFEINLEVFL
gnl|Apo_MPI_JGI_Genos_P|54105       ---CLGKIGILHPEVITKFELNLPCSALELNIEPFL
