# Supplementary material for: Deep transcriptome-sequencing and proteome analysis of the hydrothermal vent annelid Alvinella pompejana identifies the CvP-bias as a robust measure of eukaryotic thermostability
Source: Biol Direct. 2013 Jan 16;8:2. doi: 10.1186/1745-6150-8-2 (PMC3564776; doi:10.1186/1745-6150-8-2)
Supplement: Additional file 10 — Frequency of individual amino acids as a function of GC-content. The frequency of amino acids is plotted as a function of GC3-content (GC-content at the third codon position) in the species of the orthologous set. The regression lines with 90% confidence intervals are shown. [file 1745-6150-8-2-S10.zip › trimmedalignments/CHM2A_HUMAN.aln]

CLUSTAL X (1.81) multiple sequence alignment


sp|P36108|DID4_YEAST                FEWVFGKNVTPQERLKKNQRALERTQRELEREKRKLELQDKKLVSEIKKS
lcl|CTHT_0026570                    LEWAFGKRVTPAERLRKNQRLLDKAIRELDQQRMKLERQEKTLITQIRQS
gnl|up_human|CHM2A_HUMAN            MDLLFGRRKTPEELLRQNQRALNRAMRELDRERQKLETQEKKIIADIKKM
gnl|up_drome|Q9VBI3_DROME           MDWLFGKKISPDEMLRKNQRALNKAMRDLDRERMKMEQQEKKIIADIKKM
gnl|up_danre|CHM2A_DANRE            MESLFGRRKTPEEMLRQNQRALNRAMRDLDRERQRLEQQEKKIIADIKKM
gnl|up_caeel|Q9U2F6_CAEEL           MDFLFGRRKTPAELLRQNQRALNKAIRELDRERARMEAQEKKVIADIKNM
gnl|Lotgi1|203241                   LEWLFGRKKTPEEMLRQNQRALNKAMRDLDRERQKMEQQEKKVIADIRTM
gnl|Helro1|185616                   MSWIFGRKKTPQEMLRQSQRALNKAMRDIDRERQSMENQEKKIIIDIKKM
gnl|Capca1|158252                   LEWLFGKKKTPQEVLRQNQRALNKAMRDLDRERQRLEQQENKIKIDIKKM
gnl|Apo_MPI_JGI_Genos_P|74073       LEWLFGRKKTPQELLRQNQRALNKAMRDLDRERQKMEQQENKIKMDIKKM

sp|P36108|DID4_YEAST                AKNGQVAAAKVQAKDLVRTRNYIQKFDNMKAQLQAISLRIQAVRSSDQMT
lcl|CTHT_0026570                    AQKGQMGACKIQAKDLVRTRRYIEKFYAMRSQLQKISLRLQTYRTNEQMM
gnl|up_human|CHM2A_HUMAN            AKQGQMDAVRIMAKDLVRTRRYVRKFVLMRANIQAVSLKIQTLKSNNSMA
gnl|up_drome|Q9VBI3_DROME           AKEGQMDAVKIMAKDLVRTRRYAKKFMLMKANIQAVSLKIQTLKSQNTMA
gnl|up_danre|CHM2A_DANRE            AKQGQMDAVKIMAKDLVRTRRYVKKFIMMRANIQAVSLKIQTLKSNNSMA
gnl|up_caeel|Q9U2F6_CAEEL           AKKNQMDSVKVMAKDLVRTRRYIKKFIVMKANIQAVSLKVQTLKSQDAMA
gnl|Lotgi1|203241                   AKKGQMDAVKVMAKDLVRTRRYVKKFIAMRANIQAVSLKIQTLKSSNTMA
gnl|Helro1|185616                   AKQGQMDAVKILARDLVRTRRYVKKFILMRANIQAVSLKIQTLKSNDAMA
gnl|Capca1|158252                   ANQGQMDAVKIMALDLVRTRNYVKKFIVMKANIQAVSLKLQTLKCTDTMA
gnl|Apo_MPI_JGI_Genos_P|74073       AKQGQMDAVKIMAKDIVRTRRYIKKFILMRANIQAVSLKIQTLKSNDAMA

sp|P36108|DID4_YEAST                RSMSEATGLLAGMNRTMNLPQLQRISMEFEKQSDLMGQRQEFMDEAIDNV
lcl|CTHT_0026570                    QAMKGATMALGSMNRTMNLPSLQRIAMEFERENDIMEQRQEMMDDAIDDA
gnl|up_human|CHM2A_HUMAN            QAMKGVTKAMGTMNRQLKLPQIQKIMMEFERQAEIMDMKEEMMNDAIDDA
gnl|up_drome|Q9VBI3_DROME           QAMKGVTKAMQNMNRQLNLPQIQKILQDFEKQSEMMDMKEEMINDAIDDA
gnl|up_danre|CHM2A_DANRE            QAMKGVTKAMATMNRQLKLPQIQKIMMEFERQSEIMDMKEEMMNDAIDDA
gnl|up_caeel|Q9U2F6_CAEEL           SAMKGVTKAMQSMNRQLNLPQIQKIMMEFEKQSEIMDMKEEVMGDAIDDA
gnl|Lotgi1|203241                   QAMKGVTKAMQTMNKQLKLPQIQKIMMEFEKQSEIMDMKEEMMSDAIDDA
gnl|Helro1|185616                   SAMKGVTKAMATMNKQMKLPQIQQIMQEFEKQSEIMDMKEEMMNDVIDDA
gnl|Capca1|158252                   QAMKGVTKAMVAMNKQLKLPQIQKIMMEFEKQTEIMEMKEEMMNDVIDDT
gnl|Apo_MPI_JGI_Genos_P|74073       QAMKGVTKAMATMNKQLKLPQIQKIMMEFEKQSEIMDMKEEMMNDAIDDA

sp|P36108|DID4_YEAST                MGDEVDEDEEADEIVNKVLDEIGVDLNSQLQSTPQNLVSNAPIA--ETAM
lcl|CTHT_0026570                    M-DV-GLEEEGDEVVEQVLEEIGVDLKQALGEAPSGLQSSS-----VSEP
gnl|up_human|CHM2A_HUMAN            MGDE-EDEEESDAVVSQVLDELGLSLTDELSNLPSTGGSLSV----AAGG
gnl|up_drome|Q9VBI3_DROME           MEDE-GDEEETDAVVSQVLDELGLQLGEQLGDLPSASGSLSIAG--GAGA
gnl|up_danre|CHM2A_DANRE            MGDE-DDEEESDAVVSQVLDELGLTLSDELSNLPATGGSLS-----VAAG
gnl|up_caeel|Q9U2F6_CAEEL           LGDA-GDEEETDQIVNQVLDELGIQMGEEMAGLPSAAGGLNAGGERIGGR
gnl|Lotgi1|203241                   MGDE-DDEEESDAVVSQIFDELGLQMADDLNNLPQTGKSL------AQGG
gnl|Helro1|185616                   LGED-DDEEESEAIVTQVLDELGLQMADQLSDLSAPSSKVG-----AVTK
gnl|Capca1|158252                   MGEE-NDEEESEAIVGQVLNELGLQLGEEVSELP------------GAGK
gnl|Apo_MPI_JGI_Genos_P|74073       LGDE-DDEEESDALVSQVLDELGLQMADQLSDLPGTGQSISQGG--AAKQ

sp|P36108|DID4_YEAST                GIPEPIGAGSEFH-----------------------------GNP-DDDL
lcl|CTHT_0026570                    KIAQAIGGGGS-------------------------------GDPGDDDL
gnl|up_human|CHM2A_HUMAN            KKAEAAASAL--------------------------------ADA-DADL
gnl|up_drome|Q9VBI3_DROME           QKAQAVAAGGVGGGGAAGGGGASGGGAGGPGAPGGSGASSPMSDA-DADL
gnl|up_danre|CHM2A_DANRE            KKAEPQPTL---------------------------------ADA-DADL
gnl|up_caeel|Q9U2F6_CAEEL           QAVAAGGSGGAHHGAGGAGGG---------------------NDV-DDDL
gnl|Lotgi1|203241                   PAKQAVPAGPV-------------------------------SDA-DADL
gnl|Helro1|185616                   QQPSAVAAGV--------------------------------SDA-DADL
gnl|Capca1|158252                   KDKSPEGAEGI-------------------------------SDA-DADL
gnl|Apo_MPI_JGI_Genos_P|74073       PVAAAAAAGGV-------------------------------SDA-DADL

sp|P36108|DID4_YEAST                QARLNTLKK
lcl|CTHT_0026570                    QARLDSLRR
gnl|up_human|CHM2A_HUMAN            EERLKNLRR
gnl|up_drome|Q9VBI3_DROME           QARLDKLRK
gnl|up_danre|CHM2A_DANRE            EERLNNLRR
gnl|up_caeel|Q9U2F6_CAEEL           QARLDQLRR
gnl|Lotgi1|203241                   EARLENLRR
gnl|Helro1|185616                   EARLENLRR
gnl|Capca1|158252                   EARLENLRR
gnl|Apo_MPI_JGI_Genos_P|74073       EARLENLRR
