# Supplementary material for: Deep transcriptome-sequencing and proteome analysis of the hydrothermal vent annelid Alvinella pompejana identifies the CvP-bias as a robust measure of eukaryotic thermostability
Source: Biol Direct. 2013 Jan 16;8:2. doi: 10.1186/1745-6150-8-2 (PMC3564776; doi:10.1186/1745-6150-8-2)
Supplement: Additional file 10 — Frequency of individual amino acids as a function of GC-content. The frequency of amino acids is plotted as a function of GC3-content (GC-content at the third codon position) in the species of the orthologous set. The regression lines with 90% confidence intervals are shown. [file 1745-6150-8-2-S10.zip › trimmedalignments/Q53GF9_HUMAN.aln]

CLUSTAL X (1.81) multiple sequence alignment


sp|P54837|TMEDA_YEAST               TLISLVV---AVQGLHFDIAASTDPE---QVCIRDFVTEGQLVVAD-IHS
lcl|CTHT_0051870                    VCSILLLLAVGATALKFEIQAGSGHDAKSRRCIRNFVQKDQLVVVT-AIS
gnl|up_human|Q53GF9_HUMAN           LLLLFLLGPRLVLAISFHLPINS------RKCLREEIHKDLLVTGAYEIS
gnl|up_drome|TMEDA_DROME            LLMACAW---SSHAVMFKLSPNT------QKCLKEDIQANQLVMGEFEVS
gnl|up_danre|Q6NWI7_DANRE           SLSLLFVIQ-SVLSISFYLPVRS------RKCLREEIHKDVLVTGEYEIS
gnl|up_caeel|Q20546_CAEEL           AIVL-------AHSLRFYVPPKE------KKCLKEEIHKNVVVTGEYEFS
gnl|Lotgi1|172557                   FMTLCIT---NLNAIMFHLSPNQ------KKCLRDEIHKDVLVTGEYELS
gnl|Helro1|143881                   TCLFLLHFLSEISSIQFNLPAGQ------KKCLKEEIHKDVLVTGEYSIT
gnl|Capca1|227555                   LCCLCLV---ELDALMFHLSPNQ------RKCLKDEIHKGVLVTGEYDIS
gnl|Apo_MPI_JGI_Genos_P|50626       LCLCLIS---TVDALMFHLSPNQ------RKCLKEEIHKDVLVTGEYDIS

sp|P54837|TMEDA_YEAST               DGSVG-DGQKLNLFVRDSVGNEYRRKRDFAG-DVRVAFTAPSSTAFDVCF
lcl|CTHT_0051870                    DGYRG-DGMQLSMHITDATGNEYGKPRDFAG-EQRVVFTSHADAPFDVCF
gnl|up_human|Q53GF9_HUMAN           DQSGGAGGLRSHLKITDSAGHILYSKEDAT--KGKFAFTTEDYDMFEVCF
gnl|up_drome|TMEDA_DROME            DVP----GQIIDYIARDTKGHILSQKEHIT--KGKFSFMSEVYDTYEICF
gnl|up_danre|Q6NWI7_DANRE           EQP----NTKTNLKITDSSGHILYVKEDAT--KGKFAFTTEDYDMFEVCF
gnl|up_caeel|Q20546_CAEEL           QGI----QYTGSIHVTDTRGHTLYKRENFADLKGKFAFTADEYDIFEICI
gnl|Lotgi1|172557                   DAP----GQKTHLTVTDSKEHILYSKEGAS--KGKFAFTTEEYDMFEICF
gnl|Helro1|143881                   AVP----EQKASLKVVDSKGHFLYNKEDAE--KGKFAFTTEEFDMFEICF
gnl|Capca1|227555                   EGP----GQTANVLVTDSKGHIFFTREDAD--QGKFAFTTEEYDMFEVCF
gnl|Apo_MPI_JGI_Genos_P|50626       DAI----GQKASLKITDSRGHVLYNKDDAT--KGKFAFTTEEYDMFEVCF

sp|P54837|TMEDA_YEAST               ENQAQYRG-RSLS---RAIELDIESGAEARDWNKISANEKLKPIEVELRR
lcl|CTHT_0051870                    ENVLTGS--RYVDRPFRSIELDVDIGADAKDWAAIQAAEKLKPVETELRR
gnl|up_human|Q53GF9_HUMAN           ESKGTG---RIPD---QLVILDMKHGVEAKNYEEIAKVEKLKPLEVELRR
gnl|up_drome|TMEDA_DROME            ISKVPAHQ-RGVI---QEVSLLTKKGVETKSYEGIGEASKLKPLEVDLKR
gnl|up_danre|Q6NWI7_DANRE           ESKSPMGTGRVPD---QQINLDMKHGVEAKNYEEIAKVEKLKPLEVELRR
gnl|up_caeel|Q20546_CAEEL           ENHPPAGH-PGEK---REVSLILKHGVEAKNYDDIAKAEKLKPLEVELRR
gnl|Lotgi1|172557                   ETKMPGGG-HGVD---REISLILKHGVEAKSYEDIAKADKLKPLEVELRK
gnl|Helro1|143881                   ESHVPHGV-HGLD---REVSLTVKRGVEAKNYADIAKAEKLKPMELELKK
gnl|Capca1|227555                   ETKMQRGAVGGVD---REIFLSMKHGIEAKSYEEIAKAEKLKPLELELKK
gnl|Apo_MPI_JGI_Genos_P|50626       ESHMIAGG-RGAD---REVYLHMKHGVEAKNYQDIAKAEKLKPLEVELKK

sp|P54837|TMEDA_YEAST               VEEITDEIVDELTYLKNREERLRDTNESTNRRVRNFSILVIIVLSSLGVW
lcl|CTHT_0051870                    IEELVAEIVNEMEYLRLREQKLRDTNESTNSRVKWFGFATTFLLIALWVW
gnl|up_human|Q53GF9_HUMAN           LEDLSESIVNDFAYMKKREEEMRDTNESTNTRVLYFSIFSMFCLIGLATW
gnl|up_drome|TMEDA_DROME            LEDLSDSIVRDFVLMRKREEEMRDTNEKTNSRVLFFSIFSMCCLLGLATW
gnl|up_danre|Q6NWI7_DANRE           LEDLSESIVNDFAYMKKREEEMRDTNESTNTRVLYFSIFSMCCLIGLATW
gnl|up_caeel|Q20546_CAEEL           LEDMADSITKDFAFMRQREEEMRNTNESTNSRVLYLSIFSMLCLLGLAIW
gnl|Lotgi1|172557                   LEDMSQSIVDDFAYMRAREEEMRDTNESTHTRVMYFSIFSMCCLFGLATW
gnl|Helro1|143881                   LEDLSEAIVSDFARMKDREEEMRDTNESTHSRVLYFSLFSMSCLLGLATW
gnl|Capca1|227555                   LEDLSESIVNDFAYMRAREEEMRDTNESTHSRVLYFSVFSMCCLLGLATW
gnl|Apo_MPI_JGI_Genos_P|50626       LEDLAESIVNDFAYMRAREEEMRDTNESTHSRVLYFSIFSMGCLLALATW

sp|P54837|TMEDA_YEAST               QVNYLKNYFKTKHII
lcl|CTHT_0051870                    QIMYLRAYFRSKHLI
gnl|up_human|Q53GF9_HUMAN           QVFYLRRFFEAKKLI
gnl|up_drome|TMEDA_DROME            QVLYLRRYFKAKKLI
gnl|up_danre|Q6NWI7_DANRE           QVFYLRRFFKAKKLI
gnl|up_caeel|Q20546_CAEEL           QVLFLRNYFKSKKLI
gnl|Lotgi1|172557                   QVLYLRRYFKAKKLI
gnl|Helro1|143881                   QVLYLRRYFKSKKLI
gnl|Capca1|227555                   QVLYLRKYFKSKKLI
gnl|Apo_MPI_JGI_Genos_P|50626       QVLYLRRYFKAKKLI
