# Supplementary material for: Deep transcriptome-sequencing and proteome analysis of the hydrothermal vent annelid Alvinella pompejana identifies the CvP-bias as a robust measure of eukaryotic thermostability
Source: Biol Direct. 2013 Jan 16;8:2. doi: 10.1186/1745-6150-8-2 (PMC3564776; doi:10.1186/1745-6150-8-2)
Supplement: Additional file 10 — Frequency of individual amino acids as a function of GC-content. The frequency of amino acids is plotted as a function of GC3-content (GC-content at the third codon position) in the species of the orthologous set. The regression lines with 90% confidence intervals are shown. [file 1745-6150-8-2-S10.zip › trimmedalignments/CDIPT_HUMAN.aln]

CLUSTAL X (1.81) multiple sequence alignment


sp|P06197|PIS_YEAST                 TAEHVLWYIPNKIG-YVRVITAALSFFVMKNHPTAFTWLYSTSCLLDALD
lcl|CTHT_0006890                    PRENIFWFWPNIIG-YSRIILAVASLYYMPLHPRTCSLLYSVSCLLDALD
gnl|up_human|CDIPT_HUMAN            PDENIFLFVPNLIG-YARIVFAIISFYFMPCCPLTASSFYLLSGLLDAFD
gnl|up_drome|Q8SX37_DROME           EHDNVFIFVPNLIG-YARIVLALIAFWFMSTNYVISGWCYVTSALLDAVD
gnl|up_danre|Q6DRN8_DANRE           TEENIFLFVPNLIG-YARIVLALVSFFLMPCCPGPAVFCYLLSALLDAFD
gnl|up_caeel|Q9U2G1_CAEEL           NNNNVWLFYPNLIG-YGRIVLAILAMYYMSSAPWCAMFCYALSAGLDAFD
gnl|Lotgi1|225546                   MTENVFLFVPNIIGNYFRIICAFVSFYYMPFDHYRAAFFYLLSGFLDAFD
gnl|Helro1|81815                    AEENVFLFVPNIIG-YLRILLLLISMYVMPTNHIVAAWCYIISGLLDSLD
gnl|Capca1|102702                   SEDNVYLFVPNLIG-YARIILAFISFYYMPTNHIIATWCYIISGALDAVD
gnl|Apo_MPI_JGI_Genos_P|36935       SQENVYLFVPNIIG-YLRILLILIAFYYMPTHYGLATFCYVTSSMLDSLD

sp|P06197|PIS_YEAST                 GTMARKYNQVSSLGAVLDMVTDRSSTAGLMCFLCVQYPQWCVFFQLMLGL
lcl|CTHT_0006890                    GYAARYFEQSTRFGAVLDMVTDRCTTACLLVFLSSAFPRWAILFQGLISL
gnl|up_human|CDIPT_HUMAN            GHAARALNQGTRFGAMLDMLTDRCSTMCLLVNLALLYPGATLFFQISMSL
gnl|up_drome|Q8SX37_DROME           GQAARAFNQSTRFGAMLDQLTDRCGTTGLLVTLAYFYPRYMFWFQLSIAI
gnl|up_danre|Q6DRN8_DANRE           GHAARALNQGTKFGAMLDMLTDRCATMCLLVNLALLYPSYTFLFQLSMCL
gnl|up_caeel|Q9U2G1_CAEEL           GWAARTYNQSSRFGAMLDQLTDRCALLALVMALCKFYPDHLFLLQLSAVI
gnl|Lotgi1|225546                   GHFARMLNQTSKLGAMLDQLTDRISTMCLCGVLCYFYPKYIIFFQFSMAL
gnl|Helro1|81815                    GHAARLLNQSTKFGAFLDMLTDRCATMCLLVVLGTFYPKWMFVFQLVMVV
gnl|Capca1|102702                   GYAARALGQSSKFGYFLDMLTDRCATMCLLVVLSLFYPQYTILFQLSMTI
gnl|Apo_MPI_JGI_Genos_P|36935       GHAARALNQCSKFGALLDMLTDRCATMCLLVVLSQFYPKYTFWFQMSMII

sp|P06197|PIS_YEAST                 DITSHYMHMYASLSAG--KTSHKSVGEGESRLLHLYYTRRDVLFTICAFN
lcl|CTHT_0006890                    DLASHYMHMYATLAMGGADQSHKSVDKSRSRILSLYYTNKTVLFMACALN
gnl|up_human|CDIPT_HUMAN            DVASHWLHLHSSVVRG--SESHKMIDLSGNPVLRIYYTSRPALFTLCAGN
gnl|up_drome|Q8SX37_DROME           DVACHWLFMQTSVVVG--RSSHKV---NDNFIMRLYY-QKDILTFMCCVN
gnl|up_danre|Q6DRN8_DANRE           DVASHWLHLHSSMMKG--ATSHKAIDLSGNPILRLYYTSRPVLFFMCMGN
gnl|up_caeel|Q9U2G1_CAEEL           DIASHWLHLHATDLSG--ATSHKQ---SSNWLLNLYYTDRLFLGFMCGGN
gnl|Lotgi1|225546                   DIFSHWIHLHSSLMIG--KENHKHIDLSENFILRHYYTNRQLLFVFCAAN
gnl|Helro1|81815                    DIASHWIHCQSALMKG--SDSHKKIDLSGNSILRYYYTNRTVLFLMCTGN
gnl|Capca1|102702                   DIASHWIHTQSAIMKG--SDSHKKIDLSTNPVLKHYYGNRIVLFMMCAGN
gnl|Apo_MPI_JGI_Genos_P|36935       DIASHWLYMQSSAMSG--SGSHKKVEASGNPILKFYYEDSTFLFIMCVGN

sp|P06197|PIS_YEAST                 ELFYAGLYLQLFSN------------------------------------
lcl|CTHT_0006890                    EAFFIALYLLSFSSPLLSPSLLQQVPDQAAAAIQQGAQVNTSLLSQLFGP
gnl|up_human|CDIPT_HUMAN            ELFYCLLYLFHFSE------------------------------GPLVG-
gnl|up_drome|Q8SX37_DROME           ELFYVCLYLLHFTY------------------------------GPLI--
gnl|up_danre|Q6DRN8_DANRE           ELFFCLLYIMYYIE------------------------------EPQV--
gnl|up_caeel|Q9U2G1_CAEEL           EAFYILLYIRAFWA------------------------------GPLI--
gnl|Lotgi1|225546                   ELFFCLLYLRYFTI------------------------------GPVLPL
gnl|Helro1|81815                    EAFYAMLYLLNFTY------------------------------GPIIPL
gnl|Capca1|102702                   ELFYSMLYLLHFTT------------------------------GPVFPL
gnl|Apo_MPI_JGI_Genos_P|36935       ELFYSMLYLVYFTP------------------------------GPVLPL

sp|P06197|PIS_YEAST                 ---SA------------TFGKW-TTIISFPGYVFKQTANVVQLKRAALIL
lcl|CTHT_0006890                    SPYSAAALELARANKIDSFWPWVLAAVSFPVMALKQIINVVQLVKASKWL
gnl|up_human|CDIPT_HUMAN            ---SV------------GLFRM-GLWVTAPIALLKSLISVIHLITAARNM
gnl|up_drome|Q8SX37_DROME           --FGA------------SLFKI-LAFLTGPFAVLKALISVMHAYVAGIDL
gnl|up_danre|Q6DRN8_DANRE           ------------------WLQW-LLGVCGVVCLLKSGISFLHLITASRNM
gnl|up_caeel|Q9U2G1_CAEEL           --FNF------------HFMSI-FPLIAFPIAFVKSAISVVHLYTAAEMV
gnl|Lotgi1|225546                   GPLSI------------GLWTL-ILCITAPIAFAKMVISGVHLVVACQNI
gnl|Helro1|81815                    GPLSF------------GIFKF-LCILTAPVAVVKSFINLVQMYAACLNV
gnl|Capca1|102702                   GPLSF------------GFFSF-VCVVTAPVAIVKTLISLVQLYAACQNV
gnl|Apo_MPI_JGI_Genos_P|36935       GPLSF------------GIWTG-LCAICAPIAILKALISLVQLYVACETV

sp|P06197|PIS_YEAST                 AD
lcl|CTHT_0006890                    AE
gnl|up_human|CDIPT_HUMAN            AA
gnl|up_drome|Q8SX37_DROME           AA
gnl|up_danre|Q6DRN8_DANRE           AA
gnl|up_caeel|Q9U2G1_CAEEL           VA
gnl|Lotgi1|225546                   AS
gnl|Helro1|81815                    VS
gnl|Capca1|102702                   VS
gnl|Apo_MPI_JGI_Genos_P|36935       VX
