# Supplementary material for: Deep transcriptome-sequencing and proteome analysis of the hydrothermal vent annelid Alvinella pompejana identifies the CvP-bias as a robust measure of eukaryotic thermostability
Source: Biol Direct. 2013 Jan 16;8:2. doi: 10.1186/1745-6150-8-2 (PMC3564776; doi:10.1186/1745-6150-8-2)
Supplement: Additional file 10 — Frequency of individual amino acids as a function of GC-content. The frequency of amino acids is plotted as a function of GC3-content (GC-content at the third codon position) in the species of the orthologous set. The regression lines with 90% confidence intervals are shown. [file 1745-6150-8-2-S10.zip › trimmedalignments/IMP3_HUMAN.aln]

CLUSTAL X (1.81) multiple sequence alignment


sp|P32899|IMP3_YEAST                RRLPVIMHRLKMAETIQDAVKFIEQGHVRVGPNLINDPAYLVTRNMEDYV
lcl|CTHT_0052200                    RRLPVVMTRLRMAETVQAATKLIEQGHVRVGVEEVRDPAFLVTRNMEDFV
gnl|up_human|IMP3_HUMAN             RRLPTVLLKLRMAQHLQAAVAFVEQGHVRVGPDVVTDPAFLVTRSMEDFV
gnl|up_drome|Q7JZ53_DROME           RRLPVIMVKLRMSEHLKAATDLIEHGHVRVGPEMIKDPAFLVSRNLEDFV
gnl|up_danre|A5WV64_DANRE           RRLPTIMLKLRMAQNLRNAITFIEQGHIRVGPEVITDPAFLVTRNMEDFV
gnl|up_caeel|YS4L_CAEEL             RRLPVVMRNIGMCESVKTASDLVEQGHVRIGTKLVTDPAFMVTRSSEDMI
gnl|Lotgi1|101919                   RRLPVVMFKLNMAETLKAATTFIEQGHIRVGPEVITDPAFLVTRSMEDFI
gnl|Helro1|73105                    RRLPAVMVRSHMCENMKAAVTFIEQGHVRVGPEVVTDPAFLVTRNMEDFV
gnl|Capca1|115085                   RRLPVIMVKYHMAENLKAAVTFIEQGHVRVGPDVVNDPAFLVTRNMEDFV
gnl|Apo_MPI_JGI_Genos_P|61467       RRLPVVMVRLKMSETLKAAVTFIEQGHVRVGPQVVTDPAFLVTRSMEDFV

sp|P32899|IMP3_YEAST                TWVDNSKIKKTLLRYRNQI
lcl|CTHT_0052200                    TWTVGSKIKQNIMKYRDKL
gnl|up_human|IMP3_HUMAN             TWVDSSKIKRHVLEYNEER
gnl|up_drome|Q7JZ53_DROME           TWVDGSKIKEHVLRYNDMR
gnl|up_danre|A5WV64_DANRE           TWVDSSKIKQHVMNYNEER
gnl|up_caeel|YS4L_CAEEL             TWTKASKIKKHVMDYNNTR
gnl|Lotgi1|101919                   TWTDTSAIRKQVMEYNDMV
gnl|Helro1|73105                    TWSHASAIRKHLMEYNEMV
gnl|Capca1|115085                   TWSHSSAIKKHVMEYNEMR
gnl|Apo_MPI_JGI_Genos_P|61467       TWSHASAIRKHVMEYNEMR
