# Supplementary material for: Deep transcriptome-sequencing and proteome analysis of the hydrothermal vent annelid Alvinella pompejana identifies the CvP-bias as a robust measure of eukaryotic thermostability
Source: Biol Direct. 2013 Jan 16;8:2. doi: 10.1186/1745-6150-8-2 (PMC3564776; doi:10.1186/1745-6150-8-2)
Supplement: Additional file 10 — Frequency of individual amino acids as a function of GC-content. The frequency of amino acids is plotted as a function of GC3-content (GC-content at the third codon position) in the species of the orthologous set. The regression lines with 90% confidence intervals are shown. [file 1745-6150-8-2-S10.zip › trimmedalignments/PEPD_HUMAN.aln]

CLUSTAL X (1.81) multiple sequence alignment


sp|P43590|YFH6_YEAST                YYYSKEKGEEMGEVANVNEIPVKIRNHKYPAKEHNLRVKD----LL--LN
lcl|CTHT_0021370                    DYEAILRG-------------------KYPAKLHAQR-------VVQYIR
gnl|up_human|PEPD_HUMAN             PSFWLGNE-----------------TLKVPLALFALNRQR----LCERLR
gnl|up_drome|Q9VG79_DROME           AAFQMGSG------------------YAVPMTLFRNNRDRAGKAILKELL
gnl|up_danre|A9JT49_DANRE           AVYWLGND-----------------TLRVSAALFALNRER----LCVGLK
gnl|up_caeel|O44995_CAEEL           MTFQLSEK-----------------TFKVPVDLFTENRHR----LVDALK
gnl|Lotgi1|217473                   PAFCRGTH-----------------TMEVPMELFKQNRER----LCERLR
gnl|Helro1|153989                   SFYMMGDH-----------------TFKIPMALHKLNRQR----LCEKLK
gnl|Capca1|164622                   PAYCMGQH-----------------TLSVPMALFAQNRQR----LVSKLR
gnl|Apo_MPI_JGI_Genos_P|74385       PAFCLGEH-----------------TLKVPMALFRDNRQR----LVQQLK

sp|P43590|YFH6_YEAST                RNPKLSKISTAFFIAGEELEGNKYCDTNK--DFRQNRYFYHLSGVDIPAS
lcl|CTHT_0021370                    --SKVPDANGILYLEGRH-TKLLEDSDMPEP-FRQRRPFFYLTGCSLPDS
gnl|up_human|PEPD_HUMAN             KNPAVQAGS-IVVLQGGE-ETQRYCTDTGVL-FRQESFFHWAFGVTEPGC
gnl|up_drome|Q9VG79_DROME           PGLKFNDGNLLVLLEGGK-DQSLYNTDVDYV-FRQESYFQYLFGVKEPGC
gnl|up_danre|A9JT49_DANRE           ALPDLQAGS-VVVLQGGE-QKQRYCTDTDET-FRQESFFHWSFGVTEADC
gnl|up_caeel|O44995_CAEEL           --SKVPANS-VVLLQGGV-EKNRYNTDAADLPFRQESYFFWTFGVNESEF
gnl|Lotgi1|217473                   KNSKVPKGA-IVLLQGGE-AETRYCSDNEPL-FRQESYFHWTFGVEEPDF
gnl|Helro1|153989                   E-GTLPENS-VVFLQGGA-AFARYDTDTDTSAFRQESFFHWLFGVTEPDY
gnl|Capca1|164622                   ENKEIPSGS-IVVLQGGD-SNQRYCSDVEFAPFRQESYFQWLFGVTEPGF
gnl|Apo_MPI_JGI_Genos_P|74385       ASSKFRDNA-VVLLQGGD-THQRYCSDVDIAPFRQESYFHWAFGVLEPGC

sp|P43590|YFH6_YEAST                AILFNCST----DKLTLFLPNIDEEDVIWSGMPLSLDEAMRVFDIDEALY
lcl|CTHT_0021370                    YVIHDIET----EKTTLFIPPIDPDDVIWSGLPMSVEEAKEKYDVDEVKY
gnl|up_human|PEPD_HUMAN             YGVIDVDT----GKSTLFVPRLPASHATWMGKIHSKEHFKEKYAVDDVQY
gnl|up_drome|Q9VG79_DROME           YGILTIDVKTGAQKSVLFVPRFPDEYGTWMGELLGLQEFKAMYEVDEVFY
gnl|up_danre|A9JT49_DANRE           YGAIDVDS----KKSLLFVPKLPESYATWMGEIFPPGHFKEKYAVDEVHF
gnl|up_caeel|O44995_CAEEL           YGAIDVRS---GGKTTLFAPRLDPSYAIWDGKINNEQFFKEKYAVDEVVF
gnl|Lotgi1|217473                   YGAIEVDS----GKTILFPPKLPDSYAVWMGRLLTAEDFRVRYGVDEVCF
gnl|Helro1|153989                   YGLLEVST----GKAILFIPRLPESYAVWMGKILPPSFFKSQYEVDEAYY
gnl|Capca1|164622                   YGAVEVDT----GKMILFPPKLHESYTVWMGKINGLDHFKAKYQANDVAW
gnl|Apo_MPI_JGI_Genos_P|74385       YGAINVDT----GRSTLYIERLPQEYLIWMGEIKPPQHYKEKYGVDDVFY

sp|P43590|YFH6_YEAST                ISD---LGKKFKELQDFAIFTTDLDNVHDENIARSLIPSDPNFFY-----
lcl|CTHT_0021370                    SNELNATLACIGNEKASVSSNATVFAI-AGQVSEKVSF--LNFPNTNFDL
gnl|up_human|PEPD_HUMAN             VDE---IASVLTSQKPSVLLTLRGVNTDSGSVCREASFDGISKFEVNNTI
gnl|up_drome|Q9VG79_DROME           VDE---MSVYLEGASPKLILTLSGTNSDSGLTLQPPDFAGKEKYVTDCNL
gnl|up_danre|A9JT49_DANRE           TTD---IADVLAKMKPSVLLTLRGLNTDSGSTCREASFEGISRFEVNNSL
gnl|up_caeel|O44995_CAEEL           NDKTTTIAEKLKELSAKHVYLLRAENTDSGDVLAEPKFAGSGDFQLDTEL
gnl|Lotgi1|217473                   SNE---ILSVLKSKKPSSLLTLYGLNSDSDKYSRPAAFDGISYFTVNKEL
gnl|Helro1|153989                   VDE---MVDILKRKSPLCLLTLKGLNVDSNRENQEASFDEISSFNVNNKI
gnl|Capca1|164622                   VED---IASVLKERKPSKLLLLHGLNSDSGTYCKEAAFDGIGDFAVNNEI
gnl|Apo_MPI_JGI_Genos_P|74385       VDE---MCEDLQKKKPSVLLLLKGLNTDSKSVTKPAGFDGIGKFNTDTET

sp|P43590|YFH6_YEAST                ---AMDETRAIKDWYEIESIRKACQISDKSHLAVMSALPIELNELQIQAE
lcl|CTHT_0021370                    LKEAIGYTRVIKDEYELALIAKANAITAAAHHAVMKQVKNATNERELEAL
gnl|up_human|PEPD_HUMAN             LHPEIVECRVFKTDMELEVLRYTNKISSEAHREVMKAVKVGMKEYELESL
gnl|up_drome|Q9VG79_DROME           LYPILSECRVIKSPEEIEVLRYVAKVSSDAHIKVMRFMRPGRMEFEGESL
gnl|up_danre|A9JT49_DANRE           LHPVIVECRLLKTDMELEVLRYTNRISSEAHKEVMRRVKPGLKEYEMESL
gnl|up_caeel|O44995_CAEEL           LYKEMAELRVVKTEKEIGVMRYASKIASEAHRAAMKHMRPGLYEYQLESL
gnl|Lotgi1|217473                   LHPEISEC--IQSDLELQVLRYVNKISSEAHKVVSMIL----FYFIFFSL
gnl|Helro1|153989                   LHPVISELRVFKTDLELDVLRYVNKISSEAHKEVMLTMKPDMFEYQGESA
gnl|Capca1|164622                   LHPIIAELRVFKTDMELDVLRFANRISSEAHMEVMRKIKPGMYEYQGESI
gnl|Apo_MPI_JGI_Genos_P|74385       LHPIMAECRVFKSDMEIEVLRYANRVSSEAHKVVMRNIKPGMYEYQAESL

sp|P43590|YFH6_YEAST                FEYHATRQGG-RSLGYDPICCSGPACGTLHY----VKNSEDIKGKHSILI
lcl|CTHT_0021370                    FLKECIKAGA-KKQAYDGIFAAGTAAATLHY----VKNDEPLGGKQLLLV
gnl|up_human|PEPD_HUMAN             FEHYCYSRGGMRHSSYTCICGSGENSAVLHYGHAGAPNDRTIQNGDMCLF
gnl|up_drome|Q9VG79_DROME           FLHHAYSVGGCRHASYTCICGSGTNSSILHYGHAGAPNSKPVQDGDLCLF
gnl|up_danre|A9JT49_DANRE           FQHYCYSRGGMRHTSYTCICGSGNNSSILHYGHAGAPNDKTIQDGDMCLF
gnl|up_caeel|O44995_CAEEL           FRHTSYYHGGCRHLAYTCIAATGCNGSVLHYGHANAPNDKFIKDGDMCLF
gnl|Lotgi1|217473                   FGHYCYSNGGSRKMSYTCICGSGDNGSVLHYGHAGAPNAKQIQDGDMCLF
gnl|Helro1|153989                   FLNYCYKEGGIRHVGYTCICACGHNGSVLHYGHAGAPNDKQIKDGDLCLF
gnl|Capca1|164622                   FQQYCYSNGGMRHMGYTCICGTGHNGSILHYGHAAAPNDKRIQDGDMCLF
gnl|Apo_MPI_JGI_Genos_P|74385       FLQHCYSNGGMRHVGYTCIASSGHKSSILHYGHAAAPNNKKMQSGDMCLF

sp|P43590|YFH6_YEAST                DAGAEWRQYTSDITRCFPTSGKFTAEHREVYETVLDMQNQAMERIKPGAK
lcl|CTHT_0021370                    DAGCEWECYASDITRAFPINGKFTPEARAIYDIVLRMQTECIAALKEGVV
gnl|up_human|PEPD_HUMAN             DMGGEYYCFASDITCSFPANGKFTADQKAVYEAVLRSSRAVMGAMKPGVW
gnl|up_drome|Q9VG79_DROME           DMGANYCGYAADITCTFPANGKFTDDQKFIYNAVLDARNAVTESARDGVS
gnl|up_danre|A9JT49_DANRE           DMGGEYYCYSSDITCSFPANGNFTADQRAIYEAVLKSSRAVMAAIKPGVK
gnl|up_caeel|O44995_CAEEL           DMGPEYNCYASDITTSFPSNGKFTEKQKIVYNAVLAANLAVLKAAKPGVR
gnl|Lotgi1|217473                   DMGGEYYCYTSDITCSFPANGKFTQKQKGIYEAVLKASQAVINAAKPGVS
gnl|Helro1|153989                   DMGGEYYGYVADITCTFPVNGKFTDKQKLVYEAVLRANREVMKRSKPGVK
gnl|Capca1|164622                   DMGGEYYCYTSDITCSFPANGKFTPDQVTIYNAVLRSNRAVMKAIKPGVS
gnl|Apo_MPI_JGI_Genos_P|74385       DMGGEYYCYTSDITCSFPVNGKFTADQKLIYNAVLRSNRVVLAACKPGVP

sp|P43590|YFH6_YEAST                WDDLHALTHKVLIKHFLSMGIFKKEFSEDEIFKRRASCAFYPHGLGHMLG
lcl|CTHT_0021370                    WDDVHVLAHKIAIEGLSELGILKGDK--DEILAARTSVAFYPHGLGHYLG
gnl|up_human|PEPD_HUMAN             WPDMHRLADRIHLEELAHMGILSGSV--DAMVQAHLGAVFMPHGLGHFLG
gnl|up_drome|Q9VG79_DROME           WVDMHKLAGRVLLQRLKEGGMLKGDV--EEMLEAGVSGVFQPHGLGHLIG
gnl|up_danre|A9JT49_DANRE           WTDMHRLADRVHLEELLKIGILHGDV--EEMLKVHLGSVFMPHGLGHLLG
gnl|up_caeel|O44995_CAEEL           WTDMHILSEKVILEHLKQAGLIVGDI--DKAVEARVGAVFMPHGLGHLIG
gnl|Lotgi1|217473                   WVDMHKLAERSELEALKEIGIVNGDI--EEMMAVRLGAVFMPHGLGHFMG
gnl|Helro1|153989                   WVDMHRLAERVILEDLKAGGLLKGDV--DEMMTVHLGATFMPHGLGHLMG
gnl|Capca1|164622                   WPDMHRLSERVLLEELKEAGLLKGDV--DAMMKAHMGAIFMPHGLGHFLG
gnl|Apo_MPI_JGI_Genos_P|74385       WPDMHRLSERVLLEELKAAGLVQGDV--DEMMKVHLGAVFMPHGLGHLMG

sp|P43590|YFH6_YEAST                LDVHDVGGN-PNYDD--PDPMFRYLRIRRPLKENMVITNEPGCYFNQFLI
lcl|CTHT_0021370                    LDTHDTGGN-PNYND--PDPFFRYLRVRGKLPAGAVITVEPGIYFCRFII
gnl|up_human|PEPD_HUMAN             IDVHDVGGY-PEGVERIDEPGLRSLRTARHLQPGMVLTVEPGIYFIDHLL
gnl|up_drome|Q9VG79_DROME           LDVHDVGGYLPKEPKRPSEPWLSKLRFARILKAGMYVTIEPGCYFINWLM
gnl|up_danre|A9JT49_DANRE           IDVHDVGGY-PEGVERVDEPGLKSLRMGRVVQERMVLTVEPGIYFINHLL
gnl|up_caeel|O44995_CAEEL           LDVHDCGGYMGDATPRSTLPGLKSLRTTRTLMERMAITIEPGCYFIDFLL
gnl|Lotgi1|217473                   VDTHDVGGY-PEGVQRPEGAGLRSLRTARTLEKRMVITVEPGCYFIDVLI
gnl|Helro1|153989                   LDVHDVGGY-PKGVERVNEPGIKCLRTARILQERMVLTIEPGCYFIDHVL
gnl|Capca1|164622                   LDVHDVHGY-PQGLERIDEPGIRNLRTARSLDDRMVITIEPGCYFIEPLL
gnl|Apo_MPI_JGI_Genos_P|74385       IDVHDVGGF-PEGTEHINEPGLCNLRTTRVLEARMCITIEPGCYFIDHLL

sp|P43590|YFH6_YEAST                KEFLEKHPERLEVVDMSVLKRYMYVGGVRIEDDILVTKDGYENLTGITSD
lcl|CTHT_0021370                    EPYL-KDEKHAKFIDAEVLERYWAVGGVRIEDNILITKDGSKNLSCTIKD
gnl|up_human|PEPD_HUMAN             DEAL-ADPARASFLNREVLQRFRGFGGVRIEEDVVVTDSGIELLTCVPRT
gnl|up_drome|Q9VG79_DROME           DRAL-ADPNIAKFINAEMFNRFRNFGGVRIEDDVLITKTGVENFAIVPRT
gnl|up_danre|A9JT49_DANRE           DKAL-ASPAQCGFINTAVLTRFRGFGGVRIEDDIAVTADGVELLTCVPRT
gnl|up_caeel|O44995_CAEEL           NEAL-ADPKKSEFLVKSEIDKYRGSGGVRIEDDVIIRASGNENLSDLPRT
gnl|Lotgi1|217473                   DQAL-NNPEQARFINRDLINQYRGFGGVRIEDDIAITADGMEMLTCVPRT
gnl|Helro1|153989                   DAAL-NDPAQSKYLVADRINEFRGFGGVRIEDNVVVMKDGVELITNVPRT
gnl|Capca1|164622                   NSAF-SNPEQNCFLVEEVINRFRGFGGVRIEDDIAVTSTGCELLTCVPRS
gnl|Apo_MPI_JGI_Genos_P|74385       DTAL-ANPEQARFMCEERINQFRGTGGVRVEDDIIITPDGAELLTCVPRT

sp|P43590|YFH6_YEAST                PDEIEKIVQKG
lcl|CTHT_0021370                    PEELEKIVVSS
gnl|up_human|PEPD_HUMAN             VEEIEACMA-G
gnl|up_drome|Q9VG79_DROME           VEDIEATMTCK
gnl|up_danre|A9JT49_DANRE           VEEIEAFMAEE
gnl|up_caeel|O44995_CAEEL           VEEIENFMASG
gnl|Lotgi1|217473                   VEEIEAAMTEG
gnl|Helro1|153989                   VEEIESFMEQQ
gnl|Capca1|164622                   VEEIEALMAGQ
gnl|Apo_MPI_JGI_Genos_P|74385       VEEIEALMSGE
