# Supplementary material for: Deep transcriptome-sequencing and proteome analysis of the hydrothermal vent annelid Alvinella pompejana identifies the CvP-bias as a robust measure of eukaryotic thermostability
Source: Biol Direct. 2013 Jan 16;8:2. doi: 10.1186/1745-6150-8-2 (PMC3564776; doi:10.1186/1745-6150-8-2)
Supplement: Additional file 10 — Frequency of individual amino acids as a function of GC-content. The frequency of amino acids is plotted as a function of GC3-content (GC-content at the third codon position) in the species of the orthologous set. The regression lines with 90% confidence intervals are shown. [file 1745-6150-8-2-S10.zip › trimmedalignments/CH60_HUMAN.aln]

CLUSTAL X (1.81) multiple sequence alignment


sp|P19882|HSP60_YEAST               MLRSSVVR--------------SRATLRPLLRRAYSSHKELKFGVEGRAS
lcl|CTHT_0006080                    MQRALTRA---------SVSSPLATARVRSAQQLRFAHKELKFGVEGRAA
gnl|up_human|CH60_HUMAN             MLRLPTVF---------RQMRPVSRVLAPHLTRAY-A-KDVKFGADARAL
gnl|up_drome|CH60_DROME             MFRLPVSL----------ARSSISRQLA---MRGY-A-KDVRFGPEVRAM
gnl|up_danre|Q803B0_DANRE           MLRLPSVM---------RQMRPVCRALAPHLTRAY-A-KDVKFGADARAL
gnl|up_caeel|CH60_CAEEL             MLRLA------------------RKGLQTAVVRSY-A-KDVKFGAEGRQA
gnl|Lotgi1|237408                   MFRLPSVV-----------RSTLARQMTPCYVRCYSA-KDLKFGADARSQ
gnl|Helro1|186090                   MHRIPSTMMSLARSASIKMNSKLPAALMVPANRSY-A-KDVRFGAEGRHM
gnl|Capca1|179778                   MYRVPSLL----RPALARHALRPAYNMAPAMSRTY-A-KDIKFGAEARAE
gnl|Apo_MPI_JGI_Genos_P|50684       MYRLSSFL----RPALAQRHLKLAVNFTPALSRTY-A-KDVRFGAEARQQ

sp|P19882|HSP60_YEAST               LLKGVETLAEAVAATLGPKGRNVLIEQPFGPPKITKDGVTVAKSIVLKDK
lcl|CTHT_0006080                    LLNGVETLAKAVATTLGPKGRNVLIESTFGSPKITKDGVTVAKAISLKDK
gnl|up_human|CH60_HUMAN             MLQGVDLLADAVAVTMGPKGRTVIIEQSWGSPKVTKDGVTVAKSIDLKDK
gnl|up_drome|CH60_DROME             MLQGVDVLADAVAVTMGPKGRNVIIEQSWGSPKITKDGVTVAKSIELKDK
gnl|up_danre|Q803B0_DANRE           MLQGVDLLADAVAVTMGPKGRTVIIEQSWGSPKVTKDGVTVAKSIDLKDR
gnl|up_caeel|CH60_CAEEL             MLVGVNLLADAVSVTMGPKGRNVIIEQSWGSPKITKDGVTVAKSIDLKDK
gnl|Lotgi1|237408                   MLHGVDTLADAVAVTMGPKGRNVIIEQSWGSPKITKDGVTVAKSIELKDK
gnl|Helro1|186090                   MLQGVDTLADAVAATMGPKGRNVIIEQSWGSPKITKDGVTVAKAIDLKDK
gnl|Capca1|179778                   MLKGVDLLADTVAVTMGPKGRNVIIEQSWGSPKITKDGVTVAKSIDLKDK
gnl|Apo_MPI_JGI_Genos_P|50684       MLQGVDVLADAVAVTMGPKGRNVILEQSWGSPKITKDGVTVAKAIELKDK

sp|P19882|HSP60_YEAST               FENMGAKLLQEVASKTNEAAGDGTTSATVLGRAIFTESVKNVAAGCNPMD
lcl|CTHT_0006080                    FENLGAKLLAEVASKTNEVAGDGTTTATVLARAIFSEMVKNVAAGCNPMD
gnl|up_human|CH60_HUMAN             YKNIGAKLVQDVANNTNEEAGDGTTTATVLARSIAKEGFEKISKGANPVE
gnl|up_drome|CH60_DROME             FQNIGAKLVQDVANNTNEEAGDGTTTATVLARAIAKEGFEKISKGANPVE
gnl|up_danre|Q803B0_DANRE           YKNIGAKLVQDVANNTNEEAGDGTTTATVLARAVAKEGFDTISKGANPVE
gnl|up_caeel|CH60_CAEEL             YQNLGAKLIQDVANKANEEAGDGTTCATVLARAIAKEGFESIRQGGNAVE
gnl|Lotgi1|237408                   FQNIGAKLVQDVANNTNEEAGDGTTSATVLARSIAKEGFDSIIKGANPIE
gnl|Helro1|186090                   FQNLGAKLVQEVANRTNEEAGDGTTAATILARAFAKEGFEKISKGANPIE
gnl|Capca1|179778                   LQNIGAKLVQDVANNTNEEAGDGTTCATILARAFAKEGFEKISKGANPIE
gnl|Apo_MPI_JGI_Genos_P|50684       YQNIGAKLVQDVANNTNEEAGDGTTAATILARSIAKEGFDKISKGANPIE

sp|P19882|HSP60_YEAST               LRRGSQVAVEKVIEFLSANKKEITTSEEIAQVATISANGDSHVGKLLASA
lcl|CTHT_0006080                    LRRGIQAAVDAVVEYLQQNKRDITTSAEIAQVATISANGDQHIGKLIASA
gnl|up_human|CH60_HUMAN             IRRGVMLAVDAVIAELKKQSKPVTTPEEIAQVATISANGDKEIGNIISDA
gnl|up_drome|CH60_DROME             IRRGVMLAVETVKDNLKTMSRPVSTPEEIAQVATISANGDQAIGNLISEA
gnl|up_danre|Q803B0_DANRE           IRRGVMMAVEEVISELKKNSKPVTTPEEIAQVATISANGDTEVGNIISNA
gnl|up_caeel|CH60_CAEEL             IRRGVMNAVEVVVAELKKISKKVTTPEEIAQVATISANGDTVVGNLISDA
gnl|Lotgi1|237408                   IRRGVMIAVDKCVDELKKMSKNVTTPEEIAQVATISANGDSEVGELISSA
gnl|Helro1|186090                   IRRGVMLTVEAVVDRLKQMSKKVTTPEEIAQVATISSNGDKSIGTIISDA
gnl|Capca1|179778                   VRRGVMQAVEIVVNELRRMSKPVTTPEEIAQVATISANGDSSIGNLISDA
gnl|Apo_MPI_JGI_Genos_P|50684       IRRGVMNAIDVVVDELKKMSKQVTTPEEIAQVATISANGDTSIGKIISDA

sp|P19882|HSP60_YEAST               MEKVGKEGVITIREGRTLEDELEVTEGMRFDRGFISPYFITDPKSSKVEF
lcl|CTHT_0006080                    MEKVGKEGVITVKEGKTLQDELEVTEGMRFDRGFVSPYFITDAKAQKVEF
gnl|up_human|CH60_HUMAN             MKKVGRKGVITVKDGKTLNDELEIIEGMKFDRGYISPYFINTSKGQKCEF
gnl|up_drome|CH60_DROME             MKKVGRDGVITVKDGKTLTDELEVIEGMKFDRGYISPYFINSSKGAKVEF
gnl|up_danre|Q803B0_DANRE           MKKVGRKGVITVKDGKTLHDELEIIEGMKFDRGYISPYFINTAKGQKCEF
gnl|up_caeel|CH60_CAEEL             MKKVGTTGVITVKDGKTLNDELELIEGMKFDRGYISPYFITSAKGAKVEY
gnl|Lotgi1|237408                   MKRVGRDGVITVKDGKTLKDELETIEGLKFDRGYISPYFMNKAKGAKCEY
gnl|Helro1|186090                   MKKVGKDGTITVKDGKTLKDELDVIEGMKFDRGYISPYFMNTAKGAKCEF
gnl|Capca1|179778                   MKKVGKDGTMTVKDGKTLNDELEIIEGMRFDRGYISPYFINTTKGAKCEF
gnl|Apo_MPI_JGI_Genos_P|50684       MKKVGKDGTITVKDGKTLKDELEVIEGMKFDRGYISPYFMNTSKGGKCEF

sp|P19882|HSP60_YEAST               EKPLLLLSEKKISSIQDILPALEISNQSRRPLLIIAEDVDGEALAACILN
lcl|CTHT_0006080                    EKPLILLSEQKISAATDIIPALEISHKMRRPLVIIAEDIDGEALAVCILN
gnl|up_human|CH60_HUMAN             QDAYVLLSEKKISSIQSIVPALEIANAHRKPLVIIAEDVDGEALSTLVLN
gnl|up_drome|CH60_DROME             QDALLLLSEKKISSVQSIIPALELANAQRKPLVIIAEDIDGEALSTLVVN
gnl|up_danre|Q803B0_DANRE           QDAYVLLSEKKISSVQSIVPALEIANQHRKPLVIVAEDVDGEALSTLVLN
gnl|up_caeel|CH60_CAEEL             EKALVLLSEKKISQVQDIVPALELANKLRRPLVIIAEDVDGEALTTLVLN
gnl|Lotgi1|237408                   QDALVLFSEKKISSVQSIVPALELANQARKPLVIIAEDVDSEALSTLVLN
gnl|Helro1|186090                   QDALILFSEKKISSAQSIIPALELANTQRKPIVIIAEDVDGEALSTLVLN
gnl|Capca1|179778                   QDSLVLFCEKKISSVQSIIPALELANQQRKPLVIIAEDIDGEALSTLVLN
gnl|Apo_MPI_JGI_Genos_P|50684       QDCLVLLSEKKINSVQSIIPALEIANTQRKPLLIIAEDVEGEALSTLVLN

sp|P19882|HSP60_YEAST               KLRGQVKVCAVKAPGFGDNRKNTIGDIAVLTGGTVFTEELDL-KPEQCTI
lcl|CTHT_0006080                    KLRGQLEVAAVKAPGFGDNRKSILGDIAVLTNGTVFTNELDV-KLEKVTP
gnl|up_human|CH60_HUMAN             RLKVGLQVVAVKAPGFGDNRKNQLKDMAIATGGAVFGEEGLTLNLEDVQP
gnl|up_drome|CH60_DROME             RLKIGLQVAAVKAPGFGDNRKSTLTDMAIASGGIVFGDDADLVKLEDVKV
gnl|up_danre|Q803B0_DANRE           RLKVGLQVVAVKAPGFGDNRKNQLQDMAVSTGGTVFGDEAMGLALEDIQA
gnl|up_caeel|CH60_CAEEL             RLKVGLQVVAIKAPGFGDNRKNTLKDMGIATGATIFGDDSNLIKIEDITA
gnl|Lotgi1|237408                   RLKVGLQVCAVKAPGFGDNRKNTLLDMAIASGGQVFGDEASMYKVEDVQM
gnl|Helro1|186090                   RIKVGLQVCAVKAPGFGDNRKNTLKDMAIATGGIVFGDEADMYKIEDVQI
gnl|Capca1|179778                   RLKVGLQIVAVKAPGFGDNRKNTLRDMAVSTGGIVFGDEGNMYQLEDVQL
gnl|Apo_MPI_JGI_Genos_P|50684       RLKVGLQVCAVKAPGFGENRKNTLRDMAIASGSIVFGDEANLYNIEDVQP

sp|P19882|HSP60_YEAST               ENLGSCDSITVTKEDTVILNGSGPKEAIQERIEQIKGSIDITTTNSYEKE
lcl|CTHT_0006080                    DMLGSTGSITITKEDTIILNGDGSKDAIAQRCEQIRGAMNDPSTSEYEKE
gnl|up_human|CH60_HUMAN             HDLGKVGEVIVTKDDAMLLKGKGDKAQIEKRIQEIIEQLDV-TTSEYEKE
gnl|up_drome|CH60_DROME             SDLGQVGEVVITKDDTLLLKGKGKKDDVLRRANQIKDQIED-TTSEYEKE
gnl|up_danre|Q803B0_DANRE           HDFGKVGEVIVTKDDTMLLKGRGDASAIEKRVNEIAEQLES-TNSDYEKE
gnl|up_caeel|CH60_CAEEL             NDLGEVDEVTITKDDTLLLRGRGDQTEIEKRIEHITDEIEQ-STSDYEKE
gnl|Lotgi1|237408                   QDFGNVGEIIISKDDTLIMKGKGEKDEIEKRMTQIRDEIEM-STSEYEKE
gnl|Helro1|186090                   QDLGKVGEVTITKDDTLLMKGKGEKAEIEKRVNELREEIKE-TTSDYEKE
gnl|Capca1|179778                   QDFGVVGEVTVTKDDTLMMRGKGTQEEIEKRMESIRDDMEA-TSSEYEKE
gnl|Apo_MPI_JGI_Genos_P|50684       QDLGQFAEVVITKDDTLLMKGKGNPSDIEKRISQIREDIEN-TSSEYEKE

sp|P19882|HSP60_YEAST               KLQERLAKLSGGVAVIRVGGASEVEVGEKKDRYDDALNATRAAVEEGILP
lcl|CTHT_0006080                    KLQERLAKLSGGVAVIKVGGSSEVEVGEKKDRFVDALNATRAAVEEGILP
gnl|up_human|CH60_HUMAN             KLNERLAKLSDGVAVLKVGGTSDVEVNEKKDRVTDALNATRAAVEEGIVL
gnl|up_drome|CH60_DROME             KLQERLARLASGVALLRVGGSSEVEVNEKKDRVHDALNATRAAVEEGIVP
gnl|up_danre|Q803B0_DANRE           KLNERLAKLSDGVAVIKVGGTSDVEVNEKKDRVTDALNATRAAVEEGIVP
gnl|up_caeel|CH60_CAEEL             KLNERLAKLSKGVAVLKIGGGSEVEVGEKKDRVTDALCATRAAVEEGIVP
gnl|Lotgi1|237408                   KLNERLAKLSNGVAVLKVGGTSEVEVNEKKDRINDALNATRAAVEEGIVP
gnl|Helro1|186090                   KLTERLSKLSTGVAVIKVGGSSEVEVNEKKDRYTDALNATRAAVEEGIVP
gnl|Capca1|179778                   KLAERLAKMSNGVAVIKVGGSSEVEVSEKKDRYTDALNATRAAVEEGIVP
gnl|Apo_MPI_JGI_Genos_P|50684       KLQERLAKLSNGVAVIKVGGSSEVEVNEKKDRYTDALNATKAAVEEGIVP

sp|P19882|HSP60_YEAST               GGGTALVKA-SRVLDEVVVDNFDQKLGVDIIRKAITRPAKQIIENAGEEG
lcl|CTHT_0006080                    GGGTALIKASVNALNNLKPANFDQQLGVNIIKNAITRPARMIVENAGLEG
gnl|up_human|CH60_HUMAN             GGGCALLRC-IPALDSLTPANEDQKIGIEIIKRTLKIPAMTIAKNAGVEG
gnl|up_drome|CH60_DROME             GGGTALLRC-IEKLEGVETTNEDQKLGVEIVRRALRMPCMTIAKNAGVDG
gnl|up_danre|Q803B0_DANRE           GGGCALLRC-IPALDNIKPANADQKIGIDIIRRSLRIPAMTIAKNAGVEG
gnl|up_caeel|CH60_CAEEL             GGGVALLRS-LTALKNYKAANEDQQIGVNIVKKALTQPIATIVKNAGLEP
gnl|Lotgi1|237408                   GGGTALLRC-TQALNELKADNDDIQRGINIVLKALRVPCLTIAKNSGVDP
gnl|Helro1|186090                   GGGVALIRC-LDSLGDIKYDNPDQQIGGDIVRKALRIPCHTIAQNAGVDA
gnl|Capca1|179778                   GGGVALIRC-QAALDAVKGENSDVQTGMDIVKKSMRIPLYTISSNAGIDA
gnl|Apo_MPI_JGI_Genos_P|50684       GGGTALIRC-LNALESMKATNADQKMGIEIIKKAVKVPAYTIAANAGVDA

sp|P19882|HSP60_YEAST               SVIIGKLIDEYGDDFAKGYDASKSEYTDMLATGIIDPFKVVRSGLVDASG
lcl|CTHT_0006080                    SVVIGKISDEYAADFNKGFNSATGEYVDMIQAGILDPLKVVRTGLIDASG
gnl|up_human|CH60_HUMAN             SLIVEKIM-QSSSEV--GYDAMAGDFVNMVEKGIIDPTKVVRTALLDAAG
gnl|up_drome|CH60_DROME             AMVVAKVE-NQAGDY--GYDALKGEYGNLIEKGIIDPTKVVRTAITDASG
gnl|up_danre|Q803B0_DANRE           SLVVEKIL-QSSTEI--GYDAMNGEYVNMVERGIIDPTKVVRTALLDAAG
gnl|up_caeel|CH60_CAEEL             SSIIDEVTGNSNTSY--GYDALNGKFVDMFEAGIIDPTKVVRTALQDASG
gnl|Lotgi1|237408                   HAVVEKVA-NGQADF--GYDAMKGEYDNLISRGIIDPTKVVRTALVDAAG
gnl|Helro1|186090                   QEIVTKVM-QEKGDF--GYDALNGKFVDMIKAGIIDPTKVVRTSLLDAAS
gnl|Capca1|179778                   QDVVTKVM-QGANDE--GYDARNGKFVNMIEAGIIDPTKVIRTALVDAAG
gnl|Apo_MPI_JGI_Genos_P|50684       QEVVTKIM-QSSHDM--GYDAMTGEFVDMISSGIIDPTKVVRTAIVDAAG

sp|P19882|HSP60_YEAST               VASLLATTEVAIVDAPEPPA-------AAGAGGMPGGMPGMPGMM
lcl|CTHT_0006080                    VASLLGTTEVAIVEAPEEK---------GPAGGM-GGMGGMGGMM
gnl|up_human|CH60_HUMAN             VASLLTTAEVVVTEIPKEEK----DPGMGAMGGM-G--GGMGGGM
gnl|up_drome|CH60_DROME             VASLLTTAEAVVTEIPKEDGA-PAMPGMGGMGGM-GGMGGMGGMM
gnl|up_danre|Q803B0_DANRE           VASLLSTAEAVVTEIPKEEK----EMPAGGMGGM-GGMGGMGGMG
gnl|up_caeel|CH60_CAEEL             VASLLATTECVVTEIPKEEAV---GGPAGGMGGM-GGMGGMGGMG
gnl|Lotgi1|237408                   VASLLTTAETVVVEIPKPEP----EGPPGGMGGM-GGMGGMGGMG
gnl|Helro1|186090                   VASLLTTAEVVVAELPKEEK----AGPDAGMGGM-GGMGGMGGMG
gnl|Capca1|179778                   VSSLLTTAEAVVTEIPKEDPPMPGGGGMGGMGGM-GGMGGMGGMM
gnl|Apo_MPI_JGI_Genos_P|50684       VASLLTTAEAVVTELPKEEK----EGGMGGMGGM-GGMGGMGGMM
