# Supplementary material for: Deep transcriptome-sequencing and proteome analysis of the hydrothermal vent annelid Alvinella pompejana identifies the CvP-bias as a robust measure of eukaryotic thermostability
Source: Biol Direct. 2013 Jan 16;8:2. doi: 10.1186/1745-6150-8-2 (PMC3564776; doi:10.1186/1745-6150-8-2)
Supplement: Additional file 10 — Frequency of individual amino acids as a function of GC-content. The frequency of amino acids is plotted as a function of GC3-content (GC-content at the third codon position) in the species of the orthologous set. The regression lines with 90% confidence intervals are shown. [file 1745-6150-8-2-S10.zip › trimmedalignments/FACE1_HUMAN.aln]

CLUSTAL X (1.81) multiple sequence alignment


sp|P47154|STE24_YEAST               LDHPNIPWKLIISGFSIAQFSFESYLTYRQYQKLSET--KLPPVLEDEID
lcl|CTHT_0065460                    LDRPLFPWKKLIIGFSVGQYLFESFLSWRQYQVLQRT--QPPKVLEHEVS
gnl|up_human|FACE1_HUMAN            PAEKRIFGAVLL--FSWTVYLWETFLAQRQRRIYKTTT-HVPPELGQIMD
gnl|up_drome|Q7K172_DROME           LDADTVLLSILF--LVVIENALEIYISLRQVKVYQTAL-KVPAELKSHMG
gnl|up_danre|Q1LYB5_DANRE           SVEDKIFYAVLF--FSWTVYVWEAYLAYRQRKIYRATV-HVPTELGKIMD
gnl|up_caeel|Q9XVE5_CAEEL           MDASCLFKALLA--TNWALFLWDQYITFRQYKAHKNAV-KRPNEVKELIG
gnl|Lotgi1|209825                   ISDVDIFRYVLV--FLWVVYLWETYLSYRQRTIYRNAT-KVPKELENVLD
gnl|Helro1|193946                   FKKCDLLLCTLA--FLWFMFIWELYLAYRQRKIFKNVT-VRPKVIESIMD
gnl|Capca1|171238                   LSSEDIFNAVLA--FLWVVYVWETYLSYRQRELYRSSVGKIPVELDGVLE
gnl|Apo_MPI_JGI_Genos_P|50745       LSTVDIFNSVLI--FIWIVYIWETYLASRQRLLYRTTL-QVPPELKDVLD

sp|P47154|STE24_YEAST               DETFHKSRNYSRAKAKFSIFGDVYNLAQKLVF-IKYDLFPKIWHMAVSLL
lcl|CTHT_0065460                    QDVFDKSQAYSRAKAKFSAINGLYSQLLNLGF-YHFDVLPKLWSWTGDLL
gnl|up_human|FACE1_HUMAN            SETFEKSRLYQLDKSTFSFWSGLYSETEGTLI-LLFGGIPYLWRLSGRFC
gnl|up_drome|Q7K172_DROME           EDTFHKARKYGLDQEKFGIFKAVVMDVALLCMELYIGLIAVLWQLSVQVV
gnl|up_danre|Q1LYB5_DANRE           SETFEKSRLYQLDKSNFGFWSGLYSEFEGTLI-LLLGGIPFLWKLSGHLT
gnl|up_caeel|Q9XVE5_CAEEL           EEDYKKARDYKIDNHLFGFFHSWFNQLLLTAQ-LIGGYYPFLW-------
gnl|Lotgi1|209825                   QETFEKARLYQLDKSNFGFWSNIYSQIESTVI-LLIGGLPWLWSVAGRLM
gnl|Helro1|193946                   SESFEKARLYNLDKSNFAFWSGLYSQIETTVI-IWFFLLSYAWDWSENIV
gnl|Capca1|171238                   EETFEKARLYNLDRSVFGFWSGLYSQITTSLI-LVFGGIPFLWRISGSLI
gnl|Apo_MPI_JGI_Genos_P|50745       PETFEKARLYQLDKSNFSFWSGLYSQIETTLI-LWFGGIPFLWDKSGQIL

sp|P47154|STE24_YEAST               NAVLPVRFHMVSTVAQSLCFLGLLSSLSTLVDLPLSYYSHFVLEEKFGFN
lcl|CTHT_0065460                    LRWAPARFSG--EISHSIVFILAFIVIQQVLSLPSSIYQTFVLEEKFGFN
gnl|up_human|FACE1_HUMAN            GYA---GFGPEYEITQSLVFLLLATLFSALTGLPWSLYNTFVIEEKHGFN
gnl|up_drome|Q7K172_DROME           DKL---QWDSKNEIIVSCVFVLISNVLSTFKGLPFKIYKIFVLEETHGFN
gnl|up_danre|Q1LYB5_DANRE           AHF---GFGPEYEISQSLVFLMLATLFSAFTGLPWSLYNTFVIEEKHGFN
gnl|up_caeel|Q9XVE5_CAEEL           -------YATASYPLHVAVFLSINSIIETIIDLPWDLYSTFIIEDAHGFN
gnl|Lotgi1|209825                   DRY---NYGSEYEITQSIVFTLLATIFSTITSLPWSIYSTFVIEEKHGFN
gnl|Helro1|193946                   VYF---GLNKDYEITQSLVFTSITSLYSLITSLPWSLYSTFVLEQKHGFN
gnl|Capca1|171238                   AQF---GLDAEYEITQSMVFLVGSVLYSTIDGLPWSIYSTFVIEELHGFN
gnl|Apo_MPI_JGI_Genos_P|50745       ERW---GYSQEYEILQSLVFVFLAMIISTVTNLPWGLYNTFVIEERHGFN

sp|P47154|STE24_YEAST               KLTVQLWITDMIKSLTLAYAIGGPILYLFLKIFDKFPTDFLWYIMVFLFV
lcl|CTHT_0065460                    KQTPKLFVTDLIKTNMLFFFLVPPILFGFLSIIKKTGNQFFYYLWMFGAG
gnl|up_human|FACE1_HUMAN            QQTLGFFMKDAIKKFVVTQCILLPVSSLLLYIIKIGGDYFFIYAWLFTLV
gnl|up_drome|Q7K172_DROME           KQTARFFAWDQLKGFLVTQVLMIPITAAIIFIVQRGGDNFFIWLWIFTGV
gnl|up_danre|Q1LYB5_DANRE           QQTLGFFLKDALKKFAVTQCILLPVTSLLLYIIKIGGDYFFIYAWLFTFI
gnl|up_caeel|Q9XVE5_CAEEL           KQTIGFYFVDKIKKMLVGFALTMPIVYGIEWIIVNGGPYFFVYIWLFVSV
gnl|Lotgi1|209825                   KQTLGFFLKDQVKKLVVMQCIALPITASLIYIIKVGGDYFFIYVWLFTLV
gnl|Helro1|193946                   NQ------------------------------------------------
gnl|Capca1|171238                   KQTLGFFFKDMVKKLVVSLALALPIIAALLYIIKIGGDYFFVYVWMFTLF
gnl|Apo_MPI_JGI_Genos_P|50745       QQTLGFYFKDKLKKILVTLVLMLPITAALIYIIKAGGDYFFLYAWLFMFI

sp|P47154|STE24_YEAST               VQILAMTIIPVFIMPMFNKFTPLEDGELKKSIESLADRVGFPLDKIFVID
lcl|CTHT_0065460                    LQMFMITIYPIVILPLFNKLSPLEEGKLKTDVEDLAKKLKFPLHELYVID
gnl|up_human|FACE1_HUMAN            VSLVLVTIYADYIAPLFDKFTPLPEGKLKEEIEVMAKSIDFPLTKVYVVE
gnl|up_drome|Q7K172_DROME           ISLVLLTLYPIFIAPLFDKYTPLEKGALRQSIEDLAASLKFPLTKLFVVE
gnl|up_danre|Q1LYB5_DANRE           VSLILVTIYADYIAPLFDKFTPLPDGELRSEIESMAKSISFPLTKLYVVE
gnl|up_caeel|Q9XVE5_CAEEL           VVLLLMTIYPTFIAPLFDKYFPLPDGDLKTKIEQLAASLSYPLTELYVVN
gnl|Lotgi1|209825                   VSLLLITIYADYIAPLFDKFTPLPEGDLRSKIEELAASINFPLKKLYVVD
gnl|Helro1|193946                   ---------------LRKANMPETDENLKLNSKNSKRGDDLVLR------
gnl|Capca1|171238                   ISLSLITVYADYIAPLFDKFTPLPDGDLKSQIESLAAGIDFPLKKLFVVE
gnl|Apo_MPI_JGI_Genos_P|50745       ISLVLVTIYADYIAPLFDKFTPLPDGELRTMIEQLAASIDFPLKKLYVVE

sp|P47154|STE24_YEAST               GSKRSSHSNAYFTGLPFTSKRIVLFDTLVNSN------------------
lcl|CTHT_0065460                    GSKRSAHSNAYFFGLPWK-KHIVIYDTLIEKS------------------
gnl|up_human|FACE1_HUMAN            GSKRSSHSNAYFYGF-FKNKRIVLFDTLLEEY-SVLNKDIQ----EDSGM
gnl|up_drome|Q7K172_DROME           GSKRSSHSNAYFYGL-WNSKRIVLFDTLLLNK------------------
gnl|up_danre|Q1LYB5_DANRE           GSKRSSHSNAYFYGF-FKNKRIVLFDTLLEDY-SPLNQSGE----KEPGT
gnl|up_caeel|Q9XVE5_CAEEL           GSKRSAHSNAYMYGF-WKNKRIVLYDTLLSGA---------------EKE
gnl|Lotgi1|209825                   GSKRSSHSNAYFYGF-YKNKRIVLFDTLLQDYVAPKDDKKDDKTDNDEEQ
gnl|Helro1|193946                   --KDDDDDNA--------GDEVDVRERLIKER--EANDEEDSEKDSKAAE
gnl|Capca1|171238                   GSKRSSHSNAYFYGF-FKNKRIVLFDTLLEDF-APM---------NKESE
gnl|Apo_MPI_JGI_Genos_P|50745       GSKRSSHSNAYFYGF-FKNKRIVLFDTLLEDY-APMNKEKTDESTSEQEN

sp|P47154|STE24_YEAST               ------------------------STDEITAVLAHEIGHWQKNHIVNMVI
lcl|CTHT_0065460                    ------------------------ENDEVVAVLAHELGHWKLGHTTKIFG
gnl|up_human|FACE1_HUMAN            EPRNEEEGNSEEIKAKVKNKKQGCKNEEVLAVLGHELGHWKLGHTVKNII
gnl|up_drome|Q7K172_DROME           -------GKPDDSELSEEEKGKGCTDEEVLAVLGHELGHWKLGHVTKNII
gnl|up_danre|Q1LYB5_DANRE           G--EENEAVVNESKAKPKNKKQGCSNPEVLAVLGHELGHWKLGHTVKNIV
gnl|up_caeel|Q9XVE5_CAEEL           KVHELYVAAGEKIEETENDKKRGMNNDEVVAVLGHELGHWALWHTLINLV
gnl|Lotgi1|209825                   KKNEEEEGKEEESNEEKKKKKQGCNNEEVLAVLSHELGHWKLNHNLKNLV
gnl|Helro1|193946                   AATMAATTSSQEEKEKEKKKKMGCNVNEILGVLAHELGHWSYNHILKNLI
gnl|Capca1|171238                   EAKPEVPSPEGEKLGDKEKKKIGCNNNEILAVLGHELGHWKLSHNLKNLV
gnl|Apo_MPI_JGI_Genos_P|50745       KDKQ----AEKEANQKSNSKKIGCNNSEILAVLGHELGHWKLSHTIKNLV

sp|P47154|STE24_YEAST               FSQLHTFLIFSLFTSIYRNTSFYNTFGFFLEKSTGSFVDPVITKEFPIII
lcl|CTHT_0065460                    ISQAHFFYIFALFSVFINNNSLYADFGFT--------------DQHPIII
gnl|up_human|FACE1_HUMAN            ISQMNSFLCFFLFAVLIGRKELFAAFGFY--------------DSQPTLI
gnl|up_drome|Q7K172_DROME           IMQVHLFLMFLVFGNVFKYPPFYVAMGFQ-------------PGTRPILV
gnl|up_danre|Q1LYB5_DANRE           ISQMNSFLCFFLFAVLIGRKELFMAFGFH--------------DTQPTLI
gnl|up_caeel|Q9XVE5_CAEEL           ITEVNLFFSFAVFGYFYKWEALYQGFGY---------------HDTPPVI
gnl|Lotgi1|209825                   IGQINTFLCFMMFALLMNRKELFTAFGF---------------TTQPTLI
gnl|Helro1|193946                   FSQVNLFLMFFLFAIFSNNKILYESFGFV--------------NEQPTMI
gnl|Capca1|171238                   IGQFNTFFCFMVFGLLMNRSELYEAFGF---------------TSQPTLI
gnl|Apo_MPI_JGI_Genos_P|50745       ISQVNTFLCFMVFAFLFNKKILFEAFGF---------------NTQPVLI

sp|P47154|STE24_YEAST               GFML-FNDLLTPLECAMQFVMSLISRTHEYQADAYAKKLGYKQNLCRALI
lcl|CTHT_0065460                    GFLL-FSDILGPMDNVIKLMMNILSRKFEFQADGFAKELGYKTELARSLI
gnl|up_human|FACE1_HUMAN            GLLIIFQFIFSPYNEVLSFCLTVLSRRFEFQADAFAKKLGKAKDLYSALI
gnl|up_drome|Q7K172_DROME           GLLIVFTYVLAPYNALMNFAMTILSRRFEYQADEFAFKLGFAEQLGQALI
gnl|up_danre|Q1LYB5_DANRE           GLMIIFQFIFSPYNELLSFCMTVLSRRFEFQADAFARGMGRSSELYSALI
gnl|up_caeel|Q9XVE5_CAEEL           GMMLIFQFVLALYNQLASIGMVIHSRSAEFGADEFAANLGHGENLIGALT
gnl|Lotgi1|209825                   GLLIIFQFIFSPYNEVLSFCMTALSRKFEFQADDFAKTLHRANKLKSALI
gnl|Helro1|193946                   GLVIIFQFLLSPYNELLQFVMIVYSRRCEFQADGFACKLGYCRYIKSALV
gnl|Capca1|171238                   GLLIIFQFIFSPYNELLSFCMTVLSRKFEFEADRFAKSLGRAAPLRSALV
gnl|Apo_MPI_JGI_Genos_P|50745       GLLIIFQFIFMPYNELLSFCMTVLSRRFEFQADAFAKSLGHAASLRSALI

sp|P47154|STE24_YEAST               DLQIKNLSTMNVDPLYSSYHYSHPTLAERLTALDYVS
lcl|CTHT_0065460                    KLQIQNLSTMDADWMYASYHFSHPILPERLKALEWVP
gnl|up_human|FACE1_HUMAN            KLNKDNLGFPVSDWLFSMWHYSHPPLLERLQALKTMK
gnl|up_drome|Q7K172_DROME           KLNVDNLGFPVYDWLYSTWNHSHPTLLQRLNRLKELK
gnl|up_danre|Q1LYB5_DANRE           KLNKDNLGFPVADWLFSMWHYSHPPLLERLRALTGPK
gnl|up_caeel|Q9XVE5_CAEEL           KLGVDNLSMPINDSLYSWCTHTHPPVVERVAAVRAFQ
gnl|Lotgi1|209825                   KLNKDNLGFPISDWLYSTWHFSHPPLIERLNALENKS
gnl|Helro1|193946                   KLNLDNLSFPITDKLYSTFHYSHPPLLERLSAMGGAD
gnl|Capca1|171238                   KLNKDNLGFPISDWLYSTWHYSHPPLIERMKALEKEE
gnl|Apo_MPI_JGI_Genos_P|50745       KLNKDNLGFPVSDWLFSAWHYSHPPLLERLKALEKTE
