# Supplementary material for: Deep transcriptome-sequencing and proteome analysis of the hydrothermal vent annelid Alvinella pompejana identifies the CvP-bias as a robust measure of eukaryotic thermostability
Source: Biol Direct. 2013 Jan 16;8:2. doi: 10.1186/1745-6150-8-2 (PMC3564776; doi:10.1186/1745-6150-8-2)
Supplement: Additional file 10 — Frequency of individual amino acids as a function of GC-content. The frequency of amino acids is plotted as a function of GC3-content (GC-content at the third codon position) in the species of the orthologous set. The regression lines with 90% confidence intervals are shown. [file 1745-6150-8-2-S10.zip › trimmedalignments/RPC6_HUMAN.aln]

CLUSTAL X (1.81) multiple sequence alignment


sp|P32910|RPC6_YEAST                QLSDNAKTLHSQMMSKGIGA-LFTQQEL--QKQMGIGSLTDLMSIVQELL
lcl|CTHT_0055360                    KLQILKDALYEEIRQHGSETRLFTQKDLLDLNIIPNNNVMLLVKVVQGLC
gnl|up_human|RPC6_HUMAN             DPVEIENRIIELCHQFPHGI---TDQVI--QNEMPHIEAQQRAVAINRLL
gnl|up_drome|RPC6_DROME             MATEVSQLLLAVVQGIPAGA---TNDDL--TKALPDVPAATRVEALNILL
gnl|up_danre|Q6DRK3_DANRE           DPVDIENRIKELCQQFPHGI---TDQVI--QNDMPHVEAQQRATAINRLL
gnl|up_caeel|RPC6_CAEEL             SAAESESQVMQIVQAALEGI---DMDAL--TSMTPGLPQTVRQTAINSLL
gnl|Lotgi1|183760                   EGVDLETRILNLCHEKPGGI---NEDII--KQDMPQFDVKQRVTAINRLL
gnl|Helro1|184881                   DLMDIQDQLLKVVESHPNSI---TTQEI--FDKLTSFSSQNVIDGLNALL
gnl|Capca1|19562                    EEAELDNRIIELCSEIPKGI---TDAVI--QNDMPQFSPQERVMAINRLL
gnl|Apo_MPI_JGI_Genos_P|71134       ENVDIENRILELCRDIPKGI---TDQVI--QSVMPAVDAKDRIMAINKLL

sp|P32910|RPC6_YEAST                DKNLIKLV-KQNDELKFQGVLESEA-QKKATMSAEEALVYSYIEASGREG
lcl|CTHT_0055360                    NDKLLVGTTNHHAGLAWRWRSREEAKKYLSLPNDETMMVYSIIDEAGADG
gnl|up_human|RPC6_HUMAN             SMGQLDLL-RSNTGLLYRIKDSQNA-GKMKGSDNQEKLVYQIIEDAGNKG
gnl|up_drome|RPC6_DROME             QEGGIEIL-KKGEKLVYRAKDPEKKSALPKDADNEEKVVYGIVEEGGNKG
gnl|up_danre|Q6DRK3_DANRE           SVGQLDLL-RNSSGLLYRLKDTQSA-SKVKGSDNQEKLVYQIIEDAGNKG
gnl|up_caeel|RPC6_CAEEL             SSKKLAIQQAPGGVLRLKVNTSEQI-----AGTEEEQVIYSLIEESKTRG
gnl|Lotgi1|183760                   STGKLEIF-KSGTKLIYKLKDGQSSNSQMKGADNQEKLVYQIIKEAENKG
gnl|Helro1|184881                   KKNKLQVRKKANDELVYVLNTTSVV-NNLKGADSEEKLVLQIIEEAGNKG
gnl|Capca1|19562                    STNKVCLL-KSGSQLIYKLKDPDVG-NKTKGGDTQEQIMYQIIEDAGNKG
gnl|Apo_MPI_JGI_Genos_P|71134       SAGKIELL-KSGNQLIYRAKDSKSL-SKVAGGDQQEKLVYQIIETAGNKG

sp|P32910|RPC6_YEAST                IWSKTIKARTNLHQHVVLKCLKSLESQRYVKSVKSVKFPTRKIYMLYSLQ
lcl|CTHT_0055360                    IWNRTIKNKLNMHESVVKNCIKYLESKGYITAMKNVEHPNKKMYIKASLR
gnl|up_human|RPC6_HUMAN             IWSRDIRYKSNLPLTEINKILKNLESKKLIKAVKSVAASKKKVYMLYNLQ
gnl|up_drome|RPC6_DROME             IWIRDIRMKSNLNMIQLNKILKNLETKKLIKAVKSVNASKKKVYMLYNLE
gnl|up_danre|Q6DRK3_DANRE           IWSRDIRYKSNVPLTEINKILKNLESKKLIKAVKSVAASKKKVYMLYNLQ
gnl|up_caeel|RPC6_CAEEL             IWIKELREGSGLNQLQLRKTLKSLETKKLIKTIKAVG-TTRKCYILFSIE
gnl|Lotgi1|183760                   IWIRDIRYKSNLLMTQLNKILKNLESKKLIKAVKSVAASKKKVYMLYNLE
gnl|Helro1|184881                   IWNKIVHEKSKITIKQLDKILKNLEAKKLIKRVSSVAAARKKIYMLYDLV
gnl|Capca1|19562                    IWIRDIRTKSNLPMTAVNKLVKSLESKKVIKAVKSVSASKKKVYMLASLE
gnl|Apo_MPI_JGI_Genos_P|71134       IWIRDIRYKSNLLLTQLNKILKSLESKKLIKAIKSVSASKKKVYMLYDLE

sp|P32910|RPC6_YEAST                PSVDITGGPWFTDGELDIEFINSLLTIVWRFISENTFPNGFKNF-ENGPK
lcl|CTHT_0055360                    PSERATGGPWFTEGELDTAFIQELEGIVFEYIKTKSAYRGSQPQPASAPK
gnl|up_human|RPC6_HUMAN             PDRSVTGGAWYSDQDFESEFVEVLNQQCFKFLQSKAETARESKQ---NP-
gnl|up_drome|RPC6_DROME             PDLSITGGAWYQDQDFEVEFVDVLNQQCLRFLQMKRDSAEKKRE---GP-
gnl|up_danre|Q6DRK3_DANRE           PDRSVTGGAWYSDQDFESEFVEVLNQQCFKFLQSKAETARDSKQ---SP-
gnl|up_caeel|RPC6_CAEEL             PDMSLTGGTFYSDQQLDSELINTLISVCGSYAASRRKHAIDENP-N-NI-
gnl|Lotgi1|183760                   PDRSVTGGAWYSDQDFESEFVEVLNQQCLKYLQQRAITASEGKT---DP-
gnl|Helro1|184881                   PDISLTGGSWYSEQRFDSEYVDLINACCLRILQQKVESCEASKN-LLDP-
gnl|Capca1|19562                    PDRSVTGGAWYSDQDFESEFVEVLNQQCFNYLEQRVKLARESNS---EP-
gnl|Apo_MPI_JGI_Genos_P|71134       PDRSVTGGAWYSDQDFESEFVEVLNQQCFKYLEQKAASACETKS---DP-

sp|P32910|RPC6_YEAST                KNVF-------------------------------------YAPNVKNYS
lcl|CTHT_0055360                    RGAIVGELRGTKRAAADITNDDSTAAPSSRNSKSFRTVFLPMPAGYKHYP
gnl|up_human|RPC6_HUMAN             -----------------------------------------MIQRNSSFA
gnl|up_drome|RPC6_DROME             -----------------------------------------LAFKQMSCC
gnl|up_danre|Q6DRK3_DANRE           -----------------------------------------MVQRNSSFA
gnl|up_caeel|RPC6_CAEEL             -----------------------------------------QMQREASYI
gnl|Lotgi1|183760                   -----------------------------------------VAQKNGSYA
gnl|Helro1|184881                   -----------------------------------------MAYHNSTFM
gnl|Capca1|19562                    -----------------------------------------MTQRNASFA
gnl|Apo_MPI_JGI_Genos_P|71134       -----------------------------------------IAQRNAAFT

sp|P32910|RPC6_YEAST                TTQEILEFITAAQVA-NVELTPSNIRSLCEVLVYDDKLEKVTHDCYRVTL
lcl|CTHT_0055360                    TVAEIAKFIHDTGITNNTTLGEADIQQLVDVLHYDGLIEPVRVNRRKGYR
gnl|up_human|RPC6_HUMAN             SSHEVWKYICELGIS-KVELSMEDIETILNTLIYDGKVEMTIIAAKEGTV
gnl|up_drome|RPC6_DROME             TVNEVQKFISDLGIS-KVNLAEADLETILKTVVYDGNAERV---------
gnl|up_danre|Q6DRK3_DANRE           TSHEVWKYICELGIS-KVDLSMEDIETILNTLIFDGKVEMTIIAAKEGTV
gnl|up_caeel|RPC6_CAEEL             RPQEIAQFITEKRVL-NVPLSLEDLERILEVAVLDGTIER----------
gnl|Lotgi1|183760                   SSQEIWKFISQLGIS-KVQLAVEDIETILDTLIYDGKVERAVLAG-----
gnl|Helro1|184881                   SSSEILKVLTESNVS-KITLSLNDIETLLETLVFDGKVQKRVVSSSGANS
gnl|Capca1|19562                    SSSDVWKFITELGIS-KVSLAVEDIETILDTLIYDGKVEKSIVAGGGA--
gnl|Apo_MPI_JGI_Genos_P|71134       SSTDVWKYIAELGIS-KVQLTVDDIETILDTLVYDGKVEKTVAAVPGKSS

sp|P32910|RPC6_YEAST                ESILQM--------NQGEGEPEAGNKALEDEEEFSIFNYFKMFPASK---
lcl|CTHT_0055360                    VTRAMRQDTVPFHKRQKDREAGIGLDQPLVVGAEPLSNALTEAPCGRCPV
gnl|up_human|RPC6_HUMAN             --------------GSVDGHMKLYRAVNPIIPPTGLVR----APCGLCPV
gnl|up_drome|RPC6_DROME             --------------RQQDGSF-VYRAVNAPLPPTGLVQ----MPCGICPV
gnl|up_danre|Q6DRK3_DANRE           --------------GSVDGQMKLYRGVNPIIQPTGLVK----TPCGLCPV
gnl|up_caeel|RPC6_CAEEL             ---------------RADGKI---RACPPRSSISPLVS----VPCAICPV
gnl|Lotgi1|183760                   --------------NQTDEQRKLYRSVKPVLETTGLMR----MPCGSCPV
gnl|Helro1|184881                   SSSS----------SQQPQQVTLYRTIPPIIQPTGLMR----VPCGHCPV
gnl|Capca1|19562                    --------------ADGESQVKLYRAITPVIINTGLMR----SPCGVCPV
gnl|Apo_MPI_JGI_Genos_P|71134       --------------EQDDKQVSLYRTVPTLVPTTGLMR----MPCGVCPV

sp|P32910|RPC6_YEAST                ----------HDKEVVYFDEW--T
lcl|CTHT_0055360                    FDLCEEGGPVSPSNCVYFTKWL-D
gnl|up_human|RPC6_HUMAN             FDDCHEGGEISPSNCIYMTEWL-E
gnl|up_drome|RPC6_DROME             IKNCSNCGDVTAITCEYMRDWL-D
gnl|up_danre|Q6DRK3_DANRE           FDDCHEGGEISPSNCVYMAEWL-D
gnl|up_caeel|RPC6_CAEEL             VEDCRPGYVISPQSCDYMKNWLAD
gnl|Lotgi1|183760                   FDQCHDGGAISPTTCVYMKDWL-S
gnl|Helro1|184881                   MNDCEVGGVISPETCVYMDEWL-N
gnl|Capca1|19562                    FRECHEAGIVSPSTCLYMKDWL-D
gnl|Apo_MPI_JGI_Genos_P|71134       FNECCDGGIVSPTKCIYMKEWL-D
