# Supplementary material for: Deep transcriptome-sequencing and proteome analysis of the hydrothermal vent annelid Alvinella pompejana identifies the CvP-bias as a robust measure of eukaryotic thermostability
Source: Biol Direct. 2013 Jan 16;8:2. doi: 10.1186/1745-6150-8-2 (PMC3564776; doi:10.1186/1745-6150-8-2)
Supplement: Additional file 10 — Frequency of individual amino acids as a function of GC-content. The frequency of amino acids is plotted as a function of GC3-content (GC-content at the third codon position) in the species of the orthologous set. The regression lines with 90% confidence intervals are shown. [file 1745-6150-8-2-S10.zip › trimmedalignments/DUS4L_HUMAN.aln]

CLUSTAL X (1.81) multiple sequence alignment


sp|Q06063|DUS4_YEAST                MVRYSKLPFRQLCREYNVDIVYSPMILAREYVRNEHARISDLS--TNNED
lcl|CTHT_0054810                    MVRYSKLAFRQTVYEYGTDLCWTPMILAKEFNRSQLARDSDFTISTCGPQ
gnl|up_human|DUS4L_HUMAN            MVRYSKLAFRTLVRKYSCDLCYTPMIVAADFVKSIKARDSEFT--TNQGD
gnl|up_drome|Q9VJ06_DROME           MVRYSKLEFRRLVRLNGVQLAFTPMMISDSINNSEKARQNEFS--TGADD
gnl|up_danre|Q5RIX6_DANRE           MVRYSKLAFRTLVRKYDCDVCFTPMIIAADFMRSAKARDSEFT--TNKND
gnl|up_caeel|YQI2_CAEEL             MVRYSKLAFRQLVRVYDVDVCFTPMIYAKNFIESEKCRSSELS--VCEGD
gnl|Lotgi1|134818                   MVRYSKLAFRMLVRQYDCDLAFTPMIVSDSFIKSVRARDSDFS--TCKGD
gnl|Helro1|107587                   MVRYSSLPFRLLVRKYGCDLAYTPMIIADSFVKSEKARANDFV--TNLND
gnl|Capca1|112268                   MVRYSKLPFRTLVRNYDCDIAFTPMIVSESFNQSIKARHSDFT--TNSGD
gnl|Apo_MPI_JGI_Genos_P|53909       MVRYSRLPFRCLVRKYNCDLAFTPMIVSRSFVQSTKARDSDFT--TNSSD

sp|Q06063|DUS4_YEAST                TPLIVQVGVNNVADLLKFVEMVAPYCDGIGINCGCPIKEQIREGIGCALI
lcl|CTHT_0054810                    PPTIVQFGANVPQELARASSLVVPFCNGIDLNCGCPQSWACAETLGAALM
gnl|up_human|DUS4L_HUMAN            CPLIVQFAANDARLLSDAARIVCPYANGIDINCGCPQRWAMAEGYGACLI
gnl|up_drome|Q9VJ06_DROME           QPLIAQFAAKDPTEFVTSAQLIYPYVDGIDLNCGCPQSWAMAKGYGCGML
gnl|up_danre|Q5RIX6_DANRE           RPLIVQFAAKDAQTLADAACVVSPFSDGVDLNCGCPQRWAMSEGYGACLI
gnl|up_caeel|YQI2_CAEEL             SPLIVQFATDDPFVLSEAAEMVYKCSTGVDLNCGCPKHDVRSKGFGSALL
gnl|Lotgi1|134818                   RPLIVQFAANNSTDLATAAEIVYPFSDGIDLNCGCPQKWAMADGYGSSLI
gnl|Helro1|107587                   RPLVVQFAANDASVFAEASAFVINYADGVDLNCGCPQRWAMRDGYGCCLL
gnl|Capca1|112268                   GPLIVQFAASQAKDFADAAEIVVPYADGVDLNCGCPQKWAMQEGYGCALL
gnl|Apo_MPI_JGI_Genos_P|53909       RPLVVQFAANNAKDFADAAEIVYQYSDGIDLNCGCPQRWAMQEGYGACLL

sp|Q06063|DUS4_YEAST                YNSDLLCSMVHAVKDKYGD-KL--------------RIETKIRI---HEA
lcl|CTHT_0054810                    EKRELVRDMVIATRYQLLQDGWAVGKEADIDNPKGRSVSVKIRV---HKD
gnl|up_human|DUS4L_HUMAN            NKPELVQDMVKQVRNQVETPGF--------------SVSIKIRI---HDD
gnl|up_drome|Q9VJ06_DROME           RQPELVHQVVQEVRRTLPG-DF--------------SVSVKMRLLGGEES
gnl|up_danre|Q5RIX6_DANRE           NKPELVKDMVRHVRNQIDNPNY--------------AVSIKIRI---HKD
gnl|up_caeel|YQI2_CAEEL             SKPELLADMVRQTRARIPDPDF--------------SVSLKIRI---NHD
gnl|Lotgi1|134818                   YKSELLCDMIKQTRNRVPDTDF--------------TVSIKIRI---HPD
gnl|Helro1|107587                   KKPELMEDIVKTLKNRIHRRDF--------------SISVKIRL---LHD
gnl|Capca1|112268                   KKPELLHDSVLQARQRIDNNDF--------------TISIKIRI---NSD
gnl|Apo_MPI_JGI_Genos_P|53909       DKPEHLSDIVSHARNRLCDEKF--------------SISIKIRI---HED

sp|Q06063|DUS4_YEAST                LDETVELCRKL----CDAGVDWITIHGRTRRTRSS-QPANLDAIKYIIEN
lcl|CTHT_0054810                    LRKTIDWITTVLGHPQDRNIDFLTIHPRTRWTPSS-TPINLEALEILTST
gnl|up_human|DUS4L_HUMAN            LKRTVDLCQKA----EATGVSWITVHGRTAEERH--QPVHYDSIKIIKEN
gnl|up_drome|Q9VJ06_DROME           LQRTIDLARQL----ESAGVTFLTLHGRTPAQKHSKDTLDIPAMSQVRQS
gnl|up_danre|Q5RIX6_DANRE           VRQTVDLCQKV----EAAGVSYITVHGRTAIERH--QPVHYDTIKTIKDS
gnl|up_caeel|YQI2_CAEEL             IEKTVDLCRKA----EAAGVTHLTVHGRTPSQRA--EPIDIQALRIVKDS
gnl|Lotgi1|134818                   IRQTVDLCQKA----EQCGVSFISVHGRTKDERT--NPVNIEAIRSINDS
gnl|Helro1|107587                   LGKTIEICRRM----ERIGCSWITVHARTPDQKH--QPANWDPLKDIVDS
gnl|Capca1|112268                   LKETVELCRRA----EKVRASFISVHGRTVDQRT--QPVDYEAIKVVKDC
gnl|Apo_MPI_JGI_Genos_P|53909       IRQTVEMCRRV----EKAGISWITVHGRTKKQHH--QPVNLDAIRLIKQN

sp|Q06063|DUS4_YEAST                ISDKNVPVIANGDCFKLSDLERITKYTGAHGVMAVRGLLSNPALFAGY--
lcl|CTHT_0054810                    FGTQ-VPILLSGDVFALNSLPFTTPLHTTNAPTFTT---SDPSV------
gnl|up_human|DUS4L_HUMAN            MS---IPVIANGDIRSLKEAENVWRITGTDGVMVARGLLANPAMFAGY--
gnl|up_drome|Q9VJ06_DROME           LQ---IPLIVNGNVESYRDACDMHEQTGAAGVMAARGLLANPALFNSNYP
gnl|up_danre|Q5RIX6_DANRE           LS---IPVIANGDIKSMQDVEAVCELTGVDGVMSARGLLSNPAMFSGF--
gnl|up_caeel|YQI2_CAEEL             VS---VPIIANGGITTREEALFLAEQTGVDGIMAANGLLDNPALFAGH--
gnl|Lotgi1|134818                   VG---IPVIANGDIKTLQDVKHVVTETGVNGVMAARGILTNPTMYTGS--
gnl|Helro1|107587                   LK---IPVVANGDIKSMNDVTKVVNVTGVKGVMSARGLLGNPALYNGC--
gnl|Capca1|112268                   VS---IPVVANGDLTTLAECQKVRDITGVDGVMSARGILANPAMYAGF--
gnl|Apo_MPI_JGI_Genos_P|53909       LS---VPVVANGDIKSMSDVARIKQETGVDGVMSARGMLSNPALYAGF--

sp|Q06063|DUS4_YEAST                --TTCPWGCIEKFCYWALEFG-GLPFQLAQHHLYCMLENMELKKSLLKKM
lcl|CTHT_0054810                    --PDAPSP---------------SPLLKHIPHLSGLMSAR-ALLANPALR
gnl|up_human|DUS4L_HUMAN            --EETPLKCIWDWVDIALELG--TPYMCFHQHLMYMMEKI-TSRQEKRVF
gnl|up_drome|Q9VJ06_DROME           DGKTTPLSCVQQWLDIASAAGDNLLFQCFHHHLTFMYSAQ-MKRDLRVQF
gnl|up_danre|Q5RIX6_DANRE           --EETPLQCVWDWVDIAAEHG--TPFTCFHHHLIHMLERI-TSQPERRVF
gnl|up_caeel|YQI2_CAEEL             --EHTPSDCVENFMRLSREYG--LDWLLYHQHLQYMLRPV-FSAQQRRVF
gnl|Lotgi1|134818                   --DVTSIQCIKQWCDLALDLG--TPFPIFHHHLIYMMEKL-LCRSERRIF
gnl|Helro1|107587                   --ERTPKECVQDWVNLAAKYS--VTGQRFHNHLIYMLEKS-LTKDDRKFF
gnl|Capca1|112268                   --DETPLQCLQDWVDISLETG--VSFNLFHHHLIYMLENL-TCRAEKRLF
gnl|Apo_MPI_JGI_Genos_P|53909       --DETPLQCVQDWVDLALQLG--TPFSTFHHHLMYMLENV-TSKAEKRLF

sp|Q06063|DUS4_YEAST                MNLKNYISLIDWFNKTFE
lcl|CTHT_0054810                    MAVSEKYHGFEVETDRLK
gnl|up_human|DUS4L_HUMAN            NALSSTSAIIDYLTDHYG
gnl|up_drome|Q9VJ06_DROME           NSLGSKEQVVDFLKEHYN
gnl|up_danre|Q5RIX6_DANRE           NNLSSTSAVIDFLHNTYG
gnl|up_caeel|YQI2_CAEEL             NELNGRLAIDHFLNNLLD
gnl|Lotgi1|134818                   NSLVSTTGVLEFLKDNYN
gnl|Helro1|107587                   NCMTSTTDVLDFLEDNFG
gnl|Capca1|112268                   NSLSSTAAVLDFLREKYD
gnl|Apo_MPI_JGI_Genos_P|53909       NSLNGTSAVLDYLNNVYG
