# Supplementary material for: Deep transcriptome-sequencing and proteome analysis of the hydrothermal vent annelid Alvinella pompejana identifies the CvP-bias as a robust measure of eukaryotic thermostability
Source: Biol Direct. 2013 Jan 16;8:2. doi: 10.1186/1745-6150-8-2 (PMC3564776; doi:10.1186/1745-6150-8-2)
Supplement: Additional file 10 — Frequency of individual amino acids as a function of GC-content. The frequency of amino acids is plotted as a function of GC3-content (GC-content at the third codon position) in the species of the orthologous set. The regression lines with 90% confidence intervals are shown. [file 1745-6150-8-2-S10.zip › trimmedalignments/PWP1_HUMAN.aln]

CLUSTAL X (1.81) multiple sequence alignment


sp|P21304|PWP1_YEAST                AQLNLDDAKATLEEAEG-------ESGVEDDAATG----SSNKLKDQLDI
lcl|CTHT_0009870                    AKEDLEEAEAAEAAEGDRMEDDAEESAKENGAGAGVDGGAGSKKKKEKKT
gnl|up_human|PWP1_HUMAN             AKEKLQEEGGGSDEEETGSPSEDGMQSARTQARPREPLEDGDPEDDRTLD
gnl|up_drome|B5X0K1_DROME           TQQELDEESDDDAEEG--------ENAEEDQNDMD----VDDHADANSEN
gnl|up_danre|Q7ZWE1_DANRE           AKEELRDRDEEEEEDEADEGVVSGLDSKEEASAPATVEEGIKKKEDGNEE
gnl|up_caeel|Q9NAQ2_CAEEL           AIPESTDNETELDDDE--------ESDNEKLKGLR----GRGDVEMKDEE
gnl|Lotgi1|201468                   TKHELDEEENADEDDGME------DAGIEDDSKLK-----TNIEADDDDD
gnl|Helro1|78883                    SINKQSEKKNKVEDDG--------ESSMRN-----------------KED
gnl|Capca1|174087                   VAEEQEDVEGEEDEDDEEEWDTEDEEDAEDELGSG--EGSDDEESEENEK
gnl|Apo_MPI_JGI_Genos_P|59659       KTPSDEGSDAGDSDCDG---------------------------------

sp|P21304|PWP1_YEAST                --------DDDLKEYNLEEYDD-EEIADNEGGKDVSMFPGLSNDSDVKFH
lcl|CTHT_0009870                    KTAEEIAIDEELKEYDFEHYDDSDEDGEGQPLAMFGNIKSLA-------Y
gnl|up_human|PWP1_HUMAN             --------DDELAEYDLDKYDE-EGDPDAETLGE--SLLGLT-------V
gnl|up_drome|B5X0K1_DROME           --------RDPQDEFQFQEYDN-EANANVTSLAN---------------I
gnl|up_danre|Q7ZWE1_DANRE           --------DDELAEYDLDKYDE-EDIATSNLGD---SLAGLT-------V
gnl|up_caeel|Q9NAQ2_CAEEL           --------SEFEKKY-MKGYNE-N-IKDEPEGQD--GMKGIA-------M
gnl|Lotgi1|201468                   --------DYIASKYGLDDYDD-EDEEDVDPAG---GFDKVT-------V
gnl|Helro1|78883                    --------EQIRKRYNLSDSED-DDMADDSDDSY--GMSSLA-------F
gnl|Capca1|174087                   --------DDIKEKYNMSDYDD-EEDQAEDDGTAPMSLKGLA-------C
gnl|Apo_MPI_JGI_Genos_P|59659       --------NDIEKKYGLSNYDA-DEDLEAKGL----ALKGLV-------L

sp|P21304|PWP1_YEAST                EGEKGEDPYISLPNQEDSQEEKQELQVYPSDNLVLAARTEDDVSYLDIYV
lcl|CTHT_0009870                    YESNDDDPYITLKDDPEMEEEREDLQILATDNLLLAAKVEDELAHLEVYV
gnl|up_human|PWP1_HUMAN             YGSNDQDPYVTLKDTE--QYEREDFLIKPSDNLIVCGRAEQDQCNLEVHV
gnl|up_drome|B5X0K1_DROME           VDAGEQIP------DEDEDSEAEDEVIKPSDNLILVGHVQDDAASMEVWV
gnl|up_danre|Q7ZWE1_DANRE           FGTNEEDPYVTIKDTD--QYEREDFQIKPTDNLILAGRAEKECCNLEIHV
gnl|up_caeel|Q9NAQ2_CAEEL           YSTNKDDPYVTEQVDSDEEEEKDEIMVRKDDNMVAVAKIDKGDFTLECYV
gnl|Lotgi1|201468                   FASNDDDPYITDKRED--QSDDEDAEIQVTDNIIVAGRAHEDASQLEVLV
gnl|Helro1|78883                    FKDNKQDPYLSKGTKD--DTDDEMLNISPDDNVVLAGKTDDGFFSLEMWV
gnl|Capca1|174087                   FSSNREDPYLA-KDED--SDADEDLEIKPDDNLILMGKFQRDYSALNVYV
gnl|Apo_MPI_JGI_Genos_P|59659       PHCSIKDNYLI---ED--DEESEDAEIQPDDNILAIGRVKNDLYTLEAYV

sp|P21304|PWP1_YEAST                YDDGAGFHSSDIPVEEGDEADPDVARGLVRDPALYVHHDLMLPAFPLCVE
lcl|CTHT_0009870                    YEDEAD--------------------------NMYVHHDIMLPAIPLCLE
gnl|up_human|PWP1_HUMAN             YNQEED--------------------------SFYVHHDILLSAYPLSVE
gnl|up_drome|B5X0K1_DROME           FNQEEE--------------------------ALYTHHDFLLPSFPLCIE
gnl|up_danre|Q7ZWE1_DANRE           YNSEED--------------------------SLYVHHDILLPAYPLCVE
gnl|up_caeel|Q9NAQ2_CAEEL           YNEADS--------------------------DWYCHHDYILDAPPLCIE
gnl|Lotgi1|201468                   YNEMEQ--------------------------YLYLHHDYLLPAFPLAIE
gnl|Helro1|78883                    YNEQVG------------------------NDSLYCHHDYILPSCPLVVQ
gnl|Capca1|174087                   YNEKNN--------------------------YLYCHHDSLLLGFPLCME
gnl|Apo_MPI_JGI_Genos_P|59659       YNEATS--------------------------SLFCHHDTILESFPLAME

sp|P21304|PWP1_YEAST                WLDYKV---GSNSEEAANYAAIGTFDPQIEIWNLDCVDKAFPDMILGEPL
lcl|CTHT_0009870                    WLDIPVNKEGVDKNGVGNFVAIGTMDPDIEIWDLDTIDCMYPNAILGAGG
gnl|up_human|PWP1_HUMAN             WLNFDP----SPDDSTGNYIAVGNMTPVIEVWDLDIVDSLEPVFTLGSKL
gnl|up_drome|B5X0K1_DROME           WMNHDA-----GSEKAGNMCAIGCMDPIITVWDLDIQDAIEPTFKLGSKG
gnl|up_danre|Q7ZWE1_DANRE           WLNFDP----NPEEQQGNYAAVGNMTPVIDVWDLDVVDCLEPAFSLGSKK
gnl|up_caeel|Q9NAQ2_CAEEL           PVQHDP---GNEETGKGNLLAVGTMNSEIHIWDLDIMNTATPFLTLGKKE
gnl|Lotgi1|201468                   VMQFDV----GGAGQTGCYAAVGTMKPTIEVWDLNVMESLEPAFKLKGVS
gnl|Helro1|78883                    WLGGDI----IGGRNAG---VVGDLDGNVSLWDLEMVNYLDPMLVLRGCK
gnl|Capca1|174087                   WLNFDP-----GEQRPGNLVAVGYMEPDIEIWDVDVLDSIEPAFVLKG--
gnl|Apo_MPI_JGI_Genos_P|59659       WVGYDP-----GEDSPGNLLAVSSTEPHIDIWDLDIVNTLEPSFVLG---

sp|P21304|PWP1_YEAST                DNSMVSLKSKKKKKKSKTGHITT-HHTDAVLSMAHNKYFRSVLASTSADH
lcl|CTHT_0009870                    D---VEAEGKKKKKKKKSKKANDEYHVDAVLSLAANRKHRNLLASASADK
gnl|up_human|PWP1_HUMAN             S--------KKKKKKGKKSSSA-EGHTDAVLDLSWNKLIRNVLASASADN
gnl|up_drome|B5X0K1_DROME           S----------RKQNKEQ-----YGHKDAVLDLSWNTNFEHILASGSVDQ
gnl|up_danre|Q7ZWE1_DANRE           E--------KKKKKKAKKAAEPIEGHTDAVLDLSWNRLVRNVLASASADE
gnl|up_caeel|Q9NAQ2_CAEEL           R--------KVKGAARKKRDNSAQGHTDAVISLAWNRITTHVLASGGADK
gnl|Lotgi1|201468                   K--------KNRLKKAEN-----MGHRDAVLDLSWNSVVGNVIASASADF
gnl|Helro1|78883                    E------RTSKKKKKLKTASEEKCGHSDAVLSLSWNEQQSNLLASSSADA
gnl|Capca1|174087                   ---------NKKKKKNPT------GHRDAVLDLSWNPQQRNVIASASADE
gnl|Apo_MPI_JGI_Genos_P|59659       -----------KPQKGKSHSNTRKGHTDAVLALSWNTLQKNALASGSADC

sp|P21304|PWP1_YEAST                TVKLWDLNSGNAARSLASIHSNKNVSSSEWHMLNGSILLTGGYDSRVALT
lcl|CTHT_0009870                    TIKLWDLHTTKCAKSYT--YHTDKVCSIAWHQVESTVLLSGSYDRTAAVA
gnl|up_human|PWP1_HUMAN             TVILWDMSLGKPAASLA--VHTDKVQTLQFHPFEAQTLISGSYDKSVALY
gnl|up_drome|B5X0K1_DROME           TVILWDMDEGQPHTTIT--AFGKQIQSLEFHPQEAQSILTGCADGYVRLF
gnl|up_danre|Q7ZWE1_DANRE           TVILWDLEKGKPAATLA--KHTDKVQTLKFHPFEAQTLISGSFDKSVILY
gnl|up_caeel|Q9NAQ2_CAEEL           TVVLWDLDEAKPAQIIP--DQGGEIQTMKWHPNESTFLLLGTMKGQVNVV
gnl|Lotgi1|201468                   TAKLWDLNNLKVVTTLS--HHVEKVQCIKWHPMEAQSLLSGSFDQTVNVY
gnl|Helro1|78883                    SIALWDLGGPGRQNCVFLGKHQDKVQSIQWHPVEAQMLLAGSADSTVQVF
gnl|Capca1|174087                   TIGLWDLMKGKIVVSLT--DHEDKVQTLKWHPVEAETLLSGAFDKSVKIH
gnl|Apo_MPI_JGI_Genos_P|59659       TIGLWDLEEMEMVTSIE--HHSEKVQALQWHPFEKELLLSGSFDKTARVF

sp|P21304|PWP1_YEAST                DVRISDESQMSK-YWSAMAGEEIETVTFA--SENIILCGTDSGNVYSFDI
lcl|CTHT_0009870                    DMRAPGEQPL---RVG--VESDVETVRWDPHDPNFFYVSTERGIIHHFDA
gnl|up_human|PWP1_HUMAN             DCRSPDESHR---MWR--FSGQIERVTWNHFSPCHFLASTDDGFVYNLDA
gnl|up_drome|B5X0K1_DROME           DCRDAEGVNSSSIEWK--VDGEVEKVLWHPTQTDYFIVGTNDGTLHYADK
gnl|up_danre|Q7ZWE1_DANRE           DCRSPDDSHR---IWR--FSGQVERVTWDHFSPCNFLASTEDGFIYCLDA
gnl|up_caeel|Q9NAQ2_CAEEL           DCRESSGNASA--AWK--FDGQIEKVIWNHFNPFTAFCSSDDGRLRHLDM
gnl|Lotgi1|201468                   DCRNPESAFR---SWN--LNGEVERVVWDHFSPMHFFASTDTGQVFYFDI
gnl|Helro1|78883                    DCRCYDDSVK---RWS--LSGEVEKVLWNISSPFNFFAGTSNGFIHYLDI
gnl|Capca1|174087                   DVRTPGEAIN---SMT--VSGEVEKVIWDWHNPFCFFASCDDGCVHYFDT
gnl|Apo_MPI_JGI_Genos_P|59659       DCRDCSASHR---SWS--LCGEVEKVVWDARYPYYFLAGTDDGYMYYFDV

sp|P21304|PWP1_YEAST                RNNENRKP----VWTLKAHD-AGISTLCS----NKFIPGMMSTGAMGEKT
lcl|CTHT_0009870                    RTIGRDPAASKTVWKLQAHD-ESVSCFDL----NPIIPGFMATGST-DRT
gnl|up_human|PWP1_HUMAN             RSDK--P-----IFTLNAHN-DEISGLDL----SSQIKGCLVTASA-DKY
gnl|up_drome|B5X0K1_DROME           RSPG--QL----LWSVKAHN-EEISGVCF----NNQKPNLLTSTST-EGT
gnl|up_danre|Q7ZWE1_DANRE           RSDK--P-----VFTLRAHD-GEVSGMDL----SSQIRGCLVTCSA-DKH
gnl|up_caeel|Q9NAQ2_CAEEL           RKPG--EC----LWEGVAHD-GPIGGLTL----SALTKGLLVTVGE-DEM
gnl|Lotgi1|201468                   RQDK--P-----LYSFKPHD-KAVAGICL----SSQIPGLLVTTSD-DKK
gnl|Helro1|78883                    RMDV--P-----VFELDAHGPSSVTDLSMLFVNSQPFNDCLLSSSE-DGF
gnl|Capca1|174087                   RNTK--KG----IFKLQAHD-SAACGMCL----SPSVAGCLVTASS-DKL
gnl|Apo_MPI_JGI_Genos_P|59659       RSEQ--P-----VFSVKAHK-RAISGMSF----SSELPGCVVTSST-DQL

sp|P21304|PWP1_YEAST                VKLWKFPLDDATNTKGPSMVLSRDFDVGNVLTSSFAPDIEVAGTMVIGGV
lcl|CTHT_0009870                    VKIWNITPDN-----GPSLVVSRDFGVGKVFSTTFAPDKEVAFRLAVAGS
gnl|up_human|PWP1_HUMAN             VKIWDILGDR------PSLVHSRDMKMGVLFCSSCCPD--LPFIYAFGGQ
gnl|up_drome|B5X0K1_DROME           LKVWNFDGTE------AKHVYEHEFNMGRLQCMRQCPE--DPYTLAFGGE
gnl|up_danre|Q7ZWE1_DANRE           VKIWDILGNK------PNLIHSRDMKMGVLFCGSCCPD--LPFVYAFGGQ
gnl|up_caeel|Q9NAQ2_CAEEL           MNVWKVEDTNG----GIEKVHSEKLTIGELHCAQFNPD--VAAVLSVGGT
gnl|Lotgi1|201468                   LKVWDVQDSK------PNHIIEKNLKINELHCVGCCPE--APFVFAIGGE
gnl|Helro1|78883                    VKVWSLSND-------AKLVNKKNYKIGTAFCLAACCDFEKP-IFAVGGD
gnl|Capca1|174087                   LKVWDVRNAE------PEPVFAKELQIGELHSLGCCPD--SPMLFAVGGD
gnl|Apo_MPI_JGI_Genos_P|59659       IKIWDIRDNK------PRPVCRINRGIGELHSLAPCPD--SGFIFAIGAE

sp|P21304|PWP1_YEAST                NKV-LKLWDVFTNRSVRKSF
lcl|CTHT_0009870                    KGV-VTIWDTSTNAGVRKAF
gnl|up_human|PWP1_HUMAN             KEG-LRVWDISTVSSVNEAF
gnl|up_drome|B5X0K1_DROME           KPPRCAIFNIKNSIAVRRTF
gnl|up_danre|Q7ZWE1_DANRE           REG-LRVWDISDVAAVAEVF
gnl|up_caeel|Q9NAQ2_CAEEL           AADLIRIIDLTKYEPVVKAF
gnl|Lotgi1|201468                   KE--ARVWDIRESLKVRQHF
gnl|Helro1|78883                    NE--MKVVDLSGDEKSCEAF
gnl|Capca1|174087                   RE--MRVLNLQKHSIVTSHF
gnl|Apo_MPI_JGI_Genos_P|59659       TD--LQVFHLKTSNKVLDRW
