# Supplementary material for: Deep transcriptome-sequencing and proteome analysis of the hydrothermal vent annelid Alvinella pompejana identifies the CvP-bias as a robust measure of eukaryotic thermostability
Source: Biol Direct. 2013 Jan 16;8:2. doi: 10.1186/1745-6150-8-2 (PMC3564776; doi:10.1186/1745-6150-8-2)
Supplement: Additional file 10 — Frequency of individual amino acids as a function of GC-content. The frequency of amino acids is plotted as a function of GC3-content (GC-content at the third codon position) in the species of the orthologous set. The regression lines with 90% confidence intervals are shown. [file 1745-6150-8-2-S10.zip › trimmedalignments/CX026_HUMAN.aln]

CLUSTAL X (1.81) multiple sequence alignment


sp|Q08971|YP225_YEAST               EDIEKQFAVVAVEQAETYWKLLTSVPGSKLRLTKFDDEIYENFMERFPEY
lcl|CTHT_0018130                    EDIEKQFAVKAVQHMVTYWSILEKVRGSTLRLTRLDDEIYEHLKRDFPEF
gnl|up_human|CX026_HUMAN            PDIEMAWAMRAMQHAEVYYKLISSVDPQFLKLTKVDDQIYSEFRKNFETL
gnl|up_drome|Q9VP29_DROME           TLVEEMWAAKALEHAEVHFNLITSVHPSQLKLTPYDDQIYATFRQDFPDL
gnl|up_danre|Q6DH77_DANRE           AQLEVMWAMKAYNHAEVYFNLISSVDPKFLKLTKSDEEIYTKFREAFPDL
gnl|up_caeel|Q9XWK2_CAEEL           ESIEMAWAIKAGERSEVHMNLIMRCDTRVLRLNKHQDAILAAFRSSFPDL
gnl|Lotgi1|114503                   EDVELQWAIQASNHAETYFNIITAVDPTTLKLTKYDDEIYKKFKDEFPDF
gnl|Helro1|71674                    PSVEMMWAVKAYEHAETYFNILISVDPTKLKLCKLDNELYSKFRGKFKDL
gnl|Capca1|165154                   EALECQWAMKAFQHAETYFNLIKAVDTSVLRLTPIDDAIYIVFREEFPDL
gnl|Apo_MPI_JGI_Genos_P|69302       ESVELQWAMKAFHHAETYFNLISSVDPAYLKLTRIDDEIYQAFRSQFPDL

sp|Q08971|YP225_YEAST               KDVERVKKFTEEELKTKEAKERWRKFFTIFEKKIEDYNFGTLLRTDASAE
lcl|CTHT_0018130                    DP---AETIDEDKMKSKEGKERWRNFMMAYEKKVDDYNFGTLLRANPKWE
gnl|up_human|CX026_HUMAN            R----IDVLDPEELKSESAKEKWRPFCLKFNGIVEDFNYGTLLRLDCSQG
gnl|up_drome|Q9VP29_DROME           H----VGRLTDDILKSATAKLKWRQFAEKFNK-LDDYSYGTLMRADASRE
gnl|up_danre|Q6DH77_DANRE           N----IQLLDPELLKSAEAKENWRPFCNQFEGIVEDFNYGTLLRLDCQKD
gnl|up_caeel|Q9XWK2_CAEEL           N----VEEVTTSLLKDGGAKETWREFCEQFKDIVDDYSMGTLMRIHASKA
gnl|Lotgi1|114503                   K----IDVIDTEQLKSPEAKLKWRPFCEEFKE-VEDYNYGSLLRLDATKD
gnl|Helro1|71674                    K----IDKIVENDIKSEEAKQQWREFCEEFNSQVADWNMATLLRLDSSLD
gnl|Capca1|165154                   K----IDVLDLGEMKSTDGKAKWRDLLYKFEGQVNDWNMGTLLRVDCTDE
gnl|Apo_MPI_JGI_Genos_P|69302       D----VSVVSDDILKSDEAKQKWREFCNQFEGKVEDFNMGTLLRLNCEEE

sp|Q08971|YP225_YEAST               YGQFTTCFVVRLQFYAFEIARNKHGLNDWIV-------------------
lcl|CTHT_0018130                    YGKDETIFVPRMQFYAIEIARNKLGLNDWIY-------------------
gnl|up_human|CX026_HUMAN            YTEENTIFAPRIQFFAIEIARNREGYNKAVYISVQDKEGEKGVNNGGEKR
gnl|up_drome|Q9VP29_DROME           FSPDNSIFVFRVQFLAIEIARNREGLNDEAY-------------------
gnl|up_danre|Q6DH77_DANRE           YTEENTIFATRIQFYAIEIARNREGYNDIVH-------------------
gnl|up_caeel|Q9XWK2_CAEEL           YSPENTVVVPRIIYLAIEMARNVEGVNEKNK-------------------
gnl|Lotgi1|114503                   YSESNSIFALRIQFLAIEIARNREGLNSNLR-------------------
gnl|Helro1|71674                    VSEHNTIIVPRTQFLAIEIARNREGLNSDLR-------------------
gnl|Capca1|165154                   VNEKNTTLVPRIQFLAIEVARNREGFNKIIR-------------------
gnl|Apo_MPI_JGI_Genos_P|69302       VDDKNTTLVPRIQFLAIEIARNREGLNSGLR-------------------

sp|Q08971|YP225_YEAST               ---------------------------------------GQK
lcl|CTHT_0018130                    ----------------------------------EKAEAERQ
gnl|up_human|CX026_HUMAN            ADSGEEENTKNGGEKGADSGEEKEEGINREDKTDKGGEKGKE
gnl|up_drome|Q9VP29_DROME           ----------------------------------EKHKPARK
gnl|up_danre|Q6DH77_DANRE           ----------------------------------KANSKTKQ
gnl|up_caeel|Q9XWK2_CAEEL           ----------------------------------EAYTAHRN
gnl|Lotgi1|114503                   ------------------------------------FTKGQT
gnl|Helro1|71674                    ----------------------------------TKYSPKRI
gnl|Capca1|165154                   ----------------------------------EKFREAQK
gnl|Apo_MPI_JGI_Genos_P|69302       ----------------------------------QKYGSCKV
