# Supplementary material for: Deep transcriptome-sequencing and proteome analysis of the hydrothermal vent annelid Alvinella pompejana identifies the CvP-bias as a robust measure of eukaryotic thermostability
Source: Biol Direct. 2013 Jan 16;8:2. doi: 10.1186/1745-6150-8-2 (PMC3564776; doi:10.1186/1745-6150-8-2)
Supplement: Additional file 10 — Frequency of individual amino acids as a function of GC-content. The frequency of amino acids is plotted as a function of GC3-content (GC-content at the third codon position) in the species of the orthologous set. The regression lines with 90% confidence intervals are shown. [file 1745-6150-8-2-S10.zip › trimmedalignments/PRPF3_HUMAN.aln]

CLUSTAL X (1.81) multiple sequence alignment


sp|Q03338|PRP3_YEAST                M-------------------------------------------------
lcl|CTHT_0002950                    MDRSQQIG------------------------------------------
gnl|up_human|PRPF3_HUMAN            MALSKRELDELKPWIEKTVKRVLGFSEPTVVTAALNCVGKGMDKKKAADH
gnl|up_drome|Q9VW52_DROME           SIITRKDGDDQKLSKKRA--------------------------------
gnl|up_danre|A4QP06_DANRE           MSLPKREVDELRPWVERTVKKVLGFSEPTVVTAALHCVGKGLDKRKTIDQ
gnl|up_caeel|Q21486_CAEEL           MGKLEDICDQYLSRKKEQ---------DKVIEAVERCLKKGYDYEKLKDR
gnl|Lotgi1|186812                   MSLSRRESDDFRYLLEKSVKKFIGFSEPTLVTAAFDCIDRGYDRRKTVDK
gnl|Helro1|98250                    MASVGE--------------------------------------------
gnl|Capca1|19567                    MALSRKEQEDFKPIIDRTVLKFLGFSEPTLTTAATDCLFNGCTQHETKKK
gnl|Apo_MPI_JGI_Genos_P|50093       G-------------------------------------------------

sp|Q03338|PRP3_YEAST                ----------------------------------PPRNTYEKGN------
lcl|CTHT_0002950                    -------------------------------GLGPRHDATSRVQKPES--
gnl|up_human|PRPF3_HUMAN            LKPFLDDS-TLRFVDKLFEAVEEGRSSRHSKSSSDRSRKRELKEVFGDDS
gnl|up_drome|Q9VW52_DROME           -------------------AASDSKSGGGSALEAPKKSRFDVPEKNGGGG
gnl|up_danre|A4QP06_DANRE           LRPFLDDS-ASSFVERLFEALEESRNSRGSKGSGEKNRKRELKEVFGDEM
gnl|up_caeel|Q21486_CAEEL           VQEAISDPQKAR---KVISAVCDHY---------PQLRKRTRTDRDGEDR
gnl|Lotgi1|186812                   LTAILDNNQATKFTDIVHELYEDFR-------IGSRGRSKKRKDDRDDEN
gnl|Helro1|98250                    ----------------------------------PKRLKLSNGDDNDEKS
gnl|Capca1|19567                    LAGLLDDKQASKFTEQLFTALDDHR-----LLVKLQKNRRKREKATEEES
gnl|Apo_MPI_JGI_Genos_P|50093       --------------------------------------------------

sp|Q03338|PRP3_YEAST                --------------------------------------------------
lcl|CTHT_0002950                    -------------------------------------------AADRFAA
gnl|up_human|PRPF3_HUMAN            EISKESSGVKKR----RIPRFEEVEEEPEVIPGPPSESPGML-TKLQIKQ
gnl|up_drome|Q9VW52_DROME           EKKEE------------------------------VAVPASL-SSTQIKL
gnl|up_danre|A4QP06_DANRE           EGVKDVVSVESAVKKKRVPRFEEV-EEPVVLPGPPTESPGML-TKIQIKQ
gnl|up_caeel|Q21486_CAEEL           DRKRDRTDDRRK----------PDASVPAAVAEPQKPAEQSIEERLRAKE
gnl|Lotgi1|186812                   DNKR-----RRKFKMLLYVLYLQDDEAPVNVPAPGNPSPGQL-TTDKIKE
gnl|Helro1|98250                    ------------------------------------ASFGQL-TAEKIKE
gnl|Capca1|19567                    RVEAAAPKKKKRF-----------EETIMVADTAGLPSPGQL-NSDKIKE
gnl|Apo_MPI_JGI_Genos_P|50093       --------------------------------------------------

sp|Q03338|PRP3_YEAST                --------------------------------------------------
lcl|CTHT_0002950                    LKARVAAAISSSKAKGGLNTP-------LHPALADLNAP-----------
gnl|up_human|PRPF3_HUMAN            MMEAATRQIEERKKQLSFISP-PTPQPKTPSSSQPERLP--------IGN
gnl|up_drome|Q9VW52_DROME           MMAHAQREIEERKRALSNLRDKDPLLASVPSIGMPVALA-----------
gnl|up_danre|A4QP06_DANRE           MMEAATRQIEERKKQLSFAAPTPSSQSRLSASQTDSSTPRSMNQAGGATQ
gnl|up_caeel|Q21486_CAEEL           MMYKAQQEIEETKRKMAIAAGTLQPKAALAQAKTQMVAP------GGKSL
gnl|Lotgi1|186812                   MMANAQKLIQERKTQIQATIPTKSLATIQPDNTTKV--------------
gnl|Helro1|98250                    MMANAQKAIQERKNQLNMAQQ-PAAPCIIPPLPGQMMMP-----------
gnl|Capca1|19567                    MMANAQRMIEQRKQQLNIQNA-PPPPPPPAPAPAPAPVP-----------
gnl|Apo_MPI_JGI_Genos_P|50093       --------------------------------------------------

sp|Q03338|PRP3_YEAST                --------------------------------------------------
lcl|CTHT_0002950                    -----------------TKPGDPLKSAIGLR-------------------
gnl|up_human|PRPF3_HUMAN            TIQPSQAATFMNDAIEKARKAAELQARIQAQLALKPGLIGNANMVG----
gnl|up_drome|Q9VW52_DROME           --TQALAKKPTPEDSEKARKIAELQAQIRAKLTGN---------------
gnl|up_danre|A4QP06_DANRE           SIAPSQAANFMNDAIEKARKAAELQAKIQSTLSMKPGILATVGNPGPHNM
gnl|up_caeel|Q21486_CAEEL           SLGRDEATMLMTHSMDKKSRMEELKARLART-------------------
gnl|Lotgi1|186812                   ---------FMNDVASKAKRAADLQAQIQTRLSGM---------------
gnl|Helro1|98250                    KGPAPNLQQSSFADSEKLKKASELQARIQAKLAN----------------
gnl|Capca1|19567                    --------LDPHVIEGKQRKVAEMQESVQARF------------------
gnl|Apo_MPI_JGI_Genos_P|50093       --------------------------------------------------

sp|Q03338|PRP3_YEAST                ---------------PKRQNSPYYKPSFLRREETTNDEEKFQGHGLKTEL
lcl|CTHT_0002950                    ------------------STQDASKPGP----------------------
gnl|up_human|PRPF3_HUMAN            --LANL--HAMGIAPPKVELKDQTKPTPLILDEQGRTVDA-TGKEIELTH
gnl|up_drome|Q9VW52_DROME           --LASLIQPTAVAAAAAAAAQAQERPKPLILDDEGRTVDK-SGRTINIPT
gnl|up_danre|A4QP06_DANRE           VALANL--HAMGIAPPKVEPREITKPTPLILDELGRTVDA-SGKEIELTH
gnl|up_caeel|Q21486_CAEEL           ------------TVMAKIDAMVGNSGAGVM--------------------
gnl|Lotgi1|186812                   --------QGLGPVTPAAQSIPLDSKPTLILNDQGQTIDAVTGQPVQLSL
gnl|Helro1|98250                    --------VGLANVVVPVPNSAGTGPTPVILDEYGRTIDPTTGQAIQLQH
gnl|Capca1|19567                    --------ANLGLPAVPAAPIIPTKPTPLILDELGRTIDIKTGEAVQLTH
gnl|Apo_MPI_JGI_Genos_P|50093       --------------------------------------------------

sp|Q03338|PRP3_YEAST                HSALKSSNLNLIRRTYQ------------------TGENPYLSDPHDRGS
lcl|CTHT_0002950                    ---------------------------KGKPTADGPKENPYLD---TSG-
gnl|up_human|PRPF3_HUMAN            RMPTLKANIRAVKREQFKQQL------KEKPSED-MESNTFFD---PRV-
gnl|up_drome|Q9VW52_DROME           VTPTLKANIRAKKREVFQRQTGLGERSESGTSAQ-EEAIKYFD---DRI-
gnl|up_danre|A4QP06_DANRE           RMPTLKANIRAVKREQFRQQL------KEKPSDD-LESTSYFD---PRV-
gnl|up_caeel|Q21486_CAEEL           -APLPEAVQQAEKKVQQQITK------ESKEPEK-LIE--YLD---PRI-
gnl|Lotgi1|186812                   HTPTLKANIQAKRREQFKGL-------IDKPPEE-ISESKFFD---SRV-
gnl|Helro1|98250                    HTPTLKANIRAKKREQFKAV-------QERPQEE-MTDSSFYD---PRLG
gnl|Capca1|19567                    HTPTLKANIRAKKREQFRTV-------AEKPVEE-SVETKFHD---PRM-
gnl|Apo_MPI_JGI_Genos_P|50093       -----------------------------------ISETNYFD---PRV-

sp|Q03338|PRP3_YEAST                SSRFNRRYERGLKFYQKGEISKRIAQERTLQKQQEEEELKRKLKQEEDEK
lcl|CTHT_0002950                    TPAGRERAPRQLIFNQKGKY------IAQANALRRQAALEEMKKRIAEQA
gnl|up_human|PRPF3_HUMAN            SIAPSQRQRRTFKFHDKGKF------EKIAQRLRTKAQLEKLQAEISQAA
gnl|up_drome|Q9VW52_DROME           ALKPTVRTKRTLRFHEPGKF------QQLAERMRMKSQLERLQNEISQIA
gnl|up_danre|A4QP06_DANRE           ALAPALKPKKGFRFHEQGRF------EKIAQRIRTKAQLEKLQMEIAQAA
gnl|up_caeel|Q21486_CAEEL           QARTADRRRRGFNFHEKGEF------EKLANKQRAMAKLERLQNEVSSAA
gnl|Lotgi1|186812                   SGKGAFRPKRSFKFNEKGRF------EQLANRLRTKAQLEKLQNEIAQAA
gnl|Helro1|98250                    PIQNPVRNRRMFRFHEPGKY------ERIGQRIRTKAQLEKLQGEILQAA
gnl|Capca1|19567                    RKKIASRYRRQFKFHETGKF------QTLAQRLRTKAQLEKLQNEIASAA
gnl|Apo_MPI_JGI_Genos_P|50093       SIKPATRPRRTFRFHEKGKF------QQLAARLRTKAQLEKLQGEIAQVA

sp|Q03338|PRP3_YEAST                DKRKLIESGDLPNLELHEDKF-LLDLSKFKIYYDNNHGYEWWDTAYLDEK
lcl|CTHT_0002950                    RKAGLDEDRDV-----EKAFV-VEAPPEL----------EWWDEGLID--
gnl|up_human|PRPF3_HUMAN            RKTGIHTSTRLALIAPKKELK-EGDIPEI----------EWWDSYIIP--
gnl|up_drome|Q9VW52_DROME           RKTGISSATKLALIAPKQDM--PDDVPAM----------EWWDSVILT--
gnl|up_danre|A4QP06_DANRE           KKTGIQASTKLALIAPKKELG-EGEIPNI----------EWWDSYILP--
gnl|up_caeel|Q21486_CAEEL           QSTGISSAVKLAMVTPTGTAKMENGVPDI----------EWWDMLVLD--
gnl|Lotgi1|186812                   KKTGIASAAKLATIAPKKDMK-EGEVPDI----------EWWDSFIVN--
gnl|Helro1|98250                    KKTGIATAAKLASIQPKKEA--IDDVPDV----------EWWDRVILK--
gnl|Capca1|19567                    RKTGIASASRLASIAPKLMG--VGEIPQM----------EWWDTTLTQ--
gnl|Apo_MPI_JGI_Genos_P|50093       KKTGIASAAKLATLQPKEEVD-SVAVPSV----------EWWDAVILR--

sp|Q03338|PRP3_YEAST                GELMEKYDMNGTSPAEEKLAEDIDEV-DDDDDDEHPSIRYVAHPL---PE
lcl|CTHT_0002950                    ---------------GKD-YSNIPDS-IKLRTPDSIITIYIQHPVAIEPP
gnl|up_human|PRPF3_HUMAN            ---------------NGF---DLTEE-NPKREDYFGITNLVEHPAQLNPP
gnl|up_drome|Q9VW52_DROME           ---------------QDL--ETVDDASGKISIRQTAITNLIEHPTQMKPP
gnl|up_danre|A4QP06_DANRE           ---------------FHI---NLSAHTNLDEVEMHGVTNLVEHPTQMAPP
gnl|up_caeel|Q21486_CAEEL           ---------------KVN-YDEIPAE-NDMERYSQTVSELVEHPISMRAP
gnl|Lotgi1|186812                   ---------------CEH-YDNLD---LKDDQVLTGVTNLVEHPIQMKPP
gnl|Helro1|98250                    ---------------NDFCYPNLADE-TNKSVVFEGITNLVEHPIQMKPP
gnl|Capca1|19567                    ---------------AND-YASLKDE---VIDSLRGITHLVEHPTQMQPP
gnl|Apo_MPI_JGI_Genos_P|50093       ---------------NET-YDSLSEPPPEGKEKFEGITHLIEHPIQMKPP

sp|Q03338|PRP3_YEAST                KINEAKVSIKAYLTQHERKRLRRNRRKMAREAREIKIKLGLLPKPEPKVK
lcl|CTHT_0002950                    QDKLAPPPKPMYLTPKEQAKLRRQRRMMELKEKQAKIRLGLEPAPPPKVK
gnl|up_human|PRPF3_HUMAN            VDNDTPVTLGVYLTKKEQKKLRRQTRREAQKELQEKVRLGLMPPPEPKVR
gnl|up_drome|Q9VW52_DROME           NEPLKPVYLPVFLTKKERKKLRRQNRREAWKEEQEKIRLGLVAPPEPKLR
gnl|up_danre|A4QP06_DANRE           VDTDKPVTLGVYLTKKEQKKLRRQTRREGQKEVQEKVRLGLMPPPEPKVR
gnl|up_caeel|Q21486_CAEEL           TEPLTQQYLKVYLTTKEKKKIRRQNRKEVLKEKTEKIRLGLEKAPEPKVK
gnl|Lotgi1|186812                   AEPTNEIAIPVYLTTKEREKLRRQNRTESQKEITEKIRLGLMPPPEPKVR
gnl|Helro1|98250                    VEKNKSVEIPVMLTKTERKKLRRQNRNEIQKEKQEKIRLGLTAPPEPRVK
gnl|Capca1|19567                    AQVPYDVQVQVILTKRERKKLRRQNRMENQKEATEKIRLGLIPPPEPKVR
gnl|Apo_MPI_JGI_Genos_P|50093       AEPTKPVQIKIMLTKKERKKLRRQNRNEAQKELTEKIRLGLIPPPEPKVR

sp|Q03338|PRP3_YEAST                LSNMMSVFENDQNITDPTAWEKVVKDQVDLRKRKHLEENE-RRHEDAIKR
lcl|CTHT_0002950                    KSNLMRVLGEE-AVKDPTAVEARVNREIQERFEKHMAANEARKLTKEQRH
gnl|up_human|PRPF3_HUMAN            ISNLMRVLGTE-AVQDPTKVEAHVRAQMAKRQKAHEEANAARKLTAEQRK
gnl|up_drome|Q9VW52_DROME           ISNLMRVLGSE-AVQDPTKMEQHVRDQMAKRQKAHEDANNARKLTSEQKS
gnl|up_danre|A4QP06_DANRE           ISNLMRVLGTE-AVQGPTKVEAHVRAQMAKRQKAHEEANAARKLTAEQRK
gnl|up_caeel|Q21486_CAEEL           ISNLMRVLGNE-AIQDPTKMEAQVRKQMAERLKKHETLNAERKLTEDQKR
gnl|Lotgi1|186812                   MANLMRVLGQE-AVQDPTKIEAHVRAQMAKREKAHEEANAARKLTAEQRR
gnl|Helro1|98250                    LANMMRVLASD-AVQDPTKVEAHVKQQMEKRQKAHQDRNAGRKLTKEQRR
gnl|Capca1|19567                    MANLMRVLGTE-AVQDPTKVEAHVRAQMAKRQKAHEEANAARKLTKEERR
gnl|Apo_MPI_JGI_Genos_P|50093       MANLMRVLGTE-AVQDPTKVEAHVRAQMAKRVKAHEEANAARKLSKEQRS

sp|Q03338|PRP3_YEAST                RKEAVNMNVEKPTVYHCKVFQFKNLQ-NPKIRFKLKMNSKELSLKGLCLR
lcl|CTHT_0002950                    EKLLQNQAKDAAKGIHMLVFKINSLA-NGQHRYKISINATQNGLSGVCIM
gnl|up_human|PRPF3_HUMAN            VKKIKKLKEDISQGVHISVYRVRNLS-NPAKKFKIEANAGQLYLTGVVVL
gnl|up_drome|Q9VW52_DROME           EKKQRKLREDTSCGVHVSVYRIRDLQDNQSKKFKVETNAKQLQMTGSVVL
gnl|up_danre|A4QP06_DANRE           EKKVKKLKEDLSHGVHIAVYRIRNLH-NPAKKFKVEANANQLYLTGTVVL
gnl|up_caeel|Q21486_CAEEL           AKKTKKLSEDTSTAVNVSVYRVKSLA-HPSKKFKVETNAKQLQMSGAIMM
gnl|Lotgi1|186812                   EKKIKKIKEDTSLGVHVAVYRVRDLK-NPAIKFKVEANANQLFMTGIVVL
gnl|Helro1|98250                    EKMIRKIKEDTSDGVHVSVYRVMDLT-NPSHRFKVEANASQLFMTGIVVL
gnl|Capca1|19567                    EKKARKLQEDVSTGVHVSVYRVNDLT-DPSKKFKVETNANQLYMTGIVIL
gnl|Apo_MPI_JGI_Genos_P|50093       EKKIKKLKEDTSLGVHVAVYRVRDLS-NPSWKFKVETNAKQLFMTGIVVL

sp|Q03338|PRP3_YEAST                IRDDGPGIIIVVGNEKSCKFYENLVMKRIKWNEDFELHTNT---------
lcl|CTHT_0002950                    NPK--FNLVIVEGGEHSINNYKKLMMRRIDWTESLPPREKEGGNGIPVRD
gnl|up_human|PRPF3_HUMAN            HKD--VNVVVVEGGPKAQKKFKRLMLHRIKWDEQTSNTKGDD--------
gnl|up_drome|Q9VW52_DROME           FRD--CCVVVVEGGPKQQKKYRRLMLTRIKWEEDNAK-------------
gnl|up_danre|A4QP06_DANRE           HKD--VNIVVVEGGPKAQKKFKRLMLTRIKWDEPNSKRDEH---------
gnl|up_caeel|Q21486_CAEEL           HKA--QNVIVVEGGPKQQKFYKNLMINRIKWSDEIIGQKKD---------
gnl|Lotgi1|186812                   YRD--CNVVVIEGGPKQQRKFKRLMLNRIKWQDDKKRSKDQ---------
gnl|Helro1|98250                    HKD--CNVIVVEGGPKQQGKFRTLVMRRIKWSNERHKEANDD--------
gnl|Capca1|19567                    HKD--CNVVVVEGGPKQQKKFRRLMLHRIKWDEDKRGAKK----------
gnl|Apo_MPI_JGI_Genos_P|50093       QKN--CNVIVVEGGPKQQKKFKRLMLHRIKWNEDTKGKASH---------

sp|Q03338|PRP3_YEAST                -------GDIKMDMHNNSISKTWEGYLQDCKFKGWFMKVCNDQDSLLRTL
lcl|CTHT_0002950                    WLKAEDEKGNLKDLSHNKCVLVFEGEVKAQSFKKWGTKICETDQEAREFL
gnl|up_human|PRPF3_HUMAN            ----DEESDEEAVKKTNKCVLVWEGTAKDRSFGEMKFKQCPTENMAREHF
gnl|up_drome|Q9VW52_DROME           --------GNDGQDVPNSCVLVWEGTSQRRHFGEIKFKIFPMEKMAREFF
gnl|up_danre|A4QP06_DANRE           -------HDDDESRRNNRCSLVWEGTSKERNYGEVKFKQCPTENMAREHF
gnl|up_caeel|Q21486_CAEEL           -------AEKDAPGERNLCEMIWEGQVKRRNFRDFTVHTATLEKQAREFF
gnl|Lotgi1|186812                   ----DGSDGEDDADKLNKCFLVWEGTVKTRSFSDIKFKACPTETFAREQF
gnl|Helro1|98250                    ----DDENDDEDEKKTNDCKLVWEGTVKSRSFGEMKVKNCPTESFARETF
gnl|Capca1|19567                    ---------ETEDGKVNTCRLVWEGTVASRGFGEVRFKQCPTETFAREQF
gnl|Apo_MPI_JGI_Genos_P|50093       -----DGNDSDDEAKENTCHLIWEGTVKNRSFGEMKFKMCPTETFAREQF

sp|Q03338|PRP3_YEAST                GQFDSEHFYSPVQT
lcl|CTHT_0002950                    AQKKLDTFWTQAKN
gnl|up_human|PRPF3_HUMAN            KKHGAEHYWDLALS
gnl|up_drome|Q9VW52_DROME           QKHQVEHYWDLAYS
gnl|up_danre|A4QP06_DANRE           KKHGTEHYWDLALS
gnl|up_caeel|Q21486_CAEEL           EKHGVAQYWDLCYS
gnl|Lotgi1|186812                   KKLGVEHYWDLAYS
gnl|Helro1|98250                    KKHAAEHYWDLAFS
gnl|Capca1|19567                    RKGNVEHYWDLAYS
gnl|Apo_MPI_JGI_Genos_P|50093       KKHNVAHYWDLAFS
