# Supplementary material for: Deep transcriptome-sequencing and proteome analysis of the hydrothermal vent annelid Alvinella pompejana identifies the CvP-bias as a robust measure of eukaryotic thermostability
Source: Biol Direct. 2013 Jan 16;8:2. doi: 10.1186/1745-6150-8-2 (PMC3564776; doi:10.1186/1745-6150-8-2)
Supplement: Additional file 10 — Frequency of individual amino acids as a function of GC-content. The frequency of amino acids is plotted as a function of GC3-content (GC-content at the third codon position) in the species of the orthologous set. The regression lines with 90% confidence intervals are shown. [file 1745-6150-8-2-S10.zip › trimmedalignments/A8MYC7_HUMAN.aln]

CLUSTAL X (1.81) multiple sequence alignment


sp|P33296|UBC6_YEAST                MATKQAHKRLTKEYKLMVENPPPYILARPNEDNILEW-------------
lcl|CTHT_0046550                    AASPAARKRLTREYKAIMENPPPYIQAHPSENNILEW-------------
gnl|up_human|A8MYC7_HUMAN           RAPTTATQRLKQDYLRIKKDPVPYICAEPLPSNILEWFKRFSWLSLLSSW
gnl|up_drome|Q9VEJ4_DROME           RKQPTAVSRMKQDYMRLKRDPLPYITAEPLPNNILEW-------------
gnl|up_danre|A4QNV0_DANRE           RAPTTATQRLKQDYLRIKKDPVPYICAEPLPSNILEW-------------
gnl|up_caeel|Q86S73_CAEEL           GVSTVALQRLKKDYQRLLKEPVPFMKAAPLETNILEW-------------
gnl|Lotgi1|125503                   RVNTTATARLKQDYLRLMKDPVPYVRAIPLPSNILEW-------------
gnl|Helro1|86847                    RRHTTATARLKQDYMRIKHDPVPYVFAEPLPSNILQW-------------
gnl|Capca1|17752                    RTDNTAYARLRQDYLRLKRDPVPYITAEPLPANILEW-------------
gnl|Apo_MPI_JGI_Genos_P|50740       RSHTTATARLKQDYLRIMKDPVPYITAAPLPSNILEW-------------

sp|P33296|UBC6_YEAST                ---HYIITGPADTPYKGGQYHGTLTFPSDYPYKPPAIRMITPNGRFKPNT
lcl|CTHT_0046550                    ---HYIITGPENTPYHGGQYWGTLTFPPNYPFAPPAIRMHTPSGRFQPSS
gnl|up_human|A8MYC7_HUMAN           DYRHYVVRGPEMTPYEGGYYHGKLIFPREFPFKPPSIYMITPNGRFKCNT
gnl|up_drome|Q9VEJ4_DROME           ---HYCVKGPEDSPYYGGYYHGTLLFPREFPFKPPSIYMLTPNGRFKTNT
gnl|up_danre|A4QNV0_DANRE           ---HYLVRGPEKTPYEGGYYHGKLIFPREFPFKPPSIYMITPNGRFKCNT
gnl|up_caeel|Q86S73_CAEEL           ---RYIIIGAPKTPYEGGIYMGKLLFPKDFPFKPPAILMLTPNGRFQTNT
gnl|Lotgi1|125503                   ---HYVVQGPEKTPFEGGIYHGKLVFPREFPFKPPSIYIITPNGRFKCNT
gnl|Helro1|86847                    ---HYVVKGPEKSLYEGGYYHGKLVFPADFPFKPPSIYMITPNGRFSVNK
gnl|Capca1|17752                    ---HYVVRGPEKSPYEGGYYHGKLMFPREFPFKPPSIYIITPNGRFKVNT
gnl|Apo_MPI_JGI_Genos_P|50740       ---HYVVRGPESSVYEGGFYHGKLLFPKEYPFKPPSIYMITPNGRFKVNT

sp|P33296|UBC6_YEAST                RLCLSMSDYHPDTWNPGWSVSTILNGLLSFMTSDEATTGSITTSDHQKKT
lcl|CTHT_0046550                    RLCLSISDFHPRSFNPAWEVSTILIGLLSFMTSEEMTTGSVSASEAERKQ
gnl|up_human|A8MYC7_HUMAN           RLCLSITDFHPDTWNPAWSVSTILTGLLSFMVEKGPTLGSIETSDFTKRQ
gnl|up_drome|Q9VEJ4_DROME           RLCLSISDFHPDTWNPTWCVGTILTGLLSFMLESTPTLGSIESSNYDKQM
gnl|up_danre|A4QNV0_DANRE           RLCLSITDFHPDTWNPAWSVSTILTGLLSFMVEKGPTLGSIETSDFTKRQ
gnl|up_caeel|Q86S73_CAEEL           RLCLSISDYHPDTWNPAWTVSTIITGLMSFMNDNQPTLGSLVTSESERKL
gnl|Lotgi1|125503                   RLCLSISDFHPDTWNPAWSVATILTGLLSFMLEKSPTLGSIETSDYTKRQ
gnl|Helro1|86847                    RLCLSISDFHPDTWNPAWGVATILTGLLSFMLEKSPTLGSIETSDYIKKQ
gnl|Capca1|17752                    RLCLSISDFHPDTWNPAWSVATILTGLLSFMLEKAPTLGSVETSDYTKRQ
gnl|Apo_MPI_JGI_Genos_P|50740       RLCLSISDFHPDTWNPAWSVSTILTGLLSFMLESSPTLGSLETSDYVKRQ

sp|P33296|UBC6_YEAST                LARNSISYNTF---------------QNVR-------FKLIFPEVVQENV
lcl|CTHT_0046550                    LAFKSRWWNSTGGGSHIRGEHGAAGKNNIRAGDGGAKFRQEWPELDEENW
gnl|up_human|A8MYC7_HUMAN           LAVQSLAFNLK---------------DKV--------FCELFPEVVEEIK
gnl|up_drome|Q9VEJ4_DROME           FAQKSLAFNLR---------------NTN--------FCELFPEIVEEIK
gnl|up_danre|A4QNV0_DANRE           LASQSLAFNIK---------------DKV--------FCELFPDVVEEIK
gnl|up_caeel|Q86S73_CAEEL           LAKKSKQWNLK---------------DKS--------FCALFPEEADQIR
gnl|Lotgi1|125503                   LAAQSGPLNLN---------------NKT--------FIELFPDLSEEIQ
gnl|Helro1|86847                    LAWQSAEFNLK---------------DKT--------FCELFPDLAEEIE
gnl|Capca1|17752                    LAVNSGPFNLK---------------DQV--------FCELFPDVVKDIE
gnl|Apo_MPI_JGI_Genos_P|50740       LAAQSGPFNIK---------------NKT--------FREMFPEITKEIE

sp|P33296|UBC6_YEAST                ETL------EKRKLDEGDAANTGDETEDPFTKAAKEKVISLEEILDPEDR
lcl|CTHT_0046550                    KWM------------------RENKIDPATGN----KVVEPSTAPAPATP
gnl|up_human|A8MYC7_HUMAN           QKQ-----------------KAQDELSSRPQTLPLPDVVPDGETHLVQNG
gnl|up_drome|Q9VEJ4_DROME           QRLRGTQAAAAVDGPAANGVKRSNGLANGASLASADGNLAVGGLANPLNA
gnl|up_danre|A4QNV0_DANRE           QKQ-----------------RMQEELRSRSQALPLPDVVPDGEAHHAQNG
gnl|up_caeel|Q86S73_CAEEL           EEM-----------------EKMNQQELDSIR---------EEETAIKNR
gnl|Lotgi1|125503                   SEI-----------------KRRDEEIKQATE----SSGRLSSNSNIRNN
gnl|Helro1|86847                    VEL-----------------KKREEANNKSEQTKSGKSINLTINEIASNN
gnl|Capca1|17752                    MQL-----------------KAQEEELRKSSL---------ASTSLVGSR
gnl|Apo_MPI_JGI_Genos_P|50740       DMI-----------------KQLEESLQSEVS------SSVSSTQTTRSP

sp|P33296|UBC6_YEAST                IRAEQA
lcl|CTHT_0046550                    CGPQLG
gnl|up_human|A8MYC7_HUMAN           IQLLNG
gnl|up_drome|Q9VEJ4_DROME           ADAIDG
gnl|up_danre|A4QNV0_DANRE           HLPLNG
gnl|up_caeel|Q86S73_CAEEL           YGLKKH
gnl|Lotgi1|125503                   NSPSFN
gnl|Helro1|86847                    GRILNG
gnl|Capca1|17752                    ASGLQG
gnl|Apo_MPI_JGI_Genos_P|50740       SSLQNV
