# Supplementary material for: Deep transcriptome-sequencing and proteome analysis of the hydrothermal vent annelid Alvinella pompejana identifies the CvP-bias as a robust measure of eukaryotic thermostability
Source: Biol Direct. 2013 Jan 16;8:2. doi: 10.1186/1745-6150-8-2 (PMC3564776; doi:10.1186/1745-6150-8-2)
Supplement: Additional file 10 — Frequency of individual amino acids as a function of GC-content. The frequency of amino acids is plotted as a function of GC3-content (GC-content at the third codon position) in the species of the orthologous set. The regression lines with 90% confidence intervals are shown. [file 1745-6150-8-2-S10.zip › trimmedalignments/Q6N0B1_HUMAN.aln]

CLUSTAL X (1.81) multiple sequence alignment


sp|P53312|SUCB_YEAST                KCGQLSR-------------------------------------------
lcl|CTHT_0005390                    RLGRSSRALASALAAPKLALTWCRPAVVLLADSRLAHRQRYPTLQTSFSP
gnl|up_human|Q6N0B1_HUMAN           QVLG-SSGLFNNHGLQ----------------------------------
gnl|up_drome|Q95U38_DROME           RTGGPLIETVRPAAIKKIL-------------------------------
gnl|up_danre|Q6PBI0_DANRE           KVLGGTSGLFGHHGNQ----------------------------------
gnl|up_caeel|SUCB1_CAEEL            MIGRISQPLLN---------------------------------------
gnl|Lotgi1|200562                   RSGRQADKLLIQNASR----------------------------------
gnl|Helro1|103352                   SSLSFAQKCAFKN-------------------------------------
gnl|Capca1|164427                   KMGQP---------------------------------------------
gnl|Apo_MPI_JGI_Genos_P|74507       RSVKLAENLFIRNGIKVLGGRVL---------------------------

sp|P53312|SUCB_YEAST                -LNAQAALQARRHLSIHEYRSAQLLREYGIGTPEGFPAFTPEEAFEAAKK
lcl|CTHT_0005390                    AVRTPSFAQQRRNLSIHEYRSHDLLRQYGIPVPKGAVAHNAAEAEQVAKE
gnl|up_human|Q6N0B1_HUMAN           -----VQQQQQRNLSLHEYMSMELLQEAGVSVPKGYVAKSPDEAYAIAKK
gnl|up_drome|Q95U38_DROME           -GLAPIAVQQLRNLNVQEHVSYSLLNEAKIPTPRFAVAKNGKEANDIATK
gnl|up_danre|Q6PBI0_DANRE           -PSPMLSLQQQRKLSLHEYMSIGLLKEAGISVPAGMVASTPDEAYTAAKQ
gnl|up_caeel|SUCB1_CAEEL            -TSQKFMAPAARTLMLHEHHGMKILQNYEIKVPPFGVAQDAETAFSEAKR
gnl|Lotgi1|200562                   -ILGATSNPSQRNLSIHEHLGFGLLSEAGVSIPRYRVASSPGQVQDYAKE
gnl|Helro1|103352                   -LNSKIQHVSKRFLNIHEYQAMDLLRSAGIPTPQYQVATTSQEAFDIAQK
gnl|Capca1|164427                   --------QQQRWLSIHEYQAMNILQENGVAVPNYAVAETPDEVHKLASE
gnl|Apo_MPI_JGI_Genos_P|74507       -AKSPSDHQQRRNLSIHEYQAMDLLNKHDIKVPKYKVAETPDEVYQIAKE

sp|P53312|SUCB_YEAST                LN----TNKLVIKAQALTGGRGKGHFDTGYKSGVHMIESPQQAEDVAKEM
lcl|CTHT_0005390                    IG----TEDMVIKAQVLAGGRGKGSFDNGLKGGVRVIYSPTEAKMFAEQM
gnl|up_human|Q6N0B1_HUMAN           LG----SKDVVIKAQVLAGGRGKGTFESGLKGGVKIVFSPEEAKAVSSQM
gnl|up_drome|Q95U38_DROME           LK----TDNLVLKAQVLAGGRGKGTFKNGLKGGVRVVYDPQTAEELSSKM
gnl|up_danre|Q6PBI0_DANRE           IG----SKDLVIKAQVLAGGRGKGTFEGGLKGGVRIVYSPEEARDISSKM
gnl|up_caeel|SUCB1_CAEEL            IG----GKDYVVKAQVLAGGRGKGRFSSGLQGGVQIVFTPDEVKQKAGMM
gnl|Lotgi1|200562                   LAKLSKTPDVVLKAQVLAGGRGKGSWDSGLKGGVKLVFNDEEAKEISGKM
gnl|Helro1|103352                   FGEASGTKDVVLKAQVLTGGRGKGHFESGLKGGVKVVYDPAQAKDIASKM
gnl|Capca1|164427                   FGSTTSTKDVVIKAQVLAGGRGKGHFASGLKGGVKIVFDADEAKAIASKM
gnl|Apo_MPI_JGI_Genos_P|74507       FGETTGTKDVVLKAQVLAGGRGKGHFESGLKGGVKIVFDADQAREISSKM

sp|P53312|SUCB_YEAST                LNHNLITKQTGIAGKPVSAVYIVKRVDTKHEAYLSILMDRQTKKPMIIAS
lcl|CTHT_0005390                    IGHKLITKQTGAAGRLCNAVYICERKFARREFYLAVLMDRASQGPVIVSS
gnl|up_human|Q6N0B1_HUMAN           IGKKLFTKQTGEKGRICNQVLVCERKYPRREYYFAITMERSFQGPVLIGS
gnl|up_drome|Q95U38_DROME           IDQLLVTKQTGAAGRICKKVMVAERKFPRREFYFAVMMERAFNGPVLIAS
gnl|up_danre|Q6PBI0_DANRE           IGKKLFTKQTGEAGRICNQVFVCERRYPRREYYFAITMERSYQGPVLIGS
gnl|up_caeel|SUCB1_CAEEL            IGANLITKQTDHRGKKCEEVMVCKRLFTRREYYFSITLDRNTNGPIVIAS
gnl|Lotgi1|200562                   LGHKLHTKQTGAEGRICNEVMVVERLYPRREFYFAIAMERSYHGPVLVGS
gnl|Helro1|103352                   INSKIFTKQTGEAGTICKKVMISERVYSRREYYFAIALDRAAAGPVILAS
gnl|Capca1|164427                   IGNKIFTIQTGEQGRLCSKVMVCERLYSRREYYFAILMDRKYAGPVMLAS
gnl|Apo_MPI_JGI_Genos_P|74507       IGSKIFTKQTGEAGRICKKVMVCERLYSRREYYFAITLDRSAAGPVLLAS

sp|P53312|SUCB_YEAST                SQGGMNIEEVAERTPDAIKKFSIETSKGLSPQMAKDVAKSLGFSPDAQDE
lcl|CTHT_0005390                    SQGGMDIEAVAKENPEAIVTTHIDINVGVTDEIARNIATKLGFSEQCIED
gnl|up_human|Q6N0B1_HUMAN           SHGGVNIEDVAAESPEAIIKEPIDIEEGIKKEQALQLAQKMGFPPYIVES
gnl|up_drome|Q95U38_DROME           KEGGVDIEEVAASSPDAILYEPIDIGTGLTSEQAEKIVKKVGLGGDGEDT
gnl|up_danre|Q6PBI0_DANRE           SQGGVNIEDVAAENPDAIVKEPIDIVEGIKMDQAIKVAEKMGFPPALINE
gnl|up_caeel|SUCB1_CAEEL            SQGGVNIEEVAATNPDAIVKMPIDVNVGITKELAHEIAVKMGFSKDCEQQ
gnl|Lotgi1|200562                   SQGGVNIEEVAQENPTAIVKEPVDITRGIHKDQAIFLAKEMGFSDNCIDQ
gnl|Helro1|103352                   SQGGVNIEDVARDSPDAIIRQFIDIENGIQEDEAKKIAVFMGFEGDCLTQ
gnl|Capca1|164427                   SQGGMNIEEVARETPEALITEPIDIMTGIQPGQAEKVAKFIGFDGDKCNQ
gnl|Apo_MPI_JGI_Genos_P|74507       SQGGINIEEVAKESPESILAEPVNVMSGLEPGQTTKVAKFMGFEGDQLNQ

sp|P53312|SUCB_YEAST                AAKAVSNLY-KIFMERDATQVEINPLSEIEHDP-THKIMCTDAKFGFDDN
lcl|CTHT_0005390                    AKNTIQKLY-QIFLEKDATQIEINPLCE---TS-DHKVMCMDAKFGFDDN
gnl|up_human|Q6N0B1_HUMAN           AAENMVKLY-SLFLKYDATMIEINPMVE---DS-DGAVLCMDAKINFDSN
gnl|up_drome|Q95U38_DROME           HVQMLLNLY-DLFVKKDALLVEINPYAE---DAMSGCFFALDAKLRFDDN
gnl|up_danre|Q6PBI0_DANRE           AAENMLKLY-DVFIKYDASMVEINPMVE---DS-SGIVMCMDAKINFDSN
gnl|up_caeel|SUCB1_CAEEL            ASEIIEKLY-QMFKGSDATLVEINPMAE---DV-NGDVYCMDCKLLLDSN
gnl|Lotgi1|200562                   AAEIMLKLYTDVFLKCDSTMLEINPMSE---DA-NGNVYCMDCKLNFDDN
gnl|Helro1|103352                   AVQLITKLY-NLFAKHDCTLLEINPMAE---IS-TGKVICMDCKLNFDDN
gnl|Capca1|164427                   AVDIITKLY-KIFMKHDATLIEINPMAE---DA-SGRVFCMDCKINFDEN
gnl|Apo_MPI_JGI_Genos_P|74507       AAKVIENLY-HLFMQYDSTLLEINPMAE---DA-KGIVYCMDCKINFDPN

sp|P53312|SUCB_YEAST                ASFRQEKIYSWRDLSQEDPDEVKAKKYDLNFVKLKGNIGCLVNGAGLAMA
lcl|CTHT_0005390                    AEFRQKEIFSWRDTTQEDPEEVRAAEAGLNFIKLDGDIGCLVNGAGLAMA
gnl|up_human|Q6N0B1_HUMAN           SAYRQKKIFDLQDWTQEDERDKDAAKANLNYIGLDGNIGCLVNGAGLAMA
gnl|up_drome|Q95U38_DROME           AEFRQKELFALRDWTQEDPKEVEAAKYNLNYIALDGTIGCMVNGAGLAMA
gnl|up_danre|Q6PBI0_DANRE           AAYRQKKVFDMRDWSQEDARDRQAAKADLNYIGLDGTIGCLVNGAGLAMA
gnl|up_caeel|SUCB1_CAEEL            AEFRQAKLFDLKDKKQEDELEIRAAAANLNYIRLDGTIGCMVNGAGLAMA
gnl|Lotgi1|200562                   AFYRQKKIFDMKDWTQEDPRDKQAAEADLNYIGLDGNIGCLVNGAGLAMA
gnl|Helro1|103352                   AEYRQKEIFDLKDWSQVDEKEKKASEANLNYIALDGSIGCLVNGAGLAMS
gnl|Capca1|164427                   AAYRQQEIFKLKDWSQEDERDAIAARADLNYIGLDGNIGCLVNGAGLAMS
gnl|Apo_MPI_JGI_Genos_P|74507       AEYRQKEIFALRDWSQEDERDARAAKANLNYIGLDGTIGCLVNGAGLAMS

sp|P53312|SUCB_YEAST                TMDVIKLNGGDPANFLDCGGGATPETIKQGFELILSNK-NVDAIFVNIFG
lcl|CTHT_0005390                    TMDIIKLNGGQPANFLDVGGGATPAAIKEAFELITSDP-KVTAIFVNIFG
gnl|up_human|Q6N0B1_HUMAN           TMDIIKLHGGTPANFLDVGGGATVHQVTEAFKLITSDK-KVLAILVNIFG
gnl|up_drome|Q95U38_DROME           TMDIIKLYGGEPANFLDVGGGATAEAVKAAFKIITSDP-KVLCILVNIFG
gnl|up_danre|Q6PBI0_DANRE           TMDIIKLHGGTPANFLDVGGGATAQQVTEAFKLITSDK-KVQAILVNIFG
gnl|up_caeel|SUCB1_CAEEL            TMDIIKLHGGEPANFLDVGGGATVEQVTEAFKIITADKDKVSAILVNIFG
gnl|Lotgi1|200562                   TMDIIKLHGGNPANFLDVGGGATSDQVKEAFSLITSDP-NVDAILVNIFG
gnl|Helro1|103352                   TMDIIRLHGGYPANFLDVGGGATSQQVTEAFRLITSDP-KVKAILVNIFG
gnl|Capca1|164427                   TMDIIKIHGGNPANFLDMGGGASASQVTEAFKLITSDS-SVQAILVNIFG
gnl|Apo_MPI_JGI_Genos_P|74507       TMDIIKLHGGNPANFLDVGGGATAEQVTEAFSLITSDK-NVRAILVNIFG

sp|P53312|SUCB_YEAST                GIVRCDYVALGLVEAARELEVRVPIVARLQGTKVEEGRDIINKSGVKIYS
lcl|CTHT_0005390                    GIVRCDAIAQGLITVVQSLNLKVPIIARLQGTNMEQAHQLINDSGLKIFS
gnl|up_human|Q6N0B1_HUMAN           GIMRCDVIAQGIVMAVKDLEIKIPVVVRLQGTRVDDAKALIADSGLKILA
gnl|up_drome|Q95U38_DROME           GIMRCDVIAEGIISATKDLNLNMPVVVRLQGTKVKEARELIRTSGLKILA
gnl|up_danre|Q6PBI0_DANRE           GIMRCDVIAQGIIMAVTDLDLKIPIVVRLQGTRVDDAKALIAASPLKILA
gnl|up_caeel|SUCB1_CAEEL            GIMRCDVIAQGIIQAARELDLKIPIVVRLQGTKVEDAKALIATSQLRILP
gnl|Lotgi1|200562                   GIMRCDVIAQGIIQAAEELDLNRTIIARLQGTRVDDAKALIAASNLKILH
gnl|Helro1|103352                   GIMRCDVIAKGIIDAAHTLKLKIPIIVRLQGTQVDDAKALIASSFMKILA
gnl|Capca1|164427                   GIMRCDIIAQGIIEAAKTLKLKIPVVVRLQGTRMDDAKALLGASDFKILA
gnl|Apo_MPI_JGI_Genos_P|74507       GIMRCDVIAKGIVDAAQTLKLTIPIVVRLQGTRVEDAKALIAASNLKILA

sp|P53312|SUCB_YEAST                FDELDPAAKKVVELTQN
lcl|CTHT_0005390                    IDDLQTAAEKAVQLSQV
gnl|up_human|Q6N0B1_HUMAN           CDDLDEAARMVVKLSEI
gnl|up_drome|Q95U38_DROME           RDDLDKAADLAVHLAQI
gnl|up_danre|Q6PBI0_DANRE           CDDLDEAAKMVVKLSEI
gnl|up_caeel|SUCB1_CAEEL            CDNLDEAAKMVVKLSNI
gnl|Lotgi1|200562                   CDDLEEAAKRAVTVSKM
gnl|Helro1|103352                   CDNLDDAAKMAVKLADI
gnl|Capca1|164427                   MDNLDEAAKMVVKLSDI
gnl|Apo_MPI_JGI_Genos_P|74507       CDNLDEAAKMVVRLSDI
