# Supplementary material for: Deep transcriptome-sequencing and proteome analysis of the hydrothermal vent annelid Alvinella pompejana identifies the CvP-bias as a robust measure of eukaryotic thermostability
Source: Biol Direct. 2013 Jan 16;8:2. doi: 10.1186/1745-6150-8-2 (PMC3564776; doi:10.1186/1745-6150-8-2)
Supplement: Additional file 10 — Frequency of individual amino acids as a function of GC-content. The frequency of amino acids is plotted as a function of GC3-content (GC-content at the third codon position) in the species of the orthologous set. The regression lines with 90% confidence intervals are shown. [file 1745-6150-8-2-S10.zip › trimmedalignments/PCNA_HUMAN.aln]

CLUSTAL X (1.81) multiple sequence alignment


sp|P15873|PCNA_YEAST                MLEAKFEEASLFKRIIDGFKDCVQLVNFQCKEDGIIAQAVDDSRVLLVSL
lcl|CTHT_0061010                    MLEARLEQASILKKVVDAIKDLVQDCNFDCNDSGIALQAMDNSHVALVSM
gnl|up_human|PCNA_HUMAN             MFEARLVQGSILKKVLEALKDLINEACWDISSSGVNLQSMDSSHVSLVQL
gnl|up_drome|PCNA_DROME             MFEARLGQATILKKILDAIKDLLNEATFDCSDSGIQLQAMDNSHVSLVSL
gnl|up_danre|PCNA_DANRE             MFEARLVQGSILKKVLEALKDLITEACWDVSSSGISLQSMDSSHVSLVQL
gnl|up_caeel|PCNA_CAEEL             M----------------------------------SLQAMDSSHVALVSL
gnl|Lotgi1|185272                   MFEARLVQGSLLKKILEATKDLLNEALWDCSTNGITLQAMDSSHVSLVSL
gnl|Helro1|185039                   MFEARLVQGSLLKKVLEAVKDLLNEATWDCNGTGMSLQAMDSSHVSLVSL
gnl|Capca1|161800                   MFEARLAQGTLLKKVLEAIKDLLNEATWDCNENGMSLQAMDSSHVSLVSL
gnl|Apo_MPI_JGI_Genos_P|74970       MFEARLVQGSLLKKVLEAIKDLLNEATWDCNSTGMSLQAMDSSHVSLVSL

sp|P15873|PCNA_YEAST                EIGVEAFQEYRCDHPVTLGMDLTSLSKILRCGNNTDTLTLI-ADNTPDSI
lcl|CTHT_0061010                    MLKAEGFSPYRCDRNIALGVNLTSLTKVLRAAQNEDILTLK-AEDAPDVL
gnl|up_human|PCNA_HUMAN             TLRSEGFDTYRCDRNLAMGVNLTSMSKILKCAGNEDIITLR-AEDNADTL
gnl|up_drome|PCNA_DROME             TLRSDGFDKFRCDRNLSMGMNLGSMAKILKCANNEDNVTMK-AQDNADTV
gnl|up_danre|PCNA_DANRE             TLRSDGFDSYRCDRNLAMGVNLSSMSKILKCAGNEDIITLR-AEDNADAL
gnl|up_caeel|PCNA_CAEEL             KLEVGLFDTYRCDRTINLGLSLANMSKALKCANNDDTCMLKYEENEGDSI
gnl|Lotgi1|185272                   KMRSDGFETYRCDRNISLGMATASMSKILRCAGNDDIVTVK-AEDAGDKV
gnl|Helro1|185039                   CLRSDGFDTYRCDRNISMGINLGSMSKILRCAGNEDAITVK-ANDTTDTI
gnl|Capca1|161800                   TLNAEGFEPYRCDRNCSLGINLASMSKIFKCASNEDSITIK-AGDEGDTI
gnl|Apo_MPI_JGI_Genos_P|74970       QLRADGFDTYRCDRNLSLGINLSSMAKIMRCASNDDAITIK-AGDDADTV

sp|P15873|PCNA_YEAST                ILLFEDTKKDRIAEYSLKLMDIDADFLKIEELQYDSTLSLPSSEFSKIVR
lcl|CTHT_0061010                    NLVFESSETDRISEYDLKLMDIDQEHLGIPETEYAATITMPSNEFKRITT
gnl|up_human|PCNA_HUMAN             ALVFEAPNQEKVSDYEMKLMDLDVEQLGIPEQEYSCVVKMPSGEFARICR
gnl|up_drome|PCNA_DROME             TIMFESANQEKVSDYEMKLMNLDQEHLGIPETDFSCVVRMPAMEFARICR
gnl|up_danre|PCNA_DANRE             ALVFETLNQEKVSDYEMKLMDLDVEQLGIPEQEYSCVVKMPSGEFARICR
gnl|up_caeel|PCNA_CAEEL             IFTFADPKRDKTQDVTVKMMDIDSEHLGIPDQDYAVVCEMPAGEFQKTCK
gnl|Lotgi1|185272                   TFVFESPQGEKMSDYEMKLIDLDAEHLGIPDTEYSCVVKMPSAEFQRVCR
gnl|Helro1|185039                   TFMFESPNGEKVSDYEMKLMDLDTEHLGIPETDYSCVIKLPSSEFQRICR
gnl|Capca1|161800                   TYVFESPNGDKVSDYEMKLMDIETDHLGIPDTTYSCVVKLPAAEFQRICR
gnl|Apo_MPI_JGI_Genos_P|74970       TYMFESPNGEKVSDYEMKLMDLDTEHLGIPETDYSCVVKMPSAEFQRICR

sp|P15873|PCNA_YEAST                DLSQLSDSINIMITKETIKFVADGDIGSGSVIIKPFVDMEHPETSIKLEM
lcl|CTHT_0061010                    DLMAMSESVTIEANKDGVKFSCQGDIGNGSVTLRQHTNVEKPNESIEIEL
gnl|up_human|PCNA_HUMAN             DLSHIGDAVVISCAKDGVKFSASGELGNGNIKLSQTSNVDKEEEAVTIEM
gnl|up_drome|PCNA_DROME             DLAQFSESVVICCTKEGVKFSASGDVGTANIKLAQTGSVDKEEEAVIIEM
gnl|up_danre|PCNA_DANRE             DLSQIGDAVMISCAKDGVKFSASGELGTGNIKLSQTSNVDKEDEAVTIEM
gnl|up_caeel|PCNA_CAEEL             DLSTFSDSLNITATKAGIVFTGKGDIGSSVVTYSPSSNTDDETEAVTLEV
gnl|Lotgi1|185272                   DLSQIGESVVITCTKEGVKFTATGDLGTGNIKLAQNINTDKEEESVVVEM
gnl|Helro1|185039                   DLSQIGESVVICCTKEGVKFSANGDLGTGNIKLAQSANVDKEDEAVVIEM
gnl|Capca1|161800                   DLSQIGESVTICCTKDGVRFSASGDLGSGNIKLAQNANVDKEDEAVTIEM
gnl|Apo_MPI_JGI_Genos_P|74970       DLSQIGESVTICCTKEGIKFSASGDLGTGNIKLAQTANVDKEEEAVVIEM

sp|P15873|PCNA_YEAST                DQPVDLTFGAKYLLDIIKGSSLSDRVGIRLSSEAPALFQFDL-KSGFLQF
lcl|CTHT_0061010                    SEPVSLTFSLKYLVNFCKASALSNTVKICLSNEVPLLVEYSLGGSSYLRF
gnl|up_human|PCNA_HUMAN             NEPVQLTFALRYLNFFTKATPLSSTVTLSMSADVPLVVEYKIADMGHLKY
gnl|up_drome|PCNA_DROME             QEPVTLTFACRYLNAFTKATPLSTQVQLSMCADVPLVVEYAIKDLGHIRY
gnl|up_danre|PCNA_DANRE             NEPVQLIFALNYLNFFTKATPLSKTVTLSMSADIPLVVEYKIADMGHVKY
gnl|up_caeel|PCNA_CAEEL             KDPVNVNFSIKYMNQFTKATALSDRVRLSLCNDVPVVVEYPIEENGYLRF
gnl|Lotgi1|185272                   SQGVCLTFALRYLNFFTKATPLSPQVTLSMSQDVPLVVEYKIGDMGQLRY
gnl|Helro1|185039                   QEAVTLTFALRYLNFFTKATPLSARVSLSMSADVPLVVEYKIGDMGYIRY
gnl|Capca1|161800                   QEACTLTFALRYLNFFCKATPLSPQVTLSMSNEVPLVVEYKIGEMGHVRY
gnl|Apo_MPI_JGI_Genos_P|74970       QEAVTLTFALRYLNFFTKATPLSAQVSLSISADVPLVVEYKIGDVGYIRY

sp|P15873|PCNA_YEAST                FLAPKFNDEE
lcl|CTHT_0061010                    YLAPKIGDDD
gnl|up_human|PCNA_HUMAN             YLAPKIEDEE
gnl|up_drome|PCNA_DROME             YLAPKIEDNE
gnl|up_danre|PCNA_DANRE             YLAPKIDEES
gnl|up_caeel|PCNA_CAEEL             YLAPKIDDDE
gnl|Lotgi1|185272                   YLAPKIEEND
gnl|Helro1|185039                   YLAPKIEDNE
gnl|Capca1|161800                   YLAPKIEDEA
gnl|Apo_MPI_JGI_Genos_P|74970       YLAPKIEDGD
