# Supplementary material for: Deep transcriptome-sequencing and proteome analysis of the hydrothermal vent annelid Alvinella pompejana identifies the CvP-bias as a robust measure of eukaryotic thermostability
Source: Biol Direct. 2013 Jan 16;8:2. doi: 10.1186/1745-6150-8-2 (PMC3564776; doi:10.1186/1745-6150-8-2)
Supplement: Additional file 10 — Frequency of individual amino acids as a function of GC-content. The frequency of amino acids is plotted as a function of GC3-content (GC-content at the third codon position) in the species of the orthologous set. The regression lines with 90% confidence intervals are shown. [file 1745-6150-8-2-S10.zip › trimmedalignments/UB2G2_HUMAN.aln]

CLUSTAL X (1.81) multiple sequence alignment


sp|Q02159|UBC7_YEAST                MSKTAQKRLLKELQQLIKDSPPGIVAGPKSENNIFIWDCLIQGPPDTPYA
lcl|CTHT_0065240                    AQSPAHRRLLQEYRALLNNPPEGITAGPVNEDDLLVWEAWIQGPEGTPFE
gnl|up_human|UB2G2_HUMAN            MAGTALKRLMAEYKQLTLNPPEGIVAGPMNEENFFEWEALIMGPEDTCFE
gnl|up_drome|Q9VXE8_DROME           MAGSALRRLMAEYKQLTLDPPEGIVAGPISEDNFFEWEALIAGPEGTCFE
gnl|up_danre|Q4V9I8_DANRE           MAGTALKRLMAEYKQLTLNPPEGIVAGPVNEENFFEWEALIMGPEDTCFE
gnl|up_caeel|Q9U1Q1_CAEEL           MAGYALKRLMTEYKELTTRPPEGIIAAPIDEDNFFEWECLITGPEETCFA
gnl|Lotgi1|237097                   MAGSALKRLMAEYKQLTLNPPEGIIAGPVNEENFFEWEALIMGPEGTCFE
gnl|Helro1|154853                   MAGSALKRLMAEYRQLTLNPPEGILAGPSNEDNFFEWEALIAGPEGTCFE
gnl|Capca1|19728                    MAGSALKRLMAEYKQLTLNPPEGIVAGPVNEDNFFEWEALITGPEDTCFE
gnl|Apo_MPI_JGI_Genos_P|63709       MAGSALRRLMAEYKQLTLNPPEGIVAGPLSEENFFEWEALITGPEGTCFE

sp|Q02159|UBC7_YEAST                DGVFNAKLEFPKDYPLSPPKLTFTPSILHPNIYPNGEVCISILHSPGDDP
lcl|CTHT_0065240                    GGVFPAELRFPKDYPLAPPTMKFLSEVFHPN------VCISILHPPGDDP
gnl|up_human|UB2G2_HUMAN            FGVFPAILSFPLDYPLSPPKMRFTCEMFHPNIYPDGRVCISILHAPGDDP
gnl|up_drome|Q9VXE8_DROME           GGVFPARLIFPTDYPLSPPKMKFTCDMFHPNIFADGRVCISILHAPGDDP
gnl|up_danre|Q4V9I8_DANRE           GGVFPAILSFPSDYPLSPPKMKFTCDMFHPNIYPDGRVCISILHAPGDDP
gnl|up_caeel|Q9U1Q1_CAEEL           NGVFPARITFPQDYPLSPPKMRFTCGIFHPNIYADGRVCISILHAPGDDP
gnl|Lotgi1|237097                   GGIFPARLTFPSDYPLSPPKMKFTCEIFHPNIYPDGRVCISILHAPGDDP
gnl|Helro1|154853                   GGVFPARLTFPSDYPLSPPKMKFTCNIFHPNIYKDGQVCISILHAPGDDP
gnl|Capca1|19728                    GGVFPARLTFPSDYPLSPPKMKFSCDIFHPNIYADGRVCISILHAPGDDP
gnl|Apo_MPI_JGI_Genos_P|63709       GGVFPARLTFPVDYPLSPPKMKFTCDLFHPNIYPDGRVCISILHAPGDDP

sp|Q02159|UBC7_YEAST                NMYELAEERWSPVQSVEKILLSVMSMLSEPNIESGANIDACILWRDNRPE
lcl|CTHT_0065240                    NHYEHASERWSPIQSVEKILISVMSMLAEPNDESPANVEAAKMWRENRAE
gnl|up_human|UB2G2_HUMAN            MGYESSAERWSPVQSVEKILLSVVSMLAEPNDESGANVDASKMWRDDREQ
gnl|up_drome|Q9VXE8_DROME           MGYELSAERWSPVQSVEKILLSVVSMLAEPNDESGANVDAAIMWREQRDE
gnl|up_danre|Q4V9I8_DANRE           MGYESSAERWSPVQSVEKILLSVVSMLAEPNDESGANVDASKMWREDREQ
gnl|up_caeel|Q9U1Q1_CAEEL           TGYELSNERWSPVQSIEKILLSVVSMLAEPNDESPANVSAAKMWREDRAQ
gnl|Lotgi1|237097                   MGYETSAERWSPVQSVEKILLSVVSMLAEPNDESAANVDAAKTWREDKTK
gnl|Helro1|154853                   MGYESSSERWSPVQSVEKILLSVVSMLAEPNDESAANVDAAKVWREDRNK
gnl|Capca1|19728                    MGYESSAERWSPVQSVEKILLSVVSMLAEPNDESAANVDAAKTWREDREK
gnl|Apo_MPI_JGI_Genos_P|63709       MGYESSAERWSPVQSVEKILLSVVSMLAEPNDESAANVDAAKTWRDDRAK

sp|Q02159|UBC7_YEAST                FERQVKLSILKSLGF
lcl|CTHT_0065240                    YERRVKESVRRSLGL
gnl|up_human|UB2G2_HUMAN            FYKIAKQIVQKSLGL
gnl|up_drome|Q9VXE8_DROME           FNAIARRLVRKTLGL
gnl|up_danre|Q4V9I8_DANRE           FNRLAKQIVRKSLGL
gnl|up_caeel|Q9U1Q1_CAEEL           FEKIADSLVRKTLCL
gnl|Lotgi1|237097                   FQEVAERTVRKSLGL
gnl|Helro1|154853                   FDEMARKTVEKSLGI
gnl|Capca1|19728                    FNDIAHSTVRKSIGL
gnl|Apo_MPI_JGI_Genos_P|63709       FNEIAHRTVRKSLGL
