# Supplementary material for: Deep transcriptome-sequencing and proteome analysis of the hydrothermal vent annelid Alvinella pompejana identifies the CvP-bias as a robust measure of eukaryotic thermostability
Source: Biol Direct. 2013 Jan 16;8:2. doi: 10.1186/1745-6150-8-2 (PMC3564776; doi:10.1186/1745-6150-8-2)
Supplement: Additional file 10 — Frequency of individual amino acids as a function of GC-content. The frequency of amino acids is plotted as a function of GC3-content (GC-content at the third codon position) in the species of the orthologous set. The regression lines with 90% confidence intervals are shown. [file 1745-6150-8-2-S10.zip › trimmedalignments/BP16L_HUMAN.aln]

CLUSTAL X (1.81) multiple sequence alignment


sp|P48362|HGH1_YEAST                TSQLNELVEFLHSPQPA--VRQIAIDNLVGFSAGPT---SKVFKNDS---
lcl|CTHT_0033160                    ATELEELVGFIANPKPT--IRKVALKNLEPFSTEKP----SIFKTQD---
gnl|up_human|BP16L_HUMAN            EAEVVKLLPFLAPGARAD-LQAAAVRHVLALTGCGP---GRALLAGQ---
gnl|up_drome|U570_DROME             METVKELVQFMQPNQRLD-LKAVALTHVLGLTGSSE---GKSAILSL---
gnl|up_danre|BRP16_DANRE            EDEAKDLLSFLTLEMRAD-VKGQATGYILGLTGNRD---GCRYLQSK---
gnl|up_caeel|Q9BL64_CAEEL           EVSVDDLVKLLSPTMSLI-VRRKTMEVVTQLGTPLDGSAGKYFQAQD---
gnl|Lotgi1|226261                   KTLEKEILPFLNKTARTD-VKAIALEYFLGMTGTLD---GRSFIAQG---
gnl|Helro1|82006                    NNPANDLVYFLSQKSLADNIKLTASEYLLGLTGSEE---GRNFIVQNIGA
gnl|Capca1|84156                    EAEVKEFLPFLSNDLRPD-VRSMAMQYFLGISGSRK---GCDFLREH---
gnl|Apo_MPI_JGI_Genos_P|61719       EKIDKEILPFLCPSSRPD-VRAIAVQYLLGLTGTVE---GQRFLSEN---

sp|P48362|HGH1_YEAST                YRPIKDIIKMIMDPEHGTRVIIQQGVTILVNLSE--DKLVRNIILSDDKK
lcl|CTHT_0033160                    LTPIKHLKFLIRD----HPEIAQHAITILINLTATEDKIILENVATDDRF
gnl|up_human|BP16L_HUMAN            AALLQALMELAPAS---AP--ARDAARALVNLAA--DPGLHETLLAAD--
gnl|up_drome|U570_DROME             DEMLMAIFGLTFDA---NQTVAKDAVLSLINLTS--EEEAAIKVFQLAKQ
gnl|up_danre|BRP16_DANRE            PDFLKALVTLTSDP---SIAIVKDCFHALINLSA--DETLHQPLVKETEI
gnl|up_caeel|Q9BL64_CAEEL           FALGKAICQLCEAT---SS-DRTETLAALTNFTS--GSIEAADFVLDKSK
gnl|Lotgi1|226261                   NVYLEGILSLTTDE---HDLIIKDAFFSLTNLAT--DETTAWKLMNMDKF
gnl|Helro1|82006                    NKFADLIVDLMAEK---SSDLQLQAHKCLVNLSA--EHTTYNMIASDKTL
gnl|Capca1|84156                    PDCLAAIMRTMSDN---QEAIAKDAFLAIVNIAA--DEGLAWRLLNLDSH
gnl|Apo_MPI_JGI_Genos_P|61719       NKYITAIISICEDS---QPAIAKDAYLTLVNLSA--IENLCDRLATDE--

sp|P48362|HGH1_YEAST                -----FLKFLVWKIVDLTN-PNADIMCILLSNLAKDDGILAVLNIKRNSS
lcl|CTHT_0033160                    ------LGILFGLLVDPEE-PNADLLAMLLANLSKWDGLKGIVNRTQDPP
gnl|up_human|BP16L_HUMAN            ---PGLPARLMGRALDPQW-PWAEEAAAALANLSREP---APCAALMAAL
gnl|up_drome|U570_DROME             LQPPFAIVEVAAKEITNEQSDLADPWSMVLSNLTRVE---SLVHEILDTL
gnl|up_danre|BRP16_DANRE            ------LSKLIPKLQDPEF-VFSDRICTILSNLSRHE---QTCRDVFKAL
gnl|up_caeel|Q9BL64_CAEEL           ------CVEIAYTAVVTNA-LYSSVASRLLVNVSRH------FPDRVDHK
gnl|Lotgi1|226261                   ---PNNGIKWLRFSISPEN-ETADVVLSLISNLTRS----YKCAEKLVQE
gnl|Helro1|82006                    ---TTLFEKIINNSSTEKSREISEKVSMSLSNLAHW----KEGAIKIMNF
gnl|Capca1|84156                    ---PQFVSELIGYVLKAES-AHADIACMALSNLSRT----DRCSKVFVNE
gnl|Apo_MPI_JGI_Genos_P|61719       -----FVSDLLKYVLKSDS-QYADIACTILSNLSRN----ATCAQKIVDL

sp|P48362|HGH1_YEAST                GEEVDDGLKLAALNKEVFKSLRAMDCLMDCFVKGYDKKLT-KYASFNYLA
lcl|CTHT_0033160                    ARLQSDKL--------------VLNQLLDLFVKGMDKSYN-KNANFDYLS
gnl|up_human|BP16L_HUMAN            AAAEPADS--------------GLERLVRALC---TPGYN-ARAPLHYLA
gnl|up_drome|U570_DROME             ---ERDDH--------------TLPRLAKAFA---QLDYNKKKAKLHYLA
gnl|up_danre|BRP16_DANRE            ---QELNV--------------GLDRLVEIFC---TEGFN-KKASLHYLA
gnl|up_caeel|Q9BL64_CAEEL           LKARNANY---------------IGQLLNEIKKSVETG---DEDRAKFVG
gnl|Lotgi1|226261                   -ISESDDI--------------TIEKLVLILC---DLEHN-KKAKMNYLG
gnl|Helro1|82006                    LMKNDNSM--------------VLYKLIEIF-------FN-NCASLHHLA
gnl|Capca1|84156                    MIEKKDTI--------------GFDKLIEVFC---KENYN-KRAKLHYLG
gnl|Apo_MPI_JGI_Genos_P|61719       MIRHQDEI--------------GFDKLITVFC---HVNYN-KHANLHYLG

sp|P48362|HGH1_YEAST                FFFADISRFKLGRMYFIE--EQEYDGVVPISKLLV----FTEKYDAKVRR
lcl|CTHT_0033160                    YVFADLSKHQEIREFFLK--RQDYDDVVPLNKIKV----FTEH-QSDIRR
gnl|up_human|BP16L_HUMAN            PLLSNLSQRPAARAFLLD------PDRCVVQRLLP----LTQYPDSSVRR
gnl|up_drome|U570_DROME             PIFCNLTQVSRGRELCCH------RKYELLEKLLP----FASFEGSVVRR
gnl|up_danre|BRP16_DANRE            PLLSNLTQLPEARHFILD------KDRCVIQRLLP----FTQYEESITRR
gnl|up_caeel|Q9BL64_CAEEL           FTVVNLSVLPPIRQNIVQGGENESSPPSTTMKLLPIVCELLTTAETTEIR
gnl|Lotgi1|226261                   TVLMNLTQVPNIRKEITN------KDRCIIQRLLP----FTEYSASAIRR
gnl|Helro1|82006                    SFFSNLTQQKEARKLFLD------KEKLIFQKLLA----FVSFKESKIRQ
gnl|Capca1|84156                    PFICNLTQVKEARKYVLD------KSRCVIQRLLP----YTQYKASLIRR
gnl|Apo_MPI_JGI_Genos_P|61719       PFLSNLTQIQTARYYILD------KERCVIQRLLP----YTQYRESKIRR

sp|P48362|HGH1_YEAST                EGVASTIKNSLFDSETHERLLKDEKINLLPYILLPIASAKDSEIDEEDMF
lcl|CTHT_0033160                    KGVASTIKNVAFDVPSHSAFLDEDQINILPYILLPITG--NEQYDEDETL
gnl|up_human|BP16L_HUMAN            GGVVGTLRNCCFEHRHHEWLL-GPEVDILPFLLLPLAG--PEDFSEEEMQ
gnl|up_drome|U570_DROME             GGTIGILKNVCFDTVYHDVIL-NEQSSILVAILQPLCG--PEEFSDEDNE
gnl|up_danre|BRP16_DANRE            GGVVGTLRNCCFDYVHHEWLL-SDAVDILPFLLLPLAG--PEELSEEENE
gnl|up_caeel|Q9BL64_CAEEL           ECAADVLRNLAFDDSLHGSLL-DTSDEYLCSILAPLMDV-NDNLDEEEIA
gnl|Lotgi1|226261                   GGVVGAIRNCCFDSSYHEWLL-SDEVDILPRLLLPLAG--PEEFDEEDTE
gnl|Helro1|82006                    HGIVATVKNCCFEIDDHLWLL-GEQVDILPRLLLPLAG--PEVFDDEDTE
gnl|Capca1|84156                    GGVVSTLRNCCFETEFHEWLL-SESVDLLPHLLLPLAG--PEEFDDDDME
gnl|Apo_MPI_JGI_Genos_P|61719       GGIVGTLKNCCFETEYHEWLL-SDSVDILPRLLLPLAG--PEQFDEDDME

sp|P48362|HGH1_YEAST                NLPDELQLLPEDKERDPIPAIICCHLESILLLCTTHAGREYLRDKSVYPL
lcl|CTHT_0033160                    AMLPDLQFLPPDKQRDSDNSIIQTHIETLILLTTTREGRDLMRKVSVYPI
gnl|up_human|BP16L_HUMAN            RLPVDLQYLPPDKQREPDADIRKMLVEAIMLLTATAPGRQQVRDQGAYLI
gnl|up_drome|U570_DROME             LLPIELQYLPESKTREEDPDLRKMLLECLLQLCSTRRSREILRSRGVYEI
gnl|up_danre|BRP16_DANRE            GLPVDLQYLPEDKRREEDPDIRKMLLETLMLLTATKVGRQILKSKNVYPI
gnl|up_caeel|Q9BL64_CAEEL           KLPVRLQYY--EKERDSSDIVRQKLIEALFQLCATKHGREVLRAKGVYPA
gnl|Lotgi1|226261                   KLPDDLQYLPPDKTREPDADIRLLLIETLNQLLATKFGRETFEKKNAYVI
gnl|Helro1|82006                    KLPIELQYLEDTKERESDPTIRKILIEAISQLCTTQAGRKIVKDANTYII
gnl|Capca1|84156                    RLPVDLQYLEPDKEREEDPDIRKMLVECITQMCSTKPCREYIKQKNTYII
gnl|Apo_MPI_JGI_Genos_P|61719       KLPEDLQYLEPDKEREPDPDIRKMLVECIHQLLATKHGREYCRAKNAYII

sp|P48362|HGH1_YEAST                VRELHKNV----ENEDIGEL-------CYRIVNMLMRGEPGAGAVEEMPS
lcl|CTHT_0033160                    IRETHLRV----DDDGVREA-------CERLVQVLMRDEA----------
gnl|up_human|BP16L_HUMAN            LRELHSWE----PEPDVRTA-------CEKLIQVLIGDEP-ERGMENLL-
gnl|up_drome|U570_DROME             LREYHKWEAKVGKDSDCLLA-------CENVVDILIKKEE-EIGLDNYKT
gnl|up_danre|BRP16_DANRE            MREFHKWE----KDPHVISA-------CEKLVQALIGDEP-EVGMENLM-
gnl|up_caeel|Q9BL64_CAEEL           MRELDKGTETAEDKHKKTLLSSQQEHTLHALIGILIRYES----------
gnl|Lotgi1|226261                   MREYHKWE----PDRKNNLA-------IHNVIDVLIGDEP-DEGMENLQ-
gnl|Helro1|82006                    LRELHKWE----KDEACIEV-------LENLISILISEEP-EKGLEDLS-
gnl|Capca1|84156                    IREYHKTE----EDPAANAS-------IETLVQVLLQDEPTDPKMQNFK-
gnl|Apo_MPI_JGI_Genos_P|61719       LRELDNWE----TDPACTLI-------IHKTISILINDEP-EPGMEDLS-

sp|P48362|HGH1_YEAST                KNAEEEEEEESEEE
lcl|CTHT_0033160                    EEGTEDNDDNRIVE
gnl|up_human|BP16L_HUMAN            EVQVPEDVEQQLQQ
gnl|up_drome|U570_DROME             EVEVPAEQSEKFVQ
gnl|up_danre|BRP16_DANRE            EVEIPKDVEEKLQE
gnl|up_caeel|Q9BL64_CAEEL           EMDVDPELS-SIRE
gnl|Lotgi1|226261                   NVEIPPDIQEKFIK
gnl|Helro1|82006                    KVVIPEHIQLNFSR
gnl|Capca1|84156                    EVEIPPEMEAKLDE
gnl|Apo_MPI_JGI_Genos_P|61719       KVTIPEDIKTKLEK
