# Supplementary material for: Deep transcriptome-sequencing and proteome analysis of the hydrothermal vent annelid Alvinella pompejana identifies the CvP-bias as a robust measure of eukaryotic thermostability
Source: Biol Direct. 2013 Jan 16;8:2. doi: 10.1186/1745-6150-8-2 (PMC3564776; doi:10.1186/1745-6150-8-2)
Supplement: Additional file 10 — Frequency of individual amino acids as a function of GC-content. The frequency of amino acids is plotted as a function of GC3-content (GC-content at the third codon position) in the species of the orthologous set. The regression lines with 90% confidence intervals are shown. [file 1745-6150-8-2-S10.zip › trimmedalignments/RUXE_HUMAN.aln]

CLUSTAL X (1.81) multiple sequence alignment


sp|Q12330|RUXE_YEAST                NKVKTKAMVPPINCIFNFLQQQTPVTIWLFEQIGIRIKGKIVGFDEFMNV
lcl|CTHT_0038260                    APAGRRVLLPPINFLFRLLQQRTPVQIWLYEQLAIRITGVIRGFDEFMNL
gnl|up_human|RUXE_HUMAN             GQKVQKVMVQPINLIFRYLQNRSRIQVWLYEQVNMRIEGCIIGFDEYMNL
gnl|up_drome|RUXE_DROME             NPKVQKVMVQPINLIFRYLQNRSRVQVWLYENISLRIEGHIVGFDEYMNL
gnl|up_danre|RUXE_DANRE             GQKVQKVMVQPINLIFRYLQNRSRISVWLYEQVNMRIEGCIIGFDEYMNL
gnl|up_caeel|RUXE_CAEEL             TRKLNKVMVQPVNLIFRYLQNRTRVQIWLYEDVTHRLEGYIIGFDEFMNV
gnl|Lotgi1|207212                   GQKVQKVMVQPINLIFRYLQNRSRIQVWLYEQVNMRIEGCIVGFDEYMNL
gnl|Helro1|127771                   AQKVQKVMVQPINLIFRYLQNRSRIQVWLYEQTNLRIEGCIIGFDEFMNL
gnl|Capca1|101766                   GGKVQKVMVQPINLIFRYLQNRSRIQVWLYEQCNMRIEGCIIGFDEYMNL
gnl|Apo_MPI_JGI_Genos_P|49749       GQKVQKVMVQPINLIFRYLQNRSRIQVWLYEQTNLRVEGHIIGFDEYMNL

sp|Q12330|RUXE_YEAST                VIDEAVEIPVNSADGKEDVEKGTPLGKILLKGDNITLIT
lcl|CTHT_0038260                    VIDDAVEIKLSPKTNEPESKR--PLGQILLKGDNISLIQ
gnl|up_human|RUXE_HUMAN             VLDDAEEIHSKTKSRK-------QLGRIMLKGDNITLLQ
gnl|up_drome|RUXE_DROME             VLDDAEEVYVKTRQRR-------NLGRIMLKGDNITLIQ
gnl|up_danre|RUXE_DANRE             VLDDAEEVHMKTKNRK-------PLGRIMLKGDNITLLQ
gnl|up_caeel|RUXE_CAEEL             VFDEAEEVNMKTKGRN-------KIGRILLKGDNITLIH
gnl|Lotgi1|207212                   VLDDGEEVHMKTGNRK-------TLGRIMLKGDNITLIQ
gnl|Helro1|127771                   MLDEAEEYHLKTKSRK-------TLGKILLKGDNITLIQ
gnl|Capca1|101766                   VLDEAEEVNIKTKNRK-------NLGRILMKGDNITLIQ
gnl|Apo_MPI_JGI_Genos_P|49749       VLDEAEEVHMKNQSRK-------SIGRILLKGDNITLIQ
