# Supplementary material for: Deep transcriptome-sequencing and proteome analysis of the hydrothermal vent annelid Alvinella pompejana identifies the CvP-bias as a robust measure of eukaryotic thermostability
Source: Biol Direct. 2013 Jan 16;8:2. doi: 10.1186/1745-6150-8-2 (PMC3564776; doi:10.1186/1745-6150-8-2)
Supplement: Additional file 10 — Frequency of individual amino acids as a function of GC-content. The frequency of amino acids is plotted as a function of GC3-content (GC-content at the third codon position) in the species of the orthologous set. The regression lines with 90% confidence intervals are shown. [file 1745-6150-8-2-S10.zip › trimmedalignments/ZC3HF_HUMAN.aln]

CLUSTAL X (1.81) multiple sequence alignment


sp|Q12000|TMA46_YEAST               QVQSQ-------SDPKKEEMRLKKLEEKK-RREAEEAERRALFNPV-ADQ
lcl|CTHT_0005640                    ALQKSMQASGSAEEKRKAAERAQREREKKAAEEARKEAEMLLNKPV-QVQ
gnl|up_human|ZC3HF_HUMAN            AVTHQVKFGQQNPRQV-AQSEAEKKLKKD-DKKKELQELNELFKPVVAAQ
gnl|up_drome|ZC3HF_DROME            QVQKQVQSGGQHPRQ----DGDKRKEEKE-KKLAEQREMALIFKPV-QTQ
gnl|up_danre|ZC3HF_DANRE            AVTQQVKFGQQNARQI-AAAESEKTKKKD-DKKKELSELNELFKPVVAAQ
gnl|up_caeel|ZC3HF_CAEEL            QVENQVRNNNTRMDLV-RQQEAAKKKEKD-----ELLDIANLLKPV--EQ
gnl|Lotgi1|227129                   TVKKQIQHGNVKASKV-RNHTLKGFNKTKLQKEKELEELSALFKPV--KQ
gnl|Helro1|72073                    TVQQQVSQMGKSAKQIAQDKEKQDKMSKKDEKKKAIEELNTLFKPV--EQ
gnl|Capca1|163557                   MVHQQVMSSGPKSAKQLEKERLEKLGGKD---TKKVDELNTLFRPV--EQ
gnl|Apo_MPI_JGI_Genos_P|67464       AVAKQVQYGNKSAREM-EKIQQEKLSKKE-QKKKELEELTAIFKPV--EQ

sp|Q12000|TMA46_YEAST               RVRAGVDPKSMVCALFKLGNCNKGAKCKFSHDLNVGRRMEKKDLYQDTRS
lcl|CTHT_0005640                    KVPFGVDPKTVVCIFFKKGNCEKGKKCKFSHDLEMERKTEKKSLYEDTRQ
gnl|up_human|ZC3HF_HUMAN            KISKGADPKSVVCAFFKQGQCTKGDKCKFSHDLTLERKCEKRSVYIDARD
gnl|up_drome|ZC3HF_DROME            KVEKGTDPKSVVCAFFKQGTCTKGDKCKFSHDLSQENKVEKRSIYVDMRD
gnl|up_danre|ZC3HF_DANRE            KVSKGVDPKSVLCAFFKQGQCTKGDKCKFSHDLSLERKCEKRSLYVDGRD
gnl|up_caeel|ZC3HF_CAEEL            KVAKDVDPKSLLCVFFKQGLCGKGAKCKFSHDLAVAQKTAKKNLYADSRE
gnl|Lotgi1|227129                   NVSKGTDPKSVLCQFFRQGQCTKGDKCKFSHDLAIGRKAEKRDLYTDTRD
gnl|Helro1|72073                    KVGKGTDPKSVLCAFFKSGQCTKGDKCKFSHDLAIERKAEKRSLYDDQRD
gnl|Capca1|163557                   KVAKGTDPKSVLCAFFKAGTCKKGDKCKFSHDINIARKGEKRNMYEETND
gnl|Apo_MPI_JGI_Genos_P|67464       KIGKGADPKSVLCAFFKQGLCTKGDKCKFSHDLSIGRKAEKRSVYEGDNS

sp|Q12000|TMA46_YEAST               EKEN-------DTMDNWDEEKLRKVILSKHGN---PKTTTDKVCKYFIEA
lcl|CTHT_0005640                    TKQEEEEKKRQETSADWDEEKLRSVILSKKGN---QRTTTDKVCKYFIQA
gnl|up_human|ZC3HF_HUMAN            EELEK------DTMDNWDEKKLEEVVNKKHGEAEKKKPKTQIVCKHFLEA
gnl|up_drome|ZC3HF_DROME            ED---------DPMTNWDDAKLKEVVEKKSSG-EKQRPTTDIICKFFLEA
gnl|up_danre|ZC3HF_DANRE            DELLEK-----DTMENWDEKKLEEVVNKKHGEAEKKKAKTQIVCKYFLDA
gnl|up_caeel|ZC3HF_CAEEL            VEKDE------ETNENWDSDKLNEVVNKKNKN----KHMIDIVCKYFLEA
gnl|Lotgi1|227129                   D---------------------------APGG----PDRTALVCKHFLDA
gnl|Helro1|72073                    E----------DTMENWDEAKLEEVVKKKHGESDKNKPRTEIICKYFLEA
gnl|Capca1|163557                   -----------DTMDQWDEQKLEEVVNKKHGDSNKSVPKTAIICKFFLDA
gnl|Apo_MPI_JGI_Genos_P|67464       K----------ETMENWDENKLEEVVNKKHGEKNKSLPKTTIICKYFLDA

sp|Q12000|TMA46_YEAST               VENGKYGWFWICPNGGDKCMYRHSLPEGFVLKTNEQKRLERESLEKQP--
lcl|CTHT_0005640                    IEDGKYGWFWMCPNGGDKCMYKHALPPGYVVKTKEQRAAEKAARENAAAK
gnl|up_human|ZC3HF_HUMAN            IENNKYGWFWVCPGGGDICMYRHALPPGFVLKKDKKK--EEK-ED-----
gnl|up_drome|ZC3HF_DROME            VEKSKYGWFWECPNGG-KCIYRHALPAGYVLKRDKKK--EEK-PT-----
gnl|up_danre|ZC3HF_DANRE            IENNKYGWFWVCPGGGDNCMYRHALPVGFVLKKDKKN--EEKNEE-----
gnl|up_caeel|ZC3HF_CAEEL            VENNKYGWFWECPNGGEKCQYRHCLPEGYVLKKERKAMEQQK-ED-----
gnl|Lotgi1|227129                   VESGGYGWFWACPNGGDKCTYRHALPEGYVLKKDQKK--EDK-ED-----
gnl|Helro1|72073                    VETSKYGWFWSCPN-GENCIYRHALPPGFVLKKDQKK--EDK-GD-----
gnl|Capca1|163557                   VESSKYGWFWQCPN-GAGCHYRHALPEGFVLKKDKAA-AEEK-KE-----
gnl|Apo_MPI_JGI_Genos_P|67464       VENNKYGWFWNCPN-GETCHYRHALPPGFVLKKDKKKLEELK-QN-----

sp|Q12000|TMA46_YEAST               KITLEEFIETERGKLDKSKLTPITIANFAQWKKDHVIAKINAEKKLSSKR
lcl|CTHT_0005640                    SITLEEFIESERLKL-TGTLTPVTPETFAKWK-KERLDKKAAEEQLRKAK
gnl|up_human|ZC3HF_HUMAN            EISLEDLIERERSAL-GPNVTKITLESFLAWKKRKRQEKIDKLEQDMERR
gnl|up_drome|ZC3HF_DROME            EISLVDLIEKERAAL-GPNQTRVTLESFLAWKKRKIAEKKAKLAAEEERK
gnl|up_danre|ZC3HF_DANRE            EISLEDLIETERSLL-GANVTRITLETFLAWKKRKRQEKLAKAEQDMERK
gnl|up_caeel|ZC3HF_CAEEL            EISIEELVEKERAALSSKNLTKLTLQTFIAWKKKKLRERKEKEEADLKEK
gnl|Lotgi1|227129                   EISIEELIEKERAML-GDDTTKVTLESFLKWKERKRREKREAREKDEKEK
gnl|Helro1|72073                    QISLEDLIEKERAALTSQNLTRVTLESFLKWKEKKRLQKIQTALAATEKK
gnl|Capca1|163557                   EISLEELIERERAALSSNNLTKVTLHSFLKWKDRKRKDRAAKEKAEAKKR
gnl|Apo_MPI_JGI_Genos_P|67464       EISLEELIEKERAALCSKNLTKVTLESFLKWKERKKKEKQAKIKAEADKK

sp|Q12000|TMA46_YEAST               KP----------TGREIILKMSA---ENKSFETDNADM------------
lcl|CTHT_0005640                    EN----------TGRALFESGMYK--EEDSEDEGDSA-------------
gnl|up_human|ZC3HF_HUMAN            KADFKAGKALVISGREVFEFRPELV-NDDDEEADDTRYTQGTGG----DE
gnl|up_drome|ZC3HF_DROME            KSDFSKGKQFGISGREMFSFNPDLV-DDGPMEEGDAAFDVYNRE----DD
gnl|up_danre|ZC3HF_DANRE            KADFKAGRALGVSGREVFEFRPELV-DDDDEEADDTKYAEEDYNYGMSNQ
gnl|up_caeel|ZC3HF_CAEEL            KEKIKSGKHNGMSGRDLFLYDANLV-NNDDDEAGDIEMEK--------EE
gnl|Lotgi1|227129                   KNAYKQGKLSGISGRQMFEFDPTM--GGDDEDADDQVERELD------EE
gnl|Helro1|72073                    KTNFAAGKLFGISGRELFEFNPDLV-RGDDEEADDEVYQ---------NG
gnl|Capca1|163557                   KQDFSSGKTGGISGREMFEFNPALVSRDDDDEEGGAVFTER-------DE
gnl|Apo_MPI_JGI_Genos_P|67464       KQDYKAGKIMGISGREMFEFNPDLI-QGDDAEASTEAYKPEP-E----ED

sp|Q12000|TMA46_YEAST               PDDVTQGSAWDL
lcl|CTHT_0005640                    ---------WNL
gnl|up_human|ZC3HF_HUMAN            VDDSVSVNDIDL
gnl|up_drome|ZC3HF_DROME            DDNAVEFKELDL
gnl|up_danre|ZC3HF_DANRE            VEDTEEVQDIDI
gnl|up_caeel|ZC3HF_CAEEL            VDENEKVFEIDA
gnl|Lotgi1|227129                   DVYDGPVVDVCL
gnl|Helro1|72073                    DDDNDEVIYYST
gnl|Capca1|163557                   DEYIGPVREINM
gnl|Apo_MPI_JGI_Genos_P|67464       EEDSGPVREVTI
