# Supplementary material for: Deep transcriptome-sequencing and proteome analysis of the hydrothermal vent annelid Alvinella pompejana identifies the CvP-bias as a robust measure of eukaryotic thermostability
Source: Biol Direct. 2013 Jan 16;8:2. doi: 10.1186/1745-6150-8-2 (PMC3564776; doi:10.1186/1745-6150-8-2)
Supplement: Additional file 10 — Frequency of individual amino acids as a function of GC-content. The frequency of amino acids is plotted as a function of GC3-content (GC-content at the third codon position) in the species of the orthologous set. The regression lines with 90% confidence intervals are shown. [file 1745-6150-8-2-S10.zip › trimmedalignments/D6W4Z6_HUMAN.aln]

CLUSTAL X (1.81) multiple sequence alignment


sp|P09938|RIR2_YEAST                ETYSLLIDTYIKDPKESEFLFNAIHTIPEIGEKAEWALRWIQDADALFGE
lcl|CTHT_0071060                    ETYSLLIDTYIKEPAQRQHLFNAIETIPCIKKKAEWALRWIADKKSTFAQ
gnl|up_human|D6W4Z6_HUMAN           EMYSLLIDTYIKDPKEREFLFNAIETMPCVKKKADWALRWIGDKEATYGE
gnl|up_drome|RIR2_DROME             EMYSVLIDTYIRDPHQREYLFNAIETMPAVKRKADWALSWISSKSANFGE
gnl|up_danre|RIR2_DANRE             EMYSLLIDTYIKDSKEREFLFNAIETMPCVKKKADWALNWIGDKNARYGE
gnl|up_caeel|RIR2_CAEEL             EMYSKLIETYIRDETERNTLFNAVDEFEFIKKKADWALRWISDKKASFAE
gnl|Lotgi1|178434                   EMYSLLIDTYIKDPKQRDYLFNAIETLPCVKKKADWALKWIGDEEADYSE
gnl|Helro1|154313                   EMYSLLIETYIQDSDEKDRLLNAIETVPCVAKKAAWALKWIEDHNSSFAL
gnl|Capca1|162025                   EMYSLLIDTYIKDMTEKEYLFNAIETMPCVKEKADWALRWINDSQSSYAE
gnl|Apo_MPI_JGI_Genos_P|33344       EMYSLLIDTYIKDPAEREFLFNAVETMPCVKRKADWALRWINDLESSYAE

sp|P09938|RIR2_YEAST                RLVAFASIEGVFFSGSFASIFWLKKRGMMPGLTFSNELICRDEGLHTDFA
lcl|CTHT_0071060                    RLVAFAAVEGIFFSGAFASIFWLKKRGLMPGLTFSNELISRDEGLHTDFA
gnl|up_human|D6W4Z6_HUMAN           RVVAFAAVEGIFFSGSFASIFWLKKRGLMPGLTFSNELISRDEGLHCDFA
gnl|up_drome|RIR2_DROME             RIIAFAAVEGIFFSGSFASIFWLKKRGLMPGLTFSNELISRDEGLHCDFA
gnl|up_danre|RIR2_DANRE             RVVAFAAVEGIFFSGSFASIFWLKKRGLMPGLTFSNELISRDEGLHCDFA
gnl|up_caeel|RIR2_CAEEL             RLIAFAAVEGIFFSGSFASIFWLKKRGLMPGLTHSNELISRDEGLHRDFA
gnl|Lotgi1|178434                   RVVAFAAVEGIFFSGSFASIFWLKKRGIMPGLTFSNELISRDEGLHCDFA
gnl|Helro1|154313                   RLVAFAAVEGIFFSGSFASIFWLKKRGVMPGLTFSNELISRDEGLHTDFA
gnl|Capca1|162025                   RVVAFAAVEGIFFSGSFAAIFWLKKRGVMPGLTFSNELISRDEGLHCDFA
gnl|Apo_MPI_JGI_Genos_P|33344       RVVAFAAVEGIFFSGSFAAIFWLKKRGIMPGLTFSNELISRDEGLHCDFA

sp|P09938|RIR2_YEAST                CLLFAHLKNKPDPAIVEKIVTEAVEIEQRYFLDALPVALLGMNADLMNQY
lcl|CTHT_0071060                    CLLYSHLKHRPPKQVIQDIIVDAVKIEQEFLTEALPCALLGMNATLMKQY
gnl|up_human|D6W4Z6_HUMAN           CLMFKHLVHKPSEERVREIIINAVRIEQEFLTEALPVKLIGMNCTLMKQY
gnl|up_drome|RIR2_DROME             VLMFQHLVQRPKRERIIEIIRDAVAIEQEFLTDALPVNLIGMNCDLMSQY
gnl|up_danre|RIR2_DANRE             CLMFKHLINKPSEETVKKIIMNAVEIEQEFLTDALPVKLIGMNCDLMKQY
gnl|up_caeel|RIR2_CAEEL             CLLYSKLQKKLTQQRIYDIIKDAVAIEQEFLTEALPVDMIGMNCRLMSQY
gnl|Lotgi1|178434                   CLMYRHLVNKLSQERIYGIITDAVQIEQEFLTDALPCKLIGMNCDLMKQY
gnl|Helro1|154313                   CLLFKYIVNKPDQSTIHQLIKEAVEIEKEFLTNALPVDLIGMNCLLMCQY
gnl|Capca1|162025                   CLMFSHLVHKPSQEKIYIIIRDAVRIEQKFLTEALPCNLIGMNCDLMKQY
gnl|Apo_MPI_JGI_Genos_P|33344       CLMYSHLVNKLSTEQVQNIISDAVTIEQEFLTDALPVSLIGMNCTLMSQY

sp|P09938|RIR2_YEAST                VEFVADRLLVAFGNKKYYKVENPFDFMENISLAGKTNFFEKRVSDYQKAG
lcl|CTHT_0071060                    IEFVADRLLVALGNEKVYRVTNPFDFMENISLGGKTNFFEKRVGDYQKAG
gnl|up_human|D6W4Z6_HUMAN           IEFVADRLMLELGFSKVFRVENPFDFMENISLEGKTNFFEKRVGEYQRMG
gnl|up_drome|RIR2_DROME             IEFVADRLLVELGVGKIYNTKNPFNFMEMISLDGKTNFFEKKVGEYQRMG
gnl|up_danre|RIR2_DANRE             IEFVADRLLLELGFDKVYRVENPFDFMENISLEGKTNFFEKRVGEYQRMG
gnl|up_caeel|RIR2_CAEEL             IEFVADHLLVELGCDKLYKSKNPFDFMENISIDGKTNFFEKRVSEYQRPG
gnl|Lotgi1|178434                   IEFVADRLLVDLGCDKYYNSENPFDFMELISLEGKSNFFEKRVGEYQRMG
gnl|Helro1|154313                   IEYVADRLLVELHMEKIWKSENPFDFMDHISLEGKTNFFEKRVGEYQKMG
gnl|Capca1|162025                   IEFVADRLLVELGCEKIWNVENPFDFMDNISLEGKTNFFEKRVGEYQKMG
gnl|Apo_MPI_JGI_Genos_P|33344       IEFVADRLLVELGCDKIYNVENPFDFMEHISLEGKTNFFEKRVGEYQKMG

sp|P09938|RIR2_YEAST                VMS-----------------KSTKQEAGAFTFNEDF
lcl|CTHT_0071060                    VMASTKKLVQKDESAAADPFKSSSDNENGISFDEDF
gnl|up_human|D6W4Z6_HUMAN           VMS------------------SPTE--NSFTLDADF
gnl|up_drome|RIR2_DROME             VVS------------------NPLD--NVFTLDADF
gnl|up_danre|RIR2_DANRE             VMS------------------GTTD--NTFTLDADF
gnl|up_caeel|RIR2_CAEEL             VMV------------------NEAE--RQFDLEADF
gnl|Lotgi1|178434                   VMS-----------------GGQSN--HQFTLDADF
gnl|Helro1|154313                   VMG------------------TEAK--REFKTDADF
gnl|Capca1|162025                   LLN-----------------GASSSNAHQFTVDEDF
gnl|Apo_MPI_JGI_Genos_P|33344       VMS-----------------NQSGG--HQFTLDADF
