# Supplementary material for: Deep transcriptome-sequencing and proteome analysis of the hydrothermal vent annelid Alvinella pompejana identifies the CvP-bias as a robust measure of eukaryotic thermostability
Source: Biol Direct. 2013 Jan 16;8:2. doi: 10.1186/1745-6150-8-2 (PMC3564776; doi:10.1186/1745-6150-8-2)
Supplement: Additional file 10 — Frequency of individual amino acids as a function of GC-content. The frequency of amino acids is plotted as a function of GC3-content (GC-content at the third codon position) in the species of the orthologous set. The regression lines with 90% confidence intervals are shown. [file 1745-6150-8-2-S10.zip › trimmedalignments/RPAC1_HUMAN.aln]

CLUSTAL X (1.81) multiple sequence alignment


sp|P07703|RPAC1_YEAST               MSNIVGIEYNRVTNTTSTDFPGFSKDAENE--WNVEKFKKDFEVNISSLD
lcl|CTHT_0057070                    ARKIVGINEETVTNVNSTDFPHHYAGEDHA--WDLEAFRREFRVEFHQND
gnl|up_human|RPAC1_HUMAN            MRSRVVLGEFGVRNVHTTDFPGNYSGYDDA--WDQDRFEKNFRVDVVHMD
gnl|up_drome|Q9VMX3_DROME           KEPLLYMEEYRVKQD-----PQDYGLADDV--FSVQAFKEKLHIKIVRND
gnl|up_danre|A2ATX1_DANRE           IRDRVILGEFGVKNVHTTDYPGNYPGYDDT--WDFEKFKKNFRIEIISSD
gnl|up_caeel|Q9UAY9_CAEEL           HSDEIEMKEEVVLNTY--DECTDYVEYDDTKQFDINEYCDQIQVAMVNES
gnl|Lotgi1|196653                   IRSRVTLHEHGVDNVHSTDFPGNYDGYDDS--WNLKKFEKKFKIDVKKLE
gnl|Helro1|77058                    LRGKVNLGEKEVTNVNSSDFPGEYSGFDDG--WSQSKFEKAFRIDVVKID
gnl|Capca1|171865                   VKQLKIIKIILFPQVSSTDYPGAWAGYDDA--WDMQKFIKKFFINVVSLT
gnl|Apo_MPI_JGI_Genos_P|53829       IRSRVVLEEHEVVNVHSTDFPGNYPGYDDS--WNINKFVEKFHVDIISMN

sp|P07703|RPAC1_YEAST               AREA--NFDLINIDTSIANAFRRIMISEVPSVAAEYVYFFNNTSVIQDEV
lcl|CTHT_0057070                    PYEA--SFSLIGCHASIANAFRRIMIADIPTLAIETVFINNNTSVIQDEV
gnl|up_human|RPAC1_HUMAN            ENSL--EFDMVGIDAAIANAFRRILLAEVPTMAVEKVLVYNNTSIVQDEI
gnl|up_drome|Q9VMX3_DROME           EDGL--EFDLIGVYPAIANAFRRLMLSDVPSMAIEKVYIYNNTSIIQDEV
gnl|up_danre|A2ATX1_DANRE           ENTL--EFDMIGIDAAIANAFRRILLAEVPTMAIEKVFIYNNTSIIQDEI
gnl|up_caeel|Q9UAY9_CAEEL           DDGMTLEFDITRIEAPIANALRRVLIAEVPTMALEKIYLYQNTSVIQDEV
gnl|Lotgi1|196653                   GDEL--EFDMIGVDAAIANAFRRILLVEVPTMAIEKVFMYNNTSIIQDEV
gnl|Helro1|77058                    DRDM--EFDMVGIDPALANSFRRILLEEVPTMAIDRIEIRNNTSIVSDEI
gnl|Capca1|171865                   DTDI--EFDMVGLDCSLANAFRRILLSEVPTMAIDKVKIYNNTSIIQDEV
gnl|Apo_MPI_JGI_Genos_P|53829       ERDM--EFDMVGIDVAIANAFRRILLSETPTMAIDKVFIYNNTSIIQDEV

sp|P07703|RPAC1_YEAST               LAHRIGLVPLKVDP----DMLTW---VDSNLPDDEKFTDEN---------
lcl|CTHT_0057070                    LAHRLGLIPFKGGKEGLHKFLKWWKKPADESQINNSYYDFN---------
gnl|up_human|RPAC1_HUMAN            LAHRLGLIPIHADP----RLFEY--RNQ----GDEEGTEID---------
gnl|up_drome|Q9VMX3_DROME           LAHRMGLLPLRADP----RLFAY--RTEE---STEAGTEQD---------
gnl|up_danre|A2ATX1_DANRE           LAHRLGLVPIKADP----RLFEY--RNS----EDQEGTEID---------
gnl|up_caeel|Q9UAY9_CAEEL           LCHRLGLLPLRVDP----RGFQF--PKEKVVGINEKGVDCDEEPEGDPAK
gnl|Lotgi1|196653                   LAHRLGLIPIRADP----RLFEY--RAE----GDTEGTAED---------
gnl|Helro1|77058                    LAHRLGLVPIKADA----RLFEY--RPK----DSTEMTATD---------
gnl|Capca1|171865                   FAHRLGLIPIKADP----RMFEY--RSE----DNEEGTPED---------
gnl|Apo_MPI_JGI_Genos_P|53829       LAHRLGLIPIKADP----RLFEY--QTESTSGSENEATPED---------

sp|P07703|RPAC1_YEAST               TIVLSLNVKCTRNPDAPKGSTDPKELYNNAHVYARDLKFEPQGRQSTTFA
lcl|CTHT_0057070                    TVSLRLEVKCEENPDAAPGETDPTKLYKHAHVYARDIEFCPVGRQHKYFS
gnl|up_human|RPAC1_HUMAN            TLQFRLQVRCTRNPHAAKDSSDPNELYVNHKVYTRHMTWIPLGNQADLFP
gnl|up_drome|Q9VMX3_DROME           TLEFELKVKCSRRRDAGKDQSNFDDIYKNHKVYSGHLKWLPKGKQAQIYS
gnl|up_danre|A2ATX1_DANRE           TIQLQLKVKCTRNPRAPKDSSDPKELYLNHMIYSGDIKWLPIGNQADVFA
gnl|up_caeel|Q9UAY9_CAEEL           NLIFKINVSCTKNRNAVPTATDPKQLYHNSSVYSRAFEWVPIADQKTQFT
gnl|Lotgi1|196653                   TIEFHLKVKCSRNKEV-KDATDPDEMYKDHKVTTKYLKWVPVGNQSEIFK
gnl|Helro1|77058                    SIGFKLQVKCQKNLKASKGTLDKNELYNHFKVTTKDLIWFPVGDQTYTDE
gnl|Capca1|171865                   TLVFELKVKCTMNKNATEHATDPDELFINHKVTTRDMKWIPKGNQQELFK
gnl|Apo_MPI_JGI_Genos_P|53829       TLVFELKVKCRKNPQASRDATDPADLYMDHKITTSYLKWIPIGDQQILFN

sp|P07703|RPAC1_YEAST               -DCPVVPADPDILLAKLRPGQEISLKAHCILGIGGDHAKFSPVSTASYRL
lcl|CTHT_0057070                    GENAIRPVNPDILIAKLRPGQEISLSMHMHKGVGSDHAKFSPVATASYRL
gnl|up_human|RPAC1_HUMAN            -EGTIRPVHDDILIAQLRPGQEIDLLMHCVKGIGKDHAKFSPVATASYRL
gnl|up_drome|Q9VMX3_DROME           -ESAVNCIHDDILIAQLRPGHELDLRLVAVKGLGRDHAKFSPVATATYRL
gnl|up_danre|A2ATX1_DANRE           -DAKIGPVHGDILLAQVRPGQELDIVMHCVKGIGKDHAKFSPVATASYRL
gnl|up_caeel|Q9UAY9_CAEEL           EEAHPRMVSDDILVAKLRPGQEIEASCHAVKGIGRDHAKFSPVATASYRL
gnl|Lotgi1|196653                   -EGDIKPVHDDILIAKLRPGQEMDIVMHCVKGIGKDHAKFSPVATASYRL
gnl|Helro1|77058                    -NEIPKPADDDILIAKLKPGQEIDIVCYCFKGIGKDHAKFSPVATAFYRN
gnl|Capca1|171865                   -D-SICPVQDDILIAKLRPGQEIDIEMHCVKGLGQDHAKFSPVATASYRL
gnl|Apo_MPI_JGI_Genos_P|53829       -D--IGPVEKDILIAKLRPGQEIDIKMHAVKGIGKDHAKFSPVATASYRL

sp|P07703|RPAC1_YEAST               LPQINILQPIKGESARRFQKCFPPGVIGID-----------------EGS
lcl|CTHT_0057070                    LPVIDIIEPILGKDAEKFQKCFPKGVIGLERVTKEEASRKGSGYEGHEGE
gnl|up_human|RPAC1_HUMAN            LPDITLLEPVEGEAAEELSRCFSPGVIEVQEV---------------QGK
gnl|up_drome|Q9VMX3_DROME           LPMIKLNREVTGKDAYLLQNCFSPGVIGIDEN------------------
gnl|up_danre|A2ATX1_DANRE           LPEITLLQTIEGEQAERLKRCFSPGVIELENV---------------NGR
gnl|up_caeel|Q9UAY9_CAEEL           LPTIRLNAEISGEAAERLKSVFSEGVIAIEKK---------------GAK
gnl|Lotgi1|196653                   LPEIILKQPIEDELAEKLQKVFSPGVIEIEQH---------------KGK
gnl|Helro1|77058                    LPEIKLLRKVTGRDAELLKSSFSEGVIELVPD--------------ENGV
gnl|Capca1|171865                   MPVIELTRPYLGEEAEQLAACFAPGVILVEEI---------------KGQ
gnl|Apo_MPI_JGI_Genos_P|53829       LPEIVLTEEVEGVLAEQLQECFAPGVIELDEI---------------NGT

sp|P07703|RPAC1_YEAST               DEAYVKDARKDTVSREVLRYEEFADKVKLGRVRNHFIFNVESAGAMTPEE
lcl|CTHT_0057070                    LKAVVVDPMRDTVSRECLRHPEFKGKVKLGRRRDHFIFLVESTGQWESDA
gnl|up_human|RPAC1_HUMAN            KVARVANPRLDTFSREIFRNEKLKKVVRLARVRDHYIFSVESTGVLPPDV
gnl|up_drome|Q9VMX3_DROME           ETAYVKDARYDTCSRNVYRYPQLNDAVTLARIRDHYIFSVESVGALKPDV
gnl|up_danre|A2ATX1_DANRE           KVAKVVNSRLDTCSREVLRHDDLKSLVKLGRVRDHFIFSVESTGILPPDV
gnl|up_caeel|Q9UAY9_CAEEL           RIAVVKDARKDTCSRNVFRHEDLSKVVQLGKNKQHFIFSVESTGALKSSE
gnl|Lotgi1|196653                   KKAKVVHARRDMCSREVYRHDELKDLVKLNRVRDHFIFSVESTGILPPDV
gnl|Helro1|77058                    MEARVVDSRKDMLSRNAFRYEELKGAFQINLIIKHFIFSVESTGVMPPEV
gnl|Capca1|171865                   KTALVVNPRADTCSREVMRHAHLKDGVKLSQERYHFIFSVESTGALPPEA
gnl|Apo_MPI_JGI_Genos_P|53829       YRARVACARKDTCSREVFRHPELKNLVKLNRIRDHVIFSVESTGALSPNT

sp|P07703|RPAC1_YEAST               IFFKSVRILKNKAEYLKNCPITQ
lcl|CTHT_0057070                    IFLEAVAHLKKRAKDIEKQVMNM
gnl|up_human|RPAC1_HUMAN            LVSEAIKVLMGKCRRFLDELDAV
gnl|up_drome|Q9VMX3_DROME           IFLEAVKVLKRKCRALIDEIEAE
gnl|up_danre|A2ATX1_DANRE           LVTEAINVLMSKCQKFLTELEAT
gnl|up_caeel|Q9UAY9_CAEEL           LVVEACKVMEIKCRSLRKQIEAL
gnl|Lotgi1|196653                   LVCEAIKVLMNKTKTFLNELQEA
gnl|Helro1|77058                    LVSEAIKVLMKKCKHFLKEIDDI
gnl|Capca1|171865                   LVCEAINVLMSKCRLFIREIKEN
gnl|Apo_MPI_JGI_Genos_P|53829       LVEEAIKVLMSKCRGLLQELETD
