# Supplementary material for: Deep transcriptome-sequencing and proteome analysis of the hydrothermal vent annelid Alvinella pompejana identifies the CvP-bias as a robust measure of eukaryotic thermostability
Source: Biol Direct. 2013 Jan 16;8:2. doi: 10.1186/1745-6150-8-2 (PMC3564776; doi:10.1186/1745-6150-8-2)
Supplement: Additional file 10 — Frequency of individual amino acids as a function of GC-content. The frequency of amino acids is plotted as a function of GC3-content (GC-content at the third codon position) in the species of the orthologous set. The regression lines with 90% confidence intervals are shown. [file 1745-6150-8-2-S10.zip › trimmedalignments/TF2B_HUMAN.aln]

CLUSTAL X (1.81) multiple sequence alignment


sp|P29055|TF2B_YEAST                VVCALCGLVLSDKLVDTRSEWRTFSNDDHNGDDPSRVGEASNPLLDGNNL
lcl|CTHT_0035020                    MVCGSCGLVVGDRIIDTRSEWRTFSNDDQGNDDPSRVGDAPNLMIDGDQL
gnl|up_human|TF2B_HUMAN             MICPECGLVVGDRVIDVGSEWRTFSN-DKATKDPSRVGDSQNPLLSDGDL
gnl|up_drome|TF2B_DROME             MICSECGLVVGDRVIDVGSEWRTFSN-EKSGVDPSRVGGPENPLLSGGDL
gnl|up_danre|A2BIH7_DANRE           MICPECGLVVGDRVIDVGSEWRTFSN-EKATKDPSRVGDAQNPLLNGGDL
gnl|up_caeel|TF2B_CAEEL             LVCPACGLVVGDRLVDVGTEWRSFSN-ERSGNDPSRVGAPENPLLSGGDL
gnl|Lotgi1|238621                   MICPECGLVVGDRVIDVGSEWRTFSN-DKDAKDASRVGAAENSLLDGGDL
gnl|Helro1|185984                   VVCMECGIVVGDRIIDVGSEWRTFSN-EKDSKDNSRVGAAENSLLEGSDL
gnl|Capca1|167658                   MICSVCGLVVGDRVIDVGSEWRTFSN-EKNTKDASRVGSAENPLLEGADL
gnl|Apo_MPI_JGI_Genos_P|61010       MICPECGLVVGDRVIDVGSEWRTFSN-EKNAKDASRVGAAENTLLEGGDL

sp|P29055|TF2B_YEAST                STRIGKGETTDMRFTKELNKAQGKNVMDKKDNEVQAAFAKITMLCDAAEL
lcl|CTHT_0035020                    QTTIAYGEGK---NARNLSHLQNKVNQDKASKALLQAYRDIQSLTDSINT
gnl|up_human|TF2B_HUMAN             STMIGKGTGAASFDEFGNSKYQNRRTMSSSDRAMMNAFKEITTMADRINL
gnl|up_drome|TF2B_DROME             STIIGPGTGSASFDAFGAPKYQNRRTMSSSDRSLISAFKEISSMADRINL
gnl|up_danre|A2BIH7_DANRE           TTMISKGTGAASFDEFGNSKYQNRRTMSSSDRAMLNAFKEITTMADRINL
gnl|up_caeel|TF2B_CAEEL             STTIAVGFGGS--DSDNSLANAQRKSMNNTDRQMTAAMSLIREMSERIHL
gnl|Lotgi1|238621                   STMIAAVPGG------EDSGYRNRRTISSSDRTLISAFKEINQMADRLNL
gnl|Helro1|185984                   STCITMGSGPASFNENGRPIYNNRRNISSGDRALMIAFREIAQMADRLNL
gnl|Capca1|167658                   STMISIGTGDASFDDQGKPVYRNRRQMNSSDRSMVNAFKEINQMSDRLNL
gnl|Apo_MPI_JGI_Genos_P|61010       STMIAVGPGDRALDENGRSIYKNRRQVSSSDRALLNAFREISQMAERLNL

sp|P29055|TF2B_YEAST                PKIVKDCAKEAYKLCHDEKTLKGKSMESIMAASILIGCRRAEVARTFKEI
lcl|CTHT_0035020                    GSQVANAAKHIYKLVEDNKALKGKSQEAIIAGCIFIACRQMGVPRTFREI
gnl|up_human|TF2B_HUMAN             PRNIVDRTNNLFKQVYEQKSLKGRANDAIASACLYIACRQEGVPRTFKEI
gnl|up_drome|TF2B_DROME             PKTIVDRANNLFKQVHDGKNLKGRSNDAKASACLYIACRQEGVPRTFKEI
gnl|up_danre|A2BIH7_DANRE           PRNIIDRTNNLFKQVYEQKSLKGRSNDAIASACLYIACRQEGVPRTFKEI
gnl|up_caeel|TF2B_CAEEL             PRNIQDSASRIFKDVLESKALRGKNNEAQAAACLYIACRKDGVPRTFKEI
gnl|Lotgi1|238621                   PKMIADRGSTLFKTVHEGKSLRGRSNDAIVSACVYIACRQEGVPRTFKEI
gnl|Helro1|185984                   PKMIADRANTIFKQVHVSKSLKGRSNDAISSACMYIACRQEGVPRTFKEL
gnl|Capca1|167658                   PRMIMDRANTLFKQVHEGKSLKGRSNDAIASACLYIACRQEQVPRTFKEI
gnl|Apo_MPI_JGI_Genos_P|61010       PHMIVERSNTLFKQVHEGKSLKGRSNDAIASACLYIACRQEGVPRTFKEI

sp|P29055|TF2B_YEAST                QSLIHVKTKEFGKTLNIMKNILRGKSEDGFLKIDTDNMSGAQ--------
lcl|CTHT_0035020                    YGLTKVSKKEIGRVFKQLEAFLQ--KMGGEEQVAQTSIFTAQYQAKGSTS
gnl|up_human|TF2B_HUMAN             CAVSRISKKEIGRCFKLILKALE---------TSVDLITTGD--------
gnl|up_drome|TF2B_DROME             CAVSKISKKEIGRCFKLTLKALE---------TSVDLITTAD--------
gnl|up_danre|A2BIH7_DANRE           CAVSRISKKEIGRCFKLILKALE---------TSVDLITTGD--------
gnl|up_caeel|TF2B_CAEEL             CAVSRVSKKEIGRCFKIIVRSLE---------TNLEQITSAD--------
gnl|Lotgi1|238621                   CAVSKISKKEIGRVFKLIIKNHE---------TNVELITTGD--------
gnl|Helro1|185984                   CAVSKVSKKEIGRAFKLILKIIN---------TSVELISTGD--------
gnl|Capca1|167658                   CAVSKISKKEIGRAFKLILKNLE---------TSVELITTGD--------
gnl|Apo_MPI_JGI_Genos_P|61010       CAVSKISKKEIGRVFKLILKNLE---------TNVELITTGD--------

sp|P29055|TF2B_YEAST                NLTYIPRFCSHLGL--PMQVTTSAEYTAKKCKEIKEIAGKSPITIAVVSI
lcl|CTHT_0035020                    APELCARYCSNLRFRHAVRVENIARRLAEKSAKVTDLAGRSPLSVAAACI
gnl|up_human|TF2B_HUMAN             ---FMSRFCSNLCL--PKQVQMAATHIARKAVELDLVPGRSPISVAAAAI
gnl|up_drome|TF2B_DROME             ---FMCRFCANLDL--PNMVQRAATHIAKKAVEMDIVPGRSPISVAAAAI
gnl|up_danre|A2BIH7_DANRE           ---FMSRFCSNLGL--PKQVQMAATYIARKAVELDLVPGRSPISVAAAAI
gnl|up_caeel|TF2B_CAEEL             ---FMSRFCGNLSL--PNSIQAAATRIAKCAVDMDLVAGRTPISIAAAAI
gnl|Lotgi1|238621                   ---FMSRFCTNLEL--PMKVQKAATCIARKAVDLDLVPGRSPISVAAAAI
gnl|Helro1|185984                   ---FMSRFCSNLGL--SAAIQKAAIHIADKAVLLNLVAGRSPVSVAAAAI
gnl|Capca1|167658                   ---FMSRFCSNLGL--PSVVQRAATHIARKAVDLDLVPGRSPISIAAAAI
gnl|Apo_MPI_JGI_Genos_P|61010       ---FMSRFCSNLGL--PVTVQKAATYIAKKAVDQDLVSGRSPISVAAAAI

sp|P29055|TF2B_YEAST                YLNILLFQIPITAAKVGQTLQVTEGTIKSGYKILYEHRDKLVDPQLIANG
lcl|CTHT_0035020                    YMASHLAGEPRTSKEISVVAGVSDGTVKTAYRYLYNSKDVILTEEVFPEG
gnl|up_human|TF2B_HUMAN             YMASQASAEKRTQKEIGDIAGVADVTIRQSYRLIYPRAPDLFPTDF--KF
gnl|up_drome|TF2B_DROME             YMASQASEHKRSQKEIGDIAGVADVTIRQSYKLMYPHAAKLFPEDF--KF
gnl|up_danre|A2BIH7_DANRE           YMASQASAEKKTQKEIGDIAGVADVTIRQSYRLIYPRAADLFPPDF--KF
gnl|up_caeel|TF2B_CAEEL             YMASQASAEKRSAKEIGDVAGAAEITVRQTYKLLYPKALELFPKDF--RF
gnl|Lotgi1|238621                   YMASQVSNTKKSQKDIGEVAGVAEVTIRQAYKLMYPKAHVLFPDEF--KF
gnl|Helro1|185984                   YMASQASDDKKTAKEIGDVSGVAEVTVKHAYKSMYPKAHDLFPEDF--KF
gnl|Capca1|167658                   YMASSASSDKKSAKEIGDIAGVAEVTIRESYKRMYPKAHALFPEDF--KF
gnl|Apo_MPI_JGI_Genos_P|61010       YMASQASEDKKSAKEIGDIAGVAEVTIRQSYKQMYPKAHTLFPEDF--KF

sp|P29055|TF2B_YEAST                VVSLDNLPGV
lcl|CTHT_0035020                    VPPTDKLPVN
gnl|up_human|TF2B_HUMAN             DTPVDKLPQL
gnl|up_drome|TF2B_DROME             TTPIDQLPQM
gnl|up_danre|A2BIH7_DANRE           DTPVDKLPQL
gnl|up_caeel|TF2B_CAEEL             VTPIDALPNS
gnl|Lotgi1|238621                   DTPIDQLPLQ
gnl|Helro1|185984                   CVPVEQLPSM
gnl|Capca1|167658                   ATPVDQLPPP
gnl|Apo_MPI_JGI_Genos_P|61010       ATPIEQLPSP
