# Supplementary material for: Deep transcriptome-sequencing and proteome analysis of the hydrothermal vent annelid Alvinella pompejana identifies the CvP-bias as a robust measure of eukaryotic thermostability
Source: Biol Direct. 2013 Jan 16;8:2. doi: 10.1186/1745-6150-8-2 (PMC3564776; doi:10.1186/1745-6150-8-2)
Supplement: Additional file 10 — Frequency of individual amino acids as a function of GC-content. The frequency of amino acids is plotted as a function of GC3-content (GC-content at the third codon position) in the species of the orthologous set. The regression lines with 90% confidence intervals are shown. [file 1745-6150-8-2-S10.zip › trimmedalignments/ETFA_HUMAN.aln]

CLUSTAL X (1.81) multiple sequence alignment


sp|Q12480|ETFA_YEAST                AVLPRASKAKF------------------------LQKNYASTLAFIESS
lcl|CTHT_0034170                    ALARPTLRSDVAFAF---------------RPSPAALRRLLSALAVLE-Q
gnl|up_human|ETFA_HUMAN             RAAAPGQLRRAA-----------------------SLLRFQSTLVIAE-H
gnl|up_drome|Q7KLW5_DROME           KMFASNTRNLMRSS---------------------ILQRCKSTLVVAE-H
gnl|up_danre|Q7ZUS9_DANRE           KAINKTNLRQLSG----------------------LIQRFQSTLVVAE-H
gnl|up_caeel|ETFA_CAEEL             SARTVLSRAGLIS----------------------NASRLNSTLVVAE-H
gnl|Lotgi1|224100                   MLASKLSRNRFCT----------------------LLKRCKSTLVIVE-H
gnl|Helro1|186223                   KFFSKNSIARLC------------------------LQRFKSSLVVVQ-H
gnl|Capca1|152823                   SLAKSSSLCRGLSH---------------------TLRRFQSTLVVAE-H
gnl|Apo_MPI_JGI_Genos_P|81626       LVVVLSILFQFTFGWTFYKMWMSSARLFRPSSTLPLVQRFKSTLVIAE-H

sp|Q12480|ETFA_YEAST                KDGSVSRSSLSLLAAAQKLSNPITAVITGSKAEKTAEALKSSYSCSNLEK
lcl|CTHT_0034170                    RDGKLNAGSLSAVTAAKQLGGSVHGFIAGSNIKAVAEEAA---KIEGVEK
gnl|up_human|ETFA_HUMAN             ANDSLAPITLNTITAATRLGGEVSCLVAGTKCDKVAQDLC---KVAGIAK
gnl|up_drome|Q7KLW5_DROME           NNEVLNPITLNTISAAKKIGGDVTVLVAGTKCGPASEALS---KVDGVTK
gnl|up_danre|Q7ZUS9_DANRE           NNETLTPITLNAITAATKLGSDVSCLVAGTNCAKVAEQLS---KVQGVKK
gnl|up_caeel|ETFA_CAEEL             DETKLAPITLNAITAASKLGNEVSVLVTGANATKVAEQVA---KVNGVKR
gnl|Lotgi1|224100                   NNEKVTPITLNTVSAASKLGGEISCLVAGSQCAKVAEEVS---KIKGVNK
gnl|Helro1|186223                   DNVKFAPATLNAVTAASKLG-EVTCLVAGHQCNQAATEVS---KITNVKK
gnl|Capca1|152823                   NNEKLTPSTLNTITAAGKLG-DVACLVAGNNCASVAEELS---KVNGVTK
gnl|Apo_MPI_JGI_Genos_P|81626       NNEALTPVTLNAITAAKKLG-EVSCLVAGSQCAKVVEQVS---KVQGVSK

sp|Q12480|ETFA_YEAST                LVIFEDSKLDTCLPEQLTPLLVKLLKGGDYSHFVVSNSSVGKSVLPRVGA
lcl|CTHT_0034170                    IIAVDNPAYDKGLPENYAPLLVENIKKGGYTHVVAGTTAFGKNVMPRVAA
gnl|up_human|ETFA_HUMAN             VLVAQHDVYKGLLPEELTPLILATQKQFNYTHICAGASAFGKNLLPRVAA
gnl|up_drome|Q7KLW5_DROME           VLVAENAAFNGFTAESLTPLVLAAQSQFKFTHILAGASAFGKNVLPRVAA
gnl|up_danre|Q7ZUS9_DANRE           VLVAQHEAYKGLLPEELTPLILATQKQFSFTHICAGASAFGKNLLPRVAA
gnl|up_caeel|ETFA_CAEEL             VLVAQDEKLKNNLPERVAPVILASQKQFNFTAITAGSSAFGRGVIPRVAA
gnl|Lotgi1|224100                   VLLADSDAFKGFLPEALAPLLIATQNQFKYSHILAGATAFGKNLIPRVAA
gnl|Helro1|186223                   VLLADSEIFKGFLAENMTNLVLKIQKQSNFTNIISSADSFGRNLIPRIAA
gnl|Capca1|152823                   ILLADNEAFNGLLAESITPLVLETQKQFNFTHILANATAFGKNLLPRLAA
gnl|Apo_MPI_JGI_Genos_P|81626       VLVADNELFKTSLPEALTPLILATQKQFNFTHILAGASAMGKCLMPRVAA

sp|Q12480|ETFA_YEAST                LLDVQPVCEVTVIKDPKTFIRPIYAGNIISTIECQAEKKLLIIRASAFPP
lcl|CTHT_0034170                    LLDSQQISDITAVQDDKTFVRPIYAGNAIATVESTDAVKVITVRGTAFPA
gnl|up_human|ETFA_HUMAN             KLEVAPISDIIAIKSPDTFVRTIYAGNALCTVKCDEKVKVFSVRGTSFDA
gnl|up_drome|Q7KLW5_DROME           KLDVSPISEIIDVKSDDTFVRTIYAGNAILTLKSKDAVKVITVRSTNFPP
gnl|up_danre|Q7ZUS9_DANRE           KLDVAPISDIIEIKSPDTFVRTIYAGNALSTVKCNESVKVFTVRGTSFEP
gnl|up_caeel|ETFA_CAEEL             KLDVSSISDVTEVHSADSFTRTLYAGNAVKKVKSTAPIKLLTFRGTSFEP
gnl|Lotgi1|224100                   KMDVSPISDIIGVESEDTFVRTIYAGNAVQTVKSNDDIKLVTVRGTAFPP
gnl|Helro1|186223                   MLDCASISDVTGIKSEDTFVRTTYAGNAIQTVRSKDNIKLITVRGTSFEP
gnl|Capca1|152823                   KLDVAPVSDIIGIADKDTFIRTIYAGNAIQTVKVLDAVKVITVRGTSFEA
gnl|Apo_MPI_JGI_Genos_P|81626       KLDVAPISDIIGVKDESTFVRTIYAGNAIQTLKSKDPVKVITVRSTSFEA

sp|Q12480|ETFA_YEAST                IAEGSMDSVTIEKRTDIPPCDLNV---TWVKTILTKSERPELTSAQNVVT
lcl|CTHT_0034170                    AAVGSGSA-AVEEGV-DPKADSPT---EWVSEDLAKSDRPDLATASRVVS
gnl|up_human|ETFA_HUMAN             AATSGGSA-SSEK----ASSTSPVEISEWLDQKLTKSDRPELTGAKVVVS
gnl|up_drome|Q7KLW5_DROME           AATSGGSG-AVEQ---APAGDFASSLSEFVSQELTKSDRPELAGAKVIVS
gnl|up_danre|Q7ZUS9_DANRE           AAADGGSS-TSEE----VSPSAPVGVSEWLEQTLSKSDRPELTSAKVVVS
gnl|up_caeel|ETFA_CAEEL             A-KEGGSG-AVEN---APSADIKTDLSEFLGQELSKSERPDLATAKVVVS
gnl|Lotgi1|224100                   AEETGGSA-ATDK---APVDGISNDLSKFISQELSKSDRPELTSAKTVIS
gnl|Helro1|186223                   SKLDGGANVPIEKV--EVDGSEDAKLSEFVSQDIHKSDRPELGSAKVVVS
gnl|Capca1|152823                   AGSEGGSA-STEN---APECSVKNDLTSFEGSEIHKSDRPELTGAKCVIS
gnl|Apo_MPI_JGI_Genos_P|81626       AAAEGGTA-SSES---VSANDINNTLSEFIKQELSKSDRPELTGAKIVVS

sp|Q12480|ETFA_YEAST                GGRALKDKETFEKLLSPLADVL-HAAIGATRASVDNGLCDNSLQIGQTGK
lcl|CTHT_0034170                    GGRGLKSKEDFDRIMLPLADAL-GAAVGASRAAVDSGYADNSLQVGQTGK
gnl|up_human|ETFA_HUMAN             GGRGLKSGENF-KLLYDLADQL-HAAVGASRAAVDAGFVPNDMQVGQTGK
gnl|up_drome|Q7KLW5_DROME           GGRGLKSGDNF-KLLYDLADKF-GAAVGASRAAVDAGFVPNDLQIGQTGK
gnl|up_danre|Q7ZUS9_DANRE           GGRGLKSGDNF-KLLYDLADKL-NAAVGASRAAVDAGYVPNDMQVGQTGK
gnl|up_caeel|ETFA_CAEEL             GGRGLKSGDNF-KLIYDLADKL-GAGVGASRAAVDAGYVPNDMQVGQTGK
gnl|Lotgi1|224100                   GGRGMKNGENF-KMLYDLADKM-NAAVGASRAAVDAGYVPNDLQVGQTGK
gnl|Helro1|186223                   GGRGMKSGENF-NMLYDLADALGGGAVGATRAAVDAGFVPNDLQIGQTGK
gnl|Capca1|152823                   GGRGMKNGENF-QMLYDLADKL-NAAVGASRAAVDAGFVPNDMQVGQTGK
gnl|Apo_MPI_JGI_Genos_P|81626       GGRGMKSGDNF-KLLYDLADKM-NAAVGASRAAVDAGFVPNDLQVGQTGK

sp|Q12480|ETFA_YEAST                VVAPNLYIAIGVSGAVQHLAGMKDSKVIVAINNDPDAPIFNVADYGLQGD
lcl|CTHT_0034170                    VVAPQLYVAVGISGAIQHLAGMKDSKVIAAINKDAEAPIFQVADVGLVGD
gnl|up_human|ETFA_HUMAN             IVAPELYIAVGISGAIQHLAGMKDSKTIVAINKDPEAPIFQVADYGIVAD
gnl|up_drome|Q7KLW5_DROME           IVAPELYIAVGISGAIQHLAGMKDSKTIVAINKDPEAPIFQVADIGIVAD
gnl|up_danre|Q7ZUS9_DANRE           IVAPELYIAVGISGAIQHLAGMKDSKTIVAINKDPEAPIFQVADYGLVAD
gnl|up_caeel|ETFA_CAEEL             IVAPELYIAIGISGAIQHLAGMKDSKVIVAINKDPDAPIFQVADIGLKAD
gnl|Lotgi1|224100                   IVAPELYIAVGISGAIQHLAGMKDSKVIVAINKDPEAPIFQVADYGLVAD
gnl|Helro1|186223                   IVAPALYIAVGISGAIQHLAGMKDSKVIVAINKDPEAPIFQVADYGIVAD
gnl|Capca1|152823                   IVAPELYIAVGISGAIQHLAGMKDSKIIVAINKDAEAPIFQVADYGIVAD
gnl|Apo_MPI_JGI_Genos_P|81626       IVAPELYIAVGISGAIQHLAGMKDSKVIVAINKDPEAPIFQVADYGLVAD

sp|Q12480|ETFA_YEAST                LYKIVPELTEKL
lcl|CTHT_0034170                    LFEKVPELTEKL
gnl|up_human|ETFA_HUMAN             LFKVVPEMTEIL
gnl|up_drome|Q7KLW5_DROME           LFKAVPELTGKL
gnl|up_danre|Q7ZUS9_DANRE           LFKVVPELTEAL
gnl|up_caeel|ETFA_CAEEL             LFKAVPELTAAL
gnl|Lotgi1|224100                   LFKVIPEMDGML
gnl|Helro1|186223                   LFKVVPEMTSML
gnl|Capca1|152823                   LFKAVPDLNKLL
gnl|Apo_MPI_JGI_Genos_P|81626       LFKAVPEMTEAL
