# Supplementary material for: Deep transcriptome-sequencing and proteome analysis of the hydrothermal vent annelid Alvinella pompejana identifies the CvP-bias as a robust measure of eukaryotic thermostability
Source: Biol Direct. 2013 Jan 16;8:2. doi: 10.1186/1745-6150-8-2 (PMC3564776; doi:10.1186/1745-6150-8-2)
Supplement: Additional file 10 — Frequency of individual amino acids as a function of GC-content. The frequency of amino acids is plotted as a function of GC3-content (GC-content at the third codon position) in the species of the orthologous set. The regression lines with 90% confidence intervals are shown. [file 1745-6150-8-2-S10.zip › trimmedalignments/OXSM_HUMAN.aln]

CLUSTAL X (1.81) multiple sequence alignment


sp|P39525|CEM1_YEAST                IKFNLRGLSHSVSTACATGNNSIGDAFNFIRLGMQDICVAGASETSLHPL
lcl|CTHT_0025110                    MRYGFRGPNHAATTACTTGAHSIGDAARFIAFGDAKVMVAGGAESCIHPL
gnl|up_human|OXSM_HUMAN             IRYKLKGPNHAVSTACTTGAHAVGDSFRFIAHGDADVMVAGGTDSCISPL
gnl|up_drome|Q8IGI4_DROME           MRHGLRGPNHSVSTACATGAHALGDAMRFIRSGDADLMLAGSGEACIDPL
gnl|up_danre|A4VCF8_DANRE           IKHKLKGPNHAVSTACTTGAHAVGDAARFISHGDAEVMLAGGTEACIGPL
gnl|up_caeel|Q6A1T5_CAEEL           MKYKMRGGVESTSTACATGLHCIGNSFRSIRYGDSRRALAGAVECALNPI
gnl|Lotgi1|115074                   IKFGLKGPNHTPSTACTTGLHAIGDAFRMIQYGDADVMVAGGTESSVSPL
gnl|Helro1|185244                   IQYKIKGLNHSVATACTTGLHSLGDAFRFIRNGDVDAIVCGSTESCVGPL
gnl|Capca1|184543                   FKHGLKGVNHAVSTACATGVHSVGDAYRFIKFGDADVMVAGGTEASVLPY
gnl|Apo_MPI_JGI_Genos_P|52998       LKYGFKGVNHAVSTACATGAHALGDATRFIKHGDADVMVCGGAEACVSPL

sp|P39525|CEM1_YEAST                SLAGFIRAKSITTN------GISRPFDTQRSGFVLGEGCGMIVMESLEHA
lcl|CTHT_0025110                    AFAGFGRSRSLSTAYNHDPPASCRPFDADRAGFVIAEGAAVMVLEEMEHA
gnl|up_human|OXSM_HUMAN             SLAGFSRARALSTN--SDPKLACRPFHPKRDGFVMGEGAAVLVLEEYEHA
gnl|up_drome|Q8IGI4_DROME           SIAGFCRLRALSTAFNDNPAVASRPFDKSRDGFVMGEGAAVLLLEELEHA
gnl|up_danre|A4VCF8_DANRE           SIAGFARARALSTSWNHEPRLSSRPFHPDREGFVMGEGAAVLVLEEFSRA
gnl|up_caeel|Q6A1T5_CAEEL           ALAGFDRMRALARG---DQPNISRPFDKKRAGFVMSEGVGLVFMERLEDA
gnl|Lotgi1|115074                   AMAGFCRMRALCTNFNDRPKESSRPFDRDRNGFVMSEGCGILVLESLEHA
gnl|Helro1|185244                   ALAGFCRMRALSTNFNSDPLTASRPFDDLRDGFVMSEGACIMVMESLGSA
gnl|Capca1|184543                   YMAAFCRLRALSTQYNDDPLSASRPFDQGRDGFVMSEGAAVLVLEDLQHA
gnl|Apo_MPI_JGI_Genos_P|52998       ALAGFARMRALSTKFNDCPEEASRPFDKDRDGFVMAEGAGIVVLEELDHA

sp|P39525|CEM1_YEAST                QKRNANIISELVGYGLSSDACHITSPPADGNGAKRAIEMALKMARLEPTD
lcl|CTHT_0025110                    KSRGARILAELRGYGCSGDAHHMTAPRDDGSGALAAMKRALKNAGIKPAN
gnl|up_human|OXSM_HUMAN             VQRRARIYAEVLGYGLSGDAGHITAPDPEGEGALRCMAAALKDAGVQPEE
gnl|up_drome|Q8IGI4_DROME           RARGAPILAEILGYGLSGDAYHITSPSDDGAGATLAMKRAIQDAGIAPED
gnl|up_danre|A4VCF8_DANRE           QRRGARVYAEIMGYGLSGDASHITAPTADGDGAFRCMSAALRNAGLSPSN
gnl|up_caeel|Q6A1T5_CAEEL           QARGAQILAEVVGYGISSDCYHISTPDPSAIGAVLSMNRAIGNAHLEPKD
gnl|Lotgi1|115074                   LERQVPIYAEIMGYGLSGDAHHISAPCEDGEGALRCMKSALKHSNIEPSH
gnl|Helro1|185244                   RRRGIKPICEVLGYGLSSDANHITAPCPHGEGAEMCMLAALRDANIQPGA
gnl|Capca1|184543                   QARGVAILGEILGYGLSADAHHVTAPLESGEGGVRCMRAAMREAGVCAED
gnl|Apo_MPI_JGI_Genos_P|52998       LRRNAKIYGEILGYGLSGDAHHITAPSKTGEGALLCMKAALHDACVDAGE

sp|P39525|CEM1_YEAST                VDYVNAHATSTLLGDKAECLAVASAL--LPGRSKSKPL------------
lcl|CTHT_0025110                    VDYINAHATATQVGDAAEAIAIKSLMLGEDGVDDEGKV------------
gnl|up_human|OXSM_HUMAN             ISYINAHATSTPLGDAAENKAIKHLF-----KDHAYAL------------
gnl|up_drome|Q8IGI4_DROME           VTYVNAHATSTPTGDRIESHAIGRVF-----GAHTPQV------------
gnl|up_danre|A4VCF8_DANRE           VSYINAHATSTPLGDAAENAAIKRLF-----EPSVFFL------------
gnl|up_caeel|Q6A1T5_CAEEL           IGYVNAHATSTPNGDSVEAEAVRQVF-------PEQNI------------
gnl|Lotgi1|115074                   VGYINAHATSTYLGDIAESKAIEKLF-----NSQNKDV------------
gnl|Helro1|185244                   IGYVNAHATSTSLGDAAEAEAIYRIFAGADSKAHNAICNNVIDTIPYENY
gnl|Capca1|184543                   VGYINAHATSTPLGDLAESRAISLLF-----GEHTRSV------------
gnl|Apo_MPI_JGI_Genos_P|52998       VGYFNAHATSTPIGDAVECRAITELV------GRGCHC------------

sp|P39525|CEM1_YEAST                ---------------YISSNKGAIGHLLGAAGAVESIFTICSLKDDKMPH
lcl|CTHT_0025110                    ---------------TVSSTKSAIGHLLGAAGAIEALFAVLTITEGAVPP
gnl|up_human|OXSM_HUMAN             ---------------AVSSTKGATGHLLGAAGAVEAAFTTLACYYQKLPP
gnl|up_drome|Q8IGI4_DROME           ---------------RVSSTKGAHGHLLGSSGNLEALFVVLACANNKLPP
gnl|up_danre|A4VCF8_DANRE           ---------------AVSSTKGATGHLLGAAGALETAFTALACHHAILPP
gnl|up_caeel|Q6A1T5_CAEEL           ---------------AVSSVKGHIGHLLGAAGSVEAIATIFAMNDDVLPA
gnl|Lotgi1|115074                   ---------------FVSSTKGAIGHLLGAAGSVEAIFTILSCKTGIIPP
gnl|Helro1|185244                   SDIKYQQQMTAIKGPAVSSTKGALGHMLGAAGSTEVALAALACNKGVIPP
gnl|Capca1|184543                   ---------------AVSSTKGATGHLLGATGAAETVFSLLACSTGVIPP
gnl|Apo_MPI_JGI_Genos_P|52998       ---------------AVSSSKGAVGHLLGAAGSVEAIFTLIACHTGQIPP

sp|P39525|CEM1_YEAST                TLNLDNVLTLENNEADKLHFIRDKPIV----GA---NPKYALCNSFGFGG
lcl|CTHT_0025110                    TLNLHKPDV-GAR----FNFVPLEAQ-----QK---KVKVAMSNSFGFGG
gnl|up_human|OXSM_HUMAN             TLNLDCSEP-EFD----LNYVPLKAQEWK--TE---KRFIGLTNSFGFGG
gnl|up_drome|Q8IGI4_DROME           SINIEHLDV-DVN-------VVTKATDWSA-DQ---KRRVALKNSFGFGG
gnl|up_danre|A4VCF8_DANRE           TLNLDRTEP-EFN----LNYVPCAAQEWR--TS---GRRIALTNSFGFGG
gnl|up_caeel|Q6A1T5_CAEEL           NRNLEETDE-GNG----LNLLRENQKWSDVSGN---KSRISICNSFGFGA
gnl|Lotgi1|115074                   TLNLHNVDT-GCD----LNYVRTNSEKWTS-NF---DKKIALTNSFGFGG
gnl|Helro1|185244                   SINLYSTSSIDVA----LDFVRNKCRDWSRSGEIRSKRRVALSNSFGFGG
gnl|Capca1|184543                   TLNCENPDD-EIN----LNIVRSKAKKWHAHAS---GRRVALTNSFGFGG
gnl|Apo_MPI_JGI_Genos_P|52998       TVNCNEPDS-EFD----MNFVPNVSQTW---TD---KKRIAITNSFGFGG

sp|P39525|CEM1_YEAST                VNTSLLFKKW
lcl|CTHT_0025110                    TNASLVFSAV
gnl|up_human|OXSM_HUMAN             TNATLCIAGL
gnl|up_drome|Q8IGI4_DROME           TNASLCIASY
gnl|up_danre|A4VCF8_DANRE           TNASLCLASV
gnl|up_caeel|Q6A1T5_CAEEL           TNASLILKQF
gnl|Lotgi1|115074                   TNGSLCVSEF
gnl|Helro1|185244                   TNASLCVAEF
gnl|Capca1|184543                   TNATLCVANF
gnl|Apo_MPI_JGI_Genos_P|52998       TNTALCITNY
