# Supplementary material for: Deep transcriptome-sequencing and proteome analysis of the hydrothermal vent annelid Alvinella pompejana identifies the CvP-bias as a robust measure of eukaryotic thermostability
Source: Biol Direct. 2013 Jan 16;8:2. doi: 10.1186/1745-6150-8-2 (PMC3564776; doi:10.1186/1745-6150-8-2)
Supplement: Additional file 10 — Frequency of individual amino acids as a function of GC-content. The frequency of amino acids is plotted as a function of GC3-content (GC-content at the third codon position) in the species of the orthologous set. The regression lines with 90% confidence intervals are shown. [file 1745-6150-8-2-S10.zip › trimmedalignments/PSD12_HUMAN.aln]

CLUSTAL X (1.81) multiple sequence alignment


sp|Q12250|RPN5_YEAST                KILKKTF-------------------------------KNPKYESLKLEY
lcl|CTHT_0014020                    KISTRYLARKPKKTPEQLEKEKKEREKKPKPEEEEAPTEEEDLEELKLQY
gnl|up_human|PSD12_HUMAN            KINTKFF-------------------------------QEENTEKLKLKY
gnl|up_drome|Q9V3Z4_DROME           KISIKFF-------------------------------DDPAQHDLKLKF
gnl|up_danre|A7YYF2_DANRE           KVNTKFF-------------------------------QEEGTEELKLKY
gnl|up_caeel|Q19324_CAEEL           KINIKFFNK----------------------------SDEDEVQNLKLKY
gnl|Lotgi1|212047                   KINTKYF-------------------------------EDKDSTDLKLKF
gnl|Helro1|185452                   KINVKYF-------------------------------EEKDTHEQKLKF
gnl|Capca1|161938                   KISTKYF-------------------------------EEKDSHELKLKF
gnl|Apo_MPI_JGI_Genos_P|40923       XINTKYFED-----------------------------KDPEVSELKLKY

sp|Q12250|RPN5_YEAST                YNLLVKISLHKREYLEVAQYLQEIYQTDA---------------------
lcl|CTHT_0014020                    YSQQITLAKHDGRYLDVCKHYRQVLDTET---------------------
gnl|up_human|PSD12_HUMAN            YNLMIQLDQHEGSYLSICKHYRAIYDTPC---------------------
gnl|up_drome|Q9V3Z4_DROME           YYLMIQLN-RDTSFLNTSRHYQAIAEPPRKKTGLTPVDSAASTDEQKKKD
gnl|up_danre|A7YYF2_DANRE           YNLMIQVDLHEGSYLSICKHYRAIYDTPC---------------------
gnl|up_caeel|Q19324_CAEEL           YDSMIRIGLHDGNYLDVCRHHREIYETKK---------------------
gnl|Lotgi1|212047                   YKLMIELDEHEGSYLSISKHYRAIYDTTE---------------------
gnl|Helro1|185452                   YKLMIELDSHEGSYLSICKHYLAVYNTPV---------------------
gnl|Capca1|161938                   YQLMIELDQHEGSYLSICKHYRAIYDTQV---------------------
gnl|Apo_MPI_JGI_Genos_P|40923       YQLMIEMDQHEGSYLATCKHFRAIYDTPS---------------------

sp|Q12250|RPN5_YEAST                ---------------------------IKSDEAKWKPVLSHIVYFLVLSP
lcl|CTHT_0014020                    ---------------------------VEQDPEKLRATLQRIIWFVILAP
gnl|up_human|PSD12_HUMAN            ---------------------------IQAESEKWQQALKSVVLYVILAP
gnl|up_drome|Q9V3Z4_DROME           DDKKKKEEDDKDKKPEVATEAEVEIELTEEQKKELTEKLVCAVLYCVLAP
gnl|up_danre|A7YYF2_DANRE           ---------------------------ILEDSSKWQQALKSVVLYVILAP
gnl|up_caeel|Q19324_CAEEL           ---------------------------IKADSAKATSHLRSAIVYCLLAP
gnl|Lotgi1|212047                   ---------------------------VKENKDKLKEALKCVVLYLILSP
gnl|Helro1|185452                   ---------------------------IKEDPIKRDEVLTCVALYLILSP
gnl|Capca1|161938                   ---------------------------IKDDTEKRNEILKCVVLYLILAP
gnl|Apo_MPI_JGI_Genos_P|40923       ---------------------------VQEVPEKRNEALKCVIIYLILAP

sp|Q12250|RPN5_YEAST                YGNLQNDLIHKIQNDNNLKKLESQESLVKLFTTNELMRWP-IVQKTYEPV
lcl|CTHT_0014020                    HDNEQHDLLHRISKEPRNAMVPEDAELLKLFTVHELMRWP-EVSKVFGPH
gnl|up_human|PSD12_HUMAN            FDNEQSDLVHRISGDKKLEEIPKYKDLLKLFTTMELMRWS-TLVEDYGME
gnl|up_drome|Q9V3Z4_DROME           FDNEQSDMMAHLSKNKKLEEVPAYKEILRLFMSKELINFD-TFNADFGLV
gnl|up_danre|A7YYF2_DANRE           YDNEQSDLVHRISTDKKLEEIPKYRDLLKQFTTMELMRWS-SVVEDYGKE
gnl|up_caeel|Q19324_CAEEL           HTNEQWDLLNRIAIQRELETVPDYKIILDLFINQELISFKGTIVAKYEKL
gnl|Lotgi1|212047                   YDNEQSDLMHRIKEDKNLEEISKYSDLLKCFTTPEIIQWK-QLCSIYEND
gnl|Helro1|185452                   HDNEQHDLIHRIQQDPIIEELPYVKDLLQLFTTTELMRWK-ALVDEYESK
gnl|Capca1|161938                   FDNEQSDFIHRLKEDKTLDDIPVFKDLLKNFTTQEVMKWQ-SLTQQYEAE
gnl|Apo_MPI_JGI_Genos_P|40923       YDNEQSDLIHRVKEDKNLEELELYQELLKQFTTDEILSWH-DLCQHYETE

sp|Q12250|RPN5_YEAST                LN------EDDLAFG-------GEANKHHWEDLQKRVIEHNLRVISEYYS
lcl|CTHT_0014020                    LL-------STDVFDAAPGQSPDDKAFERWQDLRKRVIEHNVRVVARYYT
gnl|up_human|PSD12_HUMAN            LRKGSLESPATDVFG------STEEGEKRWKDLKNRVVEHNIRIMAKYYT
gnl|up_drome|Q9V3Z4_DROME           LA-------ENEMFK-----DSTKHGKKCITELKDRLIEHNIRIIAMYYS
gnl|up_danre|A7YYF2_DANRE           LREGSMGTPDTDVFT------CTEEGEKRWKDLKNRVVEHNIRIMAKYYT
gnl|up_caeel|Q19324_CAEEL           LRRGTTSSPDTGIFD------KSTEGEKRWSDLHLRVGEHNMRMIAKYYT
gnl|Lotgi1|212047                   LKLGSTMSPATHVFN-----PKTEGGVKRWEDLKIRVVEHNIRVMSNYYT
gnl|Helro1|185452                   LR---DSFPAIQIFD-----RKSEAGNKRWKDFKSRLVEHNIRVMASYYT
gnl|Capca1|161938                   LR---TTAPGSTIFS-----SKTEDGLSRWKDLKVRVVEHNIRVMAQYYT
gnl|Apo_MPI_JGI_Genos_P|40923       LR---TCHPGIAIFN-----PKTEDGNKHWKDLKVRVVEHNIRVMAKYYT

sp|Q12250|RPN5_YEAST                RITLLRLNELLDLTESQTETYISDLVNQGIIY-AKVNRPAKIVNFEKPKN
lcl|CTHT_0014020                    RIRMDRLTQLLDLTEDETEKYISELVTSKTIY-AKIDRPARIVSFAKPRD
gnl|up_human|PSD12_HUMAN            RITMKRMAQLLDLSVDESEAFLSNLVVNKTIF-AKVDRLAGIINFQRPKD
gnl|up_drome|Q9V3Z4_DROME           RLHLARMSELLNLPTSRCEEYLSKLANTDTIR-VKIDRPAGIIYFTQKKS
gnl|up_danre|A7YYF2_DANRE           SITMGKMAALLDLSVDESEEFLSNLVVNKTIY-AKVDRLAGIINFQRPKD
gnl|up_caeel|Q19324_CAEEL           QITFERLAELLDFPVDEMESFVCNLIVTGQITGAKLHRPSRIVNLRLKKA
gnl|Lotgi1|212047                   RVRMSRMAELLDQTEAETEEFLSSLVVKKTVQ-AKIDRLEGIVRFSQHKD
gnl|Helro1|185452                   RITICRMAELLDLSCDEAEEFLSTSVVSKTIE-ARIDRLDGVVCFRRSKE
gnl|Capca1|161938                   RIQLDRMSQLLDLSEAETEEFVSNLVVKHTIQ-AKMDRLAGIVHFQRPKD
gnl|Apo_MPI_JGI_Genos_P|40923       RVRFPRMAELLDLTVAETEEFLCNLVVXKTVH-AKIDRLAGIVNFRHSKD

sp|Q12250|RPN5_YEAST                SSQLLNEWSHNVDELLEHIETIGHLITKEEIMHGLQ
lcl|CTHT_0014020                    ADDILNEWSYNMKSLLGLLERIDHLITKEEMMARIQ
gnl|up_human|PSD12_HUMAN            PNNLLNDWSQKLNSLMSLVNKTTHLIAKEEMIHNLQ
gnl|up_drome|Q9V3Z4_DROME           ASDILNNWATDVNQLMSLVNKTCHLINKEECVYSVM
gnl|up_danre|A7YYF2_DANRE           PNDLLNDWSQKLNSLMSLVNKTSHLIAKEEMIHNLQ
gnl|up_caeel|Q19324_CAEEL           NVEQLDVWASNVHKLTDTLNKVSHLILKEQMVHKNL
gnl|Lotgi1|212047                   PNEVLNDWAHNLNQLMLLVNKTDHLINKEEMVHRIL
gnl|Helro1|185452                   PNDLLNDWSHNINQLMDLINKTTHLITKEEMVHKLW
gnl|Capca1|161938                   PNAILNDWSHNVNSLMSLVNKATHLITKEEMVHKLH
gnl|Apo_MPI_JGI_Genos_P|40923       PNDILNDWANNANSLMQLVNKTTHLIIKEEMIHKLQ
