# Supplementary material for: Deep transcriptome-sequencing and proteome analysis of the hydrothermal vent annelid Alvinella pompejana identifies the CvP-bias as a robust measure of eukaryotic thermostability
Source: Biol Direct. 2013 Jan 16;8:2. doi: 10.1186/1745-6150-8-2 (PMC3564776; doi:10.1186/1745-6150-8-2)
Supplement: Additional file 10 — Frequency of individual amino acids as a function of GC-content. The frequency of amino acids is plotted as a function of GC3-content (GC-content at the third codon position) in the species of the orthologous set. The regression lines with 90% confidence intervals are shown. [file 1745-6150-8-2-S10.zip › trimmedalignments/PRP17_HUMAN.aln]

CLUSTAL X (1.81) multiple sequence alignment


sp|P40968|PRP17_YEAST               EKKNGNL------------------------------------------H
lcl|CTHT_0017830                    PVRDALI--------------------------------LRESQAQAPTA
gnl|up_human|PRP17_HUMAN            PAADSLM-----HLTKSPSSKPSLAVAVDSAPEVAVKEDLETGVHLDPAV
gnl|up_drome|Q9VD52_DROME           TNSEPSAPIPDHLLPVDKTHSLSKSIAVCAAPTVVPLGASAVPRTLDPTL
gnl|up_danre|A5WUR0_DANRE           EIDPDAL----VHLKPLKSGGVTTVAVLNSAPEVAVKEDVETGVHLDPAL
gnl|up_caeel|O44729_CAEEL           AKGKSST---------------LLERAIVTAPDVESKSAIRQVAIVDPKT
gnl|Lotgi1|205766                   NEDEICH-----LKPIDKTKAPITTMSLNSAPVVASKDDVHLSRTLDPTT
gnl|Helro1|94015                    FKAPADT------------EGKKPKRLVCSAPPVAS-SNLSDIKPINPET
gnl|Capca1|169920                   MQEDATS-----------------------------------HRQIDPAT
gnl|Apo_MPI_JGI_Genos_P|52631       ESLRISK-----------------DMSVVAAPEVATKEDVGGQNYVDPLA

sp|P40968|PRP17_YEAST               EDTSYEPSSNNIHK----------------------------------RK
lcl|CTHT_0017830                    NHAVVPYTGENLARPSYGPANPFRDTSSSSASASGSLKRKNNVLTGHAEE
gnl|up_human|PRP17_HUMAN            KEVQYNPTYETMFAPEFGPENPFR---------TQQMAAPRNMLSGYAEP
gnl|up_drome|Q9VD52_DROME           KEVTYNPRYEEMYAPVKGPEHPDL---------TMQQRAPRNTLAGYVEK
gnl|up_danre|A5WUR0_DANRE           KEVSYNPTYETMFAPEFGPMNPFR---------SQQMAAPRNMLSGYAEP
gnl|up_caeel|O44729_CAEEL           KEIKSNPKFDQLFKPESGPVNHFK---------SEQQRSQKNTLTGFVEP
gnl|Lotgi1|205766                   KEIKFNPKYDELYAPQVGPVNPYK---------TQQANAVKNTLSGYVEP
gnl|Helro1|94015                    KVLFYNPKYEELYAPEVGPENPFK---------TNQMKAHRNMLTGFVEE
gnl|Capca1|169920                   KEVLHNPKYEELYAPVLGPDNPFK---------TEQERAPKNALNGLVEP
gnl|Apo_MPI_JGI_Genos_P|52631       KEIAYNPKFEQLFAPVAGPENPFK---------TAQQKAVKNMLTGYAEP

sp|P40968|PRP17_YEAST               SHFTKSELKRRRKT------------------------------------
lcl|CTHT_0017830                    MYISEATFRAKHRAVEAVGGGVMRSNREMKEVN-----------------
gnl|up_human|PRP17_HUMAN            AHINDFMFEQQRRTFATYGYALDPSLDNHQVSA--KYIGSVEEAEKNQGL
gnl|up_drome|Q9VD52_DROME           AHINAFEFENQRRTFHTYGYALDPSVDD--QADGQSFVGDLQSAYDDNGK
gnl|up_danre|A5WUR0_DANRE           AHVNDFMFEQQRRTFSTFGYALDPSV-DTSQASSNSYIGAIEEAEKNKGL
gnl|up_caeel|O44729_CAEEL           AHLNEFHFNRQIRSFDTLGYAQNPTA----ESGTTHFVGDVKKAEAEKGV
gnl|Lotgi1|205766                   AHINNFHFDNQRKTFASYGYAIDPSV-DITQVE-EKIIGDTITAEEKKGA
gnl|Helro1|94015                    CHVNDFQFENQRRTFTSYGYAINPSVTDEDAAS-GSHIGDIEKGEKSNFK
gnl|Capca1|169920                   TNLSLFQFETQRRTFTSYGYALDPSVSDASLTEPERFIGNADEAEGKDGL
gnl|Apo_MPI_JGI_Genos_P|52631       SHFNEFQFENQRRTFTSYGYAIDPSVSDHEVVQ-EKIVGDTALAEETKCM

sp|P40968|PRP17_YEAST               ---------RKGD------------------GPWGSWS------------
lcl|CTHT_0017830                    --------KRLREMREDKGSATIADGEGAYIGPWARYKRREEYEVVDKKG
gnl|up_human|PRP17_HUMAN            TVFETG--QKKTEKRKKFKENDASNIDG-FLGPWAKYV------------
gnl|up_drome|Q9VD52_DROME           TVFEP---PKAKKLRKQEKNDNPEDIEG-FLGPWGKFE------------
gnl|up_danre|A5WUR0_DANRE           TVFETG--PKKSEKRKKVKGGEAADIDN-FLGPWAKYQ------------
gnl|up_caeel|O44729_CAEEL           SLFESK--KTGGEKRKRVRNDDSADIDG-YTGPWSRFI------------
gnl|Lotgi1|205766                   TVFENLIKIKSSEKRKREKNKDAGDIEG-YLGPWGKYV------------
gnl|Helro1|94015                    TVYETT-KKREGDKRKRLRNDDPSDVDG-YLGPWGKYV------------
gnl|Capca1|169920                   TVFEAT-KKRPGDKRKRHRNADPADVEG-YLGPWGKFV------------
gnl|Apo_MPI_JGI_Genos_P|52631       TVFEKG-KKRPGDKRKREKNFNPEDIDG-YLGPWGKYV------------

sp|P40968|PRP17_YEAST               -----SSDDETSQASETQKEDQDIFVHAL------AEDNLDSEQIEVEEV
lcl|CTHT_0017830                    EEEDGDEYEEVEVTDEEEEVIESGTVLKAPEPAIARR---KEAEEMGEER
gnl|up_human|PRP17_HUMAN            -----DEKDVAKPSEEEQKELDEITAKRQ------KK-GKQEEEKPGEEK
gnl|up_drome|Q9VD52_DROME           -----NEVSVAKPNEQERAELDELLSKRH------KR-GRIPEDKPLEEK
gnl|up_danre|A5WUR0_DANRE           -----DEKDVAKPSEDEQKELDEITAKRQ------KR-GKNEEESPAEEK
gnl|up_caeel|O44729_CAEEL           -----DEKTVAKPTPELQKQMDEIVKKRQEKSRRFKK-EKEDSEQMAEES
gnl|Lotgi1|205766                   -----DEQTVMKPSEEEQKDLDEILAKRS------KM-NKKQEEKVGEEK
gnl|Helro1|94015                    -----DEVTVAKPTEEEKKELDEYLSKQN------KR-SKKIELKPTEEK
gnl|Capca1|169920                   -----DEKLVAKPTEEVQKEIDEYLSKKQ------RRKDNEIDEKPMEEK
gnl|Apo_MPI_JGI_Genos_P|52631       -----DEKRVMKPSEEEQKELDEIIAKRK------KR-GKQIEEKPIEEK

sp|P40968|PRP17_YEAST               SHFYGKSEKDYQGRGYLYPPNDVDVDLREERISFRCYLPKKVIRNYPGH-
lcl|CTHT_0017830                    TEFLGESEYDYLGRTYMHVPQDLDVSLNKEVGSITNYIPKKLIYTWRHHG
gnl|up_human|PRP17_HUMAN            TILHVKEMYDYQGRSYLHIPQDVGVNLRSTMPPEKCYLPKKQIHVWSGH-
gnl|up_drome|Q9VD52_DROME           STLHIKDAYDYQGRSYLHAPHDLGVNLRSNAPPTKCFLPKAHIHTWSGH-
gnl|up_danre|A5WUR0_DANRE           TVLHIKDAYDYQGRSYLHIPQDVGINLRSADIPDKCYLPKKQLHVWTGH-
gnl|up_caeel|O44729_CAEEL           STLHLKEAEDYQGRSFLVPPSFTGVNLREDYVPERCFVPKKLVHTYRGH-
gnl|Lotgi1|205766                   TVLHIKDAYDYQGRSFLHAPQDVGVNLRSDDPPEKCFLPKKQIHTWTGH-
gnl|Helro1|94015                    SILHLKEACDYQGRTFMCEPHDVGVNLKSREPPQKCFLPKKLLYTWTGH-
gnl|Capca1|169920                   TKLHLEDPTDYLGRSWMHVPQDTGVNLKSEYPPEKCFLPKKLIHTWTGH-
gnl|Apo_MPI_JGI_Genos_P|52631       STLHIKEPYDYLGRSFLHIPQDVGVNLKSEDPPERCFLPKKHIHTWTGH-

sp|P40968|PRP17_YEAST               PEGTTALKFLPKTGHLILSGGNDHTIKIWDFYHDYECLRDFQGHNKPIKA
lcl|CTHT_0017830                    GKPITALQLFPRSSHLGLAGSADGVVKIFDVYRGRELLRSYSGHNKAITD
gnl|up_human|PRP17_HUMAN            TKGVSAVRLFPLSGHLLLSCSMDCKIKLWEVYGERRCLRTFIGHSKAVRD
gnl|up_drome|Q9VD52_DROME           NKGISSIRWFPKTAHLLLSGSMDCRVKLWEVYGERRCIRTFSGHRQAIKD
gnl|up_danre|A5WUR0_DANRE           TKGVSAIRLFPKSGHLLLSCSMDCKIKLWEVYNERRCVRTFIGHSKAVRD
gnl|up_caeel|O44729_CAEEL           NKGVNFLQWFPKSAHLFLSCSMDTKIKLWEVYDRQRVVRTYAGHKLPVRE
gnl|Lotgi1|205766                   TKGVAAIRWFPKTAHLLLSCSMDSKIKIWEVYNDRRCVRTYNGHKQAVRD
gnl|Helro1|94015                    NKGVAAVRWFPHTAHLMLTCSMDAKVKLWEVYNNRRCVRTYIGHKEAVRD
gnl|Capca1|169920                   TKGLSAIRWFPQYGHLLLSAGMDSKIKIWEVYNERRCIRTYLGHKQAVRD
gnl|Apo_MPI_JGI_Genos_P|52631       SKGIAAIRWFPVSAHLLLSCSMDSKIKIWEVYNERRCIRTYAGHRQAVRD

sp|P40968|PRP17_YEAST               LRFTEDCQSFLSSSFDRSVKIWDTETGKVKTRLHLNSTPADVESRPTNP-
lcl|CTHT_0017830                    LSFCNDGTKFLSGGFDRKIRLWDTETGQCVNRFNIGKTPHVIKFNPSSEN
gnl|up_human|PRP17_HUMAN            ICFNTAGTQFLSAAYDRYLKLWDTETGQCISRFTNRKVPYCVKFNPDEDK
gnl|up_drome|Q9VD52_DROME           IAWNNRGTNFLSASYDRYIKLWDAETGDVVSRFTTRKMPFCVKFHPDNSK
gnl|up_danre|A5WUR0_DANRE           VCFNNSGTQFLSAAYDRYIKLWDSETGQCISRFTNRKVPYCVKFNPDEDK
gnl|up_caeel|O44729_CAEEL           VAFNNEGTEFLSASFDRYVKLWDTETGQVKQRFHTGHVPYCLKYHPDDDK
gnl|Lotgi1|205766                   ISFNNDGKEFLSCAYDRYCKLWDTETGECKARFTSRKVPYCIKFHPDEDK
gnl|Helro1|94015                    ICFDNHGTKFLSCGYDRFSKLWDTETGQCISRFTNGKVPYCIKFHPEENM
gnl|Capca1|169920                   ICFNNDGTQFLSAGYDRYIKLWDTETGACVSRFTNQKVAYCVRFNPEPDK
gnl|Apo_MPI_JGI_Genos_P|52631       VCFNNSGTQFLSCAYDRYCKLWDTETGECISRFSSRKVPYCVKFNPDEDK

sp|P40968|PRP17_YEAST               -HEFIVGLSNSKILHYDDRVSENQGLVQTYDHHLSSILALKYFPDGSKFI
lcl|CTHT_0017830                    GHEFLAGLSDKRIVQYDTRAGND--TVQEYDRHLGPINTIEYIDENRRFM
gnl|up_human|PRP17_HUMAN            QNLFVAGMSDKKIVQWDIRSGE---IVQEYDRHLGAVNTIVFVDENRRFV
gnl|up_drome|Q9VD52_DROME           QHLFVAGTSDKKIICWDTRSGD---IVQEYDRHLGSVSTITFVDDNRRFV
gnl|up_danre|A5WUR0_DANRE           QNLLVAGMSDKKIVQWDIRSGE---VVQEYDRHLGAVNTITFVDENRRFV
gnl|up_caeel|O44729_CAEEL           NHMFLVGMQNKKIIQWDSRSGE---IVQEYDRHLQAVNSITFFDKNRRFA
gnl|Lotgi1|205766                   QHLFVAGTSDKKIVCWDIRANE---IVQEYDRHLGAVNTITFVDQNRRFV
gnl|Helro1|94015                    QNYFVAGTKDKKIVCWDVRSGE---ITQEYDRHLGAVNTITFVDQNRRFV
gnl|Capca1|169920                   HNFFVAGMADKKIVCWDIRSGE---IVQEYDRHLGAVNSITFVDQNRRFV
gnl|Apo_MPI_JGI_Genos_P|52631       HHLFVAGTSDKKIVCWDTRSGE---IVQEYDRHLGAVNTITFIDQNRRFV

sp|P40968|PRP17_YEAST               SSSEDKTVRIWENQINVPIKQISDTAQHSMPFLNVHPSQNYFCAQSMDNR
lcl|CTHT_0017830                    STSDDRSLKVWEYGIPVEIKTISEPDMFALTKSAQHPNGKYVLYQCSDNS
gnl|up_human|PRP17_HUMAN            STSDDKSLRVWEWDIPVDFKYIAEPSMHSMPAVTLSPNGKWLACQSMDNQ
gnl|up_drome|Q9VD52_DROME           TTSDDKSMRIWEWDIPVDMKYIADPTMHSMPAVTLAPNGKWMACQSLDNK
gnl|up_danre|A5WUR0_DANRE           STSDDKSLRVWEWDIPVDFKYIAEPSMHSMPAVTLSPNGKWLACQSMDNQ
gnl|up_caeel|O44729_CAEEL           STSDDKSVRIWEWEIPVDTKLIQNVGLHAIPTMTKSPNDKWVVGQCMDNR
gnl|Lotgi1|205766                   STSDDKSLRVWEWDIPVDFKYISDPSMHSMPATTLSHNGKWLACQSMDNK
gnl|Helro1|94015                    STSDDKSLRVWEWNIPVDFKYIADPSMHSMPAVTPSPNGKWLACQSMDNQ
gnl|Capca1|169920                   STSDDKSVRVWEWDVPVDFKYIADPSMHSMPTTALSPNEKWLACQSMDNQ
gnl|Apo_MPI_JGI_Genos_P|52631       STSDDKSLRVWEWDIPVDFKYIADPTMHSMPAVTLSRNGKWLACQSMDNQ

sp|P40968|PRP17_YEAST               IYSFSLK-PKYKRHPKKIFKGHSSAGYGISLAFSGDGRYICSGDSKSRLF
lcl|CTHT_0017830                    IVAYSCSGDKFRQHRKKAWRGHNTAGSAIGLTCSPDGQFVASGDTSGSVC
gnl|up_human|PRP17_HUMAN            ILIFGAQ-NRFRLNKKKIFKGHMVAGYACQVDFSPDMSYVISGDGNGKLN
gnl|up_drome|Q9VD52_DROME           IVIFSAL-NRFKMNRKKTFTGHMVSGYACQLDFSPDMSYLVSGDGDGKCY
gnl|up_danre|A5WUR0_DANRE           ILIFGAQ-NRFRLNKKKIFKGHMVAGYACQVDFSPDMSYVVSGDADGKLN
gnl|up_caeel|O44729_CAEEL           IVLFQLVDDKLRFSKKKAFRGHNAAGYACNIDFSPDQSFLISGDADGKLF
gnl|Lotgi1|205766                   ICVFNVL-NRFKYMRKKTFTGHMVAGFACGMDFSPDMSYLISGDADGKLY
gnl|Helro1|94015                    IVIFNAI-NRFKFMRKKVFKGHMVAGYSCGVDFSPEMSYLISGDGDGKLY
gnl|Capca1|169920                   IVVFNVL-NRMKYMRKKIFRGHMVAGYSCTIDFSPDMSYLISGDADGKLF
gnl|Apo_MPI_JGI_Genos_P|52631       IVIFNVL-NRMKYMRKKIFKGHMVAGYACTVDFSPDMSYLISGDADGKLY

sp|P40968|PRP17_YEAST               TWDWNTSRLLNNIKIPG-NKPITQVDWHPQETSKVICSGAAGKIYVCD
lcl|CTHT_0017830                    FWDFKTCKLYSKLTADSAGGIINCVAWSEQETSKVFTAGAKGEIKLWD
gnl|up_human|PRP17_HUMAN            IWDWKTTKLYSRFKAHD-KVCIGAV-WHPHETSKVITCGWDGLIKLWD
gnl|up_drome|Q9VD52_DROME           IWDWKTTKMYKKWQAHD-GVCISAL-WHPHEASKVVTAGWDGQIKYWD
gnl|up_danre|A5WUR0_DANRE           IWDWKTTKLYHRIKAHD-KVCISAL-WHPHETSKVITCGWDGQIKLWD
gnl|up_caeel|O44729_CAEEL           IWDWRTHKIVGKWKAHD-STCIAAL-WHPHEKSRMITAGWDGLIKMWN
gnl|Lotgi1|205766                   IWDWKSTKLYSKFKAHD-DVCISCL-WHPHETSKVATCGWDGVIKYWD
gnl|Helro1|94015                    IWDWKTTKLYTKFQAHD-GVCSSCL-WHPHETSKVVTTGWDGLIKLWD
gnl|Capca1|169920                   IWDWKTTRLFNRFKAHH-DVCIAAL-WHPHETSKVATAGWDGLIKFWD
gnl|Apo_MPI_JGI_Genos_P|52631       IWDWKTTKLFNKFKAHD-DVCIACL-WHPHETSKVVTAGWDGLIKYWD
