# Supplementary material for: Deep transcriptome-sequencing and proteome analysis of the hydrothermal vent annelid Alvinella pompejana identifies the CvP-bias as a robust measure of eukaryotic thermostability
Source: Biol Direct. 2013 Jan 16;8:2. doi: 10.1186/1745-6150-8-2 (PMC3564776; doi:10.1186/1745-6150-8-2)
Supplement: Additional file 10 — Frequency of individual amino acids as a function of GC-content. The frequency of amino acids is plotted as a function of GC3-content (GC-content at the third codon position) in the species of the orthologous set. The regression lines with 90% confidence intervals are shown. [file 1745-6150-8-2-S10.zip › trimmedalignments/RPAB1_HUMAN.aln]

CLUSTAL X (1.81) multiple sequence alignment


sp|P20434|RPAB1_YEAST               MDQEN-----ERNISRLWRAFRTVKEMVKDRGYFITQEEVELPLEDFKAK
lcl|CTHT_0030140                    MEDETNASAYEKEVTRLWRAWRTVHEMVQDRGYELADEEVKISLERFKAE
gnl|up_human|RPAB1_HUMAN            MDD-------EEETYRLWKIRKTIMQLCHDRGYLVTQDELDQTLEEFKAQ
gnl|up_drome|Q7JZF5_DROME           MDD-------EAETYKLWRIRKTIMQLSHDRGYLVTQDELDQTLEQFKEM
gnl|up_danre|Q6DEG5_DANRE           MDD-------EEETYRLWKIRKTIMQLCHDRGYLVTQDELDQTLDEFRSQ
gnl|up_caeel|RPAB1_CAEEL            MADD------ELETYRLWRIRKTVLQMVHDRGYLVAQDELDQPLETFKVQ
gnl|Lotgi1|151960                   MEQD------EQETYKLWRIRKTVMQLCHDRGYLVTQDELDQTLDEFKAQ
gnl|Helro1|185710                   MDE-------EAEIRKLWRIRKTIMQLCHDRMYLVTQSELDQNLEQFKQQ
gnl|Capca1|226435                   MDD-------DQEIYKLWRIRKTVMQLCHDRGYLVTQDELDQTIDQFKDQ
gnl|Apo_MPI_JGI_Genos_P|72737       MDD-------ELEIYRLWRIRKTVMQLCHDRGYLVTQEELDQTLDQFTQQ

sp|P20434|RPAB1_YEAST               YCD--SMGRPQRKMMSFQANPTEESISKF------------PDMGSLWVE
lcl|CTHT_0030140                    YTN--EDGSPNRAKMQFSARPSEAMIKKFTPPPTPQNPDPQPECGTIWVE
gnl|up_human|RPAB1_HUMAN            SGDKPSEGRPRRTDLTVLVAHNDDPTDQM-------------------FV
gnl|up_drome|Q7JZF5_DROME           FGDKPSEKRPARSDLIVLVAHNDDPTDQM-------------------FV
gnl|up_danre|Q6DEG5_DANRE           FGDKPSEGRPRRNDLTVLVAHNDDPTDQM-------------------FV
gnl|up_caeel|RPAB1_CAEEL            YGDRPSEKKPARSDLTILVAHNDDPADQM-------------------FV
gnl|Lotgi1|151960                   FGDKPSERKPGRSDLIVLVAHNDDPTDQM-------------------FV
gnl|Helro1|185710                   FCR-PGERCPPRSELMVLVAHNDDPTDQL-------------------FV
gnl|Capca1|226435                   FGDKPSERRPARSDLIVLVAHNDDPIDQM-------------------FV
gnl|Apo_MPI_JGI_Genos_P|72737       HGDKPSERRPARSELTVLVAHNDDPTDQM-------------------FV

sp|P20434|RPAB1_YEAST               FC-DEPSVGVKTMKTFVIHIQEKNFQTGIFVYQNNITPSAMK-LVPSIPP
lcl|CTHT_0030140                    FCPEKTSIGISVMKKFVEHCAQNNFKAGILVTAVALSSQARKVMTVTSQF
gnl|up_human|RPAB1_HUMAN            FFPEEPKVGIKTIKVYCQRMQEENITRALIVVQQGMTPSAKQSLVDMAPK
gnl|up_drome|Q7JZF5_DROME           FFPEEPKIGIKTIKTYCTRMQEENIHRAIVVVQGGMTPSAKQSLVDMAPK
gnl|up_danre|Q6DEG5_DANRE           FFPEEPKVGIKTIKMYCQRMQEENITRAIIVVQMGMTPSAKQSLVDMAPK
gnl|up_caeel|RPAB1_CAEEL            FFPEDAKIGIKTIKAICQQMQEQNISRAIIVVQTGMTPSAKQSIGDMAPK
gnl|Lotgi1|151960                   FFPDEPRVGIKTLRPYIKRMEEENITRAVIVVQVGMTPSSKQALVELSDK
gnl|Helro1|185710                   FFPDEPKVGIKTIKTYCQKMQEESISRAIIVVQQGMTPSAKQSLTDMAPR
gnl|Capca1|226435                   FFPDEPKVGIKTIKTYCQRMQEENISRAIIVVQAGMTPSAKQSLVDMAPK
gnl|Apo_MPI_JGI_Genos_P|72737       FFPEEPKVGIKTIKTYCHRMQEENISRAIIVVQQGMTPSAKQSLVDMAPK

sp|P20434|RPAB1_YEAST               ATIETFNEAALVVNITHHELVPKHIRLSSDEKRELLKRYRLKESQLPRIQ
lcl|CTHT_0030140                    TLIECFLEEDLLVNITHHELVPKHILLSREEKAALLKRYRLKETQLPRIL
gnl|up_human|RPAB1_HUMAN            YILEQFLQQELLINITEHELVPEHVVMTKEEVTELLARYKLRENQLPRIQ
gnl|up_drome|Q7JZF5_DROME           YILEQFLESELLINITEHELVPEHVVMTVEEKQELLSRYKLKENMLMRIQ
gnl|up_danre|Q6DEG5_DANRE           YILEQFLQQELLINITEHELVPEHIVMTKEEVTELLARYKLKESQLPRIQ
gnl|up_caeel|RPAB1_CAEEL            YMLEHFLEAELMVNITEHELVPEHVVMTAEEKAELLARYKLKDSQLPRIQ
gnl|Lotgi1|151960                   YTLEQFIEAELLVNITEHMLVPEHVVMTPEEKAELLVRYKLKEAMIPRIQ
gnl|Helro1|185710                   YILEMFLESELLINITEHQLVPEHIVLTADEKKELLQRYKLKDNQLPRIQ
gnl|Capca1|226435                   YILEQFLEAELLINITEHTLVPEHVLLTPEEKAELLTRYKLKESQLPRIQ
gnl|Apo_MPI_JGI_Genos_P|72737       YILEHFLEAELLVNITEHALVPEHVVMTPEEKKDLLQRYKLKESQLPRIQ

sp|P20434|RPAB1_YEAST               RADPVALYLGLKRGEVVKIIRKSETSGR----------------------
lcl|CTHT_0030140                    SKDPIARYLGLKRGQVVKIIRTSETAGRSGADIYLADCGTGWMARVLSKD
gnl|up_human|RPAB1_HUMAN            AGDPVARYFGIKRGQVVKIIRPSETAGR----------------------
gnl|up_drome|Q7JZF5_DROME           AGDPVARYFGLKRGQVVKIIRSSETAGR----------------------
gnl|up_danre|Q6DEG5_DANRE           AGDPVARYFGLKRGQVVKIIRPSETAGR----------------------
gnl|up_caeel|RPAB1_CAEEL            QCDPVARYFGLRRGQVVKIIRPSETAGR----------------------
gnl|Lotgi1|151960                   QGDPVARYFGLKRGQVVKIIRPSETAGR----------------------
gnl|Helro1|185710                   SSDAVARYYGLTKGQVVKIVRPSETAGR----------------------
gnl|Capca1|226435                   QGDPVARYFGLKRGSVVKIVRPSETAGR----------------------
gnl|Apo_MPI_JGI_Genos_P|72737       EGDPVARYFGLRRGQVVKIIRPSETAGR----------------------

sp|P20434|RPAB1_YEAST               --------------------------------YASYRI------------
lcl|CTHT_0030140                    ACFSLIKDNDLPSTSTIGQFSTHFTTCTTPGWYTSTQTSTVSTVIVFFVN
gnl|up_human|RPAB1_HUMAN            --------------------------------YITYRL------------
gnl|up_drome|Q7JZF5_DROME           --------------------------------YISYRL------------
gnl|up_danre|Q6DEG5_DANRE           --------------------------------YITYRL------------
gnl|up_caeel|RPAB1_CAEEL            --------------------------------YITYRL------------
gnl|Lotgi1|151960                   --------------------------------YVSYRL------------
gnl|Helro1|185710                   --------------------------------YVSYRL------------
gnl|Capca1|226435                   --------------------------------YITYRL------------
gnl|Apo_MPI_JGI_Genos_P|72737       --------------------------------YITYRL------------

sp|P20434|RPAB1_YEAST               --------------------------------------------------
lcl|CTHT_0030140                    NTSATVATTTIVVPITQSIVAATPWRRTTSTVETQSKLSASSQSLSVPLA
gnl|up_human|RPAB1_HUMAN            --------------------------------------------------
gnl|up_drome|Q7JZF5_DROME           --------------------------------------------------
gnl|up_danre|Q6DEG5_DANRE           --------------------------------------------------
gnl|up_caeel|RPAB1_CAEEL            --------------------------------------------------
gnl|Lotgi1|151960                   --------------------------------------------------
gnl|Helro1|185710                   --------------------------------------------------
gnl|Capca1|226435                   --------------------------------------------------
gnl|Apo_MPI_JGI_Genos_P|72737       --------------------------------------------------

sp|P20434|RPAB1_YEAST               --------------------------------------------------
lcl|CTHT_0030140                    NVQGTSPKPSPVSATSPPRTFITIEIFTQTIPITSTITHGITSTQMVLHN
gnl|up_human|RPAB1_HUMAN            --------------------------------------------------
gnl|up_drome|Q7JZF5_DROME           --------------------------------------------------
gnl|up_danre|Q6DEG5_DANRE           --------------------------------------------------
gnl|up_caeel|RPAB1_CAEEL            --------------------------------------------------
gnl|Lotgi1|151960                   --------------------------------------------------
gnl|Helro1|185710                   --------------------------------------------------
gnl|Capca1|226435                   --------------------------------------------------
gnl|Apo_MPI_JGI_Genos_P|72737       --------------------------------------------------

sp|P20434|RPAB1_YEAST               -------------------------------------CM
lcl|CTHT_0030140                    ITATSSSTTISLIPLTATITTTVTRTVASTQIHTQPACL
gnl|up_human|RPAB1_HUMAN            -------------------------------------VQ
gnl|up_drome|Q7JZF5_DROME           -------------------------------------VC
gnl|up_danre|Q6DEG5_DANRE           -------------------------------------VQ
gnl|up_caeel|RPAB1_CAEEL            -------------------------------------VV
gnl|Lotgi1|151960                   -------------------------------------VV
gnl|Helro1|185710                   -------------------------------------VV
gnl|Capca1|226435                   -------------------------------------VV
gnl|Apo_MPI_JGI_Genos_P|72737       -------------------------------------VV
