# Supplementary material for: Deep transcriptome-sequencing and proteome analysis of the hydrothermal vent annelid Alvinella pompejana identifies the CvP-bias as a robust measure of eukaryotic thermostability
Source: Biol Direct. 2013 Jan 16;8:2. doi: 10.1186/1745-6150-8-2 (PMC3564776; doi:10.1186/1745-6150-8-2)
Supplement: Additional file 10 — Frequency of individual amino acids as a function of GC-content. The frequency of amino acids is plotted as a function of GC3-content (GC-content at the third codon position) in the species of the orthologous set. The regression lines with 90% confidence intervals are shown. [file 1745-6150-8-2-S10.zip › trimmedalignments/RL10A_HUMAN.aln]

CLUSTAL X (1.81) multiple sequence alignment


sp|P0CX43|RL1A_YEAST                MSICIFGDAFDVDRAKSCGVDAMSVDDLKKLNKNKKLIKKLSKKYNAFIA
lcl|CTHT_0023560                    MSICILGDQHDIDRAKHGGIDAMSADDLKKLNKNKKLIKKLARKYDAFIA
gnl|up_human|RL10A_HUMAN            FSVCVLGDQQHCDEAKAVDIPHMDIEALKKLNKNKKLVKKLAKKYDAFLA
gnl|up_drome|R10AB_DROME            MKVCILGDQQHCDEAKANNVDFMDAEALKKLNKNKKLVKKLAKSYDAFLA
gnl|up_danre|RL10A_DANRE            FSVCVLGDQQHCDEAKAAELPHMDIEALKKLNKNKKLVKKLAKKYDAFLA
gnl|up_caeel|RL10A_CAEEL            MKVCVFGDQHHLDEAAAGDIPSMSADDLKKLNKQKKLIKKLAKSYDAFIA
gnl|Lotgi1|230263                   MKVCILGDQIHCDQAKANEMPCMDADMLKKLNKDKKLVKKLAKRYDAFLA
gnl|Helro1|84353                    MAICVLGDQQHCDEAKANSVECMDAEALKKLNKNKKLIKKLAKKYDAFLA
gnl|Capca1|21840                    MKVCILGDQQHCDEAKVNNLSNMDVDSLKKLNKNKKLVKKLAKKYSAFLA
gnl|Apo_MPI_JGI_Genos_P|62787       MKVCVLGDQQHCDEAKANDIPCMDVEALKKLNKNKKLVKKLAKRYDAFIA

sp|P0CX43|RL1A_YEAST                SEVLIKQVPRLLGPQLSKAGKFPTPVSHNDDLYGKVTDVRSTIKFQLKKV
lcl|CTHT_0023560                    SESLIKQIPRLLGPGLSKAGKFPTPVSHSDDLSAKVNEVKSTVKFQLKKV
gnl|up_human|RL10A_HUMAN            SESLIKQIPRILGPGLNKAGKFPSLLTHNENMVAKVDEVKSTIKFQMKKV
gnl|up_drome|R10AB_DROME            SESLIKQIPRLLGPGLNKAGKFPALLSHQESMIGKIEEVKSTIKFQMKKV
gnl|up_danre|RL10A_DANRE            SESLIKQIPRILGPGLNKAGKFPSLLTHNENLGTKVDEVKSTIKFQMKKV
gnl|up_caeel|RL10A_CAEEL            SESLIKQIPRILGPGLNKAGKFPSVVTHGESLQSKSDEIRATVKFQMKKV
gnl|Lotgi1|230263                   SETLIKQIPRLLGPGLNKAGKFPTPISHNQSLVSKVQQVKGTIKFQMKKV
gnl|Helro1|84353                    SDSLIKQIPRIVGPGLNKAGKFPSMLTHGESMTGKIEEVKATIKFQMKKV
gnl|Capca1|21840                    SDSLIKQIPRILGPGLNKAGKFPTPLSHGESMSAKVEEVKATIKFQMKKV
gnl|Apo_MPI_JGI_Genos_P|62787       SDSLIKQIPRILGPGLNKAGKFPTMITHSDSMVSKVNEVKATIRFQMKKV

sp|P0CX43|RL1A_YEAST                LCLAVAVGNVEMEEDVLVNQILMSVNFFVSLLKKNWQNVGSLVVKSSMGP
lcl|CTHT_0023560                    LCMGVAVGNVGMTQEQLVANIMLAINYLVSLLKKGWQNVGSLTIKATMSP
gnl|up_human|RL10A_HUMAN            LCLAVAVGHVKMTDDELVYNIHLAVNFLVSLLKKNWQNVRALYIKSTMGK
gnl|up_drome|R10AB_DROME            LCLSVAVGHVGMKSDELAQNVNLSINFLVSLLKKNWQNVRSLHVKSSMGP
gnl|up_danre|RL10A_DANRE            LCLAVAVGHVKMSEEELVYNIHLAVNFLVSLLKKNWQNVRALYIKSTMGK
gnl|up_caeel|RL10A_CAEEL            LCLSVAVGHVGLTQEELVSNISLSINFLVSLLKKNWQNVRSLNIKSTMGK
gnl|Lotgi1|230263                   LCLSVCIGHINMSQEEVYTNVNLAINFLVSLLKKNWQNVRTLHIKSSMGP
gnl|Helro1|84353                    LCLSVAVGNVNMTQDELVSNITMAINFLVSLLKKNWQNVRSLYIKSTMGP
gnl|Capca1|21840                    LCLSVAVGHVQMSADELTSNIILSVNFLVSLLKKNWQNVRALYIKSTMGP
gnl|Apo_MPI_JGI_Genos_P|62787       LCLAVAVGHVNMSTEELVSNIMMAINFLVSLLKKNWQNVRALYIKSTMGH

sp|P0CX43|RL1A_YEAST                AFRLY
lcl|CTHT_0023560                    PKRLY
gnl|up_human|RL10A_HUMAN            PQRLY
gnl|up_drome|R10AB_DROME            PQRLY
gnl|up_danre|RL10A_DANRE            PQRLY
gnl|up_caeel|RL10A_CAEEL            PQRVY
gnl|Lotgi1|230263                   VQRIY
gnl|Helro1|84353                    VQRLY
gnl|Capca1|21840                    AIRIF
gnl|Apo_MPI_JGI_Genos_P|62787       AYRIY
