# Supplementary material for: Deep transcriptome-sequencing and proteome analysis of the hydrothermal vent annelid Alvinella pompejana identifies the CvP-bias as a robust measure of eukaryotic thermostability
Source: Biol Direct. 2013 Jan 16;8:2. doi: 10.1186/1745-6150-8-2 (PMC3564776; doi:10.1186/1745-6150-8-2)
Supplement: Additional file 10 — Frequency of individual amino acids as a function of GC-content. The frequency of amino acids is plotted as a function of GC3-content (GC-content at the third codon position) in the species of the orthologous set. The regression lines with 90% confidence intervals are shown. [file 1745-6150-8-2-S10.zip › trimmedalignments/TYSY_HUMAN.aln]

CLUSTAL X (1.81) multiple sequence alignment


sp|P06785|TYSY_YEAST                MTMDGK----------------------------NKEEEQYLDLCKRIID
lcl|CTHT_0019530                    MTVTENQQVLQPSEPAAA-------TPDKTGEQTRHEEYQYLDLVREILN
gnl|up_human|TYSY_HUMAN             MPVAGSELPRRPLPPAAQ-------ERDAEPRP-PHGELQYLGQIQHILR
gnl|up_drome|TYSY_DROME             TKDGPDQESMPLPADNGE-------SPSKQQAPVNRDEMHYLDLLRHIIA
gnl|up_danre|Q7ZUI7_DANRE           VEVTNGHCVNGESKKEDT-------NGGKKEFSLFCDERGYLSLVEFILQ
gnl|up_caeel|Q9Y052_CAEEL           MEVMNKENIIADAPSDVV-------KTVQQQVHLNQDEYKYLKQVEQILR
gnl|Lotgi1|166678                   MKIVLTTCRNQKRNN-------------------RHDEEEYLDAIRKILK
gnl|Helro1|87612                    NDAGKHKQHLQEPLTS------------------PHEELQYINLVNQIIT
gnl|Capca1|148645                   MLAGDEIRTTEQIPGKIL-------KSVK-----RHDEFQYLEAIEEIIQ
gnl|Apo_MPI_JGI_Genos_P|50721       WMLMKMECLMPLRDEKSVFNGDKEPKEEQTDEAVRHEEYQYLDAIRKIIN

sp|P06785|TYSY_YEAST                EGEFRPDRTGTGTLSLFAPPQLRFSL-RDDT--FPLLTTKKVFTRGIILE
lcl|CTHT_0019530                    EGELRRDRTGTGTYSIFAPRPLKFSLNRNGTPILPLLTTKRVYTKAIIAE
gnl|up_human|TYSY_HUMAN             CGVRKDDRTGTGTLSVFG-MQARYSL-RDE---FPLLTTKRVFWKGVLEE
gnl|up_drome|TYSY_DROME             NGEQRMDRTEVGTLSVFG-SQMRFDM-RNS---FPLLTTKRVFFRAVAEE
gnl|up_danre|Q7ZUI7_DANRE           NGAKKGDRTGTGVISVFG-TQARYSL-RDQ---FPLLTTKRVFWKGILEE
gnl|up_caeel|Q9Y052_CAEEL           EGTRRDDRTGTGTISIFG-MQSKYCL-RNGT--IPLLTTKRVYWKGVLEE
gnl|Lotgi1|166678                   KGVKRGNRTGVDTRSIFG-MQMRYDL-RES---FPLLTTKRVFWRGVAEE
gnl|Helro1|87612                    NGHLKSDRTGTGTRSIFG-TQMRFSL-RNDT--IPLLTTKRVFWKGVVEE
gnl|Capca1|148645                   RGTKKGNRTGIDTISIFG-MQSRYSL-RNGV--LPLLTTKRVFWRGVAEE
gnl|Apo_MPI_JGI_Genos_P|50721       NGAVKGDRTGVGTRSIFG-MQARYSL-RNGV--FPLLTTKRVFWRAVVEE

sp|P06785|TYSY_YEAST                LLWFLAGDTDANLLSEQGVKIWDGNGSREYLDKMGFKDRKVGDLGPVYGF
lcl|CTHT_0019530                    LLWFISGDTSAKTLSAQGVKIWDGNGSRAFLDSLGFTDREEGDLGPVYGF
gnl|up_human|TYSY_HUMAN             LLWFIKGSTNAKELSSKGVKIWDANGSRDFLDSLGFSTREEGDLGPVYGF
gnl|up_drome|TYSY_DROME             LLWFVAGKTDAKLLQAKNVHIWDGNSSREFLDKMGFTGRAVGDLGPVYGF
gnl|up_danre|Q7ZUI7_DANRE           LLWFIKGSTNAKDLSEKGVRIWDANGSREFLDKNGFTDREEGDLGPVYGF
gnl|up_caeel|Q9Y052_CAEEL           LLWFISGSTDGKLLMEKNVKIWEKNGDRAFLDNLGFTSREEGDLGPVYGF
gnl|Lotgi1|166678                   LLWFIKGCTNGKDLSDKNVRIWDANGSREFLDNLGLTHREEGDLGPVYGF
gnl|Helro1|87612                    LLWFIAGSTNALKLADKGVHIWDANGSRTFLDKLGFEDREEGDLGPVYGF
gnl|Capca1|148645                   LLWFIKGSTNAKSLSEKGVHIWDGNGSREYLDKMGFTEREEGDLGPVYGF
gnl|Apo_MPI_JGI_Genos_P|50721       LLWFIKGSTNAKELSEKGIHIWDANGSRSFLDKLGFTDREEGDLGPVYGF

sp|P06785|TYSY_YEAST                QWRHFGAKYKTCDDDYTGQGIDQLKQVIHKLKTNPYDRRIIMSAWNPADF
lcl|CTHT_0019530                    QWRHFGAQYVDCHTDYTGQGVDQLARIVHTLRTNPYDRRLVLSAWNPADM
gnl|up_human|TYSY_HUMAN             QWRHFGAEYRDMESDYSGQGVDQLQRVIDTIKTNPDDRRIIMCAWNPRDL
gnl|up_drome|TYSY_DROME             QWRHFGAQYGTCDDDYSGKGIDQLRQVIDTIRNNPSDRRIIMSAWNPLDI
gnl|up_danre|Q7ZUI7_DANRE           QWRHFGAEYKDMHTDYSGEGVDQLQKVIDTIKSNPEDRRIIMCAWNPKDL
gnl|up_caeel|Q9Y052_CAEEL           QWRHFGAKYVDCHTDYSGQGVDQLAEVIRQIKEQPDSRRIIMSAWNPSDL
gnl|Lotgi1|166678                   QWRHFGAEYKDMHTDYSGQGVDQLQDVINKIKNNPEDRRIIMSAWNPLDL
gnl|Helro1|87612                    QWRHAGARYKNMNADYNNEGIDQLKEVIDRIKSNPDDRRMIVCSWNVADL
gnl|Capca1|148645                   QWRHFGAEYKDMHADYTGQGIDQLADVIDKIKNNPEDRRIILCAWNPKDL
gnl|Apo_MPI_JGI_Genos_P|50721       QWRHFGAEYKDMRTDYRGQGVDQLRDVIDKIKNDPNDRRIILCAWNPKDL

sp|P06785|TYSY_YEAST                DKMALPPCHIFSQFYVSFPKEGEGSG---------------------KPR
lcl|CTHT_0019530                    AKMVLPPCHMFAQFYVSFPQNARSGGKPVSLPSPSQDGEQHDNQLKPKGY
gnl|up_human|TYSY_HUMAN             PLMALPPCHALCQFYVV-------N-----------------------SE
gnl|up_drome|TYSY_DROME             PKMALPPCHCLAQFYVS-------EK---------------------RGE
gnl|up_danre|Q7ZUI7_DANRE           PLMALPPCHALCQFYVS-------N-----------------------GE
gnl|up_caeel|Q9Y052_CAEEL           GQMVLPPCHTMCQFYVD-------N-----------------------GE
gnl|Lotgi1|166678                   NKMALPPCHCLVQFYVA-------N-----------------------GE
gnl|Helro1|87612                    SSMALPPCHLLFQFYVA-------D-----------------------GE
gnl|Capca1|148645                   PQMALPPCHAFVQFYVA-------N-----------------------GE
gnl|Apo_MPI_JGI_Genos_P|50721       TKMALPPCHAFVQFYVA-------N-----------------------GE

sp|P06785|TYSY_YEAST                LSCLLYQRSCDMGLGVPFNIASYALLTRMIAKVVDMEPGEFIHTLGDAHV
lcl|CTHT_0019530                    LHCQLYQRSCDMGLGVPFNIASYALLTHMLAHACDLVPGSLTHVMGDAHV
gnl|up_human|TYSY_HUMAN             LSCQLYQRSGDMGLGVPFNIASYALLTYMIAHITGLKPGDFIHTLGDAHI
gnl|up_drome|TYSY_DROME             LSCQLYQRSADMGLGVPFNIASYALLTHMIAHVTGLKPGDFVHTMGDTHV
gnl|up_danre|Q7ZUI7_DANRE           LSCQLYQRSGDIGLGVPFNIASYALLTYMIAHITGLKPGDFVHTLGDAHI
gnl|up_caeel|Q9Y052_CAEEL           LSCQLYQRSGDMGLGVPFNLASYGLLTHMIAKVCGLKPGTLVHTLGDAHV
gnl|Lotgi1|166678                   LSCQLYQRSADMGLGVPFNIASYSLLTYMIAHVTHLKPGDFVHTIGDAHV
gnl|Helro1|87612                    LSCSMYQRSADVGLGVPFNIASYSLLTHMIAHICKLKPGEFIHFMGDTHV
gnl|Capca1|148645                   LSCQLYQRSADMGLGVPFNIASYALLTCMIAHVTDLQPGDFVHTIGDAHI
gnl|Apo_MPI_JGI_Genos_P|50721       LSCQLYQRSADMGLGVPFNIASYSLLTYMIAHVTGLKPGDFVHTTGDTHV

sp|P06785|TYSY_YEAST                YKDHIDALKEQITRNPR-PFPKLKIKRDVKD--IDDFKLTDFEIEDYNPH
lcl|CTHT_0019530                    YLNHVDALRMQLEREPAGEFPELEIKRPKGDGVIDGWKPEDFVIKGYNPH
gnl|up_human|TYSY_HUMAN             YLNHIEPLKIQLQREPR-PFPKLRILRKVEK--IDDFKAEDFQIEGYNPH
gnl|up_drome|TYSY_DROME             YLNHVEPLKEQLERTPR-PFPKLIIKRQVQD--IEDFRFEDFQIVDYNPH
gnl|up_danre|Q7ZUI7_DANRE           YTNHIEPLKEQIQREPR-PFPKLRIKRKVEQ--INDFCAEDFEIYDYDPH
gnl|up_caeel|Q9Y052_CAEEL           YSNHVDALKIQLDREPY-AFPKIRFTRDVAS--IDDFTSDMIALDDYKCH
gnl|Lotgi1|166678                   YVNHTEPLQEQLQRKPR-PFPTLTLKDGVKD--INDFKMEDFELTGYNPY
gnl|Helro1|87612                    YLDHVEPLQEQIYREPR-EFPKLKINRVVES--IDDFKFEDFELVGYKPY
gnl|Capca1|148645                   YCNHMEALEEQLKREPR-EFPELKFKRKVTS--IEDFTFEDFEVIGYKPH
gnl|Apo_MPI_JGI_Genos_P|50721       YNNHIEPLKIQIERTPR-PFPKLLIKRTVTD--IEDFKFEDFEIVNYNPH

sp|P06785|TYSY_YEAST                PRIQMKMSV
lcl|CTHT_0019530                    KAIVMEMSV
gnl|up_human|TYSY_HUMAN             PTIKMEMAV
gnl|up_drome|TYSY_DROME             PKIQMDMAV
gnl|up_danre|Q7ZUI7_DANRE           PTIKMQMAV
gnl|up_caeel|Q9Y052_CAEEL           PKIPMDMAV
gnl|Lotgi1|166678                   PKIKMDMAV
gnl|Helro1|87612                    PAIKMRMAV
gnl|Capca1|148645                   PKIQMEMAV
gnl|Apo_MPI_JGI_Genos_P|50721       PKIPMTMAV
