# Supplementary material for: Deep transcriptome-sequencing and proteome analysis of the hydrothermal vent annelid Alvinella pompejana identifies the CvP-bias as a robust measure of eukaryotic thermostability
Source: Biol Direct. 2013 Jan 16;8:2. doi: 10.1186/1745-6150-8-2 (PMC3564776; doi:10.1186/1745-6150-8-2)
Supplement: Additional file 10 — Frequency of individual amino acids as a function of GC-content. The frequency of amino acids is plotted as a function of GC3-content (GC-content at the third codon position) in the species of the orthologous set. The regression lines with 90% confidence intervals are shown. [file 1745-6150-8-2-S10.zip › trimmedalignments/COQ5_HUMAN.aln]

CLUSTAL X (1.81) multiple sequence alignment


sp|P49017|COQ5_YEAST                VRSSLVN-VPLRLSRCFTQAHRACKEEEVNSPLSSAAEQPEQK--YTHFG
lcl|CTHT_0043520                    ISSLSPL-SRTFSTTLPSLDANASTSTSSKPPTPDYAIPDPSR--PTHFG
gnl|up_human|COQ5_HUMAN             CALWSYC-GRGWSRAMRGCQLLGLRSSWPGDLLSARLLSQEKRAAETHFG
gnl|up_drome|COQ5_DROME             TRLLSLA-RRF----VHTRTASQSAQNSKGMASGAESISGKEK--TTHFG
gnl|up_danre|COQ5_DANRE             FVLRVLSDSTRNIHHVLRCRSKYLCRRAAITARRGYSDSTEGR--STHFG
gnl|up_caeel|COQ5_CAEEL             TNLFKSMRKPTNVGNFRQFSVNQVNSDNKRS--------EPGK--KTHFG
gnl|Lotgi1|178337                   TRHFKIL-CDMYIPVLLSILQ------------------------QTHFG
gnl|Helro1|89456                    SKSLLIC-KPNNSPKCRNLIDQFRYFSTNTN--------------QTHFG
gnl|Capca1|183291                   SRLLTLCRCQTNIRQISRSAARFCSTTTNNGAGPACSADQMEG--ETHFG
gnl|Apo_MPI_JGI_Genos_P|61910       MEGRLMC-GIFRSSALFRRNIRCLSSSARRRTQTQRQDENKSK--QTHFG

sp|P49017|COQ5_YEAST                SKTVLKSTKQKLVGDVFSSVANRYDLMNDVMSLGIHRLWKDHFINKLDAG
lcl|CTHT_0043520                    FQTVTESEKREKVARVFTSVAEAYDRMNDLMSFGWHRVWKDHFVRTLNPG
gnl|up_human|COQ5_HUMAN             FETVSEEEKGGKVYQVFESVAKKYDVMNDMMSLGIHRVWKDLLLWKMHPL
gnl|up_drome|COQ5_DROME             FQTVRESEKEQKVHEVFEQVANSYDVMNDAMSLGIHRVWKDVFVERLGPT
gnl|up_danre|COQ5_DANRE             FQTVPEEEKAEKVYKVFESVAKKYDVMNDAMSLGIHRLWKDTLLHIMNPQ
gnl|up_caeel|COQ5_CAEEL             FTDVDEAEKEQKVHHVFANVAKKYDLMNDAMSMGVHRLWKDYYVGGLQVP
gnl|Lotgi1|178337                   YQTVPEDEKEEKVYEVFENVASKYDLMNDAMSAGVHRLWKDHFIHRMAPV
gnl|Helro1|89456                    FETVSEKEKEERVYQVFHNVADKYDLMNDVMSAGIHRLWKDCFIKSVGPI
gnl|Capca1|183291                   FETVRESEKEERVHKVFHNVASSYDVMNDAMSAGVHRLWKDAFIQRFAPP
gnl|Apo_MPI_JGI_Genos_P|61910       YQTVAEEEKEEKVSEVFSNVAEKYDLMNDVMSGGVHRLWKDYFMEKLGPT

sp|P49017|COQ5_YEAST                -----KRPNSTTPLNFIDVAGGSGDIAFGLLDHAESKFG-----------
lcl|CTHT_0043520                    FSPLTAGPDPRGPQQILDIAGGTGDIAFRMLHTAHVVNR-----------
gnl|up_human|COQ5_HUMAN             -----PG------TQLLDVAGGTGDIAFRFLNYVQSQHQRKQKRQLRAQQ
gnl|up_drome|COQ5_DROME             -----HG------MRLLDMAGGTGDITFRYLRYLNNQPNPQ---------
gnl|up_danre|COQ5_DANRE             -----PG------LRLLDTAGGTGDISFRFLEYTRSMYDRQQRLRAKSQQ
gnl|up_caeel|COQ5_CAEEL             -----YN------AKCLDMAGGTGDIAFRILRH-----------------
gnl|Lotgi1|178337                   -----KG------TSLIDVAGGTGDIAFRFLNSINQ--------------
gnl|Helro1|89456                    -----SD------TNLLDVAGGTGDISFRYLQYLKNS-------------
gnl|Capca1|183291                   -----PG------TKLIDVAGGTGDIAFRFLNYMNKEHGTSSRPLDIEIP
gnl|Apo_MPI_JGI_Genos_P|61910       -----PG------TKLIDVAGGTGDIAFRFLSYIENVEEEEEEED---AN

sp|P49017|COQ5_YEAST                ---------------------DTESTMDIVDINPDMLKEGEKRAMEQGKY
lcl|CTHT_0043520                    ---------------------NPDVRVIMSDINRAMLTVGKHRSESLP-A
gnl|up_human|COQ5_HUMAN             NLSWEEIAKEYQNEED----SLGGSRVVVCDINKEMLKVGKQKALAQG-Y
gnl|up_drome|COQ5_DROME             ---------------------QRPSHVTVSDINQHMLNVGEERAKRLG-L
gnl|up_danre|COQ5_DANRE             TPSWKDIAGHYVSDEE----GPPQSRAVVCDINKEMLKVGKQRAEDAG-I
gnl|up_caeel|COQ5_CAEEL             ---------------------SPTAKVTVSDINQPMLDVGKKRAEKER-D
gnl|Lotgi1|178337                   ---------------------QIKPLVTVCDINQAMLDVGKSRSESLG-Y
gnl|Helro1|89456                    ---------------------SKSATVTVLDINQAMLNVGRDKAKSKG-F
gnl|Capca1|183291                   SRIQMEGFSEVQSEEDPTTSPSQNAHVTVFDINQAMLDEGKKKAERLG-F
gnl|Apo_MPI_JGI_Genos_P|61910       MNDETSEFGEYPAHHE----PSQQSLVTVCDINQAMLDVGKKRAEALG-H

sp|P49017|COQ5_YEAST                FKDPR----VRFLVSNGEKL------------------EEI---------
lcl|CTHT_0043520                    SQQAA----LSFLEANAEDLTKARPLVPYPPADPASEEKPFFDPTTATTS
gnl|up_human|COQ5_HUMAN             RAG------LAWVLGDAEEL-------------------PF---------
gnl|up_drome|COQ5_DROME             TTDQLSNCTVAWQCADAEKL-------------------PF---------
gnl|up_danre|COQ5_DANRE             TTG------LSWVAGDAEEL-------------------PF---------
gnl|up_caeel|COQ5_CAEEL             IQPSR----AEWVCANAEQM-------------------PF---------
gnl|Lotgi1|178337                   LSD------VNFIKGNAECL-------------------PI---------
gnl|Helro1|89456                    QNE------ITWVQGNAENL-------------------PF---------
gnl|Capca1|183291                   TEDL-----SSWVCGNAECL-------------------PM---------
gnl|Apo_MPI_JGI_Genos_P|61910       VYG------ISWLKGNAECL-------------------PI---------

sp|P49017|COQ5_YEAST                -DSDSKDIYTVSFGIRNFTDIQKGLNTAYRVLKPGGIFYCLEFSKIE-NP
lcl|CTHT_0043520                    IPDNSIDLYTVAFGIRNFSNIPAALREAYRVLKPGGVFACLEFSKADKHP
gnl|up_human|COQ5_HUMAN             -DDDKFDIYTIAFGIRNVTHIDQALQEAHRVLKPGGRFLCLEFSQVN-NP
gnl|up_drome|COQ5_DROME             -PDASFTAYTIAFGIRNCTHVDKVLSEAYRVLQPGGRFMCLEFSHLT-NE
gnl|up_danre|COQ5_DANRE             -DDDQFDMYTIAFGIRNVTHIEQALQEAFRVLKPGGRFMCLEFSKVT-NP
gnl|up_caeel|COQ5_CAEEL             -ESNTYDLFTMSFGIRNCTHPEKVVREAFRVLKPGGQLAILEFSEV--NS
gnl|Lotgi1|178337                   -ENDQFDVFTIAYGIRNCTHIDKVIQEAYRVLKPGGRFMCLEFSDVK-NP
gnl|Helro1|89456                    -SENQFDVYTVAYGIRNMTHIDKVLKEAYRVLKPGGRFACLEFSRVD-NF
gnl|Capca1|183291                   -DDNQFDAYTIAFGIRNVTHIEKVLTEAYRVLKPGGRFMCLEFSEVP-NP
gnl|Apo_MPI_JGI_Genos_P|61910       -ADNSYDAYTIAFGIRNTTHIDKVLSEAHRVLKPGGRFMCLEFSEVT-ST

sp|P49017|COQ5_YEAST                LMDFAYQQWA-KVLPVMGSMIANDYDSYQYLVESIERFPDQETFKSMIEK
lcl|CTHT_0043520                    LFNAVYKEWSFRAIPLIGQLVAADRDSYQYLVESIERFPSQEEFRDMILD
gnl|up_human|COQ5_HUMAN             LISRLYDLYSFQVIPVLGEVIAGDWKSYQYLVESIRRFPSQEEFKDMIED
gnl|up_drome|COQ5_DROME             TMQWLYDQYSFQVIPPMGQLLAGQWQAYQYLVESIRRFPKQEQFKQMIEQ
gnl|up_danre|COQ5_DANRE             LLARLYDAYSFQMIPVLGEVIAGDWKSYQYLVESIRKFPDQEIFKEMIED
gnl|up_caeel|COQ5_CAEEL             ALKPIYDAYSFNVIPVLGEILASDRASYQYLVESIRKFPNQDEFARIIRE
gnl|Lotgi1|178337                   IIRQLYDSYSFQVIPVMGQVLASDWKSYQYLVESIRQFPNQEDFKQMIKE
gnl|Helro1|89456                    FLRNLYDNYSFHIIPVMGKLIAGDYKSYKYLVESIRQFPDQETFSEMIEE
gnl|Capca1|183291                   VLRKIYDEYSFQVIPVMGQVIAGDWHSYQYLVESIRQFPNQETFATMIRD
gnl|Apo_MPI_JGI_Genos_P|61910       VLRKLYDEYSFQVIPVMGQVIAGDWHSYQYLVESIRKFPNQEEFAKMIRA

sp|P49017|COQ5_YEAST                AGFKSA--GYESLTFGICAIHWGIKV
lcl|CTHT_0043520                    AGFVIAGEGYEDLTGGVAAIHKGMKP
gnl|up_human|COQ5_HUMAN             AGFHKV--TYESLTSGIVAIHSGFKL
gnl|up_drome|COQ5_DROME             AGFDQV--SYENLTFGVVSIHSGFKL
gnl|up_danre|COQ5_DANRE             AGFFRV--QYFNLTGGIVAIHSGFKL
gnl|up_caeel|COQ5_CAEEL             EGFSNV--RYENLTFGVCSIHKGMKP
gnl|Lotgi1|178337                   AGFKMV--KYENLTFGVSAIHSGFKL
gnl|Helro1|89456                    AGFSNV--NHENLMFGVSAIHSGFKI
gnl|Capca1|183291                   AGFKFV--RYENLTFGVAAIHSGIKL
gnl|Apo_MPI_JGI_Genos_P|61910       AGFKAV--HYENLMMGIAAIHSGFKL
