# Supplementary material for: Deep transcriptome-sequencing and proteome analysis of the hydrothermal vent annelid Alvinella pompejana identifies the CvP-bias as a robust measure of eukaryotic thermostability
Source: Biol Direct. 2013 Jan 16;8:2. doi: 10.1186/1745-6150-8-2 (PMC3564776; doi:10.1186/1745-6150-8-2)
Supplement: Additional file 10 — Frequency of individual amino acids as a function of GC-content. The frequency of amino acids is plotted as a function of GC3-content (GC-content at the third codon position) in the species of the orthologous set. The regression lines with 90% confidence intervals are shown. [file 1745-6150-8-2-S10.zip › trimmedalignments/RS14_HUMAN.aln]

CLUSTAL X (1.81) multiple sequence alignment


sp|P39516|RS14B_YEAST               MANDLV-----QARDNSQVFGVARIYASFNDTFVHVTDLSGKETIARVTG
lcl|CTHT_0071230                    PAQENI-SLGPQVREGELVFGVARIFASFNDTFVHVTDLSGRETICRVTG
gnl|up_human|RS14_HUMAN             KKEEQVISLGPQVAEGENVFGVCHIFASFNDTFVHVTDLSGKETICRVTG
gnl|up_drome|RS14_DROME             QKEEVQVQLGPQVRDGEIVFGVAHIYASFNDTFVHVTDLSGRETIARVTG
gnl|up_danre|Q6PBW3_DANRE           KKEEQVISLGPQVAEGENVFGVCHIFASFNDTFVHVTDLSGKETICRVTG
gnl|up_caeel|RS14_CAEEL             KEEQAVVSLGPQAKEGELIFGVAHIFASFNDTFVHITDISGRETIVRVTG
gnl|Lotgi1|209986                   SAPQEQISLGPQVEEGEDVFGIAHIYASFNDTFVHVTDISGKETICCVTG
gnl|Helro1|111042                   VKEEQV-TLGPQVAEGELVFGVAHIFASFNDTFVHVTDLSGKETIVRVTG
gnl|Capca1|228439                   ERKEETVSLGPQVAEGELVFGVAHIFASFNDTFVHVTDLSGKETIVRVTG
gnl|Apo_MPI_JGI_Genos_P|58290       QKEEQV-SL-PQVADGENLFGVAHIYASFNDTFVHVTDLSGKETIVRVTG

sp|P39516|RS14B_YEAST               GMKVKADRDESSPYAAMLAAQDVAAKCKEVGITAVHVKIRATGGTRTKTP
lcl|CTHT_0071230                    GMKVKADRDESSPYAAMLAAQDVAARCKELGITALHIKIRATGGNGTKTP
gnl|up_human|RS14_HUMAN             GMKVKADRDESSPYAAMLAAQDVAQRCKELGITALHIKLRATGGNRTKTP
gnl|up_drome|RS14_DROME             GMKVKADRDEASPYAAMLAAQDVAEKCKTLGITALHIKLRATGGNKTKTP
gnl|up_danre|Q6PBW3_DANRE           GMKVKADRDESSPYAAMLAAQDVAQKCKELGITALHIKLRATGGNRTKTP
gnl|up_caeel|RS14_CAEEL             GMKVKADRDESSPYAAMLAAQDVADRCKQLGINALHIKLRATGGTRTKTP
gnl|Lotgi1|209986                   GMKVKADRDEASPYAAMLAAQDVAEKCKNLKISALHIRLRATGGNKTKTP
gnl|Helro1|111042                   GMKVKADRDESSPYAAMLAAQDVAERCKQIGITALHIKLRATGGNRTKTP
gnl|Capca1|228439                   GMKVKADRDEASPYAAMLAAQDVAERCKVIGVTALHIRLRATGGNRTKTP
gnl|Apo_MPI_JGI_Genos_P|58290       GMKVKADRDEASPYAAMLAAQDVAERCKSLGINALHIKLRATGGNKTKTP

sp|P39516|RS14B_YEAST               GPGGQAALRALARSGLRIGRIEDVTPVPSDSTRKKGGRRGRRL
lcl|CTHT_0071230                    GPGAQSALRALARSGMKIGRIEDVTPTPSDSTRRKGGRRGRRL
gnl|up_human|RS14_HUMAN             GPGAQSALRALARSGMKIGRIEDVTPIPSDSTRRKGGRRGRRL
gnl|up_drome|RS14_DROME             GPGAQSALRALARSSMKIGRIEDVTPIPSDSTRRKGGRRGRRL
gnl|up_danre|Q6PBW3_DANRE           GPGAQSALRALARSGMKIGRIEDVTPIPSDSTRRKGGRRGRRL
gnl|up_caeel|RS14_CAEEL             GPGAQSALRALARAGMKIGRIEDVTPIPSDCTRRKGGRRGRRL
gnl|Lotgi1|209986                   GPGAQSALRALARSGMKIGRIEDVTPIPSDCNRRKGGRRGRRL
gnl|Helro1|111042                   GPGAQSALRALARSGMKIGRIEDVTPIPSDSTRRKGGRRGRRL
gnl|Capca1|228439                   GPGAQSALRALARSGMKIGRIEDVTPIPSDSTRKKGGRRGRRL
gnl|Apo_MPI_JGI_Genos_P|58290       GPGAQSALRALARSGMKIGRIEDVTPIPSDSTRRKGGRRGRRL
