# Supplementary material for: Deep transcriptome-sequencing and proteome analysis of the hydrothermal vent annelid Alvinella pompejana identifies the CvP-bias as a robust measure of eukaryotic thermostability
Source: Biol Direct. 2013 Jan 16;8:2. doi: 10.1186/1745-6150-8-2 (PMC3564776; doi:10.1186/1745-6150-8-2)
Supplement: Additional file 10 — Frequency of individual amino acids as a function of GC-content. The frequency of amino acids is plotted as a function of GC3-content (GC-content at the third codon position) in the species of the orthologous set. The regression lines with 90% confidence intervals are shown. [file 1745-6150-8-2-S10.zip › trimmedalignments/UTP15_HUMAN.aln]

CLUSTAL X (1.81) multiple sequence alignment


sp|Q04305|UTP15_YEAST               STARPRIITSKAPLLPQQTT-PEQRYWRQYTSAQLVKEHN--SVTHISF-
lcl|CTHT_0063870                    AAEVVPLPQLKLPSGPSPIT-AEQRYWRSFKKQKSHTSTANWPISHISFP
gnl|up_human|UTP15_HUMAN            MAGYKPVAIQTYPILGEKIT-QDTLYWNNYKTPVQIKEFG--AVSKVDF-
gnl|up_drome|O46069_DROME           QNSFLPLNTRRFRQRAQVET-PDTVYWDRLAKPELLKEHN--TIDYLDF-
gnl|up_danre|UTP15_DANRE            MASFKPTKVLSYPKLGEKVT-EETLYWKNYKPPVQIKEFG--AVSKIDF-
gnl|up_caeel|Q9N477_CAEEL           AQPYLPAEKFLSRKQETILLDEDVIYWKRMQQLTVFQEPA--VVSSVRI-
gnl|Lotgi1|226017                   AASFKKTQAKTFPRVGETAT-RDVSYWNNLTVPVTVKEYG--AITHINF-
gnl|Helro1|107075                   MADFKKLHLQSYSLLNRKESLKDSPYWKNLQFPITIKNSG--AVTQINF-
gnl|Capca1|172738                   ATSYKKTLIESFPTLRENAT-PDNEYWNRLEPPITRKDHG--AVSCINF-
gnl|Apo_MPI_JGI_Genos_P|74160       ANTFKNTIIKRFPKTGRQIT-KDALYWKHLEFLVTKKEHG--AITHVEF-

sp|Q04305|UTP15_YEAST               ---------------NPQHPHDFAVTSSTRVQIFSSRTRQVIKTFSRFKD
lcl|CTHT_0063870                    ASLGTTALVSSSLVAAAKTNDLFAVTAGPRVEIFSIRKREPLKTIGRFDS
gnl|up_human|UTP15_HUMAN            ---------------SPQPPYNYAVTASSRIHIYGRYSQEPIKTFSRFKD
gnl|up_drome|O46069_DROME           ---------------SPSDPDNFVVTCSVRVQIYNLVTMLVVKNLSRFQK
gnl|up_danre|UTP15_DANRE            ---------------SPLPPHNYAVTASTRVHIYGLHSQEPIRNFTRFHD
gnl|up_caeel|Q9N477_CAEEL           ---------------SPKKPYHVATTSSVRLTLYDTVVCEPLNLFSRFKK
gnl|Lotgi1|226017                   ---------------CPVSPNYLAVTCSARIQIYSPQTCQIVRTISRFKE
gnl|Helro1|107075                   ---------------SPIEPYNYLVANSTRVQVYSIKSNAPSKTPHQFHD
gnl|Capca1|172738                   ---------------SPTQPHQYAVTCSTKVQIFSPNTNQPVKNFTRFKD
gnl|Apo_MPI_JGI_Genos_P|74160       ---------------SPVEPYNYAVTSSIRVQIHSGHDEDVVKTFSCFQE

sp|Q04305|UTP15_YEAST               VVYSASFRSDGKLLCAGDATGLVSVYDS-YNPRT---ILLSINASTHPTH
lcl|CTHT_0063870                    EAHCGEIRPDGRVLVAGEDTGRMQVFDV--GQGTRAVILKTWHIHKQPVW
gnl|up_human|UTP15_HUMAN            TAYCATFRQDGRLLVAGSEDGGVQLFDI--SGRA---PLRQFEGHTKAVH
gnl|up_drome|O46069_DROME           TAYGATFRQDGRLLAAGDEEGHVKLFDT--TSRN---ILRLFKGHTAPVH
gnl|up_danre|UTP15_DANRE            TAYGGSFRGDGKLLVAGSEEGLIRLFDI--GGRV---SLRQFKGHSKAVH
gnl|up_caeel|Q9N477_CAEEL           GVCSIDFRHDGRLLAIGGDEGKVRIFDVEKTTGSSKVALRVMQASQSTVK
gnl|Lotgi1|226017                   AAHSACYRSDGRLLVAGGDEGIINVFDV--NSKS---SLRTFRGHNRSVQ
gnl|Helro1|107075                   VVRSACYRSDGQLITVGCDDA--TLWVI--HQKH---FKQVFNGHSRSVY
gnl|Capca1|172738                   VAYCGTFRDDGQLLVAGGEEGQIRLFDV--TTKS---MLRVFKAHTSAVR
gnl|Apo_MPI_JGI_Genos_P|74160       AAFCGSYRADGKLLVAGSGEGAVRLFDV--VGKR---LLRTFRGHRGATH

sp|Q04305|UTP15_YEAST               VTKFHTQDNKILATASDDRVTRLWDISN-----AYEPQLELTG-ATDYVR
lcl|CTHT_0063870                    VTKWSPTELTTLMSCSDDKTVRLWDLP------SNDPTRLFTG-HTDYVR
gnl|up_human|UTP15_HUMAN            TVDFTADKYH-VVSGADDYTVKLWDIP------NSKEILTFKE-HSDYVR
gnl|up_drome|O46069_DROME           RTFFTADKLQ-LASFGDDKSVRLWDVA------NEKVVQTYEDTHTDYVR
gnl|up_danre|UTP15_DANRE            ATSFLSDGFR-VLSGSDDLTCRVWDVA------SAVELSSITE-HTDYIR
gnl|up_caeel|Q9N477_CAEEL           SVHFSPRGDT-VFSMADDGKIKQYRVADTAYGVNAVPIIEIQA-HEDAIR
gnl|Lotgi1|226017                   VARFLSDNIR-VLSGSDDKTARIWDLS------SEKQIINYKE-HGDYIR
gnl|Helro1|107075                   LAKFL-DNYK-LFSGSDDKTVKIWDLA------TKSEIITFNE-HEDYVR
gnl|Capca1|172738                   LSKFTTDKLR-VISGSDDRTLKLWDVA------AENVVHTFED-HQDYIR
gnl|Apo_MPI_JGI_Genos_P|74160       VSRFLSNNIH-MMSASDDRTVRIWDIA------SQSELVQFSD-GTDYVR

sp|Q04305|UTP15_YEAST               TLSFIP--AAPHLVATGSYDGLIRLYDTRSSGSTPIYSLNHDQPVENVIA
lcl|CTHT_0063870                    CGAFMPGSANSNLLVSGSYDETVRVWDARAPGGA-VMTFKHADPIEDVLP
gnl|up_human|UTP15_HUMAN            CGCASK--LNPDLFITGSYDHTVKMFDART-SES-VLSVEHGQPVESVLL
gnl|up_drome|O46069_DROME           AGAMHP--QAGHMFVSGGYDGKIKLYDTRAETAV-QRTLDHGAPVESMLF
gnl|up_danre|UTP15_DANRE            AIAPSK--LNPDVFVTGSYDHTVKMFDVRS-GNS-VMTMQHGQPVECVLL
gnl|up_caeel|Q9N477_CAEEL           CGAVSS--INDHIVLTGGYDHKVRLWDIRSKEKS--LELDCEHPVESVLF
gnl|Lotgi1|226017                   TGTVSD--ASPDIVLTGCYDHKARLFDARM-PAS-VLTVDHGFPIESVLM
gnl|Helro1|107075                   CGNKG---ASNDLFITGSYDHRVKLFDSRC-KLS-VLTMNHGDPVESVVM
gnl|Capca1|172738                   CGATSK--ASHDMVLAGCYDHQAYMYDVRQ-QKR-VLSVDHGGPIEDVLI
gnl|Apo_MPI_JGI_Genos_P|74160       CGVTSK--ASKDIVVTGCYDHNVRLYDVRSGTEA-VLTVNHGHPVESVLI

sp|Q04305|UTP15_YEAST               V-SPTQIVSCGGNNFKVWDLTSN-KKLYERGNFNKAVTCLDYVENFDSPM
lcl|CTHT_0063870                    LPSGTTLLAASGNAISVLDLVAA-KPLRLITNHQKTVTSLSLASQ-----
gnl|up_human|UTP15_HUMAN            FPSGGLLVSAGGRYVKVWDMLKGGQLLVSLKNHHKTVTCLCLSSS-----
gnl|up_drome|O46069_DROME           LPNGSIFVSAGGSQVRVWDLISGCRLLTMMSQHHKTVTCLRLGSD-----
gnl|up_danre|UTP15_DANRE            YPSEALLVSTGGRYVKVWDLLKGGQQLVSLKNHHKTVTCACLSSS-----
gnl|up_caeel|Q9N477_CAEEL           LPGEQLIATAAGPIVKIWDTTTG-RQLTALQAHYKTVTSLRLATN-----
gnl|Lotgi1|226017                   FPNGGIFMTAGGNNINVWDALAGGRLLTTLSHHHKAITSLTFCSN-----
gnl|Helro1|107075                   YPSAGVIASAGGTSIKLWDVLSGGRLMGSMNNHHKTITSLCFCDN-----
gnl|Capca1|172738                   FPSGGIFFTAGGLSIKAWDALSGGKLLATFGQHHKTITSLSFCSN-----
gnl|Apo_MPI_JGI_Genos_P|74160       YPAGGVVISAGGNEIKVWDVLAGGRLLTSCCNHHKTVTSLAFCSQ-----

sp|Q04305|UTP15_YEAST               QSALIASSLDGHVKVFDPLDNFQVKFGWKFSGPVLSCAV-SPSTAQGNRH
lcl|CTHT_0063870                    GRRVVSGSLDGHVKVFE-TTSWNVVAGAKYPSPILSLSVITAGASHDDRH
gnl|up_human|UTP15_HUMAN            GQRLLSGSLDRKVKVYS-TTSYKVVHSFDYAASILSLAL-----AHEDET
gnl|up_drome|O46069_DROME           GRRLLSGGLDRHVKIYD-VSTYKTVHTLTYPNAVVSMAV-----ADGDQA
gnl|up_danre|UTP15_DANRE            -NKLLTASLDRHVKVYN--SSYKVVHNFDCASSILSLAV-----APDDEA
gnl|up_caeel|Q9N477_CAEEL           STCLLSAGIDRRVNAFR-TTNYSLINSWSMPSPVLDIDV-----SRDDQT
gnl|Lotgi1|226017                   NQRFMSGSLDRHVKIYD-VTSYQVVHTLDYPGSILSLSV-----APDDTM
gnl|Helro1|107075                   RRRLVSASLDRHVKFYD-ISTNNVTYSLDYPTPLLSIDI-----APDDSL
gnl|Capca1|172738                   YQRLASGSLDRHVKIYD-TATYKPVHSLDFPSAILSVAV-----SPDDSL
gnl|Apo_MPI_JGI_Genos_P|74160       HQRFLSGSIDRHVKMYD-VSSYEVVHSLDYPSAVLSLDV-----SPDDGL

sp|Q04305|UTP15_YEAST               LVAGLSSGLLAIRTKKKEKRSSDKENAPASFNKNAKSNNFQRMMR-GSEY
lcl|CTHT_0063870                    LAVGMQSGVLSIRTRLSGPAADRERERERVEAAMAKGPEAIAKLDAAKAK
gnl|up_human|UTP15_HUMAN            IVVGMTNGILSVKHRKS--------EAKKESLPRRRRPAYRTFIK-GKNY
gnl|up_drome|O46069_DROME           VVAGMVDGLVSIRRMMV-------DSKPSHLKKIRADRARKYFVS-TKRT
gnl|up_danre|UTP15_DANRE            VAVGMTNGVLSIRHRKH------KEEKEALTGRRKRGPSYRFFVK-GKNF
gnl|up_caeel|Q9N477_CAEEL           MAIGMGN-LLALYRRAE--IKKEATASAAIEDKRSLIRTSAPPVK-LVEK
gnl|Lotgi1|226017                   VAVGMADGLLSMQKRKE---------SETKIVKPVKKNSYKYQLQ-AKTY
gnl|Helro1|107075                   IATGSIDGMLTLKHRKS----DEEVDRERLEKRMRKKRSSNSSVPIIKKF
gnl|Capca1|172738                   VTAGMVDGLLSIQKRGG----QKKTLQEKKAEKKRAKASYHYKIH--QSY
gnl|Apo_MPI_JGI_Genos_P|74160       IAVGMSDGLLSVKKRRD----EEDLQKEKLQRYREKKASYKYKLQ-AKTY

sp|Q04305|UTP15_YEAST               QGDQEHIIHNDK-------------------VRSQRRMRAFERNINQFKW
lcl|CTHT_0063870                    RKRAAVSNKNMDLLGESADVIIPTADPGTHPRGRRPKLKPWQKAFRQGRY
gnl|up_human|UTP15_HUMAN            MKQRD--DILIN-------------------RPAKKHLELYDRDLKHFRI
gnl|up_drome|O46069_DROME           NNTQEVDHTIKD-------------------HVKGPGLKSYDVHLRQFNH
gnl|up_danre|UTP15_DANRE            VPRQD--DFLVS-------------------KPVRQHLQKYDKQLKRFEV
gnl|up_caeel|Q9N477_CAEEL           DRDMQKVDVVAK-------------------NADKLKIPKIDGMLSNFKH
gnl|Lotgi1|226017                   VVQKT--DQVVQ-------------------HKKREILAKYDRSLKKFDH
gnl|Helro1|107075                   QPSADGNDVTLH-------------------HRRKEMLSKYETYLKTFQY
gnl|Capca1|172738                   TPNQE--DHVIE-------------------HKRREHLEKYDKYFKKFEY
gnl|Apo_MPI_JGI_Genos_P|74160       QPSEG--DEVIK-------------------HYKKEKLEKYDRYLKRFDH

sp|Q04305|UTP15_YEAST               SEALDNAF---VPGMAKELTLTVLQELRKRGKVRVALYGRDESTLEPLLN
lcl|CTHT_0063870                    AAAVDDVLNTTAPSYDPVIALTLLTALRHRSALREALQGRDELSVINILR
gnl|up_human|UTP15_HUMAN            SKALDRVLDPTCTIKTPEITVSIIKELNRRGVLANALAGRDEKEISHVLN
gnl|up_drome|O46069_DROME           KKALDDVMNAQKMQYQPELIVAVITDLLHRGSLGKALTGRHEAALVRFID
gnl|up_danre|UTP15_DANRE            SKALDTALETWTRTTKPEVTVAVIMELNRRGTLKNALAGRDEVSLTKILN
gnl|up_caeel|Q9N477_CAEEL           AAVIKLLFGGKFRSAMDTAVVSYLRVIVMRGAIHRALAGQERSVQKNILV
gnl|Lotgi1|226017                   SKALDEVLQLKVQRKHPEVTVGIMQELMRRGTIKAALAGQDSKSLCMLIN
gnl|Helro1|107075                   SKALDEVLETTLRTIHPEVTMTMLDELRRRQALNGALAGRTDKDLASLLT
gnl|Capca1|172738                   SKALDAALDMRISMQHPEVAISVINELIRREGLMISLAGREPKSVKGILR
gnl|Apo_MPI_JGI_Genos_P|74160       SKALDAAMDIHVRKQTPEVTISVIQELIRRNRIKPALAGRDDKSLVALLT

sp|Q04305|UTP15_YEAST               WCLKGIEDVRSASIVADWVAVVLELYGNTLESSPV-LQELMIDLKTKVRH
lcl|CTHT_0063870                    WAGKYVADPRYRSICVDVAFHLIDLYAEHVGGSAE-LATQFQQLLAKVNR
gnl|up_human|UTP15_HUMAN            FLIRNLSQPRFAPVLINAAEIIIDIYLPVIGQSPV-VDKKFLLLQGLVEK
gnl|up_drome|O46069_DROME           FICNHLGEVRFMRPLMMAASTVLDVFEQRLVAYSQKLMKALQRLSLAMQE
gnl|up_danre|UTP15_DANRE            FLLKHITDPRFSRPLLTVGDIVLDLYQQVIPQSPV-VERLLQRLYEILGR
gnl|up_caeel|Q9N477_CAEEL           FLNHNLYKAQYFSTLKEVVNAFFDVYA--LEKLDKDVVKHVQSLRGSLGR
gnl|Lotgi1|226017                   FVRHNLTKSEFAVTMMDVSNIIIDIYWSTIGQNSF-IDSALIGLKKTVDK
gnl|Helro1|107075                   FLLKNFVPP-HISTVTEVLNTVLDVYQDQLMDFPL-SLIQLSKLLQVSKD
gnl|Capca1|172738                   FIQKHIRNAKYSPTLLDLADAILELYADRVGQWPE-LDQVLLSVKATVDN
gnl|Apo_MPI_JGI_Genos_P|74160       FLQKNISNPKLMNTVLDVSNLILDLYWDDFSHSAV-VDEALYQLKMAVET

sp|Q04305|UTP15_YEAST               EIHKSKEAQRIEGMLQLLTS
lcl|CTHT_0063870                    EVEKAELAIVTGGMVESLMM
gnl|up_human|UTP15_HUMAN            EIDYQRELLETLGMMDMLFA
gnl|up_drome|O46069_DROME           EVRLTAELMRMKGSVDMLIG
gnl|up_danre|UTP15_DANRE            EAELQQELLQVLGILDTLFA
gnl|up_caeel|Q9N477_CAEEL           ELEVQKMISSLIGSIDLIVS
gnl|Lotgi1|226017                   ELELIKLSMEVLGAMDVIFA
gnl|Helro1|107075                   RIDFIDEGLGIVGILKSIFA
gnl|Capca1|172738                   EADHMQQLMEVLGTMDTLFA
gnl|Apo_MPI_JGI_Genos_P|74160       EVNYVESCMQVMGMIETLFS
