# Supplementary material for: Deep transcriptome-sequencing and proteome analysis of the hydrothermal vent annelid Alvinella pompejana identifies the CvP-bias as a robust measure of eukaryotic thermostability
Source: Biol Direct. 2013 Jan 16;8:2. doi: 10.1186/1745-6150-8-2 (PMC3564776; doi:10.1186/1745-6150-8-2)
Supplement: Additional file 10 — Frequency of individual amino acids as a function of GC-content. The frequency of amino acids is plotted as a function of GC3-content (GC-content at the third codon position) in the species of the orthologous set. The regression lines with 90% confidence intervals are shown. [file 1745-6150-8-2-S10.zip › trimmedalignments/NOG1_HUMAN.aln]

CLUSTAL X (1.81) multiple sequence alignment


sp|Q02892|NOG1_YEAST                QLSWKDIPTVAPANDLLDIVLNRTQRKTPTVIRPGFKITRIRAFYMRKVK
lcl|CTHT_0029660                    MTGWKDIPPVPTAQEFIDIVLSRTQRRLPTQIRPGFKISRIRAFYTRKVK
gnl|up_human|NOG1_HUMAN             HYNFKKITVVPSAKDFIDLTLSKTQRKTPTVIHKHYQIHRIRHFYMRKVK
gnl|up_drome|NOG1_DROME             LYNFKKIMVVPPAKDFIDIMLSKTQRKTPTVVHKGYKISRIRAFYTRKVK
gnl|up_danre|Q6DRI5_DANRE           LYNFKKIMVVPTAKDFIDVTLSKTQRKTPTVIHKHYQIHRIRHFYMRKVK
gnl|up_caeel|NOG1_CAEEL             MYNFKRITCVPNAQELKDVVLSKTQRKTPTVVHRQYSIGRIRAFYARKIK
gnl|Lotgi1|231795                   QYNFKKITVVPTAKDFIDIILSKTQRKTPTVVHRGYKISRIRGFYTRKVK
gnl|Helro1|107963                   HYNFKKITVVPTSKDFIDIVLSKTQRKTPTVIHRHYQIGRIRQFYCRKIK
gnl|Capca1|158867                   HYNFKKITVVPTAKDFVDIVLSKTQRKTPTVIHKQYAIGRIRQFYLRKIK
gnl|Apo_MPI_JGI_Genos_P|51299       HYNFKKITVVPSAKDFIDIILSKTQRKTPTVIHRHYHISRIRQFYTRKVK

sp|Q02892|NOG1_YEAST                YTGEGFVEKFEDILKGFPNINDVHPFHRDLMDTLYEKNHYKISLAAISRA
lcl|CTHT_0029660                    FTQETCSEKFGAIISSFPVLSDQHPFHRDLMNILYDADHFKVALGQISTA
gnl|up_human|NOG1_HUMAN             FTQQNYHDRLSQILTDFPKLDDIHPFYADLMNILYDKDHYKLALGQINIA
gnl|up_drome|NOG1_DROME             YTQQNFHDRLSQIIQDFPKLDDVHPFYADLMNVLYDKDHYKLALGQLNTA
gnl|up_danre|Q6DRI5_DANRE           FTQQNYHDRLSQILTDFPKLDDIHPFYADLMNVLYDKDHYKLALGQINIA
gnl|up_caeel|NOG1_CAEEL             FLQQTLHDKLTQIITEFPKMEEIHPFYSDLMNILYDRDHYKIALGQMNTA
gnl|Lotgi1|231795                   FCQQSYHDKLTQIITDFPKLEDIHPFYADLMNVLYDKDHYKLALGQMNTA
gnl|Helro1|107963                   FAQQAFHDKLSLILSDFPKLDDIHPFYADLMNVLYDKDHFKLALGQINMA
gnl|Capca1|158867                   FAQQSFHDKLTEILTDFPKLDDVHPFYADLMNVLYDKDHYKLALGQINTA
gnl|Apo_MPI_JGI_Genos_P|51299       FTQQNYHDKLTQILTDFPKLDDIHPFYADLMNVLYDKDHYKLALGQISTA

sp|Q02892|NOG1_YEAST                KSLVEQVARDYVRLLKFGQSLFQCKQLKRAALGRMATIVKKLRDPLAYLE
lcl|CTHT_0029660                    KNLIETISRDYVRLLKYAQSLYQCKQLKRAALGRMATLIKRLKDPLIYLD
gnl|up_human|NOG1_HUMAN             KNLVDNVAKDYVRLMKYGDSLYRCKQLKRAALGRMCTVIKRQKQSLEYLE
gnl|up_drome|NOG1_DROME             RHLVDNVAKDYVRLLKYGDSLYRCKQLKKAALGRMATIMKRQASNLTYLE
gnl|up_danre|Q6DRI5_DANRE           KNLIDNVAKDYVRLMKYGDSLYRCKQLKRAALGRMCTILKRQKQSLEYLE
gnl|up_caeel|NOG1_CAEEL             RHLIDGIAREYVRLMKYADSLYRCKMLKRAALGRMVKLLKRQKSSFEYLE
gnl|Lotgi1|231795                   RHLIDSVAKDYVRLLKYGDSLYRCKQLKRAALGRMCTIMRRQKQSLEYLE
gnl|Helro1|107963                   MHLIDNVAKQYVKSIKYADSLFRCKRLKIAALGRFCTIMKKQAQSLSYLE
gnl|Capca1|158867                   RHLVDNVAKDYKRLLKYADSLYRCKQLKKAALGRMCTIMKRQGQSLSYLE
gnl|Apo_MPI_JGI_Genos_P|51299       RHLIDNVAKDYVRLMKYGDSLYRCKQLKKAALGRMCTIMKRQAQSLEYLE

sp|Q02892|NOG1_YEAST                QVRQHIGRLPSIDPNTRTLLICGYPNVGKSSFLRCITKSDVDVQPYAFTT
lcl|CTHT_0029660                    QVRQHLARLPDINPTTRTLLVAGFPNVGKSSFVRSVTRADTPVEP-----
gnl|up_human|NOG1_HUMAN             QVRQHLSRLPTIDPNTRTLLLCGYPNVGKSSFINKVTRADVDVQPYAFTT
gnl|up_drome|NOG1_DROME             QVRQHLSRLPTIDPYSRTIIICGFPNVGKSSFINKITRADVEVQPYAFTT
gnl|up_danre|Q6DRI5_DANRE           QVRQHLSRLPTIDPNTRTLLLCGYPNVGKSSFINKVTRADVEVQPYAFTT
gnl|up_caeel|NOG1_CAEEL             QVRQHLSRLPSIDPATRTLILCGFPNVGKSSFINNVTRADVEVQPYAFTT
gnl|Lotgi1|231795                   EVRQHLSRLPSIDPNNRTLLITGFPNVGKSSFINKITRADVEVQPYAFTT
gnl|Helro1|107963                   HVRQHLARLPSIDPNTRTILLCGFPNVGKSSFINKITRADVEVQPYAFTT
gnl|Capca1|158867                   QVRQHLSRLPSIDPNTRTLLITGFPNVGKSSFINKVTRADVEVQPYAFTT
gnl|Apo_MPI_JGI_Genos_P|51299       QVRQHLSRLPSIDPNTRTLLICGFPNVGKSSFINKITRADVDVQPYAFTT

sp|Q02892|NOG1_YEAST                KSLYVGHFDYKYLRFQAIDTPGILDRPTEEMNNIEMQSIYAIAHLRSCVL
lcl|CTHT_0029660                    ------------------QRRACLDHPLEEMNTIEMQSVTALAHLRAAVL
gnl|up_human|NOG1_HUMAN             KSLFVGHMDYKYLRWQVVDTPGILDHPLEDRNTIEMQAITALAHLRAAVL
gnl|up_drome|NOG1_DROME             KSLYVGHTDYKYLRWQVIDTPGILDHPLEERNVIEMQAITALAHLRACVL
gnl|up_danre|Q6DRI5_DANRE           KSLFVGHMDYKYLRWQVVDTPGILDHPLEERNTIEMQAITALAHLRAAVL
gnl|up_caeel|NOG1_CAEEL             KALYVGHLDYRFLRWQVIDTPGILDQPLEDRNTIEMQAVTALAHLKASVL
gnl|Lotgi1|231795                   KSLYVGHTDYKYLRWQVIDTPGLLDHSLEERNTIEMQAITALAHIRAAVL
gnl|Helro1|107963                   KSLFVGHTDYSTLKYQVIDTPGLLDRPLEERNTIEMQAITALAHLRAHIV
gnl|Capca1|158867                   KSLFVGHMDYRYLRWQVVDTPGILDHSLEERNTIEMQAITALAHLRSAVL
gnl|Apo_MPI_JGI_Genos_P|51299       KSLFVGHMDYRYLRWQVVDTPGILDHSLEERNTIEMQAITALAHLRAAIL

sp|Q02892|NOG1_YEAST                YFMDLSEQCGFTIEAQVKLFHSIKPLFANKSVMVVINKTDIIRPEDLDEE
lcl|CTHT_0029660                    YFMDISEQCGFSLKAQINLFKSIKPLFANKMVFIVLNKMDIKKFEELDPE
gnl|up_human|NOG1_HUMAN             YVMDLSEQCGHGLREQLELFQNIRPLFINKPLIVVANKCDVKRIAELSED
gnl|up_drome|NOG1_DROME             YFMDISEQCGHSLEEQVKLFESIKPLFTNKPLILAINKIDILTPEDLPEE
gnl|up_danre|Q6DRI5_DANRE           YVMDVSEQCGHTLSQQLELFNNIRPLFANKPLIVMANKCDVRKISELSEE
gnl|up_caeel|NOG1_CAEEL             FMMDVSEQCDRSIEEQLHLFESIRPLFANKPVLIGLNKVDIRHRSDLPPE
gnl|Lotgi1|231795                   FIMDISEQCGHNLEQQMSLFKNIKPLFANKPLIVVLNKIDILTLDELEPE
gnl|Helro1|107963                   YIVDPSEQCGYTLKAQIDLFESMKPLFANKPKMVCLNKCDVRKRSELSEE
gnl|Capca1|158867                   YIMDLSEQCGHNITQQVELFNNIKPLFANKPLIVVVNKIDVKKVDELTDE
gnl|Apo_MPI_JGI_Genos_P|51299       YVMDVSELCGHGIAEQAELFNSIKPLFANKPLIICANKVDVRRISELSEE

sp|Q02892|NOG1_YEAST                RAQLLESVKEVPGVEIMTSSCQLEENVMEVRNKACEKLLASRIENKLKS-
lcl|CTHT_0029660                    MQQEINDLTKSGEVEILRASCATQEGVQEVKNHVCERLLVERVSQKLKAG
gnl|up_human|NOG1_HUMAN             DQKIFTD-LQSEGFPVIETSTLTEEGVIKVKTEACDRLLAHRVETKMKG-
gnl|up_drome|NOG1_DROME             RRAIITKLQEDKNIPVMLMSTVQETGVMEVKTEACERLLSYRVDQKMRT-
gnl|up_danre|Q6DRI5_DANRE           NQKIFAD-LTAEGVDVIETSSLTEEGVMQVKTEACDRLLTHRVDTKMKS-
gnl|up_caeel|NOG1_CAEEL             KAALLDQ-LEKEGIPIIETSTLTQEGVMGLRDRACDELLAQRVEAKIQA-
gnl|Lotgi1|231795                   KKALFDE-FKDSDIPLLNMSTLTEMGVSEVRNEACDRLLLQRVESKIRS-
gnl|Helro1|107963                   YKELLNG-LEKEGVKLFEMSTLTGEGISEVKNDVCKTLLEYRVEAKVRA-
gnl|Capca1|158867                   QKELFQSTFYDENIPVLEMSTLTEEGIAAVKTQACDKLLAQRVESKLQG-
gnl|Apo_MPI_JGI_Genos_P|51299       HQEIFRK-FEAEGIPVIEMSTMTEEGIIKVKTEACDRLLAHRVEQKMKS-

sp|Q02892|NOG1_YEAST                -------QSRINN----VLNKIHVAQPQARDDVKRTPFIPESVKNLK--K
lcl|CTHT_0029660                    THSNGNIGTRLQE----VMARIHVATPM--DGTTRETFIPEAVKNLK--K
gnl|up_human|NOG1_HUMAN             --------NKVNE----VLNRLHLAIPTRRDDKERPPFIPEGVVARR--K
gnl|up_drome|NOG1_DROME             --------KKVDN----ILNRLHVAMPAPRDDKLRAPCIPEKASARL--L
gnl|up_danre|Q6DRI5_DANRE           --------KKVHD----VLNRLHLAIPTKRDEKARPPFIPEGALLRK--K
gnl|up_caeel|NOG1_CAEEL             --------KKITNVEDCVLNRVFVAYPAPRDEKVRAPFVPPGLAAKRAQK
gnl|Lotgi1|231795                   --------KKIQS----VAHRLRVAMPSKRDGVDRPAFIPESVLAKR--K
gnl|Helro1|107963                   --------RKVND----ILNRLHVAMPPNGYNKSRPPVVPQ--------R
gnl|Capca1|158867                   --------RKVND----VINRLHLAMPAARDTKSRPPCIPEKILKKK--K
gnl|Apo_MPI_JGI_Genos_P|51299       --------RKVND----IINRLHVSVPTKRDEKPRPPTIPENVLQKK--K

sp|Q02892|NOG1_YEAST                YDPE------------------------------------------DPNR
lcl|CTHT_0029660                    YDKN------------------------------------------DPNR
gnl|up_human|NOG1_HUMAN             RMET------------------------------------------EESR
gnl|up_drome|NOG1_DROME             QNAD------K-----------------------------------AERK
gnl|up_danre|Q6DRI5_DANRE           AMET------------------------------------------DAPK
gnl|up_caeel|NOG1_CAEEL             KLQEAQELMETDGDEFAAKIPQKPGKIGKEKIAKGGSQSTDLGDLRDENT
gnl|Lotgi1|231795                   AMEV------------------------------------------DAPK
gnl|Helro1|107963                   KMDV------------------------------------------TDAK
gnl|Capca1|158867                   GNEVAMETMET-----------------------------------DATE
gnl|Apo_MPI_JGI_Genos_P|51299       AMNAS-----------------------------------------EKRR

sp|Q02892|NOG1_YEAST                RKLARDIEAENGGAGVFNVNLKDKYLLEDDEWKNDIMPEILDGKNVYDFL
lcl|CTHT_0029660                    RVLARDIEEANGGAGVFNVDLRKDWILENPEWKYDKIPEIFDGKNVYDYI
gnl|up_human|NOG1_HUMAN             KKRERDLELEMGDD--YILDLQKYWDLMNLSEKHDKIPEIWEGHNIADYI
gnl|up_drome|NOG1_DROME             RKLEKEIEEEMGDD--YTLDLKKNYSEIPEEERYDIIPEFWQGHNIADYI
gnl|up_danre|Q6DRI5_DANRE           RKLERDLEVELGDD--YILDLQKYWDLMNPDEKQDKIPEIWEGHNIADYI
gnl|up_caeel|NOG1_CAEEL             RRLEREIELEMQDD--YILDLKKHYMLKNPDEKYDIVPEIWEGHNLADFV
gnl|Lotgi1|231795                   RKLEKDIELEMGDD--YSLDLRKTWDLANEEEKYDVIPEVYKGHNVADFI
gnl|Helro1|107963                   KKTERDIQLEEGED--YYMDLKKNYLLKNPEEKYDVIPEIWEGHNIADFI
gnl|Capca1|158867                   RKLERDIEVEQGDD--YFLDLKKNYLLSNEEEKYDVIPEIWEGHNIADFV
gnl|Apo_MPI_JGI_Genos_P|51299       LKLERDLEIELGDD--YILDLKKKYDL-PEEEKYDVIPEIWEGHNIADFI

sp|Q02892|NOG1_YEAST                DPEIAAKLQALEEEEEKLENEGFYNSDDEEEIYDGFEASEVDDIKEKAAW
lcl|CTHT_0029660                    DPDIDAKLQALEEEEERLEKEGFYDEDDDL------PDEEEEEILQKAEY
gnl|up_human|NOG1_HUMAN             DPAIMKKLEELEKEEELRTAAGEYDSVSES------EDEEMLEIRQLAKQ
gnl|up_drome|NOG1_DROME             DADIFDKLEELEREEGLREESGVYKVPDMT------MDETLKEIREIAKQ
gnl|up_danre|Q6DRI5_DANRE           DPEIMKRLEDLEQEEELREKAGEYDSEEES------EDEEMQEIRHLASQ
gnl|up_caeel|NOG1_CAEEL             DPEIQSKLENLLREEELLEQAGEYESDLDS------DDEETKEKLKLALQ
gnl|Lotgi1|231795                   DPDIMEKLEELEKEEELREKAGFYNNEESE------EDEEMKDLRNTARK
gnl|Helro1|107963                   DPEIERKLEELEREEEMRERAGMYDDDEEE------EDENAKVIRLTAEK
gnl|Capca1|158867                   DPDILKKLDELEKEEGLREEAGVYEEDESE------EDEDTKEIRKTARQ
gnl|Apo_MPI_JGI_Genos_P|51299       DPEIMQKLDELEKEEEMREKAGLYDVDDSE------EDEEMKELRATARK

sp|Q02892|NOG1_YEAST                IRNRQKTMIAEARNRKSLKNKAIMPR----SKLTKSFGKMEEHMSTLGHD
lcl|CTHT_0029660                    IREQHALIRNEAKMRKSLKNRAIIPR----KAVKKPLSQLEDHLDQLGVD
gnl|up_human|NOG1_HUMAN             IREKKKLKILESKEKNT--QGPRMPR----TAKKVQRTVLEKEMRSLGVD
gnl|up_drome|NOG1_DROME             IRGKRFELRDEKRLSSRK-NKPVIPRNKQPKVRDRSVQKLVSTMEGLGVD
gnl|up_danre|Q6DRI5_DANRE           IREKRKLKIIASKEKDT--NGPRLPR----TAKKVERATLEKEMSDLGLD
gnl|up_caeel|NOG1_CAEEL             IREKEKLLTLDHAVNKRI-AGRIGSRIHGSRKRDRSMSRLENELGELGVD
gnl|Lotgi1|231795                   IRKKRILKTMESREKKGI--KTKFPR----TGKKVDKSDIENTMAELGID
gnl|Helro1|107963                   IREKRKLMILESREKRRV-EKPRLPR-------------AGKVVNDQGEE
gnl|Capca1|158867                   IREKKKLAILESRINKT--KTPRLPR---GRSKGIKGSEIIGGLGELGLE
gnl|Apo_MPI_JGI_Genos_P|51299       IREKRQLIMLESKEKRRI-EKPRLPR----TAKKVDSSSIIKTMAELGVE

sp|Q02892|NOG1_YEAST                MSALQDK----------QNRAARKNRYVERGSDVVF------GDQDALTA
lcl|CTHT_0029660                    TEAIGLRARAQTAQS-SRGRSLVRSRGTTADPDAMDIDDGAASAKERLAR
gnl|up_human|NOG1_HUMAN             MDDKDDAHYAVQA---RRSRSITR----KRKREDSA-----------PPS
gnl|up_drome|NOG1_DROME             MSGSENANFTKSVVDLRRGQVAVGSKKVPMQPLLDK-------ESSAVVR
gnl|up_danre|Q6DRI5_DANRE           MNNKDDSHYAR------RSRSLVR----KRKREVSA-----------PPT
gnl|up_caeel|NOG1_CAEEL             VDTKKMKNL--------QGQCAKPQLGKKMK----------------VGR
gnl|Lotgi1|231795                   IQNKSQTHYATQNNE--RSRSVSR-RAVKRKREQSE---AGEGGSRSASR
gnl|Helro1|107963                   VD-----------------------RSRKRKRDQSE-------GSKSLVR
gnl|Capca1|158867                   LKESAMEHLTRG-----RSKDVSKREARKRKREQSE-------LDTSSTR
gnl|Apo_MPI_JGI_Genos_P|51299       IDEKEATHLARA-----RSRSKTRLEALKRKHESLD-------------R

sp|Q02892|NOG1_YEAST                STENG--VKLRQTDRLLDGVADGSMRSKADRMAKMER-RERNRHAKQGES
lcl|CTHT_0029660                    SRSRA--RSVAATNRLQDGVQGTTLRSKAERQAKLAQ-RKMNRMARQGEA
gnl|up_human|NOG1_HUMAN             SVARS--GSCSRTPRDVSGLRDVKMVKKAKTMMKNAQ-KKMNRLGKKGEA
gnl|up_drome|NOG1_DROME             KTGQP--LK-RAPSRDTLGIKNLAIRKKAQIMAKRDIAKKVTSRGLKGEA
gnl|up_danre|Q6DRI5_DANRE           SRTRS--QSASRPPRDQSGVRDAKMLKKVKTMMKSSQ-KGMNREGRKGES
gnl|up_caeel|NOG1_CAEEL             SRSLS--AV-RPAPRDELAFPDEEKRAHVDKLRTKAM-RGLRREAKKGEA
gnl|Lotgi1|231795                   KRQKSAHRTLSITPRDKSGVRDEKMAKKAKKLAKAAV-APMHRQGRF-ET
gnl|Helro1|107963                   KRSRS--SS-RVTPRDRSGVRDDQMADKARKLAKMAQ-RKLNLNARKGEA
gnl|Capca1|158867                   AASRA--RSSSRPTRDQSGLRDETMVKKAKKMRKSSQ-VKFNRNAKKGEG
gnl|Apo_MPI_JGI_Genos_P|51299       SKSRT--RSSSRPRRDESGLRDAKMVKKARKMAKHSQ-RSMNLEARKGEG

sp|Q02892|NOG1_YEAST                DRHNAVSLSKHLFSGKRGVGKTDFR
lcl|CTHT_0029660                    DRHIHASMPKHLFSGKRTIGKTDRR
gnl|up_human|NOG1_HUMAN             DRHVFDMKPKHLLSGKRKAGKKDRR
gnl|up_drome|NOG1_DROME             DRFIGTKMPKHLFSGKRGNGKTDRR
gnl|up_danre|Q6DRI5_DANRE           DRHVFDVKPKHLLAGKRKSGSTSRR
gnl|up_caeel|NOG1_CAEEL             DRHVYDLKPKHLFCGKRGNGKTDWR
gnl|Lotgi1|231795                   NRVISAKRPKHLFAGKRKM-KADRR
gnl|Helro1|107963                   DRRHLTSKPKHLFAGKRKMGKTDRR
gnl|Capca1|158867                   DRVILISKPKHLFAGKRGMGKTDRR
gnl|Apo_MPI_JGI_Genos_P|51299       DRRILTAKPKHLFSGKRTIGKTDRR
