# Supplementary material for: Deep transcriptome-sequencing and proteome analysis of the hydrothermal vent annelid Alvinella pompejana identifies the CvP-bias as a robust measure of eukaryotic thermostability
Source: Biol Direct. 2013 Jan 16;8:2. doi: 10.1186/1745-6150-8-2 (PMC3564776; doi:10.1186/1745-6150-8-2)
Supplement: Additional file 10 — Frequency of individual amino acids as a function of GC-content. The frequency of amino acids is plotted as a function of GC3-content (GC-content at the third codon position) in the species of the orthologous set. The regression lines with 90% confidence intervals are shown. [file 1745-6150-8-2-S10.zip › trimmedalignments/MCM4_HUMAN.aln]

CLUSTAL X (1.81) multiple sequence alignment


sp|P30665|MCM4_YEAST                RQGRIRSSASASGRSRYHSDLRSDRALPTSSSSLGRNGQNRVHMRRNDIH
lcl|CTHT_0057150                    SSPIRYDPSSSPGRAAQHSDLRSE----SSALFVGSQRSLTFRSHRGDIN
gnl|up_human|MCM4_HUMAN             SSPLTYGTPSSRV------EGTPR-----SGV---RGTPVR---QRPDLG
gnl|up_drome|MCM4_DROME             SSPLNYGTPSSMG-----SIRTPR-----SGI---RGTPLR---ARPDIR
gnl|up_danre|Q6NZV2_DANRE           SSPLMYGTPSSRV------EGTPR-----SGI---RGTPAR---QRADLG
gnl|up_caeel|Q95XQ8_CAEEL           ASALQYGSEMGSV-----SQMSSA-----STL--RRGGP------RGDLG
gnl|Lotgi1|206222                   SSPLNYGTPSSRG------PITPR----TPGL---GATPIR---QRPDIR
gnl|Helro1|67429                    SSPLRYGSPSSRG------NDTPRRLNDTPRSLRNAGTPHR---QRPDIQ
gnl|Capca1|159155                   SSPLNYGTPSSRV-------GTPR----TPGI--GAGTPIR---PRPDVR
gnl|Apo_MPI_JGI_Genos_P|64722       SSPLNYGTPSSRL-----GLGTPR----TPGA---GGTPIR---RRPDVR

sp|P30665|MCM4_YEAST                TSDLSSPR-----------RIVDFDTRSGVNTLDTSS-----SSAPPSEA
lcl|CTHT_0057150                    SDLARTPRAPRRVFLDDAGRVIRDGSAVPTSDGNSFAHHNPHTSEANALG
gnl|up_human|MCM4_HUMAN             SAQKGLQV-----------DLQSDGAAAEDIVASEQS-------------
gnl|up_drome|MCM4_DROME             TDKRIRQV-----------AIGGGSGLEPIPEKGSET-----TDPVSESS
gnl|up_danre|Q6NZV2_DANRE           SVRKAPQV-----------DMH----SEPASGDAAVA-----GDQ----G
gnl|up_caeel|Q95XQ8_CAEEL           IAAVDHRTV----------QIRG--------MEDEMA-----GD-----D
gnl|Lotgi1|206222                   STKKMKQV-----------AIGGSDPSEPTKVTSEIS-----SDP----N
gnl|Helro1|67429                    TDRVGLRV-----------NLNEDGGEGGRRGGGDEV------------D
gnl|Capca1|159155                   SDRKMRTV-----------NIG----ASENEQTSEIS-----ADP-----
gnl|Apo_MPI_JGI_Genos_P|64722       SERKMRTV-----------NIGGSE-TDPTRMTSEIS-----SDP----N

sp|P30665|MCM4_YEAST                SEPLRIIWGTNVSIQECTTNFRNFLMSFKYKFRKILDEREEFINNT----
lcl|CTHT_0057150                    GSSQSLVWGTTVSLEDTFVSFRDFLKNFTKKYRMWADGATEAETNADP--
gnl|up_human|MCM4_HUMAN             LGQKLVIWGTDVNVAACKENFQRFLQRFIDP--LAKEEENVGI-------
gnl|up_drome|MCM4_DROME             QAPQLVVWGTNVVVSQCKSKFKSFIMRFIDP-SAEQDEISENI-------
gnl|up_danre|Q6NZV2_DANRE           AGQRLVIWGTDVNVGTCKEKFQRFLQQFTDP--DSREEENAGL-------
gnl|up_caeel|Q95XQ8_CAEEL           GQPRLYVWGTRICVADVQRSFRDFLTTFKISQLAEDENMMTGHDEALHEI
gnl|Lotgi1|206222                   AGPQLVIWGTDVVVSQCKEKFRRFISKYIDRQSVADDEQFEGM-------
gnl|Helro1|67429                    GAPHVVIWGTDVSIDKCKAKFRRFVESYVER-TIDIDEQFDGM-------
gnl|Capca1|159155                   NEPQLVIWGTDVVVSHCKDKFKHFVQTFTKV-LVAEDERFEGM-------
gnl|Apo_MPI_JGI_Genos_P|64722       AGPQLVIWGTDVVVSTCKEKFKRFLMTFIDP-DAEENGKETGI-------

sp|P30665|MCM4_YEAST                TDEELYYIKQLNEMRELGTSNLNLDARNLLAYKQTEDLYHQLLNYPQEVI
lcl|CTHT_0057150                    TANSKPYMEALENMLLLGTNKLYLDLRDLKAYPRTVKLWHQTLNYPTEII
gnl|up_human|MCM4_HUMAN             DITEPLYMQRLGEINVIGEPFLNVNCEHIKSFDK--NLYRQLISYPQEVI
gnl|up_drome|MCM4_DROME             DVNQPLYLQKLEEIHTLEEPYLNLNCAHLKTFDQ--DLYRQLICYPQEVI
gnl|up_danre|Q6NZV2_DANRE           DLNEPLYMQKLDEISVVGEPVLNVNCTHIQTFDA--DLYRQLICYPQEVI
gnl|up_caeel|Q95XQ8_CAEEL           DVNHPYYMERLLECNDAEVTHINLNLKHLNAFSE--ALYRKVIAYPADVI
gnl|Lotgi1|206222                   DISEPYYLQRLDEIHVIGEPFLNINCSHLREFDP--DLYRQLVSYPQEVI
gnl|Helro1|67429                    DIDEPIYMQRLDEISLTGEPFLNFNCDHLKLFDS--DLYRQLVCYPQEVI
gnl|Capca1|159155                   DITSPIYLQRLEEINIIGEPFLAFNTDHLKQYDA--NLYRQLIAYPQEVI
gnl|Apo_MPI_JGI_Genos_P|64722       DSDTPLYMQRLDEINMIGEPFLNFSATHLKQFDA--TLYRQLICYPQEVI

sp|P30665|MCM4_YEAST                SIMDQTIKDCMVSLI-----------------------------------
lcl|CTHT_0057150                    PVMDQCVHDCMIELARIEMTNQRAAQVAASSNNSNNNNNNNNNNNAPQPS
gnl|up_human|MCM4_HUMAN             PTFDMAVNEIFFDR------------------------------------
gnl|up_drome|MCM4_DROME             PGFDMAINEMFFER------------------------------------
gnl|up_danre|Q6NZV2_DANRE           PTFDMSVNELFFDR------------------------------------
gnl|up_caeel|Q95XQ8_CAEEL           PYLDIVVNEVFAER------------------------------------
gnl|Lotgi1|206222                   PAFDMAINEMFFDR------------------------------------
gnl|Helro1|67429                    PIFDVAVNEIFLSK------------------------------------
gnl|Capca1|159155                   PTFDMAVNELFFDR------------------------------------
gnl|Apo_MPI_JGI_Genos_P|64722       PTFDMAVNEMFFEK------------------------------------

sp|P30665|MCM4_YEAST                -VDNNLDYDL--------------------DEIETKFYKVRPYNVGSCKG
lcl|CTHT_0057150                    QQSSEFAYPSSDPATPRPAGQQATREPTLEDQVMQTPYLVRPFGLDKTTN
gnl|up_human|MCM4_HUMAN             -------YP---------------------DSILEHQIQVRPFNALKTKN
gnl|up_drome|MCM4_DROME             -------YP---------------------AALLEHQIQVRPFNADKTRN
gnl|up_danre|Q6NZV2_DANRE           -------FP---------------------DSVLEHQIQVRPYSAIKTRN
gnl|up_caeel|Q95XQ8_CAEEL           -------F----------------------NRTLAQSIELRPFNAQKTRN
gnl|Lotgi1|206222                   -------FP---------------------DTVLEHQVQIRTFNAEKTKN
gnl|Helro1|67429                    -------YP---------------------DGALEHQIQVRPYNATKSKS
gnl|Capca1|159155                   -------FP---------------------ETSLEHQIQVRPYNADKTTN
gnl|Apo_MPI_JGI_Genos_P|64722       -------YP---------------------DTMLEHQIQVRPYNVEKTKN

sp|P30665|MCM4_YEAST                MRELNPNDIDKLINLKGLVLRSTPVIPDMKVAFFKCNVCDHTMAVEIDRG
lcl|CTHT_0057150                    LRDLNPSDMDKLISIKGLVIRTTPVIPDMKQAFFKCSVCGHSVTVELDRG
gnl|up_human|MCM4_HUMAN             MRNLNPEDIDQLITISGMVIRTSQLIPEMQEAFFQCQVCAHTTRVEMDRG
gnl|up_drome|MCM4_DROME             MRSLNPEDMDQLISISGMVIRSSNVIPEMREAFFSCNICSFSTTVEVDRG
gnl|up_danre|Q6NZV2_DANRE           MRNLNPEDIDQLITISGMVIRTSQLIPEMQEAFFRCQVCAFNTRVEVDRG
gnl|up_caeel|Q95XQ8_CAEEL           MRGLNPNDVDQLITISGMVTRTSSLIPEMRSGYFQCAVCAFGIESEVDKG
gnl|Lotgi1|206222                   MRALNPEDIDRLITIGGMVIRLSPLIPEMREAFFQCHVCAFPATVEIDRG
gnl|Helro1|67429                    MRSLNPEDIDQLITISGMVIRTSSLIPEMREAFFQCHICQQTESVEIERG
gnl|Capca1|159155                   MRSLNPEDIDQLITISGMVIRSSTLIPEMREAFFQCHVCHNCVAVEIERG
gnl|Apo_MPI_JGI_Genos_P|64722       MRSLNPEDIDQLITISGMVIRTSGLIPEMREAFFQCHVCRNSVTVELERG

sp|P30665|MCM4_YEAST                VIQEPARCERIDCNEPNSMSLIHNRCSFADKQVIKLQETPDFVPDGQTPH
lcl|CTHT_0057150                    KIREPTECPRARCKSKNSMQIIHNRCVFEDKQVIKLQETPDEVPAGQTPH
gnl|up_human|MCM4_HUMAN             RIAEPSVCG--RCHTTHSMALIHNRSLFSDKQMIKLQESPEDMPAGQTPH
gnl|up_drome|MCM4_DROME             RINQPTLCT--NCNTNHCFRLIHNRSEFTDKQLVKLQESPDDMAAGQTPH
gnl|up_danre|Q6NZV2_DANRE           RIAEPAVCR--NCNTTHSMALVHNRSVFSDKQMIKLQESPEDMPAGQTPH
gnl|up_caeel|Q95XQ8_CAEEL           RIEEPVVCT--NCSNTHCFQLVHNRSVFLDKQVVKLQESPDDMPSGETPH
gnl|Lotgi1|206222                   RIAEPTLCS--NCNTNHSFTMIHNRSQFSDKQMIKLQESPDDMPPGQTPH
gnl|Helro1|67429                    RICEPTLCN--NCNTNHSFQLIHNRSLFTDKQMVKLQESPEDMPAGQTPH
gnl|Capca1|159155                   RIAEPALCQ--HCNTNHSFQLIHNRSAFTDKQMVKLQEAPEDMPAGQTPH
gnl|Apo_MPI_JGI_Genos_P|64722       RIVEPTLCQ--NCNTNHSFQLIHNRSQFTDKQMVKLQEAPEDMPAGQTPH

sp|P30665|MCM4_YEAST                SISLCVYDELVDSCRAGDRIEVTGTFRSIPIRANSRQRVLKSLYKTYVDV
lcl|CTHT_0057150                    AVSVCVYNELVDFCKAGDRVELTGIYKVTPVRVNPRLRTVKAVHKTYVDV
gnl|up_human|MCM4_HUMAN             TVILFAHNDLVDKVQPGDRVNVTGIYRAVPIRVNPRVSNVKSVYKTHIDV
gnl|up_drome|MCM4_DROME             NVLLYAHNDLVDKVQPGDRVTVTGIYRATPLKTGGLSSSVKSVYKTHVDV
gnl|up_danre|Q6NZV2_DANRE           TTVVYAHNDLVDKVQPGDRVNITGIYRAAPMRLNPRQSQVKSVYKTHIDA
gnl|up_caeel|Q95XQ8_CAEEL           TVSVYAHGSLVESVQPGDRITVTGIFRATGMKVNPKQRALASVYRTSIDA
gnl|Lotgi1|206222                   TVIVYAHNDLVDKVQPGDRVTVTGIYRATPLRVNPRMRNVKSVYKTHIDV
gnl|Helro1|67429                    TMVIFAHGDLVDRVQPGDRVTITGIYRATPLRVNPRQRNVMSVYKTHFDV
gnl|Capca1|159155                   TVILFAHTDLVDKVQPGDRVTVTGIYRATPLRVNPRQRNVKSVYKTHIDV
gnl|Apo_MPI_JGI_Genos_P|64722       TVMVFAHGDLVDKVQPGDRVTVTGIYRATPLRVNPRMRNVKSVYRTSIDV

sp|P30665|MCM4_YEAST                VHVKKVSDKRLDVDTSTI----EQELMQNKVDHNEVEE------------
lcl|CTHT_0057150                    VHVQKVDRKRMGADPSTLDLPEDEDMVHVSAGGQSLDE------------
gnl|up_human|MCM4_HUMAN             IHYRKTDAKRLH---------------GL----DEEAE------------
gnl|up_drome|MCM4_DROME             VHFRKVDNKRLY---------------E-----DEEGK------------
gnl|up_danre|Q6NZV2_DANRE           IHFRKTDEKRLH---------------GL----DEDGE------------
gnl|up_caeel|Q95XQ8_CAEEL           LHFRKMDTSRLH---------------------QDNGE------------
gnl|Lotgi1|206222                   IHFRKVDDKRLR---------------ESSDEGDESKE------------
gnl|Helro1|67429                    VHYRKMDLKRLH---------------ENR---DESGK------------
gnl|Capca1|159155                   VHYRKMDSKRLQ---------------NNGE--DEDSK------------
gnl|Apo_MPI_JGI_Genos_P|64722       VHYQKADSHRLH---------------EIVE--DEDGKYSILFIRQLKIY

sp|P30665|MCM4_YEAST                --------------------------VRQITDQDLAKIREVAAREDLYSL
lcl|CTHT_0057150                    --------------------------VKKVTPEEEARIKEVAARPDVYEL
gnl|up_human|MCM4_HUMAN             --------------------------QKLFSEKRVELLKELSRKPDIYER
gnl|up_drome|MCM4_DROME             --------------------------DHIFPPERVELLQLLAKKPDIYDR
gnl|up_danre|Q6NZV2_DANRE           --------------------------QKLFTKERVALLKELAAKPDVYER
gnl|up_caeel|Q95XQ8_CAEEL           ----------------------------TITEERIQQIIELSKRPDIMDA
gnl|Lotgi1|206222                   --------------------------VMKMSEERVEMIKTLSKKPEIYQQ
gnl|Helro1|67429                    --------------------------ELHLSDERIAYLKELSKKEGIYER
gnl|Capca1|159155                   --------------------------PVQLDEERINLIKELAKSDQIYDK
gnl|Apo_MPI_JGI_Genos_P|64722       CNLIIAIDLCHTFFKHLLHVIFYGRTMCYLTEERIKELKALSTRPSLYLD

sp|P30665|MCM4_YEAST                LARSIAPSIYELEDVKKGILLQLFGGTNKTFTKGGR--YRGDINILLCGD
lcl|CTHT_0057150                    LARSLAPSIYEMDDVKKGILLQLFGGTNKTFDKGASPKYRGDINILLCGD
gnl|up_human|MCM4_HUMAN             LASALAPSIYEHEDIKKGILLQLFGGTRKDFSHTGRGKFRAEINILLCGD
gnl|up_drome|MCM4_DROME             LARAIAPSIYENDDIKKGILLQLFGGTKKKHATLGRQNFRSEIHLLLCGD
gnl|up_danre|Q6NZV2_DANRE           LSSALAPSIYEHEDIKKGILLQLFGGTRKDFTQTGRGNFRAEVNILLCGD
gnl|up_caeel|Q95XQ8_CAEEL           LAQSIAPSIYEHDDVKRGLLCLLFGGTRKDDETTNKTKLRSEINILLCGD
gnl|Lotgi1|206222                   LARAIAPSIYENDDIKKGILLQLFGGNRKDFTSSGRGNFRSEINILLCGD
gnl|Helro1|67429                    LASALAPSIYENVDIKKGILLQLFSGTRKEFTDAGRGRFRSDVNILLCGD
gnl|Capca1|159155                   LAEALAPSIYENIDIKKGILLQLFGGAKKDFTRSGRGHFRAELNILLCGD
gnl|Apo_MPI_JGI_Genos_P|64722       LATAIAPSIYENTDIKKGILLQLFGGAKKDFSNTGRGRFRSDINILLCGD

sp|P30665|MCM4_YEAST                PSTSKSQILQYVHKITPRGVYTSGKGSSAVGLTAYITRDVDTKQLVLESG
lcl|CTHT_0057150                    PSTSKSQLLSYVHRIAPRGVYTSGKGSSAVGLTAYVTRDPETRQLVLESG
gnl|up_human|MCM4_HUMAN             PGTSKSQLLQYVYNLVPRGQYTSGKGSSAVGLTAYVMKDPETRQLVLQTG
gnl|up_drome|MCM4_DROME             PGTSKSQMLQYVFNLVPRSQYTSGRGSSAVGLTAYVTKDPETRQLVLQTG
gnl|up_danre|Q6NZV2_DANRE           PGTSKSQLLQYVYNLVPRGQYTSGKGSSAVGLTAYVMKDPETRQLVLQTG
gnl|up_caeel|Q95XQ8_CAEEL           PGTSKSQMLQYVYRLLPRSQYTSGKGSSAVGLTASVSRDADTKQLVLQTG
gnl|Lotgi1|206222                   PGTSKSQLLQYVFNLVPRGQYTSGKGSSAVGLTAYVTKDPETRQLVLQTG
gnl|Helro1|67429                    PGTSKSQLLQYIYSLVPRGQYTSGKGSSAVGLTAYVTKDTETKQLVLQTG
gnl|Capca1|159155                   PGTSKSQLLQYVYNLVPRGQYTSGKGSSAVGLTAYVTKDPETRQLVLQTG
gnl|Apo_MPI_JGI_Genos_P|64722       PGTSKSQLLQYVYHLVPRAQYTSGRGSSAVGLTAYLMKDPETRQLILQTG

sp|P30665|MCM4_YEAST                ALVL
lcl|CTHT_0057150                    ALVL
gnl|up_human|MCM4_HUMAN             ALVL
gnl|up_drome|MCM4_DROME             ALVL
gnl|up_danre|Q6NZV2_DANRE           ALVL
gnl|up_caeel|Q95XQ8_CAEEL           ALVL
gnl|Lotgi1|206222                   ALVL
gnl|Helro1|67429                    ALVL
gnl|Capca1|159155                   ALVL
gnl|Apo_MPI_JGI_Genos_P|64722       ALVX
