# Supplementary material for: Deep transcriptome-sequencing and proteome analysis of the hydrothermal vent annelid Alvinella pompejana identifies the CvP-bias as a robust measure of eukaryotic thermostability
Source: Biol Direct. 2013 Jan 16;8:2. doi: 10.1186/1745-6150-8-2 (PMC3564776; doi:10.1186/1745-6150-8-2)
Supplement: Additional file 10 — Frequency of individual amino acids as a function of GC-content. The frequency of amino acids is plotted as a function of GC3-content (GC-content at the third codon position) in the species of the orthologous set. The regression lines with 90% confidence intervals are shown. [file 1745-6150-8-2-S10.zip › trimmedalignments/PGK1_HUMAN.aln]

CLUSTAL X (1.81) multiple sequence alignment


sp|P00560|PGK_YEAST                 MSLSSKLSVQDLDLKDKRVFIRVDFNVPLD-GKKITSNQRIVAALPTIKY
lcl|CTHT_0037370                    MSLANKLSIEDVDLQGKRVLIRVDFNVPLDADKKVTNNQRIVGALPTIKY
gnl|up_human|PGK1_HUMAN             MSLSNKLTLDKLDVKGKRVVMRVDFNVPMK-NNQITNNQRIKAAVPSIKF
gnl|up_drome|PGK_DROME              MAF-NKLSIENLDLAGKRVLMRVDFNVPIK-EGKITSNQRIVAALDSIKL
gnl|up_danre|Q6P003_DANRE           MSLSNKLHLDKVDVKGKRVIMRVDFNVPMK-NNVITNNQRIKAAVPSIQH
gnl|up_caeel|PGK_CAEEL              MSSLNKLAIDQLNLAGKRVLIRVDFNVPLK-DGKITNNQRIAAAVPTIQH
gnl|Lotgi1|212640                   MAF-NKLSIDKLDLKGKRVLMRVDFNVPLK-DGNITNNQRIEAAIPTIKY
gnl|Helro1|94333                    MAL-NKLSIDKVDLKQKRILIRVDFNVPQK-DGKITNNQRIVAALPTIKY
gnl|Capca1|222818                   MAL-NKLSIDKIDVSGKRVLIRVDFNVPLK-GSEITNNQRISAAVPTIKY
gnl|Apo_MPI_JGI_Genos_P|72940       MAL-NKLSIDKVDVKGKRVLMRVDFNVPLK-DTEITNNQRIVAALPTIKY

sp|P00560|PGK_YEAST                 VLEHHPRYVVLASHLGRPNGER-NEKYSLAPVAKELQSLLGKDVTFLNDC
lcl|CTHT_0037370                    AIEHGAKAVILMSHLGRPNGNP-NPKYSLKPVVPELEKLLGKSVTFAPDC
gnl|up_human|PGK1_HUMAN             CLDNGAKSVVLMSHLGRPDGVPMPDKYSLEPVAVELKSLLGKDVLFLKDC
gnl|up_drome|PGK_DROME              ALSKKAKSVVLMSHLGRPDGNK-NIKYTLAPVAAELKTLLGQDVIFLSDC
gnl|up_danre|Q6P003_DANRE           CLDNCAKAVVLMSHLGRPDGVPMPDKYSLEPVAAELKNLLGKDVQFLKDC
gnl|up_caeel|PGK_CAEEL              ALSNGAKSVVLMSHLGRPDGRR-QDKYTLKPVAEELKALLKKDVLFLDDC
gnl|Lotgi1|212640                   ALDNGAKSVVLMSHLGRPDGRP-NAKFTLKPVSVVLEKLLKRPVMFLKDC
gnl|Helro1|94333                    ALENGARSVVLMSHLGRPDGQK-VDKFSLAPIADELKKLLNKDVTFLHDC
gnl|Capca1|222818                   ALDKGAKSVVLMSHLGRPDGMR-NEKFSLKPVAAELKKLLGKDVLFLDDC
gnl|Apo_MPI_JGI_Genos_P|72940       ALEHGAKSIVLMSHLGRPNGQR-NEKFSLKPVADELKKLLGKDIIFLSDC

sp|P00560|PGK_YEAST                 VGPEVEAAVKASAPGSVILLENLRYHIEEEG-SRKVDGQKVKASKEDVQK
lcl|CTHT_0037370                    VGPEVEEIVNKADNGDVVLLENLRFHIEEEGKGTDAEGNKIKADKAKVEE
gnl|up_human|PGK1_HUMAN             VGPEVEKACANPAAGSVILLENLRFHVEEEGKGKDASGNKVKAEPAKIEA
gnl|up_drome|PGK_DROME              VGSEVEAACKDPAPGSVILLENVRFYVEEEGKGLDASGGKVKADPAKVKE
gnl|up_danre|Q6P003_DANRE           VGPDVEKACADPPAGSVILLENLRFHVAEEGKGKDASGNKTKASQAEIDA
gnl|up_caeel|PGK_CAEEL              VGSEVEAACADPAPGSVILLENLRYHLEEEGKGVDASGAKVKADSAAVKK
gnl|Lotgi1|212640                   VGAEVEGACANPEPGTVILLENLRFHLEEEGKGLDMQGKKAKASLENVTK
gnl|Helro1|94333                    VGDEVEKACANPAPGSVILLENLRFHIEEEGKVTLKDGTKVKADPAKVEA
gnl|Capca1|222818                   VGKAAEEACASPAAGSVILLENLRFHVEEEGKGKDAQGNKVKADAAKVAE
gnl|Apo_MPI_JGI_Genos_P|72940       VGPEVEAACADPAPGSVILLENLRFHIEEEGKGVDAEGKKIKADPAKVEQ

sp|P00560|PGK_YEAST                 FRHELSSLADVYINDAFGTAHRAHSSMVGFDLPQRAAGFLLEKELKYFGK
lcl|CTHT_0037370                    FRKGLTKLGDVYINDAFGTAHRAHSSMVGVDLPQKAAGFLMKKELDYFAK
gnl|up_human|PGK1_HUMAN             FRASLSKLGDVYVNDAFGTAHRAHSSMVGVNLPQKAGGFLMKKELNYFAK
gnl|up_drome|PGK_DROME              FRASLAKLGDVYVNDAFGTAHRAHSSMMGDGFEQRAAGLLLNKELKYFSQ
gnl|up_danre|Q6P003_DANRE           FRASLSKLGDVYVNDAFGTAHRAHSSMVGVNLPQKAAGFLMKKELDYFAM
gnl|up_caeel|PGK_CAEEL              FRESLTKLGDIYVNDAFGTAHRAHSSMVGVEHSQRASGFLLKNELSYFSK
gnl|Lotgi1|212640                   FRNSLSKLGDVYVNDAFGTAHRAHSSMVGCELEQRASGFLLKKELEYFAK
gnl|Helro1|94333                    FQASLSKLGDVYINDAFGTAHRAHSSMVGCKLPQRAAGFLLKKELEYFAK
gnl|Capca1|222818                   FRASLSKLGDVYVNDAFGTAHRAHSSMVGCQLPQKASGFLLKKELTYFAK
gnl|Apo_MPI_JGI_Genos_P|72940       FRASLKKLGDIYVNDAFGTAHRAHSSMIG-QHDIKAAGFLLKKELTYFAK

sp|P00560|PGK_YEAST                 ALENPTRPFLAILGGAKVADKIQLIDNLLDKVDSIIIGGGMAFTFKKVLE
lcl|CTHT_0037370                    ALENPKRPFLAILGGAKVSDKIQLIDNLLDKVNTLIICGGMAFTFKKTLY
gnl|up_human|PGK1_HUMAN             ALESPERPFLAILGGAKVADKIQLINNMLDKVNEMIIGGGMAFTFLKVLN
gnl|up_drome|PGK_DROME              ALDKPPNPFLAILGGAKVADKIQLIENLLDKVNEMIIGGGMAFTFLKVLN
gnl|up_danre|Q6P003_DANRE           ALEKPQRPFLAILGGAKVKDKIQLINNMLDKVNEMIIGGGMAFTFLKVLK
gnl|up_caeel|PGK_CAEEL              ALDNPARPFLAILGGAKVADKIQLIKNLLDKVNEMIIGGGMAYTFLKVAQ
gnl|Lotgi1|212640                   ALDNPNRPFLAILGGAKVADKIQLIENLLDKVNEMIIAGGMAFTFLKVLE
gnl|Helro1|94333                    ALEKPEKPFLAILGGAKVADKIQLIENLLDKVDEMIIGGGMAFTFLKVMH
gnl|Capca1|222818                   ALENPERPFLAILGGAKVADKIQLIENMLDKVDEMIIGGGMAFTFLKVLN
gnl|Apo_MPI_JGI_Genos_P|72940       ALENPERPFLAILGGAKVADKIPLIENMLDKVNEMIIGGGMAFTFLKVLN

sp|P00560|PGK_YEAST                 NTEIGDSIFDKAGAEIVPKLMEKAKAKGVEVVLPVDFIIADAFSADANTK
lcl|CTHT_0037370                    GVSIGNSLFDEEGSKTVADLMKKAEKNNVKVVLPVDYITADKFDKDANTS
gnl|up_human|PGK1_HUMAN             NMEIGTSLFDEEGAKIVKDLMSKAEKNGVKITLPVDFVTADKFDENAKTG
gnl|up_drome|PGK_DROME              NMKIGGSLFDEEGSKIVEKLVEKAKKNNVQLHLPVDFVCGDKFAENAAVS
gnl|up_danre|Q6P003_DANRE           NMEIGTSLFDEEGSTIVKDLMAKAEKNGVKITLPVDFITADKFDEKATTG
gnl|up_caeel|PGK_CAEEL              GVKIGNSLYDEEGAKIVNELLEAAKAKGVQIHLPVDFVIADKFAEDATSK
gnl|Lotgi1|212640                   DMEIGTSLFDSDGAKIVKKLMEIAEKNKVTIHLPVDFITGDKFSEDATVD
gnl|Helro1|94333                    GTKIGKSLFDEEGSKIVGKLADKAKSKGVKIHLPVDFITGDKFAEDAAVG
gnl|Capca1|222818                   DMKIGNSLFDEDGAKIVKTLMEKAKSKNVKIHLPVDFVTGSKFGEDAEVG
gnl|Apo_MPI_JGI_Genos_P|72940       NMEIGKSLFDEEGAKIIHKLMDKAKANNVQIHLPVDFVTGDSFSADAKVG

sp|P00560|PGK_YEAST                 TVTDKEGIPAGWQGLDNGPESRKLFAATVAKAKTIVWNGPPGVFEFEKFA
lcl|CTHT_0037370                    TATDATGIPDGWMGLDCGEESVKLYKAAIEEAETIVWNGPAGVFEFDKFA
gnl|up_human|PGK1_HUMAN             QATVASGIPAGWMGLDCGPESSKKYAEAVTRAKQIVWNGPVGVFEWEAFA
gnl|up_drome|PGK_DROME              EATVEAGIPDGHMGLDVGPKTRELFAAPIARAKLIVWNGPPGVFEFPNFA
gnl|up_danre|Q6P003_DANRE           TATVAEGIPAGWMGLDCGPESSKLYAEAVARAKQIVWNGPVGVFEWDNFA
gnl|up_caeel|PGK_CAEEL              TVTAEEGVPDGHMGLDVGPESSKIFAAAIQRAKTIVWNGPAGVFEFDKFA
gnl|Lotgi1|212640                   TATLISGISAGEMGLDIGLKTRAQFSEVIGRAKTIVWNGPPGVFEFPNFS
gnl|Helro1|94333                    CACLESGINDDLLGMDVGPKTGDDFAEAILRARTIVWNGPPGVFEFKNFA
gnl|Capca1|222818                   KATVESGVPEGWMGLDIGSASITQFVEAVGRAKTIVWNGPPGVFEFENFA
gnl|Apo_MPI_JGI_Genos_P|72940       SATVESGIGANEMGLDVGPESNAKFTEVIGRAKTIVWNGPPGVFEFENFQ

sp|P00560|PGK_YEAST                 AGTKALLDEVVKSSAAGNTVIIGGGDTATVAKKYGVTDKISHVSTGGGAS
lcl|CTHT_0037370                    SGTKATLDAAVAAAQNGKIVIIGGGDTATVAAKYGVEDKLSHVSTGGGAS
gnl|up_human|PGK1_HUMAN             RGTKALMDEVVKATSRGCITIIGGGDTATCCAKWNTEDKVSHVSTGGGAS
gnl|up_drome|PGK_DROME              NGTKSIMDGVVAATKNGTVSIIGGGDTASCCAKWNTEALVSHVSTGGGAS
gnl|up_danre|Q6P003_DANRE           HGTKNMMDKVVEATKNGCITIIGGGDTATCCAKWDTEDKVSHVSTGGGAS
gnl|up_caeel|PGK_CAEEL              TGTKSLMDEVVKATAAGAITIIGGGDTATAAKKYNTEDKVSHVSTGGGAS
gnl|Lotgi1|212640                   DGTKEMMKAVVAATQDGATTIIGGGDTATCAAKYNTESKVSHVSTGGGAS
gnl|Helro1|94333                    NGTKKVLDAVVEATKKGAITIIGGGDTATVCAKYNAEDKVSHVSTGGGAS
gnl|Capca1|222818                   QGTRGLMDAVVHSTSKGATSIIGGGDTATCCAKYKTEDKVSHVSTGGGAS
gnl|Apo_MPI_JGI_Genos_P|72940       KGTKAMMDAVVHATEKGATSIIGGGDTATCCAKFKTEDKVSHVSTGGGAS

sp|P00560|PGK_YEAST                 LELLE----GKELPGVAFLSEK
lcl|CTHT_0037370                    LELLE----GKALPGVVALSER
gnl|up_human|PGK1_HUMAN             LELLE----GKVLPGVDALSNI
gnl|up_drome|PGK_DROME              LELLE----GKTLPGVAALTSA
gnl|up_danre|Q6P003_DANRE           LELLE----GKVLPGVDALSNV
gnl|up_caeel|PGK_CAEEL              LELLE----GKVLPGVDALSPA
gnl|Lotgi1|212640                   LELLE----GKTLPGVAALSNA
gnl|Helro1|94333                    LELLE----GKVLPGVAALSEA
gnl|Capca1|222818                   LEREEFARSGRLIGCMNSSRST
gnl|Apo_MPI_JGI_Genos_P|72940       LELLE----GKVLPGVAALSDA
