# Supplementary material for: Deep transcriptome-sequencing and proteome analysis of the hydrothermal vent annelid Alvinella pompejana identifies the CvP-bias as a robust measure of eukaryotic thermostability
Source: Biol Direct. 2013 Jan 16;8:2. doi: 10.1186/1745-6150-8-2 (PMC3564776; doi:10.1186/1745-6150-8-2)
Supplement: Additional file 10 — Frequency of individual amino acids as a function of GC-content. The frequency of amino acids is plotted as a function of GC3-content (GC-content at the third codon position) in the species of the orthologous set. The regression lines with 90% confidence intervals are shown. [file 1745-6150-8-2-S10.zip › trimmedalignments/GBLP_HUMAN.aln]

CLUSTAL X (1.81) multiple sequence alignment


sp|P38011|GBLP_YEAST                SNEVLVLRGTLEGHNGWVTSLAT-SAGQPNLLLSASRDKTLISWKLTG--
lcl|CTHT_0047160                    MAEQLILKGTLEGHNGWVTSLAT-SMENPNMLLSGSRDKTLIIWNLTR--
gnl|up_human|GBLP_HUMAN             MTEQMTLRGTLKGHNGWVTQIAT-TPQFPDMILSASRDKTIIMWKLTR--
gnl|up_drome|GBLP_DROME             MSETLQLRGTLIGHNGWVTQIAT-NPKDPDTIISASRDKTLIVWKLTR--
gnl|up_danre|GBLP_DANRE             MTEQMTVRGTLKGHSGWVTQIAT-TPQFPDMILSASRDKTIIMWKLTR--
gnl|up_caeel|GBLP_CAEEL             VQEQMKLTGTLEGHTGWVTQIATYTRNDKTTVLSSSRDKTILVWDVDSVA
gnl|Lotgi1|184120                   AQEQMTLRGTLTGHSGWVTQIAT-NPGFPDTLLSASRDKTLILWKLTK--
gnl|Helro1|185936                   MTEQMTLRGTLQGHEGWVTQIAT-TPTYPDMILSASRDKKLICWRLTR--
gnl|Capca1|227676                   MGEQMALRTTLIGHGDWVTQVAT-TPGFPDALVSASRDKTLILWKLSR--
gnl|Apo_MPI_JGI_Genos_P|61299       MTEQMTLRGTLQGHGGWVTQIAT-TPQFPDIILSASRDKSLILWQLTR--

sp|P38011|GBLP_YEAST                --D-DQKFGVPVRSFKGHSHIVQDCTLTADGAYALSASWDKTLRLWDVAT
lcl|CTHT_0047160                    --D-ETQYGYPKRRLHGHSHIVSDCVISSDGAYALSASWDKTLRLWELST
gnl|up_human|GBLP_HUMAN             --D-ETNYGIPQRALRGHSHFVSDVVISSDGQFALSGSWDGTLRLWDLTT
gnl|up_drome|GBLP_DROME             --DEDTNYGYPQKRLYGHSHFISDVVLSSDGNYALSGSWDQTLRLWDLAA
gnl|up_danre|GBLP_DANRE             --D-ETNYGIPQRALRGHSHFVSDVVISSDGQFALSGSWDGTLRLWDLTT
gnl|up_caeel|GBLP_CAEEL             PVD-EGPIGRPVRSLTGHNHFVSDVVISSDGQFALSGSWDKTLRLWDLNQ
gnl|Lotgi1|184120                   --D-ETNYGIAHKSLEGHSHFVSDVVLSSDGQFALSSSWDSELRLWDLME
gnl|Helro1|185936                   --D-DGRYGYPQKALHGHGHFVSDVVLSSDGQFALSGSWDSTLRLWDLST
gnl|Capca1|227676                   --E-DGIYGQATKCLKGHEHFVSDVVLSSDGQFALSGSWDSTLRLWDLST
gnl|Apo_MPI_JGI_Genos_P|61299       --E-ESRYGFPRKALRGHGHFVSDVVMSSDGQFALSGSWDGTLRLWDLGT

sp|P38011|GBLP_YEAST                GETYQRFVGHKSDVMSVDIDKKASMIISGSRDKTIKVWTIKGQCLATLL-
lcl|CTHT_0047160                    GTTTRRFVGHTGDVLSVSFSADNRQIVSGSRDKTIKLWNTLGDCKYTITD
gnl|up_human|GBLP_HUMAN             GTTTRRFVGHTKDVLSVAFSSDNRQIVSGSRDKTIKLWNTLGVCKYTVQD
gnl|up_drome|GBLP_DROME             GKTTRRFEGHTKDVLSVAFSADNRQIVSGSRDKTIKLWNTLAECKFTIQE
gnl|up_danre|GBLP_DANRE             GTTTRRFVGHTKDVLSVAFSADNRQIVSGSRDKTIKLWNTLGVCKYTIQD
gnl|up_caeel|GBLP_CAEEL             GVSTRQFISHTKDVLSVAFSADNRQIVSGSRDKSIKLWNTLAQCKYTITD
gnl|Lotgi1|184120                   AKSSRRFVGHEKDVLSVAFSADNRQIVSASRDKTIKLWNTLGVCKYTVQE
gnl|Helro1|185936                   GQTTRRFVGHTKDVLSVAFSADNRQIVSGSRDKTIKLWNTLGVCKYTIQE
gnl|Capca1|227676                   GQTTRRFVGHTKDVLSVAFSADNRQIVSGSRDKTIKLWNTLGVCKYTIQD
gnl|Apo_MPI_JGI_Genos_P|61299       GQTTRRFVGHTKDVLSVAFSADNRQIVSGSRDKTIKLWNTLGVCKYTIQE

sp|P38011|GBLP_YEAST                -GHNDWVSQVRVVPNEKADDDSVTIISAGNDKMVKAWNLNQFQIEADFIG
lcl|CTHT_0047160                    KGHTEWVSCVRFSPNPQ----NPVIVSCGWDKLVKVWDLQSCKLQTDHIG
gnl|up_human|GBLP_HUMAN             ESHSEWVSCVRFSPNSS----NPIIVSCGWDKLVKVWNLANCKLKTNHIG
gnl|up_drome|GBLP_DROME             DGHTDWVSCVRFSPNHS----NPIIVSCGWDRTVKVWNLANCKLKNNHHG
gnl|up_danre|GBLP_DANRE             DSHTEWVSCVRFSPNSS----NPIIVSCGWDKMVKVWNLANCKLKTNHIG
gnl|up_caeel|GBLP_CAEEL             DCHTDWVSTVRFSPSNR----DPVIVSAGWDKVVKVWNLGNCRLKTNHIG
gnl|Lotgi1|184120                   DCHKDWVSCVRFSPNSN----NPIIVSCGWDRVVKVWNLTNCKLKTNHKG
gnl|Helro1|185936                   DCHTGWTSCVRFSPNTQ----NPLIVSCGWDRIVKVWNLTNCKLKTNHHG
gnl|Capca1|227676                   ESHSDWVSCVRFSPNTQ----NPIIVSAGWDKIVKVWNLTNCKLKTNHYG
gnl|Apo_MPI_JGI_Genos_P|61299       DGHTEWVSCVRFSPNTQ----NPIIVSCGWDKLVKVWNLTNCKLKTNHFG

sp|P38011|GBLP_YEAST                HNSNINTLTASPDGTLIASAGKDGEIMLWNLAAKKAMYTLSAQ-DEVFSL
lcl|CTHT_0047160                    HTGYINTVTISPDGSLCASGGKDGTTMLWDLNESKHLYSLNAN-DEIHAL
gnl|up_human|GBLP_HUMAN             HTGYLNTVTVSPDGSLCASGGKDGQAMLWDLNEGKHLYTLDGG-DIINAL
gnl|up_drome|GBLP_DROME             HNGYLNTVTVSPDGSLCTSGGKDSKALLWDLNDGKNLYTLEHN-DIINAL
gnl|up_danre|GBLP_DANRE             HTGYLNTVTVSPDGSLCASGGKDGQAMLWDLNEGKHLYTLDGG-DTINAL
gnl|up_caeel|GBLP_CAEEL             HTGYVNTVTVSPDGSLCASGGKDGQAMLWDLNEGKHLYTLPGN-DVINAM
gnl|Lotgi1|184120                   HKQYLNVVTVSPDGSLCASGGRDSQAMLWDLNEGKHLYTLDGG-DCINTM
gnl|Helro1|185936                   HSGYLNTVTVSPDGSLCASGGRDSQAMLWDLNEGKHLYTLDGGVDTINAL
gnl|Capca1|227676                   HSGYLNCVTVSPDGSLCASGGKDGQAMLWDLNEGKHLYTLDGGGETINAL
gnl|Apo_MPI_JGI_Genos_P|61299       HSGYLNCVTVSPDGSLCASGGKDGQAMLWDLNEGKHLYTLDGG-DVINSL

sp|P38011|GBLP_YEAST                AFSPNRYWLAAATATGIKVFSLDPQYLVDDLRPEF--AGYSKAAEPHAVS
lcl|CTHT_0047160                    VFSPNRYWLCAATASSIIIFDLEKKSKVDELKPEFQ-NVGKKSREPECVS
gnl|up_human|GBLP_HUMAN             CFSPNRYWLCAATGPSIKIWDLEGKIIVDELKQEVI-STSSKAEPPQCTS
gnl|up_drome|GBLP_DROME             CFSPNRYWLCVAYGPSIKIWDLACKKTVEELRPEVV-SPTSKADQPQCLS
gnl|up_danre|GBLP_DANRE             CFSPNRYWLCAATGPSIKIWDLEGKIIVDELRQDII-TTNSKAEPPQCTS
gnl|up_caeel|GBLP_CAEEL             SFSPNRYWLCAAVGSSIKIWDLEDKKEIEELKPEIASSGSSRGSSPQCIS
gnl|Lotgi1|184120                   TFSPNRYWLCAATGPSIKIWDLEGKIIVDELKPELI-SGQGGI--PQCLS
gnl|Helro1|185936                   CFSPNRYWLCAATGPSIKIWDLEGKVVVDELKPELI-NTSKS---PDCLS
gnl|Capca1|227676                   TFSPNRYWLCAATGPYIKIWDLENKLVVDELRQEVI-SSGKA---PECTS
gnl|Apo_MPI_JGI_Genos_P|61299       CFSPNRYWLCAASGPSIKIWDLEGKVVVDELRPEVI-STSASAEPPQCIS

sp|P38011|GBLP_YEAST                LAWSADGQTLFAGYTDNVIRVWQVMTAN
lcl|CTHT_0047160                    LAWSADGQTLFAGYTDGIIRAWGVMSRA
gnl|up_human|GBLP_HUMAN             LAWSADGQTLFAGYTDNLVRVWQVTIGT
gnl|up_drome|GBLP_DROME             LAWSTDGQTLFAGYSDNTIRVWQVSVSA
gnl|up_danre|GBLP_DANRE             LAWSADGQTLFAGYTDNLIRVWQVTIGT
gnl|up_caeel|GBLP_CAEEL             LAWSQDGQTLFAGYTDNIIRVYQVSIRA
gnl|Lotgi1|184120                   LAWSPEGQTLFAGYSDNVIRVWQVSLTA
gnl|Helro1|185936                   LAWSADGQTLFAGYTDKLIRVWQVSVTA
gnl|Capca1|227676                   LAWSEDGQTLFAGYTDKVIRVWQVSMSQ
gnl|Apo_MPI_JGI_Genos_P|61299       LAWSADGQTLFAGYTDNLIRVWQVSMAA
