# Supplementary material for: Deep transcriptome-sequencing and proteome analysis of the hydrothermal vent annelid Alvinella pompejana identifies the CvP-bias as a robust measure of eukaryotic thermostability
Source: Biol Direct. 2013 Jan 16;8:2. doi: 10.1186/1745-6150-8-2 (PMC3564776; doi:10.1186/1745-6150-8-2)
Supplement: Additional file 10 — Frequency of individual amino acids as a function of GC-content. The frequency of amino acids is plotted as a function of GC3-content (GC-content at the third codon position) in the species of the orthologous set. The regression lines with 90% confidence intervals are shown. [file 1745-6150-8-2-S10.zip › trimmedalignments/CIAO1_HUMAN.aln]

CLUSTAL X (1.81) multiple sequence alignment


sp|Q05583|CIAO1_YEAST               SINLIKSLKLYK----EK-IWSFDFSQG--ILATGSTDRKIKLVSVKYD-
lcl|CTHT_0006290                    KSAIISPLSPFTPDLYQR-AWC-SIPHPTLPLIATAHAKSVTVFSLS---
gnl|up_human|CIAO1_HUMAN            SLVLLGRVPAHP----DSRCWFLAWNPAGTLLASCGGDRRIRIWGTEGD-
gnl|up_drome|CIAO1_DROME            RLILEHTLQGHK----GR-IWGVAWHPKGNVFASCGEDKAIRIWSLTGN-
gnl|up_danre|CIAO1_DANRE            ALELQHRVSAHP----DSRCWYVAWNPAGTTLATCGGDRAIRIWGKEGD-
gnl|up_caeel|CIAO1_CAEEL            MLRQIGEFYHQGEKDDTSRVWMTCWHHGGRILASCGDDKAVRVWSLVGEP
gnl|Lotgi1|233882                   RLEEITTFTGHN----EA-VWCVAWSPSGSLLASCSGDKTIRIWGKEDE-
gnl|Helro1|186550                   ALECCSILDGHQ----NK-VWCLAWSPKGNILASCGEDRQIYLWSNEDL-
gnl|Capca1|174055                   QPSKVTFLDGHV----ET-VWCVAWNPTGNLLASCSSDKTVRIWGKEGD-
gnl|Apo_MPI_JGI_Genos_P|61133       QLKAVCTLKGHG----ET-VWHVSWNPDGSLLASCGGDKTVRIWGREGD-

sp|Q05583|CIAO1_YEAST               ----DFTLIDVLDETAHKKAIRSVAWRP---------HTS--LLAAGSFD
lcl|CTHT_0006290                    ----TFTKHSSLTG-GHSRSVRTVAWQPPFDNDSNKGGGKRLRLVTGSFD
gnl|up_human|CIAO1_HUMAN            ----SWICKSVLSE-GHQRTVRKVAWSP---------CGN--YLASASFD
gnl|up_drome|CIAO1_DROME            ----TWSTKTILSD-GHKRTIREIRWSP---------CGQ--YLASASFD
gnl|up_danre|CIAO1_DANRE            ----SWECKCVLSD-GHQRTVRKVAWSP---------CGK--YLASASFD
gnl|up_caeel|CIAO1_CAEEL            DSKMRLECRTTLDD-SHTRAVRSVAFSN---------DGK--CLVSASFD
gnl|Lotgi1|233882                   ----KWVCKTVLTD-GHSRTIRYISWSP---------CGQ--YLASASFD
gnl|Helro1|186550                   ----KW-CSIKIAT-PHTRTIRCISWSP---------CGN--FLASCSFD
gnl|Capca1|174055                   ----GWVCKSVLEG-AHKRTIRCVSWSP---------CGR--FLASASFD
gnl|Apo_MPI_JGI_Genos_P|61133       ----NWVCKTTLEG-AHQRTIRSLGWSP---------CGY--YLATASFD

sp|Q05583|CIAO1_YEAST               STVSIWA----------------------KEESADRTFEMDLLAIIEGHE
lcl|CTHT_0006290                    ATAGLWSYKPKAEDELEQEVKFGNGDGSDNEEEEEDEWE--FTLVLEGHE
gnl|up_human|CIAO1_HUMAN            ATTCIW-------------------------KKNQDDFE--CVTTLEGHE
gnl|up_drome|CIAO1_DROME            ATTAIW-------------------------SKSSGEFE--CNATLEGHE
gnl|up_danre|CIAO1_DANRE            ATTCIW-------------------------KKTDEDFE--CLTVLEGHE
gnl|up_caeel|CIAO1_CAEEL            ASVVVY-------------------------QQEDGEFA--EVNKLEGHE
gnl|Lotgi1|233882                   ATVVIW-------------------------SRKDGVFE--SIATLEGHE
gnl|Helro1|186550                   GTSCIW--------------------------NSSKNFE--LVATLEGHE
gnl|Capca1|174055                   GTVTIW-------------------------DKEKGEFE--ATATLEGHE
gnl|Apo_MPI_JGI_Genos_P|61133       GTICVW-------------------------SRKSGQFE--CMTTLEGHE

sp|Q05583|CIAO1_YEAST               NEVKGVAWSNDGYYLATCSRDKSVWIWE-------------TDESGEEYE
lcl|CTHT_0006290                    NEVKGLSFTPSGQYLATCSRDKSVWIWEDVSLASSDIPGIPSGEGEDEWE
gnl|up_human|CIAO1_HUMAN            NEVKSVAWAPSGNLLATCSRDKSVWVWE-------------VDEE-DEYE
gnl|up_drome|CIAO1_DROME            NEVKSVSWSRSGGLLATCSRDKSVWIWE-------------VAGD-DEFE
gnl|up_danre|CIAO1_DANRE            NEVKCVAWAPSGSLLATCSRDKSVWIWE-------------VDEE-DEYE
gnl|up_caeel|CIAO1_CAEEL            SEVKCAVFSKSDEFLATCSRDKSVWFWQ-------------QDED-EDFS
gnl|Lotgi1|233882                   NEVKAVNWSSSGSLIATCSRDKSVWIWE-------------VTED-EEYE
gnl|Helro1|186550                   SEVKCIDWSISGLFLSTCSRDKSVWIWE-------------ASLETNEFE
gnl|Capca1|174055                   NEVKSVAWASSGSLLATCSRDKSVWIWE-------------VDEDKEDYE
gnl|Apo_MPI_JGI_Genos_P|61133       NEVKSVAWSCTGVWLASCSRDKSVWIWE-------------LDEESEDFE

sp|Q05583|CIAO1_YEAST               CISVLQEHSQDVKHVIWHPSE---------------ALLASSSYDDTVRI
lcl|CTHT_0006290                    TVAVLTEHEGDVKAVAWAPSQLPNSRPKNASRYYSAECLASASYDNTVRI
gnl|up_human|CIAO1_HUMAN            CVSVLNSHTQDVKHVVWHPSQ---------------ELLASASYDDTVKL
gnl|up_drome|CIAO1_DROME            CAAVLNPHTQDVKRVVWHPTK---------------DILASASYDNTIKM
gnl|up_danre|CIAO1_DANRE            CLSVVNSHTQDVKHVVWHPTQ---------------ELLASASYDNKICI
gnl|up_caeel|CIAO1_CAEEL            VSSILQPHTQDVKQVAWHPTE---------------DLLVSCSYDSSIRF
gnl|Lotgi1|233882                   CASVMSSHSQDVKHVTWHPHK---------------EILASCSYDDTIKL
gnl|Helro1|186550                   CVAVLHNHTQDVKKVKWHPLE---------------DVLFSISYDNTIKI
gnl|Capca1|174055                   CASVLSTHTQDVKCVVWHPNR---------------EEVASASYDNTIRM
gnl|Apo_MPI_JGI_Genos_P|61133       CASVINAHTQDVKCVLWHPNK---------------EILASASYDDTIKL

sp|Q05583|CIAO1_YEAST               WKDY--D--DDWECVAVLNG-HEGTVWSSDFDK----TEGVFRLCSGSDD
lcl|CTHT_0006290                    WREDAAEGPGEWVCVAVLEG-HEGTVWSLQWESKEREDGRFPRLMTCSAD
gnl|up_human|CIAO1_HUMAN            YREE--E--DDWVCCATLEG-HESTVWSLAFDP----SGQ--RLASCSDD
gnl|up_drome|CIAO1_DROME            FAEEPID--NDWDCTATLTS-HTSTVWGIDFDA----DGE--RLVSCSDD
gnl|up_danre|CIAO1_DANRE            YKEE--D--DDWECRATLEG-HESTVWSLTFDP----EGR--RLASCSDD
gnl|up_caeel|CIAO1_CAEEL            YRFD--G--EDWVTQQKIDGCHVGTVWSIAFDT----EGH--RLVTVGED
gnl|Lotgi1|233882                   YKED--N--DDWTCFDTLTS-HDSTVWKICFDQ----SGS--RLASCGDD
gnl|Helro1|186550                   YASD-LD--GEWNCIFLLDG-HSSTVWGISFDV----NGD--KVLTCSDD
gnl|Capca1|174055                   FCEE--T--DDWTCCNTLES-HDSTVWSIAFDK----TGS--RLASCSDD
gnl|Apo_MPI_JGI_Genos_P|61133       YKYD--G--DDWVCFCTLTS-HQSTVWRIDFDS----SGS--RLVSVSDD

sp|Q05583|CIAO1_YEAST               STVRVWKYMGDDED----------------------DQQEWVCEAILPDV
lcl|CTHT_0006290                    GTVRVWRVKHDEDEDQDEGQGLMGRFGAIPNTMRRSLKEEWECEAVLPRV
gnl|up_human|CIAO1_HUMAN            RTVRIWRQYLPGNEQGVACSG---------------SDPSWKCICTLSGF
gnl|up_drome|CIAO1_DROME            TTIKIWRAYHPGNTAGVATPD---------------QQTVWKCVCTVSGQ
gnl|up_danre|CIAO1_DANRE            RTVKIWKESTTGDGS---------------------SDESWKCICTLSGF
gnl|up_caeel|CIAO1_CAEEL            HCIQLFVRENIGSKSA--------------------DQDTWKSVARYDVE
gnl|Lotgi1|233882                   QTVKIWQEYVPGNEEGVLTKG---------------NDSVWKCVCTLSGY
gnl|Helro1|186550                   KSLILWKKIPD-------------------------KYHNYVKINSYQHQ
gnl|Capca1|174055                   KTVKIWQEYLPGNQQGVAVSG----------------KREWKCVCNLTGF
gnl|Apo_MPI_JGI_Genos_P|61133       RTVKIWKEYLPGNQQGIPTEG---------------NDPAWKCVCTLSGD

sp|Q05583|CIAO1_YEAST               HKR-QVYNVAWG-FNGLIASVGADGVLAVY-------EEVDGEWKVFAKR
lcl|CTHT_0006290                    HSR-DVYSISWSAKTGLVASTGSDGVVAIYAEDPDAQEEGVSRWSVIGTV
gnl|up_human|CIAO1_HUMAN            HSR-TIYDIAWCQLTGALATACGDDAIRVFQEDPNS-DPQQPTFSLTAHL
gnl|up_drome|CIAO1_DROME            HSR-AIYDVSWCKLTGLIATACGDDGIRIFKESSDS-KPDEPTFEQITAE
gnl|up_danre|CIAO1_DANRE            HGR-TIYDIAWCRLTGALATACGDDGVRVFSEDPTA-DPEQPIFALSAHV
gnl|up_caeel|CIAO1_CAEEL            NTRWPLYSVAWNSTNDVIATGGGDCKIRLFKISS---TPESPVIEHLGVV
gnl|Lotgi1|233882                   HER-SIYDICWNVETGHLVTACGDDAIRIFAEDSCS-SKNEPKFNLVTTV
gnl|Helro1|186550                   NDC-PIYDVSWS-KSNFIATAGGDNKINVY-------EESNDELSLVLPL
gnl|Capca1|174055                   HKR-PIYNISWCAVTGLIATACGDDTICIFKESLGS-DVHQPSFELLHSL
gnl|Apo_MPI_JGI_Genos_P|61133       HQR-PIYDVSWCKDTGAIATACGDDNIRVFMEEVTS-DPDQPSFSLVETM

sp|Q05583|CIAO1_YEAST               ALCHGVYEINVVKWL----------ELNGKTILATGGDDGIVNFWSLEK
lcl|CTHT_0006290                    KNAHGPYEVNHVTWCKRWDAGIEAERRGKEEMLVTTGDDGVVKAWEVRV
gnl|up_human|CIAO1_HUMAN            HQAHSQ-DVNCVAW-----------NPKEPGLLASCSDDGEVAFWKYQR
gnl|up_drome|CIAO1_DROME            EGAHDQ-DVNSVQW-----------NPVVAGQLISCSDDGTIKIWKVTE
gnl|up_danre|CIAO1_DANRE            PKAHNQ-DVNCVSW-----------NPKEAGLLATCSDNGEFAIWKYNS
gnl|up_caeel|CIAO1_CAEEL            -GRHEL-DVNHVAWNP---------NPKFSNLLTSASDDGTIRLWELEI
gnl|Lotgi1|233882                   THAHAQ-DVNAVAW-----------NPKIPTLLASCSDDTTIKLWRIIE
gnl|Helro1|186550                   SGAHSQ-DVNSVSW-----------NPCNNLQMASCSDDGLVKIWKFIL
gnl|Capca1|174055                   PSAHLQ-DINGVNW-----------NPKIPGLLASCSDDGSIGLWQVHN
gnl|Apo_MPI_JGI_Genos_P|61133       YKAHAQ-DVNSVRW-----------NPKQISLLASCGDEGDVKLWRFEP
