# Supplementary material for: Deep transcriptome-sequencing and proteome analysis of the hydrothermal vent annelid Alvinella pompejana identifies the CvP-bias as a robust measure of eukaryotic thermostability
Source: Biol Direct. 2013 Jan 16;8:2. doi: 10.1186/1745-6150-8-2 (PMC3564776; doi:10.1186/1745-6150-8-2)
Supplement: Additional file 10 — Frequency of individual amino acids as a function of GC-content. The frequency of amino acids is plotted as a function of GC3-content (GC-content at the third codon position) in the species of the orthologous set. The regression lines with 90% confidence intervals are shown. [file 1745-6150-8-2-S10.zip › trimmedalignments/D6RF12_HUMAN.aln]

CLUSTAL X (1.81) multiple sequence alignment


sp|P38628|AGM1_YEAST                DDTCRT---KNVQFSYGTAGFRTLAKNLDTVMFSTGILAVLRSLKLQGQY
lcl|CTHT_0052760                    AKHPLVSLGDGKQYTYGTAGFRMKADLLEAVTFRVGLLASLRSRKLGGQT
gnl|up_human|D6RF12_HUMAN           ALHAKP---NGLILQYGTAGFRTKAEHLDHVMFRMGLLAVLRSKQT-KST
gnl|up_drome|Q9VTZ4_DROME           EMYPKT---SKETIQYGTAGFRGKAEFLDSVMFRMGVLATLRSRYRGGSV
gnl|up_danre|Q5XFY0_DANRE           KLHPKP---EGLTLQYGTAGFRTNAKHLDHIMFRMGLLATLRSKKT-KST
gnl|up_caeel|Q19680_CAEEL           NVHAIQ---DDEKFSYGTAGFRFKSEKLPFIVFRCAYVASLRARQL-NSA
gnl|Lotgi1|229832                   DKHPRN---KNKHIQYGTAGFRTLAEELDHVIYRMGILAVIASKSR-KAT
gnl|Helro1|86945                    MNHPKL---INQILEYGTAGFRTKANLLDHVLYRVGILAVLRSKFK-KAT
gnl|Capca1|114915                   EKHPRI---LDERIAYGTAGFRKRADTLDHVIYRMGLLAALRSMHK-KAC
gnl|Apo_MPI_JGI_Genos_P|62373       EKHPRT---VDVILNYGTAGFRTKAELLDHVLYRVGLLAALRSKCKGGAT

sp|P38628|AGM1_YEAST                VGVMITASHNPYQDNGVKIVEPDGSMLLATWEPYAMQLANA-ASFATNFE
lcl|CTHT_0052760                    IGVMVTASHNPAADNGVKIVDPMGDMLEQDWERHATTLVNASSD-----D
gnl|up_human|D6RF12_HUMAN           IGVMVTASHNPEEDNGVKLVDPLGEMLAPSWEEHATCLANA-EE-----Q
gnl|up_drome|Q9VTZ4_DROME           IGVMITASHNPEPDNGVKLVDPKGEMLEASWEAIATDLVNV-SD-----Q
gnl|up_danre|Q5XFY0_DANRE           IGVMVTASHNPEEDNGVKLIDPMGEMVAATWEEYATQLANA-EQ-----D
gnl|up_caeel|Q19680_CAEEL           IGVMITASHNPSCDNGVKLVDPSGDMLNEQWEIYATEVVNA-TD-----A
gnl|Lotgi1|229832                   IGVMITASHNPEKDNGVKLIDCHGEMMPASWEKSATVLANV-GD-----D
gnl|Helro1|86945                    IGVMITASHNPVEDNGVKLVDPHGEMLAPDWEVIATDLANV-SD-----D
gnl|Capca1|114915                   IGVMITASHNPEEDNGVKLVDPMGEMLESSWESYATNLANV-ND-----D
gnl|Apo_MPI_JGI_Genos_P|62373       IGVMITASHNPEEDNGVKLVDPAGEMLEAAWEKHAAHLANV-TD-----A

sp|P38628|AGM1_YEAST                EFRVELAKLIEHEKIDLNTTVVPHIVVGRDSRESSPYLLRCLTSSMASVF
lcl|CTHT_0052760                    ELAAIYNKLAVDLKIDLSAP--AKVIYGRDTRPSGHKLVAALADALQ-AT
gnl|up_human|D6RF12_HUMAN           DMQRVLIDISEKEAVNLQQD--AFVVIGRDTRPSSEKLSQSVIDGVT-VL
gnl|up_drome|Q9VTZ4_DROME           ELEQQVAKIIKDNNIDVTTS--SQVFVGMDNRYHSPRLLKAVADGVI-AL
gnl|up_danre|Q5XFY0_DANRE           HLLAALKDIIEKEDISMSEA--ASVYIGRDTRPSSAALSQAVLDGVS-SL
gnl|up_caeel|Q19680_CAEEL           ELPAAVRALEKQISVGKTQL--SRVVCGMDTRCSGPCLMNAARAGAA-LF
gnl|Lotgi1|229832                   ELIAAIKSIFSAENIDCSEQ-----------------LSQSLQDGVV-VM
gnl|Helro1|86945                    RLSSLIDSIVHKWEIDITSP--SNVIFARDTRPSGSSLSASLLDGIK-SL
gnl|Capca1|114915                   DLGSTLKTIIQQVGIDPEVK--GHVVVGRDTRPSSESLSKAICDGAE-VM
gnl|Apo_MPI_JGI_Genos_P|62373       DVPDCLKSLVSAAEIDISAP--ACVVFARDTRPSSLALAQALKDGLD-VM

sp|P38628|AGM1_YEAST                HAQVLDLGCVTTPQLHYITDLSNRRK---LEGDTAPVATEQDYYSFFIGA
lcl|CTHT_0052760                    NTEFVDYKLLTTPQLHYLVRATNTEGTPLSYGK----VSEAGYYEKLAEA
gnl|up_human|D6RF12_HUMAN           GGQFHDYGLLTTPQLHYMVYCRNTGG---RYGK----ATIEGYYQKLSKA
gnl|up_drome|Q9VTZ4_DROME           KGNVKEYGIVTTPMLHYFVVAANTKE---AYGK----PTEEGYYDKLIKA
gnl|up_danre|Q5XFY0_DANRE           GGKTHDYGLVSTPQLHYMVCCCNTKG---RYGS----ATLEGYYQKLSQA
gnl|up_caeel|Q19680_CAEEL           NVQFDDIGVVSTPMLHYAVKAFNEP----KFAE----PTHDGYYSAIADS
gnl|Lotgi1|229832                   GGEYIDFGLLSTPQLHYLVVCTNTNG---GYGQ----PTEEGYYVKLSKA
gnl|Helro1|86945                    NSSFTDFEILTTPQLHYLVHSINTNG---LYGT----PTPEGYIKKLSAA
gnl|Capca1|114915                   VADVQDYDLLSTPQLHYMVRCINTQG---AYGE----PTEDGFYSKLSSA
gnl|Apo_MPI_JGI_Genos_P|62373       GAQYTDYGLLTTPQLHYMVKCLNTNC---QYGE----ATEEGYYKKLATA

sp|P38628|AGM1_YEAST                FNELFATYQLEK-RLSVPKLFIDTANGIGGPQLKKLLASEDWDVPAEQVE
lcl|CTHT_0052760                    FVRALRGRRVQG------NLIVDCANGVGGPKLAELLKYIPKDKTGFHVK
gnl|up_human|D6RF12_HUMAN           FVELTKQASCSG--DEYRSLKVDCANGIGALKLREMEHYF---SQGLSVQ
gnl|up_drome|Q9VTZ4_DROME           FELLRNGRLENG--NYRNSIIYDGANGVGARKMLQFIKRM---KGTLNVT
gnl|up_danre|Q5XFY0_DANRE           FLQLTHNVPNRT--DDQKRLLLDGANGIGALKMKELEPFI---RSELQVV
gnl|up_caeel|Q19680_CAEEL           FKKLYEITEEPKDSRYQPKVIVDCANGVGAPRFRNLLERIP--SSLLEVE
gnl|Lotgi1|229832                   FLDLCQEQDSRSLKHYKKKLYVDGANGVGAEKLKLLLKHL---NNLLDIE
gnl|Helro1|86945                    FNQLHSNIKHETTPFEKPRIFVDGANGVGALQVKKMSKEI---ESYITIE
gnl|Capca1|114915                   FSKLMQKVREPS-AGYVASLTVDGANGIGAPKMKEMMKHI---GTILNVR
gnl|Apo_MPI_JGI_Genos_P|62373       FSQLRGQDSVRG--SYQPHVYIDGANGVGALKIAQMVTHL---KDQLAVD

sp|P38628|AGM1_YEAST                VINDRSDVPELLNFECGADYVKTNQRLPKGLS--PSSFDSLYCSFDGDAD
lcl|CTHT_0052760                    IVNDDVLRPEVLNLDCGADFVKTKQRAPPSPK--PVPGV-RSCSLDGDAD
gnl|up_human|D6RF12_HUMAN           LFNDGSK--GKLNHLCGADFVKSHQKPPQGME--IKSNE-RCCSFDGDAD
gnl|up_drome|Q9VTZ4_DROME           VINQGIGV-GKINEDCGADYVKVQQSPPKSMPEDVKPYT-RCVSVDGDAD
gnl|up_danre|Q5XFY0_DANRE           LSNDGSS--GKLNHLCGADYVKVQQKAPQGVS--MGVGE-RCCSFDGDAD
gnl|up_caeel|Q19680_CAEEL           FRNES----EELNQGCGADFVKISQKLPANFS--PTAAEPKCASFDGDAD
gnl|Lotgi1|229832                   IFNDGTE--GKLNYQCGADYVKVQQKLPLGMK--VEGGV-RCASYDGDAD
gnl|Helro1|86945                    VFNDATS--GKLNHMCGADYVKIQQKAPEGVP--IIPYE-RCASFDGDAD
gnl|Capca1|114915                   IVNDGST--GKLNHQCGADFVKVQQMPPQGVM--LSPGH-RYASFDGDAD
gnl|Apo_MPI_JGI_Genos_P|62373       IYNDGQQ--GKLNYKCGADYVKIQQEAPQGLT--LRSGM-RCASFDGDAD

sp|P38628|AGM1_YEAST                RVVFYYVDS-----GSKFHLLDGDKISTLFAKFLSKQL---ELAHLEHSL
lcl|CTHT_0052760                    RLIYYYVDA-----ETGFVMLDGDRISSLAASFIGDLV---ESAGLKDEL
gnl|up_human|D6RF12_HUMAN           RIVYYYHDA-----DGHFHLIDGDKIATLISSFLKELL---VEIGE--SL
gnl|up_drome|Q9VTZ4_DROME           RVVYFFTDD-----KGEFHLLDGDRIATLIAGYLMELV---TQSEI--SL
gnl|up_danre|Q5XFY0_DANRE           RIVYYYTDS-----KNCFHLLDGDKIATLISTFLKELL---TQAGL--NL
gnl|up_caeel|Q19680_CAEEL           RLMYFRAKASENSESNDAELFDGDKIAVLIVTYIREQLKDYENSTPMERL
gnl|Lotgi1|229832                   RIVYYYLDQ-----DGIFRLLDGDKIATLVAGYLQDLV---SRSGL--DL
gnl|Helro1|86945                    RVIYYYFDS-----DKRFHMLDGDKIAALIAGCISDFC---VQAGL--SV
gnl|Capca1|114915                   RIVYYFQDN-----AGHFRLLDGDKIATLVAGYLKTLV---SASGI--EL
gnl|Apo_MPI_JGI_Genos_P|62373       RIVFYYLDQ-----GNSFRLLDGDKIATLVAGYLKDLL---MKSGL--DL

sp|P38628|AGM1_YEAST                KIGVVQTAYANGSSTAYIKNTLHCPVSCTKTGVKHLHHEAATQYDIGIYF
lcl|CTHT_0052760                    RIGVVQTAYANGASTNYITQHLKLPVICTPTGVKHLHH-VAQGFDVGVYF
gnl|up_human|D6RF12_HUMAN           NIGVVQTAYANGSSTRYLEEVMKVPVYCTKTGVKHLHH-KAQEFDIGVYF
gnl|up_drome|Q9VTZ4_DROME           RLGLVQTAYANGASTDYIVDQLKFPVSCVPTGVKHLHH-KALEYDIGVYF
gnl|up_danre|Q5XFY0_DANRE           QVAVVQTAYANGSSTRYLEDVMKVAVCCTKTGVKHLHH-AAQEYDIGVYF
gnl|up_caeel|Q19680_CAEEL           RLGIVQTAYANGSSTRYIREKLGIEPIIVPTGVKHLHE-AASEFDIGIYF
gnl|Lotgi1|229832                   NLGLVQTAYANGSSTQYITQQLKVPVACVPTGVKHLHH-KAQDFDIGVYF
gnl|Helro1|86945                    DLGVVQTAYANGASTKYLTDTKMLKVACVCTGVKHLHS-KAQEFEVGVYF
gnl|Capca1|114915                   NMGLVQTAYANGSSTKYITEKLLVPVACVPTGVKHLHH-QALCYDIGVYF
gnl|Apo_MPI_JGI_Genos_P|62373       NLGLVQTAYANGSSTKYITEVLHVPVACVPTGVKHLHH-RALQFDIGVYF

sp|P38628|AGM1_YEAST                EANGHGTIIFSEKFHRTIKSELSKSKLNGD-TLALRTLKCFSELINQTVG
lcl|CTHT_0052760                    EANGHGTVLFSSDALSAFKTKEPQ---SPAQKDALDTLAALGDLINQTVG
gnl|up_human|D6RF12_HUMAN           EANGHGTALFSTAVEMKIKQSAEQ--LEDKKRKAAKMLENIIDLFNQAAG
gnl|up_drome|Q9VTZ4_DROME           EANGHGTIVFSDNAKATIAQVAQT-------KESAKTLLLLIDLINETVG
gnl|up_danre|Q5XFY0_DANRE           EANGHGTVLFSKAAQKQIVELVKDSNVNDERKHAAKLLENTVNLINQTVG
gnl|up_caeel|Q19680_CAEEL           EANGHGTVVFSEIFDRIIRRTPTE-------SLPLRRLALFSRVINETVG
gnl|Lotgi1|229832                   EANGHGTVLFSDTAMKKVKEAKQGSSLSSDKRQIIVRLSTMIDLINQTVG
gnl|Helro1|86945                    EANGHGTVLYKASVKQKLNQVIQNGSSDDSCRVAAENLLNFIDLTNETVG
gnl|Capca1|114915                   EANGHGTVLFSDTAMQKIEAAGSDESLTAEQRESAVCLKNVVDVINQTVG
gnl|Apo_MPI_JGI_Genos_P|62373       EANGHGTVLFSEKAEKKIKETVTTDGLSDDQKMAAVRLLAVINLINQTVG

sp|P38628|AGM1_YEAST                DAISDMLAVLATLAILKMSPMDW-DEEYTDLPNKLVKCIVPDRSIFQTTD
lcl|CTHT_0052760                    DAISDMLLVEVILAHKNWTLSDW-AMTYTDLPNRLVRVEVGNKDLFRTTD
gnl|up_human|D6RF12_HUMAN           DAISDMLVIEAILALKGLTVQQW-DALYTDLPNRQLKVQVADRRVISTTD
gnl|up_drome|Q9VTZ4_DROME           DAISDMLLVETILNHKGWDVQDW-ISSYNDLPNRQLKVKVQDRNVIETTD
gnl|up_danre|Q5XFY0_DANRE           DAISDMLVIEAVLAIRGMSVQDW-DEIYTDLPNRQLKVTVSDRRVINTTD
gnl|up_caeel|Q19680_CAEEL           DAFADLLAVEAVLRHYGWSMDDWAEKLYRDVPNVQIKVPVIDRSIFKTTN
gnl|Lotgi1|229832                   DALSDMLLVEVILRTHDWNPGLW-NKCYTDLPNRQLKVKVKDRNVISTTD
gnl|Helro1|86945                    DSISDMLLVETALKIKAIDVLMW-DAMYVDLPNRQLKTQVCDRSIFVLTN
gnl|Capca1|114915                   DAISDLLLVETVLHANGWNAQQW-NAAYTDLPNRQLKVKVADRSAISTAD
gnl|Apo_MPI_JGI_Genos_P|62373       DAISDLLLVETVLHDKGWSISDW-DAAYTDLPNRQLKVKVKDRTVIQTTD

sp|P38628|AGM1_YEAST                QERKLLNPVGLQDKIDLVVAKYPMGRSFVRASGTEDAVRVYAECKDSSKL
lcl|CTHT_0052760                    AERRLLSPVGCQDEIDEVVRKYKDARAFARASGTENACRVYAEAATRSEA
gnl|up_human|D6RF12_HUMAN           AERQAVTPPGLQEAINDLVKKYKLSRAFVRPSGTEDVVRVYAEADSQESA
gnl|up_drome|Q9VTZ4_DROME           AERVCVKPEGLQTEINQVVAKYKRGRSFVRPSGTEDVVRVYAEAATKEDT
gnl|up_danre|Q5XFY0_DANRE           AERRAVTPEGLQDAIDSLVKKYKNARSFVRPSGTEDVVRVYAEADTQEGA
gnl|up_caeel|Q19680_CAEEL           AEQTLVKPVGIQKMIDTDVAKYNNSRAFIRPSGTENIVRVYAEADTVENT
gnl|Lotgi1|229832                   AERKVVTPEGLQSAIDNIVSEYKQGRSFVRPSGTEDVVRVYAEADTQENT
gnl|Helro1|86945                    AEQQVVKPESIQPKIDELVSKYKDGRSFVRPSGTEDVVRIYAEADTQMNA
gnl|Capca1|114915                   AERKAVRPEGLQAAVDATVAKYFSGRSFVRPSGTEDVVRVYAEADTQTHA
gnl|Apo_MPI_JGI_Genos_P|62373       AERCATSPAGLQTEINNLVSSYKQARAFVRPSGTEDIVRVYAEADTRENA

sp|P38628|AGM1_YEAST                GQFCDEV----------------------VEHVKASA
lcl|CTHT_0052760                    NELAERVAPAFSAPPPLSPSDPWLQDWDHLFWLIEED
gnl|up_human|D6RF12_HUMAN           DHLAHEVSLA-------------------VFQLAGGI
gnl|up_drome|Q9VTZ4_DROME           DNLAYEVGLL-------------------VQKLAGGV
gnl|up_danre|Q5XFY0_DANRE           DRLAHEVSLA-------------------VHRLAGGV
gnl|up_caeel|Q19680_CAEEL           LQLGKSLEQV-------------------VLNLCNSN
gnl|Lotgi1|229832                   DKLAKAVGLK-------------------VYELAGGI
gnl|Helro1|86945                    DWLAYEVSLV-------------------VYELGGGC
gnl|Capca1|114915                   DQLAHEVSLL-------------------VFDLAGGV
gnl|Apo_MPI_JGI_Genos_P|62373       DKLAYEVSVK-------------------VYQLAGGI
