# Supplementary material for: Deep transcriptome-sequencing and proteome analysis of the hydrothermal vent annelid Alvinella pompejana identifies the CvP-bias as a robust measure of eukaryotic thermostability
Source: Biol Direct. 2013 Jan 16;8:2. doi: 10.1186/1745-6150-8-2 (PMC3564776; doi:10.1186/1745-6150-8-2)
Supplement: Additional file 10 — Frequency of individual amino acids as a function of GC-content. The frequency of amino acids is plotted as a function of GC3-content (GC-content at the third codon position) in the species of the orthologous set. The regression lines with 90% confidence intervals are shown. [file 1745-6150-8-2-S10.zip › trimmedalignments/RS15_HUMAN.aln]

CLUSTAL X (1.81) multiple sequence alignment


sp|Q01855|RS15_YEAST                MIIVPEMIGSVVGIYNGKAFNQVEIRPEMLGHYLGEFSITYTPVRHGRAG
lcl|CTHT_0009120                    MIVVPEMIGSVIGIYSGKEFNQVEIKPEMVGHYLGEFSITYKPVKHGRPG
gnl|up_human|RS15_HUMAN             MIILPEMVGSMVGVYNGKTFNQVEIKPEMIGHYLGEFSITYKPVKHGRPG
gnl|up_drome|Q7JZW2_DROME           MIIVPEMTGSIIGVYNGKDFGQVEVKPEMIGHYLGEFALTYKPVKHGRPG
gnl|up_danre|Q6DGW6_DANRE           MVILPEMVGSMVGVYNGKTFNQVEIKPEMIGHYLGEFSITYKPVKHGRPG
gnl|up_caeel|RS15_CAEEL             MIILPELVGGVIGIYNGKVFNQTEIKPEMIGFYLGEFAISYKPVKHGRPG
gnl|Lotgi1|149778                   MIIVPEMIGSMVGVYNGKVYNQVEIKPEMTGHYLGEFSISYKPVKHGRPG
gnl|Helro1|85972                    MVITPEMIGSIVGIYNGKTFNQVEIKPEMIGHYLGEFSITYKPVKHGRPG
gnl|Capca1|162084                   MIIVPEMIGSIVGVYNGKTFNQVEIKPEMIGHYLGEFSITYKPVKHGRPG
gnl|Apo_MPI_JGI_Genos_P|57417       MIIVPEMIGSIVGVYNGKTFNQVEIKPEMIGHYLGEFSITYKPVKHGRPG

sp|Q01855|RS15_YEAST                ---ATTSRFIPLK
lcl|CTHT_0009120                    IGATHSSRFIPLK
gnl|up_human|RS15_HUMAN             IGATHSSRFIPLK
gnl|up_drome|Q7JZW2_DROME           IGATHSSRFIPLK
gnl|up_danre|Q6DGW6_DANRE           IGATHSSRFIPLK
gnl|up_caeel|RS15_CAEEL             IGATHSSRFIPLK
gnl|Lotgi1|149778                   IGATHSSRFIPLK
gnl|Helro1|85972                    IGATHSSRFIPLK
gnl|Capca1|162084                   IGATHSSRFIPLK
gnl|Apo_MPI_JGI_Genos_P|57417       IGATHSSRFIPLK
