# Supplementary material for: Deep transcriptome-sequencing and proteome analysis of the hydrothermal vent annelid Alvinella pompejana identifies the CvP-bias as a robust measure of eukaryotic thermostability
Source: Biol Direct. 2013 Jan 16;8:2. doi: 10.1186/1745-6150-8-2 (PMC3564776; doi:10.1186/1745-6150-8-2)
Supplement: Additional file 10 — Frequency of individual amino acids as a function of GC-content. The frequency of amino acids is plotted as a function of GC3-content (GC-content at the third codon position) in the species of the orthologous set. The regression lines with 90% confidence intervals are shown. [file 1745-6150-8-2-S10.zip › trimmedalignments/CPSF3_HUMAN.aln]

CLUSTAL X (1.81) multiple sequence alignment


sp|Q06224|YSH1_YEAST                QYKGKTVMLDAGIHPAYQGLASLPFYDEF--DLSKVDILLISHFHLDHAA
lcl|CTHT_0006720                    QYKGKTVMLDAGQHPAYDGLAALPFFDDF--DLSQVDVLLISHFHIDHAA
gnl|up_human|CPSF3_HUMAN            EFKGRKIMLDCGIHPGLEGMDALPYIDLI--DPAEIDLLLISHFHLDHCG
gnl|up_drome|Q9VE51_DROME           EFKGKKIMLDCGIHPGLSGMDALPYVDLI--EADEIDLLFISHFHLDHCG
gnl|up_danre|Q5U3T4_DANRE           EFKGRKIMLDCGIHPGLEGMDALPYIDLI--DPAEIDLLLISHFHLDHCG
gnl|up_caeel|Q95PY8_CAEEL           EYKGKRVMLDCGVHPGLHGVDALPFVDFV--EIENIDLLLITHFHLDHCG
gnl|Lotgi1|188747                   KFKGKKIMLDCGIHPGMNGYASLPFLDSV--DVEDIDLLLVSHFHLDHCG
gnl|Helro1|101329                   EFKGKKILLDCGIHPGMNGLDALPYFDLIQDELQNVNLMLISHFHLDHCG
gnl|Capca1|184406                   EFKGKKIMLDIGIHPGMSGMDALPYTDAI--EPEEIDLLLVSHFHLDHAG
gnl|Apo_MPI_JGI_Genos_P|54550       EFKGKKIMLDCGIHPGMNGLDALPYTDMI--DPAEIDLLLISHFHLDHCG

sp|Q06224|YSH1_YEAST                SLPYVMQRTNFQGRVFMTHPTKAIYRWLLRDFVRVTSIGSSSSSMGTKDE
lcl|CTHT_0006720                    SLPYVLAKTNFRGRVFMTHPTKAIYKWLIQDSVRVGNTSSNPTS-----Q
gnl|up_human|CPSF3_HUMAN            ALPWFLQKTSFKGRTFMTHATKAIYRWLLSDYVKVSNISADD--------
gnl|up_drome|Q9VE51_DROME           ALPWFLMKTSFKGRCFMTHATKAIYRWMLSDYIKISNISTEQ--------
gnl|up_danre|Q5U3T4_DANRE           ALPWFLQKTSFKGRTFMTHATKAIYRWLLSDYVKVSNISADD--------
gnl|up_caeel|Q95PY8_CAEEL           ALPWLLQKTAFQGKCFMTHATKAIYRMLLGDYVRISKYGGPDRN------
gnl|Lotgi1|188747                   ALPFFLEKTKFKGRCFMTHASKAIYRWLLSDYVKVSNISTDD--------
gnl|Helro1|101329                   ALPWFLQKTPFKGRCFMTHATKAIYRWLLSDYVKVSNISADK--------
gnl|Capca1|184406                   GLPWFLEKTGFKGRCFMTHASKAIYRWLLSDYVKVSNIATEQ--------
gnl|Apo_MPI_JGI_Genos_P|54550       ALPWFLEKTAFKGRCFMTHATKAIYRWLLSDYVKVSNIATDQ--------

sp|Q06224|YSH1_YEAST                GLFSDEDLVDSFDKIETVDYHSTVDVNGIKFTAFHAGHVLGAAMFQIEIA
lcl|CTHT_0006720                    LVYTEQDHLNTFPMIEAIDYYTTHTISSIRITPYPAGHVLGAAMFLIEIA
gnl|up_human|CPSF3_HUMAN            MLYTETDLEESMDKIETINFHEVKEVAGIKFWCYHAGHVLGAAMFMIEIA
gnl|up_drome|Q9VE51_DROME           MLYTEADLEASMEKIETINFHEERDVMGVRFCAYIAGHVLGAAMFMIEIA
gnl|up_danre|Q5U3T4_DANRE           MLYTETDLEESMDKIETINFHEVKEVAGIKFWCYHAGHVLGAAMFMIEIA
gnl|up_caeel|Q95PY8_CAEEL           QLYTEDDLEKSMAKIETIDFREQKEVNGIRFWPYVAGHVLGACQFMIEIA
gnl|Lotgi1|188747                   MLYTEADLVNSMDKIETVNFHQETEINGVKFWCYTAGHVLGAAMFMIEIA
gnl|Helro1|101329                   MLYVEKDIEESMDKIETVNFHQEIDISGIKFWCYNAGHVLGAAMFMIEIA
gnl|Capca1|184406                   QLYQDSDIEASMDKIETVNFHQETEVNGIKFCAYTAGHVLGAAMFMIEIA
gnl|Apo_MPI_JGI_Genos_P|54550       MLYTENDIEKSMEKIETINFHQEVEVNSVKFWCYTAGHVLGAAMFMIEIA

sp|Q06224|YSH1_YEAST                GLRVLFTGDYSREVDRHLNSAEVPP-LSSNVLIVESTFGTATHEPRLNRE
lcl|CTHT_0006720                    GLNILFTGDYSREQDRHLVSAQVPKGVKIDVLITESTYGIATHVPRLERE
gnl|up_human|CPSF3_HUMAN            GVKLLYTGDFSRQEDRHLMAAEIPN-IKPDILIIESTYGTHIHEKREERE
gnl|up_drome|Q9VE51_DROME           GIKILYTGDFSRQEDRHLMAAEVPP-MKPDVLITESTYGTHIHEKREDRE
gnl|up_danre|Q5U3T4_DANRE           GVKLLYTGDFSRQEDRHLMAAEIPS-VKPDILITESTYGTHIHEKREERE
gnl|up_caeel|Q95PY8_CAEEL           GVRVLYTGDFSCLEDRHLCAAEIPP-ITPQVLITESTYGTQTHEDRAVRE
gnl|Lotgi1|188747                   GVKILYTGDYSRQEDRHLMAAELPN-VKPDVVIIESTYGVHIHEKREDRE
gnl|Helro1|101329                   GVKVLYTGDFSRQEDRHLMAAELPN-VKPDVLIVESTYGTHIHEPREERE
gnl|Capca1|184406                   GVKVLYTGDFSREEDRHLMAAEIPN-VKPDVLITESTYGTHIHEPREERE
gnl|Apo_MPI_JGI_Genos_P|54550       GVKVLYTGDFSRQEDRHLMAAEIPN-VKPDVLIVESTYGTQIHEPRENRE

sp|Q06224|YSH1_YEAST                RKLTQLIHSTVMRGGRVLLPVFALGRAQEIMLILDEYWSQHADELGGGQV
lcl|CTHT_0006720                    QALMKSITGILNRGGRVLMPVFALGRAQELLLILDEYWAKHKEY---QKY
gnl|up_human|CPSF3_HUMAN            ARFCNTVHDIVNRGGRGLIPVFALGRAQELLLILDEYWQNHPEL---HDI
gnl|up_drome|Q9VE51_DROME           NRFTSLVQKIVQQGGRCLIPVFALGRAQELLLILDEFWSQNPDL---HEI
gnl|up_danre|Q5U3T4_DANRE           ARFCNTVHDIVNREGRCLIPVFALGRAQELLLILDEYWQNHPEL---HDI
gnl|up_caeel|Q95PY8_CAEEL           KRFTQMVHDIVTRGGRCLIPAFAIGPAQELMLILDEYWESHQEL---HDI
gnl|Lotgi1|188747                   SRFTGLVHDIVNRGGRCLIPVFALGRAQELLLILDEYWSIHPEL---HDI
gnl|Helro1|101329                   QRFTNLIHNIVSRGGRCLIPVFALGRAQELLLILDEYWSAHPEL---QEV
gnl|Capca1|184406                   GRFTSLISDIVNRGGRCLIPVFALGRAQELLLILDEYWSQHPEL---QDI
gnl|Apo_MPI_JGI_Genos_P|54550       ARFTGLVNDIVNRGGRCLIPVFALGRAQELLLILDEFWSNHPEI---QDI

sp|Q06224|YSH1_YEAST                PIFYASNLAKKCMSVFQTYVNMMNDDIRKKFRDSQTN------------P
lcl|CTHT_0006720                    PIYYASNLARKCMLVYQTYVGAMNDNIKRLFRERMAEAEASGDSAGKGGP
gnl|up_human|CPSF3_HUMAN            PIYYASSLAKKCMAVYQTYVNAMNDKIRKQI--NINN------------P
gnl|up_drome|Q9VE51_DROME           PIYYASSLAKKCMAVYQTYINAMNDRIRRQI--AVNN------------P
gnl|up_danre|Q5U3T4_DANRE           PIYYASSLAKKCMAVYQTYVNAMNDKIRKAI--NINN------------P
gnl|up_caeel|Q95PY8_CAEEL           PVYYASSLAKKCMSVYQTFVNGMNSRIQKQI--AVKN------------P
gnl|Lotgi1|188747                   PIYYASSLAKKCMSVYQTYINAMNDRIRKQI--TMSN------------P
gnl|Helro1|101329                   PIYYASSLAKKCMSVYQTYIHAMNERIKKQI--AVSN------------P
gnl|Capca1|184406                   PIYYASSLAKKCMSVYQTYINAMNDKIKRQI--NTNN------------P
gnl|Apo_MPI_JGI_Genos_P|54550       PIYYASSLAKKCMSVYQTYIQAMNDKIKKQI--AISN------------P

sp|Q06224|YSH1_YEAST                FIFKNISYLRNLEDFQDFGPSVMLASPGMLQSGLSRDLLERWCPEDKNLV
lcl|CTHT_0006720                    WDFKFIRSLKSIDRFEDVGGCVMLASPGMLQNGVSRELLERWAPNEKNGV
gnl|up_human|CPSF3_HUMAN            FVFKHISNLKSMDHFDDIGPSVVMASPGMMQSGLSRELFESWCTDKRNGV
gnl|up_drome|Q9VE51_DROME           FVFRHISNLKGIDHFEDIGPCVIMASPGMMQSGLSRELFESWCTDPKNGV
gnl|up_danre|Q5U3T4_DANRE           FVFKHISNLKSMDHFDDIGPSVVMASPGMMQSGLSRELFESWCTDKRNGV
gnl|up_caeel|Q95PY8_CAEEL           FIFKHVSTLRGMDQFEDAGPCVVLATPGMLQSGFSRELFESWCPDTKNGC
gnl|Lotgi1|188747                   FVFKHIINLKSMDQFEDIGPSVVLASPGMMQSGLSRELFEAWCTSKHNGC
gnl|Helro1|101329                   FIFKHISNLKNADHFEDIGPSVVLASPGMMQSGLSRELFESWCNDKKNGV
gnl|Capca1|184406                   FVFKHISNLKSMEHFDDIGPSVVMASPGMMQSGLSRELFENWCTDKRNGC
gnl|Apo_MPI_JGI_Genos_P|54550       FVFKHISNLKSMDHFDDIGPSVVMASPGMMQSGLSRELFENWCTDKRNGV

sp|Q06224|YSH1_YEAST                LITGYSIEGTMAKFIMLEPDTIPSI--------------NNPEITIPRRC
lcl|CTHT_0006720                    IITGYSVEGTMAKQLMQEPEQIQAVMTRSSAGGRRGPGGESEKVMIPRRC
gnl|up_human|CPSF3_HUMAN            IIAGYCVEGTLAKHIMSEPEEITTM--------------SGQK--LPLKM
gnl|up_drome|Q9VE51_DROME           IIAGYCVEGTLAKAVLSEPEEITTL--------------SGQK--LPLNM
gnl|up_danre|Q5U3T4_DANRE           IIAGYCVEGTLAKHIMSEPEEITTM--------------SGQK--LPLKM
gnl|up_caeel|Q95PY8_CAEEL           IIAGYCVEGTLAKHILSEPEEIVSL--------------SGEK--LPMRM
gnl|Lotgi1|188747                   IIAGYCVEGTLAKHVLSEPDEIVTM--------------NGHK--LPMRC
gnl|Helro1|101329                   IIAGYCVEGTLAKHILSEPEEIVTM--------------NGQK--LPLRC
gnl|Capca1|184406                   IIAGYCVEGTLAKHILSEPEEIVTM--------------GGQK--LPLKC
gnl|Apo_MPI_JGI_Genos_P|54550       IIAGYCVEGTLAKHILSEPSEIVTM--------------SGQK--LPLKC

sp|Q06224|YSH1_YEAST                QVEEISFAAHVDFQENLEFIEKISAPNIILVHGEANPMGRLKSALLSNFA
lcl|CTHT_0006720                    TVQEFSFAAHVDGNENREFIEEVGAPVVILVHGEVHNMMRLKSKLLSLNA
gnl|up_human|CPSF3_HUMAN            SVDYISFSAHTDYQQTSEFIRALKPPHVILVHGEQNEMARLKAALIREYE
gnl|up_drome|Q9VE51_DROME           SVDYISFSAHTDYQQTSEFIRLLKPTHVVLVHGEQNEMSRLKLALQREYE
gnl|up_danre|Q5U3T4_DANRE           SVDYISFSAHTDYQQTSEFIRALKPPHVILVHGEQNEMARLKAALIREYE
gnl|up_caeel|Q95PY8_CAEEL           QVGYVSFSAHTDYHQTSNFVKALKPPHLVLVHGELHEMSRLKSGIERQFQ
gnl|Lotgi1|188747                   SVDYISFSAHADYQQTSEFLRALQPPHVVLVHGEANEMSRLKAALQREYE
gnl|Helro1|101329                   SVDYISFSAHTDYQQTSEFIRILKPAHCVLVHGEQNEMSRLKAALIREYE
gnl|Capca1|184406                   SVDYISFSAHTDYKQTSEFVRILKPTHIVLVHGEANEMGRLKAALIREYE
gnl|Apo_MPI_JGI_Genos_P|54550       SVDYISFSAHTDYKQTSEFIRILKPPHIVLVHGEPNEMGRLKAALIREYE

sp|Q06224|YSH1_YEAST                SLKGTDNEVHVFNP
lcl|CTHT_0006720                    ---NKTNKVKVYSP
gnl|up_human|CPSF3_HUMAN            D--NDEVHIEVHNP
gnl|up_drome|Q9VE51_DROME           A--DASTDIKFYNP
gnl|up_danre|Q5U3T4_DANRE           D--NDEVHIEVHNP
gnl|up_caeel|Q95PY8_CAEEL           ---DDNIPIEVHNP
gnl|Lotgi1|188747                   D--NEDYKMEVHNP
gnl|Helro1|101329                   D--STDYKINVHNP
gnl|Capca1|184406                   D--DPEYNIDIFNP
gnl|Apo_MPI_JGI_Genos_P|54550       D--DPEYNIDIYSX
