# Supplementary material for: Deep transcriptome-sequencing and proteome analysis of the hydrothermal vent annelid Alvinella pompejana identifies the CvP-bias as a robust measure of eukaryotic thermostability
Source: Biol Direct. 2013 Jan 16;8:2. doi: 10.1186/1745-6150-8-2 (PMC3564776; doi:10.1186/1745-6150-8-2)
Supplement: Additional file 10 — Frequency of individual amino acids as a function of GC-content. The frequency of amino acids is plotted as a function of GC3-content (GC-content at the third codon position) in the species of the orthologous set. The regression lines with 90% confidence intervals are shown. [file 1745-6150-8-2-S10.zip › trimmedalignments/RPF1_HUMAN.aln]

CLUSTAL X (1.81) multiple sequence alignment


sp|P38805|RPF1_YEAST                MALGNEINITNKLKRQEI---------------------------FAD--
lcl|CTHT_0023330                    SRVSLARTIGNKLKRQQL---------------------------YIQ--
gnl|up_human|RPF1_HUMAN             PPGFSISEIKNKQRRHLM---------------------------FTR--
gnl|up_drome|RPF1_DROME             PVLNPLSWMRNKEQRLAL---------------------------YKK--
gnl|up_danre|RPF1_DANRE             PPTFSVSEIKNKQRRHTM---------------------------FLK--
gnl|up_caeel|YUY1_CAEEL             EPPKKKKKVVKKEIKQELELTDEKLQELLEKYEASKATATKTKDDFKHLP
gnl|Lotgi1|216676                   YPPKSLSDIKNKEIRKQL---------------------------YAK--
gnl|Helro1|185141                   AVRSNISEIKNKQRRAAA---------------------------YKK--
gnl|Capca1|20161                    LPERDISLIKNKKRRAEL---------------------------FKQ--
gnl|Apo_MPI_JGI_Genos_P|74918       LPPRNISRIKNKQRRSEL---------------------------FKE--

sp|P38805|RPF1_YEAST                -------IKHEKNKERHTMRRKRAKEERENPELREQRLKENVTQTIENTR
lcl|CTHT_0023330                    -------AKKANSRAKHEERHRRRKEEAKNPELKQKRLEKNQPASIDKKR
gnl|up_human|RPF1_HUMAN             -------WKQQQRKEKLAAKKKLKKERE---ALGDKAPPKPVPKTIDNQR
gnl|up_drome|RPF1_DROME             -------MKKEKHKKKMQERRARRK----------AGVPANPGHTIESLR
gnl|up_danre|RPF1_DANRE             -------LKEEKRKKRMELKKKKKKERK---ALDDKAPPKEVPKTIENQR
gnl|up_caeel|YUY1_CAEEL             KSQRGKALKRALRKDKRARQGERAQIRD---ELGESAPQKEVPKTIESMR
gnl|Lotgi1|216676                   -------MKKEKKKQKIAVKKKKKAEAK---LLGDKAPPKAVPKTLESMR
gnl|Helro1|185141                   -------LKMEKLKVKKEKKKAIEKLRN---ELGEEAVPKQIPKTIENQR
gnl|Capca1|20161                    -------MKREKNKVKKADRLRRRREAE---ELGDDAPPKQVPKTIENMR
gnl|Apo_MPI_JGI_Genos_P|74918       -------MKREQRKMKKKEKERQRKEAE---ALGEKAPPKKVPKTIESMR

sp|P38805|RPF1_YEAST                VYD-----------------------------------------------
lcl|CTHT_0023330                    IWDDLDDDSLGAVVDVAELKRRRLEVAEAAAAAEADAAAREDQEVDDKND
gnl|up_human|RPF1_HUMAN             VYD-----------------------------------------------
gnl|up_drome|RPF1_DROME             EKD-----------------------------------------------
gnl|up_danre|RPF1_DANRE             IYD-----------------------------------------------
gnl|up_caeel|YUY1_CAEEL             EYD-----------------------------------------------
gnl|Lotgi1|216676                   IKD-----------------------------------------------
gnl|Helro1|185141                   VFD-----------------------------------------------
gnl|Capca1|20161                    VKD-----------------------------------------------
gnl|Apo_MPI_JGI_Genos_P|74918       VYD-----------------------------------------------

sp|P38805|RPF1_YEAST                ---------ETI--------NKEVEGDE--DD------------------
lcl|CTHT_0023330                    ENEKRDDDIDSMLGSDDEDEEDEGAKKEKEEEMQRQRAQRQPSIAPSTTS
gnl|up_human|RPF1_HUMAN             ---------ETTV----DPNDEEVAYDEATDE------------------
gnl|up_drome|RPF1_DROME             ---------QTEVANLNDSDNEELQKELQLDD------------------
gnl|up_danre|RPF1_DANRE             ---------ETTV----NPEDEEVAFDEGTDE------------------
gnl|up_caeel|YUY1_CAEEL             ---------ATMV----NEEDDEVEHDEANDE------------------
gnl|Lotgi1|216676                   ---------ETMV----NADDEEVIKDESQDE------------------
gnl|Helro1|185141                   ---------ETKI----TESDDEIIAEAENDS------------------
gnl|Capca1|20161                    ---------VTMV----PMEDEEVALDEGADE------------------
gnl|Apo_MPI_JGI_Genos_P|74918       ---------ETMV----NPEDEEVMYDEATDE------------------

sp|P38805|RPF1_YEAST                -------------LMRYFNSNSNEPPKIFLTTNVNAKKSAYEFANILIEI
lcl|CTHT_0023330                    TNLDLTPDSLTSQFPNLFADEPPPVPKILVTTGIN--GTIHKEAEEIASI
gnl|up_human|RPF1_HUMAN             -------------FASYFNKQTS--PKILITTSDRPHGRTVRLCEQLSTV
gnl|up_drome|RPF1_DROME             -------------FSSYFERSYE--PKVLITFADNPVTKTRKFGLELSRI
gnl|up_danre|RPF1_DANRE             -------------FSAYFNRLTN--PKVLITTSDRPRGRTVRFCDQLATV
gnl|up_caeel|YUY1_CAEEL             -------------FAPYFNRETS--PKVMITMTPKAKITTFKFCFELQKC
gnl|Lotgi1|216676                   -------------MSSYFNRQST--PKILITSDDRINSKTRKFCKELARI
gnl|Helro1|185141                   -------------LGIHLSSRAQ--AKVLITTTDRPLSRTNKFCKELKKS
gnl|Capca1|20161                    -------------MATYFNRETT--PKIMITTSVRIRKKTGEFVRELVKV
gnl|Apo_MPI_JGI_Genos_P|74918       -------------IAPYFNRQTT--PKIMITTSDKMSTRTYKFCKELRKV

sp|P38805|RPF1_YEAST                LPNVTFVKRK-----FGYKLKEISDICIKRNFTDIVIINEDKKKVTGLTF
lcl|CTHT_0023330                    FPNATYIRRTAHRYAYKYSVREIAKFAKNRGYTALLVVQEDQKRPSRLVV
gnl|up_human|RPF1_HUMAN             IPNSHVYYRR------GLALKKIIPQCIARDFTDLIVINEDRKTPNGLIL
gnl|up_drome|RPF1_DROME             FPNALVKIRN------KSSVKKICKSAEREEFTDVVIVNEDRRKPNGLLV
gnl|up_danre|RPF1_DANRE             IPHAYVYYRR------GLALKKVIPQCISRGFTYLMVINEDRKVPNGMVL
gnl|up_caeel|YUY1_CAEEL             IPNSEIFTRK------NVLLKTIIEQAKEREFTDLLVVHEDRKKPNGIIF
gnl|Lotgi1|216676                   IPNATTMKRR------GFDLKKIIPQAVSKDFTDLIVINEDRKIPNGMVV
gnl|Helro1|185141                   IPFSEIYYRR------GLDLKKITDQASKRGYTALIVVNEDRKTPNGMII
gnl|Capca1|20161                    IPNSTLVNRR------GFELKKIIPSAIEKGFTDIMVVNDDNKEPNGLVL
gnl|Apo_MPI_JGI_Genos_P|74918       IPNSDVIYRR------HFDLKRIIPQAIARDYTDLIVINEDRKTPNAILL

sp|P38805|RPF1_YEAST                IHL-----PEGPTFYFKLSSFVEVKKIVGHGRP-TSHIPELILNNFQTRL
lcl|CTHT_0023330                    VHLNGEGVPPGPTLTYTIRNYAPGKAIPGHGRA-TNHYPELLLNNFKTPL
gnl|up_human|RPF1_HUMAN             SHL-----PNGPTAHFKMSSVRLRKEIKRRGKDPTEHIPEIILNNFTTRL
gnl|up_drome|RPF1_DROME             IHL-----PNGPTAHFKLSNVKLTSDIKRDHKEITKHRPEVILNNFTTRL
gnl|up_danre|RPF1_DANRE             CHL-----PDGPTAHFKVSSVRLRKEMKRRGKNPTEHSPEVILNNFTTRL
gnl|up_caeel|YUY1_CAEEL             CHL-----PEGPTAYFKINSLTFTQDLKKFGES-TSHFPEVILNNFNTRL
gnl|Lotgi1|216676                   CHL-----PNGPTAHFKLTSVKLSKEIKGVGEW-TSHKPEVILNNFNTRL
gnl|Helro1|185141                   SHL-----PNGPTASFRLSNVVFGREIKRSGEL-TDHLPELILNNFTTTV
gnl|Capca1|20161                    CHL-----PDGPTAHFKISNVRLSRNLKRVGKK-SDHMPEVILNNFSTRL
gnl|Apo_MPI_JGI_Genos_P|74918       CHL-----PDGPTAHFKLSNLRFTKEIKRSGQT-TDHMPEVILNNFNTRL

sp|P38805|RPF1_YEAST                GQTVGRLFQSILPQNPDIEGRQVITLHNQRDYIFFRRHRYVFKD------
lcl|CTHT_0023330                    GLLAAKSMHILFPSKPELAGRQVVTLHNQRDYIFFRRHRYVFREARPTEK
gnl|up_human|RPF1_HUMAN             GHSIGRMFASLFPHNPQFIGRQVATFHNQRDYIFFRFHRYIFRS------
gnl|up_drome|RPF1_DROME             GLTVGRMLGALFHHDPEFRGRRAVTFHNQRDYIFFRHHRYEFTK------
gnl|up_danre|RPF1_DANRE             GHSIGRLFAALFPHDPQFVGRQVATFHNQRDFIFFRFHRYIFKN------
gnl|up_caeel|YUY1_CAEEL             GHNIARMLACLFPHDPKFTGRRVVTFHNQRDYIFFRHHRYEFKK------
gnl|Lotgi1|216676                   GHSVGRMFASLFPYDPNFQGRRVMTFHNQRDFIFFRQHRYIFRN------
gnl|Helro1|185141                   GNRIGRLFATLYPRDPDFHGRRVVTFHNQRDYIFFRQHRYQFRN------
gnl|Capca1|20161                    GHTIGRILASVFPHDPQFQGRRVVTFHNQRDYIFFRHHRYQFKG------
gnl|Apo_MPI_JGI_Genos_P|74918       GHSVGRLLASLFPHDPEFNGRRVITFHNQRDFIFFRHHRYQFRN------

sp|P38805|RPF1_YEAST                -------------N-ERVGLQELGPQFTLKLKRLQRGIKE----ETEW--
lcl|CTHT_0023330                    NVVGADGKEMEGVKGIRAGLQEIGPRMTLKLRRVDKGVGRAGSEGPDAVK
gnl|up_human|RPF1_HUMAN             -------------E-KKVGIQELGPRFTLKLRSLQKGTFDSKYGEYEWV-
gnl|up_drome|RPF1_DROME             -------------EGKRVKLRELGPRFTLKLRSLQEGTFDSKTGDYAWII
gnl|up_danre|RPF1_DANRE             -------------E-KKVGIQELGPRFTLKLRSLQKGTFDSKFGEYEWV-
gnl|up_caeel|YUY1_CAEEL             -------------EGSKAALLELGPRFTLRLKWLQKGTFDAKWGEFEWV-
gnl|Lotgi1|216676                   -------------S-KRVGLHELGPRFTLKLRSLQKGTFDSKYGEYEWV-
gnl|Helro1|185141                   -------------E-KRVGLQELGPRFTLKLRTLQDGTFDSKFGDYEFI-
gnl|Capca1|20161                    -------------K-EKCGLQELGPRFTLKLRTLQKGTFDSKFGEFEWI-
gnl|Apo_MPI_JGI_Genos_P|74918       -------------S-KKCGLQELGPRFTLKLRSLQKGTFDSKYGEYEWV-

sp|P38805|RPF1_YEAST                -EHKPEMDKEKKKFYL
lcl|CTHT_0023330                    WEWKAKMEKKRTRFNL
gnl|up_human|RPF1_HUMAN             -HKPREMDTSRRKFHL
gnl|up_drome|RPF1_DROME             SNKRHAME-SRRRFFL
gnl|up_danre|RPF1_DANRE             -HKRHEMDSSRRKFHL
gnl|up_caeel|YUY1_CAEEL             -LKRHEMETSRRRFFL
gnl|Lotgi1|216676                   -HKRHEMETSRRKFHI
gnl|Helro1|185141                   -QQK---EKCRRKFSL
gnl|Capca1|20161                    -HKRHEMDSSRRKFFL
gnl|Apo_MPI_JGI_Genos_P|74918       -HKRHEMETSRRKFML
