# Supplementary material for: Deep transcriptome-sequencing and proteome analysis of the hydrothermal vent annelid Alvinella pompejana identifies the CvP-bias as a robust measure of eukaryotic thermostability
Source: Biol Direct. 2013 Jan 16;8:2. doi: 10.1186/1745-6150-8-2 (PMC3564776; doi:10.1186/1745-6150-8-2)
Supplement: Additional file 10 — Frequency of individual amino acids as a function of GC-content. The frequency of amino acids is plotted as a function of GC3-content (GC-content at the third codon position) in the species of the orthologous set. The regression lines with 90% confidence intervals are shown. [file 1745-6150-8-2-S10.zip › trimmedalignments/XYLB_HUMAN.aln]

CLUSTAL X (1.81) multiple sequence alignment


sp|P42826|XKS1_YEAST                RQTREVSNTMSLDSYYLGFDLSTQQ--LKCLAINQDLKIVHSETVEFEK-
lcl|CTHT_0022560                    MSNG---------PLYLGFDLSTQQ--LKAVVVQSDLQVVADAKVDFDQ-
gnl|up_human|XYLB_HUMAN             MAEHAPR------RCCLGWDFSTQQ--VKVVAVDAELNVFYEESVHFDR-
gnl|up_drome|Q9VEQ0_DROME           MGPPKQLK-----RTFLGFDLSTQK--LKAVLLGSSLEVVAAAEVKFDT-
gnl|up_danre|Q7T342_DANRE           MAEAAE-------SCFLGFDFSTQQ--LKVVAIDGNLEVIHQSSVQFDS-
gnl|up_caeel|YNE7_CAEEL             MKDG-----------FLGIDLSTQQ--IKAVIIDQNGKVVHTTAINFSTH
gnl|Lotgi1|123862                   MSNG---------NLYLGFDFSTQQ--IKVLAIDDQLKVQYEFAVKFDV-
gnl|Helro1|117028                   MMSRPDDD-----KLFLSIEISTQQ--TKVIVINNGWRVVYEDAVTFET-
gnl|Capca1|218878                   MAASSTS------RLYLGLEISTQQASVKVIAIDDDLNTAYEDTVAFDC-
gnl|Apo_MPI_JGI_Genos_P|68822       IQSSVVCLFMMKRELYLGFDFSTQQ--IKVIAIDKHLKTVFEDGVKFDT-

sp|P42826|XKS1_YEAST                -DL-PHYHTKKGV-YIH--GDTIECPVAMWLEALDLVLSKYREAKFPLNK
lcl|CTHT_0022560                    -DFGAKYGIKKGVLHNHAEGEVF-APVALWLESLDLVLQRLKEKNTPLNR
gnl|up_human|XYLB_HUMAN             -DL-PEFGTQGGV-HVHKDGLTVTSPVLMWVQALDIILEKMKASGFDFSQ
gnl|up_drome|Q9VEQ0_DROME           -DL-PEFRTTGGA-NAGSIKNEYFVQPVMWVKAMDIVLDRLVMQQADLST
gnl|up_danre|Q7T342_DANRE           -EL-PEFRTHGGV-HIHEDKLTVTSPVLMWVKALDVLLERMRDSGFDFSR
gnl|up_caeel|YNE7_CAEEL             EKL-KKFGTENGV---HKNGSVITSPVIMWIEAIDILFNDLRENGWT-DK
gnl|Lotgi1|123862                   -DL-PEYKTQGGA-HISSDKSTVTTPTIMWVQAFDMVLDKMKNSDFPFSN
gnl|Helro1|117028                   -DL-PQYKTKSGV-TYHEDGKTVTAPVLMWIEAVDLILERMKENSVDFSK
gnl|Capca1|218878                   -DL-PHYGTQGGA-HVQDDQLTVTAPTVMWVEALDLALQRMKEKNFAFHK
gnl|Apo_MPI_JGI_Genos_P|68822       -DL-PEFNTQGGV-HVHEDNLTVTAPTIMWVKALDLLLDKMKTAGFGFQD

sp|P42826|XKS1_YEAST                VMAVSGSCQQHGSVYWSSQAESLLEQLNKKPEKDLLHYVSSVAFARQTAP
lcl|CTHT_0022560                    IRGISGSCQQHGSVYWSHQAQSLLAALK--PEKALVEQLAD-AFSHPYAP
gnl|up_human|XYLB_HUMAN             VLALSGAGQQHGSIYWKAGAQQALTSLS--PDLRLHQQLQD-CFSISDCP
gnl|up_drome|Q9VEQ0_DROME           VAAISGSGQQHGSLYWSKHGINTLQNLD--SEKFLHAQIDDSAFVVNRTP
gnl|up_danre|Q7T342_DANRE           VKAVSGSGQQHGSVFWRSGARQTLKRLN--PQQRLHHLLQG-CFALQDSP
gnl|up_caeel|YNE7_CAEEL             LRGISGCAQQHGTVYWKNGAENSLKGLD--ESRSLAEQLEM-CFSVQKSP
gnl|Lotgi1|123862                   VAGISGSGQQHGSVYWKRGAKETLQNLN--PSMTLKEQLKN-CFSIGDSP
gnl|Helro1|117028                   IVAVSGAAQQHGSVYWRYGSEGLLTNLD--SNLPMHKQLKD-AFTILDSP
gnl|Capca1|218878                   VVAISGTGQQHGSVFWKKGAESKLRDLS--AKETLLGQLKD-AFSVLHSP
gnl|Apo_MPI_JGI_Genos_P|68822       VVALSGCGQQHGSVYWKKNAHSVLEKLD--PLQPLHSQLKD-CFSIDKSP

sp|P42826|XKS1_YEAST                NWQDHSTAKQCQEFEECIGGPEKMAQLTGSRAHFRFTGPQILKIAQLEPE
lcl|CTHT_0022560                    NWQDHSTQQECDQFDVKLGSPERLAEVTGSAAHHRFTGTQIMRLKRKLPD
gnl|up_human|XYLB_HUMAN             VWMDSSTTAQCRQLEAAVGGAQALSCLTGSRAYERFTGNQIAKIYQQNPE
gnl|up_drome|Q9VEQ0_DROME           IWMDATTTKQCLEMEMAVGGKLNMVELTGSKCYERFTGPQIRKIYQQRCH
gnl|up_danre|Q7T342_DANRE           VWMDSSTADECVSLEASVGGAQSLADITGSRAYERFTGNQIAKIYRLKPK
gnl|up_caeel|YNE7_CAEEL             IWMDSSTEKQCQELETFVGGDQEMAKLTGSRAHHRFSAAQIKKIVDEKQD
gnl|Lotgi1|123862                   IWMDSSTRKQCDDLEKAVGGTQKLSDITGSIAFERFTGNQIAKIYQTKST
gnl|Helro1|117028                   IWMDASTEEECREIEEKMGGGEKLSLITGCRAFHRITANQIKKIYKHHHQ
gnl|Capca1|218878                   IWMDSSTAAQCHHLEAAVGGAQQLADITGSSAYERFTGNQIAKVQQMQPQ
gnl|Apo_MPI_JGI_Genos_P|68822       VWMDSSTTAQCHLLEKAVGGAQRLADITGSRAYERFTANQIAKIYQENRT

sp|P42826|XKS1_YEAST                AYEKTKTISLVSNFLTSILVGHLVELEEADACGMNLYDIRERKFSDELLH
lcl|CTHT_0022560                    MYANTSRISLVSSFLASLFLGAIAPMDISDVCGMNLWDIPSNDWSNPLLE
gnl|up_human|XYLB_HUMAN             AYSHTERISLVSSFAASLFLGSYSPIDYSDGSGMNLLQIQDKVWSQACLG
gnl|up_drome|Q9VEQ0_DROME           AYEEANRISLVSSFISSLFLGSVAPIDFSDGSGMNLLDIRKKNWSKECLN
gnl|up_danre|Q7T342_DANRE           EFSETERISLISSFAASLFLGDFAPIDFSDGSGMNLMDIFQKRWSSVCLQ
gnl|up_caeel|YNE7_CAEEL             VWKDTEKVSLISSFFASLLIGKYALIELTDGSGMNLMNIKTENWHKPLFD
gnl|Lotgi1|123862                   EYTNTERISLVSSFAASLLIGLYAPIDESDGSGMNLMNIKTRDWSEECLK
gnl|Helro1|117028                   EYLQTEVISLVSSFACSLMLRRYASIDLPDGSAMNLLHLKERTWSERCLQ
gnl|Capca1|218878                   AYDSTERISLVSSFGACLLIGRYAPIDESDGSGMNILNIRTRRWDLKCLD
gnl|Apo_MPI_JGI_Genos_P|68822       GYENTEMISLISSFAASLFLGHYAAIDESDGSGMNLMELHTRTWSEQCLR

sp|P42826|XKS1_YEAST                LI--DSSSKDKTIRQKLMRAPMK-NLIAGTICKYFIEKYGFNTNCKVSPM
lcl|CTHT_0022560                    LAAGGPEGAAE-LRHKLGEVEKDGGASLGRISSYFTAKYGFSPNCEIAPF
gnl|up_human|XYLB_HUMAN             AC--APH-----LEEKLSPPVPS-CSVVGAISSYYVQRYGFPPGCKVVAF
gnl|up_drome|Q9VEQ0_DROME           VC--APD-----LDKRLDIPVSP-NSILGNVSPYFVERFSFSPDCKVAAS
gnl|up_danre|Q7T342_DANRE           AT--APH-----LSERLGELTPS-TAVLGCVSPYYSERYGFPQNCRVVAF
gnl|up_caeel|YNE7_CAEEL             FI--SSD-----LESKLGTLVHP-MTSTGHVHSYWTRRFGIPSDCTVLPF
gnl|Lotgi1|123862                   AC--GKD-----LRERLGSIVPS-RTVVGKISRYYVDRYGFNIDCLITAF
gnl|Helro1|117028                   AY--GMDG----LAMKLRPLVPC-GKCLGNISPYLVVRYGFNPRCKVKAF
gnl|Capca1|218878                   AC--APN-----LKEKLGEVVPS-SKIVGSISQYFVKRYNFSPDCQIIAF
gnl|Apo_MPI_JGI_Genos_P|68822       AC--APD-----LAEKLGQIVPV-TQCLGSISSYYIDAYHFSPDCKVIAF

sp|P42826|XKS1_YEAST                TGDNLATICSLPLRKNDVLVSLGTSTTVLLVTDKY--HPSPNYHLFIHPT
lcl|CTHT_0022560                    TGDNPATILALPLRPLDAIVSLGTSTTFLMITPVY--KPDPSYHFFNHPT
gnl|up_human|XYLB_HUMAN             TGDNPASLAGMRLEEGDIAVSLGTSDTLFLWLQEP--MPALEGHIFCNPV
gnl|up_drome|Q9VEQ0_DROME           TGDNPSALSGMLVGSSWLTISMGTSDTLMMSLKEP--LNWEEGHILCHPT
gnl|up_danre|Q7T342_DANRE           TGDNPGSLAGMRLREGDLAVSLGTSDTVFLWIQEP--KPSVEGHIFCNPV
gnl|up_caeel|YNE7_CAEEL             LGDNPSSLAGLSLLPTDIGISLGTSDTVFFFTPTF--EPNIDAHVFSHFA
gnl|Lotgi1|123862                   TGDNPSSLAGIAPKQGDIILSLGTSDVLFLWITDP--NPGLAGHIFVNPV
gnl|Helro1|117028                   TGDNPASMIGMKACTRDAVISLGTSDTLSFSMDEYNSKPCLGGLVMINPL
gnl|Capca1|218878                   TGDNPASVAGMRLQRGELIVSLGTSDTLFLWLDEP--KPATEGHIFVNPV
gnl|Apo_MPI_JGI_Genos_P|68822       TGDNPASLAGLRLNEGDLSVSLGTSDTLFLWLRNP--KPALEGHIFVNAV

sp|P42826|XKS1_YEAST                LPNHYMGMICYCNGSLARERIRDELNKERENNYEKTNDWTLFNQAVLDDS
lcl|CTHT_0022560                    TPGQYMFMLCYKNGSLAREKVRDALPKPTDS----PDPWANFNKAALAVP
gnl|up_human|XYLB_HUMAN             DSQHYMALLCFKNGSLMREKIRNESV---------SRSWSDFSKALQSTE
gnl|up_drome|Q9VEQ0_DROME           ETEEFMGLLCFRNASLVREEMNKKTT---------GGDWDKFNEYLDSTP
gnl|up_danre|Q7T342_DANRE           DCSAYMALICFKNGSLTRERVRDECA---------GGSWERFSSALRDTH
gnl|up_caeel|YNE7_CAEEL             PNSGYMAMVCFKNGSLTRERARN-LN---------NSSWDKWDKIMKKTP
gnl|Lotgi1|123862                   DTKAYMALLCFKNSSLTRERICKEVA---------DGSWSQFSNSLKSTP
gnl|Helro1|117028                   NPNIYMIMLCFKNGSLTRSKVKDNCG---------LGSWREFDEALERGV
gnl|Capca1|218878                   DTAAYMALLCYKNGSLTREKIRDQSA---------DSDWLKFSSLLSETT
gnl|Apo_MPI_JGI_Genos_P|68822       KPSDYMALLCFKNGSLTRERIRDQCA---------DGSWDKFGDILKKTP

sp|P42826|XKS1_YEAST                E------SSENELGVYFPLGEIVPSVKAINKRVIFNPK--TGMIEREVAK
lcl|CTHT_0022560                    PLDVRSNSDRAKLGLYFYLPEIVPNIRAGTWRYTCNPT--DGSDLQEETE
gnl|up_human|XYLB_HUMAN             M------GNGGNLGFYFDVMEITPEI-IGRHRFNTENH---------KVA
gnl|up_drome|Q9VEQ0_DROME           R------GNFGNMAVHFNDMEIIPKA-QGILRWNREMDPSSPDAARGVIK
gnl|up_danre|Q7T342_DANRE           M------GNSGNIGMYYDVLEITPAA-AGVHRFNAEGH---------QVS
gnl|up_caeel|YNE7_CAEEL             A------GNDNYIGFFFDEDEIVPRKPKGDYTFECSEE---------ELK
gnl|Lotgi1|123862                   M------GNNGNIGIYFDVMEIQPLA-VGVYRYDDKGQ---------QVP
gnl|Helro1|117028                   P------GNHGHIGIYYDLPEIHPPV-HGVMRLGPTNL---------VMT
gnl|Capca1|218878                   M------GNDGNIGVYYHVREITPNA-EGIYRFNAKGE---------KVK
gnl|Apo_MPI_JGI_Genos_P|68822       A------GNHGNIGIYFDAQEITPNA-VGVHRFNNKDE---------KVS

sp|P42826|XKS1_YEAST                FKDKRHDAKNIVESQALSCRVRISPLLSDSNASSQQRLNEDTIVKFDYDE
lcl|CTHT_0022560                    EWPVETDARVIVESQALSMRLRSQNLVSKPDPSGK---------------
gnl|up_human|XYLB_HUMAN             AFPGDVEVRALIEGQFMAKRIHAEGLGYRVMSKTK---------------
gnl|up_drome|Q9VEQ0_DROME           FSSPQIEIRALVEGQMLHHRAVAEDLGYKFGPETQ---------------
gnl|up_danre|Q7T342_DANRE           AFQPQVEIRALVEGQFMAKRVHAEKLGYKIIQGSR---------------
gnl|up_caeel|YNE7_CAEEL             NKHPEKFARAVFESQCLFKLLYTQKMGFKKSDCSR---------------
gnl|Lotgi1|123862                   SFDKDVEIRAVLESQIMARRNYSEMLGFNISSGTR---------------
gnl|Helro1|117028                   SFEPEIEIRALVEGQVAVKKLHALKMGINLDGVER---------------
gnl|Capca1|218878                   SFDSAVEVRAVVEGQFLAKRVHAENLGYSIETSTR---------------
gnl|Apo_MPI_JGI_Genos_P|68822       SFDPVVDVRAVIESQFMAKRVHAENLGYNTGSQSR---------------

sp|P42826|XKS1_YEAST                SPLRDYLNKRPERTFFVGGASKNDAIVKKFAQVIGATKGNFRLETP-NSC
lcl|CTHT_0022560                    ------LPAQPRRVYLVGGGSLNPAIQSILADVLGGAEGVYKLDVGGNAC
gnl|up_human|XYLB_HUMAN             -------------ILATGGASHNREILQVLADVFDAP--VYVIDTA-NSA
gnl|up_drome|Q9VEQ0_DROME           -------------ILVTGGASVNKSILQTIADVFNAP--VHIQDEGFEAA
gnl|up_danre|Q7T342_DANRE           -------------VLATGGASANREILQVLSDVFNAP--VYTIDVA-NSA
gnl|up_caeel|YNE7_CAEEL             -------------ILVTGGASRNTVLLQILSDVFEMP--VCTIDVD-GSA
gnl|Lotgi1|123862                   -------------VIATGGASSNVEILQVISDIFNCN--VYVKDVV-NSA
gnl|Helro1|117028                   -------------ILATGGASASKPTLQIIADVFDKP--VVTKDIK-NSA
gnl|Capca1|218878                   -------------ILATGGASHNAAILQVLADVFNTD--VYVQDVA-NSA
gnl|Apo_MPI_JGI_Genos_P|68822       -------------VLATGGASANKDILQVLSDVFGAS--VYVQDVT-NST

sp|P42826|XKS1_YEAST                ALGGCYKAMWSLLYDSNK----------------IAVPFDKFL-NDNFPW
lcl|CTHT_0022560                    ALGGAYKAVWAFE------RV-------------QGETFDELIGKRWKEE
gnl|up_human|XYLB_HUMAN             CVGSAYRAFHGLAGG-------------------TDVPFSEVV--KLAPN
gnl|up_drome|Q9VEQ0_DROME           LLGAAYRSAYALYLQEAGDGV-------------TPLCYRDYI--LSLTS
gnl|up_danre|Q7T342_DANRE           CLGCAYRAAHGVVAD-------------------SGVSFRETV--RNAPE
gnl|up_caeel|YNE7_CAEEL             ALGGAMRSRYVHSK--------------------TTKTYSQYY-----PC
gnl|Lotgi1|123862                   SLGAAIRAKQGCM-G-------------------NKSKFDDIV--KNIEE
gnl|Helro1|117028                   CLGGAYLAKFGFKDPDNDDGGAAGDDDEDGGGGSGGGCFGNND-DDGDDD
gnl|Capca1|218878                   CLGCAYRAKHGLL---------------------GDVSFADVV--KNAPE
gnl|Apo_MPI_JGI_Genos_P|68822       CLGCAYRAKHALT---------------------PELSFSEVV--REAPE

sp|P42826|XKS1_YEAST                HVMESISDVDNENW-DR--YNSK---------IVPLSELEKTLI
lcl|CTHT_0022560                    GAIQKVAEGYREGVFEQ--YGSV---------LGAFEEMEQRIL
gnl|up_human|XYLB_HUMAN             PRLAATPSPGAS---QV--YEAL---------LPQYAKLEQRIL
gnl|up_drome|Q9VEQ0_DROME           NKLSLVCEPHKDSE-EI--YAPM---------LQRYREMARVLS
gnl|up_danre|Q7T342_DANRE           PQLAVRPTPGAQ---EV--YLPM---------LERFAKLEEQLL
gnl|up_caeel|YNE7_CAEEL             DNVSLACQPISANV-EV--YSNL---------FKTFKSRFDEFI
gnl|Lotgi1|123862                   PVCVAKPTPGSD---KI--YNDM---------CKRYKRLEEEIA
gnl|Helro1|117028                   DDCLNTIFPNKDAVKVS--YCFIIVNIIIIIIIIIIFVVFVIII
gnl|Capca1|218878                   FTCAATPQVNAK---QV--YDPL---------VGVYRQLEEKYV
gnl|Apo_MPI_JGI_Genos_P|68822       FICAATPNPDATQXVQQIGYQIQTSGRTDLLEVLHLKYVYENIK
