# Supplementary material for: Deep transcriptome-sequencing and proteome analysis of the hydrothermal vent annelid Alvinella pompejana identifies the CvP-bias as a robust measure of eukaryotic thermostability
Source: Biol Direct. 2013 Jan 16;8:2. doi: 10.1186/1745-6150-8-2 (PMC3564776; doi:10.1186/1745-6150-8-2)
Supplement: Additional file 10 — Frequency of individual amino acids as a function of GC-content. The frequency of amino acids is plotted as a function of GC3-content (GC-content at the third codon position) in the species of the orthologous set. The regression lines with 90% confidence intervals are shown. [file 1745-6150-8-2-S10.zip › trimmedalignments/SYTC_HUMAN.aln]

CLUSTAL X (1.81) multiple sequence alignment


sp|P04801|SYTC_YEAST                LDPEPTFIEERIEMFDRLQKEYNDKV---ASMPRVPLKIVLKDGAVKEAT
lcl|CTHT_0048800                    LDPWPQFIQDRIELFDKLYKEYQEEI---AKKPREPIEITMPDGTVKHGT
gnl|up_human|SYTC_HUMAN             LNPWPEYIYTRLEMYNILKAEHDSILAEKAEKDSKPIKVTLPDGKQVDAE
gnl|up_drome|Q8IGC5_DROME           LSPLPKYIEERNVFWEKCKAEYEAEL---AAKKREPIKVTLPDGKQVDAT
gnl|up_danre|A2BIM7_DANRE           LSPPPQYIDERLSIYNKLKEEHDALLAEKAAKESKPIKITLPDGKVVDGE
gnl|up_caeel|SYTC_CAEEL             MAPWPAFIEERIKLWDKLKAEYDAEI---AAKESEPIQITLPDGKIHEGK
gnl|Lotgi1|103202                   MTPPPEFIEKRQKLWDRLKKEYDDWV---AAQPAQSIKVTLPDGKVVEAE
gnl|Helro1|85090                    LDPAPEYIAWRQQMWDKLKKEYDEWV---ANQAPQSIQITLPNGKTLEGL
gnl|Capca1|158346                   MDPPPEFIAEREEIWNRVKKERDEFL---ANQIPAPIKVTLPDGKVVDGQ
gnl|Apo_MPI_JGI_Genos_P|61756       LGDLPGFIKERLALFEKLKDEYQALL---AEKEKKALKVTLPNGDIKEAT

sp|P04801|SYTC_YEAST                SWETTPMDIAKGISKSLADRLCISKVNGQ-LWDLDRPFEGEANEEIKLEL
lcl|CTHT_0048800                    SWETTPAEIAKSISNSLYKRTVVARIDGETLWDLDRPLEKSC----KLEL
gnl|up_human|SYTC_HUMAN             SWKTTPYQIACGISQGLADNTVIAKVNNV-VWDLDRPLEEDC----TLEL
gnl|up_drome|Q8IGC5_DROME           SWETTPYEVARGISQGLADNTVISKVNGE-VWDLDRVLEGNC----TLQL
gnl|up_danre|A2BIM7_DANRE           SWKTTPYQVACGISQGLADNTVISKVNNG-VWDLDRPLEEDC----SLVF
gnl|up_caeel|SYTC_CAEEL             TWRTTPFEIAERISKGLAEAAVIAKVNGA-VWDLDRPFEGNA----KLEL
gnl|Lotgi1|103202                   SWRTTPYEVAKGISQGLADNTVIAKVNGE-LWDLDRPLEKDA----SLEL
gnl|Helro1|85090                    SWRTTPYDFHRGRTQGLADESVISKVNGV-VWDLDRPFEKDA----TLQL
gnl|Capca1|158346                   SWRTTPYEVACGISQGLADSTVVAKVNGD-VWDLDRPLEGDA----ELKL
gnl|Apo_MPI_JGI_Genos_P|61756       AWETTPYDVAKSISQGLADNSVIAIVDGE-PWDLDRPLEKDC----ELKL

sp|P04801|SYTC_YEAST                LDFESDEGKKVFWHSSAHVLGESCECHLGAHICLGPPTDDGFFYEMAVRD
lcl|CTHT_0048800                    LDFNDEQGKFVFWHSSAHVLGEACERRFGCSLCIGPPVENGFYYEMALPG
gnl|up_human|SYTC_HUMAN             LKFEDEEAQAVYWHSSAHIMGEAMERVYGGCLCYGPPIENGFYYDMYLEE
gnl|up_drome|Q8IGC5_DROME           LKFDDPEAQAVFWHSSAHIMGEAMERIYGGHLCYGPPIENGFYYDMHLEG
gnl|up_danre|A2BIM7_DANRE           LKFDDEEAQAVYWHSSAHIMGEAMERVYGGCLCYGPPIENGFYYDMYLDN
gnl|up_caeel|SYTC_CAEEL             LKFDDDEAKQVFWHSSAHVLGEAMERYCGGHLCYGPPIQEGFYYDMWHEN
gnl|Lotgi1|103202                   LKFDDTDGQYVFWHSSAHMLGEAMELHYGGHLCYGPPIESGFYYDMFVGD
gnl|Helro1|85090                    LKFDDPEARAVFWHSSAHILGEAMERHYGGHLCYGPPIEEGFYYDMFLEG
gnl|Capca1|158346                   LKFNDPEGQYVFWHSTAHILGEAMERHYGGHLCYGPPIEEGFYYDMALEG
gnl|Apo_MPI_JGI_Genos_P|61756       VKFDDPDGQHAFWHSSAHILGEALEIFYKGDLCYGPPIDQGFYYDIYLEN

sp|P04801|SYTC_YEAST                SMKDISESPERTVSQADFPGLEGVAKNVIKQKQKFERLVMSKEDLLKMFH
lcl|CTHT_0048800                    G---------AAVQSSDWAPLEAIVQKIVKEKQQFQRLEMTKEDLLKMFA
gnl|up_human|SYTC_HUMAN             ----------GGVSSNDFSSLEALCKKIIKEKQAFERLEVKKETLLAMFK
gnl|up_drome|Q8IGC5_DROME           ----------EGISTNDYGAMEGLVKQIVKEKQNFERLEMKKSDLLEMFK
gnl|up_danre|A2BIM7_DANRE           ----------EGVSSNDFPCLENLCKKIIKEKQPFERLEVKKETLLEMFK
gnl|up_caeel|SYTC_CAEEL             ----------RTICPDDFPKIDQIVKAAVKDKQKFERLEMTKEDLLEMFK
gnl|Lotgi1|103202                   ----------KNVSSFDYPKLETIVKNITKEKQPFERLEMKKEHLLEMFE
gnl|Helro1|85090                    ----------RSVTPADYPNLETLVQKIVKEKQPFERLEMKKEDLLKMFE
gnl|Capca1|158346                   ----------RQVSTVDYPHVETVMKKIVKDKQKFERLEMKKEDLLKMFA
gnl|Apo_MPI_JGI_Genos_P|61756       ----------RQVTPSDFPEIDKIVKSIIKEKQPFERLEVKKEDLLKMFE

sp|P04801|SYTC_YEAST                YSKYKTYLVQTKVPDGGATTVYRCGKLIDLCVGPHIPHTGRIKAFKLLKN
lcl|CTHT_0048800                    YNPYKVHIIKDKIPDGTKTTVYRNGPLIDLCRGPHVPDTSRIEAFAIMKN
gnl|up_human|SYTC_HUMAN             YNKFKCRILNEKV-NTPTTTVYRCGPLIDLCRGPHVRHTGKIKALKIHKN
gnl|up_drome|Q8IGC5_DROME           YNEFKVRILNEKV-TTDRTTVYKCGSLIDLCRGPHVRHTGKVKALKITKN
gnl|up_danre|A2BIM7_DANRE           YNKFKCRILNEKV-TTPTTTVYRCGPLIDLCRGPHVRHTGKIKAMKIHKN
gnl|up_caeel|SYTC_CAEEL             YNEFKVRIITEKI-HTPKTTVYRCGPLIDLCRGPHVRHTGKVKAMAITKN
gnl|Lotgi1|103202                   YNKFKQRILNEKV-TTPTTTVYKCGPLIDLCRGPHIRHTGKVKSFAVTKG
gnl|Helro1|85090                    HNKFKQRIINEKV-DTSTTTVYRCGPLIDLCRGPHVRNTGKIKALQVTKS
gnl|Capca1|158346                   YNKFKQRILNEKV-TTPTTTVYKCGPLIDLCRGPHVRHTGKIKSFAVTKN
gnl|Apo_MPI_JGI_Genos_P|61756       HNKFKQRLIKERI-TTDSTTVYKCGSLIDLCRGPHLRHTGKVKAFQITKN

sp|P04801|SYTC_YEAST                SSCYFLGDATNDSLQRVYGISFPDKKLMDAHLKFLAEASMRDHRKIGKEQ
lcl|CTHT_0048800                    SSSYFLGDANNDSLQRIYGVSFPDKKQMAAHKKFLEEAAKRDHRVIGRQQ
gnl|up_human|SYTC_HUMAN             SSTYWEGKADMETLQRIYGISFPDPKMLKEWEKFQEEAKNRDHRKIGRDQ
gnl|up_drome|Q8IGC5_DROME           SSTYWEGKADAETLQRVYGISFPDPKQLKEWEKLQEEAAKRDHRKIGREQ
gnl|up_danre|A2BIM7_DANRE           SSTYWEGKADMESLQRIYGISFPDPKMLKEWEKFQEEAKNRDHRKLGREQ
gnl|up_caeel|SYTC_CAEEL             SSSYWEGKADAESLQRLYGISFPDSKQLKEWQKLQEEAAKRDHRKLGKEH
gnl|Lotgi1|103202                   SSTYWEGKADAESLQRIYGISFPDGKQMKEWKHFQEEAAKRDHRKIGKEQ
gnl|Helro1|85090                    SSSYWEGKADAETLQRIYGISFPDTKQMKEWQKIQEEAAKRDHRKIGREQ
gnl|Capca1|158346                   SSTYWQGDSNAETLQRIYGISFPDTKQMKDWKQWQEEAAKRDHRKLGRDQ
gnl|Apo_MPI_JGI_Genos_P|61756       SATYWEGKADQESLQRVYAISFPDSKQLKEWNKFQEEAAKRDHRKIGRDQ

sp|P04801|SYTC_YEAST                ELFLFNEMSPGSCFWLPHGTRIYNTLVDLLRTEYRKRGYEEVITPNMYNS
lcl|CTHT_0048800                    ELFYFEECSPGSAMWLPHGMRIHNAIMEYIREEYWKRGYDEVMTPNMFNV
gnl|up_human|SYTC_HUMAN             ELYFFHELSPGSCFFLPKGAYIYNALIEFIRSEYRKRGFQEVVTPNIFNS
gnl|up_drome|Q8IGC5_DROME           ELFFFHELSPGSCFFQPRGAHIYNTLMGFIKAEYRKRGFQEVISPNIYNA
gnl|up_danre|A2BIM7_DANRE           DLFFFHDLSPGSCFFLPKGAYIYNTLIEFIRSEYRKRGFQEVVTPNIYNS
gnl|up_caeel|SYTC_CAEEL             DLFFFHQLSPGSAFWYPKGAHIYNKLVDFIRKQYRRRGFTEVITPNMYNK
gnl|Lotgi1|103202                   DLFFFHELSPGSCFFLPRGAHIYNLLVTFIREEYWKRGFKEVVSPNIYNS
gnl|Helro1|85090                    ELFFFHELSPGSCFFLPRGAHVYNLLCDLIKSEYKKRGFTEVVSPNIYNI
gnl|Capca1|158346                   ELFFFHELSPGCCFFLPKGAHIYNTLMDYIRSEYRKRGFQEVISPNIYNS
gnl|Apo_MPI_JGI_Genos_P|61756       ELFFFHELSPGSCLFLPRGAVIYNTLIDFIKAEYRKRGFTEVISPNIYNS

sp|P04801|SYTC_YEAST                KLWETSGHWANYKENMFTFEVEKETFGLKPMNCPGHCLMFKSRERSYREL
lcl|CTHT_0048800                    ALWEQSGHLAHYKEDMFLLEVDKEQFGLKPMNCPAHAMMFRHRERSYKEL
gnl|up_human|SYTC_HUMAN             RLWMTSGHWQHYSENMFSFEVEKELFALKPMNCPGHCLMFDHRPRSWREL
gnl|up_drome|Q8IGC5_DROME           KLWMTSGHWQHYAENMFSFEAEKEKFALKPMNCPGHCLIFDNRNRSWREL
gnl|up_danre|A2BIM7_DANRE           KLWQTSGHWQHYSENMFSFEVEKEIFALKPMNCPGHCLMFDHRPRSWREL
gnl|up_caeel|SYTC_CAEEL             KLWETSGHWQHYSEDMFKIEVEKEEFGLKPMNCPGHCLMFGHMPHTYNEL
gnl|Lotgi1|103202                   KLWEVSGHWQHYSENMFSFEVEKETFALKPMNCPGHCLMFDHTTRSWRDL
gnl|Helro1|85090                    KLWETSGHWQHYAENMFAFESEGEKFALKPMNCPGHCLMFDHRPRSWKEL
gnl|Capca1|158346                   KLWEQSGHWQHYADNMFQIDVEKEKFALKPMNCPGHCLMFDHRPRSHKEL
gnl|Apo_MPI_JGI_Genos_P|61756       KLWMTSGHWQHYAENMFSFDVEKDKFALKPMNCPGHCLMFDHRPRSWKEL

sp|P04801|SYTC_YEAST                PWRVADFGVIHRNEFSGALSGLTRVRRFQQDDAHIFCTHDQIESEIENIF
lcl|CTHT_0048800                    PLRFADFGVLHRNEASGALSGLTRVRRFQQDDAHIFCREDQIKQEVADLF
gnl|up_human|SYTC_HUMAN             PLRLADFGVLHRNELSGALTGLTRVRRFQQDDAHIFCAMEQIEDEIKGCL
gnl|up_drome|Q8IGC5_DROME           PLRMADFGVLHRNELSGALTGLTRVRRFQQDDAHIFCAPEQIKSEMKGCL
gnl|up_danre|A2BIM7_DANRE           PLRLADFGVLHRNELSGALTGLTRVRRFQQDDAHIFCSMDQIESEIKGCL
gnl|up_caeel|SYTC_CAEEL             PFRFADFGVLHRNEMSGALTGLTRVRRFQQDDAHIFCRQDQISEEIKQCL
gnl|Lotgi1|103202                   PLRFADFGVLHRNELSGALTGLTRVRRFQQDDAHIFCRFSQIKEEIAGCL
gnl|Helro1|85090                    PVRYADFGVLHRNELSGALSGLTRVRRFQQDDAHIFCRPDQIKQEMAGCL
gnl|Capca1|158346                   PLRMADFGVLHRNELSGALSGLTRVRRFQQDDAHIFCRVDQIKEEMAGCF
gnl|Apo_MPI_JGI_Genos_P|61756       PIRLADFGVLHRNELSGALSGLTRVRRFVQDDAHIFCRPDQIKQEMAGCL

sp|P04801|SYTC_YEAST                NFLQYIYG-VFGFEFKMELSTRPEKYVGKIETWDAAESKLESALKKW---
lcl|CTHT_0048800                    DFMASFYG-MLGLTFKLKLSTRPEKFMGDIETWNRAEARLKEALDEFAAS
gnl|up_human|SYTC_HUMAN             DFLRTVYS-VFGFSFKLNLSTRPEKFLGDIEVWDQAEKQLENSLNEF---
gnl|up_drome|Q8IGC5_DROME           EFLKYVYT-IFGFSFQLVLSTRPDNYLGELEQWNDAEKALAESLNEF---
gnl|up_danre|A2BIM7_DANRE           DFLRTVYD-VFGFTFKLNLSTRPEKFLGEPEVWDQAEKQLENSLNDF---
gnl|up_caeel|SYTC_CAEEL             DFLEYAYEKVFGFTFKLNLSTRPEGFLGNIETWDKAEADLTNALNAS---
gnl|Lotgi1|103202                   DFLNGVYN-VFGFTFKLKLSTRPEKYLGEIEMWDKAEKALEECLNNF---
gnl|Helro1|85090                    DFLKCIYS-YFGFSFQLKLSTRPEKFLGEVAVWDEAEQQLKESLDEF---
gnl|Capca1|158346                   DFMDSVYS-VFGFSFDLKLSTRPEKYLGAVEVWDMAEKQLSESLDKF---
gnl|Apo_MPI_JGI_Genos_P|61756       DFLKHVYD-VFGFTFSLKLSTRPEKFLGEVAVWDDAEKQLAESLDNF---

sp|P04801|SYTC_YEAST                --GGNWEINAGDGAFYGPKIDIMISDALRRWHQCATIQLDFQLPNRFELE
lcl|CTHT_0048800                    QNGVSWELNPGDGAFYGPKIDIAVLDCLNRPWQCATIQLDFQQPINFSLE
gnl|up_human|SYTC_HUMAN             --GEKWELNSGDGAFYGPKIDIQIKDAIGRYHQCATIQLDFQLPIRFNLT
gnl|up_drome|Q8IGC5_DROME           --GMPWKENPGDGAFYGPKIDITIMDALKRAHQCATIQLDFQLPIRFNLS
gnl|up_danre|A2BIM7_DANRE           --GEKWVLNPGDGAFYGPKIDIQIKDAIGRYHQCATIQLDFQLPIRFNLT
gnl|up_caeel|SYTC_CAEEL             --GRKWVLNPGDGAFYGPKIDITIQDALKRNFQCATIQLDFQLPNQFDLS
gnl|Lotgi1|103202                   --GSKWELNPGDGAFYGPKIDITILDALRRQHQCATIQLDFQLPLRFNLG
gnl|Helro1|85090                    --GEKWEYNPGDGAFYGPKIDITIMDALRRPHQCATIQLDFQLPQRFNLT
gnl|Capca1|158346                   --GKGWELNPGDGAFYGPKVDIVIRDAFRRAHQLATIQLDFQLPERFDLT
gnl|Apo_MPI_JGI_Genos_P|61756       --GQKWEYNHGDGAFYGPKIDIVIKDALRREHQCATIQLDFQLPIRFNLT

sp|P04801|SYTC_YEAST                FKSKDQ-------------------------DSESYE-------------
lcl|CTHT_0048800                    YQTAEGAQTAAQKDKEEKKEQPKAEEAKPAVDGEKKEDAAEKKDGKKKPL
gnl|up_human|SYTC_HUMAN             YVSHD---------------------------GDDKK-------------
gnl|up_drome|Q8IGC5_DROME           YIADD---------------------------G-EKK-------------
gnl|up_danre|A2BIM7_DANRE           FVSHD---------------------------GDDKK-------------
gnl|up_caeel|SYTC_CAEEL             YFDEK---------------------------G-EKQ-------------
gnl|Lotgi1|103202                   YINES---------------------------G-EKE-------------
gnl|Helro1|85090                    FVRWK---------------------------S-EKK-------------
gnl|Capca1|158346                   YVTGDE-------------------------SG-EKK-------------
gnl|Apo_MPI_JGI_Genos_P|61756       YVTADE-------------------------SG-EKK-------------

sp|P04801|SYTC_YEAST                -----------RPVMIHRAILGSVERMTAILTEHFAGKWPFWLSPRQVLV
lcl|CTHT_0048800                    VPKKPLSPGCARPVMIHRAMAGSIERFTAILCEHFAGKWPFWLSPRQVLV
gnl|up_human|SYTC_HUMAN             -----------RPVIVHRAILGSVERMIAILTENYGGKWPFWLSPRQVMV
gnl|up_drome|Q8IGC5_DROME           -----------RPVIIHRAILGSVERMIAILTENFAGKWPFWLSPRQVMV
gnl|up_danre|A2BIM7_DANRE           -----------RPVIIHRAILGSVERMIAILTENYGGKWPLWLSPRQVMV
gnl|up_caeel|SYTC_CAEEL             -----------RPVMIHRAVLGSVERMTAILTESYGGKWPFWLSPRQCKI
gnl|Lotgi1|103202                   -----------KPVIIHRAILGSVERMIAILCESYGGKWPFWLSPRQGIV
gnl|Helro1|85090                    -----------RPVIIHRAILGSVERMIAILCENFAGKWPFWLSPRQVMV
gnl|Capca1|158346                   -----------RPVMIHRAILGSVERMIAILCENYGGKWPFWLSPRQAIV
gnl|Apo_MPI_JGI_Genos_P|61756       -----------RPVIIHRAILGSVERMMAILCENYGGKWPFWLSPRQSIV

sp|P04801|SYTC_YEAST                VPVGVKYQGYAEDVR-NKLHDAGFYADVDL-TGNTLQKKVRNGQMLKYNF
lcl|CTHT_0048800                    IPVGMGFLDYAKEVA-AILKQARFYVDVDS-SGNTLQKKIRNGQLAQYNF
gnl|up_human|SYTC_HUMAN             VPVGPTCDEYAQKVR-QQFHDAKFMADIDLDPGCTLNKKIRNAQLAQYNF
gnl|up_drome|Q8IGC5_DROME           VPVGPAYDQYAQSVR-DQLHDAGFMSEADCDAGDTMNKKIRNAQLAQFNF
gnl|up_danre|A2BIM7_DANRE           VPIGPTCDEYAQRVQ-KEFHKVGLMTDVDLDPGCTLNKKIRNAQLAQYNF
gnl|up_caeel|SYTC_CAEEL             ITVHESVRDYANDVK-KQIFEAGFEIEYEENCGDTMNKQVRKAQLAQFNF
gnl|Lotgi1|103202                   IPVASPFNDYTVKVRPKQIQEAGFLCDYDIDDADTMNKKVRNAQIAQYNF
gnl|Helro1|85090                    IPVAPPFDEYALKVQ-KTLFGCGFQCDADLDSGDTMNKKIRNAQLSQYNF
gnl|Capca1|158346                   VPVAPPFDEYAKKVQ-EMVYAAGFQCEMDLDSGATMNKKIRNAQLAQYNF
gnl|Apo_MPI_JGI_Genos_P|61756       IPVAPPFDGYAHKVR-DAVFEAGYLCDTDLDEGTTLNKKIRNAQLAQYNF

sp|P04801|SYTC_YEAST                IFIVGEQEMNEKSVNIRNRDVMEQQGKNATVSVEEVLKQLRNLKDEK---
lcl|CTHT_0048800                    IFVVGDEEKRNRTVNIRYRDDTSTQARDVPYPLDEAVEKLKKLKADRGMY
gnl|up_human|SYTC_HUMAN             ILVVGEKEKISGTVNIRTRDNKVHGER----TISETIERLQQLKEFR---
gnl|up_drome|Q8IGC5_DROME           ILVVGDKERSSNTVNVRTRDNKVHGEV----SVAELITKLQKIRDEF---
gnl|up_danre|A2BIM7_DANRE           ILVVGEKEKSSDTVNVRTRDNKVHGER----SLTDCMERLKQLKASR---
gnl|up_caeel|SYTC_CAEEL             ILVIGAKEKENGTVNVRTRDNAVRGEV----ALDKLISKFRRFADEY---
gnl|Lotgi1|103202                   IFVVGEKELNAETANVRTRDSKVHGEH----SITEIINRFKKFQSSK---
gnl|Helro1|85090                    IIVVGEKEQTNETVNIRTRDNKVHGEH----KLDHVIDRLNFFTQSK---
gnl|Capca1|158346                   IFVVGEKERDNETVNVRTRDNKVHGEH----TVSAVIEKFQRFQSTK---
gnl|Apo_MPI_JGI_Genos_P|61756       IFVVGEKEQTNQTVNVSTQSNKVHGEH----SLDHVIARFKYFTETK---

sp|P04801|SYTC_YEAST                --------RGDNVLA
lcl|CTHT_0048800                    NPFPHVAKKKEEGEK
gnl|up_human|SYTC_HUMAN             --------SKQAEEE
gnl|up_drome|Q8IGC5_DROME           --------IAN-EDS
gnl|up_danre|A2BIM7_DANRE           --------TRNAEEE
gnl|up_caeel|SYTC_CAEEL             --------VADTEKS
gnl|Lotgi1|103202                   --------CPNAEET
gnl|Helro1|85090                    --------LLDAEEK
gnl|Capca1|158346                   --------TIDAEDK
gnl|Apo_MPI_JGI_Genos_P|61756       --------KLDAEES
