# Supplementary material for: Deep transcriptome-sequencing and proteome analysis of the hydrothermal vent annelid Alvinella pompejana identifies the CvP-bias as a robust measure of eukaryotic thermostability
Source: Biol Direct. 2013 Jan 16;8:2. doi: 10.1186/1745-6150-8-2 (PMC3564776; doi:10.1186/1745-6150-8-2)
Supplement: Additional file 10 — Frequency of individual amino acids as a function of GC-content. The frequency of amino acids is plotted as a function of GC3-content (GC-content at the third codon position) in the species of the orthologous set. The regression lines with 90% confidence intervals are shown. [file 1745-6150-8-2-S10.zip › trimmedalignments/IMP4_HUMAN.aln]

CLUSTAL X (1.81) multiple sequence alignment


sp|P53941|IMP4_YEAST                MLRRQARERREYLYRKAQELQDSQLQQKRQIIKQALAQGKPLPKELAEDE
lcl|CTHT_0062900                    MLRKQARQRRDYLYRRALLLRDAEIAEKRAKLRAALASGKPLDPKIANDK
gnl|up_human|IMP4_HUMAN             MLRREARLRREYLYRKAREEAQRSAQERKERLRRALEENRLIPTELRREA
gnl|up_drome|Q95SD3_DROME           MLRKQARQRREYLYNKALTERLKSKQKIQETVVKSINENKAIGSKNVKKS
gnl|up_danre|Q6DI25_DANRE           MLRREVRLRKEYLYRKAQEDRLRTIEEKKQKLKSALDENRLLPTEVRKEA
gnl|up_caeel|YHPK_CAEEL             MIRRENRLRREFIFRKSLEEKQKSLEEKREKIRNALENNTKIDYNLRKDA
gnl|Lotgi1|201859                   MLRRQARLRREYVYRKTQENKLRTIQENKQAIKNSLDENKRIPSHLSEKA
gnl|Helro1|90119                    QFKRQRREMREFIYRRSIEDRDNTLLEKKKLVKESVDESKPIPTNLRKEA
gnl|Capca1|19360                    ALRRQARQRREYIYRKTVEQREKAKQEKRQLIKKSIEENKEIPNELKAEA
gnl|Apo_MPI_JGI_Genos_P|64831       MLRRQIRQRKEYIYRKTIEERQRAIQEKKEKLKRALDENRVIPTDLRQEA

sp|P53941|IMP4_YEAST                -SLQKDFRYDQSLKESEEADDLQVDDEYAATSGIMDPRIIVTTSRDPSTR
lcl|CTHT_0062900                    -ELRKDFDYDVSRDIAKEQGEIDIDDEYSELSGIVDPRVLVTTSRDPSSR
gnl|up_human|IMP4_HUMAN             LALQGSLEFD---DAGGEGVTSHVDDEY-RWAGVEDPKVMITTSRDPSSR
gnl|up_drome|Q95SD3_DROME           LTAYKSLKYA---DEGVDDRT--VNDEY-HYAGCEDPKIMLTTSHNPSSR
gnl|up_danre|Q6DI25_DANRE           LEVQKLLEFD---DEGGEGVSSHMDDEY-KWAGVEDPKIMVTTSRDPSSR
gnl|up_caeel|YHPK_CAEEL             IELAKGSDWG--------GQQYETDSEY-RWAGAQDPKIVITTSRDPSSR
gnl|Lotgi1|201859                   IDIQKTIGWD---DEGGEGATTNEDDEY-KWAGVEDPKIIVTTARDPSSK
gnl|Helro1|90119                    IDVFKSLDWE---DEGGEGVTTQEDNEY-KWAGVADPKIIVTTSRDPGSR
gnl|Capca1|19360                    LEIEKNVAWG---D-GQEGGTSIIDDEY-RWAGVEDPKLVVTTSRDPSSK
gnl|Apo_MPI_JGI_Genos_P|64831       ISLQKTLAWD---DEGGEGIRSHVDDEY-RWAGVEDPKIMITTSRDPSSR

sp|P53941|IMP4_YEAST                LSQFAKEIKLLFPNAVRLNRGNYVMPNLVDACKKSGTTDLVVLHEHRGVP
lcl|CTHT_0062900                    LMAFSKEIRLMFPTAIRLNRGNLILPDLVMSAQRERLSDIILLHEHRGTP
gnl|up_human|IMP4_HUMAN             LKMFAKELKLVFPGAQRMNRGRHEVGALVRACKANGVTDLLVVHEHRGTP
gnl|up_drome|Q95SD3_DROME           LKMFMKELRLIIPNAQQMNRGNYQLTTLMHACRANNVTDFLIVHEHRGIL
gnl|up_danre|Q6DI25_DANRE           LKMFAKEMKLMFPGAQRMNRGNHEVKTLVHACKSNNVTDLVIVHETRGQP
gnl|up_caeel|YHPK_CAEEL             LKMFAKEMKLIFPNAQRINRGHYDVKQVVQASKAQDSTDLIIFTETRGNP
gnl|Lotgi1|201859                   LKEFAKEMKLLFPNSQRINRGHYDIKQLVEACRANSVTDLVIISEHRGTP
gnl|Helro1|90119                    LKQFAKEIRLMFPNSKRINRGNHDMKTLMAALRANDYSDLIILSETRGSP
gnl|Capca1|19360                    LKQFAKEIKLIFPNSQRINRGKYEMNQLVQACRANDVTDLIILTEHRGNP
gnl|Apo_MPI_JGI_Genos_P|64831       LKMFAKEIKLIFPNSQRINRGNYEVKQLVQACRANDVTDLIMLTEHRGDP

sp|P53941|IMP4_YEAST                TSLTISHFPHGPTAQFSLHNVVMRHDIINA--GNQSEVNPHLIFDNFTTA
lcl|CTHT_0062900                    TAITISHFPHGPTLMASLHNVVLRADIPKSIKGTVSESYPHLIFEGFRTP
gnl|up_human|IMP4_HUMAN             VGLIVSHLPFGPTAYFTLCNVVMRHDIPDL--GTMSEAKPHLITHGFSSR
gnl|up_drome|Q95SD3_DROME           DSLVVCHLPYGPTAFFNISDVVMRHDIPDI--GHMSEQKPHLIFNNFKTP
gnl|up_danre|Q6DI25_DANRE           DGLVVCHLPFGPTAYFTMYNVVMRHDVPDI--GTMSEAYPHLIFHNFTSR
gnl|up_caeel|YHPK_CAEEL             DGMLVCHLPFGPTAFFSMANVVMRHDIPNC--GTMSEQYPHLIFDNLNSK
gnl|Lotgi1|201859                   VGLIVSHLPYGPTAYFSLFNVVMRHDIPDV--GTMSEAYPHLIFQNFSSK
gnl|Helro1|90119                    DQMIVCHLPYGPTAYFNLSNVVMRHDIPDV--GKMSEEYPLLMFDSITSN
gnl|Capca1|19360                    DGMLISHLPYGPTAYFNLSNAVMRHDIPDI--GTMSEAYPHLVFHKFSSK
gnl|Apo_MPI_JGI_Genos_P|64831       DGIIICHLPYGPTAYFTLLNTIMRHDIPNV--GTMSEAYPHLIFDKFTSR

sp|P53941|IMP4_YEAST                LGKRVVCILKHLFNAGPKKDS------ERVITFANRGD-FISVRQHVYVR
lcl|CTHT_0062900                    LGQRVVKILKHLFP--PRDPTNNAKSGNRVITFVNQDD-CIEVRHHVYVR
gnl|up_human|IMP4_HUMAN             LGKRVSDILRYLFPV-PKDDS------HRVITFANQDD-YISFRHHVYKK
gnl|up_drome|Q95SD3_DROME           IGLRTVKILKHLFPV-PKENS------QRVMSFLNHND-SIIFRHHQYKY
gnl|up_danre|Q6DI25_DANRE           LGRRVSNILKYLFPV-PKEDS------RRVITFANTDD-YISFRHHTYKK
gnl|up_caeel|YHPK_CAEEL             LGHRFTTILKHLFPV-PKPDS------KRIITFSNSED-YISFRHHVYKT
gnl|Lotgi1|201859                   LGNRVKNILKFLFPV-PKEDS------KRIMTFMNDDD-FISFRHHVYEK
gnl|Helro1|90119                    LGERVKDILRYLFPV-AKDDS------KRIISFTSLDGTYISFRHHISKK
gnl|Capca1|19360                    LGARVRNILKYLFPV-PKEDS------KRIITFANDDD-YISFRHHTYKR
gnl|Apo_MPI_JGI_Genos_P|64831       LGQRVMNILKYLFPV-PKEET------RRVITFANQDD-YISFRHHTYKK

sp|P53941|IMP4_YEAST                TR-EGVEIAEVGPRFEMRLFELRLGTLENKD-ADVEWQLRRFIRTANKKD
lcl|CTHT_0062900                    TNYNSVELSEVGPRFTMRPFSITMGTLENKD-ADVEWHLSQYTRTGRKKN
gnl|up_human|IMP4_HUMAN             TDHRNVELTEVGPRFELKLYMIRLGTLEQEATADVEWRWHPYTNTARKRV
gnl|up_drome|Q95SD3_DROME           VN-KELELTEVGPRFSLKLYQIKLGTLENIKAADTEWINRPYMNTSQKRL
gnl|up_danre|Q6DI25_DANRE           TDHKNVELTEVGPRFEMKLYMIKLGTLENESTADVEWRHHPYTRTAKKRK
gnl|up_caeel|YHPK_CAEEL             ENDGEVELTEAGPRFELKPYQIKLGTLETLAAAEDEWVLRSYTNTARKRT
gnl|Lotgi1|201859                   GEGKEIKLKEVGPRMEMKIYQIIQGTIENKSTADIEWVHRPYMNTAKKRK
gnl|Helro1|90119                    VD-KKFSISEIGPRFEMKLYKIIRGTVDVEDSCDVEYQLSTYMRTAKFKV
gnl|Capca1|19360                    SETKEIVLDEVGPRFEMKLFKIVLGTIEMADSADIEWVYKPYMRTTKKRK
gnl|Apo_MPI_JGI_Genos_P|64831       GENKQIELKEVGPRFEMKLYQIILGTLDMTDSADIEWVYKPYMRTTKKRR

sp|P53941|IMP4_YEAST                YL
lcl|CTHT_0062900                    YF
gnl|up_human|IMP4_HUMAN             FL
gnl|up_drome|Q95SD3_DROME           IF
gnl|up_danre|Q6DI25_DANRE           FL
gnl|up_caeel|YHPK_CAEEL             FL
gnl|Lotgi1|201859                   FL
gnl|Helro1|90119                    PL
gnl|Capca1|19360                    FL
gnl|Apo_MPI_JGI_Genos_P|64831       FL
