# Supplementary material for: Deep transcriptome-sequencing and proteome analysis of the hydrothermal vent annelid Alvinella pompejana identifies the CvP-bias as a robust measure of eukaryotic thermostability
Source: Biol Direct. 2013 Jan 16;8:2. doi: 10.1186/1745-6150-8-2 (PMC3564776; doi:10.1186/1745-6150-8-2)
Supplement: Additional file 10 — Frequency of individual amino acids as a function of GC-content. The frequency of amino acids is plotted as a function of GC3-content (GC-content at the third codon position) in the species of the orthologous set. The regression lines with 90% confidence intervals are shown. [file 1745-6150-8-2-S10.zip › trimmedalignments/LSM1_HUMAN.aln]

CLUSTAL X (1.81) multiple sequence alignment


sp|P47017|LSM1_YEAST                KKISEG----------EADLYLDQYNFTTTAAIVSSVDRKIFVLLRDGRM
lcl|CTHT_0005870                    VGGIPGGIPPQFGRPPPPPQQLPAQMFTTAAQLLDLTDKKLMVALRDGRK
gnl|up_human|LSM1_HUMAN             MNYMPG-----------------------TASLIEDIDKKHLVLLRDGRT
gnl|up_drome|Q4V6R8_DROME           LNPLAG-----------------------TAHLLEEVDKKLMVLLRDGRT
gnl|up_danre|Q6DBW5_DANRE           MNYMPG-----------------------TASLIEDIDKKHLVLLRDGRT
gnl|up_caeel|Q20229_CAEEL           DPYLPG-----------------------AISLFEQLDKKLLVVLRDGRK
gnl|Lotgi1|226441                   SSYLPG-----------------------TASLIEEIDKKLLVVLRDGRT
gnl|Helro1|102128                   MSFLPG-----------------------TASLIEEIDKKLLVVLRDSRT
gnl|Capca1|179858                   TQYLPG-----------------------TASLVEEIDKKMLVVLRDGRT
gnl|Apo_MPI_JGI_Genos_P|74957       MNYLPG-----------------------TASLVEEIDKKLLVVLRDGRT

sp|P47017|LSM1_YEAST                LFGVLRTFDQYANLILQDCVERIYFSEENK-------YAEEDRGIFMIRG
lcl|CTHT_0005870                    LIGILRSWDQFANLVLQSTKERIFIPPNTMPNQPRGLYADIDRGLFLVRG
gnl|up_human|LSM1_HUMAN             LIGFLRSIDQFANLVLHQTVERIHVGKK---------YGDIPRGIFVVRG
gnl|up_drome|Q4V6R8_DROME           LIGYLRSVDQFANLVLQRTIERIHVGNE---------YGDIPRGVFIIRG
gnl|up_danre|Q6DBW5_DANRE           LIGILRSIDQFANLVLHQTVERIHVGKK---------FGDIPRGIFVVRG
gnl|up_caeel|Q20229_CAEEL           LIGFLRSIDQFANLILEDVVERTFVEKY---------FCETGQGFMLIRG
gnl|Lotgi1|226441                   LIGFLRSIDQFANLVLHRTIERIHVGKK---------YGDIERGIFIIRG
gnl|Helro1|102128                   LIGYLRSIDQFANLVLQQTIERIYVGDK---------FGDIPRGIFIVRG
gnl|Capca1|179858                   LIGFLRSIDQFANLVLHRTIERIHVGKK---------FGTIPHGIFLIRG
gnl|Apo_MPI_JGI_Genos_P|74957       LIGYLRSIDQFANLVLHRTIERIHVDQK---------YGDIPRGIFVVRG

sp|P47017|LSM1_YEAST                ENVVMLGEVDIDKEDQPLEAMERIPFKEAWLTKQKNDEKRFKEETHKGKK
lcl|CTHT_0005870                    ENVLLLGEIDLDKDDDPPPGYDLADVELVKQLAKQKRQQDKAKEKKKLKL
gnl|up_human|LSM1_HUMAN             ENVVLLGEIDLEKESDTP--LQQVSIEEILEEQRVEQQTKLEAEKLKVQA
gnl|up_drome|Q4V6R8_DROME           ENVVLLGEIDREKEQKLP--LKEISVDEILDAQRREQEQWQEKHRLVSKA
gnl|up_danre|Q6DBW5_DANRE           ENVVLLGEVDLDKECDQI--LQRVSIEEILEEQRTEQQAKQESERLKLQA
gnl|up_caeel|Q20229_CAEEL           ENVELAGEID----DTIETGLTQVSPEEF------RRLEDEYIAKNPPKF
gnl|Lotgi1|226441                   ENVVLLGEVNTENEANPA--LIKVPIDEILEMQREEQVQKQQEEELKKKA
gnl|Helro1|102128                   ENVVLLGEIDPELESMTK--LTKVNIDEILMLQEKERQERLDAEEFKKRA
gnl|Capca1|179858                   ENVVLLGEIDLENEDKLP--LEEVPIEEILELQRNQQAEKKAEAELKKKA
gnl|Apo_MPI_JGI_Genos_P|74957       ENVVLLGEIDLEKEDNLS--LEQVSVDEILALQRDVQLQKQVEEEKKKRA

sp|P47017|LSM1_YEAST                MARHGI---VYDFHKS
lcl|CTHT_0005870                    LSKEGF---EGESVGE
gnl|up_human|LSM1_HUMAN             LKDRGLSIPRADTLDE
gnl|up_drome|Q4V6R8_DROME           LKERGLA-VDANIINE
gnl|up_danre|Q6DBW5_DANRE           VKERGLSIPKADTLDD
gnl|up_caeel|Q20229_CAEEL           LKRQAE---KTEEHDA
gnl|Lotgi1|226441                   LKERGLH-LTDHSILD
gnl|Helro1|102128                   LKERGLTIPQSDPIPE
gnl|Capca1|179858                   LKERGLA-PQGDPIQE
gnl|Apo_MPI_JGI_Genos_P|74957       MAERGMM-PHTDPIQE
