# Supplementary material for: Deep transcriptome-sequencing and proteome analysis of the hydrothermal vent annelid Alvinella pompejana identifies the CvP-bias as a robust measure of eukaryotic thermostability
Source: Biol Direct. 2013 Jan 16;8:2. doi: 10.1186/1745-6150-8-2 (PMC3564776; doi:10.1186/1745-6150-8-2)
Supplement: Additional file 10 — Frequency of individual amino acids as a function of GC-content. The frequency of amino acids is plotted as a function of GC3-content (GC-content at the third codon position) in the species of the orthologous set. The regression lines with 90% confidence intervals are shown. [file 1745-6150-8-2-S10.zip › trimmedalignments/CCNH_HUMAN.aln]

CLUSTAL X (1.81) multiple sequence alignment


sp|P37366|CCL1_YEAST                LYRHSSQYRMWSYT-KDQLQEKRVDTNARAIAYIEENLLKFREAHNLT--
lcl|CTHT_0069020                    RYRQSSQYELWSFS-PSQLASMREKTNAAARARITERLLSMPNPSNTASA
gnl|up_human|CCNH_HUMAN             MYHNSSQKRHWTFSSEEQLARLRADANRKFRCKAVA--------------
gnl|up_drome|C6SV35_DROME           MYPVSSQKRSWTFANEGQLMEFRVEQNSKYIESHEE--------------
gnl|up_danre|A2BGI0_DANRE           MYHNSSQKKFWTYDKEETLDKLRLEANQKFCSKALS--------------
gnl|up_caeel|Q9N4U0_CAEEL           MYATSTQKREWTYT-PEKLAAMRLEINIKFRQKYES--------------
gnl|Lotgi1|167090                   MFASSSHLKFWTFSGEAELQTLRSETSQKYLNQH----------------
gnl|Helro1|90768                    MFTLSTQLRCWTFASADELEELRRETREAFIKKQED--------------
gnl|Capca1|171887                   MFSSSTQLKFWTFSGVTELNRLRAEANETYVSEYGK--------------
gnl|Apo_MPI_JGI_Genos_P|70827       MFSTSSQLKYWIFSGTTEINQLRSEVNNKYIRSHLE--------------

sp|P37366|CCL1_YEAST                --------EEEIKVLEAKAIPLTMEEELDLVNFYAKKVQVIAQHLN--LP
lcl|CTHT_0069020                    PTSSANTPDPDGVSTPTLPEFLTPAEELLLVTFYTAELLRAGDHAD--MS
gnl|up_human|CCNH_HUMAN             ----------NGKVLPNDPVFLEPHEEMTLCKYYEKRLLEFCSVFKPAMP
gnl|up_drome|C6SV35_DROME           ----------EAQGRDLNEHFLTSAEERLLLKQYEIYLFDFCRRFEPTMP
gnl|up_danre|A2BGI0_DANRE           ----------SGKPGINESTLLNEQEEKVLFKHYEKRLLDFCAVFKPVMP
gnl|up_caeel|Q9N4U0_CAEEL           -----------VMQPDELELFVTPEEELRMQRSIEDAALKFADKFRPHIW
gnl|Lotgi1|167090                   -------------------------------------------------A
gnl|Helro1|90768                    -------------SIQDSSIFLSYEEECQLRRYYEGKLKRFCQRFQPQMP
gnl|Capca1|171887                   ---------------NETIYYLTAEDETKVRRHYEYVIKDFCTRFQPPMP
gnl|Apo_MPI_JGI_Genos_P|70827       ----------DNSKDQKPEAFLTVEEETKIRRHYEYVLKEFCQKFQPPMP

sp|P37366|CCL1_YEAST                TEVVATAISFFRRFFLENSVMQIDPKSIVHTTIFLACKSENYFISVDSFA
lcl|CTHT_0069020                    DEIKATAATFFKRFYITNSIMTYPPQEMLLVALFFGCKAEGAFPSISDFA
gnl|up_human|CCNH_HUMAN             RSVVGTACMYFKRFYLNNSVMEYHPRIIMLTCAFLACKVDEFNVSSPQFV
gnl|up_drome|C6SV35_DROME           KCVVGTAFHYFKRFYLNNSPMDYHPKEILATCVFVACKVEEFNVSINQFV
gnl|up_danre|A2BGI0_DANRE           KSVVGTACMYFRRFYLNNSLMEYHPRTIMLTCAYLSCKVDEFNVSSTQFV
gnl|up_caeel|Q9N4U0_CAEEL           PSVKWTALAFFKRAFLVWVPSDTSIRMVMMACFYLAMKIDEFYITIEDFV
gnl|Lotgi1|167090                   IHLSGTALVFFKRFYLNNSVMDYHPRDLMLTCIYLSCKVEEFYVPIGQFV
gnl|Helro1|90768                    NYVLGTAMAYFKRIYLHNSIMEPTPEDFMYTCVYLACKVEEFNLTMQQFI
gnl|Capca1|171887                   RSVLGTALVFFKRIYLHNSIMDYHPRDIQHTCVYLACKVEEFNVSLQQFV
gnl|Apo_MPI_JGI_Genos_P|70827       RYVLGTAMAYMKRFYLRNSVMDYHPKDIIYTCVYLACKVEEFNISIMQFV

sp|P37366|CCL1_YEAST                QKAK--------STRDSVLKFEFKLLESLKFSLLNHHPYKPLHGFFLDIQ
lcl|CTHT_0069020                    KTFG-------RERPEEILAGEFLLCQGIRFALDVKHPFRALRGAIMELS
gnl|up_human|CCNH_HUMAN             GNLR-ESPLGQEKALEQILEYELLLIQQLNFHLIVHNPYRPFEGFLIDLK
gnl|up_drome|C6SV35_DROME           NNIK-GDR---NKATDIVLSNELLLIGQLNYYLTIHNPFRPIEGFLIDIK
gnl|up_danre|A2BGI0_DANRE           GNLQ-ESPAGQERAVDQILEYELLLIQQLNFHLVVHNPYRPLEGFLIDLK
gnl|up_caeel|Q9N4U0_CAEEL           KNMNVGEP---RQNAERILKLEPELMKILDYNLTVHCPYRPYEGHLMDMK
gnl|Lotgi1|167090                   KNLK-GDR---EKFADIILGFELLLMQKVHYHLTIHNPFRALEGLFIDLK
gnl|Helro1|90768                    SNLD-EDQ---SREKSRILAKELRVMEMVHYHLTVHNPYRALEGLLIDVK
gnl|Capca1|171887                   AQLK-GDR---EAAMDVILSQELLLMRLLHFHLTVHNPFRPLEGLFIDLK
gnl|Apo_MPI_JGI_Genos_P|70827       SNLK-GDP---ETAVDIILSQELLLMQQLNFHLTIHNPYRPLEGLFIDIK

sp|P37366|CCL1_YEAST                NVLYGKVDLN-YMGQI---YDRCKKRIT-AALLTDVVYFYTPPQITLATL
lcl|CTHT_0069020                    TL----PDVE--PARLVAAEQRAREILRFSPLITDAYFHFTPSQIMLAAL
gnl|up_human|CCNH_HUMAN             TRY---PILE-NPEIL---RKTADDFLN-RIALTDAYLLYTPSQIALTAI
gnl|up_drome|C6SV35_DROME           TR----SNMQ-NPDRL---RPHIDSFID-STYYSDACLMHTPSQIALAAV
gnl|up_danre|A2BGI0_DANRE           TRY---PLLE-NPEML---RKSAEDFLN-RATMTDAGLLFSPSQIALTAV
gnl|up_caeel|Q9N4U0_CAEEL           TRM---LLLNFDLESI---RRDSMRFFQ-NALQTDVLLLYPPSQIALAAI
gnl|Lotgi1|167090                   TRN---KEID--AEKL---RKYGEEFLD-QSLGTDASLIFSPSQIALSAL
gnl|Helro1|90768                    TRC---TDIA-ETEKL---RPFFDQFFN-KSVLTDACLLFPPSQIALAAM
gnl|Capca1|171887                   TRC---EDID-NVERL---RPGAEEFLD-KALHTDVPLIFSPSQIALAGI
gnl|Apo_MPI_JGI_Genos_P|70827       TRC---PEID-DPEKL---RPIADDFLD-KALHTDVCLIFAPSQIALAAL

sp|P37366|CCL1_YEAST                LIEDEALVTRYLE-------------TKFPSREGSQESVPGNEKEEPQND
lcl|CTHT_0069020                    SLADRGLAERLIQDTFHYVAPQPSSGTDTPATSGVETPSGASASISLHKR
gnl|up_human|CCNH_HUMAN             --------------------------LSSASRAGITMESYLSESLMLKEN
gnl|up_drome|C6SV35_DROME           --------------------------LHAASREQENLDSYVTDLLFVSAR
gnl|up_danre|A2BGI0_DANRE           --------------------------LNSAARAGLKMDVYLNECMGLKED
gnl|up_caeel|Q9N4U0_CAEEL           NFG-----------------------LHAQGKSDEILREFLRKLIGIEED
gnl|Lotgi1|167090                   --------------------------LASSSKEGCNLDSYVTDKLLKGAS
gnl|Helro1|90768                    --------------------------ITSATNLGLNAA------------
gnl|Capca1|171887                   --------------------------LASGKNAGVSLDNYVANKLLVSGG
gnl|Apo_MPI_JGI_Genos_P|70827       --------------------------LHSASRHGYNLVSYAANKLLSAGG

sp|P37366|CCL1_YEAST                ASTTEKNKEKSTESEEYSIDSAKLLTIIRE
lcl|CTHT_0069020                    TASPSSGSLEDKAAVIGSHVRDKVLGTIEA
gnl|up_human|CCNH_HUMAN             RTC-----------------LSQLLDIMKS
gnl|up_drome|C6SV35_DROME           EK------------------LPGLIDAVRK
gnl|up_danre|A2BGI0_DANRE           KET-----------------LSKMYESMRR
gnl|up_caeel|Q9N4U0_CAEEL           SWAHRDARPED---------LEKLEKTVTR
gnl|Lotgi1|167090                   EAD-----------------LQKTILQVKR
gnl|Helro1|90768                    --------------------LDRLVGWLSE
gnl|Capca1|171887                   QEN-----------------LLKTVEHIKR
gnl|Apo_MPI_JGI_Genos_P|70827       KEH-----------------LMKTTEHIKR
