# Supplementary material for: Deep transcriptome-sequencing and proteome analysis of the hydrothermal vent annelid Alvinella pompejana identifies the CvP-bias as a robust measure of eukaryotic thermostability
Source: Biol Direct. 2013 Jan 16;8:2. doi: 10.1186/1745-6150-8-2 (PMC3564776; doi:10.1186/1745-6150-8-2)
Supplement: Additional file 10 — Frequency of individual amino acids as a function of GC-content. The frequency of amino acids is plotted as a function of GC3-content (GC-content at the third codon position) in the species of the orthologous set. The regression lines with 90% confidence intervals are shown. [file 1745-6150-8-2-S10.zip › trimmedalignments/VPS25_HUMAN.aln]

CLUSTAL X (1.81) multiple sequence alignment


sp|P47142|VPS25_YEAST               MSALPPVYSFPPLYTRQPNSLTRRQQISTWIDIISQYCKTKKIWYMSVDG
lcl|CTHT_0043710                    SFTFPPEYHFPPFFTRQRNLTTHHAQLVKWSNLVLSYCRHHRILKLSMSG
gnl|up_human|VPS25_HUMAN            SFEWPWQYRFPPFFTLQPNVDTRQKQLAAWCSLVLSFCRLHKQSSM----
gnl|up_drome|VPS25_DROME            EFQWPWEYTFPPFFTLQPHEETRQQQLKVWTDLFLKYLRHTNRFTL----
gnl|up_danre|VPS25_DANRE            SFEWPWQYNFPPFFTLQPNVDTRQKQLAAWCSLVLSYCRHRKLYTL----
gnl|up_caeel|Q9U354_CAEEL           AFKWPWQYDFPPFFTIQKSLNTKDKQLEAWARLVIDYAQHNKIYSL----
gnl|Lotgi1|226114                   DFDWPWQYKFPPFFTIQPNLETRKKQIEAWCTLILDYQKYLKSYSL----
gnl|Helro1|156379                   EFEWPWQYSFPPFYTLQPNINTRQKQLEAWCQLILSYHRHHKIYKL----
gnl|Capca1|161891                   NFEFPWQYNFPPFFTLQPNADTRRKQLDAWRSLVLDYHRHNKQYTL----
gnl|Apo_MPI_JGI_Genos_P|63050       GFEWPWQYSFPPFFTIQPNLDTRKKQLDAWCNLVLDYHRHKRQYTL----

sp|P47142|VPS25_YEAST               TV----------------------------INDNELDSGSTDNDDSKKIS
lcl|CTHT_0043710                    TSGFAMPSPNLTLPVVSSGGNSSSNNPGPYPPSLILGEVTAGSSVVEVDT
gnl|up_human|VPS25_HUMAN            -------------------------------------------TVMEAQE
gnl|up_drome|VPS25_DROME            -------------------------------------------SIGD-QN
gnl|up_danre|VPS25_DANRE            -------------------------------------------DVLEAQE
gnl|up_caeel|Q9U354_CAEEL           -------------------------------------------DIAEATT
gnl|Lotgi1|226114                   -------------------------------------------DVKEAQN
gnl|Helro1|156379                   -------------------------------------------DISEVQN
gnl|Capca1|161891                   -------------------------------------------DIAEAQS
gnl|Apo_MPI_JGI_Genos_P|63050       -------------------------------------------DINEALV

sp|P47142|VPS25_YEAST               KNLFNNEDIQRSVSQVFIDEIWSQMTKEGKCLPIDQSGRRSSNTTTTRYF
lcl|CTHT_0043710                    SELFHNRKLNRRLALADIRSVIDFLRKDGRAEYVST--GKKEPSEGDLAW
gnl|up_human|VPS25_HUMAN            SPLFNNVKLQRKLPVESIQIVLEELRKKGNLEWLDK--SKSS------FL
gnl|up_drome|VPS25_DROME            SPLFHNEALKRRLSPELVLAILGELERSGHANPLDK--RRQE------WQ
gnl|up_danre|VPS25_DANRE            SPVFNNKKIERKLSVEAIQVVFEELRKKGNLEWLDK--NKSR------CL
gnl|up_caeel|Q9U354_CAEEL           SELFNNQKLNRRLSTDGVNTVLQYLEQKKLIEFTDN--GRTR------FH
gnl|Lotgi1|226114                   SPLFYNKSISRRLHEDGIYTILGELQKKGHIEWKDK--GRKE------CL
gnl|Helro1|156379                   SPLFNNKDINRKLSIDNIHFILEELRKKRNLEWIDK--NKRQ------CF
gnl|Capca1|161891                   SDLFFNKSINRKLSLESINTVLEELRKTENLEWKDK--SKKQ------CM
gnl|Apo_MPI_JGI_Genos_P|63050       SPLFCNKNINRKLSEEAVYTILEELKKKGNIEWTDK--TKKR------CL

sp|P47142|VPS25_YEAST               ILWKSLDSWASLILQWFEDSGKLNQVITLYELSEGDETVNWEFHRMPESL
lcl|CTHT_0043710                    IYWRTPEEWAGLVEAWVDATGQRGSVLTVYELIEGDGTLGTEFHGLDQEL
gnl|up_human|VPS25_HUMAN            IMWRRPEEWGKLIYQWVSRSGQNNSVFTLYELTNGEDTEDEEFHGLDEAT
gnl|up_drome|VPS25_DROME            VYWFTLEEYGNMVYDWVQETGQTNTICTLYEIASGENTSHLDFYGVDEAV
gnl|up_danre|VPS25_DANRE            IMWRRPEEWGKLIYQWVSKNGMVNSVFTLYELANGDDTEKEEFHGLEDWM
gnl|up_caeel|Q9U354_CAEEL           IFWRRPDVWANMIYQWAVENAFINTPLTLYEITHGDDTTNESFHNLEREI
gnl|Lotgi1|226114                   IMWRTPEEWGKLIYNWADSKGLLNTVCTMYEISNGDDSADTDFHGIESWL
gnl|Helro1|156379                   IMWRTVDEWANLIYKWASDTGHTNSVCTLYELTDGDYTKDQEFYGLDKSV
gnl|Capca1|161891                   IMWRSPAEWAKLIYQWVTNNGMNNTVCTIYELQNGDDTKDEDFHGLDSWL
gnl|Apo_MPI_JGI_Genos_P|63050       VMWRTPEEWGKLIYQWVSNNGLVNTVCTLYELAHGEDTEGQEFYGLEGWL

sp|P47142|VPS25_YEAST               LYYCLKPLCDRNRATMLKDENDKVIAIKVV
lcl|CTHT_0043710                    LLKALNVLVKRGKAQIFGQEDSR--GVKFF
gnl|up_human|VPS25_HUMAN            LLRALQALQQEHKAEIITVSDGR--GVKFF
gnl|up_drome|VPS25_DROME            LLSALRLLEEKGRCELIEMDGSH--GVKFF
gnl|up_danre|VPS25_DANRE            LLRSLQALQTDGKAEIITMDDGK--GVKFF
gnl|up_caeel|Q9U354_CAEEL           LMKALTCLEEQRRAQLMNIGGDNE-GVKFI
gnl|Lotgi1|226114                   LLRALKSLQLEGKCEVMA--GNE--GVKFF
gnl|Helro1|156379                   LLKALKYLELQKKAEVMIYDTNE--GVKFL
gnl|Capca1|161891                   LDKALKLLVSQHKAETISYDGSD--GVKFF
gnl|Apo_MPI_JGI_Genos_P|63050       LKRSLQTLEEQHKAELMSYDGSE--GVKFF
