# Supplementary material for: Deep transcriptome-sequencing and proteome analysis of the hydrothermal vent annelid Alvinella pompejana identifies the CvP-bias as a robust measure of eukaryotic thermostability
Source: Biol Direct. 2013 Jan 16;8:2. doi: 10.1186/1745-6150-8-2 (PMC3564776; doi:10.1186/1745-6150-8-2)
Supplement: Additional file 10 — Frequency of individual amino acids as a function of GC-content. The frequency of amino acids is plotted as a function of GC3-content (GC-content at the third codon position) in the species of the orthologous set. The regression lines with 90% confidence intervals are shown. [file 1745-6150-8-2-S10.zip › trimmedalignments/BECN1_HUMAN.aln]

CLUSTAL X (1.81) multiple sequence alignment


sp|Q02948|VPS30_YEAST               QDCCNILINRLKSEYDDAIKERDTYAQFLSKLESQNKEISESNKEKQYSH
lcl|CTHT_0060470                    VECTDLLLEELQKKLEAATRERDAYIAFLKELQANSPTDE---ELRAREE
gnl|up_human|BECN1_HUMAN            EECTDTLLDQLDTQLNVTENECQNYKRCLEILEQMNED-----DSEQLQM
gnl|up_drome|BECN1_DROME            EECADSMLEIMDRELRIAEDEWDVYKAYLDELEQQRVAP----NVEALDK
gnl|up_danre|A2A135_DANRE           EECTDTLLDHLDTQLNITENECQNYKSCLELLSQLPEE-----EEASLLN
gnl|up_caeel|Q22592_CAEEL           NDCSDALRNEMDAQVATLDDEIKTYQTYINYLKENHPTT----SIPDLKA
gnl|Lotgi1|226844                   EECTDTLLDHLDNQLKITEDECRDYRDFLTQLDHEKEDI----NEKALDE
gnl|Helro1|78607                    QECTDGLLDHLDEELKEAENENKMYRKLLEKLKKGEDDGGEGGDSEDLDG
gnl|Capca1|124048                   EDCTDTLLDQLDQQLKITEEEGKDYRDFLEKLNSETSDEH---EELALDK
gnl|Apo_MPI_JGI_Genos_P|74121       EECTDTLLDMLDQQLKMTEDECKDYTELLEKLSMETEDFEQ--SEAALDA

sp|Q02948|VPS30_YEAST               NLSEKENLKKEEERLLDQLLRLEMTDDDLDGELVRLQEKKVQLENEKLQK
lcl|CTHT_0060470                    AL---RKAQQAEAAAREEILKLEKEKDALDAELLALEEECRQLDMQEETF
gnl|up_human|BECN1_HUMAN            EL---KELALEEERLIQELEDVEKNRKIVAENLEKVQAEAERLDQEEAQY
gnl|up_drome|BECN1_DROME            EL---DELKRSEQQLLSELKELKKEEQSLNDAIAEEEQEREELHEQEESY
gnl|up_danre|A2A135_DANRE           AL---QQLKQEEESLIQELESIETKREAVAKELDEGRNHSQLMDTEELRY
gnl|up_caeel|Q22592_CAEEL           KL---QNVSDEEKELEQQLKKLLAEEEQLDLDLQTKRRTAEAASEKSGEL
gnl|Lotgi1|226844                   EL---KQLKLEEETLYKQLALAENQQDEVMSKLKEEEENSRLLDEEEEKY
gnl|Helro1|78607                    EL---KKLLQETDQLEKEIQAEEVKHKSLLLDIIKEKNISKELDEASNRY
gnl|Capca1|124048                   EL---AELDASEIQLVAQLESIESERTQLHEQMAKEEDKEQQLQEEEQQY
gnl|Apo_MPI_JGI_Genos_P|74121       EL---QQLKAEEERLCAHLEAIENERKEITMTTKKEKERSKELETKEKRM

sp|Q02948|VPS30_YEAST               LSDQNLMDLNNIQFNKNLQSLKLQYELSLNQLDKLRKINIFNATFKISHS
lcl|CTHT_0060470                    WRDRNAFASKLAEFQNERDSVNSKFDHDSRQLEKLQRSNVYNDTFCISHD
gnl|up_human|BECN1_HUMAN            QREYSEFKRQQLELDDELKSVENQMRYAQTQLDKLKKTNVFNATFHIWHS
gnl|up_drome|BECN1_DROME            WREYTKHRRELMLTEDDKRSLECQIAYSKQQLDKLRDTNIFNITFHIWHA
gnl|up_danre|A2A135_DANRE           QKEYCEFKRQQLELDDDLKSVDNQMRYRQIQLDKLKKTNVFNATFHIWHS
gnl|up_caeel|Q22592_CAEEL           WKKYRDNLRQVFEDQDELHSLEAERQYAEVQHRKLTDTNVLDLCFHIWVD
gnl|Lotgi1|226844                   WKEYNEYKRQATELDDEQRSIDNQLRYAQTQLDKLKKTNVFNATFHIWHS
gnl|Helro1|78607                    HCEYNEFRRQVNECEDAYRSVQNQLRYATTQLQKMGKINVFNTCFHIWHS
gnl|Capca1|124048                   FMEYNEYKRQLLEYEDAQRSVESQLKYAKTQLDSLKRTNVFNSTFHIWHS
gnl|Apo_MPI_JGI_Genos_P|74121       YQEYNEYKRQLLEYEEAQRSVDNQLKYARAQIDKLKKTNVFNATFHIWHS

sp|Q02948|VPS30_YEAST               GPFATINGLRLGSIPESVVPWKEINAALGQLILLLATINKNLKINLVDYE
lcl|CTHT_0060470                    GTFATINGLRLGRLSSHPVDWPEINAAWGHALLLLVTVAEKLNYRFEGYD
gnl|up_human|BECN1_HUMAN            GQFGTINNFRLGRLPSVPVEWNEINAAWGQTVLLLHALANKMGLKFQRYR
gnl|up_drome|BECN1_DROME            GHFGTINNFRLGRLPSVSVDWSEINAAWGQTVLLLSALARKIGLTFERYR
gnl|up_danre|A2A135_DANRE           GQFGTINNFRLGRLPSVPVEWNEINAAWGQTVLLLHALASKMGLCFQRYQ
gnl|up_caeel|Q22592_CAEEL           GIVGEINGFRLGYLKDAPVEFTEINAALGQIVLLLEILLERIGVQHHELM
gnl|Lotgi1|226844                   GHFGTINNFRLGRLPSVQVEWNEINAAWGQTVLLLHSLARKMNLTFQRFR
gnl|Helro1|78607                    GQFGTINGFRLGRLPGISVDWNEINIAWGQTVLLLYSLANKINFTFKRYR
gnl|Capca1|124048                   GPFGTINNFRLGRLPSVPVEWNEINAAWGQTVLLLHSLSAKMNLTFLRYR
gnl|Apo_MPI_JGI_Genos_P|74121       GHFGTINNFRLGRLPSVPVDWNEINAGWGQTVLLLHSLCNKMNLKLERYK

sp|Q02948|VPS30_YEAST               LQPMGSFSKIKKR-----------MVNSVEYNNSTTNAPGDWLILPVYYD
lcl|CTHT_0060470                    PQPMGSTSRIIRYETPSPSSSRIILSPSSTTTNPTSGQTPKKQILPLHST
gnl|up_human|BECN1_HUMAN            LVPYGNHSYL-------------------------ESLTDKSKELPLYCS
gnl|up_drome|BECN1_DROME            VVPFGNHSYV--------------------------EVLGENRELPLYGS
gnl|up_danre|A2A135_DANRE           LVPYGNHSYL-------------------------ESLSDKSKELPLYCS
gnl|up_caeel|Q22592_CAEEL           PVAMGSHSYI-----------------------KLRRNGIDMETYALYGQ
gnl|Lotgi1|226844                   LVPYGNHSYL-------------------------ESLMEKNKELPLYGS
gnl|Helro1|78607                    LVPYGNHSFL-------------------------ECLTEKREKYPLYGL
gnl|Capca1|124048                   LVPYGNHSFV-------------------------ESLSDKSKELPLYGS
gnl|Apo_MPI_JGI_Genos_P|74121       LIPFGNHSYI-------------------------ESLTDKSKELPLYGS

sp|Q02948|VPS30_YEAST               ENFNLGRIFRKETKFDKSLETTLEIISEITRQL----STIASSYSSQTLT
lcl|CTHT_0060470                    SDAPFLTSFI-HRKFDAAMVAFLELVRQLGAHVYATTARDPTNYPAPRS-
gnl|up_human|BECN1_HUMAN            GGLRF---FW-DNKFDHAMVAFLDCVQQFKEEV----EKGETRF----C-
gnl|up_drome|BECN1_DROME            GGFKF---FW-DTKFDAAMVAFLDCLTQFQKEV----EKRDTEF----L-
gnl|up_danre|A2A135_DANRE           GGLRF---FW-DNKFDHAMVAFLDCVQQFKEEV----EKDDTGF----C-
gnl|up_caeel|Q22592_CAEEL           GT-PL---SG-SSGIDPGIRRFLQLLEFLLKEL----KDRNKNF----K-
gnl|Lotgi1|226844                   GGVRF---FW-DTKFDQAMVAFLDCLQQFKEEV----ERGDTGF----C-
gnl|Helro1|78607                    GTFKF---YW-DTKFDQAMAAFLDCLQQFKEEL----ERLDPTC----C-
gnl|Capca1|124048                   GGFRF---FW-DAKFDQAMVAFLDCLQQFKEEV----EKGNTGF----C-
gnl|Apo_MPI_JGI_Genos_P|74121       GGFRF---FW-DTKFDQAMVAFLDCLQQFKEEV----EKGNTGF----C-

sp|Q02948|VPS30_YEAST               TSQDESSMNNANDVENSTSILELPYIMN--KDKINGL-------SVKLHG
lcl|CTHT_0060470                    ----------------------LPYRIE--GDKIGDV-------SIRLGG
gnl|up_human|BECN1_HUMAN            ----------------------LPYRMDVEKGKIEDTGGSGGSYSIKTQF
gnl|up_drome|BECN1_DROME            ----------------------LPYKME--KGKIIDP-STGNSYSIKIQF
gnl|up_danre|A2A135_DANRE           ----------------------LPYRMDVDKGKIEDTGGSGGSYSIKTQF
gnl|up_caeel|Q22592_CAEEL           ----------------------PPYQIH--ADSLVDN---GVKYNAVMTL
gnl|Lotgi1|226844                   ----------------------LPYRME--KGKIEDS-NSGNSYSIKIQF
gnl|Helro1|78607                    ----------------------LPYKMD--KGKIEDV-EDGLWYSIKIQF
gnl|Capca1|124048                   ----------------------LPYKMD--RGKIEDT-GNGTAYSIKIQF
gnl|Apo_MPI_JGI_Genos_P|74121       ----------------------LPYRMD--KGRIEDT-STGTAYSIKIQF

sp|Q02948|VPS30_YEAST               SSPNL-EWTTAMKFLLTNVKWLLAFSSNL--------LSKSITLSPTVNY
lcl|CTHT_0060470                    MAQDDVAWTKACKLTLTCYAYIVRILNRG--------INPCCEEPNDLIY
gnl|up_human|BECN1_HUMAN            NSEEQ--WTKALKFMLTNLKWGLAWVSSQ--------------------F
gnl|up_drome|BECN1_DROME            NSEEQ--WTKALKFMLTNLKWGLAWVSSQ--------------------F
gnl|up_danre|A2A135_DANRE           NSEEQ--WTKALKFMLTNLKWGLAWVSSQ--------------------F
gnl|up_caeel|Q22592_CAEEL           NTDVR--WTRAMALMLTDLKAACAQCDAL--------------------R
gnl|Lotgi1|226844                   NSEEQ--WTKALKFMLTNLKWGLAWVSSQ-------------------LI
gnl|Helro1|78607                    NSEEQ--WTKALKFMLTNLKWALMWVANEDSKQNNEIINRYIRVPDDDVA
gnl|Capca1|124048                   NSEEQ--WTKALKFMLTNLKWGLAFVSSQ--------------------F
gnl|Apo_MPI_JGI_Genos_P|74121       NSEEQ--WTKALKFMLTNLKWGLAYVSSQ--------------------F

sp|Q02948|VPS30_YEAST               NDK
lcl|CTHT_0060470                    FTV
gnl|up_human|BECN1_HUMAN            YNK
gnl|up_drome|BECN1_DROME            VSP
gnl|up_danre|A2A135_DANRE           YNR
gnl|up_caeel|Q22592_CAEEL           SPI
gnl|Lotgi1|226844                   SDK
gnl|Helro1|78607                    SNT
gnl|Capca1|124048                   PSK
gnl|Apo_MPI_JGI_Genos_P|74121       ASK
