# Supplementary material for: Deep transcriptome-sequencing and proteome analysis of the hydrothermal vent annelid Alvinella pompejana identifies the CvP-bias as a robust measure of eukaryotic thermostability
Source: Biol Direct. 2013 Jan 16;8:2. doi: 10.1186/1745-6150-8-2 (PMC3564776; doi:10.1186/1745-6150-8-2)
Supplement: Additional file 10 — Frequency of individual amino acids as a function of GC-content. The frequency of amino acids is plotted as a function of GC3-content (GC-content at the third codon position) in the species of the orthologous set. The regression lines with 90% confidence intervals are shown. [file 1745-6150-8-2-S10.zip › trimmedalignments/NFS1_HUMAN.aln]

CLUSTAL X (1.81) multiple sequence alignment


sp|P25374|NFS1_YEAST                LDMQATTPTDPRVLDTMLKFYTGLYGNPHSNTHSYGWETNTAVENARAHV
lcl|CTHT_0051230                    LDMQATTPVDPRVLDAMLPYYVGIFGNPHSRTHAYGWETERAVEKAREHI
gnl|up_human|NFS1_HUMAN             MDVQATTPLDPRVLDAMLPYLINYYGNPHSRTHAYGWESEAAMERARQQV
gnl|up_drome|NFS1_DROME             LDAQATTPMDPRVLDAMLPYLTNFYGNPHSRTHAYGWETESAVEKAREQV
gnl|up_danre|Q1LYQ9_DANRE           MDFQATTPMDPRVLDAMLPYQVNYYGNPHSRTHAYGWESESAMEKARKQV
gnl|up_caeel|O61741_CAEEL           LDVQATAPMDPRVVDAMLPYMINDFGNPHSRTHSYGWKAEEGVEQAREHV
gnl|Lotgi1|211436                   LDVQATSPLDPRVLDAIMPYQVSYYGNPHSRTHAYGWESEKAVEKARKQV
gnl|Helro1|162338                   LDAQATTAMDPRVLDAMLPYMVSLYGNPHSRTHAYGWESEEAVEKAREQV
gnl|Capca1|155858                   MDVQATTPLDPRVNDAMMPYHVNFYGNPHSRTHAYGWEAESAVENARQQV
gnl|Apo_MPI_JGI_Genos_P|74463       MDVQATTPVDPRVLDQMLPYLIGAFGNPHSRTHAYGWESEAAVEKARSEV

sp|P25374|NFS1_YEAST                AKMINADPKEIIFTSGATESNNMVLKGVPRFYKKT--KKHIITTRTEHKC
lcl|CTHT_0051230                    AALIGADPKEIIFTSGATESNNMSIKGVARFFGRTGKKRHIITSQTEHKC
gnl|up_human|NFS1_HUMAN             ASLIGADPREIIFTSGATESNNIAIKGVARFYRSR--KKHLITTQTEHKC
gnl|up_drome|NFS1_DROME             ATLIGADPKEIIFTSGATESNNIAVKGVARFYGTK--KRHVITTQTEHKC
gnl|up_danre|Q1LYQ9_DANRE           AGLIGADPREIVFTSGATESNNMSIKGVARFYKAK--KMHIITTQIEHKC
gnl|up_caeel|O61741_CAEEL           ANLIKADPRDIIFTSGATESNNLAIKGVAKFRKQSG-KNHIITLQTEHKC
gnl|Lotgi1|211436                   ADLIGADPREIIFTSGATESNNIAVKGVGRFYKSK--KKHLITTQTEHKC
gnl|Helro1|162338                   AELIQADPREIVFTSGATESNNIAVKGVARFYDSK--KKHIITSQTEHKC
gnl|Capca1|155858                   ASLIGADPREIIFTSGATESNNISVKGVARFYKSR--KKHVITTQTEHKC
gnl|Apo_MPI_JGI_Genos_P|74463       ADLIGADSREIVFTSGATESNNIAIKGVSRFYKSK--KKHIITTQTEHKC

sp|P25374|NFS1_YEAST                VLEAARAMMKEGFEVTFLNVDDQGLIDLKELEDAIRPDTCLVSVMAVNNE
lcl|CTHT_0051230                    VLDSCRHLQDEGYEVTYLPVNNKGLINLDELRDAIRPDTALVSIMAVNNE
gnl|up_human|NFS1_HUMAN             VLDSCRSLEAEGFQVTYLPVQKSGIIDLKELEAAIQPDTSLVSVMTVNNE
gnl|up_drome|NFS1_DROME             VLDSCRALENEGFKVTYLPVLANGLIDLQQLEETITSETSLVSIMTVNNE
gnl|up_danre|Q1LYQ9_DANRE           VLDSCRVLETEGFDITYLPVKSNGLIDLKQLEDTIRPDTSLVSIMAINNE
gnl|up_caeel|O61741_CAEEL           VLDSCRYLENEGFKVTYLPVDKGGMVDMEQLTQSITAETCLVSIMFVNNE
gnl|Lotgi1|211436                   VLDSCRSLEGEGFKVSYLPVKQNGIIDMKLLEETITPETSLVSIMTVNNE
gnl|Helro1|162338                   VLDSCRQLEMEGFKVTYLPVHQNGIIDLNLLESSITAETSLVSIMAVNNE
gnl|Capca1|155858                   VLDSCRALEAEGFDVTYLPVKTNGMIDMEQLEAAMRPDTSLVSVMAINNE
gnl|Apo_MPI_JGI_Genos_P|74463       VLDSCRAMESEGFKVTYLPVQANGIIRLEDLEKAMTPETSLVSIMTVNNE

sp|P25374|NFS1_YEAST                IGVIQPIKEIGAICRKNKIYFHTDAAQAYGKIHIDVNEMNIDLLSISSHK
lcl|CTHT_0051230                    IGVIQPIAEIGKICREKKVFFHTDGAQAVGKIPIDVNAMNIDLMSISSHK
gnl|up_human|NFS1_HUMAN             IGVKQPIAEIGRICSSRKVYFHTDAAQAVGKIPLDVNDMKIDLMSISGHK
gnl|up_drome|NFS1_DROME             IGVRQPVDEIGKLCRSRRVFFHTDAAQAVGKVPLDVNAMNIDLMSISGHK
gnl|up_danre|Q1LYQ9_DANRE           IGVKQPVKEIGHLCRSKNVFFHTDAAQAVGKIPVDVTDWKVDLMSISAHK
gnl|up_caeel|O61741_CAEEL           IGVMQPIKQIGELCRSKGVYFHTDAAQATGKVPIDVNEMKIDLMSISAHK
gnl|Lotgi1|211436                   IGVKQPVADIGEMCRSKKVFFHTDAAQAVGKIPINVNDMKIDLLSISGHK
gnl|Helro1|162338                   IGVRQPIRDIGEICKSKSVFFHTDAAQALGKVPISVNDDNIDLMSLSAHK
gnl|Capca1|155858                   IGVRQPIEEIGELCRSRKVFFHTDAAQAVGKIPVDVNAMKIDLMSISGHK
gnl|Apo_MPI_JGI_Genos_P|74463       IGVKQPISEIGALCREKKVFFHTDAAQAVGKIPMNVNDMKIDLMSISGHK

sp|P25374|NFS1_YEAST                IYGPKGIGAIYVRRRPRVRLEPLLSGGGQERGLRSGTLAPPLVAGFGEAA
lcl|CTHT_0051230                    IYGPKGIGACYVRRRPRVRIEPIISGGGQERGLRSGTLAPALVVGFGEAC
gnl|up_human|NFS1_HUMAN             IYGPKGVGAIYIRRRPRVRVEALQSGGGQERGMRSGTVPTPLVVGLGAAC
gnl|up_drome|NFS1_DROME             IYGPKGVGALYVRRRPRVRLEPIQSGGGQERGLRSGTVPAPLAVGLGAAA
gnl|up_danre|Q1LYQ9_DANRE           IYGPKGVGALFVRRRPRVRLEPLQSGGGQERGLRSGTVPTPLAVGLGAAC
gnl|up_caeel|O61741_CAEEL           IYGPKGAGALYVRRRPRVRIEAQMSGGGQERGLRSGTVAAPLCIGLGEAA
gnl|Lotgi1|211436                   IYGPKGVGALYVRRRPRVRVEAPQSGGGQERGMRSGTVPTPLVVGLGAAC
gnl|Helro1|162338                   VYGPKGVGALYVRRKPRVRIQPIQSGGGQERGIRSGTVPTPLVVGMGVAC
gnl|Capca1|155858                   IYGPKGIGALYLRRRPRVRVEAIQSGGGQERGVRSGTVPAPLVVGLGAAC
gnl|Apo_MPI_JGI_Genos_P|74463       LYGPKGIGALYIRRRPRVRVEAIQSGGGQERGIRSGTVPTPLAVGLGAAC

sp|P25374|NFS1_YEAST                RLMKKEFDNDQAHIKRLSDKLVKGLLS-AEHTTLNGSPDHRYPGCVNVSF
lcl|CTHT_0051230                    RIAKEELEYDLKHVKRLSERLLKGVLS-IECTHQNGDPENGYPGCVNVSF
gnl|up_human|NFS1_HUMAN             EVAQQEMEYDHKRISKLSERLIQNIMKSLPDVVMNGDPKHHYPGCINLSF
gnl|up_drome|NFS1_DROME             ELSLREMDYDKKWVDFLSNRLLDRISSALPHVIRNGDAKATYNGCLNLSF
gnl|up_danre|Q1LYQ9_DANRE           EIAQQELEYDHKRVSLLANRLVQKIMSEIPDVVMNGDPDQRYPGCINLSF
gnl|up_caeel|O61741_CAEEL           KIADKEMAMDKAHVERLSQMLINGISDKLPHIIRNGDARHAYPGCVNLSF
gnl|Lotgi1|211436                   ELAMDEMEYDSRRVKELSDRLLNKIMSNITHVIRNGDPHETYPGCINLSF
gnl|Helro1|162338                   QIARHEIEYDHKWVTYLSNRLLERITSKVTHVIRNGDPIQCYPGCINLSF
gnl|Capca1|155858                   EISQQEMEYDHRRISMLADRLINTVCNAIPHVIRNGDPHHTYPGCVNLSF
gnl|Apo_MPI_JGI_Genos_P|74463       HLAKQEMEHDSKHISKLADRLINRITSEVSHVIRNGDSEQTYPGCVNLSF

sp|P25374|NFS1_YEAST                AYVEGESLLMALRDIALSSGSACTSASLEPSYVLHALGKDDALAHSSIRF
lcl|CTHT_0051230                    AYVEGESLLMALNDVALSSGSACTSASLEPSYVLRALGNSDENAHSSIRF
gnl|up_human|NFS1_HUMAN             AYVEGESLLMALKDVALSSGSACTSASLEPSYVLRAIGTDEDLAHSSIRF
gnl|up_drome|NFS1_DROME             AYVEGESLLMALKDVALSSGSACTSASLEPSYVLRAIGTDEDLAHSSIRF
gnl|up_danre|Q1LYQ9_DANRE           AYVEGESLLMALKDVALSSGSACTSASLEPSYVLRAIGADEDLAHSSIRF
gnl|up_caeel|O61741_CAEEL           AYVEGESLLMALKSIALSSGSACTSASLEPSYVLRAIGSEEDLAHSSIRF
gnl|Lotgi1|211436                   AYIEGESLLMAIKDIAVSSGSACTSASLEPSYVLRAIGTEEDLAHSSIRF
gnl|Helro1|162338                   AYVEGESLLMALKDVALSSGSACTSASLEPSYVLRAIGAEEDLAHSSIRF
gnl|Capca1|155858                   AYVEGESLLMALKDIALSSGSACTSASLEPSYVLRAIGADEDLAHSSIRF
gnl|Apo_MPI_JGI_Genos_P|74463       AYVEGESLLMALKDVALSSGSACTSASLEPSYVLRAIGTDEDLAHSSIRF

sp|P25374|NFS1_YEAST                GIGRFSTEEEVDYVVKAVSDRVKFLRELSPLWEMVQEGIDLNSIKWSGH
lcl|CTHT_0051230                    GIGRFTTEAEIDYVVKAVQDRVGFLRELSPLWELVQEGVDLNTIEWTQH
gnl|up_human|NFS1_HUMAN             GIGRFTTEEEVDYTVEKCIQHVKRLREMSPLWEMVQDGIDLKSIKWTQH
gnl|up_drome|NFS1_DROME             GIGRFTTVEEVDYTADKCIKHVERLREMSPLWEMVQEGIDLKTIQWSQH
gnl|up_danre|Q1LYQ9_DANRE           GIGRFTTEEEVDYTAEKCIHQVKRLREMSPLWEMVQEGIDLKSIKWTQH
gnl|up_caeel|O61741_CAEEL           GLGRFTTDEEVKHTIDLCIRETNRLRDLSPLWEMVQEGIDLKSIQWTQH
gnl|Lotgi1|211436                   GIGRFTTEEEVDYTADKCIEHVTRLREMSPLWEMVQEGIDLKSIQWSQH
gnl|Helro1|162338                   GIGRFTTEEEVDYTANKIIYHVSRLREMSPLWEMVQEGIDLKDIKWTQH
gnl|Capca1|155858                   GIGRFTTEEEIDFTAQKCISHVTRLREMSPLWEMIQEGIDLKNIKWSQH
gnl|Apo_MPI_JGI_Genos_P|74463       GIGRFTTEEEVDYTADKCVQHVKRLREMSPLWEMVEEGIDLKNIKWTQH
