# Supplementary material for: Deep transcriptome-sequencing and proteome analysis of the hydrothermal vent annelid Alvinella pompejana identifies the CvP-bias as a robust measure of eukaryotic thermostability
Source: Biol Direct. 2013 Jan 16;8:2. doi: 10.1186/1745-6150-8-2 (PMC3564776; doi:10.1186/1745-6150-8-2)
Supplement: Additional file 10 — Frequency of individual amino acids as a function of GC-content. The frequency of amino acids is plotted as a function of GC3-content (GC-content at the third codon position) in the species of the orthologous set. The regression lines with 90% confidence intervals are shown. [file 1745-6150-8-2-S10.zip › trimmedalignments/TDIF2_HUMAN.aln]

CLUSTAL X (1.81) multiple sequence alignment


sp|Q12035|FCF2_YEAST                KNDNDWFTLPKPDDNMRREVQRDLLLIKHRAALD-PKRHYKKQ--RWE-V
lcl|CTHT_0022510                    DTLSDWYNIPRTN--LTPELKRDLQLLRMRDVVAMGKQFFKKDN-RKDFV
gnl|up_human|TDIF2_HUMAN            TAGDGWFGMKAPE--MTNELKNDLKALKMRASMD-PKRFYKKND-RDG-F
gnl|up_drome|Q8STI6_DROME           TKGKGWFNLPATE--ITDEMRNELKIVQMRSVLN-PKQFYKKND-LKS-L
gnl|up_danre|A8WHP5_DANRE           TTGDGWFNMRAPE--LTEELKNDLKALKMRAAMD-PKRFYKKND-REG-F
gnl|up_caeel|Q9N4U1_CAEEL           TKGSAWFNLPATE--LTDEHKRDLEFLQMRSTLD-PLAHYRRND-RAV-L
gnl|Lotgi1|101578                   TKGKKWFDLPATD--LSDDKKKSFEILQMRKALD-PKRFYKSND-LTD-F
gnl|Helro1|77508                    TKGKGWFDMPVQE--MTEEKLNDLKIIQMRGMLD-PKHFYKKTDARPGVL
gnl|Capca1|183521                   TKGKDWFNMKAPE--MTEEKKNDLMVIKMRNALD-PKRFYSAPD-LKG-L
gnl|Apo_MPI_JGI_Genos_P|52450       TSGKGWFNMPAPD--LTEEKKNDLLVLQMRRALD-PKRFYKAPD-RRG-L

sp|Q12035|FCF2_YEAST                PERFAIGTIIEDKSEFYSSRMNRKERKSTILETLMGDEASNKY
lcl|CTHT_0022510                    PEYCQVGTIIAGATDGVSGRLTRKERKRTIVEEVLSSDSVSKY
gnl|up_human|TDIF2_HUMAN            PKYFQIGTIVDNPADFYHSRIPKKQRKRTIVEELLADSEFRRY
gnl|up_drome|Q8STI6_DROME           PKFFQIGTVLPSHLDHYQEK--KSKKKQSLVNELLEDESFQKF
gnl|up_danre|A8WHP5_DANRE           PKYFQVGTVVDSPVDFYNSRMAKKQRKRTIVEELLADAEFRSS
gnl|up_caeel|Q9N4U1_CAEEL           PKYFQVGRVVDAPEDFYSSRMVRKERKKTMVDEILHNEESLSK
gnl|Lotgi1|101578                   PKYSQFGTIVEGAADFYSARIPKKQRKQTLVDELLADAEFRTY
gnl|Helro1|77508                    PKFFQTGTVVETSADFYSDRIPKKERKTTLVDELLHDAEFKRL
gnl|Capca1|183521                   PKYFQTGRVIAAPGEFYS-RIPKKQQKQSLVDELMADAQFKKF
gnl|Apo_MPI_JGI_Genos_P|52450       PKYFQTGRIIETAADFYHSRIPKKQRKETIVDELLADVELQRY
