# Supplementary material for: Deep transcriptome-sequencing and proteome analysis of the hydrothermal vent annelid Alvinella pompejana identifies the CvP-bias as a robust measure of eukaryotic thermostability
Source: Biol Direct. 2013 Jan 16;8:2. doi: 10.1186/1745-6150-8-2 (PMC3564776; doi:10.1186/1745-6150-8-2)
Supplement: Additional file 10 — Frequency of individual amino acids as a function of GC-content. The frequency of amino acids is plotted as a function of GC3-content (GC-content at the third codon position) in the species of the orthologous set. The regression lines with 90% confidence intervals are shown. [file 1745-6150-8-2-S10.zip › trimmedalignments/WDR82_HUMAN.aln]

CLUSTAL X (1.81) multiple sequence alignment


sp|P36104|SWD2_YEAST                VSINK---------------------PNLLKFKHVKSFQPQEKDCGP---
lcl|CTHT_0071080                    MDLDDTYSAANNPRAPGSVMPTMRLADVLPAFRPTKLFRRDDIKEGKPQP
gnl|up_human|WDR82_HUMAN            MKLTD---------------------SVLRSFRVAKVFRENSDK------
gnl|up_drome|Q9VLN1_DROME           IKLID---------------------SVVRSFKVAKIFRENTDK------
gnl|up_danre|WDR82_DANRE            MKLTD---------------------SVLRSFRVAKVFRENSDK------
gnl|up_caeel|Q18403_CAEEL           VEITA---------------------ESLAKLTPAKQPNDTTTR------
gnl|Lotgi1|231033                   MRLTE---------------------NVVRNLRVAKIFRENTER------
gnl|Helro1|189760                   MKLTE---------------------QVVRNFVVAKIFRENSDR------
gnl|Capca1|184348                   MKLTD---------------------TVVRNFRVAKVFKENNDK------
gnl|Apo_MPI_JGI_Genos_P|51886       MKLTD---------------------VVLRNFRVAKVFRENTDR------

sp|P36104|SWD2_YEAST                -VTSLNFDDNGQFLLTSSSNDTMQLYSATNCKFLDTIASKKYGCHSAIFT
lcl|CTHT_0071080                    HILSIDFDDPGELCMTSESDETIQIYNVKDGRFDKSLLSRKYGVKLAKFT
gnl|up_human|WDR82_HUMAN            -INCFDFSPNGETVISSSDDDSIVLYDCQEGKPKRTLYSKKYGVDLIRYT
gnl|up_drome|Q9VLN1_DROME           -INAIDFAPNGEHLISCSEDDQIVIYDCEKGTQSRTVNSKKYGVDLIHFT
gnl|up_danre|WDR82_DANRE            -INCFDFSSNGETVISSSDDDSIVLYDCQEGKPKRTLYSKKYGVDLIRYT
gnl|up_caeel|Q18403_CAEEL           -VNSLSYGLKGDHMIMSTDDDSMFLYDMNTGLRSRSVNSKKYGCSHVKFA
gnl|Lotgi1|231033                   -INSIDFSSNGETLISSSDDDSIVIYDCLNGTPKRTLNSKKYGVDLIRYT
gnl|Helro1|189760                   -INSMDFSTTGETLISSSDDDSIIIYDCQNGTPKRTLNSKKYGVDLIRYT
gnl|Capca1|184348                   -INSIDFSSNGETLISSSDDDSIVIYDCQNGAPKRTLNSKKYGVDLIHYT
gnl|Apo_MPI_JGI_Genos_P|51886       -INSLDFSPNGETLISSSDDDSIVIYDCQNGTPKRTLNSKKYGVDLISYT

sp|P36104|SWD2_YEAST                HAQNECIYSSTMKNFDIKYLNLETNQYLRYFSGHGALVNDLKMNPVNDTF
lcl|CTHT_0071080                    HTSSSIIYASTKQNDAIRYLATHDNSFIRYFEGHEAAVTCLAMHPGSDNF
gnl|up_human|WDR82_HUMAN            HAANTVVYSSNKIDDTIRYLSLHDNKYIRYFPGHSKRVVALSMSPVDDTF
gnl|up_drome|Q9VLN1_DROME           HANNTAIHSSTKVDDTIRYLSLHDNKYLRYFPGHTKKVISLCISPVEDTF
gnl|up_danre|WDR82_DANRE            HAANTVVYSSNKIDDTIRYLSLHDNKYIRYFPGHNKRVVALSMSPVDDTF
gnl|up_caeel|Q18403_CAEEL           SDSMCALHGSTKVDNTIRYLSLTDNKYIRYFQGHDKLVTGINVSPMDDMF
gnl|Lotgi1|231033                   HAVNAALHSSTKVDDTIRYLSLHDNKYIRYFPGHTKKVVTLCMSPIDDSF
gnl|Helro1|189760                   HATNTAIHSSTKVDDTIRYLSLHDNKYIRYFQGHSKKVVTLCMSPIDDTF
gnl|Capca1|184348                   HATNTAVHSSTKVDDTIRYLSLHDNKYIRYFQGHTAKVVTLCMSPIDDTF
gnl|Apo_MPI_JGI_Genos_P|51886       HAINTAVHSSTKVDDTIRYLSLHDNKYIRYFQGHTKKVVTLCMSPTDDTF

sp|P36104|SWD2_YEAST                LSSSYDESVRLWDLKISKPQVIIPSLVPNCIAYDPSGLVFALGNPENFEI
lcl|CTHT_0071080                    ISCSLDNTARLWNLNTRNWTGKLHINTPFLSAWDPSGNVFAIGSPHSAII
gnl|up_human|WDR82_HUMAN            ISGSLDKTIRLWDLRSPNCQGLMHLQGKPVCSFDPEGLIFAAGV-NSEMV
gnl|up_drome|Q9VLN1_DROME           LSGSLDKTLRLWDLRSPNCQGLMHLSGRPIAAYDPEGLIFAAGV-NSESI
gnl|up_danre|WDR82_DANRE            ISGSLDKTIRLWDLRSPNCQGLMHLQGKPVCSFDPEGLIFAAGV-NSEMV
gnl|up_caeel|Q18403_CAEEL           LSVAEDKTIRLWDLKTHNCIGLMNLSATPIATFDPEGLLFAAGL-DNNII
gnl|Lotgi1|231033                   LSGSLDKTIRLWDLRSQNCQGLMHLSGRPVASFDPEGLIFAAGI-NSETV
gnl|Helro1|189760                   LSGSLDKSIRLWDLRSPSCQGLMNLPGRPVAAFDPEGLIFAAGI-ASESL
gnl|Capca1|184348                   LSGSLDKTIRLWDLRSPNCQGLMHLPGRPVAGFDPEGLIFAAGI-NSEYL
gnl|Apo_MPI_JGI_Genos_P|51886       LSGSLDKTIRLWDLRSPNCQGLMHLPGRPVAAFDPEGLIFAAGI-NSESL

sp|P36104|SWD2_YEAST                GLYNLKKIQEGPFLII-KIN-----------DATFSQWNKLEFSNNGKYL
lcl|CTHT_0071080                    LLYDHRSYERGHFSRFDVLEAVNNRGNPAPIEDVFSNWTKLEFSNDGKHL
gnl|up_human|WDR82_HUMAN            KLYDLRSFDKGPFATF-KMQ-----------YDRTCEWTGLKFSNDGKLI
gnl|up_drome|Q9VLN1_DROME           KLYDLRSFDKGPFVTF-KLN-----------QEKECDWTGLKFSRDGKTI
gnl|up_danre|WDR82_DANRE            KLYDLRSFDKGPFATF-KLQ-----------YERTCEWTGLKFSNDGKLI
gnl|up_caeel|Q18403_CAEEL           KLYDLRSFDKGPFSSFGPLE-----------NEDNVEWTAMRFSPCGKYI
gnl|Lotgi1|231033                   KLYDLRSFDRGPFAAF-KLP-----------QDKECDWTGVKFSPDGKLI
gnl|Helro1|189760                   KLYDLRSFDKGPFATF-RMQ-----------QDKDCDWTGMKFSPDGKLI
gnl|Capca1|184348                   KLYDLRSFDKGPFATF-KLQ-----------QDKDCDWTGLKFSPDGKLI
gnl|Apo_MPI_JGI_Genos_P|51886       KLYDLRSFDKGPFATF-KLQ-----------QDKDCDWTGLKFSPDGKLI

sp|P36104|SWD2_YEAST                LVGSSIGKHLIFDAFTGQQLFEL-------IGTRAFPMREFLD-------
lcl|CTHT_0071080                    LLGSKGDGHFLLDAFDGSLKAYLKKPASGQVTRRVAPGESPTEGSNGIES
gnl|up_human|WDR82_HUMAN            LISTNGSFIRLIDAFKGVVMHTF----GGYANSKAVTL------------
gnl|up_drome|Q9VLN1_DROME           LISTNGSVIRLVDAFHGTPLQTF----TGYPNNKGIPI------------
gnl|up_danre|WDR82_DANRE            LVSTNGGTLRVLDAFKGAVLHSF----GGYNNSKGVIL------------
gnl|up_caeel|Q18403_CAEEL           MICTNSSQLLLVDAFTGLIKFTL----EEHQNAQKIPL------------
gnl|Lotgi1|231033                   LISTNGGVLRLLDAFQGTPLQNF----TGFTNNRGLPI------------
gnl|Helro1|189760                   LISTNGQVIRLIDAFQGTPIQTY----TGQLNNKGLPL------------
gnl|Capca1|184348                   LISTNGQVVRLIDAFQGTPLQTF----MGQTNHKGIAL------------
gnl|Apo_MPI_JGI_Genos_P|51886       LISTNGSVVRLIDAFQGTPLQTF----TGHTNQRGLAL------------

sp|P36104|SWD2_YEAST                SGSACFTPDGEFVLGTDYDGRIAIWNHSDSISNKVLRPQGFIP-----CV
lcl|CTHT_0071080                    SGEVCFTPDGRFVLSGGRQDLVA-WDVMAANIGVAQSSVGKGIAEPTFVL
gnl|up_human|WDR82_HUMAN            --EASFTPDSQFIMIGSEDGKIHVWNGESGIKVAVLDGKHTGP-----I-
gnl|up_drome|Q9VLN1_DROME           --EASFSPDSQFIFSGSTDGRVHIWNADTGNKVSVLNGDHPGP-----V-
gnl|up_danre|WDR82_DANRE            --EASFTPDSQFIMIGSEDGKIHVWNAESGMKVALLDGKHTGP-----V-
gnl|up_caeel|Q18403_CAEEL           --MASFTPESSHIMVGSSDGYIYFYDVETGEIALKTLAPNNQT-----C-
gnl|Lotgi1|231033                   --EASFSPDSQFVFCGSTDGKVHSWSTETGTKLAILQADHPGP-----I-
gnl|Helro1|189760                   --EASFSPDSQFVFSGSTDGKIHCWNTETGTKVVVLNSEHKLP-----V-
gnl|Capca1|184348                   --EASFSPDSQFVFSGATDGKVHCWNTETGAKVGILNGDHQGP-----V-
gnl|Apo_MPI_JGI_Genos_P|51886       --EASFSPDSQFVFSGSADGKIHSWDTITGARVAILNGDHVGP-----V-

sp|P36104|SWD2_YEAST                SHETCPRSIAFNPKYSMFVTADETVDFYVYDE
lcl|CTHT_0071080                    EEKRETAVVAFNPRYNMLATADQELVFWVPDP
gnl|up_human|WDR82_HUMAN            ------TCLQFNPKFMTFASACSNMAFWLPTI
gnl|up_drome|Q9VLN1_DROME           ------QCVQFNPKYMMLASACTNMAFWLPTS
gnl|up_danre|WDR82_DANRE            ------TCLQFNPKFMTFASACSNMAFWLPTI
gnl|up_caeel|Q18403_CAEEL           ------HIAEFSPQHFVAATADTKLTLWCASD
gnl|Lotgi1|231033                   ------QNLLFNPKYMMMASACSNMAFWLPLV
gnl|Helro1|189760                   ------QCVQFNPKFMMMASACSNMAFWLPQV
gnl|Capca1|184348                   ------TCVQFNPKYMMLATCCNSMGFWLPQV
gnl|Apo_MPI_JGI_Genos_P|51886       ------QCVRFNPKFLMLATACNNMAFWLPQV
