# Supplementary material for: Deep transcriptome-sequencing and proteome analysis of the hydrothermal vent annelid Alvinella pompejana identifies the CvP-bias as a robust measure of eukaryotic thermostability
Source: Biol Direct. 2013 Jan 16;8:2. doi: 10.1186/1745-6150-8-2 (PMC3564776; doi:10.1186/1745-6150-8-2)
Supplement: Additional file 10 — Frequency of individual amino acids as a function of GC-content. The frequency of amino acids is plotted as a function of GC3-content (GC-content at the third codon position) in the species of the orthologous set. The regression lines with 90% confidence intervals are shown. [file 1745-6150-8-2-S10.zip › trimmedalignments/PRDX6_HUMAN.aln]

CLUSTAL X (1.81) multiple sequence alignment


sp|P34227|PRX1_YEAST                TVGKIN-FYDYLGDSWGVLFSHPADFTPVCTTEVSAFAKLKPEFDKRNVK
lcl|CTHT_0047710                    TKGPID-FHEFIGDSWVILFSHPEDYTPVCTTELGEMARLAPEFAKRGVK
gnl|up_human|PRDX6_HUMAN            TVGRIR-FHDFLGDSWGILFSHPRDFTPVCTTELGRAAKLAPEFAKRNVK
gnl|up_drome|Q95SB0_DROME           SEGRID-FYDWMQDSWAILFSHPADFTPVCTTELSRVAALIPEFQKRGVK
gnl|up_danre|Q5TZD2_DANRE           TIGKIK-FHEFLGNSWGILFSHPRDFTPVCTTELARAAKLHEEFKKRDVK
gnl|up_caeel|Q8MXT1_CAEEL           DLRKNQTLHNYIGEQWLMLFSHPADFTPVCTTELAELVKLAPEFRKRHVQ
gnl|Lotgi1|225601                   TIGKIQ-FHDWLGDGWAILFSHPADYTPVCTTELGRVVKLTPEFEKRGVK
gnl|Helro1|185631                   TIGEIK-FHEWLNGSWGILFSHPKDYTPVCTTELGRVVQLADEFKKRSVK
gnl|Capca1|17912                    MTGRVI-------RDWGVLFSHPRDFTPVCTTELGEVTKRAPEFKKRNCK
gnl|Apo_MPI_JGI_Genos_P|74469       THGKVV-FHDWIGNSWAILFSHPRDFTPVCTTELGRAVKLVPEFSKRNTK

sp|P34227|PRX1_YEAST                LIGLSVEDVESHEKWIQDIKEIAKVKN----VGFPIIGDTFRNVAFLYDM
lcl|CTHT_0047710                    LIGLSANTLDSHEGWIKDIKDVTGSL-----VDFPIIADKERKVAYLYDM
gnl|up_human|PRDX6_HUMAN            LIALSIDSVEDHLAWSKDINAYNCEEPTEK-LPFPIIDDRNRELAILLGM
gnl|up_drome|Q95SB0_DROME           PIALSCDTVKSHKGWIEDIKSFGKLSS----FDYPIIADDKRELALKFNM
gnl|up_danre|Q5TZD2_DANRE           MIALSIDSVEDHRKWSEDILAFNQDKACCP-MPFPIIADDKRELSVLLGM
gnl|up_caeel|Q8MXT1_CAEEL           ILAISIDSSETHRDWAKDINSVAQLSNCGSHLPFEIIADTDRSICTELGM
gnl|Lotgi1|225601                   LIALSCDDVDSHNGWAKDVMFFAGSE--GK-LPYPIIADPKRELAVKLGM
gnl|Helro1|185631                   LIALSCDSVEDHKGWSKDIMSYIEMP--GN-LPYPIIADESRKLANELGM
gnl|Capca1|17912                    LIALSCDGVDDHVAWSEDVMSYVGCN--GKKLPYPIIADPTRDIATKLGM
gnl|Apo_MPI_JGI_Genos_P|74469       LMALSCDDVKSHKEWAKDVLAYAGSN--DE-FPYPIVDDSSRKLATSLGM

sp|P34227|PRX1_YEAST                VDAEGFKNIN-DGSLKTVRSVFVIDPKKKIRLIFTYPSTVGRNTSEVLRV
lcl|CTHT_0047710                    IDYQDTTNVDEKGIAFTIRSVFFIDPKKVIRTILSYPASTGRNSAEILRI
gnl|up_human|PRDX6_HUMAN            LDPAE---KDEKGMPVTARVVFVFGPDKKLKLSILYPATTGRNFDEILRV
gnl|up_drome|Q95SB0_DROME           LDKDE---INAEGIPLTCRAVFVVDDKKKLRLSILYPATTGRNFDEILRV
gnl|up_danre|Q5TZD2_DANRE           LDPDE---RDKDGMPLTARCVFVVGPDKRLKLSILYPATTGRNFDEILRV
gnl|up_caeel|Q8MXT1_CAEEL           IDPDE---MNSEGICLSARAVMLFGPDKKLKSKILYPATFGRNFVEILRM
gnl|Lotgi1|225601                   VDPDE---KDAAGMPLTCRAVFIIGPGKKLKLSFLYPATTGRNFDEILRV
gnl|Helro1|185631                   IDPDE---IDNKGIPLTARAVFIIGPDTKLKLSIIYPATTGRNFDEILRV
gnl|Capca1|17912                    IDADE---KDPSGMPVSCRAVFVVGPDHRLKLSILYPATTGRNFDEILRV
gnl|Apo_MPI_JGI_Genos_P|74469       IDPDE---KTPSGEPLTCRAVFVIGPDKKLKASILYPATTGRNFDEILRL

sp|P34227|PRX1_YEAST                IDALQLTDKEGVVTPINWQPADDVIIPPSVSNDEAKAKF----GQ-FNEI
lcl|CTHT_0047710                    IDSLQTGDKHKVTTPINWVPGDKVIVHPSIKTDDAKKIF----PN-VEIV
gnl|up_human|PRDX6_HUMAN            VISLQLTAEKRVATPVDWKDGDSVMVLPTIPEEEAKKLF----PKGVFTK
gnl|up_drome|Q95SB0_DROME           IDSLQLTQTKSVATPADWKQGGKCMVLPTVKAEDVPKLF----PDGIETI
gnl|up_danre|Q5TZD2_DANRE           VDSLQLTATKKVATPVDWKPGQEVMVIPSLSDEEANKLF----PAGFTLK
gnl|up_caeel|Q8MXT1_CAEEL           VDGVQLGTKAPVATPANWIAGDNVIAQPSLSQERVIQELCGGDPDKCKTV
gnl|Lotgi1|225601                   VDSLQLTAVKKVATPVDWKPGQKCMVVPSVKEADEKLLF----PKGVEKV
gnl|Helro1|185631                   VDSLQLTAAKPVATPVDWKPGQPCMVQPGLSQEDAKAKF----PD-VQVK
gnl|Capca1|17912                    IDSLQLTAKKSVATPVDWTPGKPAMVVPSLSPEEAKKMF----PK-HEVR
gnl|Apo_MPI_JGI_Genos_P|74469       IDSLQLTAVKKVATPADWKPGMPVMVVPSLSKQEAASLF----KS-IDTK

sp|P34227|PRX1_YEAST                -----KPYLRFT--KSK
lcl|CTHT_0047710                    -----KPYLRFT--TLP
gnl|up_human|PRDX6_HUMAN            ELPSGKKYLRYT--PQP
gnl|up_drome|Q95SB0_DROME           ELPSGKSYLRIT--PQP
gnl|up_danre|Q5TZD2_DANRE           EVPSGKKYIRYT---KP
gnl|up_caeel|Q8MXT1_CAEEL           PLPSGKSYLRVIEGDAY
gnl|Lotgi1|225601                   KVPSGKGYLRFADPTEA
gnl|Helro1|185631                   KVPSGKEYLRTT--SQY
gnl|Capca1|17912                    SVPSGKGYLRFT--PDY
gnl|Apo_MPI_JGI_Genos_P|74469       QLPSKQEYLRTT--TDY
