# Supplementary material for: Deep transcriptome-sequencing and proteome analysis of the hydrothermal vent annelid Alvinella pompejana identifies the CvP-bias as a robust measure of eukaryotic thermostability
Source: Biol Direct. 2013 Jan 16;8:2. doi: 10.1186/1745-6150-8-2 (PMC3564776; doi:10.1186/1745-6150-8-2)
Supplement: Additional file 10 — Frequency of individual amino acids as a function of GC-content. The frequency of amino acids is plotted as a function of GC3-content (GC-content at the third codon position) in the species of the orthologous set. The regression lines with 90% confidence intervals are shown. [file 1745-6150-8-2-S10.zip › trimmedalignments/T2H2L_HUMAN.aln]

CLUSTAL X (1.81) multiple sequence alignment


sp|Q04673|SSL1_YEAST                SEEDEDRVAITRRTKRQVHFDGEGDDRVDQQQQQHSSSHRDRDKHVQRKK
lcl|CTHT_0002690                    SDGE--------------YVEDLSDDELHDHRPAEAGPHGARSKAGAGKK
gnl|up_human|T2H2L_HUMAN            EEPE----------------------------------------------
gnl|up_drome|Q9VNP8_DROME           DEQE----------------------------------------------
gnl|up_danre|Q7ZVV4_DANRE           EEPE----------------------------------------------
gnl|up_caeel|TF2H2_CAEEL            DDEQ----------------------------------------------
gnl|Lotgi1|223172                   MEDE----------------------------------------------
gnl|Helro1|185095                   DEGN----------------------------------------------
gnl|Capca1|178402                   MDEE----------------------------------------------
gnl|Apo_MPI_JGI_Genos_P|59614       AEED----------------------------------------------

sp|Q04673|SSL1_YEAST                KKRLSNRNLQGSNGGYAWEDEIKRSW---DLVKVDDEGDMASLVASIVEA
lcl|CTHT_0002690                    RDGKKGKKGSSRHTKAAWE-DIQRSW---ENVVETEDGSI--TIEALIEA
gnl|up_human|T2H2L_HUMAN            -------------RTKRWEGGYERTW---EILKEDESGSLKATIEDILFK
gnl|up_drome|Q9VNP8_DROME           -----------DQKEYRWETGYEKTW---EAIKDDEDGMLDGAIAEIIQK
gnl|up_danre|Q7ZVV4_DANRE           -------------RTKRWEGGYERTW---EVLKEDESGSLKATVEDILFQ
gnl|up_caeel|TF2H2_CAEEL            -------------KGYTWEAGYAEGLNINDVLVEDEGGSIEKSIAKYVAD
gnl|Lotgi1|223172                   -------------KGYRWETEYEKTW---EAIHEDESGSLQASIDDIIHK
gnl|Helro1|185095                   -------------VGYAWEAEYEKTW---EVLQEDEAGSLQSAVADIIQK
gnl|Capca1|178402                   -------------KEYTWETEYERTW---EALKEDDDGSLQAAVDDVIHR
gnl|Apo_MPI_JGI_Genos_P|59614       -------------DKYRWEVEYERTW---EALQEDEEGSLQASVDDVIHK

sp|Q04673|SSL1_YEAST                RKKR-TAKKNITPYQRGIIRSLILTLDCSEAMLEKDLRPNRHAMIIQYAI
lcl|CTHT_0002690                    EKRR-RLMRDTTPLQRGIIRHLVLVLDMSFAMAEKDLLPNRYLLTLNYAV
gnl|up_human|T2H2L_HUMAN            AKRK-RVFEHHGQVRLGMMRHLYVVVDGSRTMEDQDLKPNRLTCTLKLLE
gnl|up_drome|Q9VNP8_DROME           AKRQ-RQAQKSKQNRLGMMRHMFVVLDCSESMSVPDLKPTRLRCTVKLLE
gnl|up_danre|Q7ZVV4_DANRE           AKRK-RVFESHGQVRLGMMRHLFVIIDSSRSMEDQDLKPNRLTSTLKLME
gnl|up_caeel|TF2H2_CAEEL            SKRKARLTKRPERIRLGIMRHVMIVIDCSRFMTSKAMPPSRFVVVMKALQ
gnl|Lotgi1|223172                   AKRK-RMLEKIGNIRLGMMRHLYLVIDMSETMSEQDLKPTRLHSTVKLLE
gnl|Helro1|185095                   AKRR-QMMSRVGNVKIGMMRHLLIVIDMTMAMLDQDLKPNRLFSTLKLLE
gnl|Capca1|178402                   AKRR-RALLRDPNVRLGMMRHLFIVVDLSTSMEDQDLRPNRLFASLKLLE
gnl|Apo_MPI_JGI_Genos_P|59614       AKRR-KMLFQPLNVRLGMMRHLFLAIDMSQSMADQDLRPNRLIATAKLLE

sp|Q04673|SSL1_YEAST                DFVHEFFDQNPISQMGIIIMRNGLAQLVSQVSGNPQDHIDALKSIRK-QE
lcl|CTHT_0002690                    DFVREYFEQNPISQMGIIAMRDGIAVRVSDMSGNPADHIERLRFWAEHQE
gnl|up_human|T2H2L_HUMAN            YFVEEYFDQNPISQIGIIVTKSKRAEKLTELSGNPRKHITSLKEAVD-MT
gnl|up_drome|Q9VNP8_DROME           LFIEEFFDQNPISQLGLIALKAKRAEKVTELTGTSRVHLKALESLAN-VS
gnl|up_danre|Q7ZVV4_DANRE           HFVEEYFDQNPISQIGIITTKNKRAEKLTDLAGNPKKHITALRKAVD-ST
gnl|up_caeel|TF2H2_CAEEL            TFLDRFFEQNPIAQIGLITCKDRKADRLTMMTGNIRVLKESLNTLTE-AF
gnl|Lotgi1|223172                   HFVEEYFDQNPISQLGVLATRNKRAEKITELGGNPRRHINTLQGLKD-RK
gnl|Helro1|185095                   SFIEEFFDQNPISQVGLLAMKKRRCERIHNLTGNSKKLLSCLNSLRK-VN
gnl|Capca1|178402                   KFVEEFFDQNPISQLGILTTSNKRADKLTELGGNPKRHIQALRGLKE-RA
gnl|Apo_MPI_JGI_Genos_P|59614       YFIDEYFDQNPISQLGIILTKNKRAEKYTELGGNPKRHIASLQKLKD-DT

sp|Q04673|SSL1_YEAST                PKGNPSLQNALEMARGLLLPVPAHCTREVLIVFGSLSTTDPGDIHQTIDS
lcl|CTHT_0002690                    PQGNPSLQNALEMCRGALYHTPSHGTREVLIVYGALLSSDPGDIHETISN
gnl|up_human|T2H2L_HUMAN            CHGEPSLYNSLSMAMQTLKHMPGHTSREVLIIFSSLTTCDPSNIYDLIKT
gnl|up_drome|Q9VNP8_DROME           LTSEPSLQNGLDLALKSLKVVPSHASREIVIIMGSLTTCDPVDINLTIDE
gnl|up_danre|Q7ZVV4_DANRE           CVGEPSLYNSLNMALQTLKHMPAHTSREVLVIFSSLTTCDPGNIYELIKT
gnl|up_caeel|TF2H2_CAEEL            CGGDFSLQNALQLACANLKGMPGHVSREVVLVISALSTIDPGNIYSTIET
gnl|Lotgi1|223172                   CQGEPSLQNSLELAIQTLKHMPSHASREVLIILGSLTTCDPGDIDNTIQT
gnl|Helro1|185095                   CEGEASLYNALDQALKVLKYLPSHVSREVLILFGSLSTVDPVDLSCIIEQ
gnl|Capca1|178402                   CIGEPSLQNALDLAAQTLKHMPGHSSREVLIVFGSLTTCDPGSIIDTIQS
gnl|Apo_MPI_JGI_Genos_P|59614       CQGEPSLQNTLELATSTLKHMPSHTSREVLMIFGSLTTCDPGDISNTIKT

sp|Q04673|SSL1_YEAST                LVSEKIRVKVLGLSAQVAICKELCKATNYGDESFYKILLDETHLKELFNE
lcl|CTHT_0002690                    LVKDRIRVTVVGLAAQVAVCAELCTRTNHGDDSTYAVALHEQHFRELFLA
gnl|up_human|T2H2L_HUMAN            LKAAKIRVSVIGLSAEVRVCTVLARET----GGTYHVILDESHYKELLTH
gnl|up_drome|Q9VNP8_DROME           LKKEGIRCSVISLSAEIHVARYLTQQT----MGTFGAVLDDAHFRDQLMS
gnl|up_danre|Q7ZVV4_DANRE           LNGLKIRVSVIGLSAEVRVCTILTRET----GGSYNVILDESHFKELLLL
gnl|up_caeel|TF2H2_CAEEL            MKRMNIRCSAIGLSAEMFVCKEMAKAT----KGEYSVALDPDHLQLLFSK
gnl|Lotgi1|223172                   LKDCNIRCSIIGLAAEISVCKKLCKQT----QGKYNVILDESHYKYLLDQ
gnl|Helro1|185095                   LKVHTIRCSIIGMSAGMHVCQKLCRET----QGKYSVILDETHYKALLHE
gnl|Capca1|178402                   MKANNVQVSIIGLAADVRICRKICHDT----QGQYHVIVDEPHFKELLNQ
gnl|Apo_MPI_JGI_Genos_P|59614       LKASNIRCSIIGLAAEVRICKKICQET----RGKYCVILDEAHFKDLLMQ

sp|Q04673|SSL1_YEAST                AVTPLP---------------VNKINKGFTLVKMGFPTRIFED------T
lcl|CTHT_0002690                    ATIPPPATASSATDKNGANGNANAASTDASLLMMGFPSRTLASAS----H
gnl|up_human|T2H2L_HUMAN            HLSPPP----------------ASSSSECSLIRMGFPQHTIASLSDQDAK
gnl|up_drome|Q9VNP8_DROME           QVDPPP----------------AAKTQHNSLIRMGFP-HTKNEVEGKDAP
gnl|up_danre|Q7ZVV4_DANRE           HVKPPP----------------ASSSSECSLIRMGFPQHVIASLSDQDAK
gnl|up_caeel|TF2H2_CAEEL            HTLPPS----------------SAKSSECNAIHVGFPHHELIT------T
gnl|Lotgi1|223172                   HISPPP----------------ATSNTASSLIKMGFPHHSLSNVN-KEER
gnl|Helro1|185095                   HLLPPV----------------SVAMQEISLVRMGFPQLETSALM----K
gnl|Capca1|178402                   QVTPPN----------------ATSSTESSLIRMGFPRHEQGQ------Q
gnl|Apo_MPI_JGI_Genos_P|59614       QVSPPP----------------ATANTESSLIKMGFPHHQLGTGSDKNEK

sp|Q04673|SSL1_YEAST                PTFCSCHSK-------LVYGGYFCPNCHSKVCSLPTVCPCCDLMLILSTH
lcl|CTHT_0002690                    VSLCACHSR-------PSREGYLCTRCRAKVCRLPAECPACGLTLILSTH
gnl|up_human|T2H2L_HUMAN            PSFSMAHLDGNTEPG-LTLGGYFCPQCRAKYCELPVECKICGLTLVSAPH
gnl|up_drome|Q9VNP8_DROME           LSMCMCHIENLEEPSELTTTGHHCPQCNSKYCELPVECQSCGLTLVSAPH
gnl|up_danre|Q7ZVV4_DANRE           PSFSMAHLDSSSEPE-LSLGGYYCPQCRAKYTELPVECKVCGLTLVSAPH
gnl|up_caeel|TF2H2_CAEEL            RSFCVCHPDTKP----ISSRGFICTQCGARHCSIPAECPVCKLTLVAAPQ
gnl|Lotgi1|223172                   PSMCMCHLDSKNNEG-FSTVGYFCPQCKSKYCELPVECKACGLTLVSAPH
gnl|Helro1|185095                   SIICMCHAGSGNVEDCIGKNGYICPQCGSKYCDLPVECTVCGLTLASSAH
gnl|Capca1|178402                   PSMCNCHLESSSSEG-FSTGGYFCPQCRSKYCELPVECRACGLTLVSAPH
gnl|Apo_MPI_JGI_Genos_P|59614       PSMCMCHLDSKDGQG-FGTGGYFCPQCKSKYCELPVECKACGLTLVSAPH

sp|Q04673|SSL1_YEAST                LARSYHHLMPLKTFAEV--PTTEKFRSED---------CFSCQSRFPILK
lcl|CTHT_0002690                    LARSYHHLFPLKGWVEV--SWAEARKSK-------QVGCFACLAPFPLPP
gnl|up_human|T2H2L_HUMAN            LARSYHHLFPLDAFQEI--PLEEYNGE--------RF-CYGCQGEL----
gnl|up_drome|Q9VNP8_DROME           LARSYHHLFPVPNFEEL--PFEAMPASSSDLTSDVRE-CYGCAKALGQGV
gnl|up_danre|Q7ZVV4_DANRE           LARSFHHLFPLEAFQET--PLEEYEGE--------RF-CEACQGEL----
gnl|up_caeel|TF2H2_CAEEL            LARAFRHLQPLSAFEQI--EVTRGF-------------CYACETRL----
gnl|Lotgi1|223172                   LARSYHHLFPLDSFKEI--PRTTLEDVE-------KLHCFSCLSQL----
gnl|Helro1|185095                   LARSYHHLFPLEAFEEV--LAINIFKKN-------RF-CHGCQRGL----
gnl|Capca1|178402                   LARSYHHLFLLEPFNEVRTEVAIFHKEK-------RI-CYSCQSQL----
gnl|Apo_MPI_JGI_Genos_P|59614       LARSYHHLFPLETFQEV--QLADIPSHN-------RI-CYSCVKVL----

sp|Q04673|SSL1_YEAST                ---NHKNGK-----------------------------------------
lcl|CTHT_0002690                    APGSEKTGKEPTQKTQGQAQQPPQERQGSSSNSNNAKKTTGISLATALPE
gnl|up_human|T2H2L_HUMAN            ---KDQHV------------------------------------------
gnl|up_drome|Q9VNP8_DROME           DKVADKVV------------------------------------------
gnl|up_danre|Q7ZVV4_DANRE           ---KDKSV------------------------------------------
gnl|up_caeel|TF2H2_CAEEL            ----SGEG------------------------------------------
gnl|Lotgi1|223172                   ---KDINI------------------------------------------
gnl|Helro1|185095                   ---NEPNA------------------------------------------
gnl|Capca1|178402                   ---NDPMS------------------------------------------
gnl|Apo_MPI_JGI_Genos_P|59614       ---TEAVG------------------------------------------

sp|Q04673|SSL1_YEAST                -----LLTSSRYRCEDCKQEFCVDCDVFIHEILHNCPGCE
lcl|CTHT_0002690                    ARAVGVSESGRYKCPTCGKHFCIDCDVFAHEVIHNCPGCQ
gnl|up_human|T2H2L_HUMAN            -----------YVCAVCQNVFCVDCDVFVHDSLHCCPGCI
gnl|up_drome|Q9VNP8_DROME           -----------FRCGFCKQFFCVDCDIFIHDTLHACVGCN
gnl|up_danre|Q7ZVV4_DANRE           -----------FTCLACKKVFCVECDIFIHDTLHCCPGCM
gnl|up_caeel|TF2H2_CAEEL            -----------FRCGSCQLVFCLDCDTLLHESLHVCPGCN
gnl|Lotgi1|223172                   -----------YQCTQCMKMFCLDCDLFIHETLHSCPGCS
gnl|Helro1|185095                   -----------YRCKKCTYTFCTDCDIFIHESLHSCPGCS
gnl|Capca1|178402                   -----------YQCSKCRQVFCVDCDLFVHETLHSCPGCS
gnl|Apo_MPI_JGI_Genos_P|59614       -----------YQCRCCHQIYCVDCDVFIHESLHSCPGCA
