# Supplementary material for: Deep transcriptome-sequencing and proteome analysis of the hydrothermal vent annelid Alvinella pompejana identifies the CvP-bias as a robust measure of eukaryotic thermostability
Source: Biol Direct. 2013 Jan 16;8:2. doi: 10.1186/1745-6150-8-2 (PMC3564776; doi:10.1186/1745-6150-8-2)
Supplement: Additional file 10 — Frequency of individual amino acids as a function of GC-content. The frequency of amino acids is plotted as a function of GC3-content (GC-content at the third codon position) in the species of the orthologous set. The regression lines with 90% confidence intervals are shown. [file 1745-6150-8-2-S10.zip › trimmedalignments/NHP2_HUMAN.aln]

CLUSTAL X (1.81) multiple sequence alignment


sp|P32495|NHP2_YEAST                SKESKTVD--------NYE-------------------------------
lcl|CTHT_0063460                    SDTEGVHKDKKDKKKDKKDKEKLARALEAHLAAKKNEETALVHKTDSDDE
gnl|up_human|NHP2_HUMAN             AEACSGER--------TYQ-------------------------------
gnl|up_drome|NHP2_DROME             SVVASGDV--TIKEEESYD-------------------------------
gnl|up_danre|NHP2_DANRE             EEETGGTE-------KSYQ-------------------------------
gnl|up_caeel|NHP2_CAEEL             VSEANGDATAPTTEKDEYQ-------------------------------
gnl|Lotgi1|211297                   SEADDNEV--------TYE-------------------------------
gnl|Helro1|78950                    MVDNGGKV--------DWD-------------------------------
gnl|Capca1|172931                   GGDDNKQQ--------EWE-------------------------------
gnl|Apo_MPI_JGI_Genos_P|69372       AEEDGDNK------ETKWE-------------------------------

sp|P32495|NHP2_YEAST                -----ARMPAVLPFAKPLASKKLNKKVLKTVKKA-SKAKNVKRGVKEVVK
lcl|CTHT_0063460                    SEETVQIAGNLVPFALPLADAKTHKKIYKLIKKG-AKLKAISRGVKECEK
gnl|up_human|NHP2_HUMAN             -----ELLVNQNPIAQPLASRRLTRKLYKCIKKA-VKQKQIRRGVKEVQK
gnl|up_drome|NHP2_DROME             -----DKLIFVNAIAKPMAGKKLAKKCYKLVKKAMKHKTFLRNGLKDVQT
gnl|up_danre|NHP2_DANRE             -----ELIANINPIANPLASRKLSKKLYKCVKKA-AKVKQIRRGVKEVQK
gnl|up_caeel|NHP2_CAEEL             -----ALCELVNPIAQPLANRKLAKKVYKLIKKASAGDKTLREGIKDVQK
gnl|Lotgi1|211297                   -----EKMENIMAIANPIASKKLTKRIYKTVKKASSQKKQVIRGIKQIQK
gnl|Helro1|78950                    -----ELVNRCQIIANPLASRKLTKKIYKVIKKA-QKAKHLRKGIKDVQK
gnl|Capca1|172931                   -----TLVSRVTTISKPLASRKLSKKLYKCMKNA-QEKKCLRKGVREVQK
gnl|Apo_MPI_JGI_Genos_P|69372       -----DKLARVGPIAKPMATRKLAKKIYKITKKA-QSNKSLRKGVRDIPK

sp|P32495|NHP2_YEAST                ALRK-----------GEKGLVVIAGDISPADVISHIPVLCEDHSVPYIFI
lcl|CTHT_0063460                    TIKKCPPKPVSAGQTEAPGVVVIAGDISPIDVITHFPILCEEHGVPYVFV
gnl|up_human|NHP2_HUMAN             FVNK-----------GEKGIMVLAGDTLPIEVYCHLPVMCEDRNLPYVYI
gnl|up_drome|NHP2_DROME             RLRK-----------GETGICIFAGDVTPVDIMCHLPAVCEEKGIPYTYT
gnl|up_danre|NHP2_DANRE             FINK-----------GETGIVVFAGDTLPIDVYCHLPIMCEDRSLPYAYV
gnl|up_caeel|NHP2_CAEEL             ELRR-----------NEKGICILAGNVSPIDVYSHIPGICEEKEIPYVYI
gnl|Lotgi1|211297                   FIKK-----------GTKGFVVIAGDVHPIDAVSHLPILCEDAEVPYCYI
gnl|Helro1|78950                    CLRK-----------GEKGLIILAGDTHPIDVIAHLPIVCEEFQLPYCYV
gnl|Capca1|172931                   FLKR-----------GEKGFVVLAGDTNPIDVICHVPIMCEEKSIPYCYT
gnl|Apo_MPI_JGI_Genos_P|69372       YLRK-----------GEKGLIVIAGDTTPVEIVCHMPLLCEESDIPYCYV

sp|P32495|NHP2_YEAST                PSKQDLGAAGATKRPTSVVFIVPGSNKKKDGKNKE-------EEYKESFN
lcl|CTHT_0063460                    KSRAELGMAACTKRATSVVMLKTECKKLASDNKTDKKPEEDAEDLKATQA
gnl|up_human|NHP2_HUMAN             PSKTDLGAAAGSKRPTCVIMVKP-----------H-------EEYQEAYD
gnl|up_drome|NHP2_DROME             PSRADLGAAMGVKRGTVALLVRQ-----------N-------EEYKDLYD
gnl|up_danre|NHP2_DANRE             PSKVDLGSSAGSKRPTCVIMIKP-----------H-------DEYKEAYD
gnl|up_caeel|NHP2_CAEEL             PSREQLGLAVGHRRPSILIFVKP-----------S-------GDFKELYD
gnl|Lotgi1|211297                   PSKQDLGRSLGSQY-CVVVMVQS-----------H-------EDYEELYD
gnl|Helro1|78950                    PSKEALGEASGSKRQTCAMLIKQ-----------H-------GDYKELYQ
gnl|Capca1|172931                   PSKQHIGNAYGSMRSTCMVLVKS-----------H-------EDYEELFD
gnl|Apo_MPI_JGI_Genos_P|69372       PSKDDLGSACGSHHPTAMIMIKP-----------H-------ENYQELYD

sp|P32495|NHP2_YEAST                EVVKEVQAL
lcl|CTHT_0063460                    EYLDGLKEL
gnl|up_human|NHP2_HUMAN             ECLEEVQSL
gnl|up_drome|NHP2_DROME             EVKEELSAL
gnl|up_danre|NHP2_DANRE             ECVEEVTSL
gnl|up_caeel|NHP2_CAEEL             EVAEALRHL
gnl|Lotgi1|211297                   ETISEIKSL
gnl|Helro1|78950                    ECVDAVSSL
gnl|Capca1|172931                   QCFADLKAM
gnl|Apo_MPI_JGI_Genos_P|69372       TVKEEMKAL
