# Supplementary material for: Deep transcriptome-sequencing and proteome analysis of the hydrothermal vent annelid Alvinella pompejana identifies the CvP-bias as a robust measure of eukaryotic thermostability
Source: Biol Direct. 2013 Jan 16;8:2. doi: 10.1186/1745-6150-8-2 (PMC3564776; doi:10.1186/1745-6150-8-2)
Supplement: Additional file 10 — Frequency of individual amino acids as a function of GC-content. The frequency of amino acids is plotted as a function of GC3-content (GC-content at the third codon position) in the species of the orthologous set. The regression lines with 90% confidence intervals are shown. [file 1745-6150-8-2-S10.zip › trimmedalignments/ETFB_HUMAN.aln]

CLUSTAL X (1.81) multiple sequence alignment


sp|P42940|ETFB_YEAST                INPFDDIAVEEAIRIKEKNKSL--VESTHAVSIGSAKAQDILRNCLAKGI
lcl|CTHT_0034450                    MNPFDELAVEESAQIREKKKAPGGVEDICVVSAGPTKAQEVLRTALAMGA
gnl|up_human|ETFB_HUMAN             MNPFCEIAVEEAVRLKEKKL----VKEVIAVSCGPAQCQETIRTALAMGA
gnl|up_drome|Q8MR58_DROME           MNPFDEIAVEEAVKLKEKKL----AEEVIAVSVGPAQSQEVIRTALAMGA
gnl|up_danre|A7MCL8_DANRE           MNPFCEIAVEEAGKLKEKKL----IKEVVAVSCGPQQVQETIRTALAMGA
gnl|up_caeel|Q9TXI4_CAEEL           MNPFDEIALEEAVKLKEKKL----ATEVVAFSLGGPKSAEVLRTALAKGA
gnl|Lotgi1|203788                   MNPFDEIAVEEAIRMKEKKL----ASEVIAFSCGPTASQETLRTAMAMGA
gnl|Helro1|101910                   MNPFDEIAVEEAIRLKEKKV----AGEIIALSCGPSQCQETLRTALAMGA
gnl|Capca1|170982                   MNPFDEIAVEEAVRMKEKKV----AKEVVAVSCGPTQCQETLRTALAMGA
gnl|Apo_MPI_JGI_Genos_P|51217       MNPFDEIAIEEAVRMKEKKI----AKEIIAVSCGPAQCQETIRTALAMGA

sp|P42940|ETFB_YEAST                DTCSLIDSVGKE--NIEPLAIAKILKAVVEKKGSNLVLMGKQAIDDDCNN
lcl|CTHT_0034450                    DRGIHVEVGEGE--ELEPLTVAKLLKAAVEKERSNLVIMGKQSIDDDANQ
gnl|up_human|ETFB_HUMAN             DRGIHVEVPPAEAERLGPLQVARVLAKLAEKEKVDLVLLGKQAIDDDCNQ
gnl|up_drome|Q8MR58_DROME           DRGVHVEIPAAEYELLQPIHVSKILAKLALDEKADLVILGKQAIDDDANQ
gnl|up_danre|A7MCL8_DANRE           DRGIHVEVSGKDYETLGPLQVSKILAALAKKEEASLIILGKQAIDDDCNQ
gnl|up_caeel|Q9TXI4_CAEEL           DKAVHVQVTDAEAGKLESFHVAKALQKIVEQEKFDAVFLGKQAIDDDSSQ
gnl|Lotgi1|203788                   DRSIHVEVDANQAEIIQPIHIAKLLSKIAQEEKADIVMVGKQAIDDDCNQ
gnl|Helro1|101910                   DKAIHVEIPSKEYDALQPFQISKIIAAVVKKENIDLLLLGKQAIDDDCNQ
gnl|Capca1|170982                   DRGIHVEISGDDYTAVQPFHISKILAKLALEEKADILLLGKQAIDDDCNQ
gnl|Apo_MPI_JGI_Genos_P|51217       DRGIHVEISGKEYETLQPFHVSKILAKLAQEEKADIVFVGKQAIDDDCNQ

sp|P42940|ETFB_YEAST                TGQMLAGLLNWPQATNAAKVEFLDNGRVQVTREIDDGEEVIEASLPMVIT
lcl|CTHT_0034450                    TGQMLAGLLGWPQATQACKVEFGPDDTVNVWREVDGGVENVRAKLPMVIT
gnl|up_human|ETFB_HUMAN             TGQMTAGFLDWPQGTFASQVTL-EGDKLKVEREIDGGLETLRLKLPAVVT
gnl|up_drome|Q8MR58_DROME           TAQMTAAVLDWPQGTFCNKIEK-TDAGLTITREIDGGLETIKTKTPAVLS
gnl|up_danre|A7MCL8_DANRE           TGQMTAALLDWPQGTFASELAF-EADKLKVVREIDGGLETIKIKMPAVVT
gnl|up_caeel|Q9TXI4_CAEEL           TAPILAGLLEWPQALYASKVEDAGAGHMKVTREIDGGLDTIKVKVPFVLS
gnl|Lotgi1|203788                   TAQMTAALLDWPQATFASKLEP-AEGGLKVTREIDGGLETIQVKTPTVIS
gnl|Helro1|101910                   TAQMTAAQLLWPQATFASKLDI-EKNFALVRREVDGGLETIKVKLPAVVT
gnl|Capca1|170982                   TGQMAAALLDWPQATFACKVEE-SNANLTVTREVDGGLETLKMKTPCVVT
gnl|Apo_MPI_JGI_Genos_P|51217       TGQMTAALLDWPQACFASKVEK-NNGDLTVTREIDGGLEVIKIKLPAVIT

sp|P42940|ETFB_YEAST                TDLRLNTPRYVGLPKLMKAKKKPIEKLDIAKDFPEINIEPQLKIVSMEEP
lcl|CTHT_0034450                    TDLRLNTPRYASLPNIMKAKKKPLEKKT-LADF-GITNEKRLKVLKVTEP
gnl|up_human|ETFB_HUMAN             ADLRLNEPRYATLPNIMKAKKKKIEVIK-PGDL-GVDLTSKLSVISVEDP
gnl|up_drome|Q8MR58_DROME           ADLRLNTPRYATLPNIMKAKKKPLKKVT-AKDL-GVDTSPRIEVISVEDP
gnl|up_danre|A7MCL8_DANRE           ADLRLNTPRYATLPNIMKAKKRKIAMVK-PADL-GVDVSSRLEVLKVDEP
gnl|up_caeel|Q9TXI4_CAEEL           ADLRLNEPRYATLPNIMKAKKKPLKNIP-IKDL-NVDITPQTETLEVTEP
gnl|Lotgi1|203788                   SDLRLNEPRYATLPNIMKAKKKPLAKKK-PEDY-GVEIKAHQEIKKVEDP
gnl|Helro1|101910                   ADLRLNEPRYATLPNIMKAKKKPLVKLL-ASSL-GVDLTARQEVVSVEDP
gnl|Capca1|170982                   TDLRLNEPRYATLPNIMKAKKKPIAKKS-AADY-GVDLTPRHTVLKVDDP
gnl|Apo_MPI_JGI_Genos_P|51217       SDLRLNEPRYATLPNIMKAKKKPLVKKS-ATDL-GVDLTPRHEILSVEDP

sp|P42940|ETFB_YEAST                KTKSPGVKLNSVDELIEKLKEVKA--------------------------
lcl|CTHT_0034450                    PPRQGGGKVEDVDGLISKLKELGA--------------------------
gnl|up_human|ETFB_HUMAN             PQRTAGVKVETTEDLVAKLKEIGR--------------------------
gnl|up_drome|Q8MR58_DROME           PVRQAGATVADVDALVAKLKEGGH--------------------------
gnl|up_danre|A7MCL8_DANRE           PTRQAGVKVETVEDLVGKLKEAGR--------------------------
gnl|up_caeel|Q9TXI4_CAEEL           PVRQAGGFVDDVSALVAKLKEKGF--------------------------
gnl|Lotgi1|203788                   PTREAGQKLETVEELVTKLKDGGF--------------------------
gnl|Helro1|101910                   PVRKSGHKVESVEELVKDLKKLGL--------------------------
gnl|Capca1|170982                   PTRAAGEKLETVEDLVSKLKEAGFYGELTTEDKYKRTLEEMEALKDHMST
gnl|Apo_MPI_JGI_Genos_P|51217       PVREAGIKVETVEDLVGKLRETGV--------------------------

sp|P42940|ETFB_YEAST                --------------------------------------------------
lcl|CTHT_0034450                    --------------------------------------------------
gnl|up_human|ETFB_HUMAN             --------------------------------------------------
gnl|up_drome|Q8MR58_DROME           --------------------------------------------------
gnl|up_danre|A7MCL8_DANRE           --------------------------------------------------
gnl|up_caeel|Q9TXI4_CAEEL           --------------------------------------------------
gnl|Lotgi1|203788                   --------------------------------------------------
gnl|Helro1|101910                   --------------------------------------------------
gnl|Capca1|170982                   RRAMARRSQSASDEWKARMLQAEGELREQKDEHKAVSSDITRQYKTMQTD
gnl|Apo_MPI_JGI_Genos_P|51217       --------------------------------------------------

sp|P42940|ETFB_YEAST                --------------------------------------------------
lcl|CTHT_0034450                    --------------------------------------------------
gnl|up_human|ETFB_HUMAN             --------------------------------------------------
gnl|up_drome|Q8MR58_DROME           --------------------------------------------------
gnl|up_danre|A7MCL8_DANRE           --------------------------------------------------
gnl|up_caeel|Q9TXI4_CAEEL           --------------------------------------------------
gnl|Lotgi1|203788                   --------------------------------------------------
gnl|Helro1|101910                   --------------------------------------------------
gnl|Capca1|170982                   MGLRIYTLETELARTRAQLDRTELELKQTQEEKEKINRDKDQEIADLKLK
gnl|Apo_MPI_JGI_Genos_P|51217       --------------------------------------------------

sp|P42940|ETFB_YEAST                --------------------------------------------------
lcl|CTHT_0034450                    --------------------------------------------------
gnl|up_human|ETFB_HUMAN             --------------------------------------------------
gnl|up_drome|Q8MR58_DROME           --------------------------------------------------
gnl|up_danre|A7MCL8_DANRE           --------------------------------------------------
gnl|up_caeel|Q9TXI4_CAEEL           --------------------------------------------------
gnl|Lotgi1|203788                   --------------------------------------------------
gnl|Helro1|101910                   --------------------------------------------------
gnl|Capca1|170982                   KDNMEQQYITIIDRTLDGLKEKIGIARDKWEDKSNAIQSKNKHLLLEFGL
gnl|Apo_MPI_JGI_Genos_P|51217       --------------------------------------------------

sp|P42940|ETFB_YEAST                ----I
lcl|CTHT_0034450                    ----I
gnl|up_human|ETFB_HUMAN             ----I
gnl|up_drome|Q8MR58_DROME           ----I
gnl|up_danre|A7MCL8_DANRE           ----V
gnl|up_caeel|Q9TXI4_CAEEL           ----V
gnl|Lotgi1|203788                   ----I
gnl|Helro1|101910                   ----A
gnl|Capca1|170982                   NPLHI
gnl|Apo_MPI_JGI_Genos_P|51217       ----I
