# Supplementary material for: Deep transcriptome-sequencing and proteome analysis of the hydrothermal vent annelid Alvinella pompejana identifies the CvP-bias as a robust measure of eukaryotic thermostability
Source: Biol Direct. 2013 Jan 16;8:2. doi: 10.1186/1745-6150-8-2 (PMC3564776; doi:10.1186/1745-6150-8-2)
Supplement: Additional file 10 — Frequency of individual amino acids as a function of GC-content. The frequency of amino acids is plotted as a function of GC3-content (GC-content at the third codon position) in the species of the orthologous set. The regression lines with 90% confidence intervals are shown. [file 1745-6150-8-2-S10.zip › trimmedalignments/SYNC_HUMAN.aln]

CLUSTAL X (1.81) multiple sequence alignment


sp|P38707|SYNC_YEAST                MSSLYIKEATGVDELTTAGSQDHPFKTPAYALFASQQ-KSDATEPKLFV-
lcl|CTHT_0069950                    AATCYIDPVNGKDDETADGSESKPYQSLYHALIQHLD----KPAPTYLTL
gnl|up_human|SYNC_HUMAN             LAELYVSDREGSDA-TGDGTKEKPFKTGLKALMTVGK----EPFPTIYV-
gnl|up_drome|Q9V434_DROME           LGAIFTSEKKGSDE-SGDGSESKPFKTILQAMRHAGK----EPFPTIYV-
gnl|up_danre|B8A5D3_DANRE           IKELYVSDKQGSDA-DGDGSEQKPFKTPLKALLFAGK----EPFPVIYV-
gnl|up_caeel|SYNC_CAEEL             MSKLYIDTDAGSDQ--HPGTEAQPLATLVQAMLISKN-----SGEFLMK-
gnl|Lotgi1|200884                   LREIYTSEKHGDDK-TGDGSKATPYKTVLQAMRHAGK----EPFPPIYV-
gnl|Helro1|108539                   LADLYTSEKFGSDE-SGDGSEAKPFKTVLKAMQFSAKGEVSENFPPIFV-
gnl|Capca1|148401                   LVEVYASEKTGCDE-TGDGTKAKPFKTALQAMKQYGK----EPFPTIYV-
gnl|Apo_MPI_JGI_Genos_P|50327       ISELYISEKDGNDE-TGNGTEEKPFKTVLMAMKHVGK----EPFPTFYV-

sp|P38707|SYNC_YEAST                ----FKTEDN---EYQEISASALKKARKGCDGLKKKAVKQKEQELKKQQK
lcl|CTHT_0069950                    VPPKEGADSADGPRWEAPAKSAMKKALA----RVDAYKKKLAKEQASAKQ
gnl|up_human|SYNC_HUMAN             ----DSQKEN--ERWNVISKSQLKN-------IKKMWHREQMKSESREKK
gnl|up_drome|Q9V434_DROME           ----DTKDPNAAEPYEPAAKSQLKK-------IQKLFVRESHKNADKLQR
gnl|up_danre|B8A5D3_DANRE           ----DSQKEG--ERWTVISKTQMKN-------TKKAFHREQMKNESKDKK
gnl|up_caeel|SYNC_CAEEL             ----KKSEEG--ESWEPAAKAAIKK-------AVKKYEAEVKKLEKAGCR
gnl|Lotgi1|200884                   ----DGKEEN--VKFELVSKSQVKK-------IQKIWERENYKAAEKAQK
gnl|Helro1|108539                   ----DSKEDG--KKFEPITKSQLKK-------FKKMYVAQAWKQKEKEEA
gnl|Capca1|148401                   ----DSKEEG--ETWSVIAKAQLKK-------LTKIFQQHMRKAESAKAK
gnl|Apo_MPI_JGI_Genos_P|50327       ----DGK-DG--KRWEVIAKAQLKK-------MTKLWHQEMKKAEKAKQR

sp|P38707|SYNC_YEAST                EAENAA--KQLSAL----NITIKEDESLPAAIKTR-------IYDSYSKV
lcl|CTHT_0069950                    EEEERK--QRLKNLEEAKKIVLKEDPSLPPAVRIKLNNFDVELGDGESKK
gnl|up_human|SYNC_HUMAN             EAEDSL--RREKNLEEAKKITIKNDPSLPEPKCVK-------IGALEGYR
gnl|up_drome|Q9V434_DROME           EAEDAE--KRQQNLEDARKVKISEDPSLPVARKIR-------IYEGTANR
gnl|up_danre|B8A5D3_DANRE           EAEDAE--RREKNLEEAKKITIENDSSLPEPKTVK-------IDKLEALR
gnl|up_caeel|SYNC_CAEEL             EKEAEE--AQHAALEEAKKITFSLDKSLPEAKVIK-------IGESVQHR
gnl|Lotgi1|200884                   EAEDLE--RRLKNLEEAKSVVVEIDPSLPQPKQIK-------IRETIPNR
gnl|Helro1|108539                   VANSVPTYSESQALEEAKNIKIELDTSLPEPLKIK-------IKDSTDHR
gnl|Capca1|148401                   EDEDAQ--RRDKNLEEAKSITIEMDASLSAATQIK-------LRDAEKHR
gnl|Apo_MPI_JGI_Genos_P|50327       EEEDDA--RRLKNLEEAKQIIITEDSSLPPAQLVK-------IKDCIQKR

sp|P38707|SYNC_YEAST                GQRVKVSGWIHRLRSN-KKVIFVVLRDGSGFIQCVL-SGDLALAQQTLDL
lcl|CTHT_0069950                    GTRVKVYGRIQHIRAQ-KHTTFITIKDGYGILQCIFPTGPLTQNYEALLF
gnl|up_human|SYNC_HUMAN             GQRVKVFGWVHRLRRQGKNLMFLVLRDGTGYLQCVL-ADELCQCYNGVLL
gnl|up_drome|Q9V434_DROME           DSRVKVYGWVHRLRRQGKSLIFITLRDGTGFLQCVL-NDQLCQTYDALTL
gnl|up_danre|B8A5D3_DANRE           EQRVKVFGWVHRLRRQGKNLLFIVLRDGTGFLQCVL-TDKLCQCYNGLVL
gnl|up_caeel|SYNC_CAEEL             DQRVSIKAWVHRLRRQGKSLMFLVLRDGYGFLQCVL-NDKLCQSYDAVTL
gnl|Lotgi1|200884                   NIRVKIFGWVHRLRRQGKNLMFVVLRDGTGFVQCVV-SDKLCQTYNALTL
gnl|Helro1|108539                   CKRVKIYGWVHRLRRQGKSLTFIILRDGTGYLQCLL-TNKLAQTYDALVL
gnl|Capca1|148401                   EQRIKIFGWVHRLRRQGKNMMFVVLRDGTGYLQCLL-ADKLCQTYNALVL
gnl|Apo_MPI_JGI_Genos_P|50327       GQRVKVYGWTHRIRRQGKTLMFVVLRDGTGFLQCVL-SDKLCQCYNALVL

sp|P38707|SYNC_YEAST                TLESTVTLYGTIVKLPEGKTAPGGVELNVDYYEVVGLAP-GGEDSFTNKI
lcl|CTHT_0069950                    AQETALVVYGEMRAVPPGHKVPGNRELHVDYFEVLGRAP-CDLDAITNKV
gnl|up_human|SYNC_HUMAN             STESSVAVYGMLNLTPKGKQAPGGHELSCDFWELIGLAPAGGADNLIN--
gnl|up_drome|Q9V434_DROME           STESSVVLFGTLKLVPEGKTAPGGHELNVDYWELIGLAPPGGADAILN--
gnl|up_danre|B8A5D3_DANRE           STESSVALYGTVKPVPEGKQAPGGHELHCDFWELVGLAPAGGADNLLN--
gnl|up_caeel|SYNC_CAEEL             STETSVQVYGIIKALPDGKSAPDGHELTVDYWEVIGKAPAGGIDNVLN--
gnl|Lotgi1|200884                   STEATICVYGIIKELPEGKSAPDNHELSVDYWELVSSSPPGGADNLLN--
gnl|Helro1|108539                   SCESTICLYGTIKEVPKGQTAPGGHELTADYWELVGLAPPGGADNILN--
gnl|Capca1|148401                   STESTICVYGTLKVLPEGKTAPGGHELVVDFWELIGLAPAGGADNLLN--
gnl|Apo_MPI_JGI_Genos_P|50327       STESTVLMYGTINELPEGKTAPDGHEMIVDFWEVVGLAPAGGADNLLN--

sp|P38707|SYNC_YEAST                AEGSDP--SLLLDQRHLALRGDALSAVMKVRAALLKSVRRVYDEEHLTEV
lcl|CTHT_0069950                    SMQQDVWDAQMLDNRHLVLRGENASAVMKLREAVELAFIDTYREMEFRKV
gnl|up_human|SYNC_HUMAN             -EESDV--DVQLNNRHMMIRGENMSKILKARSMVTRCFRDHFFDRGYYEV
gnl|up_drome|Q9V434_DROME           -EEAQP--DVQLDNRHIMIRGENTSKVLKMRSVVTQAFRGHYEARGYNEV
gnl|up_danre|B8A5D3_DANRE           -EESDV--DVQLNNRHMMIRGENVSKILKVRSAVTQCFRDHFFSRGYCEI
gnl|up_caeel|SYNC_CAEEL             -ESAGV--DVMLDNRHLVIRGENASRILRIRAAATRAMRDHFFAAGYTEV
gnl|Lotgi1|200884                   -EDANV--DVQLDNRHIMIRGENTSKVLKMRSVLMQSFREHFVSRGYFEV
gnl|Helro1|108539                   -EEAHI--DVQLDNRHIMIRGENTSKFLRLRSSVTQAFRDHYHSRGYIEV
gnl|Capca1|148401                   -EEAHI--DVQLDNRHMMIRGENTSKILRLRSATTQAFREHYFSRGYYEV
gnl|Apo_MPI_JGI_Genos_P|50327       -EEAHV--DVQLDNRHMMIRGENTSKMLRLRSAVLQAFRDHYLSHGYVEV

sp|P38707|SYNC_YEAST                TPPCMVQTQVEGGSTLFKMNYYGEEAYLTQSSQLYLETCLASLGDVYTIQ
lcl|CTHT_0069950                    SPPAMVQTQVEGGATLFKYDYYGEEAYLTQSSQLYLETVIQSLGNVYCIE
gnl|up_human|SYNC_HUMAN             TPPTLVQTQVEGGATLFKLDYFGEEAFLTQSSQLYLETCLPALGDVFCIA
gnl|up_drome|Q9V434_DROME           TPPTLVQTQVEGGSTLFKLKYFGEEAYLTQSSQLYLETCLPALGDVFTIS
gnl|up_danre|B8A5D3_DANRE           TPPTLVQTQVEGGSTLFGLNYFGENAYLTQSSQLYLETCIPALGDTFCIA
gnl|up_caeel|SYNC_CAEEL             APPTLVQTQVEGGSTLFGLDYYGEPAYLTQSSQLYLETCNAALGDVYCIS
gnl|Lotgi1|200884                   TPPTLVQTQVEGGSTLFKFDYFGEMAYLTQSSQLYLETCLPAMGDVFCIA
gnl|Helro1|108539                   TPPTLVQTQVEGGSTLFKLDYFGEQAYLTQSSQLYLETCLPSLGDVFCIT
gnl|Capca1|148401                   TPPTMVQTQVEGGSTLFKFDYFGEDAFLTQSSQLYLETCLPSLGDVFCVA
gnl|Apo_MPI_JGI_Genos_P|50327       QPPTLVQTQCEGGSTLFKFDYFGEDAYLTQSSQLYLETCLPALGDVFCIA

sp|P38707|SYNC_YEAST                ESFRAEKSHTRRHLSEYTHIEAELAFLTFDDLLQHIETLIVKSVQYVLED
lcl|CTHT_0069950                    KSFRAEKSLTRRHLSEYTHVEAELDFIDFNDLLDHIEELISRVVDKVLAD
gnl|up_human|SYNC_HUMAN             QSYRAEQSRTRRHLAEYTHVEAECPFLTFDDLLNRLEDLVCDVVDRILKS
gnl|up_drome|Q9V434_DROME           QSYRAEQSRTRRHLAEYTHVEAECPFLTFDDLLDRLEDLVCDVVDRVLKS
gnl|up_danre|B8A5D3_DANRE           QSYRAEQSRTRRHLSEYTHIEAECPFMSYEDLLNRLEDLVCDVVDRVLKS
gnl|up_caeel|SYNC_CAEEL             QSYRAEKSRTRRHLSEYQHVEAECAFITFDQLMDRIEALVCDTVDRLLAD
gnl|Lotgi1|200884                   QSYRAEKSRTRRHLAEYSHVEAECPFIDFNGLLERLEDLVCDVVDRVLKS
gnl|Helro1|108539                   QSYRAEQSRTRRHLAEYMHVEAECPFISFEDLLDRLEDLICDVVDRVLKS
gnl|Capca1|148401                   QSYRAEQSRTRRHLAEYTHVEAECPFISFDDLLCRLEDLVCDTVDRVING
gnl|Apo_MPI_JGI_Genos_P|50327       QSYRAEQSRTRRHLAEYTHIEAECPFITFDDLLDRLEDLICDVVDRVLKS

sp|P38707|SYNC_YEAST                PIAGPLVKQLNPNFKAPKAPFMRLQYKDAITWLNEHD--IKNEEGEDFKF
lcl|CTHT_0069950                    DTARGYIEKLNPGFKKPTRPFLRMRYEEAIEWLNKQDPPILNEEGKPHQF
gnl|up_human|SYNC_HUMAN             P-AGSIVHELNPNFQPPKRPFKRMNYSDAIVWLKEHD--VKKEDGTFYEF
gnl|up_drome|Q9V434_DROME           P-WGYLVKELNPDFKPPQKPFRRMNYEDAIKWLKENN--VTKDDGTFYEF
gnl|up_danre|B8A5D3_DANRE           P-AAPLLYDINPDFKPPKRPFKRMNYTEAIDWLKEHN--IKKDDGTFYEF
gnl|up_caeel|SYNC_CAEEL             PVTKSLIEFVNPGYKAPARPFKRMPYKEAIEWLQKND--VRNEMGEKFVY
gnl|Lotgi1|200884                   P-FAHIVKELNPDFQPPKRPFKRMDYAEAIEYLKAND--IRKEDGTFYEF
gnl|Helro1|108539                   --SGALLHEVNPKFQAPKRPFKRMDYKDAIEYLRTHN--ITKEDGTFYEF
gnl|Capca1|148401                   P-LGQLLKEVNPDFQPPKRPFRRMDYTEAIAYLKEHD--IRKDDGSFYEF
gnl|Apo_MPI_JGI_Genos_P|50327       P-HGHLVYEVNPNFKAPKKPFKRMPYSDAIQYLKDHD--IRKDDGTFYEF

sp|P38707|SYNC_YEAST                GDDIAEAAERKMTDTIGVPIFLTRFPVEIKSFYMKRCSDDPRVTESVDVL
lcl|CTHT_0069950                    GDDIAEAAERKMTDIINRPILLTHFPVEIKAFYMKKDPKDPRVTESVDVL
gnl|up_human|SYNC_HUMAN             GEDIPEAPERLMTDTINEPILLCRFPVEIKSFYMQRCPEDSRLTESVDVL
gnl|up_drome|Q9V434_DROME           GEDIPEAPERKMTDTINEPIMLCRFPAEIKSFYMQRCKEDQRLTESVDVL
gnl|up_danre|B8A5D3_DANRE           GEDIPEAPERLMTDSINETILLCRFPAEIKSFYMQRCPEDRRLTESVDVL
gnl|up_caeel|SYNC_CAEEL             GEDIAEAAERRMTDTIGVPILLNRFPHGIKAFYMPRCADDNELTESVDLL
gnl|Lotgi1|200884                   GEDIPEAPERKMTDKINEPIFLCRFPAEIKSFYMQRCAEDRRLTESVDLL
gnl|Helro1|108539                   GDDIPEAPERKMTDEINEVIMLCRFPAEIKSFYMQKDKLDRRVTESVDIL
gnl|Capca1|148401                   GDDIPEAPERKMTDQINEPILLCRFPAEIKSFYMQRCEKDRRVTESVDVL
gnl|Apo_MPI_JGI_Genos_P|50327       GEDIPEAPERKMTDEINEMILLIKFPVEIKSFYMQRCADDQRLTESVDLL

sp|P38707|SYNC_YEAST                MPNVGEITGGSMRIDDMDELMAGFKREGIDTDAYYWFIDQRKYGTCPHGG
lcl|CTHT_0069950                    MPGVGEIVGGSMRMDDYDELIEAYKKNGIPHEPYYWYTDQRKYGSSPHGG
gnl|up_human|SYNC_HUMAN             MPNVGEIVGGSMRIFDSEEILAGYKREGIDPTPYYWYTDQRKYGTCPHGG
gnl|up_drome|Q9V434_DROME           LPNVGEIVGGSMRIYDSEELLKGYKREGIDPQPYYWYTDQRVYGTMPHGG
gnl|up_danre|B8A5D3_DANRE           MPNVGEIVGGSMRIWDSDELLEGYKREGIDPTPYYWYTDQRKFGTCPHGG
gnl|up_caeel|SYNC_CAEEL             MPGVGEIVGGSMRIWKEDQLLAAFEKGGLDSKNYYWYMDQRKYGSVPHGG
gnl|Lotgi1|200884                   MPNVGEIIGGSMRIWQHEELAEGFEREGIDASPYYWYTDQRKYGSCPHGG
gnl|Helro1|108539                   MPGVGEIVGGSMRMDNAAELLEGYKRENIDPTPYYWYTDQRVYGTCPHGG
gnl|Capca1|148401                   MPGVGEIVGGSMRIYDSDELLAGYKREGIDPSPYYWYTDQRVYGTCSHGG
gnl|Apo_MPI_JGI_Genos_P|50327       FPGVGEIIGGSMRMYNYDELMQGYKREGIDPSNYYWYTDQRLYGTCPHGG

sp|P38707|SYNC_YEAST                YGIGTERILAWLCDRFTVRDCSLYPRFSGRCKP
lcl|CTHT_0069950                    YGLGLERFLAWLANQHTVRTTCLYPRFMGRCKP
gnl|up_human|SYNC_HUMAN             YGLGLERFLTWILNRYHIRDVCLYPRFVQRCTP
gnl|up_drome|Q9V434_DROME           YGLGLERFLCWLLNRYHIREVCLYPRFLDRCRP
gnl|up_danre|B8A5D3_DANRE           YGLGLERFLTWLLNRHHIRDVCLYPRFIQRCRP
gnl|up_caeel|SYNC_CAEEL             YGLGLERFICWLTDTNHIRDVCLYPRFVGRCAP
gnl|Lotgi1|200884                   YGLGLERLLCWLLNRYHIREVCLYPRFVERCRP
gnl|Helro1|108539                   YGLGLERFLTWMFDRYHIRDVCLYPRFIQRCKP
gnl|Capca1|148401                   YGLGLERFLTWMLGRNHIRDVCLYPRFIQRCKP
gnl|Apo_MPI_JGI_Genos_P|50327       YGLGLERFLTWMMGRHHIRDVCLYPRFIGRCKP
