# Supplementary material for: Deep transcriptome-sequencing and proteome analysis of the hydrothermal vent annelid Alvinella pompejana identifies the CvP-bias as a robust measure of eukaryotic thermostability
Source: Biol Direct. 2013 Jan 16;8:2. doi: 10.1186/1745-6150-8-2 (PMC3564776; doi:10.1186/1745-6150-8-2)
Supplement: Additional file 10 — Frequency of individual amino acids as a function of GC-content. The frequency of amino acids is plotted as a function of GC3-content (GC-content at the third codon position) in the species of the orthologous set. The regression lines with 90% confidence intervals are shown. [file 1745-6150-8-2-S10.zip › trimmedalignments/PRS10_HUMAN.aln]

CLUSTAL X (1.81) multiple sequence alignment


sp|P53549|PRS10_YEAST               EQEAHNKALNQFKRKLLEHRRYDDQLKQRRQNIRDLEKLYDKTENDIKAL
lcl|CTHT_0003750                    SDQEREHALAEFKKKLIESREWETKLKNLRLEIKELQKEYDRTEENIKAL
gnl|up_human|PRS10_HUMAN            MADPRDKALQDYRKKLLEHKEIDGRLKELREQLKELTKQYEKSENDLKAL
gnl|up_drome|C1C3F8_DROME           PDNLRVKALSEYRKKLLEHKEIEGRLKEKREEIKDLTKLYDKSENDLKAL
gnl|up_danre|Q6DRD2_DANRE           MAENREKGLQDYRKKLLEHKEIDGRLKELREQLKELTKQYEKSENDLKAL
gnl|up_caeel|PRS10_CAEEL            VEDERTKALNSYRRKLAECRDIEQKLKDLRKKESEMTKQFDKSENDIKSL
gnl|Lotgi1|132169                   TDSVREKALADYRKKLLEHKELEARLKEMRETLKDLTKQYDKSENDLKAL
gnl|Helro1|155612                   DNSVRDKILQDYRKKLLDHKELEARLKEMREQLKELTKQYDKSENDLKAL
gnl|Capca1|149757                   TDTVREKALQDYRKKLLEHKELEARLKEMREQLKDLTKQYDKSENDLKAL
gnl|Apo_MPI_JGI_Genos_P|50223       EQSVREKALQDYRKKLLEHKELEARLKEMREQQKELNKQYDKSENDLKAL

sp|P53549|PRS10_YEAST               QSIGQLIGEVMKELSEEKYIVKASSGPRYIVGVRNSVDRSKLKKGVRVTL
lcl|CTHT_0003750                    QSVGQIVGEVLKQLDDERFIVKASSGPRYVVGCRSKVDKSKLKQGTRVAL
gnl|up_human|PRS10_HUMAN            QSVGQIVGEVLKQLTEEKFIVKATNGPRYVVGCRRQLDKSKLKPGTRVAL
gnl|up_drome|C1C3F8_DROME           QSVGQIVGEVLKQLTEDKFIVKATNGPRYVVGCRRQLDKAKLKSGTRVAL
gnl|up_danre|Q6DRD2_DANRE           QSVGQIVGEVLKQLTEEKFIVKATNGPRYVVGCRRQLDKSKLKPGTRVAL
gnl|up_caeel|PRS10_CAEEL            QSVGQIVGEVLKQLSEEKFIVKATNGPRYVVGCRRSINKEELKQGTRVSL
gnl|Lotgi1|132169                   QSVGQIVGEVLKQLTEEKCKLKTDTNDTWIMRAEGRKKSYWFLADDWFKA
gnl|Helro1|155612                   QSVGQIVGEVLKQLTEDKFIVKATNGPRYVVGCRRQLDKTKLKPGTRVAL
gnl|Capca1|149757                   QSVGQIVGEVLKQLSEDKFIVKATNGPRYVVGCRRQIDKSKLKSGTRVAL
gnl|Apo_MPI_JGI_Genos_P|50223       QSVGQIVGEVLKQLTEEKFIVKATNGPRYVVGCRRQIDKSKLRQGTRVAL

sp|P53549|PRS10_YEAST               D----ITTLTIMRILPRETDPLVYNMTSFEQGEITFDGIGGLTEQIRELR
lcl|CTHT_0003750                    D----MTTLTIMRMLPREVDPLVYNMSLEDPGQVSFAGIGGLNDQIRELR
gnl|up_human|PRS10_HUMAN            D----MTTLTIMRYLPREVDPLVYNMSHEDPGNVSYSEIGGLSEQIRELR
gnl|up_drome|C1C3F8_DROME           D----MTTLTIMRYLPREVDPLVYNMSHEDPGDVTYSAIGGLTDQIRELR
gnl|up_danre|Q6DRD2_DANRE           D----MTTLTIMRYLPREVDPLVYNMSHEDPGSVSYSEIGGLSEQIRELR
gnl|up_caeel|PRS10_CAEEL            D----MTTLTIMRQLPREVDPLVYKMSHEDPGNISYSDVGGLAEQIRELR
gnl|Lotgi1|132169                   DGNGFKTDCLICRHLPREVDPLVYNMSAEDPGSVSFNQIGGLSEQIRELR
gnl|Helro1|155612                   D----MTTLTIMRYLPREVDPLVYNMSTEDPGNISYSQIGGLSEQIRELR
gnl|Capca1|149757                   D----MTTLTIMRYLPREVDPLVYNMSIEDPGDIGYSAIGGLGEQIRELR
gnl|Apo_MPI_JGI_Genos_P|50223       D----MTTLTIMRYLPREVDPLVYNMSTEDPGSVSYSEIGGLSEQIRELR

sp|P53549|PRS10_YEAST               EVIELPLKNPEIFQRVGIKPPKGVLLYGPPGTGKTLLAKAVAATIGANFI
lcl|CTHT_0003750                    EVIELPLKNPELFQRVGIKPPKGVLLYGPPGTGKTLLARAVASSLETNFL
gnl|up_human|PRS10_HUMAN            EVIELPLTNPELFQRVGIIPPKGCLLYGPPGTGKTLLARAVASQLDCNFL
gnl|up_drome|C1C3F8_DROME           EVIELPLLNPELFLRVGITPPKGCLLYGPPGTGKTLLARAVASQLDANFL
gnl|up_danre|Q6DRD2_DANRE           EVIELPLTNPELFQRVGIIPPKGCLLYGPPGTGKTLLARAVASQLDCNFL
gnl|up_caeel|PRS10_CAEEL            EVVELPLINPELFKRVGITPPKGCLLFGPPGTGKTLLARAVASQLDCNFL
gnl|Lotgi1|132169                   EVIELPLLNPELFQRVGITPPKGCLLYGPPGTGKTLLARAVASQLDCNFL
gnl|Helro1|155612                   EVIELPLMNPELFQRVGITPPKGCLLFGPPGTGKTLLARAVASQLDANFL
gnl|Capca1|149757                   EVIELPLLNPELFERVGITPPKGCLLYGPPGTGKTLLARAVASQLDANFL
gnl|Apo_MPI_JGI_Genos_P|50223       EVIELPLLNPELFQRVGITPPKGCLLFGPPGTGKTLLARAVASQLDANFL

sp|P53549|PRS10_YEAST               FSPASGIVDKYIGESARIIREMFAYAKEHEPCIIFMDEVDAIGG-RRFSE
lcl|CTHT_0003750                    KVVSSAIVDKYIGESARLIREMFGYAKEHEPCIIFMDEIDAIGG-RRFSE
gnl|up_human|PRS10_HUMAN            KVVSSSIVDKYIGESARLIREMFNYARDHQPCIIFMDEIDAIGG-RRFSE
gnl|up_drome|C1C3F8_DROME           KVVSSAIVDKYIGESARLIREMFNYARDHQPCIIFMDEIDAIGG-RRFSE
gnl|up_danre|Q6DRD2_DANRE           KVVSSSIVDKYIGESARLIREMFNYARDHQPCIIFMDEIDAIGG-RRFSE
gnl|up_caeel|PRS10_CAEEL            KVVSSAIVDKYIGESARMIREMFNYARDHQPCIVFMDEIDAIGG-RRFSE
gnl|Lotgi1|132169                   KVVSSAIVDKYIGESARLIREMFAFARDHAPCIIFMDEIDAIGG-RRFSE
gnl|Helro1|155612                   KVVSSAIVDKYIGESARLIREMFGYGRDHQPCIIFMDEIDAIEDFLKEHQ
gnl|Capca1|149757                   KVVSSAIVDKYIGESARLIREMFGYARDHQPCIIFMDEIDAIGG-RRFSE
gnl|Apo_MPI_JGI_Genos_P|50223       KVVSSAIVDKYIGESARLIREMFGYARDHQPCIIFMDEIDAIGG-RRFSE

sp|P53549|PRS10_YEAST               GTSADREIQRTLMELLTQMDGFDNLGQTKIIMATNRPDTLDPALLRPGRL
lcl|CTHT_0003750                    GTSADREIQRTLMELLNQLDGFDYLGKTKIIMATNRPDTLDPALLRAGRL
gnl|up_human|PRS10_HUMAN            GTSADREIQRTLMELLNQMDGFDTLHRVKMIMATNRPDTLDPALLRPGRL
gnl|up_drome|C1C3F8_DROME           GTSADREIQRTLMELLNQMDGFDSLGQVKMIMATNRPDTLDPALLRPGRL
gnl|up_danre|Q6DRD2_DANRE           GTSADREIQRTLMELLNQMDGFDTLHRVKMIMATNRPDTLDPALLRPGRL
gnl|up_caeel|PRS10_CAEEL            GTSADREIQRTLMELLNQLDGFDSLGKVKVIMATNRPDTLDPALLRPGRL
gnl|Lotgi1|132169                   GTSADREIQRTLMELLNQMDGFDALGQVKMIMATNRPDTLDPALLRPGRL
gnl|Helro1|155612                   LIEKSRELSWRQACLLNQMDGFDALGQVKIIMATNRPDTLDPALLRPGRL
gnl|Capca1|149757                   GTSADREIQRTLMELLNQMDGFDALGKVKMIMATNRPDTLDPALLRPGRL
gnl|Apo_MPI_JGI_Genos_P|50223       GTSADREIQRTLMELLNQMDGFDALGQVKMIMATNRPDTLDPALLRPGRL

sp|P53549|PRS10_YEAST               DRKVEIPLPNEAGRLEIFKIHTAKVKKTGEFDFEAAVKMSDGFNGADIRN
lcl|CTHT_0003750                    DRKIEIPLPNEVGRLEILKIHSASVAKEGEIDFESIVKMSDGFNGADLRN
gnl|up_human|PRS10_HUMAN            DRKIHIDLPNEQARLDILKIHAGPITKHGEIDYEAIVKLSDGFNGADLRN
gnl|up_drome|C1C3F8_DROME           DRKIEIPLPNEQARLEILKIHALKIAKHGEIDYEAIVKLSDNFNGADLRN
gnl|up_danre|Q6DRD2_DANRE           DRKIHIELPNEQARLDILKIHSGPITKHGDIDYEAIVKLSDGFNGADLRN
gnl|up_caeel|PRS10_CAEEL            DRKIEIGLPNEQSRLEILKIHSNKITKHGEIDFEAVVKLSDGFSAADLRN
gnl|Lotgi1|132169                   DRKIEIQLPNEQARMEILKIHASPIAKHGEIDWEAVVKLSEDFNGADLRN
gnl|Helro1|155612                   DRKIEIPLPNEQARLEILKIHAGPIAKHGEIDWEAIVKLSDDFNGADLRN
gnl|Capca1|149757                   DRKIEISLPNEQARMEIMKIHAGPIAKHGEIDWEAVVKLSDDFNGADLRN
gnl|Apo_MPI_JGI_Genos_P|50223       DRKIEISLPNEQARLEILKIHANPIAKHGEIDWEAIVKLSDDFNGADLRN

sp|P53549|PRS10_YEAST               CATEAGFFAIRDDRDHINPDDLMKAVRKVAEVKKLEGTIEYQKL
lcl|CTHT_0003750                    VVTEAGLFAIKAGRDAINQDDFNKAVRKLAEAKKLEGKLEYQKL
gnl|up_human|PRS10_HUMAN            VCTEAGMFAIRADHDFVVQEDFMKAVRKVADSKKLESKLDYKPV
gnl|up_drome|C1C3F8_DROME           VCTEAGLFAIRAEREYVIQEDFMKAVRKVSDNKKLESKLDYKPV
gnl|up_danre|Q6DRD2_DANRE           VCTEAGMFAIRADHEYVTQEDFMKAVRKVADSKKLESKLDYKPV
gnl|up_caeel|PRS10_CAEEL            VCTEAGMFAIRAEREFVIDEDFMKAVRKVGDAKRLETKLDYKPV
gnl|Lotgi1|132169                   VCTEAGMFAIRSERDYVLEEDFMKAVRKVADNKKLESKLDYKPI
gnl|Helro1|155612                   VCTEAGMFAIRAERDFVIEEDFFKGVRKIADNKKLETKLEYKPV
gnl|Capca1|149757                   VCTEAGMFAIRSERDYCVEEDFMKAVRKVCDNKKLESKLDYKPL
gnl|Apo_MPI_JGI_Genos_P|50223       VCTEAGMFAIRAERDYVIEEDFMKAVRKIADNKKLESKLDYKPV
