# Supplementary material for: Deep transcriptome-sequencing and proteome analysis of the hydrothermal vent annelid Alvinella pompejana identifies the CvP-bias as a robust measure of eukaryotic thermostability
Source: Biol Direct. 2013 Jan 16;8:2. doi: 10.1186/1745-6150-8-2 (PMC3564776; doi:10.1186/1745-6150-8-2)
Supplement: Additional file 10 — Frequency of individual amino acids as a function of GC-content. The frequency of amino acids is plotted as a function of GC3-content (GC-content at the third codon position) in the species of the orthologous set. The regression lines with 90% confidence intervals are shown. [file 1745-6150-8-2-S10.zip › trimmedalignments/TPPC4_HUMAN.aln]

CLUSTAL X (1.81) multiple sequence alignment


sp|Q03784|TRS23_YEAST               MAIETILVINKSGGLIYQ-----------RNFTNDE---QKLNSNEYLIL
lcl|CTHT_0003220                    MTVFALIIINKAGGLIYN-----------RTFH--EGGLNKVSTNDLLVL
gnl|up_human|TPPC4_HUMAN            MAIFSVYVVNKAGGLIYQLDSYAPRAEAEKTFSYPLDLLLKLHDERVLVA
gnl|up_drome|Q9VLI9_DROME           MIIYGVYIVSKSGGLIFNLDNNVPRIEHEKTFTYPLDLVLDYDSKKVSVS
gnl|up_danre|Q6PBT2_DANRE           MAIFSVYVVNKAGGLIYQYDNYVPRAEVEKTFSFPLDLVLKIHDEKVVVS
gnl|up_caeel|Q20100_CAEEL           NHIQHLFIINRAGSLIYSWEARTETPEVEKTYEWPIDVHLEEVDQKAVVV
gnl|Lotgi1|237630                   MGIFSVYIVNKAGGLIYQYDHNSQRTEIEKTFSYPLELVLKTFDEKVMVA
gnl|Helro1|157204                   MAIFSIWIISRAGGLIYQHDYNLPKVEVEKTFSYPLDLVLKVYDEKVVVA
gnl|Capca1|168531                   MGIYSVYIINKAGGLIYQFDNNIPKTEVEKTFSYPLEMTLKIYDDKVVVA
gnl|Apo_MPI_JGI_Genos_P|65682       MTIYSVYIINKGGGLIYQHDNNLPKIEVEKTFSYPLELTLKIHDEKVVVA

sp|Q03784|TRS23_YEAST               ASTLHGVFAIASQLTPKALQLTQQTNIENT---IPYIPYVGMSSNRSDTR
lcl|CTHT_0003220                    AGTFHGVHAITARINP-----------------------LRHLSNNANAA
gnl|up_human|TPPC4_HUMAN            FGQRDGIRVGHAVLAINGMDVNGRYTADG----KEVLEYLGNPANYPVSI
gnl|up_drome|Q9VLI9_DROME           FNRKDGINVGHVLVAVNGMPVNGVTLDDG----RDVRTTLDAPENYPINL
gnl|up_danre|Q6PBT2_DANRE           FGQRDGIRVGHAVLSINGVDVNGKFTAEG----KEIQEYLRDPANYPVSI
gnl|up_caeel|Q20100_CAEEL           FGEKDGIKLRYYVKSVNGETVSGTRLQLGAQQ-VNVLEYLQEEDHYPVTV
gnl|Lotgi1|237630                   FGERDGIKVGHTVLSINGIPAEGKYLQDR----RDILEVLNDETNYPINI
gnl|Helro1|157204                   FGQRDGIKVGHTVLSINGQPVEGRFCRDEADVKKDVLEFLNTESNYPMNI
gnl|Capca1|168531                   FGQRDGIKVGHRVLSVNGINATGRCLEDG----RDIMEMLSQEANYPVAI
gnl|Apo_MPI_JGI_Genos_P|65682       FGQRDGIKVGHVILAINGIPASGRVLEDG----QDIIELLNNEDKYPLNI

sp|Q03784|TRS23_YEAST               NGGGNNNKHTNNEKLGSF------KGDDFFKEPFTNWNKSGLRQLCTDQF
lcl|CTHT_0003220                    AGNRSSSSSGS-------------LGLQARPDP-----PAGLEVLETENF
gnl|up_human|TPPC4_HUMAN            RFGRPRLTSNEKLMLASMFHSLFAIGSQLSPEQ----GSSGIEMLETDTF
gnl|up_drome|Q9VLI9_DROME           KFSRPKMTTNEKIFLASMFYPLFAIASQLSPEP----KSSGIEILEADTF
gnl|up_danre|Q6PBT2_DANRE           RFGRQKLSSNEKLMLASMFHSLFAIGSQLSPEV----GSSGIEMLETDMF
gnl|up_caeel|Q20100_CAEEL           KFAAPTVSTNEKIILSSMFHSLFTIAVQLSPCQ----KSSGVEVLETTQF
gnl|Lotgi1|237630                   KFGRAKLTANEKLMLASMFHSLFAIGCQLSPEQ----RSSGIELLETDTF
gnl|Helro1|157204                   KFGRPKLSTNEKIMLAGMFHSLYAIASQLSPQL----HSSGIQLLETDTF
gnl|Capca1|168531                   KFGRPRLSTNEKIMLAGMFHSLYAIACQLSPMP----QSSGIQGIETDTF
gnl|Apo_MPI_JGI_Genos_P|65682       KFGRQKLSKNEQIMFAGMFHSLFAISVQLSPVP----HSTGIQVLETDTF

sp|Q03784|TRS23_YEAST               TMFIYQTLTGLKFVAISSSVMPQRQPTIATTDKPDRPKSTSNLAIQIADN
lcl|CTHT_0003220                    RMQCFCTLTGTKFLLFTD------------------TAQA-NV-----DV
gnl|up_human|TPPC4_HUMAN            KLHCYQTLTGIKFVVLAD------------------PRQA-GI-----DS
gnl|up_drome|Q9VLI9_DROME           TLHCFQTLTGIKFIIISE------------------TGLN-GI-----DL
gnl|up_danre|Q6PBT2_DANRE           KLHCFQTLTGIKFIVLAD------------------PRQS-GI-----DA
gnl|up_caeel|Q20100_CAEEL           KLFCLQSRTGVKFVVITS------------------AASNIAA-----DS
gnl|Lotgi1|237630                   KLHCFQTMTGIKFMVITD------------------PKQT-AV-----DI
gnl|Helro1|157204                   KLHAFQTLTGIKFVVVTD------------------PKRT-SE-----DL
gnl|Capca1|168531                   KLTCSQTLTGIKFVIITD------------------PKQT-GH-----DL
gnl|Apo_MPI_JGI_Genos_P|65682       KLCCSQTLTGIKFVVISD------------------PRQG-GQ-----EA

sp|Q03784|TRS23_YEAST               FLRKVYCLYSDYVMKDPSYSMEMPIR
lcl|CTHT_0003220                    TMRRVYDMYADYVMKNPFYQLEMPIR
gnl|up_human|TPPC4_HUMAN            LLRKIYEIYSDFALKNPFYSLEMPIR
gnl|up_drome|Q9VLI9_DROME           LLRKVYELYSDYVLKNPFYSLEMPIR
gnl|up_danre|Q6PBT2_DANRE           LLRKIYEIYSDFALKNPFYSLEMPIR
gnl|up_caeel|Q20100_CAEEL           LLSKMYELYTDFALKNPFYSIDMPIR
gnl|Lotgi1|237630                   FLKKLYEVYSDFALKNPFYSLDMPIR
gnl|Helro1|157204                   LLKRLYEIYADFALKNPFYSIDMPIR
gnl|Capca1|168531                   LLKKLYEIYADYALKNPFYSIEMPIR
gnl|Apo_MPI_JGI_Genos_P|65682       LLKKLYEIYADYALKNPFYSIDMPIN
