# Supplementary material for: Deep transcriptome-sequencing and proteome analysis of the hydrothermal vent annelid Alvinella pompejana identifies the CvP-bias as a robust measure of eukaryotic thermostability
Source: Biol Direct. 2013 Jan 16;8:2. doi: 10.1186/1745-6150-8-2 (PMC3564776; doi:10.1186/1745-6150-8-2)
Supplement: Additional file 10 — Frequency of individual amino acids as a function of GC-content. The frequency of amino acids is plotted as a function of GC3-content (GC-content at the third codon position) in the species of the orthologous set. The regression lines with 90% confidence intervals are shown. [file 1745-6150-8-2-S10.zip › trimmedalignments/FZR_HUMAN.aln]

CLUSTAL X (1.81) multiple sequence alignment


sp|P53197|CDH1_YEAST                MSTNLNPFMNNTPSSSP----------------LKGSESKRVS----KRP
lcl|CTHT_0066310                    PEPSRQRHREQTPDMPPEAILQRRAEALARQTRIPRSPSPAVPPLSPRPP
gnl|up_human|FZR_HUMAN              MDQDYERRLLR--QIVI----------------QNENTMPRVT----EMR
gnl|up_drome|O18402_DROME           FSPEYQKRILK--HYSP----------------VARNLFNNFE-------
gnl|up_danre|Q7ZUP9_DANRE           MDQDYERRLLR--QINV----------------QNDNTSPMKA-KDVICH
gnl|up_caeel|Q09649_CAEEL           QPPANSPAIFHSPQAMP----------------VRRTLGPHNSPVK-SMS
gnl|Lotgi1|224232                   MDPDYEKRLQR----LQ----------------QNGQLSPIPS------P
gnl|Helro1|97989                    MDPVYEQRLLQ-----V----------------QNGQPTLQKT-------
gnl|Capca1|217889                   MDPDYQKRLLR--Q-------------------HNGSPSPYSSVRSLWCP
gnl|Apo_MPI_JGI_Genos_P|53542       MDPEFEKRLLR-----Q----------------QNGQLSPFIS------P

sp|P53197|CDH1_YEAST                ISSSSSAS-----------------------------LLSSPSRRSRPST
lcl|CTHT_0066310                    KIRGESSSKALLNATPATELEDAVANVSRRVVGRQVTPGASPHRKRQR--
gnl|up_human|FZR_HUMAN              RTLTPASS-----------------------------PVSSPSK------
gnl|up_drome|O18402_DROME           ----SSTT-----------------------------PTSL---------
gnl|up_danre|Q7ZUP9_DANRE           L-TPTPES-----------------------------PLSSPSK------
gnl|up_caeel|Q09649_CAEEL           TNSSAHTS-----------------------------PRVTPTKGANP--
gnl|Lotgi1|224232                   FGSPVSTS-----------------------------PIASPSKDK----
gnl|Helro1|97989                    ----ASKR-----------------------------PMKEFC-------
gnl|Capca1|217889                   L-LPIFTT-----------------------------PAFSLQL--AP--
gnl|Apo_MPI_JGI_Genos_P|53542       L-----SS-----------------------------PVASPCKDK----

sp|P53197|CDH1_YEAST                VYGDRYIPSR-TDIDFNSIVSISSMASV----------------------
lcl|CTHT_0066310                    ITGDRFIPTR-SGRDLSSGFRLLQPPTD----------------------
gnl|up_human|FZR_HUMAN              -HGDRFIPSR-AGANWSVNFHRINE-NE----------------------
gnl|up_drome|O18402_DROME           ---DRFIPCR-AYNNWQTNFASINKSND----------------------
gnl|up_danre|Q7ZUP9_DANRE           -HGDRFIPSR-AGANWSINFHRINE-NE----------------------
gnl|up_caeel|Q09649_CAEEL           -YGDRFMPLRQSNIEWNARYHSINSDDDSGFKKPMGTSSCNRHLGGGQNS
gnl|Lotgi1|224232                   -YGDRFIPSR-AGACWNINFNMIQDGKT----------------------
gnl|Helro1|97989                    --SDRFIPIR-SKTVWNINFDAKPEPKS----------------------
gnl|Capca1|217889                   -FHRLKKTAM-ATDSFQVAVELNGNNIN----------------------
gnl|Apo_MPI_JGI_Genos_P|53542       -YGDRFIPSR-AGASWHINFNLSVDSKS----------------------

sp|P53197|CDH1_YEAST                ------------------------PALNPS---STEDQV-----------
lcl|CTHT_0066310                    ------------------------PATPSRQKGRTPQKE-----------
gnl|up_human|FZR_HUMAN              ------------------------KSPSQN---RKAKDA-----------
gnl|up_drome|O18402_DROME           ------------------------NSPQTS---KKQRD------------
gnl|up_danre|Q7ZUP9_DANRE           ------------------------KSPSQN---KKTKDA-----------
gnl|up_caeel|Q09649_CAEEL           AFMSDSSTHPSSSSLAGLGALATAPSSSQSSLSSHPHQHHNHHSSSSSSY
gnl|Lotgi1|224232                   ------------------------PSPSTP---RKAKEH-----------
gnl|Helro1|97989                    ------------------------LTLSQNLCSGSSMKL-----------
gnl|Capca1|217889                   ---------------------------------NRGVDN-----------
gnl|Apo_MPI_JGI_Genos_P|53542       ------------------------PSPSQA---RKTHEA-----------

sp|P53197|CDH1_YEAST                ---------------------EYQKERQAHETYNTLLKNELFGEMLSKDT
lcl|CTHT_0066310                    ---------------------LSQKTQEANQAFFHVLRHEMFDD------
gnl|up_human|FZR_HUMAN              ---------------------TSDNGK-DGLAYSALLKNELLGA------
gnl|up_drome|O18402_DROME           ---------------------CGETAR-DSLAYSCLLKNELLGS------
gnl|up_danre|Q7ZUP9_DANRE           ---------------------TSDSGKADGLAYSALLKNELLGA------
gnl|up_caeel|Q09649_CAEEL           HDYYQGTSSGSGNTSPTAQAACMDDTRSSEAVLRALLRNEMLKD------
gnl|Lotgi1|224232                   ---------------------QSDTNK-DGLAYNCLLKNELLLA------
gnl|Helro1|97989                    ---------------------SPESSK-DSLAYACLLKNELLGA------
gnl|Capca1|217889                   ---------------------APDNSK-DGVAYNCLLRNELLGA------
gnl|Apo_MPI_JGI_Genos_P|53542       ---------------------TTDSGK-DGLAYNCLLKNELLGA------

sp|P53197|CDH1_YEAST                VGSESSIDRIK---------------------------------------
lcl|CTHT_0066310                    -----TVPVIS---------------------------------------
gnl|up_human|FZR_HUMAN              -----GIEKVQ---------------------------------------
gnl|up_drome|O18402_DROME           -----AIDDVK---------------------------------------
gnl|up_danre|Q7ZUP9_DANRE           -----GIEKVL---------------------------------------
gnl|up_caeel|Q09649_CAEEL           -----RIDDVKTQVQTSEEVIATFSLGPVVSAFPQPTQESGTRGIIPQLE
gnl|Lotgi1|224232                   -----GIDDLK---------------------------------------
gnl|Helro1|97989                    -----GIEDMK---------------------------------------
gnl|Capca1|217889                   -----GIEDLK---------------------------------------
gnl|Apo_MPI_JGI_Genos_P|53542       -----GIEDIK---------------------------------------

sp|P53197|CDH1_YEAST                --------------------------------------NTRPSTRGNVHA
lcl|CTHT_0066310                    --------------------------------------P-----------
gnl|up_human|FZR_HUMAN              --------------------------------------DP----------
gnl|up_drome|O18402_DROME           --------------------------------------TA----------
gnl|up_danre|Q7ZUP9_DANRE           --------------------------------------DP----------
gnl|up_caeel|Q09649_CAEEL           RNAYGGSVDTVFPVVANEGIIDVTRISGAESPTMAQMMEPRLRCGADSVA
gnl|Lotgi1|224232                   --------------------------------------D-----------
gnl|Helro1|97989                    --------------------------------------DP----------
gnl|Capca1|217889                   --------------------------------------DH----------
gnl|Apo_MPI_JGI_Genos_P|53542       --------------------------------------EH----------

sp|P53197|CDH1_YEAST                ENTTRHGYELERVSTPPPEAAGLEEFSPHSTPVTPRRLFTSQQDEITRPS
lcl|CTHT_0066310                    ------VSDQGPYTPPKVPA--QPRPSMYTPSTPQKNLFVYN---SPYHL
gnl|up_human|FZR_HUMAN              ------QTEDRRLQPSTPEK---------------KGLFTYS---LSTKR
gnl|up_drome|O18402_DROME           ------GEERNENAYTPAAK---------------RSLFKYQ---SPTKQ
gnl|up_danre|Q7ZUP9_DANRE           ------QTEDRRLQPSTPER---------------RSLFSYS---LSAKR
gnl|up_caeel|Q09649_CAEEL           DIPLSPAASINGDTPTKAPPPALPLSPIVQKQSPARSLFTYSAKTTPVKY
gnl|Lotgi1|224232                   ------QQDERKVLVAKES----------------KNLFRYR---VPRHS
gnl|Helro1|97989                    ------QSDQQRQALAPKDV---------------KNLFQYR---TIYYA
gnl|Capca1|217889                   ------QSDERRVLMPKES----------------KNMFQYR---VSRRS
gnl|Apo_MPI_JGI_Genos_P|53542       ------QQDDRRILVPKES----------------RNMFQYR---VPKRS

sp|P53197|CDH1_YEAST                SNSVRGASLLT---------YQQRKGRRLSAASLLQSQFFDSMSPVRPDS
lcl|CTHT_0066310                    TPSGTPQSRESRNFDVTSEGY--------------------NLTPFRYST
gnl|up_human|FZR_HUMAN              SSPDDGNDVSP---------Y--------------------SLSPVSNKS
gnl|up_drome|O18402_DROME           ----DYNGECP---------Y--------------------SLSPVSAKS
gnl|up_danre|Q7ZUP9_DANRE           STP-DDNSVSP---------Y--------------------SLSPVSSKS
gnl|up_caeel|Q09649_CAEEL           GGQATTTATSP---------F--------------------G-GPFGVDS
gnl|Lotgi1|224232                   S---EGGDASP---------Y--------------------SLSPVGSKS
gnl|Helro1|97989                    P---SNNDMSP---------Y--------------------SLSPIGCKS
gnl|Capca1|217889                   L---EESDTSP---------Y--------------------SLSPVGNKS
gnl|Apo_MPI_JGI_Genos_P|53542       L---DSSDSSP---------Y--------------------SLSPVGNKS

sp|P53197|CDH1_YEAST                KQLLLSPGKQFRQIAKVPYRVLDAPSLADDFYYSLIDWSSTDVLAVALGK
lcl|CTHT_0066310                    QRMLLAPRRMQRVVSKVPFKVLDAPGLVDDFYLNLLDWGGTNILAVGLDS
gnl|up_human|FZR_HUMAN              QKLLRSPRKPTRKISKIPFKVLDAPELQDDFYLNLVDWSSLNVLSVGLGT
gnl|up_drome|O18402_DROME           QKLLRSPRKATRKISRIPFKVLDAPELQDDFYLNLVDWSSQNVLAVGLGS
gnl|up_danre|Q7ZUP9_DANRE           QKLLRSPRKPTRKISKIPFKVLDAPELQDDFYLNLVDWSSLNVLSVGLGT
gnl|up_caeel|Q09649_CAEEL           QRLLRTPRKPIRKVPKNPYKVLDAPELQDDFYLNLVDWSSQNQLSVGLAA
gnl|Lotgi1|224232                   QKLLRSPRKAVRKISKIPFKVLDAPELQDDFYLNLVDWSSQNVLSVGLGT
gnl|Helro1|97989                    QRLLRSPRKAMRKISRIPFKVLDAPELQDDFYLNLVDWSLQNTLSVGLGS
gnl|Capca1|217889                   QKLLRSPRKAVRKISKIPFKVLDAPELQDDFYLNLVDWSSQNVLSVGLGS
gnl|Apo_MPI_JGI_Genos_P|53542       QKLLRSPRKTVRKISKIPFKVLDAPELQDDFYLNLVDWSSQNVLSVGLGS

sp|P53197|CDH1_YEAST                SIFLTDNNTGDVVHLCDT-----ENEYTSLSWIGAGSHLAVGQANGLVEI
lcl|CTHT_0066310                    SVFMYNAQTSKASRLCTL----EDDKITSVSWIENGNHLAIGTKKGLVQI
gnl|up_human|FZR_HUMAN              CVYLWSACTSQVTRLCDL--SVEGDSVTSVGWSERGNLVAVGTHKGFVQI
gnl|up_drome|O18402_DROME           CVYLWSACTSQVTRLCDL--SPDANTVTSVSWNERGNTVAVGTHHGYVTV
gnl|up_danre|Q7ZUP9_DANRE           CVYLWSACTSQVTRLCDL--SVEGDSVTSVGWSERGNLVAVGTHKGFVQI
gnl|up_caeel|Q09649_CAEEL           CVYLWSATTSQVIKLCDLGQTNEQDQVTSVQWCDKGDLLAVGTSRGVTQI
gnl|Lotgi1|224232                   SVYLWSACTSQVTRLCDL--MTDGDTVTSVSWSDRGNQVAVGTNKGHVQI
gnl|Helro1|97989                    CVYLWSACTSQVTRLCDL--SSEADSVTSVSWSEKSSMLAVGTHRGLTQI
gnl|Capca1|217889                   CVYLWSACTSQVTRLCDL--SVDGDSVTSVSWNERGNLVAMGTHKGYVQI
gnl|Apo_MPI_JGI_Genos_P|53542       CVYLWSACTSQVTRLCDL--QCDEDSVTSVSWSERGNLVSVGTHKGYVQI

sp|P53197|CDH1_YEAST                YDVMKRKCIRTLSGHIDRVACLSWNNHVLTSGSRDHRILHRDVRMPD-PF
lcl|CTHT_0066310                    WDAARCKRLRTMTGHTGRVGSLAWNAHILSTGSRDRHIYHRDVRAPD-QW
gnl|up_human|FZR_HUMAN              WDAAAGKKLSMLEGHTARVGALAWNAEQLSSGSRDRMILQRDIRTPPLQS
gnl|up_drome|O18402_DROME           WDVAANKQINKLNGHSARVGALAWNSDILSSGSRDRWIIQRDTRTPQLQS
gnl|up_danre|Q7ZUP9_DANRE           WDATAGKKLFALEGHTARVGALAWNADQLSSGSRDRMILQRDIRTPPLQS
gnl|up_caeel|Q09649_CAEEL           WDVTTQKKTRELTGHSSRVGCLAWNADTICSGSRDRTIMHRDIRCDDNDM
gnl|Lotgi1|224232                   WDVAMTKKINTLEGHSARVGALAWNGDMLSSGSRDRLILQRDIRTPMIAP
gnl|Helro1|97989                    WDVSVNKKVSTLVGHTARVGALAWNADLLASGSRDRLVLLRDTRTPSSNV
gnl|Capca1|217889                   WDVSTTKKINTLEGHTARVGALAWNSDVLSSGSRDRIILQRDIRTPSVVP
gnl|Apo_MPI_JGI_Genos_P|53542       WDVTANKRIHTLEGHSARVGALAWNSDILSSGSRDRFILQRDIRTPSLLP

sp|P53197|CDH1_YEAST                FETIESHTQEVCGLKWNVADNKLASGGNDNVVHVYEGTSKSPILTFDEHK
lcl|CTHT_0066310                    LRRLVGHKQEVCGLKWNTQTNQLASGSNDNLVMVWDKLSEEPLWMFSQHK
gnl|up_human|FZR_HUMAN              ERRLQGHRQEVCGLKWSTDHQLLASGGNDNKLLVWNHSSLSPVQQYTEHL
gnl|up_drome|O18402_DROME           ERRLAGHRQEVCGLKWSPDNQYLASGGNDNRLYVWNQHSVNPVQSYTEHM
gnl|up_danre|Q7ZUP9_DANRE           ERRLQGHRQEVCGLKWSTDHQLLASGGNDNKLLVWNHSSVLPMQQYTEHL
gnl|up_caeel|Q09649_CAEEL           GRKLTNHRQEVCGLKWSPDKQLLASGGNDNQLLVWNLRRNEPIQTYTQHN
gnl|Lotgi1|224232                   ERRLTGHRQEVCGLKWSPDHQHLASGGNDNKLYVWNMTNTTPVQTYTEHL
gnl|Helro1|97989                    DRKLPSHKQEVCGLKWSPDYQHLASGGNDNKLYIWNTRSSEPVLAYSDHI
gnl|Capca1|217889                   ERRLSGHKQEVCGLKWSPDHQHLASGGNDNKLFVWNMNATTPVQTYAEHV
gnl|Apo_MPI_JGI_Genos_P|53542       QRRLGGHRQEVCGLKWSPDHQHLASGGNDNKLFVWNMSSTSPVQAYTEHL

sp|P53197|CDH1_YEAST                AAVKAMAWSPHKRGVLATGGGTADRRLKIWNVNTSIKMSDIDSGSQICNM
lcl|CTHT_0066310                    AAVKALAWSPHQRGLLASGGGTADRRIIFHDTVRGIVKNDIDTGSQVCNI
gnl|up_human|FZR_HUMAN              AAVKAIAWSPHQHGLLASGGGTADRCIRFWNTLTGQPLQCIDTGSQVCNL
gnl|up_drome|O18402_DROME           AAVKAIAWSPHHHGLLASGGGTADRCIRFWNTLTGQPMQCVDTGSQVCNL
gnl|up_danre|Q7ZUP9_DANRE           AAVKAIAWSPHQHGLLASGGGTADRCIRFWNTLTAQPLQCIDTGSQVCNL
gnl|up_caeel|Q09649_CAEEL           AAVKALAWSPHHHGLLVSGGGTADRCLRFWNTLTAQPMQCVDTGSQVCNV
gnl|Lotgi1|224232                   AAVKAIAWSPHQHGLLASGGGTADRCIRFWNTLTGQPLQCVDTGSQVCNL
gnl|Helro1|97989                    AAVKAIAWSPHQHGLLASGGGTADRRIRFWNTITGRPLQCVDTGSQVCNL
gnl|Capca1|217889                   AAVKAIAWSPHQHGLLASGGGTADRCIRFWNTLTGQPLQCVDTGSQVCNL
gnl|Apo_MPI_JGI_Genos_P|53542       AAVKAIAWSPHQHGLLASGGGTADQCIRFWNTLTGQPLQCLNTGSQVCNL

sp|P53197|CDH1_YEAST                VWSKNTNELVTSHGYSKYNLTLWDCNSMDPIAILKGHSFRVLHLTLSNDG
lcl|CTHT_0066310                    MWSKNSNEIVSTHGYSQNQLVIWKYPSMTQVASLTGHTYRVLYLAMSPDG
gnl|up_human|FZR_HUMAN              AWSKHANELVSTHGYSQNQILVWKYPSLTQVAKLTGHSYRVLYLAMSPDG
gnl|up_drome|O18402_DROME           AWSKHSSELVSTHGYSQNQILVWKYPSLTQVAKLTGHSYRVLYLALSPDG
gnl|up_danre|Q7ZUP9_DANRE           AWSKHTNELVSTHGYSQNQILVWKYPSLTQVAKLTGHSYRVLYLAMSPDG
gnl|up_caeel|Q09649_CAEEL           AWSKHSSELVSTHGYSFNHVIIWKYPSLQPVTKLVGHQYRVLYLAMSPDG
gnl|Lotgi1|224232                   AWSKHSNEVVSTHGYSQNQILVWKYPSLVQISTLTGHTYRVLYLAMSPDG
gnl|Helro1|97989                    AWSKHSSELVSTHGYSQNQILVWKYPSLAQIAKLTGHTLRVLYLAMSPDG
gnl|Capca1|217889                   AWSKHSNELVSTHGYSQNQILVWKYPSLVQIAKLTGHTFRVLYLANSPDG
gnl|Apo_MPI_JGI_Genos_P|53542       AWSKHSNELVSTHGYSQNQILVWKYPSLMQIAKLTGHSFRVLYLAMSPDG

sp|P53197|CDH1_YEAST                TTVVSGAGDETLRYWKLFDKPKAKV---QPNSLIFDAFNQIR
lcl|CTHT_0066310                    RSVVTGAGDETLRFWEVFNKRVVHK---LDGS-DGIQMPVIR
gnl|up_human|FZR_HUMAN              EAIVTGAGDETLRFWNVFSKTRSTKVKWESVS-VLNLFTRIR
gnl|up_drome|O18402_DROME           EAIVTGAGDETLRFWNVFSKARSQK---ENKS-VLNLFANIR
gnl|up_danre|Q7ZUP9_DANRE           EAIVTGAGDETLRFWNVFSKTRSTK---ESVS-VLNLFTRIR
gnl|up_caeel|Q09649_CAEEL           ESIVTGAGDETLRFWHVFNKGNPPT---ITRS-KLNLHSTIR
gnl|Lotgi1|224232                   EAIVTGAGDETLRFWNVFSKTKSTK---ESKS-VLNLFTRIR
gnl|Helro1|97989                    ESIVTGAGDETLRFWNVFNKTRSTK---ESNS-ALNLFTRIR
gnl|Capca1|217889                   ESIVTGAGDETLRFWNVFSKTRSTK---ESKS-VLNMFTRIR
gnl|Apo_MPI_JGI_Genos_P|53542       ESIVTGAGDETLRFWNIFSKTRSNK---DSKS-VLNMFTRIR
