# Supplementary material for: Deep transcriptome-sequencing and proteome analysis of the hydrothermal vent annelid Alvinella pompejana identifies the CvP-bias as a robust measure of eukaryotic thermostability
Source: Biol Direct. 2013 Jan 16;8:2. doi: 10.1186/1745-6150-8-2 (PMC3564776; doi:10.1186/1745-6150-8-2)
Supplement: Additional file 10 — Frequency of individual amino acids as a function of GC-content. The frequency of amino acids is plotted as a function of GC3-content (GC-content at the third codon position) in the species of the orthologous set. The regression lines with 90% confidence intervals are shown. [file 1745-6150-8-2-S10.zip › trimmedalignments/TCPA_HUMAN.aln]

CLUSTAL X (1.81) multiple sequence alignment


sp|P12612|TCPA_YEAST                RSDTLFLGGEKISGDDIRNQNVLATMAVANVVKSSLGPVGLDKMLVDDIG
lcl|CTHT_0036130                    RNGTLFLGGQKISGADIRDQNVLATQAIANVVKSSFGPSGLDKMMVDDIG
gnl|up_human|TCPA_HUMAN             MEGPLSVFGDRSTGETIRSQNVMAAASIANIVKSSLGPVGLDKMLVDDIG
gnl|up_drome|TCPA_DROME             LASPLSIAGTRQSGASVRTQNVMAALSISNIVKSSLGPVGLDKMLVDDIG
gnl|up_danre|Q803P2_DANRE           IDSPLSVLGQRTTGESVRSQNVMAAASIANIVKSSLGPVGLDKMLVDDIG
gnl|up_caeel|TCPA_CAEEL             GDSILALTGKRTTGQGIRSQNVTAAVAIANIVKSSLGPVGLDKMLVDDVG
gnl|Lotgi1|235667                   TTTALTVGGDRTTGQSVRTQNVLAACSIANIVKSSLGPVGLDKMLVDDIG
gnl|Helro1|115822                   TMSALCVAGDRTTGQSVRTQNVMAACSIANIVKTSLGPVGLDKMLVDDVG
gnl|Capca1|223809                   TQSALSVGGVRTTGESVRTQNVMAAASIANIVKSSLGPVGLDKMLVDDVG
gnl|Apo_MPI_JGI_Genos_P|74656       GGGILSVGGERNTGQSVRSQNVLAASSIANIVKSSLGPVGLDKMLVDDVG

sp|P12612|TCPA_YEAST                DFTVTNDGATILSLLDVQHPAGKILVELAQQQDREIGDGTTSVVIIASEL
lcl|CTHT_0036130                    DVTVTNDGATILSLLDVEHPAGKILVDLAQQQDKEVGDGTTSVVLIAAEL
gnl|up_human|TCPA_HUMAN             DVTITNDGATILKLLEVEHPAAKVLCELADLQDKEVGDGTTSVVIIAAEL
gnl|up_drome|TCPA_DROME             DVTVTNDGATILRLLEVEHPAAKVLVELAQLQDEEVGDGTTSVVILAAEL
gnl|up_danre|Q803P2_DANRE           DVTITNDGATILKLLEVEHPAAKVLCELAELQDKEVGDGTTSVVIIAAEL
gnl|up_caeel|TCPA_CAEEL             DVIVTNDGATILKQLEVEHPAGKVLVELAQLQDEEVGDGTTSVVIVAAEL
gnl|Lotgi1|235667                   DVTITNDGATILKLLEVEHPAAKVLVELAELQDQEVGDGTTSVVIIASEL
gnl|Helro1|115822                   DVTITNDGATILKLLEVEHPAAKVLVELAQLQDEEVGDGTTSVVIIAAEL
gnl|Capca1|223809                   DVTITNDGATILKLLEVEHPAAKVLVELAQLQDQEVGDGTTSVVIIAAEL
gnl|Apo_MPI_JGI_Genos_P|74656       DVTITNDGATILKLLEVEHPAAKVLVELAQLQDAEVGDGTTSVVIIAAEL

sp|P12612|TCPA_YEAST                LKRANELVKNKIHPTTIITGFRVALREAIRFINEVLSTSVDTLGKETLIN
lcl|CTHT_0036130                    LKRANDLMKNRIHPTTIITGYRLALREAVKYMNEHVSIKVENLGRESLLN
gnl|up_human|TCPA_HUMAN             LKNADELVKQKIHPTSVISGYRLACKEAVRYINENLIVNTDELGRDCLIN
gnl|up_drome|TCPA_DROME             LKNADELVKQKIHPTSIISGYRIACKEACKYISEHLTAPVDELGRDSLIN
gnl|up_danre|Q803P2_DANRE           LKSADELVKQKIHPTSIISGYRLACKEAVRYINENLTIGTDDLGRECLLN
gnl|up_caeel|TCPA_CAEEL             LKRADELVKQKVHPTTIINGYRLACKEAVKYISENISFTSDSIGRQSVVN
gnl|Lotgi1|235667                   LKNADELVKAKIHPTSIISGYRLACKEAVRYIQEHLVINVDDLGRDCIVN
gnl|Helro1|115822                   LKNADELVKYKIHPTSIISGYRLACKEACKYIQDNLTISTDELGKQSIIN
gnl|Capca1|223809                   LKNADELVKCKIHPTSIISGYRLACKEACKYIQENMTIKVDELCRDSLIS
gnl|Apo_MPI_JGI_Genos_P|74656       LKNAEDLVKCKIHPTSIISGYRLACKEACKYIQENLTISTDDLGRDCILN

sp|P12612|TCPA_YEAST                IAKTSMSSKIIGADSDFFSNMVVDALLAVKTQNSKGEIKYPVKAVNVLKA
lcl|CTHT_0036130                    IAKTSMSSKIIGADADFFANMVVDAIQAVKTTNNKNEVKYPVKAVNILKA
gnl|up_human|TCPA_HUMAN             AAKTSMSSKIIGINGDFFANMVVDAVLAIKYTDIRGQPRYPVNSVNILKA
gnl|up_drome|TCPA_DROME             IAKTSMSSKIIGADAEFFSAMVVDAAQSVKITDPRGQAAYSIKAINVLKA
gnl|up_danre|Q803P2_DANRE           AAKTSMSSKIIGVDAEFFANMVVDAAVAVKFVDGKGVARYPINSVNVLKA
gnl|up_caeel|TCPA_CAEEL             AAKTSMSSKIIGPDADFFGELVVDAAEAVRVENN-GKVTYPINAVNVLKA
gnl|Lotgi1|235667                   AAKTSMSSKIIGPDSEFFSNMVVDAATAVKTPDGKGGYRYPIKAVNILKA
gnl|Helro1|115822                   AAKTSMSSKVIGSDDEFFANLAVDAAHAVKVSDGKGGFKYPIKAINVLKA
gnl|Capca1|223809                   AAKTSMSSKIIGSDMDFFSTMVVDAAQAVKTSDGKGGFRYPVKAVNVLKA
gnl|Apo_MPI_JGI_Genos_P|74656       VAKTSMSSKLIGPDSDFFANLVVDAANAVKTSDGKGGFKYPIKAVNILKA

sp|P12612|TCPA_YEAST                HGKSATESLLVPGYALNCTVASQAMPKRIAGGNVKIACLDLNLQKARMAM
lcl|CTHT_0036130                    HGKSATESMLIKGYALNCTVASQAMKTRIT--DAKIACLDMNLQKERMKL
gnl|up_human|TCPA_HUMAN             HGRSQMESMLISGYALNCVVGSQGMPKRIV--NAKIACLDFSLQKTKMKL
gnl|up_drome|TCPA_DROME             HGKSARESVLIPGYALNCTIASQQMPKKIV--NAKIACLDFSLQKTKMKM
gnl|up_danre|Q803P2_DANRE           HGRSQKESFLVNGYALNCTVGSQGMVKRVA--NAKIACLDFSLQKTKMKL
gnl|up_caeel|TCPA_CAEEL             HGKSARESVLVKGYALNCTVASQAMPLRVQ--NAKIACLDFSLMKAKMHL
gnl|Lotgi1|235667                   HGKSSRESRLVQGYALNCTVASQAMPKRIA--NPKIACLDFNLQKSKMHL
gnl|Helro1|115822                   HGMRAVESVLVNGYALNCTVAAQAMPKRIT--NAKIALLDFSLQKAKMKL
gnl|Capca1|223809                   HGASSRESLLIHGYALNCTVASQAMVKKVT--GAKIACLDFSLQKAKMKL
gnl|Apo_MPI_JGI_Genos_P|74656       HGQSNRESTLVKGYALNCTVASQAMKKSIN--GAKIACLDFSLQKIKMKL

sp|P12612|TCPA_YEAST                GVQINIDDPEQLEQIRKREAGIVLERVKKIIDAGAQVVLTTKGIDDLCLK
lcl|CTHT_0036130                    GVQITIDDPEQLEAIRAREATMVLERIDMILKAGANVILTTKGIDDLCLK
gnl|up_human|TCPA_HUMAN             GVQVVITDPEKLDQIRQRESDITKERIQKILATGANVILTTGGIDDMCLK
gnl|up_drome|TCPA_DROME             GVQVLINDPDKLEAIRARELDITKERINMILGTGVNVVLVSGGVDDLCMK
gnl|up_danre|Q803P2_DANRE           GVQVVINDPEKLDQIRQRESDITKERVQKILASGANVVLTTGGIDDMCLK
gnl|up_caeel|TCPA_CAEEL             GISVVVEDPAKLEAIRREEFDITKRRIDKILKAGANVVLTTGGIDDLCLK
gnl|Lotgi1|235667                   GVQVLIEDPTKLDGVRQREMDITKERIEKILKAGANVILTTGGIDDLCLK
gnl|Helro1|115822                   GVQVLVNDPSKLEAIRQRESDITKERVQKILSTGVNVVLTTGGIDDLCTK
gnl|Capca1|223809                   GVQLLIDDPTQLEAMRKRESDITKERIQKILATGVNVVLTTGGIDDLCLK
gnl|Apo_MPI_JGI_Genos_P|74656       GIQILIEDPEKLEGLRQRESDITKERIQKILATGANVILTTGGIDDLCLK

sp|P12612|TCPA_YEAST                EFVEAKIMGVRRCKKEDLRRIARATGATLVSSMSNLEGEETFESSYLGLC
lcl|CTHT_0036130                    AFVEKGAMAVRRCKKEDLRRIAKATGATLLATFSDLNGDEKFEPSYLGHA
gnl|up_human|TCPA_HUMAN             YFVEAGAMAVRRVLKRDLKRIAKASGATILSTLANLEGEETFEAAMLGQA
gnl|up_drome|TCPA_DROME             YFVEAGAMAVRRVKKSDLKIIAKATGAAFITSLTNMDGEESFDASMVGEA
gnl|up_danre|Q803P2_DANRE           YFVDVGAMAVRRVLKKDLKRIAKATGATVCSSLSNLEGEETFEPSMLGQA
gnl|up_caeel|TCPA_CAEEL             QFVESGAMAVRRCKKSDLKRIAKATGATLTVSLATLEGDEAFDASLLGHA
gnl|Lotgi1|235667                   YFVEAGAMAVRRCKKADLKRIAKATGAQFLMTLCNLEGEEVFDASMLGQA
gnl|Helro1|115822                   YFVDAGAMAVRRCKKVDLKRIAKATGGQLISTLANMEGEESYDASMMGQA
gnl|Capca1|223809                   YFVEAGAMAVRRCKKAEVPDVCMGIAAQLVVTLANLEGDETFDASMLGQA
gnl|Apo_MPI_JGI_Genos_P|74656       YFIEAGAMAVRRCKKTDLKRIAKATGGKLIVTLANLEGEESYDASLLGQA

sp|P12612|TCPA_YEAST                DEVVQAKFSDDECILIKGTSKHSSSSIILRGANDYSLDEMERSLHDSLSV
lcl|CTHT_0036130                    EEVVQERIADDECILIKGTKAHSSASIILRGPNEFTLDEMERSVHDSLCA
gnl|up_human|TCPA_HUMAN             EEVVQERICDDELILIKNTKARTSASIILRGANDFMCDEMERSLHDALCV
gnl|up_drome|TCPA_DROME             AEVAQERICDDELILIKGTKARAAASIILRGPNDFYCDEMERSVHDALCV
gnl|up_danre|Q803P2_DANRE           EEVVQERVCDDELILIKNTKARTSASIILRGANDFMCDEMERSLHDALCV
gnl|up_caeel|TCPA_CAEEL             DEIVQERISDDELILIKGPKSRTASSIILRGANDVMLDEMERSVHDSLCV
gnl|Lotgi1|235667                   EEVLQERICDDELLLIKGPKTRSAASLILRGANDFMLDEMERSLHDALCV
gnl|Helro1|115822                   DEVIQERVSDDELILIKGPKAHTSASIILRGANDFLLDEMERSLHDALCV
gnl|Capca1|223809                   EEVVQERICDDELLLIKKPKVRSAASIILRGANDFMVDEMERSIHDALCV
gnl|Apo_MPI_JGI_Genos_P|74656       EEVVQERICDDELILIKGPKARSCASLILRGANDFMVDEMERSIHDALCV

sp|P12612|TCPA_YEAST                VKRTLESGNVVPGGGCVEAALNIYLDNFATTVGSREQLAIAEFAAALLII
lcl|CTHT_0036130                    VKRTLESGSIVPGGGAVETALHIFLEEFAGTVGSREQLAIGEFAQSLLVI
gnl|up_human|TCPA_HUMAN             VKRVLESKSVVPGGGAVEAALSIYLENYATSMGSREQLAIAEFARSLLVI
gnl|up_drome|TCPA_DROME             VKRVLESKKVVAGGGCVEAALSIYLENFATSLASREQLAIAEFAKSLLVI
gnl|up_danre|Q803P2_DANRE           VKRVLESKSVVPGGGAVEAALSIYLENYATSMGSREQLAIAEFARSLLVI
gnl|up_caeel|TCPA_CAEEL             VRRVLESKKLVAGGGAVETSLSLFLETYAQTLSSREQLAVAEFASALLII
gnl|Lotgi1|235667                   VKRVLESKSVVAGGGAVEAALSIYLENFATSLSSREQLAIAEFARSLLVI
gnl|Helro1|115822                   IKRVLESKSVVPGGGAVEAAVSIYLENFASSLSSREQLAIAEFANSLLVI
gnl|Capca1|223809                   VKRVMESKSVVPGGGAVEAALSIYLENFATSLSSREQLAIAEFARSLLTI
gnl|Apo_MPI_JGI_Genos_P|74656       VKRVLESKTVVPGGGAVEAALSIYLENFATLLSSREQLAIAEFARSLLVI

sp|P12612|TCPA_YEAST                PKTLAVNAAKDSSELVAKLRSYHAASQMAKPED--------VKRRSYRNY
lcl|CTHT_0036130                    PKTLAINAAKDASELVAQLRSRHALSQRIQEGEGSEDEKTIAKKKAYKNY
gnl|up_human|TCPA_HUMAN             PNTLAVNAAQDSTDLVAKLRAFHNEAQVN------------PERKNLKWI
gnl|up_drome|TCPA_DROME             PKTLSVNAAKDATDLVAKLRSYHNSSQTK------------PERSDLKWT
gnl|up_danre|Q803P2_DANRE           PKTLAVNAAQDSTDLVAKLRAFHNEAQVN------------PDRKNLKWI
gnl|up_caeel|TCPA_CAEEL             PKVLASNAARDSTDLVTKLRAYHSKAQLI------------PQLQHLKWA
gnl|Lotgi1|235667                   PKQLAVNAAQDATDLVAKLRAFHNKSQTK------------KDDNELRWV
gnl|Helro1|115822                   PKQLAVNAALDSTDLVAKLRAFHNSSQTK------------PEHKELRWI
gnl|Capca1|223809                   PKQLAVNAAQDSTELVAKLRAYHNTSQTK------------AEHKDLKWV
gnl|Apo_MPI_JGI_Genos_P|74656       PKQLAVNAAQDSTDLVAKLRAFHNTSQLK------------PEHKELKWI

sp|P12612|TCPA_YEAST                GLDLIRGKIVDEIHAGVLEPTISKVKSLKSALEACVAILRIDTMITVDPE
lcl|CTHT_0036130                    GLDLVRGKVVDEIKAGVVEPSISKIRQLKSATEACIAIMRIDTLIKLDPE
gnl|up_human|TCPA_HUMAN             GLDLSNGKPRDNKQAGVFEPTIVKVKSLKFATEAAITILRIDDLIKLHPE
gnl|up_drome|TCPA_DROME             GLDLIEGVVRDNKKAGVLEPAMSKIKSLKFATEAAITILRIDDMIKLNPE
gnl|up_danre|Q803P2_DANRE           GLDLVNGKPRDNKQAGVYEPTMVKTKSLKFATEAAITILRIDDLIKLFPD
gnl|up_caeel|TCPA_CAEEL             GLDLEEGTIRDNKEAGILEPALSKVKSLKFATEAAITILRIDDLIKLDKQ
gnl|Lotgi1|235667                   GLDLFEGVVRDNKKAGVLEPSISKIKSLKFATEAAITILRIDDLIKLVN-
gnl|Helro1|115822                   GLDLIEGKVRDNKEAGVFEPTISKIKSLKFATEAAITILRIDDMIKLAPE
gnl|Capca1|223809                   GLDLVEGIVRDSKKAGVFEPAISKIKSLKFATEAAITILRIDDMIKLAAE
gnl|Apo_MPI_JGI_Genos_P|74656       GLDLYEGQVRDNRKAGVFEPAISKIKSLKFATEAAITILRIDDMIKLAPE

sp|P12612|TCPA_YEAST                P-PKEDPHDH
lcl|CTHT_0036130                    PQPEDDGHDH
gnl|up_human|TCPA_HUMAN             S-KDDKHGSY
gnl|up_drome|TCPA_DROME             D---KSGKSY
gnl|up_danre|Q803P2_DANRE           Q--KEGGPSY
gnl|up_caeel|TCPA_CAEEL             E-PLGGDDCH
gnl|Lotgi1|235667                   --PEQGGNSY
gnl|Helro1|115822                   Q-P--KGKSY
gnl|Capca1|223809                   E--RESGRSY
gnl|Apo_MPI_JGI_Genos_P|74656       D-KMDRGRSY
