# Supplementary material for: Deep transcriptome-sequencing and proteome analysis of the hydrothermal vent annelid Alvinella pompejana identifies the CvP-bias as a robust measure of eukaryotic thermostability
Source: Biol Direct. 2013 Jan 16;8:2. doi: 10.1186/1745-6150-8-2 (PMC3564776; doi:10.1186/1745-6150-8-2)
Supplement: Additional file 10 — Frequency of individual amino acids as a function of GC-content. The frequency of amino acids is plotted as a function of GC3-content (GC-content at the third codon position) in the species of the orthologous set. The regression lines with 90% confidence intervals are shown. [file 1745-6150-8-2-S10.zip › trimmedalignments/TAF2_HUMAN.aln]

CLUSTAL X (1.81) multiple sequence alignment


sp|P23255|TAF2_YEAST                PRLVKNIGTSKLIGQNGEESEKEKEDTPEHDEEEEGKPARVIKDEDKDSN
lcl|CTHT_0067030                    PRTL----------------------------------------------
gnl|up_human|TAF2_HUMAN             DAAM----------------------------------------------
gnl|up_drome|TAF2_DROME             DKNM----------------------------------------------
gnl|up_danre|TAF2_DANRE             DASM----------------------------------------------
gnl|up_caeel|Q9TYN3_CAEEL           EPHL----------------------------------------------
gnl|Lotgi1|228096                   HRDM----------------------------------------------
gnl|Helro1|191453                   SMYM----------------------------------------------
gnl|Capca1|221667                   DMYM----------------------------------------------
gnl|Apo_MPI_JGI_Genos_P|86709       XMYL----------------------------------------------

sp|P23255|TAF2_YEAST                LKNDEEGKNSKSKDAQDNDEEEEEGESDEEEEEGEEERRNIEESNNPSLR
lcl|CTHT_0067030                    ----------------------------GDAFPRSGENTIYLADEERLLD
gnl|up_human|TAF2_HUMAN             --------------------------------------------------
gnl|up_drome|TAF2_DROME             --------------------------------------------------
gnl|up_danre|TAF2_DANRE             --------------------------------------------------
gnl|up_caeel|Q9TYN3_CAEEL           --------------------------------------------------
gnl|Lotgi1|228096                   --------------------------------------------------
gnl|Helro1|191453                   --------------------------------------------------
gnl|Capca1|221667                   --------------------------------------------------
gnl|Apo_MPI_JGI_Genos_P|86709       --------------------------------------------------

sp|P23255|TAF2_YEAST                DVIVCCSEYSNIKELPHPIDLTKKKCIFQIINPVAPHHIGWAIGAFN---
lcl|CTHT_0067030                    LTVICSGNLIGEQIDP--IDNHKKIMTFE-SQLTAAQHIAFAIGPFEHID
gnl|up_human|TAF2_HUMAN             -VAVSNGDLVETVYTH---DMRKKTFHYMLTIPTAASNISLAIGPFE---
gnl|up_drome|TAF2_DROME             -TAVSCGELLEVIMTP---DLRKKTFHYSVSTPVCAPNIALAVGQFE---
gnl|up_danre|TAF2_DANRE             -VAVSCGDLVETVYTH---DMRKKTYHYMLPIPTAAPNISMAVGPFE---
gnl|up_caeel|Q9TYN3_CAEEL           -VPVASGELEEKREVS---ENGKIRYKFHQTVPTSACNIGWAIGRFK---
gnl|Lotgi1|228096                   -TAVSCGDLIEVVYSP---CLMKKTFHYYISTPVSAPNIAIAVGPFE---
gnl|Helro1|191453                   -IAVSCGELVDTVYTP---DLKKKTYHYYLATPTAAPNIALSIGPFE---
gnl|Capca1|221667                   -TAVSCGDLIETVYTA---DLRKKTYHYYLSAPTAAPNIALAVGPFE---
gnl|Apo_MPI_JGI_Genos_P|86709       -TAVSCGDLIETVYTR---DLRKKTYHYYLSTPTAAPNIGLAIGPFE---

sp|P23255|TAF2_YEAST                SWSLPLISPPSVDAEDEVEEDKLRENVVDNVNDTMDDDIGSDIIPIQIFT
lcl|CTHT_0067030                    LW-------------------------SEFRTEEADEKLGVNAAKIHAYC
gnl|up_human|TAF2_HUMAN             IL-------------------------VD-----------PYMHEVTHFC
gnl|up_drome|TAF2_DROME             IY-------------------------VD-----------PHMHEVTHFC
gnl|up_danre|TAF2_DANRE             IL-------------------------VD-----------PYMHEVTHFC
gnl|up_caeel|Q9TYN3_CAEEL           LE-------------------------PH-----------PESPTIYTFS
gnl|Lotgi1|228096                   IL-------------------------VD-----------PNMHEVTHFC
gnl|Helro1|191453                   VW-------------------------VD-----------PNMHEVTNFC
gnl|Capca1|221667                   VF-------------------------VD-----------PYMHEVTHFC
gnl|Apo_MPI_JGI_Genos_P|86709       VY-------------------------VD-----------PHMHEVTHFC

sp|P23255|TAF2_YEAST                LPTQETDELTVINSTVVCQKIIDFYSKEFG-SYPFTCYSMVFLPTAPSKH
lcl|CTHT_0067030                    LPRRAD---EVRHTCAPIVRAADFFAPEFG-RYPYDSYKICFVDDMVSDT
gnl|up_human|TAF2_HUMAN             LPQLLP---LLKHTTSYLHEVFEFYEEILTCRYPYSCFKTVFIDEAYVEV
gnl|up_drome|TAF2_DROME             LPGLLP---LLKNTVRYLHEAFEFYEETLSTRYPFSCYKQVFVDELDTDI
gnl|up_danre|TAF2_DANRE             LPQLLP---LLKHTMSYLHEIFEFYEEILTCRYPYSCFKTVFVDEAYVQV
gnl|up_caeel|Q9TYN3_CAEEL           LPGLEP---FVNHTTMYLDKMVEFLEEKLSCRFPYPTLKVVFVDQCTEEI
gnl|Lotgi1|228096                   LPHLSG---ILKHTTGYIHEAFEFYEELLSSRYPYSYYKQVFVDESYADV
gnl|Helro1|191453                   LPHLLP---ILKHTTSFLHEVFEFYEELLSTRYPYTCYKQVFIDMAYDDV
gnl|Capca1|221667                   LPHLLP---LLKQTTSQLHEAFEFYEELLSCRYPYTCYKQVFVDMAFDEA
gnl|Apo_MPI_JGI_Genos_P|86709       LPHLLP---LLKQTVSLVHESFEFYEELLSSRYPYSCYKEVFVDMAYSDS

sp|P23255|TAF2_YEAST                MDFAALGICNTRLLYPLEVIDKAFSTTNELAWALANQWSCVNITPLDMND
lcl|CTHT_0067030                    VTATSMSLCSNRLLYTEDLM--TPRS------------------------
gnl|up_human|TAF2_HUMAN             AAYASMSIFSTNLLHSAMIIDETPLTRRCLAQSLAQQFFGCFISRMSWSD
gnl|up_drome|TAF2_DROME             SAYATMSIASVNLLHSIAIIDQTYISRTFMSRAVAEQFFGCFITSHHWSD
gnl|up_danre|TAF2_DANRE             SSYASMSIFSTNLLHSGLIIDQTPMTRSFLAQALAQQFFGCFISRMSWAD
gnl|up_caeel|Q9TYN3_CAEEL           QVYSSLLIVPTAMLYHKKIIDVVQEARQKLIFSIALQFFGCLISPAQWWH
gnl|Lotgi1|228096                   SVYATMTIFSTNLLHSSRIIDQTFHTRNFMAQAVAQQFFGTFISMDGWSD
gnl|Helro1|191453                   SPYATMAICSTNLLHSKRIIDQTPISQRLLAEAVAKQFFGCFISMHTWCD
gnl|Capca1|221667                   MPYATLTLFSTNLLHTKNIIDQIPITRQHMANGIAAQFFKCFISMNSWYD
gnl|Apo_MPI_JGI_Genos_P|86709       IVYATMSIFNTNLLHSKRIIDQVPQTRQLMAAAIAQQFFGCFISMHSWMD

sp|P23255|TAF2_YEAST                YWCCLGIAGYMVFQVTKKLMGNNTYKYQLKRNSEAIVEQDFEK-------
lcl|CTHT_0067030                    SWLVVGIQWFMTDLFMRSLCGNNWYRFHIKTLSDRLVEVDVHR-------
gnl|up_human|TAF2_HUMAN             EWVLKGISGYIYGLWMKKTFGVNEYRHWIKEELDKIVAYELKTGGVLLH-
gnl|up_drome|TAF2_DROME             TWLAKGIAEYLCGLYSRKCFGNNEYRAWVQSELARVVRYEEQYGGIILDC
gnl|up_danre|TAF2_DANRE             EWVLKGISGYIYGLYLKKTFGVNEYRHWIKEELDKIVEYELKIGGVLLH-
gnl|up_caeel|Q9TYN3_CAEEL           WWIPVSIARFLTSLYVETKLGTAEARWQLKRAMDDVCDYEHQWGKIVLS-
gnl|Lotgi1|228096                   AWLPKGIAGYLSTLFIKRTFGNNEFRYEINKILKEVADYENKVGGIVLD-
gnl|Helro1|191453                   AWLTKGLASLLAGLYNVKVFGNNEYIYSVVKDMTEVCQFECQQSPVVLD-
gnl|Capca1|221667                   CWLPKGITGYLGGLYRRKAFGNNEYRHWVGQELEAVRAYENEVGPIVLD-
gnl|Apo_MPI_JGI_Genos_P|86709       AWLLKGITGYLSSLYKRRMFGNNEYRHFILQEMKAVQEYEQQVGMICLD-

sp|P23255|TAF2_YEAST                --PP----------IGS--------TFTGSSRPISWSSKDLSFIQLKAPM
lcl|CTHT_0067030                    --PS----------------------LHDLGEYLHVGDFELEFMSLKAPL
gnl|up_human|TAF2_HUMAN             --PIFGGGKEKDNPASH--------LHFSIKHPHTLSWEYYSMFQCKAHL
gnl|up_drome|TAF2_DROME             SQPPAPLPVSGTNQSAASSKQQEIVHYFPIKSLHTVSPKYVEAMRRKAHF
gnl|up_danre|TAF2_DANRE             --PTFSGGKEKDNPTPH--------LHFSIKHPHTLSWEYYKMFQCKAHL
gnl|up_caeel|Q9TYN3_CAEEL           --PP------EPTKKLP--------LHVDPRHEYTASPLYVEAMLKKGFL
gnl|Lotgi1|228096                   --PT--------KKESN--------VHYSTKNPHTISPMYAEMFYKKATL
gnl|Helro1|191453                   --PS--------MLVAD--------LWESSKQPQTISPAYLRIYEMKSRL
gnl|Capca1|221667                   --PS------VSKETPA--------LYFSIYHPHTISPRYADIYARKAAL
gnl|Apo_MPI_JGI_Genos_P|86709       --PS--------DSKDR--------HYFSTQQPHAMSPLYYTMFEKKSHL

sp|P23255|TAF2_YEAST                ILHILDRRMTKTERSFGMSRVLPKIFLQAMSGDLPNNS
lcl|CTHT_0067030                    VLFILDQRMSKIPGSSGIVRVISQLVSNANINTTIETT
gnl|up_human|TAF2_HUMAN             VMRLIENRI----SMEFMLQVFNKLLSLASTASSQKFQ
gnl|up_drome|TAF2_DROME             VIRMLENRI----GQELLIQVFNKQLALASSAATTKIG
gnl|up_danre|TAF2_DANRE             VMRLIENRI----SMEFMLQVFNKLLSLASTASSQKYQ
gnl|up_caeel|Q9TYN3_CAEEL           TMRMLQRRI----GLEPFMRVLHRVLTVGLDMSEKKTT
gnl|Lotgi1|228096                   VIRILEHRI----GTELILQALNKLLSLAYTASQQKFL
gnl|Helro1|191453                   VMRMLEKYV----GRELMLQVMNKILALATSASQQKYS
gnl|Capca1|221667                   IIRMLELRL----GRELLLQVLNKLLAVATQVAQQKFY
gnl|Apo_MPI_JGI_Genos_P|86709       IIRMLEIRI----GRELLLQVLNKLLSLAVNASQQKFT
