# Supplementary material for: Deep transcriptome-sequencing and proteome analysis of the hydrothermal vent annelid Alvinella pompejana identifies the CvP-bias as a robust measure of eukaryotic thermostability
Source: Biol Direct. 2013 Jan 16;8:2. doi: 10.1186/1745-6150-8-2 (PMC3564776; doi:10.1186/1745-6150-8-2)
Supplement: Additional file 10 — Frequency of individual amino acids as a function of GC-content. The frequency of amino acids is plotted as a function of GC3-content (GC-content at the third codon position) in the species of the orthologous set. The regression lines with 90% confidence intervals are shown. [file 1745-6150-8-2-S10.zip › trimmedalignments/TCPQ_HUMAN.aln]

CLUSTAL X (1.81) multiple sequence alignment


sp|P47079|TCPQ_YEAST                MSLRLPQNPN-AGLFKQGYNSYSNADGQIIKSIAAIRELHQMCLTSMGPC
lcl|CTHT_0026160                    MSLSIPGAPN-AGLFKQGYNSYDSEDGAVLRNIDACRAISSTVQTSLGPY
gnl|up_human|TCPQ_HUMAN             MALHVPKAPGFAQMLKEGAKHFSGLEEAVYRNIQACKELAQTTRTAYGPN
gnl|up_drome|Q7K3J0_DROME           MALSVPKAPGVSQMLKDGARMYSGLEEAVFRNISACKEFAQTMRSAYGPN
gnl|up_danre|Q6TNV4_DANRE           MALHVPKAPGFAQMLKDGAKHYSGLEEAVFRNIQACKELAQTTRTAYGPN
gnl|up_caeel|TCPQ_CAEEL             MAMKIPKS-GYNRFMKEGAQHFKGTDEAVQRNIEACTELASQIRSAYGPN
gnl|Lotgi1|189106                   MAMHVPTAPGFAQMLKKGSKHFSGLEEAIYKNIEACKELAKTTKSAYGPH
gnl|Helro1|186032                   MAMHVPKAPGFAQMLKDGAKHIIGLDEAIFRNIEACKELANTTKSAYGPY
gnl|Capca1|170370                   MALHVPRAPGLSQMLKDGAKHYSGVEEAVLRNIVACKELAQKTRSAYGPF
gnl|Apo_MPI_JGI_Genos_P|61120       MAMHIPKAPGFAQMLKEGARHFSGIEEAVLRNIDACKELAQTTRSAYGPY

sp|P47079|TCPQ_YEAST                GRNKIIVNHLGKIIITNDAATMLRELDIVHPAVKVLVMATEQQKIDMGDG
lcl|CTHT_0026160                    GRNKVVINHLGKMILTSDAATILRELDVVHPAAKLLVMASQQQEAEMGDA
gnl|up_human|TCPQ_HUMAN             GMNKMVINHLEKLFVTNDAATILRELEVQHPAAKMIVMASHMQEQEVGDG
gnl|up_drome|Q7K3J0_DROME           GMNKMIINHIEKQFVTSDAGTIMRELDVEHPAAKLIVMASQMQDAEVGDG
gnl|up_danre|Q6TNV4_DANRE           GMNKMVINHLEKLFVTNDAATILRELEVQHPAAKMIVMASHMQEQEVGDG
gnl|up_caeel|TCPQ_CAEEL             GMNKMVINHIEKLFVTNDAATILKELEIQHPAARIIIMATEMQEKQIGDN
gnl|Lotgi1|189106                   GQNKMVINHLEKLFVTNDAATILRELEVQHPAAKMIVMASQQQEQECGDG
gnl|Helro1|186032                   GQNKMVINHLDKLFVTNDAATILNELQVQHPAAKLIVLASQQQEQECGDG
gnl|Capca1|170370                   GQNKMVINHISKLFVTNDAATIIRELEVEHPAAKLLVMGSQQQEQEAGDA
gnl|Apo_MPI_JGI_Genos_P|61120       GQNKMVINHIDKLFVTNDAATILRELEVQHPAAKMLVMASHQQELECGDG

sp|P47079|TCPQ_YEAST                TNLVMILAGELLNVSEKLISMGLSAVEIIQGYNMARKFTLKELDEMVVGE
lcl|CTHT_0026160                    TNLVIVLAGELLKKAEDLLRMGLKTSDIVNGYERAQKIALDALEELEVDK
gnl|up_human|TCPQ_HUMAN             TNFVLVFAGALLELAEELLRIGLSVSEVIEGYEIACRKAHEILPNLVCCS
gnl|up_drome|Q7K3J0_DROME           TNFVVVLAGALLESAEELLRLGITTAEISDGYEKALEKALEILPNLVSHK
gnl|up_danre|Q6TNV4_DANRE           TNFVLVFAGALLELAEELLRMGLSVSEVIEGYEMACKKALEILPDCVCSS
gnl|up_caeel|TCPQ_CAEEL             TNTVVILAAALLEHAANLIHMGMTPQEVAAGYEQAAEKALEILPTLVVKE
gnl|Lotgi1|189106                   TNFVLIFAGALLSNAEELLRMGLSVTEVICGYELACRKAVEILPELVIGE
gnl|Helro1|186032                   TNFVLVFAGALLNQAEQLLRMGLSVTEVVEGYEQACRLALEILPNLVVKT
gnl|Capca1|170370                   TNFVLIFAGALLDHAESLIRMGLSVKEVIGGYEQALKKSMEILPELVVDK
gnl|Apo_MPI_JGI_Genos_P|61120       TNMVLVFAGTLLKAAEDLISMGLSVTEIIEGYEQGCKKALEILGDLVTGE

sp|P47079|TCPQ_YEAST                ITDKNDKNELLKMIKPVISSKKYGSEDILSELVSEAVSHVLPVAQQAGEI
lcl|CTHT_0026160                    VEDLRNPEELKKALRTVIASKQNGSEDFLAGLVAEAVLSVLP------KN
gnl|up_human|TCPQ_HUMAN             AKNLRDIDEVSSLLRTSIMSKQYGNEVFLAKLIAQACVSIFP------DS
gnl|up_drome|Q7K3J0_DROME           IEDYRNVEKVKEVLRTSIMSKQYGQEDFLNDLVSKACVSILP------DE
gnl|up_danre|Q6TNV4_DANRE           AKNLHDLEEATAMIRSAVMSKQYGNEDFLANLIAQACVSIFP------ES
gnl|up_caeel|TCPQ_CAEEL             ATDMKNIEEVRQYIRSAITSKQYDNEDIIADLVAKACVTTCP------AN
gnl|Lotgi1|189106                   TKDLRNKTEVSAAIRTAVMSKQYGNEDFLAPLIADACISILS------QK
gnl|Helro1|186032                   ISDRRNKEDVTQVIRSSVMSKQYGLEDFLGPLIADTCIATLP------ES
gnl|Capca1|170370                   VKDLSQKAQVLPLIRSSIMSKQYGNEDFLSEIIVDACLNILP------EK
gnl|Apo_MPI_JGI_Genos_P|61120       VKDLKNKEEILKPIRTSVMSKQYGNENFLADLIADACLSIYK------RK

sp|P47079|TCPQ_YEAST                PY-FNVDSIRVVKIMGGSLSNSTVIKGMVFNREPEGHVKSLSEDKKHKVA
lcl|CTHT_0026160                    PVNFNVDNVRVVKIMGGSLDQSRVVRGMVFNKEPDGAVK---KARKAKVG
gnl|up_human|TCPQ_HUMAN             GH-FNVDNIRVCKILGSGISSSSVLHGMVFKKETEGDVT---SVKDAKIA
gnl|up_drome|Q7K3J0_DROME           GT-FNVDNIRICKILGSGLTKSEVVRGMVFKRFVEGDVT---YAEKAKIV
gnl|up_danre|Q6TNV4_DANRE           AS-FNVDNVRVCKILGCGLNSSTMLHGMVFKKEAEGDVT---SVKDGKIA
gnl|up_caeel|TCPQ_CAEEL             SFNFNVDNIRICKIIGSGVHTSTVMNGMVFKRGAEGEIR---EARDARIA
gnl|Lotgi1|189106                   IS-FNVDNIRVVKILGSGILQSEVIQGMVFKREIDGEVN---KCENCKIA
gnl|Helro1|186032                   NY-FNVDNIRICKVAGQGVQNSVSIQGMVFKRQVEGNVK---RAEKCKVA
gnl|Capca1|170370                   ST-FNVDSIRISKIAGQGVHNTSIVQGMVFKRQVEGDVN---KSSGCKVA
gnl|Apo_MPI_JGI_Genos_P|61120       FA-FNVDHVRVSKILGQGIQSSTVLHGMVFKKEVEGDVT---KVKDAKIA

sp|P47079|TCPQ_YEAST                VFTCPLDIANTETKGTVLLHNAQEMLDFSKGEEKQIDAMMKEIADMGVEC
lcl|CTHT_0026160                    VFTCPIDISQTETKGTVLLHNAKEMLNFSKGEEERLEAQIKELHDVGLRV
gnl|up_human|TCPQ_HUMAN             VYSCPFDGMITETKGTVLIKTAEELMNFSKGEENLMDAQVKAIADTGANV
gnl|up_drome|Q7K3J0_DROME           IFSCPVDIIQTETKGTVLIKSADELLSFSSGEESLLESQIKAIADAGVKV
gnl|up_danre|Q6TNV4_DANRE           VFSCPFDCTVTETKGTVLIKNADELMNFSKGEEDLMEAQVKAIADSGASV
gnl|up_caeel|TCPQ_CAEEL             VYTCPFDLTQTETKGTVLIENADELRNFSKGEEAEVEEQVKAIADNGVKV
gnl|Lotgi1|189106                   AYSCPFDIMQTETKGTVLIKDAKELLNYSKGEENQVEEHIKAIADTGVNV
gnl|Helro1|186032                   VYTCPLDIMQTETKGTVLIKTAADLMSYSKGEEGQVEEIVKSISDAGCQV
gnl|Capca1|170370                   VYSCPLDLMQTETKGTVLIKSAQELLDYSTGEEKQVEEHIKSIADSGCSV
gnl|Apo_MPI_JGI_Genos_P|61120       VYTCPLDMLQTETKGTVLIKTAQELLDFSQGEEDQVEGHIKAIVDTGCNV

sp|P47079|TCPQ_YEAST                IVAGAGVGELALHYLNRYGILVLKVPSKFELRRLCRVCGATPLPRLGAPT
lcl|CTHT_0026160                    IVAGSTVGELAMHYLNRYGILVIKIFSKFELRRLCRVVGATPLARLGAPM
gnl|up_human|TCPQ_HUMAN             VVTGGKVADMALHYANKYNIMLVRLNSKWDLRRLCKTVGATALPRLTPPV
gnl|up_drome|Q7K3J0_DROME           VVAGGKVGDMALHFLNKYGLMAVRLNSKFDLRRLSRSVNATVLPRITTPS
gnl|up_danre|Q6TNV4_DANRE           VVTGGKVADMALHYANKYKLMVVRLNSKWDLRRLCKTVGATALPRLTSPT
gnl|up_caeel|TCPQ_CAEEL             VVAAGKFGDMYLHFLNKYKIMAVRLTSKFDLRRLCRTVGAQPQARICAPA
gnl|Lotgi1|189106                   IVTGGKIGDLAQHYCNKYKLMIVRLMSKFDLRRLCKCVGATALPKIAPPT
gnl|Helro1|186032                   IVTGGKVGEMYQHFCNKYNIMVVRVPSKFDLRRLCKTIGATALPRITTPT
gnl|Capca1|170370                   IVAGGKVGELYLHYCNQYKLMVVRLMSKFDLRRLCKAIGATPLPRITVPT
gnl|Apo_MPI_JGI_Genos_P|61120       IVTGGKVGELYLHYCNKYNVMVVRLMSKFEVRRLCKTVGATPLPRLTAPT

sp|P47079|TCPQ_YEAST                PEELGLVETVKTMEIGGDRVTVFKQEQGEISRTSTIILRGATQNNLDDIE
lcl|CTHT_0026160                    PDEMGTIDVVETQEIGGDRVTVFRQE-DEATRTATIVLRGATQNHLDDLE
gnl|up_human|TCPQ_HUMAN             LEEMGHCDSVYLSEVGDTQVVVFKHE-KEDGAISTIVLRGSTDNLMDDIE
gnl|up_drome|Q7K3J0_DROME           QEELGYCDKVCIEELGDTTIVAFRNE-GKDSRIATVVIRGATDNFMDDIE
gnl|up_danre|Q6TNV4_DANRE           PEEMGRCDSVYLSEVGDTQVVVFKHD-KEDGAISTLVIRGSTDNLMDDIE
gnl|up_caeel|TCPQ_CAEEL             VNLLGHCDSVAVQEIGDENVVVFDKK-SETGKVATIIIRGSSQSRIDDVE
gnl|Lotgi1|189106                   SREIGFCSRVYVDEVGDTPLIIFKQD-KEESAVATILVRGSTDNIMDDIE
gnl|Helro1|186032                   PEESGTCDVVKVDEIGDTPVVIFKQE-SQESLISTIVIRGATDNTMDDIE
gnl|Capca1|170370                   GEEMGHCDLVYTDEVGDTPVIIFKQE-REESAISTIVIRGATDNIMDDIE
gnl|Apo_MPI_JGI_Genos_P|61120       PDEAGQCDLVKVDEIGGTSVVIFKQE-SDEGFISTIVIRGATDNIMDDIE

sp|P47079|TCPQ_YEAST                RAIDDGVAAVKGLMKPSGGKLLPGAGATEIELISRITKYGERTPGLLQLA
lcl|CTHT_0026160                    RAVDDGVSVIKAITK--DARLVPGAGATEIELVDRIQAAADKTPGLAQYS
gnl|up_human|TCPQ_HUMAN             RAVDDGVNTFKVLTR--DKRLVPGGGATEIELAKQITSYGETCPGLEQYA
gnl|up_drome|Q7K3J0_DROME           RALDDAINNFKCLTR--DGRYLPGAGATEIELATQLSAYADTLPGLDQYA
gnl|up_danre|Q6TNV4_DANRE           RAIDDGVNTFKVLVR--DARLCPGAGATEIELAKHITSYGESCPGLEQYA
gnl|up_caeel|TCPQ_CAEEL             RAVDDAVNTYKALTK--DGKLLAGAGAVEIELAKEIESFGAKAPGLEQYA
gnl|Lotgi1|189106                   RAIDDGVNTFKALTK--DVKLVSGAGSTEIELAKQITTFGESLPGLEQYA
gnl|Helro1|186032                   RAIDDGVNTYKCLHK--DGRLLAGAGACEIELAQQLTNYGNKVSGLAQYA
gnl|Capca1|170370                   RAVDDGVNTFKMITR--DGRYLAGAGATEMELAKKISSFGEICPGLEQYA
gnl|Apo_MPI_JGI_Genos_P|61120       RAVDDGVNTFKALTK--NNKLVPGAGATEIELAERLASYAETCPGLEQYA

sp|P47079|TCPQ_YEAST                IKQFAVAFEVVPRTLAETAGLDVNEVLPNLYAAHNVTEPGAVKTDHLYKG
lcl|CTHT_0026160                    IKKYGEAFEVVPRTLAESAGLDATEVVSRLYAAHQ-------KKDGWTTG
gnl|up_human|TCPQ_HUMAN             IKKFAEAFEAIPRALAENSGVKANEVISKLYAVH--------QEGNKNVG
gnl|up_drome|Q7K3J0_DROME           VRKFANALEVFPKALAENSGINGTEIVNQLYLAHN-------NEAGKTIG
gnl|up_danre|Q6TNV4_DANRE           IKKYAEAFEALPRALAENSGVKGNELISKLYATH--------HEGNKNSG
gnl|up_caeel|TCPQ_CAEEL             IKKFAHALETLPKAIAENAGMPTTETLTKLYAEH--------VAGKKNAG
gnl|Lotgi1|189106                   VKKFAESLEVIPRSLAENTGVKGNEVIAKLYAAH--------QEGKKTVG
gnl|Helro1|186032                   IQKFAEALEELPRAIVANAGVKASNVVSQLYAAH--------QLDQKNVG
gnl|Capca1|170370                   IGKFAESLEALPRALAENCGVKATEVVSKLYAAH--------QGDQKYAG
gnl|Apo_MPI_JGI_Genos_P|61120       IKKFAEAFEALPMAIAENAGIKATEVLSKLYAIH--------QEGQQNAG

sp|P47079|TCPQ_YEAST                VDIDGESDEGVKDIREENIYDMLATKKFAINVATEAATTVLSIDQIIMAK
lcl|CTHT_0026160                    VDIENQENTGVLDAEDEGILDLLSSKHWAIKLATEAARTVLSVDQIIVAR
gnl|up_human|TCPQ_HUMAN             LDIEAEVPA-VKDMLEAGILDTYLGKYWAIKLATNAAVTVLRVDQIIMAK
gnl|up_drome|Q7K3J0_DROME           FDIEAEKAS-TIDTTKAKLFDLYQSKFWGLKYAVGAAATILKVDQIIMAK
gnl|up_danre|Q6TNV4_DANRE           FDIEGEGPA-VRDMMEAGILDPYLVKYWGIKLATNAAITVLRVDQIIMAK
gnl|up_caeel|TCPQ_CAEEL             IDIWKRE---TMDAVVNNIFDLYAGKRLAIKLATDAASTILKVDQIIMSK
gnl|Lotgi1|189106                   IDIEGISAS-VRDAKEAGIIDLFITKHWGIRFATQSACTVLNVDQIIMSK
gnl|Helro1|186032                   VDIEVDVPA-VKDALEAKIFDLYITKMWALKFATRAACTVLSVDQIIMAK
gnl|Capca1|170370                   VDVEAGVPA-VCNAVENNIFDLFLTKHWALKFATRAACTVLSVDQIIMAK
gnl|Apo_MPI_JGI_Genos_P|61120       IDIEAGIPE-VMDSVKAGIVDLYLTKYWGIKFATASACTVLRVDQIIMAK

sp|P47079|TCPQ_YEAST                KA-GGPRAPQGPRPGNWDQE
lcl|CTHT_0026160                    QA-GGPKPPGPNP--NWDED
gnl|up_human|TCPQ_HUMAN             PA-GGPKPPSGKK--DWDDD
gnl|up_drome|Q7K3J0_DROME           RA-GGPKV-RQAA--GSDDE
gnl|up_danre|Q6TNV4_DANRE           PA-GGPKAPQGKK--DWDED
gnl|up_caeel|TCPQ_CAEEL             QATGGPKP-RGPK--AQDED
gnl|Lotgi1|189106                   PA-GGPKA-KENK--NWDED
gnl|Helro1|186032                   PA-GGPKV-KDNK--NHDDD
gnl|Capca1|170370                   AA-GGPKP-KENK--DWDED
gnl|Apo_MPI_JGI_Genos_P|61120       PA-GGPKA-KDNK--NWDED
