# Supplementary material for: Deep transcriptome-sequencing and proteome analysis of the hydrothermal vent annelid Alvinella pompejana identifies the CvP-bias as a robust measure of eukaryotic thermostability
Source: Biol Direct. 2013 Jan 16;8:2. doi: 10.1186/1745-6150-8-2 (PMC3564776; doi:10.1186/1745-6150-8-2)
Supplement: Additional file 10 — Frequency of individual amino acids as a function of GC-content. The frequency of amino acids is plotted as a function of GC3-content (GC-content at the third codon position) in the species of the orthologous set. The regression lines with 90% confidence intervals are shown. [file 1745-6150-8-2-S10.zip › trimmedalignments/HAT1_HUMAN.aln]

CLUSTAL X (1.81) multiple sequence alignment


sp|Q12341|HAT1_YEAST                FTYPIYGDSEKIYGYKDLIIHLAFDSVTFKPYVNVKYSAKL-----GDDN
lcl|CTHT_0069790                    FTYSIFGEAEEIFGYQNLQIQLRWHASDLRPNLSISYSKKF--QAVGDTE
gnl|up_human|HAT1_HUMAN             YTHQLFGDDETAFGYKGLKILLYYIAGSLSTMFRVEYASKVD-ENFDCVE
gnl|up_drome|Q0KIB3_DROME           MAHQIFGETETIFGYQDLHVRVMYTAGPLHIYLGVDYGKRVNEISGGEIK
gnl|up_danre|Q66HU5_DANRE           FSHQLFGDDEVAFGYKGLQIQLYQSAGNLNTLFKVKYTARVT-DKFDCVE
gnl|up_caeel|Q21484_CAEEL           MVYQHFGDEETIFGYEDLEVTIHHTAQTLYSYINVSYSSKA--KNENGLE
gnl|Lotgi1|232538                   MTHQVFGEQESIFGYKDLEVKMYYTAAKLNTYLSMSYIDKVTPKRFDGLV
gnl|Helro1|184879                   MTHQIFGESETIFGYKDLRINMYYTACKMLTYVGIDYSEKINPKKFDGVQ
gnl|Capca1|169509                   MTHQIFGESEKIFGFRDLRVNICCSAARMKTLVQVKHSGSV--DSVEDIP
gnl|Apo_MPI_JGI_Genos_P|50575       MTHQLFGDSESIFGYKDLKVQMYCTASRMTTYVNVSYSAKINPDQYDGVK

sp|Q12341|HAT1_YEAST                IVDVEKKLLSFLPKDDVIVRDEAKWVDCFAEERKTHNLSDVFEKVSEYSL
lcl|CTHT_0069790                    PVDIEGALREFLP--DSAFQKKSDWEKAMSNVPQDWTPPG--KLIRTFTA
gnl|up_human|HAT1_HUMAN             ADDVEGKIRQIIP--PGFCTNTNDFLSLLEKE-VDFKPFG--TLLHTYSV
gnl|up_drome|Q0KIB3_DROME           ADDVVSTIAQSLP-DGCYFINLDEFLKTLDKA-DKFQPFG--EKISEYRR
gnl|up_danre|Q66HU5_DANRE           PDDVEGKIREIIP--AGFCCNTDDFISVLEKE-ANFKPFG--SLQHTYKV
gnl|up_caeel|Q21484_CAEEL           ADDVIDKLVHPDVRPNVLVSGKEEFQQKLIKQ-KDFKPFG--EMVHKFEL
gnl|Lotgi1|232538                   PDEVLPKLAQEIP--PGYYTNLDDFLATLPKE-VNFKPFG--EMLHSYKV
gnl|Helro1|184879                   ADDIVNLLDEKLE--PGYFTSLDAFTSALQKD-EEFVPFG--ELIHQYNV
gnl|Capca1|169509                   ADDIMQLLSQHLQ--PGFLTNESEFVKELANE-STFKPYG--ELIHSYQV
gnl|Apo_MPI_JGI_Genos_P|50575       ADDILGLLSKHLQ--PGFLTNLDTFIAQLPKD-KMFKPFG--ELVHSYTI

sp|Q12341|HAT1_YEAST                N----------GEEFVVYKSSLVDDFARRMHRRVQIFSLLFIEAANYIDE
lcl|CTHT_0069790                    P----------NGTFEVWKGNLADPAVAQLLNRVQILVPLFIEGGTKINT
gnl|up_human|HAT1_HUMAN             LSPTGGE----NFTFQIYKADMTCRGFREYHERLQTFLMWFIETASFIDV
gnl|up_drome|Q0KIB3_DROME           VS-DDGS----ERLFEIYQCEYKSSSFLKFFARLQTFILWFVDAASYIDT
gnl|up_danre|Q66HU5_DANRE           HNVEAGE----DLTYQIHKVDISCPGFREYHERLQTFLMWFIETASFIDV
gnl|up_caeel|Q21484_CAEEL           K----------GKSYEVYKVAEQTEEFNLFLERIQTLGMFFIECCSLTDN
gnl|Lotgi1|232538                   K--TDGS----SRNFEVYKTDIDVPGFRDYHSRLQTFLLFFIDAASYIDV
gnl|Helro1|184879                   N--KSGDPASSSTTYEIRYISEMAPKFEAFHARIQPFLLFFIDAASYIDV
gnl|Capca1|169509                   T--KGGE----SRTFEMFRTSIETPGFRDFHERIQPFLLFYVDAASYIDV
gnl|Apo_MPI_JGI_Genos_P|50575       S--KEGK----QSEFEIYKTDIEAIGFRDFHERIQPFLLFYVDAASYIDV

sp|Q12341|HAT1_YEAST                TDP---SWQIYWLLNKKT---------KELIGFVTTYKYWHY--------
lcl|CTHT_0069790                    DEPDADRWTVFFLYQKKELTDSCCTNPYVFVGYCTVYRFFHFQPPSPPAT
gnl|up_human|HAT1_HUMAN             DDE---RWHYFLVFEKYN---KDGATLFATVGYMTVYNYYVY--------
gnl|up_drome|Q0KIB3_DROME           DDP---QWCYFLSYEKYKN--NDGQWQYATAGYTTVYEYYAY--------
gnl|up_danre|Q66HU5_DANRE           DDD---RWDFFLVFEKYN---KDGETLYATVGYMTVYNYYVY--------
gnl|up_caeel|Q21484_CAEEL           TED---NWLHYFIYERCDTGEGDGSTVANVAGYATLFKFYNY--------
gnl|Lotgi1|232538                   DDD---RWNYFLVFEKYR---NNGETMYAIAGYMTIYNYYAY--------
gnl|Helro1|184879                   DDP---KWSFYVIYEKYNSL-RTGDPIHSFVGYMTVYNYYAY--------
gnl|Capca1|169509                   DDE---KWTYYLLFEKYQ---FEGSTRYAFAGYMTIYSYYAY--------
gnl|Apo_MPI_JGI_Genos_P|50575       DDD---RWDYYLLFEKYQ---KDGCTMYAFAGYMTVYNYYAY--------

sp|Q12341|HAT1_YEAST                LGAKSFDEDIDKKF-----------RAKISQFLIFPPYQNKGHGSCLYEA
lcl|CTHT_0069790                    PSETKLEEMDQVLRKGDFDLNLLPCRSRISQFLVIPPFQQRGIGTRLYSI
gnl|up_human|HAT1_HUMAN             PDKT---------------------RPRVSQMLILTPFQGQGHGAQLLET
gnl|up_drome|Q0KIB3_DROME           PQNK---------------------RPRISQMLILPPFQKLGLATQLVES
gnl|up_danre|Q66HU5_DANRE           PDKT---------------------RPRVSQMLILPPFQGEGHGAQLLET
gnl|up_caeel|Q21484_CAEEL           IDRI---------------------RPRIAQMLLLPQYRKSGIGASFMES
gnl|Lotgi1|232538                   PNKT---------------------RPRISQVLILPPFQRQGHGAELLQT
gnl|Helro1|184879                   PDKI---------------------RPRISQVLILPPFQGKGHCSTLVQT
gnl|Capca1|169509                   PGLI---------------------RPRISQVLVLPPFQRQGHCAAMLQA
gnl|Apo_MPI_JGI_Genos_P|50575       PEKI---------------------RPRISQVLVMPPFQKQGHGATLIQT

sp|Q12341|HAT1_YEAST                IIQSWLEDKSITEITVEDPNEAFDDLRDRNDIQRLRKLGYDAVFQKHSDL
lcl|CTHT_0069790                    IFQDYIQHPQTVEITVEDPNEAFDDLRDVADLHYLRRMPEFRALHLNTGI
gnl|up_human|HAT1_HUMAN             VHRYYTEFPTVLDITAEDPSKSYVKLRDFVLVKLCQDLPCFSREKLMQGF
gnl|up_drome|Q0KIB3_DROME           IYRFYQSQKNVVDITVEDPSEDFQRLRNFVDARSCMKLKSFAPGEIVKGF
gnl|up_danre|Q66HU5_DANRE           VHRYYCTSPKVQDITAEDPSENYVKLRDFVLVKLCLTLPSFASEKLSQGF
gnl|up_caeel|Q21484_CAEEL           FLRDLRASPEVFDVTVESPGDQFVSLRDYVDCVNCMTLREFAPENLKRGY
gnl|Lotgi1|232538                   FYNTCYDRDDIMDITVEDPSENFQRLRDFVDCKNVCKLREFQPNNIRVSF
gnl|Helro1|184879                   FYKRCWSDKSILDVAVEDPSDDFQRIRDFTDSLNCSKLTSYQPHYLTAGF
gnl|Capca1|169509                   FYNLCYKNDDIKDITIEDPSENFQRVRDFVDARNCMTLAPFKSLKLLFGF
gnl|Apo_MPI_JGI_Genos_P|50575       FYNGCYHRHDIMDITVEDPSENFQRVRDFVDCKNCLKLLSYQPDSLRKGF

sp|Q12341|HAT1_YEAST                -------------SDEFLESSRKSLKLEERQFNRLVEM------------
lcl|CTHT_0069790                    VLSKNGPAPNNIVDKTAYDAVRAKAKITPRQFARLVEMHLMSQLPETVRP
gnl|up_human|HAT1_HUMAN             -------------NEDMAIEAQQKFKINKQHARRVYEI------------
gnl|up_drome|Q0KIB3_DROME           -------------NKEMVREAREALKLNPLQVRKVYEL------------
gnl|up_danre|Q66HU5_DANRE           -------------SEEMASEAREKLKINKKHARRVYEI------------
gnl|up_caeel|Q21484_CAEEL           -------------SDKMRQAALEKLKISRQQARRVYEI------------
gnl|Lotgi1|232538                   -------------NDAMLQAARQKLKLSRRQARRVYEI------------
gnl|Helro1|184879                   -------------SKEMVTEAREKLKLSKRQARRVYEI------------
gnl|Capca1|169509                   -------------SGDMERQARIKFKINKKQARRVYEI------------
gnl|Apo_MPI_JGI_Genos_P|50575       -------------SETMLKEAKEKLFLNRKQARRVYEI------------

sp|Q12341|HAT1_YEAST                --------------LLLLNNSPS-------FELKVKNRLYIKNY------
lcl|CTHT_0069790                    GIGVEEDNARGKGKAKVKMPTPEDKHAYRLWRLLVKKRLYKHNK------
gnl|up_human|HAT1_HUMAN             --------------LRLLVTDMSDAEQYRSYRLDIKRRLISPYKKKQRDL
gnl|up_drome|Q0KIB3_DROME           --------------LRLFYTNVKDEKEYRPYRLEVKKRLNAVYYKQLKDL
gnl|up_danre|Q66HU5_DANRE           --------------LRLRNTDMNDEKKAREFRLEVKKRLFGPYRKNQREL
gnl|up_caeel|Q21484_CAEEL           --------------LRYRATNKKDKEELKAQRIDVKRRLYAPMKKSDQDW
gnl|Lotgi1|232538                   --------------LRLKATDGSNTQQYRDYRLEVKRRLNSPFTKNRRDF
gnl|Helro1|184879                   --------------LRLKHTNCFNDEEFKAFRIDIKKRLNAPFQKSKRHF
gnl|Capca1|169509                   --------------LRLKRTDPSNEHEYREFRLDVKRRINIPFQKRGREF
gnl|Apo_MPI_JGI_Genos_P|50575       --------------LRLRSTNLANKEEHKAYRLDVKKRLYGPFQKNGRDF

sp|Q12341|HAT1_YEAST                ---------------DALDQTDPEKAREALQNSFILVKDDYRRIIESINK
lcl|CTHT_0069790                    ---------------DALSELDVEDRVQKLDDTVSSVEFDYARLLVKAED
gnl|up_human|HAT1_HUMAN             AKMRKC-LRPEELT-NQMNQIEISMQHEQLEESFQELVEDYRRVIERLAQ
gnl|up_drome|Q0KIB3_DROME           KKMERFKMDTEMLR-ARLPTV--QQRMEQLHEEYRVVEQEYQSTIAKLRA
gnl|up_danre|Q66HU5_DANRE           TKMRKC-LRPEELA-SHISQMDTTLQHEELEKSYQDVVAEYRRVLERLAQ
gnl|up_caeel|Q21484_CAEEL           KRLNLA-LTPDELRQAACGQMDEETKFSTLSQNYDRLMEAYQKTIDRIEQ
gnl|Lotgi1|232538                   QKLKKA-LNPQELD-ETMNTTE-EKRLEYLEKSFEEHVEVYRQVLDRLAA
gnl|Helro1|184879                   DRMCRL-LRPNELA-ATLNNINPEVRLDLIEKQFQSLVNEYRHIVDKLGL
gnl|Capca1|169509                   DKLSKF-LQPTELA-ATMNSQR-EQRLEYLQSTFEELLEEYQKVIERLNM
gnl|Apo_MPI_JGI_Genos_P|50575       QKLKRA-LEPTELA-ATLNNMSIEQRMEYLEKQYEEVIAEYRAVIERLAT

sp|Q12341|HAT1_YEAST                S
lcl|CTHT_0069790                    Q
gnl|up_human|HAT1_HUMAN             E
gnl|up_drome|Q0KIB3_DROME           S
gnl|up_danre|Q66HU5_DANRE           V
gnl|up_caeel|Q21484_CAEEL           H
gnl|Lotgi1|232538                   S
gnl|Helro1|184879                   L
gnl|Capca1|169509                   I
gnl|Apo_MPI_JGI_Genos_P|50575       V
