# Supplementary material for: Deep transcriptome-sequencing and proteome analysis of the hydrothermal vent annelid Alvinella pompejana identifies the CvP-bias as a robust measure of eukaryotic thermostability
Source: Biol Direct. 2013 Jan 16;8:2. doi: 10.1186/1745-6150-8-2 (PMC3564776; doi:10.1186/1745-6150-8-2)
Supplement: Additional file 10 — Frequency of individual amino acids as a function of GC-content. The frequency of amino acids is plotted as a function of GC3-content (GC-content at the third codon position) in the species of the orthologous set. The regression lines with 90% confidence intervals are shown. [file 1745-6150-8-2-S10.zip › trimmedalignments/SURF1_HUMAN.aln]

CLUSTAL X (1.81) multiple sequence alignment


sp|P53266|SHY1_YEAST                AMPIISFYLGTWQVRRLKWKTKLIAACETKLTYEPIPLPKSFTPDMCEDW
lcl|CTHT_0013070                    IIPITAFLLGTWQVHRLRWKTDLIAKAEDRIIRPPLPLPPHVDPDAVADF
gnl|up_human|SURF1_HUMAN            LIPVTAFGLGTWQVQRRKWKLNLIAELESRVLAEPVPLPADPM--ELKNL
gnl|up_drome|C3KGL8_DROME           LIPATTFGLGCWQVKRKIWKEQLIKDLNKQLSTAPVALPDDLT--DLAQM
gnl|up_danre|A1L248_DANRE           LIPVTTFCLGTWQVKRRKWKLELISELQSLTTSVPIPLPVDTM--EIKQL
gnl|up_caeel|SURF1_CAEEL            TIPVFAFSLGIWQTFRLKWKLDLIEHLKGRLNQTAQELPEDLSCESLEPL
gnl|Lotgi1|185379                   TFPATTFCLGTWQIKRYKWKQELIQKLEGRLSLPPIDLPEDSS--EMENL
gnl|Helro1|192218                   VIPVSALMLGIWQIRRRKWKLELIEEMESKVNHPPVPLPSDPS--EIATL
gnl|Capca1|97989                    LFPVLTFGLGTWQIGRRQWKLNLIDALKERTTAEPQPLEQCMD--QLDDM
gnl|Apo_MPI_JGI_Genos_P|73926       IIPAATFGLGTWQVVRWRWKLRLIDELEQKTLAPPIPFPDDIR--DLDEL

sp|P53266|SHY1_YEAST                EYRKVILTGHFLHNEEMFVGPRKKN----------------GE---KGYF
lcl|CTHT_0013070                    DFRRVTVTGRFRHDKEMLVGPRMRD----------------GE---QGYM
gnl|up_human|SURF1_HUMAN            EYRPVKVRGCFDHSKELYMMPRTMVDPVRE-AREGGLISSSTQ---SGAY
gnl|up_drome|C3KGL8_DROME           EYRLVKIRGRFLHDKEMRLGPRSLIRPDGVETQGGLFSQRDSG---NGYL
gnl|up_danre|A1L248_DANRE           EYRRVTVRGHFDHSKELYILPRSPVDPERE-AREAGRISSSGE---SGAN
gnl|up_caeel|SURF1_CAEEL            EYCRVTVTGEFLHEKEFIISPRGRFDPGKKTSAAAGSMLSENEMSSHGGH
gnl|Lotgi1|185379                   EYFRVKLRGKFDHSKEMVISPRQDYSPNVR-------RGPYPE---QGGH
gnl|Helro1|192218                   DYRKVKVRGKFDHSREAYILPRVNIQSLDK-N------APTQG---GGAY
gnl|Capca1|97989                    EYMRVKVRGHFEHTGEMHIALRAPADDNTA--RAGSMGGGKRA---AGGN
gnl|Apo_MPI_JGI_Genos_P|73926       EYQRVRVRGTFDHSRELYIGPRAPVEDENR--RGGGVITGQPN---VGSL

sp|P53266|SHY1_YEAST                LFTPFIR-DDTGEKVLIERGWISEEKVAPDSRNLHHLSLPQEEHLKVVCL
lcl|CTHT_0013070                    VVTPLERNDDPTATVLVHRGWISKKMADQRLRDPEALP---QGEVTIEGM
gnl|up_human|SURF1_HUMAN            VVTPFHC-TDLGVTILVNRGFVPRKKVNPETRQKGQI----EGEVDLIGM
gnl|up_drome|C3KGL8_DROME           IVTPFQL-ADRDDIVLVNRGWVSRKQVEPETRPLGQQ----QAEVELTAV
gnl|up_danre|A1L248_DANRE           VITPFFC-TDLGITILVNRGYVPKNKIKPETRTKGQV----IEDVDLVGV
gnl|up_caeel|SURF1_CAEEL            LITPFRL-KNSGKIILINRGWLPSFYFDPETRQKTNP----RGTLTLPAI
gnl|Lotgi1|185379                   IVVPFEL-TDSKRRILVNRGFVPSQQIPPANRLEGQV----TDEVEVTGV
gnl|Helro1|192218                   VVTPFRL-EDGSDTILVNRGWVPRSRIDPETRRTGQI----DGVVDLVGV
gnl|Capca1|97989                    VITPFIL-ENGFVQILVNRGWVPFDKIQPQMRPEGQV----EGVIDLVGL
gnl|Apo_MPI_JGI_Genos_P|73926       VITPFKL-ADRDLTILVNRGWVPKGQKNPAKRKDGQV----EGEVEIVGV

sp|P53266|SHY1_YEAST                VRPPKKRGSLQWAKKDPNSRLWQV-PDIYDMARSSGCTPIQFQALYDMKD
lcl|CTHT_0013070                    LRTPWKKNFFT-PENRPDRWEFYF-PDVKQMAELTGSQAVWIEQTMDPDF
gnl|up_human|SURF1_HUMAN            VRLTETRQPFV-PENNPERNHWHY-RDLEAMARITGAEPIFIDANFQ-ST
gnl|up_drome|C3KGL8_DROME           VRKGEARPQFT-PDH--KGNVYLY-RDLARMCAATGAAPVFLDAVYDPQT
gnl|up_danre|A1L248_DANRE           VRLTEQRKPFV-PENNVEANRWHY-RDLEAMAKVTGAEEIFIDAVLD-ST
gnl|up_caeel|SURF1_CAEEL            VRKTEKRPQFV-GQNVPEQGVWYY-RDLNQMAKHYGTEPVLLDAAYE-TT
gnl|Lotgi1|185379                   IRKSDKVSRFLKGMNKPLKYGYFMGRDIKLMSQLAQTEPIFIDAELS-ST
gnl|Helro1|192218                   VRTNEKRPQYS-STHDASRNVWHV-RDVGGIAQQLGTSPIFIDADAG-ST
gnl|Capca1|97989                    VRHSDERTQFV-PANRPKENQWFR-RDVEAMARNADTAPIFLDAVEG-NT
gnl|Apo_MPI_JGI_Genos_P|73926       VRKTENRPVFG-VRNDPATNQWFY-RDINTIARTLNTAPVFLDADKD-ST

sp|P53266|SHY1_YEAST                HPIIEEHTRNEASQNNSTSSLWKFWKREPTTAVNGTQAVDNNTSKPRSRQ
lcl|CTHT_0013070                    FTL-----------------------------------------------
gnl|up_human|SURF1_HUMAN            VP------------------------------------------------
gnl|up_drome|C3KGL8_DROME           AA------------------------------------------------
gnl|up_danre|A1L248_DANRE           VP------------------------------------------------
gnl|up_caeel|SURF1_CAEEL            VP------------------------------------------------
gnl|Lotgi1|185379                   VK------------------------------------------------
gnl|Helro1|192218                   VE------------------------------------------------
gnl|Capca1|97989                    VE------------------------------------------------
gnl|Apo_MPI_JGI_Genos_P|73926       VP------------------------------------------------

sp|P53266|SHY1_YEAST                EMPTDQTIEFDERQFIKAGVPIGRKPTIDLKNNHLQYLVTW
lcl|CTHT_0013070                    ------------NAYQEKGVPIGRPAEVNLRNNHAQYIITW
gnl|up_human|SURF1_HUMAN            ------------------GGPIGGQTRVTLRNEHLQYIVTW
gnl|up_drome|C3KGL8_DROME           ------------------HAPIGGQTRVTLRNDHLSYLVTW
gnl|up_danre|A1L248_DANRE           ------------------GGPIGGQTRVTLRNEHLQYVITW
gnl|up_caeel|SURF1_CAEEL            ------------------GGPIGGQTNINVRNEHLNYLTTW
gnl|Lotgi1|185379                   ------------------GGPKGGQTIVKLRDEHLQYIFVW
gnl|Helro1|192218                   ------------------GGPIGGQTKVSLRNDHLQYIITW
gnl|Capca1|97989                    ------------------GGPIGGQTRVTIRNEHASYIVTW
gnl|Apo_MPI_JGI_Genos_P|73926       ------------------GGPVGGQTQLSIRNEHVSYFLTW
