# Supplementary material for: Deep transcriptome-sequencing and proteome analysis of the hydrothermal vent annelid Alvinella pompejana identifies the CvP-bias as a robust measure of eukaryotic thermostability
Source: Biol Direct. 2013 Jan 16;8:2. doi: 10.1186/1745-6150-8-2 (PMC3564776; doi:10.1186/1745-6150-8-2)
Supplement: Additional file 10 — Frequency of individual amino acids as a function of GC-content. The frequency of amino acids is plotted as a function of GC3-content (GC-content at the third codon position) in the species of the orthologous set. The regression lines with 90% confidence intervals are shown. [file 1745-6150-8-2-S10.zip › trimmedalignments/RS3_HUMAN.aln]

CLUSTAL X (1.81) multiple sequence alignment


sp|P05750|RS3_YEAST                 NGRRINELTLLVQKRFKYAPGTIVLYAERVQDRGLSAVAQAESMKFKLLN
lcl|CTHT_0026360                    QGRRIRELTSLIQKRFKFPENSVSLYAAKVQNRGLSAVAQCESLRYKLLN
gnl|up_human|RS3_HUMAN              KGRRIRELTAVVQKRFGFPEGSVELYAEKVATRGLCAIAQAESLRYKLLG
gnl|up_drome|Q29QY2_DROME           KGRRIRELTAMVQKRFNFETGRIELYAEKVAARGLCAIAQAESLRYKLTG
gnl|up_danre|Q6TLG8_DANRE           KGRRIRELTAVVQKRFGFPEGSVELYAEKVATRGLCAIAQAESLRYKLLG
gnl|up_caeel|RS3_CAEEL              RGRRIKELTSVVQKRFGFEEGSVELYAEKVSNRGLCAVAQCESLRYKLVG
gnl|Lotgi1|223917                   KGRRIRELTSVVQKRFNFLENTVELYAEKVATRGLCAIAQCESLRYKLIG
gnl|Helro1|175017                   KGRRIRELTSVVQKRFNFPDGTVELYAEKVATRGLCAIAQAESLRYKLIG
gnl|Capca1|171942                   KGRRIRELTSVVQKRFNFQEGTVELYAEKVATRGLCAIAQAESLRYKLIG
gnl|Apo_MPI_JGI_Genos_P|61844       MASRIRELTSVVQKRFNFQEGTVELYAEKVATRGLCAIAQAESLRYKLIG

sp|P05750|RS3_YEAST                 GLAIRRAAYGVVRYVMESGAKGCEVVVSGKLRAARAKAMKFADGFLIHSG
lcl|CTHT_0026360                    GLAVRRACYGVLRFIMESGAKGCEVVVSGKLRAARAKSMKFTDGFMIHSG
gnl|up_human|RS3_HUMAN              GLAVRRACYGVLRFIMESGAKGCEVVVSGKLRGQRAKSMKFVDGLMIHSG
gnl|up_drome|Q29QY2_DROME           GLAVRRACYGVLRYIMESGAKGCEVVVSGKLRGQRAKSMKFVDGLMIHSG
gnl|up_danre|Q6TLG8_DANRE           GLAVRRACYGVLRFIMESGAKGCEVVVSGKLRGQRAKSMKFVDGLMIHSG
gnl|up_caeel|RS3_CAEEL              GLAVRRACYGVLRFIMESGAQGVEVIVSGKLRGQRAKAMKFVDGLMIHSG
gnl|Lotgi1|223917                   GLAVRRACYGVLRFIMESGAKGCEVVVSGKLRGQRAKSMKFIDGLMIHSG
gnl|Helro1|175017                   GLAVRRACYGVLKFIMESGAKGCEVIVSGKLRGQRAKSMKFLDGLMIHSG
gnl|Capca1|171942                   GLAVRRACYGVLRFIMESGAKGCEVVVSGKLRGQRAKSMKFVDGLMIHSG
gnl|Apo_MPI_JGI_Genos_P|61844       GLAVRRACYGVLRFIMESGAKGCEVVVSGKLRGQRAKSMKFVDGLMIHSG

sp|P05750|RS3_YEAST                 QPVNDFIDTATRHVLMRQGVLGIKVKIMR--DPAKSRTGP-KALPDAVTI
lcl|CTHT_0026360                    QPAREFIDTATRHVLLRQGVLGIKVKIMRGSDP-DGKSGPQKTLPDVVTV
gnl|up_human|RS3_HUMAN              DPVNYYVDTAVRHVLLRQGVLGIKVKIMLPWDP-TGKIGPKKPLPDHVSI
gnl|up_drome|Q29QY2_DROME           DPCNDYVETATRHVLLRQGVLGIKVKVMLPYDP-KNKIGPKKPLPDNVSV
gnl|up_danre|Q6TLG8_DANRE           DPVNYYVDTAVRHVLLRQGVLGIKVKIMLPWDP-SGKIGPKKPLPDHVSI
gnl|up_caeel|RS3_CAEEL              HPVNDYIQQAVRHVQLRQGVIGIKVKIMLPYDP-RGQNGPRNALPDHVQI
gnl|Lotgi1|223917                   DPLLEYVDTAIRHVLLRQG------------GT-SGKNKRNKKINDKISL
gnl|Helro1|175017                   DPMNDYVDQAVRHVLLRQGVLGIKVKIMLPWDP-TGKLGPKRPLPDHVTI
gnl|Capca1|171942                   NPTNDYVDKAVRHVLLRQGVLGIQVKIMLPWDP-TGKIGPKRPLPDHVSI
gnl|Apo_MPI_JGI_Genos_P|61844       EPCNEYVDTAVRHVLLRQGVLGIKVKIMLPWDP-SGKIGPKRPLPDNISI

sp|P05750|RS3_YEAST                 IEPKE
lcl|CTHT_0026360                    IEPKE
gnl|up_human|RS3_HUMAN              VEPKD
gnl|up_drome|Q29QY2_DROME           VEPKE
gnl|up_danre|Q6TLG8_DANRE           VEPKE
gnl|up_caeel|RS3_CAEEL              VEPQE
gnl|Lotgi1|223917                   LVKFS
gnl|Helro1|175017                   LDPKD
gnl|Capca1|171942                   VEPKD
gnl|Apo_MPI_JGI_Genos_P|61844       VEPKD
