# Supplementary material for: Deep transcriptome-sequencing and proteome analysis of the hydrothermal vent annelid Alvinella pompejana identifies the CvP-bias as a robust measure of eukaryotic thermostability
Source: Biol Direct. 2013 Jan 16;8:2. doi: 10.1186/1745-6150-8-2 (PMC3564776; doi:10.1186/1745-6150-8-2)
Supplement: Additional file 10 — Frequency of individual amino acids as a function of GC-content. The frequency of amino acids is plotted as a function of GC3-content (GC-content at the third codon position) in the species of the orthologous set. The regression lines with 90% confidence intervals are shown. [file 1745-6150-8-2-S10.zip › trimmedalignments/PSA4_HUMAN.aln]

CLUSTAL X (1.81) multiple sequence alignment


sp|P23638|PSA4_YEAST                GSRRYDSRTTIFSPEGRLYQVEYALESISHAGTAIGIMASDGIVLAAERK
lcl|CTHT_0064110                    MARRYDSRTTIFSPDGRLYQVEYALEAISHAGTAIGILAKDGIVLAAERK
gnl|up_human|PSA4_HUMAN             MSRRYDSRTTIFSPEGRLYQVEYAMEAIGHAGTCLGILANDGVLLAAERR
gnl|up_drome|PSA4_DROME             MARRYDSRTTIFSPEGRLYQVEYAMEAISHAGTCLGILAEDGILLAAECR
gnl|up_danre|Q7ZV77_DANRE           MSRRYDSRTTIFSPEGRLYQVEYAMEAIGHAGTCLGILANDGVLLAAERR
gnl|up_caeel|PSA4_CAEEL             MARRYDSRTTIFSPEGRLYQVEYAMEAISHAGTCLGILSSEGIVVAAERK
gnl|Lotgi1|192880                   MARRYDSRTTIFSPEGRLYQVEYAMEAIGHAGTCLGILANDGVLLAAERR
gnl|Helro1|185272                   MSRRYDSRTTIFSPEGRLYQVEYAMEAIGHAGTCLGILASDGIIIAAEKR
gnl|Capca1|152113                   MSRRYDSRTTIFSPEGRLYQVEYAMEAIGHAGTCLGILATDGIVLAAEKR
gnl|Apo_MPI_JGI_Genos_P|62818       MSRRYDTRTTIFSPEGRLYQVEYAMEAIGHAGTCLGILAKDGVILAAEKR

sp|P23638|PSA4_YEAST                VTSTLLEQDTSTEKLYKLNDKIAVAVAGLTADAEILINTARIHAQNYLKT
lcl|CTHT_0064110                    VTSKLLEQDTSAEKLYVINDNMICAVAGMTADANILINFARQVAQRYLLT
gnl|up_human|PSA4_HUMAN             NIHKLLDEVFFSEKIYKLNEDMACSVAGITSDANVLTNELRLIAQRYLLQ
gnl|up_drome|PSA4_DROME             STNKLLDSAIPSEKIYRLNDNMVCSVAGITSDANVLTSELRLIAQRYQFS
gnl|up_danre|Q7ZV77_DANRE           NIHKLLDEVFFSEKIYKLNEDMACSVAGITSDANVLTNELRLIAQRYLLQ
gnl|up_caeel|PSA4_CAEEL             NVHKLLDDSVMTEKVYRLSDNISCTVAGITADANILINHLRWWAASYRNS
gnl|Lotgi1|192880                   NTNKLLDEVSFSEKIYKLYDDMACSVAGITADANVLTHDLRLIAQSFVMS
gnl|Helro1|185272                   NTNKLLDDVAFSEKIYKLHDDMACSVAGITSDANVLINQLRIMSQRHQLQ
gnl|Capca1|152113                   STNKLLDEVSFSEKIYILYEDMACSLAGITSDANVLTNQLRLIAQRYSLQ
gnl|Apo_MPI_JGI_Genos_P|62818       NTNKLLDEVSYSEKIYKLYDDMACSVAGITSDANVLTNELRLIAQRYMLQ

sp|P23638|PSA4_YEAST                --YNEDIPVEILVRRLSDIKQGYTQHGGLRPFGVSFIYAGYDDRYGYQLY
lcl|CTHT_0064110                    --YNEDIPCEQLVRRLCDLKQGYTQHGGLRPFGVSFIYAGWDPQREFQLY
gnl|up_human|PSA4_HUMAN             --YQEPIPCEQLVTALCDIKQAYTQFGGKRPFGVSLLYIGWDKHYGFQLY
gnl|up_drome|PSA4_DROME             --YGEVIPCEQLVSHLCDIKQAYTQYGGKRPFGVSLLYMGWDNKYGYQLY
gnl|up_danre|Q7ZV77_DANRE           --YQEPIPCEQLVTALCDIKQAYTQFGGKRPFGVSLLYMGWDKHYGFQLY
gnl|up_caeel|PSA4_CAEEL             --YGEEMPVEQLVQNLCNEKQRYTQIGGKRPFGVSLLYIGWDKHYGYQLY
gnl|Lotgi1|192880                   YLYQEPIPCEQIVSSLCDIKQAYTQFGGKRPFGVSLLYMGWDRHYGFQLY
gnl|Helro1|185272                   --YHEPIPCEQLVASICDIKQAYTQFGGKRPFGVSILYMGWDHQYGFQLY
gnl|Capca1|152113                   --YQEPIPCEQVVSTLCDIKQAYTQFGGKRPFGVSILYMGWDRHYGYQLY
gnl|Apo_MPI_JGI_Genos_P|62818       --YQEPIPCEQLVSQLCDIKQLYTQFGGKRPFGVSLLYMGWDKHYGFQLY

sp|P23638|PSA4_YEAST                TSNPSGNYTGWKAISVGANTSAAQTLLQMDYKDD----MKVDDAIELALK
lcl|CTHT_0064110                    LSNPSGNYGGWKATSSGANHASAQSLLKQDYKED----CTLEEACDLAVK
gnl|up_human|PSA4_HUMAN             QSDPSGNYGGWKATCIGNNSAAAVSMLKQDYKEGE---MTLKSALALAIK
gnl|up_drome|PSA4_DROME             QSDPSGNYGGWKATCIGNNFGAAISMLKQELADKENVKLTLADAKDLAIK
gnl|up_danre|Q7ZV77_DANRE           QSDPSGNYGGWKATCIGNNSAAAVSMLKQDYKEGE---MTLSAALALAVK
gnl|up_caeel|PSA4_CAEEL             QSDPSGNYTGWKATCIGSNHQAAVTLLKQEYKS-----PNLEEAKQLAIK
gnl|Lotgi1|192880                   QSDPSGNYGGWKATCIGNNSANAVSMLKQEYKEGE---TNLQEALALSIK
gnl|Helro1|185272                   QSDPSGNYGGWRASCIGNNSSVAISMLKQDYKDGE---TNLNQALDLCIK
gnl|Capca1|152113                   QSDPSGNYSGWKATCIGNNSAAAVSLLKQDYKEGE---TDMPTALELSVK
gnl|Apo_MPI_JGI_Genos_P|62818       QSDPSGNYGGWKATCIGNNSGAAVSMLKQEYKESE---VDLQTGLELAIK

sp|P23638|PSA4_YEAST                TLSKTTDSSALTYDRLEFATIRKGANDGEVYQKIFKPQEIKDILVKTGIT
lcl|CTHT_0064110                    VLSKTMDATKLSSDKIEFATVGK-TKDGKIYHKLWSAEEITALLKKHDLA
gnl|up_human|PSA4_HUMAN             VLNKTMDVSKLSAEKVEIATLTR--ENGKTVIRVLKQKEVEQLIKKHEEE
gnl|up_drome|PSA4_DROME             VLSMTLDTTKLTPEKVEMATLQR--VDNKTVYSVLEKPDVEKLIEKYTKV
gnl|up_danre|Q7ZV77_DANRE           VLNKTMDVSKLSAEKVEIATLTR--ENGKTKIKVLKQKEVEELIKKHEAE
gnl|up_caeel|PSA4_CAEEL             VLWKTLDV-KLASEKVEMAVLTR--RDGKTVLEELTTKEVDALIAEHEKK
gnl|Lotgi1|192880                   VLSKTLDMTKLTPDKVELATLTR--ENGKTKIRVLGFPEVDKLITVYNEE
gnl|Helro1|185272                   VLVKTLDTNKLTADKVEIATLTR--SNDKTRIRILKCSELEQLIKKYEAE
gnl|Capca1|152113                   VLGKTLDTNKLTPDKVEIATLSR--QDGKTVIRILPASEVEVLIKKHDEQ
gnl|Apo_MPI_JGI_Genos_P|62818       VLGKTLDTNKLTPEKVEIATLTR--ENGKTKIQIVADSQLEALIKKCEEE

sp|P23638|PSA4_YEAST                KKDEDEEA
lcl|CTHT_0064110                    KDETTEEK
gnl|up_human|PSA4_HUMAN             EAKAEREK
gnl|up_drome|PSA4_DROME             QAEAEAAK
gnl|up_danre|Q7ZV77_DANRE           EAKAEKDK
gnl|up_caeel|PSA4_CAEEL             EKEAETAE
gnl|Lotgi1|192880                   QAKIEAEK
gnl|Helro1|185272                   EAKNEKEK
gnl|Capca1|152113                   VAKLEAEK
gnl|Apo_MPI_JGI_Genos_P|62818       EAKIEAEK
