# Supplementary material for: Deep transcriptome-sequencing and proteome analysis of the hydrothermal vent annelid Alvinella pompejana identifies the CvP-bias as a robust measure of eukaryotic thermostability
Source: Biol Direct. 2013 Jan 16;8:2. doi: 10.1186/1745-6150-8-2 (PMC3564776; doi:10.1186/1745-6150-8-2)
Supplement: Additional file 10 — Frequency of individual amino acids as a function of GC-content. The frequency of amino acids is plotted as a function of GC3-content (GC-content at the third codon position) in the species of the orthologous set. The regression lines with 90% confidence intervals are shown. [file 1745-6150-8-2-S10.zip › trimmedalignments/CDC23_HUMAN.aln]

CLUSTAL X (1.81) multiple sequence alignment


sp|P16522|CDC23_YEAST               SARQEHEKSIMYFRRALTLDKKTTNAWTLMGHEFVELSNSHAAIECYRRA
lcl|CTHT_0028570                    SLLSQHEKAVQYFRRALTLDRSCLSAWTLMGHEYVELKNTHAAIESYRRA
gnl|up_human|CDC23_HUMAN            SLRSQHEKAALYFQRALKLNPRYLGAWTLMGHEYMEMKNTSAAIQAYRHA
gnl|up_drome|B8A417_DROME           SIRCDHQVAISYFQRALKLNPKYLAAWTLMGHEFMELKNTNAAIQSYRKA
gnl|up_danre|Q7ZVH3_DANRE           SLRSQHEKAALYFQRALKLNPRCLGAWTLMGHEYMEMKNTSAAIQAYRHA
gnl|up_caeel|Q19294_CAEEL           AIRRDSEHAIKFFQRALRLNPGLAALWVLIGHEFMEMKNNAAACVSYRRA
gnl|Lotgi1|114719                   SLRGQHEKAVLYFQRALKLNPHYLSSWTLMGHEYMEMKNTSAAIQSYRQA
gnl|Helro1|96551                    SLHNQHDKAVMYFQRAIKLDPNYLSAWTLMGHEFMELKSTSAAILAYRKA
gnl|Capca1|222334                   SLRGQHEKAGLYFQRALRLNPHYLSAWTLLGHEYMELKNTSAAIQAYRHA
gnl|Apo_MPI_JGI_Genos_P|68501       XVRGQHEKAVLYFQRSLKLNPNYLSAWTLMGHEYMELKKTSAAIQAYRIA

sp|P16522|CDC23_YEAST               VDICPRDFKAWFGLGQAYALLDMHLYSLYYFQKACTLKPWDRRIWQVLGE
lcl|CTHT_0028570                    VDVNRRDYRAWYGLGQTYEVLEMHAYALWYYKKAAGLRPWDGKMWQAVGS
gnl|up_human|CDC23_HUMAN            IEVNKRDYRAWYGLGQTYEILKMPFYCLYYYRRAHQLRPNDSRMLVALGE
gnl|up_drome|B8A417_DROME           VEVNKRDYRAWYGLGQAYEIIKMHYYSLYYFKIAHQLRPYDSRMLVALGE
gnl|up_danre|Q7ZVH3_DANRE           IEVNKRDYRAWYGLGQTYEILKMPFYSLYYYRKAHQLRPNDSRMLVALGE
gnl|up_caeel|Q19294_CAEEL           IEIDPADHRGWYGLGQMYDIMKMPAYALFYYQEAQKCKPHDSRLLVALGD
gnl|Lotgi1|114719                   IEVNKRDFRAWYGLGQTYEILKMPNYSLYYYMRAQLLRPSDSRMVVALGE
gnl|Helro1|96551                    IDVNKKDYRAWYGLGQTYEILKMPFYSLYYYRQAHLLRPNDSRMAVALGE
gnl|Capca1|222334                   IGVNQRDYRAWYGLGQTYEILKMPLYCLYYYRRAQALRPNDSRMVMALGE
gnl|Apo_MPI_JGI_Genos_P|68501       TEVNPRDYRAWYGLGQRYEILRMHSYCLYYYLKAQVLRPNDSRIVMALGE

sp|P16522|CDC23_YEAST               CYSKTGNKVEAIKCYKRSIKAS------------------QTVDQNTSIY
lcl|CTHT_0028570                    CLQKMGRDRDGIKALKRALLADSYYDAGAASSFGSGASIDRMGQMDPDVL
gnl|up_human|CDC23_HUMAN            CYEKLNQLVEAKKCYWRAY---------------------AVGDVEKMAL
gnl|up_drome|B8A417_DROME           TYEKLDKCENAVKCYWKAI---------------------DVGDIEGIAM
gnl|up_danre|Q7ZVH3_DANRE           CYEKLSQQLEAKKCYWRAY---------------------SVGDVERMAL
gnl|up_caeel|Q19294_CAEEL           IYSKLNRIEDAEKCFTGAY---------------------LFGDVEGNAL
gnl|Lotgi1|114719                   CYEKLDRLVEAKKCFWKAH---------------------SVGDLEGMAL
gnl|Helro1|96551                    AYDYLGRLHEAKRCYWKAR---------------------SLGDIEGLAL
gnl|Capca1|222334                   AYEKLERLQEANKCFWKAH---------------------CIGDMEGMAL
gnl|Apo_MPI_JGI_Genos_P|68501       VYDKLDRLLDAQKCYWKAH---------------------SIGDVEGLAL

sp|P16522|CDC23_YEAST               YRLAQLYEELEDLQEC-KKFMMKCVDVEELLEG--------IVTD-----
lcl|CTHT_0028570                    LQIATMYDRLGEREEA-KAYMELCLAQEEGTVDADNTTNNNLNDSVAMQH
gnl|up_human|CDC23_HUMAN            VKLAKLHEQLTESEQAAQCYIKYIQDIYSCGEI--------VEHL-----
gnl|up_drome|B8A417_DROME           YKLANLHEKLGDHETAVHCYIMYCEDERAA-----------TDKQ-----
gnl|up_danre|Q7ZVH3_DANRE           LKLAKLHEQLNESDDAAQCYIIYIQDIFSCGEQ--------LEHA-----
gnl|up_caeel|Q19294_CAEEL           WSLAKLHERYSDDNKAAQAFEVFLVVYELVT----------SAEE-----
gnl|Lotgi1|114719                   LKLAKLYEKLNEEEQAASAYLEYINKAETQGVR--------IEF------
gnl|Helro1|96551                    IKLARLYERLNEHMQAAGAYTTYINETKEQ-----------LLSD-----
gnl|Capca1|222334                   FKLAKLYERLNDEEQASAAYAEFIHESECFGVSRPSGVYGAVGQD-----
gnl|Apo_MPI_JGI_Genos_P|68501       IKLARLFEHLNEDDQAASAYTIYLNEVEKRGL---------FRTE-----

sp|P16522|CDC23_YEAST               ---------------------------------ETVKARLWLAIFEIKAG
lcl|CTHT_0028570                    DSIADDGSDAGGAGPSGSREAGGGGGVGTGVTIATSKARMWLANYAMAAG
gnl|up_human|CDC23_HUMAN            ---------------------------------EESTAFRYLAQYYFKCK
gnl|up_drome|B8A417_DROME           ---------------------------------SLYQGFITLANYYEKKG
gnl|up_danre|Q7ZVH3_DANRE           ---------------------------------EVSTALRYLGQYYFKNK
gnl|up_caeel|Q19294_CAEEL           ---------------------------------KIIYAIAFLANHFFKIE
gnl|Lotgi1|114719                   -----------------------------------DIAYRYLANYYLARK
gnl|Helro1|96551                    ---------------------------------GHGQAYKFLANYHLKRE
gnl|Capca1|222334                   ---------------------------------HLANAYKYLANYHLRHG
gnl|Apo_MPI_JGI_Genos_P|68501       ---------------------------------DQSCAFRFLANYHLKRG

sp|P16522|CDC23_YEAST               NYQLAYDYAMG-VSSGTSQEIEEARMLARE--------------------
lcl|CTHT_0028570                    DYETVNRLAMELCQDGVEV--EEAKALIREA-------------------
gnl|up_human|CDC23_HUMAN            LWDEASTCAQK-CCAFNDTR-EEGKALLRQILQLRNQG------------
gnl|up_drome|B8A417_DROME           EYERAAYYAYK-CLDSEDRK-MEAKALLKTIDWKRNAEGQKKVKTSTAVA
gnl|up_danre|Q7ZVH3_DANRE           LYDEASLCAQR-CCDYNDAR-EEGKALLRQISAVREQG------------
gnl|up_caeel|Q19294_CAEEL           DFDKASEYATK-CLAFETLC-QEGNRLFREIAKIQARE------------
gnl|Lotgi1|114719                   QWDDAYAAAHK-CAEFTETR-EEAKTLLRTIQNERGRT------------
gnl|Helro1|96551                    NLEEAFDAAQK-CIEFVDVK-EEGKALLRQISDLRGKK------------
gnl|Capca1|222334                   NLNDAFMAARK-CTEFIETR-EEGKAIQREISHRRAVG------------
gnl|Apo_MPI_JGI_Genos_P|68501       NLEEAFYAAHK-CTEYDETK-EEGKALIREISCYESDK------------

sp|P16522|CDC23_YEAST               --------------------------------------------------
lcl|CTHT_0028570                    --------------------------------------------------
gnl|up_human|CDC23_HUMAN            --------------------------------------------------
gnl|up_drome|B8A417_DROME           NADTSSEDEMEWELQDVRVRVPITSIATTTTSTTTVAAESASSSSLISLR
gnl|up_danre|Q7ZVH3_DANRE           --------------------------------------------------
gnl|up_caeel|Q19294_CAEEL           --------------------------------------------------
gnl|Lotgi1|114719                   --------------------------------------------------
gnl|Helro1|96551                    --------------------------------------------------
gnl|Capca1|222334                   --------------------------------------------------
gnl|Apo_MPI_JGI_Genos_P|68501       --------------------------------------------------

sp|P16522|CDC23_YEAST               ----------------------------------------------CRRH
lcl|CTHT_0028570                    ----------------------------------------------RSRM
gnl|up_human|CDC23_HUMAN            --------------ETPTTEVPAPFFLPAS------LSANNTP---TRRV
gnl|up_drome|B8A417_DROME           PDRNLIQGMRRSQSSRTSLTAPASGTTTTPSATAVTMSTEETP---GTSG
gnl|up_danre|Q7ZVH3_DANRE           --------------------EPSSTDLSLPCVFNP-LSNNTTP---VRRV
gnl|up_caeel|Q19294_CAEEL           -------------SRLPVEEAPGPSNASAAGGQEA-MDTEEAPQEGGEEE
gnl|Lotgi1|114719                   -------------DADIHGSMDMDASTGSITMERHSLLLTDTP---LGRL
gnl|Helro1|96551                    ------------SEQVSKESQPTPLQLEDN----------------AEEL
gnl|Capca1|222334                   ------YGESTPVDQTMNNEPPRPLALFRRQPDGGAADDANRP---SFRI
gnl|Apo_MPI_JGI_Genos_P|68501       -------------ARLRADGAPPEGGSSVDQGYS--VSGCPIP---GFRF

sp|P16522|CDC23_YEAST               M
lcl|CTHT_0028570                    E
gnl|up_human|CDC23_HUMAN            S
gnl|up_drome|B8A417_DROME           G
gnl|up_danre|Q7ZVH3_DANRE           S
gnl|up_caeel|Q19294_CAEEL           M
gnl|Lotgi1|114719                   S
gnl|Helro1|96551                    C
gnl|Capca1|222334                   S
gnl|Apo_MPI_JGI_Genos_P|68501       V
