# Supplementary material for: Deep transcriptome-sequencing and proteome analysis of the hydrothermal vent annelid Alvinella pompejana identifies the CvP-bias as a robust measure of eukaryotic thermostability
Source: Biol Direct. 2013 Jan 16;8:2. doi: 10.1186/1745-6150-8-2 (PMC3564776; doi:10.1186/1745-6150-8-2)
Supplement: Additional file 10 — Frequency of individual amino acids as a function of GC-content. The frequency of amino acids is plotted as a function of GC3-content (GC-content at the third codon position) in the species of the orthologous set. The regression lines with 90% confidence intervals are shown. [file 1745-6150-8-2-S10.zip › trimmedalignments/BCS1_HUMAN.aln]

CLUSTAL X (1.81) multiple sequence alignment


sp|P32839|BCS1_YEAST                LSKL-----------------VGDAMSNNPYFAAGGGLMILGTGLAVARS
lcl|CTHT_0056430                    LSHLPLAAPGSTPSPSGTPLGLD-NLFTNPVFAGGLGLGALGAAAAFGRR
gnl|up_human|BCS1_HUMAN             LSDF-----------------IL-ALKDNPYFGAGFGLVGVGTALALARK
gnl|up_drome|Q1EHJ2_DROME           LPDL-----------------VA-GLSSNPYFGAGFGLFGVGAAAAILRK
gnl|up_danre|BCS1_DANRE             LSDF-----------------IG-ALKDNPYFGAGFGLVGVGTALAVARK
gnl|up_caeel|Q20755_CAEEL           FSDL-----------------YD-NLNQNPYFNAGAGLAGIGIAMSFLRR
gnl|Lotgi1|185574                   LTDV-----------------IS-NLGDNPYFGAGFGLFGIGFAVAALKK
gnl|Helro1|75858                    MAEL-----------------IL-SLKDNPYFGAGFGLVGVGTLLAVLRR
gnl|Capca1|169645                   LTDI-----------------LS-SLGDNPYFGAGFGLVGLGSGLAVLRK
gnl|Apo_MPI_JGI_Genos_P|96798       LADF-----------------LL-SLKDNPYFGAGFGLFGVGAGVAVLRK

sp|P32839|BCS1_YEAST                GIIKASRVLYRQMIVDLEIQSKDKSYAWFLTWMAK---------HPQRVS
lcl|CTHT_0056430                    ALISTAQLLRRQLLVNIEISKRDPSYPWVLAWLAQPRDDPGFLARRICRL
gnl|up_human|BCS1_HUMAN             GVQLGLVAFRRHYMITLEVPARDRSYAWLLSWLTR---------HSTRT-
gnl|up_drome|Q1EHJ2_DROME           GLQGGVILFRRHCMITLEVPCRDKSYQWLLKWITI---------RGARKT
gnl|up_danre|BCS1_DANRE             GAQVGMIFFRRHYMITLEVPSKDKSYHWLLSWITK---------HAKHT-
gnl|up_caeel|Q20755_CAEEL           TAQISNTYFRRRFMINLQINNEDAAYPWLLDFINN---------RSATQT
gnl|Lotgi1|185574                   GSQVGMMLFHRHCMITLEVPSKDKSYHWLLNWIST---------HGTRT-
gnl|Helro1|75858                    GLQHSLIFFRRNYMTTLEVTSRDKSFYWLLQWLNS---------QGRRT-
gnl|Capca1|169645                   GSQLGMMAFRRHCMMTLEVPNKDRSFYWLLQWMGT---------RGMRQP
gnl|Apo_MPI_JGI_Genos_P|96798       GSQLGMVLFRRHLMMTLEVPSKDKSYHWLLQWITE---------RATRT-

sp|P32839|BCS1_YEAST                RHLSVRTNYIQ------HDNGSVSTKFSLVPGPGNHWIRY-KGAFILIKR
lcl|CTHT_0056430                    RNLSISTTTRSLTRDEATGGGKIHADFRVQPGFGKHIIRHSPGVYIAVKR
gnl|up_human|BCS1_HUMAN             QHLSVETSYLQ------HESGRISTKFEFVPSPGNHFIWY-RGKWIRVER
gnl|up_drome|Q1EHJ2_DROME           QHLSVETNFVQ------NDNGTIKTSYDFIPSIGKHLFQY-KGNWIQVER
gnl|up_danre|BCS1_DANRE             QHLSVETSYMQ------HESGKVHTQFDFHPSPGNHIIWY-GRKWIRVER
gnl|up_caeel|Q20755_CAEEL           RNLSANTVVHQ------AESGKTELSISFLPGHGTHFFVH-DYRWIKVER
gnl|Lotgi1|185574                   QHLSVETTFRQ------SSTGKINTKFDFIPSPGNHFFRY-RNTWIKVER
gnl|Helro1|75858                    QHLSVNTSFQQ------LGPGKIETHFFFVPGPGVHYIRY-SKSWIQVER
gnl|Capca1|169645                   QHMSVQTTFTQ------SEQGKISTAFDFMPSPGTHFFNY-KGTWIKMDR
gnl|Apo_MPI_JGI_Genos_P|96798       QHLSVETTFFQ------NETGKITTNFTFVPSPGTHFFSY-KGTWIRVER

sp|P32839|BCS1_YEAST                ERSAKMIDIA-NGSPFETVTLTTLYRDKHLFDDILNEAKDIALKTTEGKT
lcl|CTHT_0056430                    EKAGTATTA--TGEPHETLTLTLLWMHRHVLADIFTEAHALAQQAHEGRT
gnl|up_human|BCS1_HUMAN             SREMQMIDLQ-TGTPWESVTFTALGTDRKVFFNILEEARELALQQEEGKT
gnl|up_drome|Q1EHJ2_DROME           TREQQTLDLH-MGVPWETVTLTAFGNNKGIYFDILEEARQLALEATEGKT
gnl|up_danre|BCS1_DANRE             VREKQMMDLH-TGTPWESVTFTALGRDRQTFFNILQEARELALKQEEGRT
gnl|up_caeel|Q20755_CAEEL           QREKQVIQRDGIRTPFETVTLTTLGSDVKFFKRMLEQSAKEAIDNAETGL
gnl|Lotgi1|185574                   NRENKMIDIN-TGAPFETVTLTSFGKNRDLFFEILDHARVIALQKEEGKT
gnl|Helro1|75858                    NREKQMTDFQ-TGVPFESVILTTFGKKQKLFEDILHNARQSALLMQEGKT
gnl|Capca1|169645                   NREKQSVNLN-NNAPWETVTLTAIGRRRETYFEILEEARREAIGSQVGKT
gnl|Apo_MPI_JGI_Genos_P|96798       NREKQMMDLN-LGVPWESVTLTAIGRNRGVYFEILEEAKKLALQKQEGRT

sp|P32839|BCS1_YEAST                VIYTSFGPEWRKFGQPKAKRMLPSVILDSGIKEGILDDVYDFMKNGKWYS
lcl|CTHT_0056430                    VVYTARRMEWAVLGQPRIKRPLGSVILDKGVKEMLVADVKEFLASQQWYV
gnl|up_human|BCS1_HUMAN             VMYTAVGSEWRPFGYPRRRRPLNSVVLQQGLADRIVRDVQEFIDNPKWYT
gnl|up_drome|Q1EHJ2_DROME           VLYTAMGAEWRPFGHPRRRRPTGSVVLDRGTSQRIIADCQDFIKSSLWYT
gnl|up_danre|BCS1_DANRE             VMYTAMGAEWRPFGFPRRRRPLSSVVLESGVAERIVDDVKEFIGNPKWYT
gnl|up_caeel|Q20755_CAEEL           VIYQAVGPQWIRFGVPRKKRDIESVILDGRICEELVEDFQEFISSATWYA
gnl|Lotgi1|185574                   VMYTAIGPEWRQFGYPRQKRPIRSVILDKNKSENLLKDVKEFINNPKWYM
gnl|Helro1|75858                    IMYTPAASEWRPFGHPRKRRPLSSVVLDKKLAEYIECDIKDFLKNQSWYT
gnl|Capca1|169645                   IMYTAFGDQWRPFGYPRNRRAVDSVVLDRGVSEKILDDVREFSQNPKWYV
gnl|Apo_MPI_JGI_Genos_P|96798       IMYTALGAEWRPFGYPRKKRPLSSVVLDRGISERILQDVKDFVDNPQWYM

sp|P32839|BCS1_YEAST                DRGIPYRRGYLLYGPPGSGKTSFIQALAGELDYNICILNLSENNLTDDRL
lcl|CTHT_0056430                    ERGVPYRRGYLLYGPPGTGKTSFIQALAGELDYNVAMINLSEQGMTDDLL
gnl|up_human|BCS1_HUMAN             DRGIPYRRGYLLYGPPGCGKSSFITALAGELEHSICLLSLTDSSLSDDRL
gnl|up_drome|Q1EHJ2_DROME           QRGIPYRRGYLLYGPPGCGKSSFITALAGELEYSVCLLNLSERGLTDDRL
gnl|up_danre|BCS1_DANRE             DRGIPYRRGYLLYGPPGCGKSSFITALAGELGYSICLMSLSDRSLSDDRL
gnl|up_caeel|Q20755_CAEEL           DRGVPYRRGYLFYGPPGTGKSSFISALASHFGYSVCLLSLSERTLDDDRL
gnl|Lotgi1|185574                   ERGIPYRRGYLLHGPPGCGKSSYIMALAGALDYSICVLNLSERGLSDDRL
gnl|Helro1|75858                    ERGIPYRRGYLLHGPPGCGKSSFITALAGELEFGICLLNLNQTGLSDDRL
gnl|Capca1|169645                   DRGIPYRRGYLMYGPPGCGKSSFIFSLAGEMEYGICLLNLNSSQLSDDRL
gnl|Apo_MPI_JGI_Genos_P|96798       DRGIPYRRGYLLYGPPGCGKSSYITALAGALDYSICVLNLSERGLSDDRL

sp|P32839|BCS1_YEAST                NHLMNNMPERSILLLEDIDAAFNKRS------QTGEQGFHSSVTFSGLLN
lcl|CTHT_0056430                    AHLLTQLPEKSILLLEDVDAALVNRR---QRDPDGYTG--RTVTASGLLN
gnl|up_human|BCS1_HUMAN             NHLLSVAPQQSLVLLEDVDAAFLSRD-LAVENPVKYQGL-GRLTFSGLLN
gnl|up_drome|Q1EHJ2_DROME           NHLLNVAPEQSIILLEDIDAAFVSRE-ATPQQKSAFDGL-NRITFSGLLN
gnl|up_danre|BCS1_DANRE             NHLLSVAPQQSIILLEDVDAAFVSRELLPTENPLAYQGM-GRLTFSGLLN
gnl|up_caeel|Q20755_CAEEL           NHLLNTAPPNSVVILEDIDAAFVSRE-DPMSNHPAYQGL-SRVTFSGLLN
gnl|Lotgi1|185574                   NYLLTVAPEQSIILLEDIDAAFVSRD-LAQENPTAYQGM-GRLTFSGLLN
gnl|Helro1|75858                    NHLLSVAPQQSIILLEDVDAAFASRD-LTKENPGVYQGM-GKLTFSGLLN
gnl|Capca1|169645                   AALLAVAPQQTIILLEDIDAAFMSRD-LAQENPTMYKGM-GTLTFSGLLN
gnl|Apo_MPI_JGI_Genos_P|96798       NHLLSVAPQQSIILLEDVDAAFISRD-LTKENPTAYQGM-GQLTFSGLLN

sp|P32839|BCS1_YEAST                ALDGVT
lcl|CTHT_0056430                    ALDGLA
gnl|up_human|BCS1_HUMAN             ALDGVA
gnl|up_drome|Q1EHJ2_DROME           CLDGVG
gnl|up_danre|BCS1_DANRE             ALDGVA
gnl|up_caeel|Q20755_CAEEL           ALDGVA
gnl|Lotgi1|185574                   ALDGVA
gnl|Helro1|75858                    ALDGVA
gnl|Capca1|169645                   ALDGVA
gnl|Apo_MPI_JGI_Genos_P|96798       ALDGVX
