# Supplementary material for: Deep transcriptome-sequencing and proteome analysis of the hydrothermal vent annelid Alvinella pompejana identifies the CvP-bias as a robust measure of eukaryotic thermostability
Source: Biol Direct. 2013 Jan 16;8:2. doi: 10.1186/1745-6150-8-2 (PMC3564776; doi:10.1186/1745-6150-8-2)
Supplement: Additional file 10 — Frequency of individual amino acids as a function of GC-content. The frequency of amino acids is plotted as a function of GC3-content (GC-content at the third codon position) in the species of the orthologous set. The regression lines with 90% confidence intervals are shown. [file 1745-6150-8-2-S10.zip › trimmedalignments/YKT6_HUMAN.aln]

CLUSTAL X (1.81) multiple sequence alignment


sp|P36015|YKT6_YEAST                MRIYYIGVFRSG--GEKALELSEVKDLSQFGFFERSSVGQFMTFFAETVA
lcl|CTHT_0026260                    MKLYYVGVLDNT--KRPAVQLCAAHELSEFSRWTKNEYAAFMTMISKTVA
gnl|up_human|YKT6_HUMAN             MKLYSLSVLYKG--EAKVVLLKAAYDVSSFSFFQRSSVQEFMTFTSQLIV
gnl|up_drome|Q9W3M8_DROME           VKLFALSIFHKG--ASEARLLKTASDLQSFSFFQRGTVNEFMTFASKTIV
gnl|up_danre|YKT6_DANRE             MKLYSLSVLHKG--STKANLLKATYDLSSFSFFQRSSVQEFMTFTSALIV
gnl|up_caeel|Q9TXZ9_CAEEL           MKLYSILVFHKNVDTSDVKLFKSECDLSSFSFFQRGSVQEFMTFTAKLLV
gnl|Lotgi1|206537                   MKLFALSVLYKS-PDGKVNQLKAAHELSSFGYFQRGSIKEFMDFTSKIIV
gnl|Helro1|185407                   MKLFAINILYKG-TNGKVKKLTGSSELSSFGFFQRSSAQEFMDFTSKIIV
gnl|Capca1|183405                   MRLYALSVLYKN-GQNGVTCLDAAYELSSFGYFQRSSVQEFMDFTSKIIT
gnl|Apo_MPI_JGI_Genos_P|62754       MKLFALSVLYKG-EGDKVTKLAAAYALDSFGYFQRTSVKEFMDFTSKILV

sp|P36015|YKT6_YEAST                SRTGAGQRQSIEEGNYIGHVYARSEGICGVLITDKEYPVRPAYTLLNKIL
lcl|CTHT_0026260                    ERTNPGQRQSVEEGDYVVHCYARTEGVAGVVIT-KDYPHIAAHSVLSKLM
gnl|up_human|YKT6_HUMAN             ERSSKGTRASVKEQDYLCHVYVRNDSLAGVVIADNEYPSRVAFTLLEKVL
gnl|up_drome|Q9W3M8_DROME           ERTQPALRQSVKQDAYMCHVYVRADNLAGVLIADHEYPHRVAHTLITKIL
gnl|up_danre|YKT6_DANRE             ERSALGSRASVKEQEYLCHVYVRNDNLGGVVIADSEYPSRVCFTLLDKVL
gnl|up_caeel|Q9TXZ9_CAEEL           ERSGLGARSSVKENEYLVHCYVRNDGLSAVCVTDAEYQQRVAMSFLGRVL
gnl|Lotgi1|206537                   ERTAQCSRASVKEQEYICHVSVRSDNLAGVVIADHEYPQRVAHTLINRVL
gnl|Helro1|185407                   ERTNTSQRSSVKEQEYVCHLYVRGDSLAGVVISDDEYPSRVSFTLLNKVL
gnl|Capca1|183405                   ERTNPAQRTSVKEQEYMCHTYVRSDSLSGVLVSDHEYPSRVSFTLINKVL
gnl|Apo_MPI_JGI_Genos_P|62754       ERTSIAQRASVKEQEYLCHVYVRSDSLSAVLISDHEYPQRVSFTLLNKVL

sp|P36015|YKT6_YEAST                DEYLVAHPKEEWADV-TETNDALKMKQLDTYISKYQDPSQADAIMKVQQE
lcl|CTHT_0026260                    DQFLSENPLDKIRSASKDGD--INWPAVNDFLNNYQNANEASSIARIQQE
gnl|up_human|YKT6_HUMAN             DEFSKQVDRIDWPVG-SPAT--IHYPALDGHLSRYQNPREADPMTKVQAE
gnl|up_drome|Q9W3M8_DROME           DDFTAKVSADQWPNG-TEAT--ISFDLLPAFLARYQNPVEADPLTKMQND
gnl|up_danre|YKT6_DANRE             DEFSRQVNSIDWPSG-SPAT--IQYTALDSHLARYQNPREADAMTKVQAE
gnl|up_caeel|Q9TXZ9_CAEEL           DDFTTRVPATQWPGIRSDKD--CSYTGLKDLLEKWQNPREADPMTRVQEE
gnl|Lotgi1|206537                   DEFSSKISQQQWPVI-KESE--VNFTTLPDHLQKYQDPKQSDAMTRIQSD
gnl|Helro1|185407                   DDFSAKYPAHQWPDA-QENS--LPFTELAEFLQKYQNPKEADAMTRIQSD
gnl|Capca1|183405                   DDFTAKYPPATWPSA-NTKG--LKFSPLEEFLAKYQNPKEADAMTRLHAD
gnl|Apo_MPI_JGI_Genos_P|62754       EEFSAKYSPHQWPGA-NESS--ISFPQCEEYLTKYQNPKEADALTRLQSD

sp|P36015|YKT6_YEAST                LDETKIVLHKTIENVLQRGEKLDNLVDKSESLTASSKMFYKQAKKSNSCC
lcl|CTHT_0026260                    LDETKIILHKAIDSVLQRGEKLDDLVAKSSDLSAQSKMFYKSAKKQNSCC
gnl|up_human|YKT6_HUMAN             LDETKIILHNTMESLLERGEKLDDLVSKSEVLGTQSKAFYKTARKQNSCC
gnl|up_drome|Q9W3M8_DROME           LDETKIILKNTIEAVLERGEKLDDMVSKSEKLSLQSKAFYKTAKKTNSCC
gnl|up_danre|YKT6_DANRE             LDETKIILHNTMESLLERGEKLDDLVQKSEHLGNQSKAFYKTARKQNSCC
gnl|up_caeel|Q9TXZ9_CAEEL           VEETKMVMHNTIQSVLDRGEKLDDLVKKSENLSDQSKMFYTSARKMNKCC
gnl|Lotgi1|206537                   LDETKIILYNTMEQVLERGEKLDDLVEKSEGLSMQSKTFYKTAKKTNSCC
gnl|Helro1|185407                   LDETKIILHNTIESVLERGEKLDDLVAKSEGLTYQSKAFYKTAKKTNSCC
gnl|Capca1|183405                   LDETKIILHNTIEAVLDRGEKLDDLVDKSEGLSLQSKTFYKTARKTNRCC
gnl|Apo_MPI_JGI_Genos_P|62754       LDETKIILHNTIEAVLQRGEKLDDLVEKSDALSGQSKAFYKTARKANRCC

sp|P36015|YKT6_YEAST                IIM
lcl|CTHT_0026260                    LVM
gnl|up_human|YKT6_HUMAN             AIM
gnl|up_drome|Q9W3M8_DROME           SFT
gnl|up_danre|YKT6_DANRE             EIM
gnl|up_caeel|Q9TXZ9_CAEEL           NYV
gnl|Lotgi1|206537                   VIL
gnl|Helro1|185407                   VLL
gnl|Capca1|183405                   VIL
gnl|Apo_MPI_JGI_Genos_P|62754       VIL
