# Supplementary material for: Deep transcriptome-sequencing and proteome analysis of the hydrothermal vent annelid Alvinella pompejana identifies the CvP-bias as a robust measure of eukaryotic thermostability
Source: Biol Direct. 2013 Jan 16;8:2. doi: 10.1186/1745-6150-8-2 (PMC3564776; doi:10.1186/1745-6150-8-2)
Supplement: Additional file 10 — Frequency of individual amino acids as a function of GC-content. The frequency of amino acids is plotted as a function of GC3-content (GC-content at the third codon position) in the species of the orthologous set. The regression lines with 90% confidence intervals are shown. [file 1745-6150-8-2-S10.zip › trimmedalignments/HACD2_HUMAN.aln]

CLUSTAL X (1.81) multiple sequence alignment


sp|P40857|PHS1_YEAST                WSYLLYLVISLYPKVGQ-----PAFFYQTKNVATLVQCGAIIEIINSFLG
lcl|CTHT_0027140                    WATILGRVAVVTYLKGA-----PLVPLVVSAFVRVTQTFAIMEVLHALTG
gnl|up_human|HACD2_HUMAN            WLVIAVGLVRAYLAKGS----YHSLYYSIEKPLKFFQTGALLEILHCAIG
gnl|up_drome|Q9VKD2_DROME           WSYILWQLVNYYILQGPEFRAQVTLWEYTRLAVIIFQNAAFVEILNASFG
gnl|up_danre|B0V199_DANRE           WLVIAVGLVRAYLARGS----YHGLYYSIEKPLKFFQTGALLEILHCAVG
gnl|up_caeel|O17040_CAEEL           WSAILVKTVLGLANGLT----WPQLYESVEFELKIFQTAAILEVIHAIVG
gnl|Lotgi1|222938                   WSFLMYKMVEVYLKQKS----FNLIYKEVDYIVQIFQTAAILEVLHCAVG
gnl|Helro1|67129                    WSVVAIQSILFLIYTTK---SYLNIYDDVHCSLLTIQTLAFLEIVHAALG
gnl|Capca1|151760                   WTMIAFAMGLKWVAKGS----YTDFYGAVEPMLLIFQTAAILEIFHAMFG
gnl|Apo_MPI_JGI_Genos_P|64156       WTLLGVTVAVHLLEHGP-----VGLYDRGSFLLNLFQTLALLEVVHPLLG

sp|P40857|PHS1_YEAST                VVRSPLLTTVAQVSSRLLVVLGIFQLLPNTSGVQSVVYISLLLAWSITEI
lcl|CTHT_0027140                    IVPAPFFTTAMQVASRLFLMWAVCYPFPELNG--SAWYSSMLLAWSTTEV
gnl|up_human|HACD2_HUMAN            IVPSSVVLTSFQVMSRVFLIWAVTHSVKEVQS--EDSVLLFVIAWTITEI
gnl|up_drome|Q9VKD2_DROME           LVKSNPVVTGFQVFSRMMVVVGVVMATPTGKV--SPGLPIALLAWAITEI
gnl|up_danre|B0V199_DANRE           IVPSSVVLTGFQVMSRVFLTWAVTHSVREVQS--EDSVLLFVVAWTVTEI
gnl|up_caeel|O17040_CAEEL           LVRSPVGTTAMQVTSRVVLVWPILHLCSTARF--SIGVPLLLVAWSVTEV
gnl|Lotgi1|222938                   FVKSSVVLTAFQIASRVFLVWGIVYSVKEVQT--SPAVPMFLFAWTVTEI
gnl|Helro1|67129                    LVRSDPVITTFQISSRVFLLWGVANLVDESNK--QVGFLMLLFAWTLTEL
gnl|Capca1|151760                   LVKSNPVLTAFQVFSRIIVTWGILYIVPEVHQ--SVGVAMLLVAWSVTEI
gnl|Apo_MPI_JGI_Genos_P|64156       LVKTGVVLTAFQVASRLFLAWGIVYSVPEVQN--TAGIPLFMFAWSLTEI

sp|P40857|PHS1_YEAST                VRYLYYFFMLVFKNGAPKILILLRYNLFWILYPTGVASELRIIYCALN--
lcl|CTHT_0027140                    IRYSYFALKQ-FDA-VPGWLHWLRYSAFLILYPIGISSEVAMTLKAL---
gnl|up_human|HACD2_HUMAN            IRYSFYTFSL-LNH-LPYLIKWARYTLFIVLYPMGVSGELLTIYAALPFV
gnl|up_drome|Q9VKD2_DROME           IRYGYYALNI-VKV-VPHFVVFLRYTTFIVLYPIGVTGELLCFWWAQSYA
gnl|up_danre|B0V199_DANRE           IRYSFYTFSL-LNH-LPYLIKWARYTFFIVLYPMGVMGELLTIYAALPYV
gnl|up_caeel|O17040_CAEEL           IRYSFYALSV-LKQPIPYFLLYLRYTLFYVLYPMGVSGELLTLFASLNEV
gnl|Lotgi1|222938                   IRYSFYFFSL-VGS-VPYILIWCRYTFFIILYPVGVLGELLSIWGAMPFV
gnl|Helro1|67129                    IRYLFYLCAL-LNK-VPYLLTYARYTLFIALYPIGVTGELLTIYNALPLV
gnl|Capca1|151760                   IRYSYYMCGL-IDS-IPYALMWCRYTFFIILYPIGVTGELLSIYGALPFI
gnl|Apo_MPI_JGI_Genos_P|64156       IRYSYYVFAQ-IKH-IPFLLQWCRYTFFILLYPIGVTGELLSIYFALPYI

sp|P40857|PHS1_YEAST                ----------AAESQYSLLYKRILIAAMLAYIPGFPMLFLHMVAQRKKVM
lcl|CTHT_0027140                    ---------FGPAAELAWWYPYALAAVLLSYIPGSPVLYGHMLKQRRRYL
gnl|up_human|HACD2_HUMAN            RQAGLYSISLPNKYNFSFDYYAFLILIMISYIPIFPQLYFHMIHQRRKIL
gnl|up_drome|Q9VKD2_DROME           RENSVWSVVMPNKWNATFSYFGFLWIVMLGYIPIFPQLYLHMFAQRRKIL
gnl|up_danre|B0V199_DANRE           QKAGLYSITLPNKYNFSFDYHTFLIFVMISYIPLFPQLYFHMMRQRKKVL
gnl|up_caeel|O17040_CAEEL           DEKKILTLEMPNRLNMGISFWWVLIIAALSYIPGFPQLYFYMIGQRKKIL
gnl|Lotgi1|222938                   KKTNLYNLDLPNQYNVAFNFYFFLWFVIVMYIPVFPQLYMHMLRQRRKMV
gnl|Helro1|67129                    NERGILTISLPNSFNISFSYCYFLIFVMLTYIPVFPPLYLHMFAQRKKVL
gnl|Capca1|151760                   KDRGLYSVSMPNRANMSFSYYHVLIFVMLSYIPIFPQLYLHMFAQRRKMV
gnl|Apo_MPI_JGI_Genos_P|64156       KKTGLYSIFMPNEANMSFSYYHICIVVMLLYIPIFPQLYFHMFAQRKKIL

sp|P40857|PHS1_YEAST                K----SLRSSFGKKLI
lcl|CTHT_0027140                    G-----SSKAAEKKRQ
gnl|up_human|HACD2_HUMAN            S----HTEE--HKKFE
gnl|up_drome|Q9VKD2_DROME           GGGSSGSPQ---KKAN
gnl|up_danre|B0V199_DANRE           G----HVEE--YSKVE
gnl|up_caeel|O17040_CAEEL           G----GGS----KKKQ
gnl|Lotgi1|222938                   G----GENTKLRQKAD
gnl|Helro1|67129                    N----AKPE---KKFN
gnl|Capca1|151760                   S----ASPK---PKAE
gnl|Apo_MPI_JGI_Genos_P|64156       G----GQ-----KKID
