# Supplementary material for: Deep transcriptome-sequencing and proteome analysis of the hydrothermal vent annelid Alvinella pompejana identifies the CvP-bias as a robust measure of eukaryotic thermostability
Source: Biol Direct. 2013 Jan 16;8:2. doi: 10.1186/1745-6150-8-2 (PMC3564776; doi:10.1186/1745-6150-8-2)
Supplement: Additional file 10 — Frequency of individual amino acids as a function of GC-content. The frequency of amino acids is plotted as a function of GC3-content (GC-content at the third codon position) in the species of the orthologous set. The regression lines with 90% confidence intervals are shown. [file 1745-6150-8-2-S10.zip › trimmedalignments/MTG1_HUMAN.aln]

CLUSTAL X (1.81) multiple sequence alignment


sp|Q03151|MTG1_YEAST                KDLMPG--NKPYIG--KLKNWHEELGEKFILL-DCRNKTDVRNLL-----
lcl|CTHT_0013380                    RDLAPDTEQTKQVAQYLREFYTLPPPNSGVPYPPELRRHAARAVLF-LGS
gnl|up_human|MTG1_HUMAN             MDLADL--TEQQKI--MQHLEGE--GLKNVIFTNCVKDENVK--------
gnl|up_drome|Q9VCU5_DROME           VDLLGA--KQQKSV--LQQLRRQQPELQHILFTNCKDQRNNGVL------
gnl|up_danre|Q6IQI9_DANRE           MDVADI--SKKQSI--LKQFERE--GVKNVLFTDCLRQHDENVKKHPVIR
gnl|up_caeel|Q9BKR1_CAEEL           CDLIDM--KKYKHQ--IEDYYYER-GVQKVLFTDCKKRLPRALN------
gnl|Lotgi1|204918                   YDLADINVRRKELI--ENKLKTQ--GVDTIFYTDLRTYEKSPILKD----
gnl|Helro1|83547                    VDLINK--EDIPLF--ERVLKLENPNLQAVLHSCCKNDLDSTIKT-----
gnl|Capca1|136843                   IDVGDR--RQFYHA--KEVLKTQ--GDQYTIATNLAKGHNKIITQ-----
gnl|Apo_MPI_JGI_Genos_P|73662       MDLADL--KYKRHV--DEKLRVEH-GVQDIVYTNCKQEKTNTVRS-----

sp|Q03151|MTG1_YEAST                ----KILEWQNYELETNGGY--LPMG---YRALITGMPNVGKSTLINSLR
lcl|CTHT_0013380                    GRTPSHSSSLSPLLEIIKHYAISRDSLTGLRCMVVGMPNAGKSTLLNRLR
gnl|up_human|MTG1_HUMAN             ----QIIPMVTELIGRSHRY--HRKENLEYCIMVIGVPNVGKSSLINSLR
gnl|up_drome|Q9VCU5_DROME           ----DILPLATRLVSESSRF--NRTQAAEHNLMIIGVPNVGKSSVINVLR
gnl|up_danre|Q6IQI9_DANRE           CLMFQIVPLVSKLIESTSRF--HREEERCYCLMVIGVPNVGKSSLINALR
gnl|up_caeel|Q9BKR1_CAEEL           ----DVKLSMLDALENTPRF--NRTVKTEYQAMVVGIPNVGKSSLINAIR
gnl|Lotgi1|204918                   ----HILPTAIELTNSRPRY--QRQGNPEYNILVIGVPNVGKSTFINAIR
gnl|Helro1|83547                    ----ELLPCITNIMKTSNRY--HRNETQDYNVLVIGIPNVGKSSLINSLR
gnl|Capca1|136843                   ----KIMPVALSILEDAPRY--HRAEVDHYNMLVIGLPNVGKSTLINMWR
gnl|Apo_MPI_JGI_Genos_P|73662       ----RLIPTLTELLTETVRY--HREGLDHYNVLVIGLPNVGKSSLINAMR

sp|Q03151|MTG1_YEAST                TIFHNQVNMGRKFKKVAKTGAEAGVTRATSEVIRV------TSRNTESRN
lcl|CTHT_0013380                    GHGM------GRFKKAAQTGAQPGVTRKLGTPVRILPGEDMEGGEPGLGE
gnl|up_human|MTG1_HUMAN             RQHL-------RKGKATRVGGEPGITRAVMSKIQV-----------SERP
gnl|up_drome|Q9VCU5_DROME           NVHL-------KKKSAARVGAEAGITRSVGERIKI-----------QENP
gnl|up_danre|Q6IQI9_DANRE           RTYL-------KKGKASKVGAEPGITKAVLTKIQV-----------CERP
gnl|up_caeel|Q9BKR1_CAEEL           THTL------GIKRKAVEAGARPGVTVRVQNRVRI-----------LDKP
gnl|Lotgi1|204918                   WSHI------KTKGRATQVGAVAGITRSLLNKIMV-----------HNNP
gnl|Helro1|83547                    NVHL-------KKGIAASVGAKPGITRTVMEKIKV-----------SNSP
gnl|Capca1|136843                   KAQL-------GLGKATPAGAQAGVTMSVMEKIKV-----------NDNP
gnl|Apo_MPI_JGI_Genos_P|73662       RLYS-------GKGKATRVAPHAGVTRSVMEKIKV-----------SHSP

sp|Q03151|MTG1_YEAST                EIYLIDTPGIGVPGRVSDHNRMLGLALCGSVKNNLVDPIFQADYLLYLMN
lcl|CTHT_0013380                    GVFVVDTPGVFIP-YVSDPEAMVKLALVGCVKDGIVPKETLADYLL----
gnl|up_human|MTG1_HUMAN             LMFLLDTPGVLAP-RIESVETGLKLALCGTVLDHLVGEETMADYLLYTLN
gnl|up_drome|Q9VCU5_DROME           PVYMIDTPGILQP-SIKDDEMGMKLALVGCLPDHIVGEDLIADYLLYWLN
gnl|up_danre|Q6IQI9_DANRE           IIHLLDTPGVLPP-RIENIETGMKLALCGTVLDHLVGEDVIADFLLFSLN
gnl|up_caeel|Q9BKR1_CAEEL           PVYIIDTPGVLSP-NHRNVEDAMKLAMCDLVLESHVNLYYLADFLLFWLN
gnl|Lotgi1|204918                   VTYVFDTPGILTP-SIPNVDAGMKLAICRCIPDKIVGPENMSDYLLFWLN
gnl|Helro1|83547                    KIYIYDTPGIMSP-SVTDMDVAMKLALCATIPDKQFDIVNMADYLLFTLN
gnl|Capca1|136843                   RIYLYDTPGIRPC-NVADMHEGMKMALVGTIRDHLIGEDVIVDYLLYWLN
gnl|Apo_MPI_JGI_Genos_P|73662       LIYVYDTPGIMTP-NIDDMEVGMKLALCGTLTDHLVGYDMMADYMLFWLN

sp|Q03151|MTG1_YEAST                LQNLNDGRTELYPGST-------------------NSPTNDIYDVLRRLQ
lcl|CTHT_0013380                    -----------------------------------EGGKPNLEAAAEWVV
gnl|up_human|MTG1_HUMAN             KHQRF-GYVQHY-GL--------------------GSACDNVERVLKSVA
gnl|up_drome|Q9VCU5_DROME           SHRKY-DYVEML-KLS-------------------SGPSDDISAVLAEYA
gnl|up_danre|Q6IQI9_DANRE           RLERF-SYVEKY-SL--------------------EEPCDDIQHVLKCIA
gnl|up_caeel|Q9BKR1_CAEEL           RSEDF-SYLELL-GINQKFRKNSEKNEENLDISPKQAPIDDIQQVLALTC
gnl|Lotgi1|204918                   SHQRF-DYVDFY-GL--------------------KEPIDNVYDFLAEIA
gnl|Helro1|83547                    LQEMF-GYVSLY-DI--------------------NEPADDIYILLTLLC
gnl|Capca1|136843                   KHEYF-YYVIFY-NM--------------------PDAVDNVYDFLGFVA
gnl|Apo_MPI_JGI_Genos_P|73662       THGYF-KYVDHF-GL--------------------TQPTDDIFHLLSHVA

sp|Q03151|MTG1_YEAST                VNKSQNEKSTAIEWTNKWRLHGKG--IIFDPEVLLNNDEFSYKNYVNDQL
lcl|CTHT_0013380                    QEWRRGDLGKVVL--------DEVTPETLVRAVAKSKEEV-ISLSQARKR
gnl|up_human|MTG1_HUMAN             VKLGKTQKVKVLT--------GTGNVNIIQPNYPAAARDF-LQTFRRGLL
gnl|up_drome|Q9VCU5_DROME           HREELFHKVKQYD--------GR---VEVMTNLLAAARKF-IHFFRSGQL
gnl|up_danre|Q6IQI9_DANRE           VKLGKTRRVKAIT--------GVGNITVQLPDYSAAAYDF-IRAFRKGEL
gnl|up_caeel|Q9BKR1_CAEEL           AANDF--RIQQSI--------GE------RWDFDRAAKYF-IQLYRNRKF
gnl|Lotgi1|204918                   IINNKINKSRNQ---------ETSNEHIMVPNFEWAANKF-LKDFRNGRL
gnl|Helro1|83547                    KKFNLVMKINDQ---------GE---YVYRPNYERASQIF-IKDFRDCKL
gnl|Capca1|136843                   RSRGLNDSSSLLT--------GG---YMFMPNYIRAANIV-LSDFRTGKL
gnl|Apo_MPI_JGI_Genos_P|73662       RSHKAVIKRKSHA--------GD---YVYRPDFETAARLV-LKAFRQGHL

sp|Q03151|MTG1_YEAST                EKLGDLS
lcl|CTHT_0013380                    EKLARLA
gnl|up_human|MTG1_HUMAN             GSV-MLD
gnl|up_drome|Q9VCU5_DROME           GHM-NLD
gnl|up_danre|Q6IQI9_DANRE           GKV-MLD
gnl|up_caeel|Q9BKR1_CAEEL           KDS-CLD
gnl|Lotgi1|204918                   GQY-FLD
gnl|Helro1|83547                    GKV-NLD
gnl|Capca1|136843                   GKF-NLD
gnl|Apo_MPI_JGI_Genos_P|73662       GTY-NMD
