# Supplementary material for: Deep transcriptome-sequencing and proteome analysis of the hydrothermal vent annelid Alvinella pompejana identifies the CvP-bias as a robust measure of eukaryotic thermostability
Source: Biol Direct. 2013 Jan 16;8:2. doi: 10.1186/1745-6150-8-2 (PMC3564776; doi:10.1186/1745-6150-8-2)
Supplement: Additional file 10 — Frequency of individual amino acids as a function of GC-content. The frequency of amino acids is plotted as a function of GC3-content (GC-content at the third codon position) in the species of the orthologous set. The regression lines with 90% confidence intervals are shown. [file 1745-6150-8-2-S10.zip › trimmedalignments/OST48_HUMAN.aln]

CLUSTAL X (1.81) multiple sequence alignment


sp|P33767|OSTB_YEAST                TDWN---FFFC---ILLQAIFVVGTQTSRTLVLYDQSTEPLEEYSVYLKD
lcl|CTHT_0008130                    PLRS---LLAC---LFAAGVSALSTSGNRLLVIMDDVSEK-ESYSQFLGD
gnl|up_human|OST48_HUMAN            RAW----ALFW---LLLPLLGAVCASGPRTLVLLDNLNVR-ETHSLFFRS
gnl|up_drome|OST48_DROME            MMWKAL-LIAV---LAIAHCQAVLETDANTLVLLDNLAIR-ETHSIFFKS
gnl|up_danre|OST48_DANRE            SGGFSKNALFI---LSAALMLQAVLGDGKTLVLLDNPNIR-DTHSIFFRS
gnl|up_caeel|OST48_CAEEL            MRW----LPGL---LLIASIGFHQSLADRVLVLGETAAVK-DTHSVFLNS
gnl|Lotgi1|197848                   ATR----LAGF---IALMFLGVYAQSGKRTLILVDNWSIR-ETHSTFFRS
gnl|Helro1|186308                   AGWTGLLILFAAVSVFLDGGVVFAKENQRTLVLLDSLTIK-ETHSIFFQT
gnl|Capca1|181863                   TGV----LLIV---LGLA---ASAFAAQKTLVLVDNWSIR-ETHSIFFRS
gnl|Apo_MPI_JGI_Genos_P|62023       MSAFGKFLCFL---LVILQIFTVALAGKKTLVLVDNWSIR-ETHSVFFKS

sp|P33767|OSTB_YEAST                LEQ------RNYKLEYLDINSTSTTVDLYDKEQRLFDNIIVFPTKGGKNL
lcl|CTHT_0008130                    LESLSYLPCRGFQLSFESPKSES--LSLFHLGERTYDHLLFFPT-KTKGL
gnl|up_human|OST48_HUMAN            LKD------RGFELTFKTADDPS--LSLIKYGEFLYDNLIIFSP-SVEDF
gnl|up_drome|OST48_DROME            LQD------RGFKLTYKLADDSS--LLLSKYGEYLYKNVIIFAP-SVEEF
gnl|up_danre|OST48_DANRE            LAD------RGFDLTFKTADDPG--LSLIKYGQFLYDHLILFSP-SVEDF
gnl|up_caeel|OST48_CAEEL            VKE------RGHELTVRAADDSQ--LALFKHGQLIFDHLFILAP-GVQVF
gnl|Lotgi1|197848                   LRD------QGFDLTFKTADDGN--LALVKFGEFLYENLVIFSP-SVEDF
gnl|Helro1|186308                   LKD------RGFELTFKAADDAG--LSLVKYGEYLYDNLILFSP-SVEEF
gnl|Capca1|181863                   LRD------SGFDLTFKQADDGS--LALVKYGEHLYDNLILFSP-SVEEF
gnl|Apo_MPI_JGI_Genos_P|62023       LRE------RGFDLTFKVADDAN--LALVKYGEFLYDNLILFSP-SVKEF

sp|P33767|OSTB_YEAST                ARQIPVKQLIKFFENEGNILCMSSPG-AVPNTIRLFLNELGIYPSPKGHV
lcl|CTHT_0008130                    GPNLTPNLLVDFVNAKGNILVTLSSGTTAPTSLISLLNELDIQLPADRTG
gnl|up_human|OST48_HUMAN            GGNINVETISAFIDGGGSVLVAASS--DIGDPLRELGSECGIEFDEEKTA
gnl|up_drome|OST48_DROME            GGDVSVERLAQFVDDGGNVLVAGSE--KSGDALREFASECGFELDEENAA
gnl|up_danre|OST48_DANRE            GGNINVETITAFIDGGGNVLVAASS--DIGDPLRELGSECGIEFDEEKTA
gnl|up_caeel|OST48_CAEEL            GGSLSPSEISKFVDAGGNVLVAAGS--NIGDALREIAAEHGFEFEEAGTS
gnl|Lotgi1|197848                   GGNVDVAAITNFIDGGGNVLVAGSS--SLGDPIRELATECGVEFDEENTA
gnl|Helro1|186308                   GGNIDVPAISSFIDGGGNVLVAGSS--QIGEAIRDLGSECGVEFDEEKTS
gnl|Capca1|181863                   GGSIDVQAITNFIDGGGNVMVAGSS--LIGEPIRDLASECGVEFDEEGTS
gnl|Apo_MPI_JGI_Genos_P|62023       GGGITVADITSFIDGGGNVLVAVDS--YIGETIRNLAGECGVEFDEEGTS

sp|P33767|OSTB_YEAST                -IRDYF------SPSSEELVVSSNHLLNKY-----VYNARK----SEDFV
lcl|CTHT_0008130                    LVVDHFNYDASSSPDTHDVLVLPAPFPVRPDVKDFFSGADVSSPSEKVLA
gnl|up_human|OST48_HUMAN            -VIDHHNYDIS-DLGQHTLIVADTENLLKAPT---IVGKSS----LNPIL
gnl|up_drome|OST48_DROME            -VIDHLHYDVS-DAGEHTTILTSAKNLIQADT---IVGKANRQADAAPLL
gnl|up_danre|OST48_DANRE            -VIDHHNYDIS-DPGEHTLIVADPENLLKAPT---IVGKPT----DKPVL
gnl|up_caeel|OST48_CAEEL            -VIDHHNYDQTLDSGDHTTLVVGKDQLISAEL---IVGNSAK---LHPVL
gnl|Lotgi1|197848                   -VIDHLHYDFN-DEGKHTLIVSETENLLDAPM---IVGQKP----SAPFL
gnl|Helro1|186308                   -VIDHLNYDVS-DDGKHTLIVADPKNLISSNI---LIGSKK----INPLL
gnl|Capca1|181863                   -VIDHLNYDVS-DQGKHTLLVADAANLIKSSM---LVGDTN----SAPIL
gnl|Apo_MPI_JGI_Genos_P|62023       -VIDHHNYDVK-DDGKHTLIVADPENLINAPL---LTGNEK----HNPLL

sp|P33767|OSTB_YEAST                F-GESSAALLENREQIVPILNAPRTSFTESKGKC-----NSWTSGSQGFL
lcl|CTHT_0008130                    FPRGVGATLG-NGPLLAPILRAPRTAYSYNPKEQKETVDDLFAAGEQLAL
gnl|up_human|OST48_HUMAN            F-RGVGMVADPDNPLVLDILTGSSTSYSFFPDKP--ITQYPHAVGKNTLL
gnl|up_drome|OST48_DROME            Y-RGTGLIADKENPLVLKLLTAESTAYSYNPEAS--VSDYPHAVGRGTLL
gnl|up_danre|OST48_DANRE            F-KGVGMVADPDNPLVLDILTGSSTSYSYFPDRP--ITQYPHAVGKNTLL
gnl|up_caeel|OST48_CAEEL            F-KGIGLVAGKTNNLALSIVRASGTAYSYDPKAV--RATNPSIAGSRTLL
gnl|Lotgi1|197848                   F-RGVGMVADPDNPLVMGVLHASSTSYSYNPDEK--ISEFPHAVGKNTLL
gnl|Helro1|186308                   F-RGVGITADNENPLVLDILHASWTAYSFNPNQK--ISDYPHAVGQNTLL
gnl|Capca1|181863                   F-RGVGMAADSQNPLLLSVLHASSTAYSFNPDEA--VTEYPHAVGKNTLL
gnl|Apo_MPI_JGI_Genos_P|62023       F-RGVGMTADPDNPLVINILHAASSAYSFDPDSR--ITDYPHAIGKNTLL

sp|P33767|OSTB_YEAST                VVGFQNLNNARLVWIGSSDFLKNK-----------------NQDSNQEFA
lcl|CTHT_0008130                    VATFQARNSARVTLVGSAEMLQDKWFDAEVKTKE----GKATKTFNREFA
gnl|up_human|OST48_HUMAN            IAGLQARNNARVIFSGSLDFFSDSFFNSAVQKAA-PGSQRYSQTGNYELA
gnl|up_drome|OST48_DROME            IAALQARNNARVVFSGSLLFFSDESFTTAVQYAQ--SGVFHKLAGNRDVA
gnl|up_danre|OST48_DANRE            IAGLQARNNARVVFSGSLHFFSDAFFNSAVQKAA-TGSKRYEQTGNQDLA
gnl|up_caeel|OST48_CAEEL            VGGLQSRNNARIVFTGSSELFSNTFFSAKTNSVN--PSVQGAQSGNADFA
gnl|Lotgi1|197848                   ISALQARNNARVVFVGSIDFFSDQFMQASVQNAL--NGKKYEKSGNQDLA
gnl|Helro1|186308                   IAGLQARNNARVLFFGSLDFFSDEFFGSSVQNAAVPGSQKYAVSGNKDLA
gnl|Capca1|181863                   ITALQARNNARVLFFGSLDMFSDEFFSMSVQNAN--AGKQFPVSGNQQLV
gnl|Apo_MPI_JGI_Genos_P|62023       ISGLQARNNARVLFVGSLDFFSDETFNAPVQKAN--GGQKFSKSGNQQLA

sp|P33767|OSTB_YEAST                KELLKWTFNEKSVIKSVHAVHSHADGTSYD-----E-EPYKIKDKVIYSV
lcl|CTHT_0008130                    KRVSGWTFNEIGVLR-VNWIEHRLDEPGAPNNVSNP-KIYRVKNDVKYTI
gnl|up_human|OST48_HUMAN            VALSRWVFKEEGVLR-VGPVSHHRVGETAP-----P-NAYTVTDLVEYSI
gnl|up_drome|OST48_DROME            ESISKWVFGETGRLR-VASVQHHKEGELLP-----PDQAYTITDPVVYTI
gnl|up_danre|OST48_DANRE            EALSRWVFKEAGVLR-VGDVTHHPVGESTP-----P-AAYTVTDLVEYGI
gnl|up_caeel|OST48_CAEEL            TAITRWVMKESGVLR-VKTVNHHKKGETVP-----PVEGYFITEDVVYTI
gnl|Lotgi1|197848                   YSLSQWVFKQKGVLR-VGEVKHHLKGEKTP-----P-AAYTVLDQVEYSI
gnl|Helro1|186308                   ITLTQWLFKEKGVLR-VGEVKHHKVGEKEP-----P-HAYTILDDVEYSL
gnl|Capca1|181863                   KSLSQWVFREKGVLR-VGAVKHHLQGKKTP-----P-AAYTITDDVEYSI
gnl|Apo_MPI_JGI_Genos_P|62023       TRLSQWVFKEKGVLR-VGKVVHHKVGEKEP-----P-AAYTIMDNVEYSV

sp|P33767|OSTB_YEAST                GFSEWNGEEWLPH----IADDIQFELRQVDPYYRLTLSPS---GNDSETQ
lcl|CTHT_0008130                    SLSEYSWTAWQPFTLPPDSDEIQLEFSMLSPFHRLALAPDASLSSDTATA
gnl|up_human|OST48_HUMAN            VIQQLSNGKWVPF----DGDDIQLEFVRIDPFVRTFL------KKKG-GK
gnl|up_drome|OST48_DROME            GIEELVQGEWRAF----KASDIQLEFVRIDPFVRTYL------KQTNTGA
gnl|up_danre|OST48_DANRE            VIEMLSGGKWVPF----DGDDIQLEFVRIDPFVRTYL------KKNG-GK
gnl|up_caeel|OST48_CAEEL            EIEELKNGKWVPF----QGKDVQLEFVRIDPFVRATL------KNSN-GR
gnl|Lotgi1|197848                   QIDEYSNGEWKPF----QGKDVQLEFVRIDPFVRTTL------KQKN-GL
gnl|Helro1|186308                   VIEKILDGKWVPF----EADDVQLEFVRIDPFVRTTL------KGKN-GV
gnl|Capca1|181863                   EIEEYSEGKWQPF----KADDVQLEFVRIDPFVRTFL------KGKN-GK
gnl|Apo_MPI_JGI_Genos_P|62023       EIEKNEDGKWVPL----DADDLQLEFVRIDPFIRMPL------SKRG-NQ

sp|P33767|OSTB_YEAST                YYTTGEFILPDRHGVFTFLTDYRKIGLSFTTDKDVKAIRHLANDEYPRSW
lcl|CTHT_0008130                    YSV--RFKVPDRHGIFNFRVSYKRPFLSNVEEKNTVSVRHIGHDEWPRSW
gnl|up_human|OST48_HUMAN            YSV--QFKLPDVYGVFQFKVDYNRLGYTHLYSSTQVSVRPLQHTQYERF-
gnl|up_drome|OST48_DROME            YQA--KFKIPDVYGVYQFKVDYNRVGYTHLYSTTQVSVRPLEHTQYERF-
gnl|up_danre|OST48_DANRE            YSV--QFKLPDVYGVFQFKVDYNRLGYTHLYSSTQVSVRPLQHTQYERF-
gnl|up_caeel|OST48_CAEEL            LSV--AFKLPDVLGVFKFLVDYRRVGYTHLYDVQQVSVRPLWHTQYERF-
gnl|Lotgi1|197848                   LHV--SFKLPDVYGVYQFRVDYNRIGYTRLFSTTQVSVHPLKHTQYERF-
gnl|Helro1|186308                   FST--RFKLPDVYGVYQFRVDYNRIAYTHLFSATQVSVRPLEHTQYERF-
gnl|Capca1|181863                   FVA--KFKLPDVYGVYQFRVDYNRVGYTHLFSTTQVSVRPLEHTQYERF-
gnl|Apo_MPI_JGI_Genos_P|62023       FYA--KFKIPDVYGVYQFRVDYNRVGYTHLFITTQVSVRPLEHTQYERF-

sp|P33767|OSTB_YEAST                EISNSWVYISAICGVIVAWIFFVVSFVTTSSV----GKKLETFKKTN
lcl|CTHT_0008130                    AISGAWPWMSGIGVTVVGWLAFCVIWMFSAPV----GPKVEVGKKTQ
gnl|up_human|OST48_HUMAN            -IPSAYPYYASAFSMMLGLFIFSIVFLHMKE-----------KEKSD
gnl|up_drome|OST48_DROME            -IPSAFPYYTSAFSMMIGVFVFSFVFLHFKDEPV--GRAAKEDKKSQ
gnl|up_danre|OST48_DANRE            -IPSAFPYYASAFSMMAGLFVFSVVFLHMRE-----------KEKSD
gnl|up_caeel|OST48_CAEEL            -IRSAYPYYASSFSMMAGLVLFSIVYLYHKDTPVKGAKVLDSEKKKN
gnl|Lotgi1|197848                   -IPSAYPYYISCFSMMFGVVIFSIVFLHYKE---------DTKDKKE
gnl|Helro1|186308                   -IASAYPYYASAFSMMFGVFLFSFIFLHFRE-----------KDKSE
gnl|Capca1|181863                   -IPSAYPYYFSAFSMMGGVFVFSLVFLHFKE---------ETKDKTE
gnl|Apo_MPI_JGI_Genos_P|62023       -IPSAYPYYTSSFSMMIGMFLFSFLFLYYKE---------DTKQKKE
