# Supplementary material for: Deep transcriptome-sequencing and proteome analysis of the hydrothermal vent annelid Alvinella pompejana identifies the CvP-bias as a robust measure of eukaryotic thermostability
Source: Biol Direct. 2013 Jan 16;8:2. doi: 10.1186/1745-6150-8-2 (PMC3564776; doi:10.1186/1745-6150-8-2)
Supplement: Additional file 10 — Frequency of individual amino acids as a function of GC-content. The frequency of amino acids is plotted as a function of GC3-content (GC-content at the third codon position) in the species of the orthologous set. The regression lines with 90% confidence intervals are shown. [file 1745-6150-8-2-S10.zip › trimmedalignments/RL10_HUMAN.aln]

CLUSTAL X (1.81) multiple sequence alignment


sp|P41805|RL10_YEAST                MARRPARCYRYQKNKPYPKSRYNRAVPDSKIRIYDLGKKKATVDEFPLCV
lcl|CTHT_0063830                    MARRPARCYRYCKNKPYPKSRFNRGVPDPKIKIYDLGRKRATVDDFPLCV
gnl|up_human|RL10_HUMAN             MGRRPARCYRYCKNKPYPKSRFCRGVPDAKIRIFDLGRKKAKVDEFPLCG
gnl|up_drome|RL10_DROME             MGRRPARCYRYCKNKPYPKSRFCRGVPDPKIRIFDLGRKKATVEDFPLCV
gnl|up_danre|Q7ZV96_DANRE           MGRRPARCYRYCKNKPYPKSRFCRGVPDPKIRIFDLGRKKAKVDEFPLCA
gnl|up_caeel|RL10_CAEEL             MGRRPARCYRYIKNKPYPKSRFCRGVPDAKIRIFDLGNKRANVDTFPACV
gnl|Lotgi1|229535                   MGRRPARCYRYCKNKPYPKSRFCRGVPDPKIRIFDLGRKKARVDEFANCV
gnl|Helro1|186175                   MGRRPARCYRYCKNKPYPKSRFCRGVPDPKIRIFDLGRKKAKVDEFPLCV
gnl|Capca1|218942                   MGRRPARCYRYCKNKPYPKSRFCRGVPDPKIRIFDLGRKKARSDDFPLCV
gnl|Apo_MPI_JGI_Genos_P|58322       MGRRPARCYRYCKNKPYPKSRFCRGVPDPKIRIYDLGRKKARVDEFPLCV

sp|P41805|RL10_YEAST                HLVSNELEQLSSEALEAARICANKYMTTVSGRDAFHLRVRVHPFHVLRIN
lcl|CTHT_0063830                    HLVSNEYEQLSSEALEAARICANKYLVKYAGKEGFHLRVRAHPYHVIRIN
gnl|up_human|RL10_HUMAN             HMVSDEYEQLSSEALEAARICANKYMVKSCGKDGFHIRVRLHPFHVIRIN
gnl|up_drome|RL10_DROME             HLVSDEYEQLSSEALEAGRICCNKYLVKYCGKDQFHIRMRLHPFHVIRIN
gnl|up_danre|Q7ZV96_DANRE           HMVSDEYEQLSSEALEAARICANKYMVKTCGKDGFHIRVRLHPFHVIRIN
gnl|up_caeel|RL10_CAEEL             HMMSNEREHLSSEALEAARICANKYMVKNCGKDGFHLRVRKHPFHVTRIN
gnl|Lotgi1|229535                   HLVSDEYEQLSSEALEAGRICANKYLVKHVGKDAFHLRVRVHPFHVVRIN
gnl|Helro1|186175                   HLVSDEWEQISSEALEAGRICANKYLVKHCGKDAFHLRVRLHPFHVIRIN
gnl|Capca1|218942                   HLVSDEWEQISSEALEAGRICANKYLTKHCGKDAFHLRVRLHPFHVVRIN
gnl|Apo_MPI_JGI_Genos_P|58322       HLVSDELEQISSEALEAGRICANKYMVKNCGKDAFHLRVRVHPFHVLRIN

sp|P41805|RL10_YEAST                KMLSCAGADRLQQGMRGAWGKPHGLAARVDIGQIIFSVRTKDSNKDVVVE
lcl|CTHT_0063830                    KMLSCAGADRLQTGMRGAFGKPQGTVARVDIGQILISVRTRDSNRAIALE
gnl|up_human|RL10_HUMAN             KMLSCAGADRLQTGMRGAFGKPQGTVARVHIGQVIMSIRTKLQNKEHVIE
gnl|up_drome|RL10_DROME             KMLSCAGADRLQTGMRGAFGKPQGTVARVRIGQPIMSVRSSDRYKAQVIE
gnl|up_danre|Q7ZV96_DANRE           KMLSCAGADRLQTGMRGAFGKPQGTVARVHIGQVIMSVRTKAQNKEHVIE
gnl|up_caeel|RL10_CAEEL             KMLSCAGADRLQTGMRGAYGKPQGLVARVDIGDILFSMRIKEGNVKHAIE
gnl|Lotgi1|229535                   KMLSCAGADRLQTGMRGAYGKPQGTVARVNIGQPIMSVRSRDNAEGHVIE
gnl|Helro1|186175                   KMLSCAGADRLQTGMRGAFGKPQGTVARVDIGQIILSVRAKDAHKDKVIE
gnl|Capca1|218942                   KMLSCAGADRLQTGMRGAFGKPQGTVARVHIGQVIMSVRARDTHTAKVIE
gnl|Apo_MPI_JGI_Genos_P|58322       KMLSCAGADRLQTGMRGAFGKPQGTVARVRIGQALMSVRCKDQHQEKAVE

sp|P41805|RL10_YEAST                GLRRARYKFPGQQKIILSKKWGFTNLDRPEYLKKREAGEVKDDGAFVKFL
lcl|CTHT_0063830                    ALRRCQYKFPGRQKIIVSKNWGFTPLRREEYLEKKAAGRVRVDGAYVQFL
gnl|up_human|RL10_HUMAN             ALRRAKFKFPGRQKIHISKKWGFTKFNADEFEDMVAEKRLIPDGCGVKYI
gnl|up_drome|RL10_DROME             ALRRAKFKFPGRQKIYVSKKWGFTKYERERYEELRDDNRLEPDGCNVKYR
gnl|up_danre|Q7ZV96_DANRE           ALRRAKFKFPGRQKIHVSKKYGFTKFNTCDFDNMLAEKRLIPDGCGVKYI
gnl|up_caeel|RL10_CAEEL             AFRRAKFKFPGRQIIVSSRKWGFTKWDREDYERMRAEGRLRSDGVGVQLQ
gnl|Lotgi1|229535                   ALRRAKFKYPGRQKIYVSKKWGFTKWSREEYDVKFKAGQLVPDGVTVQYK
gnl|Helro1|186175                   ALRRAKFKFPGRQKIHVSRKWGFTKWDREKFEPMRAEGTLVPDGCDVQYK
gnl|Capca1|218942                   ALRRAKFKYPGRQKIYISSKWGFTKWERVDYEKMREDGVLIPDGVGVQYK
gnl|Apo_MPI_JGI_Genos_P|58322       ALRRAKFKYPGRQKIYISRKWGFTKWDREDYEKMRLDGRLVPDGVNAKYV

sp|P41805|RL10_YEAST                SKKGSLENNIREFP
lcl|CTHT_0063830                    TNHGNLEENMRRFP
gnl|up_human|RL10_HUMAN             PNRGPLDKWRALHS
gnl|up_drome|RL10_DROME             PEHGPIAAWEKAQR
gnl|up_danre|Q7ZV96_DANRE           PSRGPLSRWKALHA
gnl|up_caeel|RL10_CAEEL             REHGPLTKWIENPI
gnl|Lotgi1|229535                   PDHGPLKAWMDRYR
gnl|Helro1|186175                   PPHGPLSAWMAAQG
gnl|Capca1|218942                   PNKGPLQAWKNRQS
gnl|Apo_MPI_JGI_Genos_P|58322       PPHGPLEAWMKAQQ
