# Supplementary material for: Deep transcriptome-sequencing and proteome analysis of the hydrothermal vent annelid Alvinella pompejana identifies the CvP-bias as a robust measure of eukaryotic thermostability
Source: Biol Direct. 2013 Jan 16;8:2. doi: 10.1186/1745-6150-8-2 (PMC3564776; doi:10.1186/1745-6150-8-2)
Supplement: Additional file 10 — Frequency of individual amino acids as a function of GC-content. The frequency of amino acids is plotted as a function of GC3-content (GC-content at the third codon position) in the species of the orthologous set. The regression lines with 90% confidence intervals are shown. [file 1745-6150-8-2-S10.zip › trimmedalignments/PSMD6_HUMAN.aln]

CLUSTAL X (1.81) multiple sequence alignment


sp|Q06103|RPN7_YEAST                EYVDPTVNRVPNYEVSEKAFLLTQSKVSIEQRKEAAEFVLAKIKEEEMAP
lcl|CTHT_0044010                    MGSDPQYAKWPLLPLAQHVFTLTNPYAARPAQEIAAKQLQEAIAEHKMAP
gnl|up_human|PSMD6_HUMAN            NLEEEGLPKNPDLRIAQLRFLLSLPE--HRGDAAVRDELMAAVRDNNMAP
gnl|up_drome|PSMD6_DROME            NLEEQGLEKNPNLELAQTKFLLTLAE--YKQDAALKAKLLEAIRTENMAP
gnl|up_danre|Q7ZWE5_DANRE           NLEEEGLPKNPNLRIAQLKFLLT-----HRQDAQVKSELMDAIKLNNMAP
gnl|up_caeel|PSMD6_CAEEL            NFDKEIISRWPDLELSQTRFMLNHPEVDSSVKEAKLEKLQETIKEFDMAP
gnl|Lotgi1|200903                   NLEEEGLAKNPNLEYAQWKYLLGTEK--YKNDKALAKKLQDAIKADSMAK
gnl|Helro1|103503                   NFEEEGLAKNPNLELAQWKFLLQTDN--YKNNSKIKNDLLQAVKDGNMAP
gnl|Capca1|152596                   NLEEQGLAKNPNLELAQWKFLLTTDN--FKNDESVKSKLMAEIKAENMAP
gnl|Apo_MPI_JGI_Genos_P|62366       NLEEQGLVKNPNLEVAQWKFLLGTDR--HRNDQKLKNDLLQVIKENDMAP

sp|Q06103|RPN7_YEAST                YYKYLCEE--------------------------------YLVNNGQSDL
lcl|CTHT_0044010                    FYRYLAHPIEGILNTIGETGSASAPVPGKLGRKSSIASGMIATGSAGSSI
gnl|up_human|PSMD6_HUMAN            YYEALC-----------------------------------------KSL
gnl|up_drome|PSMD6_DROME            WYEHIC-----------------------------------------SEL
gnl|up_danre|Q7ZWE5_DANRE           YYETLC-----------------------------------------KEL
gnl|up_caeel|PSMD6_CAEEL            FYELVC-----------------------------------------ADF
gnl|Lotgi1|200903                   FYEEVC-----------------------------------------KDL
gnl|Helro1|103503                   FYEELC-----------------------------------------ADL
gnl|Capca1|152596                   FYEEVC-----------------------------------------RDL
gnl|Apo_MPI_JGI_Genos_P|62366       FYEIVC-----------------------------------------ADL

sp|Q06103|RPN7_YEAST                EHDEKSDSLNEWIKFDQELYNELCKKNESKIKELNEKIQKLEEDDEGELE
lcl|CTHT_0044010                    S-----------LPWDEALYQSLVADNERELEGFQKEEEE-AVEKAGDTE
gnl|up_human|PSMD6_HUMAN            D-----------WQIDVDLLNKMKKANEDELKRLDEELED-AEKNLGESE
gnl|up_drome|PSMD6_DROME            G-----------WTVDKDLLARMKENNRVEVEQLDAAIED-AEKNLGEME
gnl|up_danre|Q7ZWE5_DANRE           K-----------WQADTDLLSKMKKANEDELKRLDDVLED-AEKNLGESE
gnl|up_caeel|PSMD6_CAEEL            K-----------IVVDATQLAAMKAANQKKIDEITAEVED-AEKNLGESE
gnl|Lotgi1|200903                   G-----------WKLDAKLFKDMQTANEAEVKKLDQEIED-TEKNMGETE
gnl|Helro1|103503                   Q-----------WKLDTNLLEHMKSENEKKLKELDDSLED-AEKNQGEME
gnl|Capca1|152596                   G-----------WKLDQSLLTKMKEANEVKIKELDSAIED-AENNLGETE
gnl|Apo_MPI_JGI_Genos_P|62366       G-----------WPVDQALLEKMKDANLAKLKELDDAVED-AEQNLGETE

sp|Q06103|RPN7_YEAST                QAQAWINLGEYYAQIGDKDNAEKTLGKSLSKAISTGAKIDVMLTIARLGF
lcl|CTHT_0044010                    VLAARGKRAEFWARVGDKEKAIAAYEDVFEKTGVLGAKIDIVLAIIRMGL
gnl|up_human|PSMD6_HUMAN            IRDAMMAKAEYLCRIGDKEGALTAFRKTYDKTVALGHRLDIVFYLLRIGL
gnl|up_drome|PSMD6_DROME            VREANLKKSEYLCRIGDKAAAETAFRKTYEKTVSLGHRLDIVFHLIRLGL
gnl|up_danre|Q7ZWE5_DANRE           IRDAMMAKAEYLIRIGDKEGALTAFRKTYDKTVALGHRLDIVFYLLRIGL
gnl|up_caeel|PSMD6_CAEEL            VRQGLLRKFEYYCQIGDKDNALKAYTATYEKTVGMGYRIDVVFAMIRVGL
gnl|Lotgi1|200903                   IRDSMLKKAEFLCKVGDKEAALSQFRKTYEKTVSLGYRLDLVFHLIRLGL
gnl|Helro1|103503                   IRDIMLKKAEYYSSIGAKELALSQFRKVGEKTLTLGYRLDMEFHQIRIGL
gnl|Capca1|152596                   VRDTMLRKAEYYSMIGAKEQVLSQYRKVGEKTVTLGYRLDMVFHQIRLGL
gnl|Apo_MPI_JGI_Genos_P|62366       VRDFMLKKAEYLSKIGDKDGALSQFRKTGEKTVTLGFRLDMVFHQIRLGL

sp|Q06103|RPN7_YEAST                FYNDQLYVKEKLEAVNSMIEKGGDWERRNRYKTYYGIHCLAVRNFKEAAK
lcl|CTHT_0044010                    FYGDKHLVKKQVARCKALVESGGDWDRRNRLKAYEGLHLLTIRNYSLAAP
gnl|up_human|PSMD6_HUMAN            FYMDNDLITRNTEKAKSLIEEGGDWDRRNRLKVYQGLYCVAIRDFKQAAE
gnl|up_drome|PSMD6_DROME            FYLDHDLITRNIDKAKYLIEEGGDWDRRNRLKVYQGVYSVAVRDFKAAAT
gnl|up_danre|Q7ZWE5_DANRE           FYMDNDLITRNTEKAKSLIEEGGDWDRRNRLKVYQGLYCVAIRDFKQAAE
gnl|up_caeel|PSMD6_CAEEL            FFLDHHLINKFITKAKELMEQGGDWERKNRLRSYEALYRMSVRDFAGAAD
gnl|Lotgi1|200903                   FYMDHDLITKNLEKAQSLIDEGGDWDRRNRLKVYRGAYCMSIREFKTAAN
gnl|Helro1|103503                   FYMDHDLIKRSFEKAQSLIDQGGDWDRRNRLKVYRGTYCMAVRDFKMAAS
gnl|Capca1|152596                   FYMDHDLIKRNLEKAQTMIDEGGDWDRRNRLKVYRGTYCMAIRDFKAAAQ
gnl|Apo_MPI_JGI_Genos_P|62366       FFMDHDLIKRNLEKAQSLIDEGGDWDRRNRLKVYRGVYSMSIRDFKTAAD

sp|Q06103|RPN7_YEAST                LLVDSLATFTSIELTSYESIATYASVTGLFTLERTDLKSKVIDSPELLSL
lcl|CTHT_0044010                    LLLDSLSTFTSYELCTYSALVVYAVLAGSVSLKRVDFKSKVVDAPEIKAI
gnl|up_human|PSMD6_HUMAN            LFLDTVSTFTSYELMDYKTFVTYTVYVSMIALERPDLREKVIKGAEILEV
gnl|up_drome|PSMD6_DROME            FFLDTVSTFTSYELMDYPTFVRYTVYVAMIALPRNELRDKVIKGSEIQEV
gnl|up_danre|Q7ZWE5_DANRE           LFLDTVSTFTSYELMDYKTFVTYTVYVCMIALKRPDLREKVIKGAEILEV
gnl|up_caeel|PSMD6_CAEEL            LFLEAVPTFGSYELMTYENLILYTVITTTFALDRPDLRTKVIRCNEVQEQ
gnl|Lotgi1|200903                   LFLDTVATFTSYELMDYHQFVTYTVISSVIALDRPDLREKVVKGSEILEV
gnl|Helro1|103503                   LFLDTVATFTSYELMDYKTFVTYTVFCCMIALARPQQREKVIKGSEILEV
gnl|Capca1|152596                   LFLDTIATFTSYELMDYQQFVAYTVFCCMIALDRPVLREKVVRGAEILEV
gnl|Apo_MPI_JGI_Genos_P|62366       LYLDTVATFTSYELMDYKQFVTYTVLCSMIALERPKLREKVIHGSEILEV

sp|Q06103|RPN7_YEAST                IST-----------------------------------------------
lcl|CTHT_0044010                    LGDGEDKLLALTGAISAGPGADDSDMVVESSSTPTGSKQQQVVNLTTLGT
gnl|up_human|PSMD6_HUMAN            LHS-----------------------------------------------
gnl|up_drome|PSMD6_DROME            LHG-----------------------------------------------
gnl|up_danre|Q7ZWE5_DANRE           LHS-----------------------------------------------
gnl|up_caeel|PSMD6_CAEEL            LTGG----------------------------------------------
gnl|Lotgi1|200903                   LHS-----------------------------------------------
gnl|Helro1|103503                   LHS-----------------------------------------------
gnl|Capca1|152596                   LHS-----------------------------------------------
gnl|Apo_MPI_JGI_Genos_P|62366       LHS-----------------------------------------------

sp|Q06103|RPN7_YEAST                ----------TAALQSISSLTISLYASDYASYFPYLLETYANVLIPCKYL
lcl|CTHT_0044010                    GADGQPEAEIAIDFSALAQLVSSLYNGRYRLFFQALARVEEQFLTQDRYL
gnl|up_human|PSMD6_HUMAN            -------------LPAVRQYLFSLYECRYSVFFQSLAVVE-QEMKKDWLF
gnl|up_drome|PSMD6_DROME            -------------LPDVKQFLFSLYNCQYENFYVHLAGVE-KQLRLDYLI
gnl|up_danre|Q7ZWE5_DANRE           -------------LPAVRQYLFSLYECRYSVFFQSLARVE-QEMKQDWLF
gnl|up_caeel|PSMD6_CAEEL            --------GLNGTLIPVREYLESYYDCHYDRFFIQLAALESERFKFDRYL
gnl|Lotgi1|200903                   -------------LPKIRHYLFSIYDCRYEEFFRSLAEIE-ELMKDDRLI
gnl|Helro1|103503                   -------------LPDIQRYLFSLYNCQYKEFFKYLAIVE-QILKHDRYL
gnl|Capca1|152596                   -------------LTDVKQYLFSLYTCQYKEFFQTLALVE-QKMRYDRYL
gnl|Apo_MPI_JGI_Genos_P|62366       -------------LPDIKEYLFSLYNCQYSDFFKSLAVME-QRMKHDRYL

sp|Q06103|RPN7_YEAST                NRHADFFVREMRRKVYAQLLESYKTLSLKSMASAFGVSVAFLDNDLGKFI
lcl|CTHT_0044010                    HEHRGWFIREMRLRAYQQLLQSYRVVGLESMAEEFGVTVEYLDRDLSKFI
gnl|up_human|PSMD6_HUMAN            APHYRYYVREMRIHAYSQLLESYRSLTLGYMAEAFGVGVEFIDQELSRFI
gnl|up_drome|PSMD6_DROME            HPHYRYYVREMRILGYTQLLESYRSLTLQYMAESFGVTVEYIDQELARFI
gnl|up_danre|Q7ZWE5_DANRE           APHYRYYVREMRILAYSQLLESYRSLTLGYMAEAFGVSTEFIDQELSRFI
gnl|up_caeel|PSMD6_CAEEL            SPHFNYYSRGMRHRAYEQFLTPYKTVRIDMMAKDFGVSRAFIDRELHRLI
gnl|Lotgi1|200903                   VAHYRYYVREMRIMAYAQLLESYRSLTLEYMAKAFGVTVSFIDQELARFI
gnl|Helro1|103503                   APHYSFYAREMRIIAYTQLLESYRSLTLVYMARSFGVTVEFIDQELSRFI
gnl|Capca1|152596                   ACHYRYYTREMRIQAYSQLLESYQSLTLDYMAKAFGVTPNFIDQELSRFI
gnl|Apo_MPI_JGI_Genos_P|62366       APHYRYYTREMRIHAYSQLLVSYQSLTLDYMAKAFGVTPDFIDQELSRFI

sp|Q06103|RPN7_YEAST                PNKQLNCVIDRVNGIVETNRPDNKNAQYHLLVKQGDGLLTKLQKYGAAVR
lcl|CTHT_0044010                    AAGRIPCNIDRVSGVIETNRPDDKNKQYQELVRQGDQLITKLQKYGQAVR
gnl|up_human|PSMD6_HUMAN            AAGRLHCKIDKVNEIVETNRPDSKNWQYQETIKKGDLLLNRVQKLSRVIN
gnl|up_drome|PSMD6_DROME            AAGRLHAKVDRVGGIVETNRPDNKNWQYQATIKQGDLLLNRIQKLSRVIN
gnl|up_danre|Q7ZWE5_DANRE           AAGRLHCKIDKVNEIVETNRPDSKNWQYQETIKKGDLLLNRVQKLSRVIN
gnl|up_caeel|PSMD6_CAEEL            ATGQLQCRIDAVNGVIEVNHRDSKNHLYKAVIKDGDILLNRIQKLARVIN
gnl|Lotgi1|200903                   AAGRLHCKIDKVGGIVETNRPDSKNWQYQSTIKQGDILLNRVQKLSRVIN
gnl|Helro1|103503                   AAGRLHCKIDKVGGIVETNRPDSKNYQYQETIKKGDILLNRIQKLSRVIN
gnl|Capca1|152596                   AAGRLHCKIDKVGGIVETNRPDSKNYQYQETIKRGDILLNRIQKLSRVIN
gnl|Apo_MPI_JGI_Genos_P|62366       AAGRLHCKIDKVGGIVETNRPDSKNYQYQETIKKGDILLNRIQKLSRVIN

sp|Q06103|RPN7_YEAST                L
lcl|CTHT_0044010                    L
gnl|up_human|PSMD6_HUMAN            M
gnl|up_drome|PSMD6_DROME            I
gnl|up_danre|Q7ZWE5_DANRE           M
gnl|up_caeel|PSMD6_CAEEL            A
gnl|Lotgi1|200903                   I
gnl|Helro1|103503                   I
gnl|Capca1|152596                   V
gnl|Apo_MPI_JGI_Genos_P|62366       I
