# Supplementary material for: Deep transcriptome-sequencing and proteome analysis of the hydrothermal vent annelid Alvinella pompejana identifies the CvP-bias as a robust measure of eukaryotic thermostability
Source: Biol Direct. 2013 Jan 16;8:2. doi: 10.1186/1745-6150-8-2 (PMC3564776; doi:10.1186/1745-6150-8-2)
Supplement: Additional file 10 — Frequency of individual amino acids as a function of GC-content. The frequency of amino acids is plotted as a function of GC3-content (GC-content at the third codon position) in the species of the orthologous set. The regression lines with 90% confidence intervals are shown. [file 1745-6150-8-2-S10.zip › trimmedalignments/B4DJQ5_HUMAN.aln]

CLUSTAL X (1.81) multiple sequence alignment


sp|Q04924|GLU2B_YEAST               WHCLNHEDIVLDISQINDGVCDCPDGSDEPGSAAC----------VEDIF
lcl|CTHT_0046400                    FTCIGTPSITLSSSQINDNSCDCPDGSDEPGTAACAHLDRLSPEQPLPGS
gnl|up_human|B4DJQ5_HUMAN           FTCLDGSA-TIPFDQVNDDYCDCKDGSDEPGTAAC----------P----
gnl|up_drome|Q9VJD1_DROME           WTCLDGSR-TIPFSHINDDYCDCADGSDEPGTAAC----------P----
gnl|up_danre|Q802Z2_DANRE           FTCLDGSK-TILFDQVNDDYCDCKGGSDEPGTAAC----------P----
gnl|up_caeel|Q23440_CAEEL           FRCLDGSQ-TILYSQLNDDYCDCKDGSDEPGTSAC----------G----
gnl|Lotgi1|226808                   FKCITDGK-TIPFEYINDDYCDCDDGSDEPGTSAC----------P----
gnl|Helro1|82476                    FTCLDKSG-QIPFNQVNDDYCDCPDGSDEPGTSAC----------Q----
gnl|Capca1|173651                   FQCLDGSQ-LIAFEKINDDYCDCDDGSDEPGTAAC----------P----
gnl|Apo_MPI_JGI_Genos_P|67326       FPCFDGSA-VIPFDHVNDDYCDCADGSDEPGTSAC----------P----

sp|Q04924|GLU2B_YEAST               KSVAEGGGKVNKYFYCDNKGFIPRYIRKSEVADGICD---CCDCSDELLS
lcl|CTHT_0046400                    LTGTTNTTSTLPGFWCANEGHIGSYIPFMYVNDGVCDYELCCDGSDEYAH
gnl|up_human|B4DJQ5_HUMAN           ----------NGSFHCTNTGYKPLYIPSNRVNDGVCD---CCDGTDEY--
gnl|up_drome|Q9VJD1_DROME           ----------QGQFHCVNKGHQPVNIPSSQVQDGICD---CCDGSDES--
gnl|up_danre|Q802Z2_DANRE           ----------NGKFHCTNAGYKPTFIPSSRINDGICD---CCDTTDEY--
gnl|up_caeel|Q23440_CAEEL           ----------NAFFYCSNVGHKGNFIPTNRVNDKLCD---CCDGSDEY--
gnl|Lotgi1|226808                   ----------MMMFYCENKGHKPEYILSSRYNDGICD---CCDGSDEF--
gnl|Helro1|82476                    ----------NGIFYCPNSGYRPSIVPSSRVNDGVCD---CCDGSDEY--
gnl|Capca1|173651                   ----------NGSFHCTNAGHKPKYIPSSRVNDGICD---CCDGSDEY--
gnl|Apo_MPI_JGI_Genos_P|67326       ----------NGSFHCTNAGYLPKYIPSSRVNDGICD---CCDGTDEY--

sp|Q04924|GLU2B_YEAST               GYELFDAGSNCSQLKNEFDIMASKELSSYREGKEALEELERK-YGTKEEA
lcl|CTHT_0046400                    AG-GVQCENRCAAIGKE-----------YRRLEEERRRSKERSIKKRRAL
gnl|up_human|B4DJQ5_HUMAN           NS-GVICENTCKEKGRK-----------ERESLQQMAEVTREGFRLKKIL
gnl|up_drome|Q9VJD1_DROME           ET--VGCPNTCLELGAA-----------AAVQRRNAAELHKRGAERRQEM
gnl|up_danre|Q802Z2_DANRE           NS-GAKCENTCKELGRK-----------EREVLQKMAEITKEGFLLKQQL
gnl|up_caeel|Q23440_CAEEL           DS-GVDCPNICDELGRA-----------ARIEHEKVANIARKGYQKRQEL
gnl|Lotgi1|226808                   GGEKIQCQNFCEEIGRK-----------DREDRERLILLQTEGFKVKLSY
gnl|Helro1|82476                    SG-IIICQNNCLEKERK---------ICARLLDLLKLYTLTNTHTHKRTL
gnl|Capca1|173651                   DG-RVTCANYCKELGKQ-----------MREELEKQRALLLEGYEIYKEY
gnl|Apo_MPI_JGI_Genos_P|67326       SG-KVTCANYCMELGRQ-----------HREEQERKRALLVEGHKLYKEY

sp|Q04924|GLU2B_YEAST               ITRGNCLEEDKEKASAEIKVLSNRLSENRAKLEQLRGEYF----------
lcl|CTHT_0046400                    AKEAGELRRKVEAKIVSLKDEIKKLEVKQEELQRKLEEIEKAERARVAKP
gnl|up_human|B4DJQ5_HUMAN           IEDWKKAREEKQKKLIELQAGKKSLEDQVEMLRTVKEEAEKPEREA----
gnl|up_drome|Q9VJD1_DROME           ITRGKQMRAEREARRLELDQRRKEQELLRAEKEQLKQTAEALEAEAIEIF
gnl|up_danre|Q802Z2_DANRE           IEEAKKGRGEKQSKVTEMQDNKKQLEEKVEALRTVKETAEQPEREA----
gnl|up_caeel|Q23440_CAEEL           AKEGQALRDSKLKDVEPLRQERALLEPDRVKFEGEKKVAEDAERKL----
gnl|Lotgi1|226808                   IQLGQSLQQEKKARLTEIASEKDTYEKLKTDLEAKKNEAEAPEKEA----
gnl|Helro1|82476                    THK----HTNTQAKIEELQVEKSRLEEEQKDLEAKKKELEIPEEEA----
gnl|Capca1|173651                   VHKGTEARKEKQNKLDELRTQRDELKAIKDQLEDKKQELEIPEKEA----
gnl|Apo_MPI_JGI_Genos_P|67326       CQKGQEARLQKQERLEEIKKEKEGMEDKRNELEAAKVEAEIPESEA----

sp|Q04924|GLU2B_YEAST               -NQLSHDPILYQFEQLNSTRLGSDILTSFTMVSRVSKGYQDIFKILSDLS
lcl|CTHT_0046400                    EGPKGKLGVLLSLAKSRVSELRNALDKVLDQRDDLRDRVEQLEDILTKLK
gnl|up_human|B4DJQ5_HUMAN           -KEQHQKLWEEQLAAAKAQQEQELAADAFKELDDDMDGTVSVTELQTHP-
gnl|up_drome|Q9VJD1_DROME           KEQQREVDADTAQAEREPQQMRQEATLTFVRYDTNKDGFVEVTELMVDM-
gnl|up_danre|Q802Z2_DANRE           -KERHLKAWEEQKAAIRLVKDKAKMAEAFLELDDNADGLVSVSELQSHA-
gnl|up_caeel|Q23440_CAEEL           -QDEHRNQWE----SVKNEKKKLRAAEWFDELDLDKNGKIDKEELRQNI-
gnl|Lotgi1|226808                   -KEKHEKAWEEEKEKKKAVKERETALMAFDEIDANDDQHVEIHEMLLHP-
gnl|Helro1|82476                    -KNRFKLAWEEGKAQRRSERKMEDAMKTFQAIDADSDGKVSIEEMRGRK-
gnl|Capca1|173651                   -KDKHRTEWEETKALMKEEKNKATAKEAFDELDANADQIVTVEEMQVHQ-
gnl|Apo_MPI_JGI_Genos_P|67326       -KDRHMQAWKAEKARRKEEAEMVKMAAAFEDLDSDKNEKINYQELQAHP-

sp|Q04924|GLU2B_YEAST               EAYTPSLNDKVVNDNIKKFRKVRRRAEKAKINADSKIDDEQADNLYLYFT
lcl|CTHT_0046400                    EEYNPNYNDEGVKAAVKSW--------------EDYAANQEHEKAQEISD
gnl|up_human|B4DJQ5_HUMAN           -ELDTDGDGALSEAEAQAL--------------LSGDTQTDATSFYGRVW
gnl|up_drome|Q9VJD1_DROME           -NLDRDRNGVVTVEEAKYF--------------LDERERVDLDAFVTLAW
gnl|up_danre|Q802Z2_DANRE           -ELDSDTDGTLSEAEAKGL--------------MGGVEQVDTATF-ESVW
gnl|up_caeel|Q23440_CAEEL           -FLDDDNDGFVSEDEVKAY---------------HTVDEADLEHFQSLMY
gnl|Lotgi1|226808                   -EFDIDSDGTVSHDEAKEY--------------LEELERAGQDEFLEKIW
gnl|Helro1|82476                    -EFDIDLNGEVSHEEAKEY--------------MEDHDYMEFAGFYEKIW
gnl|Capca1|173651                   -EFDIDNGGEVSAEEAREY--------------LEDHPQVDFEVFYDKIW
gnl|Apo_MPI_JGI_Genos_P|67326       -EFDIDSNGEVSLEEAKEY--------------LEENDEVDFNTFHSKIW

sp|Q04924|GLU2B_YEAST               EEVPQIFLKRESENTLRYVIGKSNFVQALVEGKINYTNDILEYIREFRLI
lcl|CTHT_0046400                    AEIMELLKE--------------------------DGETSGINWTEFETV
gnl|up_human|B4DJQ5_HUMAN           AAIRDKYRS-----------------EALPTDLPAPSAPDLTEPKEEQPP
gnl|up_drome|Q9VJD1_DROME           PRIKSL--------------------QMLAEGLFQPPQPEEVAQQPEVTT
gnl|up_danre|Q802Z2_DANRE           ENIKDKYHS-----------------ESQPEE-PAPVETPVDEVKEPVVD
gnl|up_caeel|Q23440_CAEEL           DRLKTAKRT-----------------H------LDDIRHKEEEEKERAKA
gnl|Lotgi1|226808                   PNIKEIFKS-----------------KKFSDD-VKEVETTESTTEQKEPE
gnl|Helro1|82476                    NNIEQLFKT--------------------------SQPSQSSSPPEDMFG
gnl|Capca1|173651                   ENIKEVYKK-------------------------PGSESSESAPPPEQTT
gnl|Apo_MPI_JGI_Genos_P|67326       PNIKDIYKS--------------SSSKTEKSDESSNKKEVEEEGEEEDEE

sp|Q04924|GLU2B_YEAST               MDDISQNYNV--NFQDAGVKSAVDSYKNYLGEYGELAELEPAHPSESLLR
lcl|CTHT_0046400                    DDEASTAHSW-----EAYLPGSVGEYLRG---------------------
gnl|up_human|B4DJQ5_HUMAN           VPSSPTEEEE--EEEEEEEEEAEEEEEE---EDSEVQGEQP---------
gnl|up_drome|Q9VJD1_DROME           ESIQPTPPKL--SEEQAELAGDDDIEADEEGEEDQYDDEEP---------
gnl|up_danre|Q802Z2_DANRE           NESEPYPEDI--SEEEDEDDDDDDEYHE---ED-----------------
gnl|up_caeel|Q23440_CAEEL           LENAPDDDDLLAEEDRHDAEGSEDIAHP----------------------
gnl|Lotgi1|226808                   VKPQPKRDNW--AKHEYGDDDDEDEEED--------DEELE---------
gnl|Helro1|82476                    DDNNNNNNDG--DDDEDDDEEEDDIDADRDGSDDDTKDQRK---------
gnl|Capca1|173651                   TPPPTSNEEI--VDHFDDLPDEEDDEEEFLEDEEDLEDEDQ---------
gnl|Apo_MPI_JGI_Genos_P|67326       DADHPNPDEY--DVDEGDEEGDDDDSDD----------------------

sp|Q04924|GLU2B_YEAST               SLSEVTSFVNENAPKVLPPDAVESEQDTNSDHIGTSGDLRNKLKEILSKL
lcl|CTHT_0046400                    ---------TLDSLRLWAVDKGIIADDTST---GSGPESRAVT-------
gnl|up_human|B4DJQ5_HUMAN           ---------KEAPPPLSPPQPASPAEE------DKMPPYDEQTQAFIDAA
gnl|up_drome|Q9VJD1_DROME           ---------DVGVGEASP-----DAEE------ATPPNYDPETQRLIQQA
gnl|up_danre|Q802Z2_DANRE           ---------EKAPPTMKTPEK-SQEDE------EAMPPYEADTQVLIEAA
gnl|up_caeel|Q23440_CAEEL           -----------------------DEDD------EKMPDYPPEVQQLTEKA
gnl|Lotgi1|226808                   ---------DEDYDATTPPPPVEEVPE------DKMPDYDEETQKLIDAA
gnl|Helro1|82476                    ---------VEKPTVEKPASSGFDEDN------EEMPPYDEETQKMIDAA
gnl|Capca1|173651                   ---------EEKVDE--------QGDD------FKIPEYDEETKKLIEAA
gnl|Apo_MPI_JGI_Genos_P|67326       -----------------------EDDD------KDMPEYDEETKALIEAA

sp|Q04924|GLU2B_YEAST               NIFSSRKDLVSLEKRFRSCESQVSLLENELKQKMDYKKLLDETEDEGTNS
lcl|CTHT_0046400                    ---AARDALNAARNEFATKTSTLEEQQRDL--EKDY--------------
gnl|up_human|B4DJQ5_HUMAN           Q--EARNKFEEAERSLKDMEESIRNLEQEI--SFDF--------------
gnl|up_drome|Q9VJD1_DROME           N--EARNALEEVERSLREIQQEVNEIDDQN--NKGY--------------
gnl|up_danre|Q802Z2_DANRE           Q--KARDDFEEAEKALREMDDQIRNIEKEL--SFDF--------------
gnl|up_caeel|Q23440_CAEEL           R--EARRLFDEVNTKVQDLDAKIREAEDFA--NSDY--------------
gnl|Lotgi1|226808                   E--QARNEFNDADRKVKDTENEINTVRQYL--DIDF--------------
gnl|Helro1|82476                    E--HARSEVSQLETKLRDLEKEIEHAQKIL--DSDY--------------
gnl|Capca1|173651                   D--QARREFDQADSRYREVDRELTETEKVL--ALDF--------------
gnl|Apo_MPI_JGI_Genos_P|67326       D--KARAAFNEINDVYKKLEKEISDIEAFL--ALDM--------------

sp|Q04924|GLU2B_YEAST               TAGNLTELLELMGSQSYCLDDILDNYVYTICFQRPMTEGVIYQAEDKVDG
lcl|CTHT_0046400                    --GPDDIFRALKGK---CISVDSGEYEYELCWMDRATQ------KSKKGH
gnl|up_human|B4DJQ5_HUMAN           --GPNGEFAYLYSQ---CYELTTNEYVYRLCPFKLVSQ------KPKLGG
gnl|up_drome|Q9VJD1_DROME           --GLTEEWAVHDGQ---CYNFEDREYVYTLCPFDRASQ------KSRSGG
gnl|up_danre|Q802Z2_DANRE           --GPNAEFTYLYSQ---CYELSTSEYIYRLCPFNRVSQ------KPKFGG
gnl|up_caeel|Q23440_CAEEL           --GEDSAWAALKDK---CFDRNVQQYTYQFCPFGQNTQ------KDTGAY
gnl|Lotgi1|226808                   --GPEFEYGSLKGQ---CFEMTDREYTYKLCPFDKASQ------RPKNGG
gnl|Helro1|82476                    --GPRNEFYPLAGQ---CFELTDREYVYKLCPFDRTTQ------RNKHGG
gnl|Capca1|173651                   --GPNNEFYPLRGE---CYEFTDREYTYKLCPFEKATQ------RNKHGG
gnl|Apo_MPI_JGI_Genos_P|67326       --GENNEFYPLKDE---CYEYVDREYTYKLCPYHKCTQ------RDKRGG

sp|Q04924|GLU2B_YEAST               KKVLIGRFKTSGFNVDLNMEKYAEHLKATYDEKSDLISNLAAIQDDDGNM
lcl|CTHT_0046400                    GNTNMGNFVRIDKDIADDEERID---------------------------
gnl|up_human|B4DJQ5_HUMAN           SPTSLGTWGSWI---GPDHDKFS---------------------------
gnl|up_drome|Q9VJD1_DROME           PETTLGRWDKWS---G-EPKQYS---------------------------
gnl|up_danre|Q802Z2_DANRE           SETNLGTWGSWS---GPENNKYL---------------------------
gnl|up_caeel|Q23440_CAEEL           SGTSLGSFKEWS---GPEGNKYS---------------------------
gnl|Lotgi1|226808                   SETSLGNWGHWS---GSEADKYS---------------------------
gnl|Helro1|82476                    SETTLGLVG-WL---VRGAARYS---------------------------
gnl|Capca1|173651                   TETNLGHWGKFD---GPENRKYA---------------------------
gnl|Apo_MPI_JGI_Genos_P|67326       LETSLGTWGKWN----DEGNKYD---------------------------

sp|Q04924|GLU2B_YEAST               QHYVFGNLNELNNGLVLEYENGDQCWNGPRRSATVFVRCSDKFKIRSVHE
lcl|CTHT_0046400                    -----GKGLGKGERMVLRYENGQHCWNGPARRTDVWLACAETDELWRVTE
gnl|up_human|B4DJQ5_HUMAN           ---------------AMKYEQGTGCWQGPNRSTTVRLLCGKETMVTSTTE
gnl|up_drome|Q9VJD1_DROME           ---------------QQKYTNGAACWNGPNRSAIINISCALEPKITAVSE
gnl|up_danre|Q802Z2_DANRE           ---------------SMKYEHGTGCWQGPNRSTTVKLTCGKETMLTSTSE
gnl|up_caeel|Q23440_CAEEL           ---------------KMHFGDGQQCWNGPKRSTDITIECGEENELVEVTE
gnl|Lotgi1|226808                   ---------------AMKYEKGQNCWSGPDRSVEVILQCGTENLLLSASE
gnl|Helro1|82476                    ---------------TMFFDRGQNCWNGPDRSTKVLIECGVTNDLTSASE
gnl|Capca1|173651                   ---------------AMKYEKGQNCYNGPDRSCYVKIECGLHNELRSSAE
gnl|Apo_MPI_JGI_Genos_P|67326       ---------------VMKFEKGQSCWNGPDRSVKVLLQCGVHNELIAASE

sp|Q04924|GLU2B_YEAST               ATKCNYIFDVVGPLGCNKTFEYEPP---KFNLSE
lcl|CTHT_0046400                    PEKCVYRMEVGTPAACEDIKEPE-----EKVKDE
gnl|up_human|B4DJQ5_HUMAN           PSRCEYLMELMTPAACPEPPPEAPT---EDDHDE
gnl|up_drome|Q9VJD1_DROME           PNRCEYYFEFETPAACDSEAFQSES---ENLHDE
gnl|up_danre|Q802Z2_DANRE           PSRCEYLMEFITPAVCQEPSNIDLS---AHGHTE
gnl|up_caeel|Q23440_CAEEL           PAKCEYLFTFRTPLACADPDK-------EVVHEE
gnl|Lotgi1|226808                   PSRCEYRFDFATPARCIDPATLQPSP--KDTHDE
gnl|Helro1|82476                    PNRCEYQFTFNTPAACNEIPARNEQNGGTTPRVE
gnl|Capca1|173651                   PNRCEYEYVFASPAACREPPPATY----DPNHDE
gnl|Apo_MPI_JGI_Genos_P|67326       PNKCEYEFKFQTPAVCRMLPPETQ----PDPHDE
