# Supplementary material for: Deep transcriptome-sequencing and proteome analysis of the hydrothermal vent annelid Alvinella pompejana identifies the CvP-bias as a robust measure of eukaryotic thermostability
Source: Biol Direct. 2013 Jan 16;8:2. doi: 10.1186/1745-6150-8-2 (PMC3564776; doi:10.1186/1745-6150-8-2)
Supplement: Additional file 10 — Frequency of individual amino acids as a function of GC-content. The frequency of amino acids is plotted as a function of GC3-content (GC-content at the third codon position) in the species of the orthologous set. The regression lines with 90% confidence intervals are shown. [file 1745-6150-8-2-S10.zip › trimmedalignments/RL30_HUMAN.aln]

CLUSTAL X (1.81) multiple sequence alignment


sp|P14120|RL30_YEAST                MAPVKSQ---ESINQKLALVIKSGKYTLGYKSTVKSLRQGKSKLIIIAAN
lcl|CTHT_0063820                    MAPKKSKSEAQSIGAKLALVIKSGKVVLGYRSTLKALRSGKAKLILIAAN
gnl|up_human|RL30_HUMAN             VAAKKTKKSLESINSRLQLVMKSGKYVLGYKQTLKMIRQGKAKLVILANN
gnl|up_drome|B5RIJ9_DROME           VAVKKQKKALESTNARLALVMKSGKYCLGYKQTLKTLRQGKAKLVLIASN
gnl|up_danre|Q7ZUG6_DANRE           VAAKKTKKSLESINSRLQLVMKSGKYVLGYKQSQKMIRQGKAKLVILANN
gnl|up_caeel|Q9XWS4_CAEEL           AAKPQVKKNAENINSRLSMVMKTGQYVLGYKQTLKSLLNGKAKLVIIANN
gnl|Lotgi1|236815                   VSTKKAKKSSENINARLALVMKSGKYCLGHRQTLKTLRQGKAKLVIIANN
gnl|Helro1|182159                   VAQKKTKKAIESINSRLALVMKSGKYFLGYQQTLKTLRQGKAKLVIIANN
gnl|Capca1|220577                   VSQKKTKKAVESINSRLALVMKSGKYVLGYNQTLKSLRQGKAKLVIIANN
gnl|Apo_MPI_JGI_Genos_P|37291       VATKKSKKAIESINSRLALVMKSGKYVLGYKQTLKTLRQGKAKLVIIANN

sp|P14120|RL30_YEAST                TPVLRKSELEYYAMLSKTKVYYFQGGNNELGTAVGKLFRVGVVSILEAGD
lcl|CTHT_0063820                    TPPLRKSELEYYSMMSKTPVHHYSGTNIELGTACGKLFRCSTMAILDAGD
gnl|up_human|RL30_HUMAN             CPALRKSEIEYYAMLAKTGVHHYSGNNIELGTACGKYYRVCTLAIIDPGD
gnl|up_drome|B5RIJ9_DROME           TPALRKSEIEYYAMLAKTEVQHYSGTNIELGTACGKYFRVCTLSITDPGD
gnl|up_danre|Q7ZUG6_DANRE           CPALRKSEIEYYAMLAKTGVHHYSGNNIELGTACGKYYRVCTLAIIDPGD
gnl|up_caeel|Q9XWS4_CAEEL           TPPLRKSEIEYYAMLAKTGVHHYNGNNIELGTACGRLFRVCTLAVTDAGD
gnl|Lotgi1|236815                   TPPLVKSEIEYYAMLAKTGVHHYAGNNIELGTACGKYFRVGALSITDPGD
gnl|Helro1|182159                   TPPLRKSEIEYYAMLAKTGVHHYNGNNIELGTACGKYFRVTTLSITDPGD
gnl|Capca1|220577                   TPPLRKSEIEYYAMLAKTGVHHYNGTNIDLGTACGKYYRVTTLSITDPGD
gnl|Apo_MPI_JGI_Genos_P|37291       TPPLRKSEIEYYTMLAKTGVHHYNGNNIELGTACGKYFRVTTLSITDPGD

sp|P14120|RL30_YEAST                SDILTTLA
lcl|CTHT_0063820                    SDILADQQ
gnl|up_human|RL30_HUMAN             SDIIRSMP
gnl|up_drome|B5RIJ9_DROME           SDIIRSLE
gnl|up_danre|Q7ZUG6_DANRE           SDIIRSMP
gnl|up_caeel|Q9XWS4_CAEEL           SDIILSVP
gnl|Lotgi1|236815                   SDIIRNMP
gnl|Helro1|182159                   SDIIRSMP
gnl|Capca1|220577                   SDIIRSMP
gnl|Apo_MPI_JGI_Genos_P|37291       SDIIRSMP
