# Supplementary material for: Deep transcriptome-sequencing and proteome analysis of the hydrothermal vent annelid Alvinella pompejana identifies the CvP-bias as a robust measure of eukaryotic thermostability
Source: Biol Direct. 2013 Jan 16;8:2. doi: 10.1186/1745-6150-8-2 (PMC3564776; doi:10.1186/1745-6150-8-2)
Supplement: Additional file 10 — Frequency of individual amino acids as a function of GC-content. The frequency of amino acids is plotted as a function of GC3-content (GC-content at the third codon position) in the species of the orthologous set. The regression lines with 90% confidence intervals are shown. [file 1745-6150-8-2-S10.zip › trimmedalignments/CY1_HUMAN.aln]

CLUSTAL X (1.81) multiple sequence alignment


sp|P07143|CY1_YEAST                 SKSGKLTQKLV---TAGVAAAGITASTLLYADSL---TAEAMTAAEHGLH
lcl|CTHT_0059510                    SSSGSTAESPLRLNIAAAAATAVAAGSIAWYYHLYGPTADAMTPAEEGLH
gnl|up_human|CY1_HUMAN              SKSGLSRGRKV---MLSAL-GMLAAGGAGLAMAL----HSAVSASDLELH
gnl|up_drome|Q9VRL0_DROME           SAGSWASGNKK---LIGAL-GAITGGVGALIYAL----EQSVQASGGEVH
gnl|up_danre|Q3B7R0_DANRE           SFASLPKGKKI---ALTTI-GVLTTGGAGLALML----QQSVKASDLELH
gnl|up_caeel|Q18853_CAEEL           MQRAVVQGSKR---GLAALAGVTAASGMGLVYAL----ENSVSASGDNVH
gnl|Lotgi1|122247                   IFQALLAGGTL-----------LATGGIGAAVIL----DQRVLAGELELH
gnl|Helro1|185615                   SFKSLPKSQKA---AYGVL-GAAVGGALTLGTAL----QLSVSASGEELH
gnl|Capca1|177920                   SFKKLSTGKKV---GLGLL-GATTAGAVSVGAAL----QYSVSAMDLILH
gnl|Apo_MPI_JGI_Genos_P|60673       SFKNLSKGKKI---AAGVA-GAAAAGAVGLGVAL----QTAVFARDLELH

sp|P07143|CY1_YEAST                 APAYAWSHNGPFETFDHASIRRGYQVYREVCAACHSLDRVAWRTLVGVSH
lcl|CTHT_0059510                    PTKYPWVHNQWFKTFDHQALRRGFQVYREVCASCHSLSRVPYRALVGTIL
gnl|up_human|CY1_HUMAN              PPSYPWSHRGLLSSLDHTSIRRGFQVYKQVCASCHSMDFVAYRHLVGVCY
gnl|up_drome|Q9VRL0_DROME           SPAQLWNHKGLFDALDHQSVRRGYEVYKQVCSACHSMQYIAYRNLVGVTH
gnl|up_danre|Q3B7R0_DANRE           PPTYPWSHGGFLSSLDHASVRRGYQVYKQVCSACHSMEYLAFRNLVGVSH
gnl|up_caeel|Q18853_CAEEL           PYALPWAHSGPFSSFDIASVRRGYEVYKQVCAACHSMKFLHYRHFVDTIM
gnl|Lotgi1|122247                   PPKMPWSHTGLFDSFDAASVRRGYFVYKQVCAACHSLNYLAYRTMVGAIF
gnl|Helro1|185615                   APEYPWSHNGLLSSFDHASIRRGYQVYKQVCAACHSMNFMYYRNLVGAVL
gnl|Capca1|177920                   PPHLPWSHSGVLDSLDHASIRRGYYVYKQVCAACHSMDFIAYRELVGVIF
gnl|Apo_MPI_JGI_Genos_P|60673       PPSYPWSYKGIFDSYDHASVRRGYQVYKQVCAACHSMDFMYYRNLVGTIM

sp|P07143|CY1_YEAST                 TNEEVRNMAEEFEYDDEPDEQGNPKKRPGKLSDYIPGPYPNEQAARAANQ
lcl|CTHT_0059510                    TVDEAKALAEENEYDTEPNEQGEIEKRPGKLSDYLPSPYKNEEAARFANN
gnl|up_human|CY1_HUMAN              TEDEAKELAAEVEVQDGPNEDGEMFMRPGKLFDYFPKPYPNSEAARAANN
gnl|up_drome|Q9VRL0_DROME           TEAEAKAEAEQITVKDGPDDTGNYYTRPGKLSDYFPSPYPNEEAARAANN
gnl|up_danre|Q3B7R0_DANRE           TEDEVKTLAEEIEVVDGPDDNGEMFTRPGKLSDYFPKPYANPEAARAANN
gnl|up_caeel|Q18853_CAEEL           TEEEAKAEAADALIND-VDDKGASIQRPGMLTDKLPNPYPNKKAAAAANN
gnl|Lotgi1|122247                   TEEEAKREAEEAVIVDGPDDEGHMFTRPGKLSDIFPAPYKNDEEARAANA
gnl|Helro1|185615                   TEEEAVAEAESIDVQDGPNDEGNMFLRPGKLSDRFPNPYPNEEAAKVANN
gnl|Capca1|177920                   DEDEAKAEAAEVMVKDGPDEEGKMFERPGKLSDRFPNPYENEEAAKAANN
gnl|Apo_MPI_JGI_Genos_P|60673       TEDEAKAEAAEIQVVDGPDDEGNMFKRPGKLSDRFPQPYANEEAAKAANS

sp|P07143|CY1_YEAST                 GALPPDLSLIVKARHGGCDYIFSLLTGYPDEPPAGVALPPGSNYNPYFPG
lcl|CTHT_0059510                    GALPPDLSLIVKGRHGGCDYIFSLLTGYPDEPPAGAQVGAGLNFNPYFPG
gnl|up_human|CY1_HUMAN              GALPPDLSYIVRARHGGEDYVFSLLTGYCE-PPTGVSLREGLYFNPYFPG
gnl|up_drome|Q9VRL0_DROME           GAYPPDLSYIVSARKGGEDYIFSLLTGYHD-APAGVVLREGQYFNPYFPG
gnl|up_danre|Q3B7R0_DANRE           GALPPDLSYIVNARHGGEDYVFSLLTGYCD-PPAGVSLREGLYYNPYFPG
gnl|up_caeel|Q18853_CAEEL           GAAPPDLSLMALARHGGDDYVFSLLTGYLE-APAGVKVDDGKAYNPYFPG
gnl|Lotgi1|122247                   GALPPDLSYIVVGRHGEEDYIFSLLTGYVD-PPAGVNIPEGLHYNPYFPG
gnl|Helro1|185615                   GVLPPDLSFITGARHGGEDHVFSILTGYCD-PPAGVEVQEGLHYNAYFPG
gnl|Capca1|177920                   GALPPDLTYIVKARHGGEDYIFSLLTGYCD-PPAGVDIKEGTYFNPYFLG
gnl|Apo_MPI_JGI_Genos_P|60673       GAYPPDLTFIVNAREGGADYIFSLLTGYCD-PPAGCEEREGLHYNPYFLG

sp|P07143|CY1_YEAST                 GSIAMARVLFDDMVEYEDGTPATTSQMAKDVTTFLNWCAEPEHDERKRLG
lcl|CTHT_0059510                    TGIAMARVLYDGLVEYEDGTPATTSQMAKDVTEFLNWAAEPEMDDRKRMG
gnl|up_human|CY1_HUMAN              QAIAMAPPIYTDVLEFDDGTPATMSQIAKDVCTFLRWASEPEHDHRKRMG
gnl|up_drome|Q9VRL0_DROME           GAISMAQVLYNEVIEYEDGTPPTQSQLAKDVATFLKWTSEPEHDDRKQLL
gnl|up_danre|Q3B7R0_DANRE           QAIGMAPPIYNEVLEYDDGTPATMSQVAKDVCTFLRWAAEPEHDDRKRMG
gnl|up_caeel|Q18853_CAEEL           GIISMPQQLFDEGIEYKDGTPATMSQQAKDVSAFMHWAAEPFHDTRKKWA
gnl|Lotgi1|122247                   GAIGMAQALYNEIIEYEDGTPATQSQLAKDVTIFLRWAAEPNHDLRKKIA
gnl|Helro1|185615                   GWIGMARPLYDEIIEYDDGTPATTSQLAKDISTFLRWCAEPEHDERKRLG
gnl|Capca1|177920                   GAISMAQALYNEIIEYEDGTPATQSQLAKDVCTFLKWTSEPEHDIRKRYA
gnl|Apo_MPI_JGI_Genos_P|60673       GYIAMAKALYNEVVEYDDGTPATGSQLAKDVTTFLAWAAEPEMDDRKRMG

sp|P07143|CY1_YEAST                 LKTVIILSSLYLLSIWVKKFKWAGIKTRKFVFN-------PPK
lcl|CTHT_0059510                    MKVLVATSILFALSVWVKRYKWAWLKTRKVVYD-------PPK
gnl|up_human|CY1_HUMAN              LKMLMMMALLVPLVYTIKRHKWSVLKSRKLAYR-------PPK
gnl|up_drome|Q9VRL0_DROME           IKVIGILGFLTVISYYIKRHKWSSLKSRKIVFV-------PKE
gnl|up_danre|Q3B7R0_DANRE           LKVLLGGALLIPLIYYIKRHKWSVLKSRKIAYR-------PPK
gnl|up_caeel|Q18853_CAEEL           LKIAALIPFVAVVLIYGKRHIWSFTKSQKFLFKTVKGREPPKA
gnl|Lotgi1|122247                   IKTFLVLGFLTLSVYYFKKYKWSVVKSVKTTIG-------GKK
gnl|Helro1|185615                   LKVIFISIPVMLIMFYFKRHKWMTLKSKKIAFK-------PKK
gnl|Capca1|177920                   IKFFALMALITPLAFWYKRFKWSVVKSRKIVFK---------K
gnl|Apo_MPI_JGI_Genos_P|60673       IKTILVLSILLFFSFYYKRVKWLPVKTRKIAYK-------PPK
