# Supplementary material for: Deep transcriptome-sequencing and proteome analysis of the hydrothermal vent annelid Alvinella pompejana identifies the CvP-bias as a robust measure of eukaryotic thermostability
Source: Biol Direct. 2013 Jan 16;8:2. doi: 10.1186/1745-6150-8-2 (PMC3564776; doi:10.1186/1745-6150-8-2)
Supplement: Additional file 10 — Frequency of individual amino acids as a function of GC-content. The frequency of amino acids is plotted as a function of GC3-content (GC-content at the third codon position) in the species of the orthologous set. The regression lines with 90% confidence intervals are shown. [file 1745-6150-8-2-S10.zip › trimmedalignments/UBA1_HUMAN.aln]

CLUSTAL X (1.81) multiple sequence alignment


sp|P22515|UBA1_YEAST                MSSNNSGLSAAG-------------EIDESLYSRQLYVLGKEAMLKMQTS
lcl|CTHT_0030680                    EVDPVNKMQVDNSNTGAP-------EIDESLYSRQLYVLGHEAMKRMSAS
gnl|up_human|UBA1_HUMAN             PSVPTNGMAKNGSEA----------DIDEGLYSRQLYVLGHEAMKRLQTS
gnl|up_drome|Q8T0L3_DROME           SNNSTNNRQLEGSSNMAGNSAAAGGDIDESLYSRQLYVLGHDAMRRMANS
gnl|up_danre|Q6P9P3_DANRE           SHTPANGMAKNGNDA----------EIDEGLYSRQLYVLGHDAMKRMQSS
gnl|up_caeel|Q27481_CAEEL           NTEGQDGEKMDTSNNAGGVGGNSDELLDKNLYSRQIYTLGESAMVNLRTA
gnl|Lotgi1|113559                   AFLLQSNSVRNGAST----------DIDESLYSRQLYVLGHEAMRRMAHS
gnl|Helro1|97497                    HMDIDIVTQQNGNAN----------SIDEGLYSRQLYVLGHAAMQRMASS
gnl|Capca1|162959                   NNKQEVDMAQNGGAN----------EIDEGLYSRQLYVLGHEAMKRMGTS
gnl|Apo_MPI_JGI_Genos_P|66937       PITNSTNMAQNGSSA----------DIDEGLYSRQLYVLGHEAMRKMVMS

sp|P22515|UBA1_YEAST                NVLILGLKGLGVEIAKNVVLAGVKSMTVFDPEPVQLADLSTQFFLTEKDI
lcl|CTHT_0030680                    NVLVVGLRGLGVEIAKNIALAGVKSLTLYDPTPVAIADLSAQFFLRSEDV
gnl|up_human|UBA1_HUMAN             SVLVSGLRGLGVEIAKNIILGGVKAVTLHDQGTAQWADLSSQFYLREEDI
gnl|up_drome|Q8T0L3_DROME           DILLSGLGGLGLEIAKNVILGGVKSITLHDTATCGLHDLSSQFYLTEADI
gnl|up_danre|Q6P9P3_DANRE           NVLISGLRGLGVEIAKNVILGGVKSVTLHDQGVAEWKDLSSQFYLREEDL
gnl|up_caeel|Q27481_CAEEL           SVLISGLGSVGVEIAKNLILGGVRHVTIHDTKLAKWSDLSAQYYLRDADV
gnl|Lotgi1|113559                   NILICGMKGLGIEIAKNIVLGGVKSVTVHDKENADWMDLSSQFFLREEDL
gnl|Helro1|97497                    NILVSGMGGLGVEIAKNVILAGVKSVTIHDNKNTLISDLSSQFFLHEADV
gnl|Capca1|162959                   NILISGVAGLGIEIAKNVVLAGVKSVTIHDQANVQISDLSSQFFLREEDV
gnl|Apo_MPI_JGI_Genos_P|66937       NVLVSGMKGLGIEIAKNVVLGGVKSVTIHDQGNVVISDLSSQFFLEESDI

sp|P22515|UBA1_YEAST                GQKRGDVTRAKLAELNAYVPVNVLDSL---DDVTQLSQFQVVVATDTVSL
lcl|CTHT_0030680                    GKPRDQATAPRVAELNAYVPVRIHESPNLSENLSQFDKYQVVVLTNT-PL
gnl|up_human|UBA1_HUMAN             GKNRAEVSQPRLAELNSYVPVTAYTGP-LVEDF--LSGFQVVVLTNT-PL
gnl|up_drome|Q8T0L3_DROME           GKNRAEASCAQLAELNNYVRTVSHTGP-LTEEF--LRKFRVVVLTNS-DG
gnl|up_danre|Q6P9P3_DANRE           GKNRADVSQPRLAELNSYVPVTSYTGT-LTNEY--LTKFQVVVLTNS-SL
gnl|up_caeel|Q27481_CAEEL           GHNRATSCYERLAELNDSVNVQVSTDE-LTEEF--VKTFDLVVLTDA-AR
gnl|Lotgi1|113559                   GKNRAEVCTPRLAELNNYVPVIAHTGD-LTEDF--LKGFQVVTLTNS-SH
gnl|Helro1|97497                    GKNRAQATLAQLAELNSYVPVNCMQGA-LTTEH--LSKYQVVVLTDS-TL
gnl|Capca1|162959                   GKNRSDVSCPRLAELNSYVSCNSYTGE-LTEEF--LSKFTVVVLTAS-SL
gnl|Apo_MPI_JGI_Genos_P|66937       GKNRAEVSCPRLAELNNYVPITAYTGQ-LTEDF--VSKFQVVVLTNS-TL

sp|P22515|UBA1_YEAST                EDKVKINEFCHSSGIRFISSETRGLFGNTFVDLGDEFTVLDPTGEEPRTG
lcl|CTHT_0030680                    RLQIQIGDYCHQKGIHFIVADTFGLFGSVFCDFGDNFTVYDATGENPVSG
gnl|up_human|UBA1_HUMAN             EDQLRVGEFCHNRGIKLVVADTRGLFGQLFCDFGEEMILTDSNGEQPLSA
gnl|up_drome|Q8T0L3_DROME           EEQQRIAKFAHENGIALIIAETRGLFAKVFCDFGESFTIYDQDGTQPIST
gnl|up_danre|Q6P9P3_DANRE           DEQTRIGEFCHSNGIKLIVADTRGLFGQLFCDFGEVMIVFDTNGEQPLSA
gnl|up_caeel|Q27481_CAEEL           TAQRQIAAWTRAHNRRILITDARGVFSYIFNDFGDNFRIDDATGEQVREF
gnl|Lotgi1|113559                   DEQLRISELCRKNGIKYVIADTKGLFGKIFCDFGENFVISDTDGEQPTSN
gnl|Helro1|97497                    EEQKLFGEYCHQHDICFIVADTRGLFGQLFCDFGEEFVVNDTNGEQPISN
gnl|Capca1|162959                   AEQLRIGEFCHSAGVHFIVADTRGLAGQIFCDFGDNFKVVDPNGEQAISN
gnl|Apo_MPI_JGI_Genos_P|66937       DEQLKLGEICHSKGIKFIVADTRGLFGQIFCDFGENFVINDTNGEQPISN

sp|P22515|UBA1_YEAST                MVSDIEPD-----GTVTMLDDNRHGLEDGNFVRFSEVEGLDKLNDGTLFK
lcl|CTHT_0030680                    IVAGIDEE-----GVVSALDETRHGLEDGDYVTFSEIEGMEALNGCEPRK
gnl|up_human|UBA1_HUMAN             MVSMVTKDNP---GVVTCLDEARHGFESGDFVSFSEVQGMVELNGNQPME
gnl|up_drome|Q8T0L3_DROME           MIASITHDAQ---GVVTCLDETRHGFNDGDYVTFSEVQGMQELNGCQPLK
gnl|up_danre|Q6P9P3_DANRE           MISMITKDSA---GVVTCLDEARHGFESGDYVTFTEVQGMTELNGCDPVE
gnl|up_caeel|Q27481_CAEEL           FIEHIDKTT----GEVTTLENLFHGLEDGDHVTFSEVKGLTEINGCEPLK
gnl|Lotgi1|113559                   MVASITKEEA---SVVTCVDETRHGYEDGDFVTFQEIQGMTELNNCKPIK
gnl|Helro1|97497                    LIASITKEQD---GVVACIDETRHGLETGDYVTFSEVQGMVELNGCEPRK
gnl|Capca1|162959                   MVASVEKEENGILGVVTCVDETRHSYESGDHVTFSEVQGMTQLNGCEPKE
gnl|Apo_MPI_JGI_Genos_P|66937       MVASITKDKN---GVVTCIDEARHGYETGDYVTFTEVQGMTELNGCEPRE

sp|P22515|UBA1_YEAST                VEVLGPFAFRIGSVK-EYGEYKKGGIFTEVKVPRKISFKSLKQQLSNPEF
lcl|CTHT_0030680                    VTVTGPYTFSIGDVS-GLGEYKRGGLFQQVKMPKFLSFKTISEAIKDPEF
gnl|up_human|UBA1_HUMAN             IKVLGPYTFSICDTS-NFSDYIRGGIVSQVKVPKKISFKSLVASLAEPDF
gnl|up_drome|Q8T0L3_DROME           ITVLGPYTFSIGDTS-KFGEYKSGGVATQVKMPKTISFKPLAQATEEPEF
gnl|up_danre|Q6P9P3_DANRE           IKTLGPYTFSICDTS-SFSDYVRGGIVTQVKMPKKIAFKSLSSSMAEPEF
gnl|up_caeel|Q27481_CAEEL           ITVKNASKFNIGDFAVSFSDYKEGGRCRQVKVPTSVSHVPFEKSLVEPEF
gnl|Lotgi1|113559                   IKVLGPYTFSIGDTT-SYSDYVRGGIVTKVKMPKTICFKPLSQAIEEPEF
gnl|Helro1|97497                    VTVLGPYTFSIGSTT-AFSDYIRGGNVTQVKMPKTFKFKSFEQSLKEPEF
gnl|Capca1|162959                   VKVLGPYTFSIGDIS-EMSDYTKGGIVTQVKVPKFISMKSIKSAMDAPEF
gnl|Apo_MPI_JGI_Genos_P|66937       IKVLGPYTFTIGDTT-GFSDYIRGGIVTQVKMPKTMNFKSIKKAIAEPEY

sp|P22515|UBA1_YEAST                VFSDFAKFDRAAQLHLGFQALHQFAVRHNGELPRTMNDEDANELIKLVTD
lcl|CTHT_0030680                    VISDFAKFDRPQQLHIGFQALHAFVQSK-GYLPRPLNEEDAALVLELSKN
gnl|up_human|UBA1_HUMAN             VVTDFAKFSRPAQLHIGFQALHQFCAQH-GRPPRPRNEEDAAELVALAQA
gnl|up_drome|Q8T0L3_DROME           LISDFAKLDSPATLHVAFNALSCYRKAHNGALPRPWNEEDANSFLEVVRA
gnl|up_danre|Q6P9P3_DANRE           LLTDFAKFDRPGQLHVGFQALHAFEKKH-SRLPKPWNQADADELMTLAEE
gnl|up_caeel|Q27481_CAEEL           GIWDYAKFEYPSQLHALWTALYAFEEKY-GRSPAPRSTQDAALLKELIP-
gnl|Lotgi1|113559                   LMTDFAKFDRPGLLHIAFQALSEYQKQK-GDLPKSWDKNGAEVFLTIFKQ
gnl|Helro1|97497                    LITDFAKFDRPEQLHVAFQALHQFISSH-KRCPKPFNSADLKEFLTLTNS
gnl|Capca1|162959                   VLTDFAKFERPGQLHIAYQALHLYISQH-NSMPKPHSQSDAEKFLALAQE
gnl|Apo_MPI_JGI_Genos_P|66937       LITDFAKFDRPGQLHIAYQALHEYYKKN-GNLPRPRNKADGDKFLALVAS

sp|P22515|UBA1_YEAST                LSVQQPEVLGEGVDVNEDLIKELSYQARGDIPGVVAFFGGLVAQEVLKAC
lcl|CTHT_0030680                    IAEEQ----GVKVEFDEKLLKELSFQATGDLSPMAAFFGGLTAQEVLKAV
gnl|up_human|UBA1_HUMAN             VNARALPA-VQQNNLDEDLIRKLAYVAAGDLAPINAFIGGLAAQEVMKAC
gnl|up_drome|Q8T0L3_DROME           ---------SSNAEVDEKLVLQFAKICSGNTCPLDAAVGGIVAQEVLKAC
gnl|up_danre|Q6P9P3_DANRE           VNAAQTGS-AKQEELDQAVIKKLACVAAGDLAPVNAFIGGLAAQEVMKAC
gnl|up_caeel|Q27481_CAEEL           ---------SGTEEIPEKLIELFSFSASGNLVTVSSVVGGIAAQEAMKGV
gnl|Lotgi1|113559                   VNEKSK---AKVDAIDENVLRLFSYVARGDLCPMQAVIGGISAQEVMKAC
gnl|Helro1|97497                    LK-------PSNVELNDEVIKLFACGSSGNISALQAVIGGIAAQEILKAC
gnl|Capca1|162959                   LNAQSA---TKQEQLDDKLMLLFAKTCAGNLAPMQAVIGGIAAQEVMKAT
gnl|Apo_MPI_JGI_Genos_P|66937       VNQSNP---AKQDSLDENLMRTFAYQATGDVCPMQAVIGGITAQEVMKAC

sp|P22515|UBA1_YEAST                SGKFTPLKQFMYFDSLESLPDPK----NFPRNEKTTQPVNSRYDNQIAVF
lcl|CTHT_0030680                    SGKFHPIKQWMYFDSLESLPTS------VARTEELCKPIGSRYDGQIAVF
gnl|up_human|UBA1_HUMAN             SGKFMPIMQWLYFDALECLPEDK-----EVLTEDKCLQRQNRYDGQVAVF
gnl|up_drome|Q8T0L3_DROME           SGKFTPIYQWLYFDALECLPTEG-------VEEADAQPVGSRYDSQIAIF
gnl|up_danre|Q6P9P3_DANRE           TGKFMPIMQWLYFDALECLPEPE----EVILTEEECAPRNCRYDGQIAVF
gnl|up_caeel|Q27481_CAEEL           THHMTPLKQWLHLDHVEVLPGDWTSFDNSKLSETDCQPRQSRYDGQAAVF
gnl|Lotgi1|113559                   SGKFSPIYQFLYFDAIECLPEEP----ESKITADNAKAKNCRYDGQIAVF
gnl|Helro1|97497                    SGKFSPIMQWMYFDALECLPDKP----FEVLNEELCKPLNSRYDGQIAVF
gnl|Capca1|162959                   TGKFSPLNQFLYFDAYECLPEDGV---DGVITEAMCEPKNSRYDGQTAVL
gnl|Apo_MPI_JGI_Genos_P|66937       SGKFTPINQWLYFDALECLPENA----DEVLTEEKCKPKNCRYDGQIAVF

sp|P22515|UBA1_YEAST                GLDFQKKIANSKVFLVGSGAIGCEMLKNWALLGLGSGSDGYIVVTDNDSI
lcl|CTHT_0030680                    GREFQAKIANMKQFLVGAGAIGCEMLKNWAMIGLGTGPNGRVAVTDMDQI
gnl|up_human|UBA1_HUMAN             GSDLQEKLGKQKYFLVGAGAIGCELLKNFAMIGLGCGEGGEIIVTDMDTI
gnl|up_drome|Q8T0L3_DROME           GKKFQEKLADSKWFIVGAGAIGCELLKNFGMLGLGTG-NGQIFVTDMDLI
gnl|up_danre|Q6P9P3_DANRE           GSKLQELLAKQRYFLVGAGAIGCELLKNFAMMGLASG-EGEVIVTDMDTI
gnl|up_caeel|Q27481_CAEEL           GWPYQECLFRQRWFVVGAGAIGCELLKNLSMMGVACGEGGLIKITDMDQI
gnl|Lotgi1|113559                   GDGFQRTLENLNYFLVGAGAIGCEMLKNWAMMGIGCGENGQVIVTDMDTI
gnl|Helro1|97497                    GLDFQKVLADAKYFLVGAGAIGCELLKNWAMMGVGSGPKGKIIVTDMDII
gnl|Capca1|162959                   GDQIQNQINDLKYFLVGAGAIGCELLKCFAMLGLGSGENGKIIVTDMDII
gnl|Apo_MPI_JGI_Genos_P|66937       GSDFQEKLGNLKYFLVGAGAIGCEMLKNWAMMGLAAGPNGKVIVTDMDII

sp|P22515|UBA1_YEAST                EKSNLNRQFLFRPKDVGKNKSEVAAEAVCAMNPDLKGKINAKIDKVGPET
lcl|CTHT_0030680                    EKSNLNRQFLFRPKDVGSMKSECAAKAVTAMNPELDGHIDVYKDRVSPET
gnl|up_human|UBA1_HUMAN             EKSNLNRQFLFRPWDVTKLKSDTAAAAVRQMNPHI--RVTSHQNRVGPDT
gnl|up_drome|Q8T0L3_DROME           EKSNLNRQFLFRPHDVQKPKSMTAADAIKRMNPEV--NVTAYELRVGAET
gnl|up_danre|Q6P9P3_DANRE           EKSNLNRQFLFRPWDVTKMKSETAAAAVKQMNPSV--RITGHQNRVGPDT
gnl|up_caeel|Q27481_CAEEL           EISNLNRQFLFRRRDVGGKKSECAARAVTAFNSDV--RIEALAERVGLET
gnl|Lotgi1|113559                   EKSNLNRQFLFRPWDVQKTKSSTAANAVKQMNPNI--KILPKEDRVGPDT
gnl|Helro1|97497                    EKSNLNRQFLFRAWDVHKAKSSTAAAAVKKMNPLI--NVESHTNRVGEDT
gnl|Capca1|162959                   EKSNLNRQFLFRPSDVQQPKSSTAARAALKMNPRL--HIESHENRVGPDT
gnl|Apo_MPI_JGI_Genos_P|66937       EKSNLNRQFLFRPWDVQKPKSGTAAKATKKMNPSF--NIESHEHRVGVET

sp|P22515|UBA1_YEAST                EEIFNDSFWESLDFVTNALDNVDARTYVDRRCVFYRKPLLESGTLGTKGN
lcl|CTHT_0030680                    EHIFHEEFWNALDGVTNALDNVEARTYVDRRCIFFHKPLLESGTLGTKGN
gnl|up_human|UBA1_HUMAN             ERIYDDDFFQNLDGVANALDNVDARMYMDRRCVYYRKPLLESGTLGTKGN
gnl|up_drome|Q8T0L3_DROME           EKVFSEDFFGKLDGVANALDNVDARIYMDRKCIFNRIPLVETGTLGTLGN
gnl|up_danre|Q6P9P3_DANRE           EKVYDDDFFECLDGVANALDNVDARMYMDRRCVYYRKPLLESGTLGTKGN
gnl|up_caeel|Q27481_CAEEL           EHIFNDEFFGELNGVANALDNVDARRYMDRRCVYYRLPLLESGTMGTKGN
gnl|Lotgi1|113559                   ENIYTDDFFDQLDGVANALDNVDARMYMDRRCVYYRKPLLESGTLGTKAN
gnl|Helro1|97497                    EAIYDDFFFENLTGVANALDNVEARTYVDRRCVFYKKSLLESGTLGTKGS
gnl|Capca1|162959                   ENIYTDKFFTQLSGVANALDNVDARMYMDRRCVYYRKPLLESGTLGTKGN
gnl|Apo_MPI_JGI_Genos_P|66937       EDIYNDAFFEALDGVANALDNVDARMYMDRRCVYYCKPLLESGTLGTKGN

sp|P22515|UBA1_YEAST                TQVIIPRLTESYSSSRDPPEKSIPLCTLRSFPNKIDHTIAWAKSLFQGYF
lcl|CTHT_0030680                    TQVVLPNLTESYSSSQDPPEQSFPMCTIRSFPNRIEHTIAWARELFDSSF
gnl|up_human|UBA1_HUMAN             VQVVIPFLTESYSSSQDPPEKSIPICTLKNFPNAIEHTLQWARDEFEGLF
gnl|up_drome|Q8T0L3_DROME           VQVIVPFATESYSSSQDPPEKSIPICTLKNFPNAIEHTLQWARDAFEGVF
gnl|up_danre|Q6P9P3_DANRE           VQVVIPFITESYSSSQDPPEKSIPICTLKNFPNAIEHTLQWARDEFEGLF
gnl|up_caeel|Q27481_CAEEL           TQVVYPYLTESYSSSVDPPEKEIPVCTLKNFPNEIQHTIQWAREQFETFF
gnl|Lotgi1|113559                   VQVVIPHVTESYSSSQDPPEKSIPICTLKNFPNAIEHTLQWARDEFEGLF
gnl|Helro1|97497                    VQVVIPDVTESYSASQDPPEKSIPICTLKNFPNAIEHTLQWARDLFEGLF
gnl|Capca1|162959                   VQVVIPNLTESYSSSQDPPEKSIPICTLKNFPNAIEHTLQWARDQFEGIF
gnl|Apo_MPI_JGI_Genos_P|66937       VQVVIPHLTESYSSSQDPPEKSIPICTLKNFPNAIEHTLQWARDQFEGFF

sp|P22515|UBA1_YEAST                TDSAENVNMYLTQPN-FVEQTLKQSGDVK-GVLESISDSL-SSKPHNFED
lcl|CTHT_0030680                    VKPAETVNLYLTQPN-FLETTLKQTGNEK-PTLEMLLDFLKNEKALTFED
gnl|up_human|UBA1_HUMAN             KQPAENVNQYLTDPK-FVERTLRLAGTQPLEVLEAVQRSLVLQRPQTWAD
gnl|up_drome|Q8T0L3_DROME           KQSAENAAQYIADPQ-FTERIAKLPGIQPLEILDSIKKALIDDKPKSFAH
gnl|up_danre|Q6P9P3_DANRE           KQPAENALQYLTDSK-FMERTLKLPGAQPLEVVESVYKSLVTDRPRNWDD
gnl|up_caeel|Q27481_CAEEL           AQPGEMANKFLSDERGFNEHVDKLISGQQIDILQKVKDALIDARPSSAED
gnl|Lotgi1|113559                   TQPVETAVQYITDPK-FVERTVKLQGTQPAETFEVVKRFLVDERPKDFQD
gnl|Helro1|97497                    RQPVETSLNYLTDSK-FIERTLKMQGSQPFETLEAVKKILVDERPQKFED
gnl|Capca1|162959                   TQAPETAQQYCKDPK-FIERTLKLPGTQPFETLNQVYAVLVKEAPKSFED
gnl|Apo_MPI_JGI_Genos_P|66937       CQAADSAHQYLTDPK-FMERTLKLQGMQPLETLETVKRVLVDERPETFQD

sp|P22515|UBA1_YEAST                CIKWARLEFEKKFNHDIKQLLFNFPKDAKTSNGEPFWSGAKRAPTPLEFD
lcl|CTHT_0030680                    CVQWARMQFEKHYNYNIQQLLYNFPKDAVTSTGAPFWSGPKRAPDPLKFD
gnl|up_human|UBA1_HUMAN             CVTWACHHWHTQYSNNIRQLLHNFPPDQLTSSGAPFWSGPKRCPHPLTFD
gnl|up_drome|Q8T0L3_DROME           CVEWARLYWEDQYVNQIKQLLFNFPPDQITSSGQPFWSGPKRCPDPLVFD
gnl|up_danre|Q6P9P3_DANRE           CVTWARNHWQCQYNNNIRQLLHNFPPDQLTSSGAPFWSGPKRCPHPLEFS
gnl|up_caeel|Q27481_CAEEL           CIRWARNQFQELYHNNIAQMLHSFPPDQLTDSGAKFWSGAKRCPHVLNFD
gnl|Lotgi1|113559                   CVTYIRNHWEKNYNNVIRQLLFNFPPEQTTSTGAPFWSGPKRCPHALTFD
gnl|Helro1|97497                    CICWARHLFQNHYYNQIRQLLFNFPKDQVTSSGAPFWSGPKRCPHPLTFD
gnl|Capca1|162959                   CVHWARIMFEDNYSNSIRQLLFNFPADQTTTSGAPFWSGPKRCPHPLKFD
gnl|Apo_MPI_JGI_Genos_P|66937       CVAWARNLFQDNYNNQIRQLLFNFPPDHKISSGALFWSGPKRCPHPLTFD

sp|P22515|UBA1_YEAST                IYNNDHFHFVVAGASLRAYNYGIKSDDSNSKPNVDEYKSVIDHMIIPEFT
lcl|CTHT_0030680                    PNNPTHFAFIEAATNLHAFNYNINV-KGKTR---QDYLNALDSMIIPDFS
gnl|up_human|UBA1_HUMAN             VNNPLHLDYVMAAANLFAQTYGLTGSQ--DR---AAVATFLQSVQVPEFT
gnl|up_drome|Q8T0L3_DROME           VNDPMHLDFIYAAANLRAEVYGIEQVR--NR---ETIAELVQKVKVPEFK
gnl|up_danre|Q6P9P3_DANRE           TNNDLHMDYILAAANLYALSYGLPSCN--DR---SALTKLLQDIKVPEFT
gnl|up_caeel|Q27481_CAEEL           PSKEEHFNFVFAASILIAELYGVQPIL--DR---EEVIRVALSVNPEPFE
gnl|Lotgi1|113559                   VNNETHLDYIVSGANLHAEMYGLKQCR--DK---EAIKTMVSKVKVPEFT
gnl|Helro1|97497                    AHNPTHLDYIVAAAHLQAFVYGIDVSKSFDR---KRIAEIASSFHIAEFV
gnl|Capca1|162959                   IKNPVHFEYVMSAANLRAANYGFKQCR--DR---DLIADLVSKVNVPEFV
gnl|Apo_MPI_JGI_Genos_P|66937       VNNPQHLDYIVAAANLRAEMYGLKQNR--DR---AAIAEMVSKVEVPHFE

sp|P22515|UBA1_YEAST                PNANLKIQVNDDDPDPNAN----AAN--GSDEIDQLVSSLPDPSTLAGFK
lcl|CTHT_0030680                    PDANVKIQTDDKDSDPNAG--GSSFD--DSAELQKLINELPDPKTLAGFK
gnl|up_human|UBA1_HUMAN             PKSGVKIHVSDQELQSANA-----SV--DDSRLEELKATLPSPDKLPGFK
gnl|up_drome|Q8T0L3_DROME           PRSGVKIETNEAAAAASANNFDDGEL--DQDRVDKIISELLK-NADKSSK
gnl|up_danre|Q6P9P3_DANRE           PKSGVKIHVSDQELQSANA-----SV--DDSRLEELKTLLPSLEASSQFK
gnl|up_caeel|Q27481_CAEEL           PKSGVKIAVTDAEAKEQNERGASSMIVDDDAAIEALKLKLATLNVKSTSK
gnl|Lotgi1|113559                   PRSGVKIDVTDAEAQARQN---DGFY--DTQ-LEHFQKSIPPPSEFKSLN
gnl|Helro1|97497                    PKSGVKISVNDEEAQASRN---DAFT--DA--LQNLEESLPDPKTLK-LK
gnl|Capca1|162959                   PKSGVRIETSDAELQGRND-----SF--DSDAVESLQQNLPSPNDPSLPK
gnl|Apo_MPI_JGI_Genos_P|66937       PKSGIQIEVNDSEAQARAN---DGTV--DADALEKVQKMLPNPKQLHSLK

sp|P22515|UBA1_YEAST                LEPVDFEKDDDTNHHIEFITACSNCRAQNYFIETADRQKTKFIAGRIIPA
lcl|CTHT_0030680                    LTPVEFEKDDDTNYHIDFITAASNLRAENYKIEPADRHKTKFIAGRIIPA
gnl|up_human|UBA1_HUMAN             MYPIDFEKDDDSNFHMDFIVAASNLRAENYDIPSADRHKSKLIAGKIIPA
gnl|up_drome|Q8T0L3_DROME           ITPLEFEKDDDSNLHMDFIVACSNLRAANYKIPPADRHKSKLIAGKIIPA
gnl|up_danre|Q6P9P3_DANRE           LCPIEFEKDDDTNFHMDFIVAASNLRAENYDIPPADRHKSKLIAGKIIPA
gnl|up_caeel|Q27481_CAEEL           LNCVDFEKDDDSNHHMEFITAASNLRAENYDILPADRMRTKQIAGKIIPA
gnl|Lotgi1|113559                   LTPIEFEKDDDTNFHLDFIVAASNLRAENYDIPQADRHKSKLIAGKIIPA
gnl|Helro1|97497                    LRPIEFEKDDDSNYHMDFIVATSNLRAENYDIPPADRHKSKLIAGKIIPA
gnl|Capca1|162959                   VNPADFEKDDDSNFHMDFITACSNLRAENYDIAPADKYKSKLIAGKIIPA
gnl|Apo_MPI_JGI_Genos_P|66937       ICPLEFEKDDDTNFHMDFITAASNLRAENYDIPPADRHKSKLIAGKIIPA

sp|P22515|UBA1_YEAST                IATTTSLVTGLVNLELYKLIDN----KTDIEQYKNGFVNLALPFFGFSEP
lcl|CTHT_0030680                    IATTTALVTGLVILELLKIVDG----KKDISQYKNGFVNLALPFFGFSEP
gnl|up_human|UBA1_HUMAN             IATTTAAVVGLVCLELYKVVQG----HRQLDSYKNGFLNLALPFFGFSEP
gnl|up_drome|Q8T0L3_DROME           IATTTSVLSGLAVLEVIKLIVG----HRDLVKFKNGFANLALPFMAFSEP
gnl|up_danre|Q6P9P3_DANRE           IATTTAAVVGLVCLELLKIVQG----HKKLESYKNGFMNLALPFFAFSEP
gnl|up_caeel|Q27481_CAEEL           IATTTAAVAGLVCIELYKVVDANGIPKTPMERFKNTFLNLSMPFFSSAEP
gnl|Lotgi1|113559                   IATTTALVVGLVTLELYKLSQG----HKKVESFKNGFVNLALPFFAFSEP
gnl|Helro1|97497                    IATTTSAVVGLVCLEMYKLLQG----HKNAEKYKDGFINLALPFFGFSEP
gnl|Capca1|162959                   IATTTSLVVGLVCLELYKLAQG----HKKMESYKNGFVNLALPFFGFSEP
gnl|Apo_MPI_JGI_Genos_P|66937       IATTTSLVVGLVCLELYKLVQD----HKKLEHYKNGFVNLALPFFGFSEP

sp|P22515|UBA1_YEAST                IASPKGEYNN-----KKYDKIWDRFDIKG------DIKLSDLIEHFEKDE
lcl|CTHT_0030680                    IASPKVEYKGPGGVKVTLDKIWDRFEV-G------NITLQELLDDFEKR-
gnl|up_human|UBA1_HUMAN             LAAPRHQYYN-----QEW-TLWDRFEVQGLQPNGEEMTLKQFLDYFKTEH
gnl|up_drome|Q8T0L3_DROME           LPAAKNTYYG-----KEW-TLWDRFEVTG------ELSLQEFLNYFEENE
gnl|up_danre|Q6P9P3_DANRE           IAAPKHKYYE-----IDW-TLWDRFKVKGIQPNGEEMTLRQFLDYFKNEH
gnl|up_caeel|Q27481_CAEEL           IGAPKKTYMD-----REF-TLWDRIDVQG------PLTLQEFIDNVQNQT
gnl|Lotgi1|113559                   IEAPKNEYNG-----HKF-TLWDRFEVQG------EMTLKEFLDYFQKEL
gnl|Helro1|97497                    KPAFKNKYYD-----VTF-TQWDRFELNG------EMTLQELIDYFQNEH
gnl|Capca1|162959                   IAAPKNKYYD-----TEF-TLWDRFEIDG------EMTLKEFIDYFKEKH
gnl|Apo_MPI_JGI_Genos_P|66937       IAAPKNKYYD-----TEW-TLWDRFEVKG------EMTLKEFIDYFQEKY

sp|P22515|UBA1_YEAST                -GLEITMLSYGVSLLYASFFPPKKLKERLNLPITQLVKLVTKKDIPAHVS
lcl|CTHT_0030680                    -GLTISMLSSGVSLLYASFFPPAKRKDKYGMKLSELVESVTKKPIPAHQK
gnl|up_human|UBA1_HUMAN             -KLEITMLSQGVSMLYSFFMPAAKLKERLDQPMTEIVSRVSKRKLGRHVR
gnl|up_drome|Q8T0L3_DROME           -KLKITMLSQGVSMLYSFFMPKAKCSERLPLPMSEVVRRVSKRRLEPHER
gnl|up_danre|Q6P9P3_DANRE           -KLEITMLSQGVSMLYSFFMPAAKLKERLELPMTEIVTKVSKKKLGKHVK
gnl|up_caeel|Q27481_CAEEL           GGCEVSMLSAGACLLFSFFMNAGKKQERLKTEVKAVYEELLKKSLHPSVH
gnl|Lotgi1|113559                   -NLEITMLSQGVCMLYSFFMQAAKREERMVLPMSEVVKKVSKKKIAPHVR
gnl|Helro1|97497                    -KLTISMLSYGVCMLYSSFQQGDKRKERLPMNMCELVKKVSKKKIPAHVR
gnl|Capca1|162959                   -RLEITMLSHGVSMLYSFFMPPAKAKERMSASMSDIVVKVSKKRIPSHVK
gnl|Apo_MPI_JGI_Genos_P|66937       -KLEITMLSQGVCMLYSFFMQPAKREERMGMPMSEVVKKVSKKKIPPHVR

sp|P22515|UBA1_YEAST                TMILEICADDKEGEDVEVPFITIHL
lcl|CTHT_0030680                    ELIFEVVTEDADGEDVEVPYIKARI
gnl|up_human|UBA1_HUMAN             ALVLELCCNDESGEDVEVPYVRYTI
gnl|up_drome|Q8T0L3_DROME           SLVFEICCNDVDGEDVEVPYVRYTL
gnl|up_danre|Q6P9P3_DANRE           ALVFELCCNDDTEEDVEVPYVRYTI
gnl|up_caeel|Q27481_CAEEL           ALVLEPMMSDPDGEDVEVPYIRYSF
gnl|Lotgi1|113559                   ALVLEICCNDKDGEDCEVPYVQYKL
gnl|Helro1|97497                    CLVFEMCCDDEEGNDVETPYIKYNI
gnl|Capca1|162959                   SLVFELCCNDDTDEDVEVPYVKYNL
gnl|Apo_MPI_JGI_Genos_P|66937       ALVFELCCNDADGEDVEVPYVKYIL
