# Supplementary material for: Deep transcriptome-sequencing and proteome analysis of the hydrothermal vent annelid Alvinella pompejana identifies the CvP-bias as a robust measure of eukaryotic thermostability
Source: Biol Direct. 2013 Jan 16;8:2. doi: 10.1186/1745-6150-8-2 (PMC3564776; doi:10.1186/1745-6150-8-2)
Supplement: Additional file 10 — Frequency of individual amino acids as a function of GC-content. The frequency of amino acids is plotted as a function of GC3-content (GC-content at the third codon position) in the species of the orthologous set. The regression lines with 90% confidence intervals are shown. [file 1745-6150-8-2-S10.zip › trimmedalignments/PEX13_HUMAN.aln]

CLUSTAL X (1.81) multiple sequence alignment


sp|P80667|PEX13_YEAST               YSMN-------SIYGNSI-----GRYGYGGSYYGNNYGSFYGGGYG----
lcl|CTHT_0058130                    YSTYSSYSSYTSPYSSPYNRFGYGGYGSYGGMY-GGYGGYGGMYGGMPPY
gnl|up_human|PEX13_HUMAN            YGGY-------SPYS----------YGYNG----LGYNRLR---------
gnl|up_drome|Q7JRD4_DROME           YGGL-------GGFGSGLGSGFGSGYGYGGGYGGGYGGGFGG---GYNRF
gnl|up_danre|Q6PFQ3_DANRE           YGGY-------SPYS-------YSGYGVGGGL---GYNRFNT--------
gnl|up_caeel|PEX13_CAEEL            FPGS-------GMYG--------GGGMYGGGM---GYGGFGG---GFNHM
gnl|Lotgi1|120815                   YGGM--------------------GYGPGYGLYNNGYSSYGS--YGMNRY
gnl|Helro1|114111                   YGGY-------GGYG---------GF-YNPQL------------------
gnl|Capca1|162542                   YGGG-------MGYG--------SSMGYGGGMY-GGMNRYGGGAYG----
gnl|Apo_MPI_JGI_Genos_P|53232       YGGY-------SPYG--------GGM-YGGGMY--GYNNYGG--YGMNTF

sp|P80667|PEX13_YEAST               ---AGAGYGMNNGSGLGESTKATFQLIESLIGAVTGFAQMLESTYMATHN
lcl|CTHT_0058130                    G-MADPNNPNSLTQRFSMSTQATFQMLEGIVHAFGGFAQMLESTYMATHS
gnl|up_human|PEX13_HUMAN            ---VDDLPPSRFVQQAEESSRGAFQSIESIVHAFASVSMMMDATFSAVYN
gnl|up_drome|Q7JRD4_DROME           GAMGENDAEQRFIYMAESSSRPAFQSIESLVSAIGNIASMLDSTFFALTS
gnl|up_danre|Q6PFQ3_DANRE           ---MDEIPPSRFVQQAEESSRGAFQSIESIVHAFSSVSMMMDATFSAVYN
gnl|up_caeel|PEX13_CAEEL            G--YGQGPDSNFARLAEEQSRGAFQSIESVVNAVSSVANMLNSTHNAVYS
gnl|Lotgi1|120815                   G--SGAEPMGTFARQAEENSRPAFESIQSIVGAFTSVSMMLDSTFQAVYS
gnl|Helro1|114111                   ---AGDAMAGGFAQQAEVSTRQAFQSVETIVRAFGSIAMMLDSTYQAVFN
gnl|Capca1|162542                   ---MQQDSPNTFVQQAEDSSRQAFQSIESIVQAFGSVSMMLESTFYAVYN
gnl|Apo_MPI_JGI_Genos_P|53232       SNFDSNYGADSFARQAEESSRQAFQSIESIVHAVGSVAMMLESSFYAVYN

sp|P80667|PEX13_YEAST               SFFTMISVAEQFGNLKEMLGSFFGIFAIMKFLKKILYRATK---GRL---
lcl|CTHT_0058130                    SFFAMISVAEQFGNLRDTLGSVLGIFTIMRWIRTLIAKLTG---RPLPAD
gnl|up_human|PEX13_HUMAN            SFRAVLDVANHFSRLKIHFTKVFSAFALVRTIRYLYRRLQRML-GLRR--
gnl|up_drome|Q7JRD4_DROME           SFRAILGVATNFVRLRSVFAQFWTTFAIFRGLNWMYRKILYWL-RLSN--
gnl|up_danre|Q6PFQ3_DANRE           SFRAVLDVANHFSRLRIHFTKVLSAFALVRTLRYLYRRLQRLM-GLRQ--
gnl|up_caeel|PEX13_CAEEL            SFRAVIGVVEQFGRLKTQLSSVVVSLAVFRWVYRFWRWLLVML-KLKPAS
gnl|Lotgi1|120815                   SFNAVIGVADNFSRLKIQLMQFVSALAFIRTLKYMYRRLLELL-GLRA--
gnl|Helro1|114111                   SFRAIIGMADQISRMRLHLSHIFSTLALFRVLRWIVRKVKYFLRRLRLGG
gnl|Capca1|162542                   SFRAVIGVADQFTRMRMHFAQIFSAFAVIRSLRWLYRKLLVLL-RLRQ--
gnl|Apo_MPI_JGI_Genos_P|53232       SFRAVIGVADHFSRMKMAFAQIFSALAVIRTIRWLYHKLLVLL-RLRQ--

sp|P80667|PEX13_YEAST               --GIPPKNFAESEGSKNKLIEDFQKFNDSGTINSN--EKATRRKISWKPL
lcl|CTHT_0058130                    AKSLTPAAFARFEGRQNPL----------GEAGAP--PKPSR-----KPL
gnl|up_human|PEX13_HUMAN            -GSENEDLWAESEGTVACL--------GAEDRAAT--SAKS------WPI
gnl|up_drome|Q7JRD4_DROME           -LDPSSAAFKKAFAEALNE----NNGQARGAPNVPRKGNSP------WPV
gnl|up_danre|Q6PFQ3_DANRE           -GSEVDDLWADSAASSSVVSASGARGAGVEEPGVN--SVKS------WPI
gnl|up_caeel|PEX13_CAEEL            YASAAEMAWGTSQPYATDV---------LGATRTP--ASVN------WPA
gnl|Lotgi1|120815                   -PGTASEEWNKAFTAAAQS--------ASNDPNG---KKSS------WPI
gnl|Helro1|114111                   EVAFNEQLWEDSIRADGLK-------VIKDIGNSS--GNPT------WPI
gnl|Capca1|162542                   -AGLPEDAWNQAAQASLAS-------LAEGEVKG---GRSS------WPI
gnl|Apo_MPI_JGI_Genos_P|53232       -DSLPDEAWTRAAEEAAGP-------VLESDIKGS--GRSS------WPI

sp|P80667|PEX13_YEAST               LFFLMAVFGFPYLLNKFITKLQTSGTIRASQGN---GSEPIDPSKLEFAR
lcl|CTHT_0058130                    LFFLLAAFGLPYVMSKIVRSMAHNAEEEERRRQLLAAQAALDPSKLEFCR
gnl|up_human|PEX13_HUMAN            FLFFAVILGGPYLIWKLLSTHSD-EVTDSIN-----WASGEDDHVV--AR
gnl|up_drome|Q7JRD4_DROME           LAFISFIFTAPYLIMKLLGTVTNTAQEEARNPAK--WTAPIQ------TQ
gnl|up_danre|Q6PFQ3_DANRE           FLFFAVVLGGPYLIWRLLSSAEG-AEENATN-----WASGEDDHVV--AR
gnl|up_caeel|PEX13_CAEEL            ALFWVVAIGGPWLIYRCVSQMVQ-AAEEKRK-----WATGAAPHYT--AQ
gnl|Lotgi1|120815                   LMFFGIILGGPWLIWKLISSFTP-TSTEIPA-----WASGEEDHFV--AD
gnl|Helro1|114111                   FLFFAIVTGGPWLLWKFFNSFAGNHNDKTAD-----WLTGLSDSYV--GV
gnl|Capca1|162542                   LMFFAITLGGPWLIWRILKSMGGGPTESAAE-----WASGLDDHFV--AR
gnl|Apo_MPI_JGI_Genos_P|53232       MLFFAIIVGGPWLIWRVLSSITA--KREGQE-----WYNGKDDHFR--AV

sp|P80667|PEX13_YEAST               ALYDFVPENP-------EMEVALKKGDLMAILSKKDPLGRD---SDWWKV
lcl|CTHT_0058130                    VLYDFSPAAQGQASMVEGVDLEVRKGDLVAVLSKSDPLGNP---SEWWRC
gnl|up_human|PEX13_HUMAN            AEYDFAAVSE--------EEISFRAGDMLNLALKEQQPKV----RGWLLA
gnl|up_drome|Q7JRD4_DROME           AVYEFVARSP--------SELSLRAGQMLHVAPRDIQQTLNLLNTGWALA
gnl|up_danre|Q6PFQ3_DANRE           VEYDFTAASE--------EEISVQAGDMLNLAPKEQQPRV----RGWLLA
gnl|up_caeel|PEX13_CAEEL            ALFDFQASNE--------QELSFMNGETLRVAPKEEQPRV----RGWLLA
gnl|Lotgi1|120815                   VVYDFTGETR--------EEIAIKSGQRINIAPKEKQPKV----RGWLLG
gnl|Helro1|114111                   AEYDFQARTP--------DELSFKRGNKISIAPQELQTN-----KGWLLA
gnl|Capca1|162542                   ADYDFQGNTD--------EELSFRRGQKIIVAPKDLQPRV----RGWILG
gnl|Apo_MPI_JGI_Genos_P|53232       AEYDFEAEGE--------EELSFRRGQQITIAPKELQPKI----RGWLLA

sp|P80667|PEX13_YEAST               RTKNG-NIGYIPYNYIEIIKRRKK--------------------------
lcl|CTHT_0058130                    RARDG-RIGYLPSTFLEVMRRPGQP-------------------------
gnl|up_human|PEX13_HUMAN            SL-DGQTTGLIPANYVKILGKRKGRKTVESS-------------------
gnl|up_drome|Q7JRD4_DROME           TT-NGQTSGIIPISYVKSPQQMRQE-------------------------
gnl|up_danre|Q6PFQ3_DANRE           SV-DGQTTGLVPANYVKVLGRRRGRKHAELER------------------
gnl|up_caeel|PEX13_CAEEL            SVADGSRIGLVPINYVRIVGKQSQS-------------------------
gnl|Lotgi1|120815                   CS-EG-KIGLVPANYVKVIGKKRGQKS-----------------------
gnl|Helro1|114111                   SV-DKMKVGLVPMNFIKIIGKIRGKNTNPTTSQTSDSNANISDSTQANER
gnl|Capca1|162542                   SV-DGQRKGLVPANYVKVLGKKRGKRHAGQE-------------------
gnl|Apo_MPI_JGI_Genos_P|53232       CI-DGRKKGLIPANYVKILGKRRGTRHFPQTPNSSVAGQGGIVQQTSLLP

sp|P80667|PEX13_YEAST               ----------IEHVDDETRTH
lcl|CTHT_0058130                    ----------LAAIKDAPSST
gnl|up_human|PEX13_HUMAN            ----------KVSKQQQSFTN
gnl|up_drome|Q7JRD4_DROME           ----------MQDQTKPAQPQ
gnl|up_danre|Q6PFQ3_DANRE           ----------MAQAQEPAQNL
gnl|up_caeel|PEX13_CAEEL            ----------------PPLTQ
gnl|Lotgi1|120815                   ----------MEVVGAPSQLA
gnl|Helro1|114111                   HYSPIINEIIYENICKEKKVN
gnl|Capca1|162542                   ----------EAAWAASSSSV
gnl|Apo_MPI_JGI_Genos_P|53232       AAGSEMNQAWSGQNSQNPNTT
