# Supplementary material for: Deep transcriptome-sequencing and proteome analysis of the hydrothermal vent annelid Alvinella pompejana identifies the CvP-bias as a robust measure of eukaryotic thermostability
Source: Biol Direct. 2013 Jan 16;8:2. doi: 10.1186/1745-6150-8-2 (PMC3564776; doi:10.1186/1745-6150-8-2)
Supplement: Additional file 10 — Frequency of individual amino acids as a function of GC-content. The frequency of amino acids is plotted as a function of GC3-content (GC-content at the third codon position) in the species of the orthologous set. The regression lines with 90% confidence intervals are shown. [file 1745-6150-8-2-S10.zip › trimmedalignments/GPN2_HUMAN.aln]

CLUSTAL X (1.81) multiple sequence alignment


sp|Q08726|GPN2_YEAST                PFAQIVIGPPGSGKSTYCNGCSQFFNAIGRHSQVVNMDPANDALPYPCAV
lcl|CTHT_0034560                    PFGQLVLGSPGAGKSTYCDGMHQFMGAIGRQCSVVNLDPANDRTSYPCAL
gnl|up_human|GPN2_HUMAN             AFGQAVIGPPGSGKTTYCLGMSEFLRALGRRVAVVNLDPANEGLPYECAV
gnl|up_drome|Q9VU67_DROME           RYGQLIIGPPGSGKTTYCGEALKFYRELGRQVGVVNLDPANENMSYEPVL
gnl|up_danre|GPN2_DANRE             RFGQVVIGPPGSGKTTYCRGMQEFLSRLGRKVVIVNLDPANEGLPYPCAV
gnl|up_caeel|O01426_CAEEL           MYGVLVIGAPGAGKSTFCAGLTDIFSQTKRPFLTINLDPANDTMAYAPDV
gnl|Lotgi1|216644                   SFGQIVIGPPATGKTTYCCAMASHLIKKERKVAVVNLDPANDILPYKPAI
gnl|Helro1|67088                    IFGQVVIGPPGSGKTTYCKAMQEFMKGLGRNVEIINMDPGNDSLPYKCIV
gnl|Capca1|165120                   TFGQVVIGPPGSGKTTYCSKMREFLTALGRKVAVVNLDPANDALPYACEV
gnl|Apo_MPI_JGI_Genos_P|65131       VFGQVVIGPPGSGKTTYCKAMQQFLTGVGRKVAVINLDPANDSLPYTCST

sp|Q08726|GPN2_YEAST                DIRDFITLEEIMQEQQLGPNGGLMYAVESLDNSI-DLFILQIKSLVEEEK
lcl|CTHT_0034560                    DIRDLVTLEEIMSDDRLGPNGGILYALEELEHNF-EWLETGLKEL--GE-
gnl|up_human|GPN2_HUMAN             DVGELVGLGDVMDALRLGPNGGLLYCMEYLEANL-DWLRAKLDPL--RG-
gnl|up_drome|Q9VU67_DROME           SVMELITVEDCMEHLKLGPNGALMHCAEYLADHLEDWLLPALRKLSATY-
gnl|up_danre|GPN2_DANRE             DIAELVTLDDVMDGLKLGPNGGLIYSMEYLEANL-DWLENKLKLH--HD-
gnl|up_caeel|O01426_CAEEL           NITEMITVNDVMDRLGLGPNGALKYCIETLGANC-NWLLQKIEAN--HK-
gnl|Lotgi1|216644                   DIADLIQLSDVMENLKLGPNGALVYCMEYLEKNV-DWLLEELSKI--KD-
gnl|Helro1|67088                    DVSDLITVNDAMSYMKLGPNGGLVYCMEYLEKNI-DWLIDQIKHL--PDK
gnl|Capca1|165120                   DISELITLSDVMDRLSLGPNGGLVYCMEYLEKNL-DWLRTKLGEL--ED-
gnl|Apo_MPI_JGI_Genos_P|65131       DISDLITLEDVMENLKLGPNGGLIYCMEYLEKNI-DWLKSQLEKL--DS-

sp|Q08726|GPN2_YEAST                AYLVFDCPGQVELFTHHSSLFNIFKKMEKELDIRFCVVNLIDCFYMTSPS
lcl|CTHT_0034560                    DYILFDCPGQVELYTHHTSLRNIIHKLQKMG-YRLVSVHLSDCFCLTQPS
gnl|up_human|GPN2_HUMAN             HYFLFDCPGQVELCTHHGALRSIFSQMAQWD-LRLTAVHLVDSHYCTDPA
gnl|up_drome|Q9VU67_DROME           NYFLFDCPGQVELYTHHNAMARIFERLERER-YSLVTVNLIDSHYCSEPA
gnl|up_danre|GPN2_DANRE             CYFLFDCPGQVELYTHHNSVKNIFAQLSKWN-FRLTAVHLVDSHYCADPA
gnl|up_caeel|O01426_CAEEL           KYLIIDCPGQLELYKSEGELWKVIRFLEKSG-VRLCALHLADSLYCSDPS
gnl|Lotgi1|216644                   SYVLFDFPGQVELFTHHQSVKNLVNLLLKAD-YRLTCVNLIDSFCCNEPG
gnl|Helro1|67088                    HFVLFDCPGQIEFYTHHQSINNIFQTLTKSKRISLCAVYLVDSHYCTDPC
gnl|Capca1|165120                   CYLLIDCPGQVELYTHQNSMRNILSALAKDD-HRIAAVHLVDSHYCSDAA
gnl|Apo_MPI_JGI_Genos_P|65131       QYLLFDCPGQVELYTHNNAVKNIFEHLTSWD-YRLAAVHLVDSHYCSDPT

sp|Q08726|GPN2_YEAST                QYISILLLALRSMLMMDLPHINVFSKIDMLKSYG-ELPFRLDYYTEVQDL
lcl|CTHT_0034560                    LYISNLLLALRAMLQMDLPHINVLSKIDKLHQYD-PLPFNLDFYTEVQDL
gnl|up_human|GPN2_HUMAN             KFISVLCTSLATMLHVELPHINLLSKMDLIEHYG-KLAFNLDYYTEVLDL
gnl|up_drome|Q9VU67_DROME           KFIATLLMALNTMLRMSLPHVNVLSKADLLKKHETKLHFNVDYYTDVLDL
gnl|up_danre|GPN2_DANRE             KFISVLCTSLSTMLHVELPHVNVLSKMDLIEQYG-KLAFNLDFYTEVLDL
gnl|up_caeel|O01426_CAEEL           KFISVALSTLATMVTMEMPQVNCLSKADLFSEDG---TYDLEFFSHLPDV
gnl|Lotgi1|216644                   KYISALIISLNTMLQLELPHINILSKFDLFKKYK-TVVYNEEFYTDVLDL
gnl|Helro1|67088                    QFISVLIASLGAMLRIELPHINVLSKVDIIEKQA-SLLFNLDFFTEVLDL
gnl|Capca1|165120                   KFISVALTSLVTMLQMELPHVNILSKADMIEKYG-NLPFNLDFFTEVLDL
gnl|Apo_MPI_JGI_Genos_P|65131       KFISVLLTSLSTMLQVALPHVNILSKADLIEKYG-KLPFNLDYFTEVLEL

sp|Q08726|GPN2_YEAST                DYLEPYIEKEGSSVLGKKYSKLTETIKELVSDFNLVSFEVLSVDDKESMI
lcl|CTHT_0034560                    NYLIPVLEQESPALRSEKFGRLNQAIADLVQRFGLVSFEVLAVENKKSMM
gnl|up_human|GPN2_HUMAN             SYLLDHLASDPFF---RHYRQLNEKLVQLIEDYSLVSFIPLNIQDKESIQ
gnl|up_drome|Q9VU67_DROME           KYLLDKLDDDPAM---RKYRKLNAAICSMVEDYALVSFQLLDVFSTDSML
gnl|up_danre|GPN2_DANRE             SYLVEHLSADPFF---RNFNHLNVKLAEVIQDYSLVSFVPLNVQDKESMM
gnl|up_caeel|O01426_CAEEL           NRLLDLLNEVPGL---EKYRKLNEAICGVISDFDLVSFVPLAVENKESMM
gnl|Lotgi1|216644                   NFLLDHLQDDPVF---KKYKKLNQSLIDVIEGYGLVSFLPLNLQKKESIE
gnl|Helro1|67088                    KKLLDYVPSDPFI---AKYKKLNNCLAGMIEDYSLVSFLALHVEDRYSML
gnl|Capca1|165120                   NYLLEMISDDPFF---SKYKKLNEAMVNLIEDYSLVSFSVLDITEKESML
gnl|Apo_MPI_JGI_Genos_P|65131       SYLLDQLQDDPFF---HKFKKLNEALVGLIEDYSLVSFAILDIQDKQSML

sp|Q08726|GPN2_YEAST                NLQGVIDKANGYIFGASEVGG-DTVWA
lcl|CTHT_0034560                    HLLRVIDRAGGYVFGA--EGANDSVWQ
gnl|up_human|GPN2_HUMAN             RVLQAVDKANGYCFRAQEQRSLEAMMS
gnl|up_drome|Q9VU67_DROME           RLRNHIDKANGYVYKAGEEQTVNSLLA
gnl|up_danre|GPN2_DANRE             QVLRTVDKANGYCFGDLEERNLQAMMS
gnl|up_caeel|O01426_CAEEL           KVIQMVDAANGFSL--TEQGDIRELIL
gnl|Lotgi1|216644                   SVSAAVDKANGFVF--------DKILS
gnl|Helro1|67088                    RVMKAADKACGYLFGSEDERTIDKLFS
gnl|Capca1|165120                   RALRLVDAANGYVFGDTEERSIRELMS
gnl|Apo_MPI_JGI_Genos_P|65131       RVSQAVDKTNGYVYGDLEESSLQALMS
