# Supplementary material for: Deep transcriptome-sequencing and proteome analysis of the hydrothermal vent annelid Alvinella pompejana identifies the CvP-bias as a robust measure of eukaryotic thermostability
Source: Biol Direct. 2013 Jan 16;8:2. doi: 10.1186/1745-6150-8-2 (PMC3564776; doi:10.1186/1745-6150-8-2)
Supplement: Additional file 10 — Frequency of individual amino acids as a function of GC-content. The frequency of amino acids is plotted as a function of GC3-content (GC-content at the third codon position) in the species of the orthologous set. The regression lines with 90% confidence intervals are shown. [file 1745-6150-8-2-S10.zip › trimmedalignments/ARFRP_HUMAN.aln]

CLUSTAL X (1.81) multiple sequence alignment


sp|Q02804|ARL3_YEAST                MFHLVKGLYNNWNKKEQYSILILGLDNAGKTTFLETLKKEYSLAFKALE-
lcl|CTHT_0027500                    MYHLAKGLYRLATSKEEYSVLLLGLDNAGKTTFHEQVKSIYLPDNPPPKL
gnl|up_human|ARFRP_HUMAN            MYTLLSGLYKYMFQKDEYCILILGLDNAGKTTFLEQSKTRFNKNYKGMSL
gnl|up_drome|Q9W389_DROME           MYTLMHGFYKYMTQKDDYCVVILGLDNAGKTTYLEAAKTTFTRNYKGLNP
gnl|up_danre|Q5EAS5_DANRE           MYTLLSGLYKYMFQKDEYCILILGLDNAGKTTFLEQTKTRFSKNYKGMNL
gnl|up_caeel|Q9N3C8_CAEEL           MYTLSAGIWEKFFKKKDYYVVIVGLDNAGKTTFLEQTKSHFVKDYGVLNP
gnl|Lotgi1|204069                   MYTLLSGLWKYLFQKEQYFVLILGLDNAGKTTYLEQTKTKFNKNYKGMNI
gnl|Helro1|156111                   MFTLMTGFYKYMFKKDEYFVLILGLDNAGKTTFLEQTKTKFNRNYKGINL
gnl|Capca1|226979                   MCTLLSGFYKYMFQKEEYFVLILGLDNAGKTTYLEQTKTKFSRNYKGMNL
gnl|Apo_MPI_JGI_Genos_P|74328       MFTLLTGLWKYLFQKDEYFILILGLDNAGKTTYLEQTKTKFNKNYKGMNP

sp|Q02804|ARL3_YEAST                -KIQPTVGQNVATIPVDSKQILKFWDVGGQESLRSMWSEYYSLCHGIIFI
lcl|CTHT_0027500                    -KTVPTVGQNVSTITLPDMY-LKLWDVGGQLSLRKLWQSYYASCHAIVFI
gnl|up_human|ARFRP_HUMAN            SKITTTVGLNIGTVDVGKAR-LMFWDLGGQEELQSLWDKYYAECHGVIYV
gnl|up_drome|Q9W389_DROME           SKITTTVGLNIGTIDVQGVR-LNFWDLGGQQELQSLWDKYYQESHGVIYV
gnl|up_danre|Q5EAS5_DANRE           SKITTTVGLNIGTIDVGKAR-LMFWDLGGQEELQSLWDKYYAESHGVIYV
gnl|up_caeel|Q9N3C8_CAEEL           SKITATVGLNTGNVELNNTC-LHFWDLGGQESLRELWATYYDDANAMIFV
gnl|Lotgi1|204069                   SKITSTVGLNIGKIDIGNMR-LNFWDLGGQEELQSLWDKYYAESHAVIYI
gnl|Helro1|156111                   KKITSTVGLNIGKIDTSNIR-LSFWDLGGQEELQSLWDKYYAESNAIIYV
gnl|Capca1|226979                   SKITTTVGLNIGKIDIGNVR-LNFWDLGGQEELQALWDKYYAESHAVVFM
gnl|Apo_MPI_JGI_Genos_P|74328       NKITTTVGLNLGKIDIGSVR-LNFWDLGGQEELQSLWDKYYAESHGIIYV

sp|Q02804|ARL3_YEAST                VDSSD----------RERLDECSTTLQSVVMDEEIEGVPILMLANKQDRQ
lcl|CTHT_0027500                    IDSTDIGDGDLEHENNGRLDECRAVLEDVLQNSDAEGVPLLILANKQDRE
gnl|up_human|ARFRP_HUMAN            IDSTD----------EERLAESKQAFEKVVTSEALCGVPVLVLANKQDVE
gnl|up_drome|Q9W389_DROME           IDSND----------RERMEESKAIFDKMIKNELLSGVPLLILANKQDLP
gnl|up_danre|Q5EAS5_DANRE           IDSTD----------EERLGESKNAFEKMISSEALEGVPLLVLANKQDVE
gnl|up_caeel|Q9N3C8_CAEEL           VDATR----------SDLFPIVASQFKEVMANEIVQNIPVLVAVNKSEME
gnl|Lotgi1|204069                   VDTSD----------KERLDESKIAFDRMLKNDSLNGVPLLLVGNKQDLD
gnl|Helro1|156111                   VDSSD----------ENRLDESKSAFDQMISNASLQGVPLLVLANKQDLP
gnl|Capca1|226979                   IDSSD----------KERIEESKEAFDKMLSNETLCGVPLLLLANKQDLA
gnl|Apo_MPI_JGI_Genos_P|74328       VDSSD----------QERLEESKQAFEKMISSEALNGVPLLLLANKQDLE

sp|Q02804|ARL3_YEAST                DRMEVQDIKE-----VFNKIAEHISARDSRVLPISALTGEGVKDAIEWMI
lcl|CTHT_0027500                    DCVEVVRIKEGLVKRVFEGEKSG-GIRDSRVLPVSALTGTGVREAIDWIR
gnl|up_human|ARFRP_HUMAN            TCLSIPDIKT-----AFSDCTSKIGRRDCLTQACSALTGKGVREGIEWMV
gnl|up_drome|Q9W389_DROME           DVMGVREIKP-----VFQQAGALIGRRDCLTIPVSALHGEGVDEGIKWLV
gnl|up_danre|Q5EAS5_DANRE           NCLSVPDIKT-----AFSDCAPKIGKRDCLVQPCAALSG--------YVI
gnl|up_caeel|Q9N3C8_CAEEL           GAAAAAEVRM-----LLEDDNH---RSDLAVLPVSALEGTNIERCVHWIV
gnl|Lotgi1|204069                   GCITIGTMKE-----LFTPVKDLLGSRDSHILGASALKGDGVMEGIEWIV
gnl|Helro1|156111                   NCVSMNIIDK-----LFCQEQSDMIQRSCKTQSASALTGEGIDEGIKWLV
gnl|Capca1|226979                   DCLSVPDIKT-----DFKGSAHKIGHRDCSVMGTSALNGDGVGEGIQWIV
gnl|Apo_MPI_JGI_Genos_P|74328       DCMPVSKVKE-----EFKDHAHKIGHRDCHVMGVSALQGDGVDEGIEWMV

sp|Q02804|ARL3_YEAST                VRLERNKKSRPP
lcl|CTHT_0027500                    SRVKWNKESRPP
gnl|up_human|ARFRP_HUMAN            KCVVRN-VHRPP
gnl|up_drome|Q9W389_DROME           EAIKRHAVVRPP
gnl|up_danre|Q5EAS5_DANRE           CSSDYGGYTENN
gnl|up_caeel|Q9N3C8_CAEEL           RSL-----ASQP
gnl|Lotgi1|204069                   EGIKRNSMDRPP
gnl|Helro1|156111                   NCIKNNSFFRPP
gnl|Capca1|226979                   DSVKRNSIARPP
gnl|Apo_MPI_JGI_Genos_P|74328       QCVKRNTLLRPP
