# Supplementary material for: Deep transcriptome-sequencing and proteome analysis of the hydrothermal vent annelid Alvinella pompejana identifies the CvP-bias as a robust measure of eukaryotic thermostability
Source: Biol Direct. 2013 Jan 16;8:2. doi: 10.1186/1745-6150-8-2 (PMC3564776; doi:10.1186/1745-6150-8-2)
Supplement: Additional file 10 — Frequency of individual amino acids as a function of GC-content. The frequency of amino acids is plotted as a function of GC3-content (GC-content at the third codon position) in the species of the orthologous set. The regression lines with 90% confidence intervals are shown. [file 1745-6150-8-2-S10.zip › trimmedalignments/ATG3_HUMAN.aln]

CLUSTAL X (1.81) multiple sequence alignment


sp|P40344|ATG3_YEAST                MIRSTLSSWREYLTPITHKSTFLTTGQITPEEFVQAGDYLCHMFPTWKWN
lcl|CTHT_0011910                    IIYSTVNSLRDRYTPASHTSTFRKTGEITPEEFLAAGDYLVYKFPSWSWA
gnl|up_human|ATG3_HUMAN             TVKGKALEVAEYLTPVLKESKFKETGVITPEEFVAAGDHLVHHCPTWQWA
gnl|up_drome|Q9VVS6_DROME           TVKGTALNVAEYLTPVLKESKFRETGVLTPEEFVAAGDHLVHHCPTWQWA
gnl|up_danre|ATG3_DANRE             SVKGTALGVAEFLTPVLKESKFKETGVITPEEFVAAGDHLVHHCPTWKWA
gnl|up_caeel|Q9N369_CAEEL           NLKSAALQIGETFTPVLRESKFRETGVLTPEEYVAAGDHLVHHCPTWKWA
gnl|Lotgi1|116221                   AVKGTARGVAEYLTPVLTESKFKETGVITPEEFVVAGDHIVHHCPTWQWA
gnl|Helro1|185193                   YITQKIVEAAQHLTPILKASKFKETGVITPDEFVAAGDHLVHHCPTWQWA
gnl|Capca1|160445                   FIQGKALGVAEYLVPVLKESKFKETGVITPEEFLAAGEHLVHHCPTWQWA
gnl|Apo_MPI_JGI_Genos_P|51510       YIQGKALGVAEYLTPVLKESKFKETGVITPEEFVAAGDHIVHHCPTWQWA

sp|P40344|ATG3_YEAST                EESSDISYRDFLPKNKQFLIIRKVPCDKRAEQCVEVEGPDVIMKGFAEDG
lcl|CTHT_0011910                    DAETPSKRVSYLPPGKQYLVTRHVPCHRR---LNEDFAGDAGHEEAVVEG
gnl|up_human|ATG3_HUMAN             -TGEELKVKAYLPTGKQFLVTKNVPCYKR---CKQME-YSDELEAIIEED
gnl|up_drome|Q9VVS6_DROME           -AGDETKTKPYLPKDKQFLITRNVPCYRR---CKQME--YVGEETLVEEE
gnl|up_danre|ATG3_DANRE             -SGEEAKVKPYLPNDKQFLLTRNVPCYKR---CKQME-YSDELEAIIEED
gnl|up_caeel|Q9N369_CAEEL           GASDPSKIRTFLPIDKQFLITRNVPCHKR---CKQME-YDEKLEKIINEE
gnl|Lotgi1|116221                   -TGEDIKIRPYLPPDKQFLITRNVPCYKR---VKQMDTHQEEQEKVIEEE
gnl|Helro1|185193                   -KGDSSKIKTFLPPDKQFIMTKNVPCYKR---VKQMDSHTADQEKIIEED
gnl|Capca1|160445                   -TLEESKAKPYLPPDKQFLITKNVPCYKR---VKQVDSHKEDFEKVIEDE
gnl|Apo_MPI_JGI_Genos_P|51510       -TGDESKIKSYLPKDKQFLVTRNVPCYKR---VKQVDSHHEEHEKVIEEE

sp|P40344|ATG3_YEAST                D-------EDDVLEYIGSET-----------------------EHVQSTP
lcl|CTHT_0011910                    -G--KNADDDGWLRTGGLTS---------------------------SQP
gnl|up_human|ATG3_HUMAN             DG------DGGWVDTYHNTG--ITGITEAVKEI----------------T
gnl|up_drome|Q9VVS6_DROME           SG------DGGWVETHQLNDDGTTQLEDKICEL-----------TMEETK
gnl|up_danre|ATG3_DANRE             DG------DGGWVDTFHNSG--VTGVTEAVREI-----------SLDNKD
gnl|up_caeel|Q9N369_CAEEL           DGEYQTSDETGWVDTHHYEK----------------------------EH
gnl|Lotgi1|116221                   DD------DGGWVDTHHFAADSTTAASQEIAEM-----------TLDNKV
gnl|Helro1|185193                   A-------DGGWVDTHHYSS--TNQVTEAVSELKIKKEPTLDKVQLDNRP
gnl|Capca1|160445                   DG------EGGWVDTHHFAG--------------------------LAQL
gnl|Apo_MPI_JGI_Genos_P|51510       DG------EGGWVDTHHFAG--LNQVQEAITEM-----------TIDGKT

sp|P40344|ATG3_YEAST                AGGTKDSSIDDIDELIQDMEIKEEDENDDTEEFNAKGGLAKD--------
lcl|CTHT_0011910                    LKVKEVRTVDDAGNVGDREIVEEEDDIPDMEDEDDNEAIIKDADG-----
gnl|up_human|ATG3_HUMAN             LENKDNIRLQDCSALCEEEEDEDEGEAADMEEYEESGLLETDEATLDTRK
gnl|up_drome|Q9VVS6_DROME           EEMHTPDSDKSAPGAGGQAEDEDDDEAIDMDDFEESGMLELV--DPAVAT
gnl|up_danre|ATG3_DANRE             NMNMNVKTG--ACGNSGDDDDDEEGEAADMEEYEESGLLETDDATLDTSK
gnl|up_caeel|Q9N369_CAEEL           EKNEEKEQSTAPPPAAPEDSDDDDEEPLDLDEL----GLDDDEEDPNRFV
gnl|Lotgi1|116221                   LSGSKKKDDND----DDNEDDDDDAEAEDMEAFEQGGMLEDE--DEATLK
gnl|Helro1|185193                   LIGKMSKNGDDVSDEEEEEDDDDDEEPVNMAMFIRSGKLAEVVKDNNTTA
gnl|Capca1|160445                   DGAVQEMTIEPKPSEAEEEDEDEEGPAMDMEAYEESGMLEEEELDEATLD
gnl|Apo_MPI_JGI_Genos_P|51510       GECSSGRIDDKRDD--EDEEDEEDEEAEDMEAYEESGMLESE--DTATLD

sp|P40344|ATG3_YEAST                ----------------------------MAQERYYDLYIAYSTSYRVPKM
lcl|CTHT_0011910                    -------------------------DGKSSGRRTYNLYIVYSPWYKTPRM
gnl|up_human|ATG3_HUMAN             IVEA------------CKAKTDAGGEDAILQTRTYDLYITYDKYYQTPRL
gnl|up_drome|Q9VVS6_DROME           TTRKPEPEAKASPVAAASGDAEAS-GDSVLHTRTYDLHISYDKYYQTPRL
gnl|up_danre|ATG3_DANRE             MADL------------SKTKAEAGGEDAILQTRTYDLYITYDKYYQTPRL
gnl|up_caeel|Q9N369_CAEEL           VEKK--------PLAAGNDN-----SGEVEKVRTYDLHICYDKYYQVPRL
gnl|Lotgi1|116221                   TETI-----------ASETEGAGSSESGILQTRTYDLNITYDKYYQTPRL
gnl|Helro1|185193                   AATKQQQQQQMLPTAVVEAQ-----PSNILQTRTYDLYITYDTYYQTPRM
gnl|Capca1|160445                   PSTA----------VAAATE-----DDSILQTRTYDLNITYDKYYQTPRL
gnl|Apo_MPI_JGI_Genos_P|51510       VTKV-----------QKDDK---KVESGILQTRTYDLNITYDKYYQTPRL

sp|P40344|ATG3_YEAST                YIVGFNSNGSPLSPEQMFEDISADYRTKTATIEKLPFYKNSVLSVSIHPC
lcl|CTHT_0011910                    YMSGYLPNGQPLPPHLMMDDIVGDYKDKTVTLEDFPFFANSVKMASIHPC
gnl|up_human|ATG3_HUMAN             WLFGYDEQRQPLTVEHMYEDISQDHVKKTVTIENHPHLPPP-PMCSVHPC
gnl|up_drome|Q9VVS6_DROME           WVVGYDEQRKPLTVEQMYEDVSQDHAKKTVTMESHPHLPGP-NMASVHPC
gnl|up_danre|ATG3_DANRE             WLFGYDEDRQPLTVDQMYEDISQDHVKKTVTIENHPNLPPP-AMCSVHPC
gnl|up_caeel|Q9N369_CAEEL           FLMGYDENRRPLTVEQTYEDFSADHSNKTITVEAHPSVDLT--MPTVHPC
gnl|Lotgi1|116221                   WLFGYDENRKPLTVDELYEDFSQDHAKKTVTMEAHPHLPGP-PLASVHPC
gnl|Helro1|185193                   WLSGYNELRRPLTVEEMYEDISQDHAHKTVTMETHPHIATS-PMASVHPC
gnl|Capca1|160445                   WLYGYDENRKPLTVEQMYEDISQDHVHKTVTIEAHPYISGP-PMASVHPC
gnl|Apo_MPI_JGI_Genos_P|51510       WLFGYDENRKPLTVDQMYEDISQDHVHKTVTMETHPHLSGP-PRASVHPC

sp|P40344|ATG3_YEAST                KHANVMKILLDK----VRVVRQRRRKELQEEQEL----------------
lcl|CTHT_0011910                    RHASVMKTLLDRADAALKLRRERQKAGLPSDSAQGLENQIESLDISNRDA
gnl|up_human|ATG3_HUMAN             RHAEVMKKIIET--------------------------------------
gnl|up_drome|Q9VVS6_DROME           RHADIMKKIIQT--------------------------------------
gnl|up_danre|ATG3_DANRE             RHAEVMKKIIET--------------------------------------
gnl|up_caeel|Q9N369_CAEEL           KHAEMMKRLINQ--------------------------------------
gnl|Lotgi1|116221                   KHADVMKKIIQT--------------------------------------
gnl|Helro1|185193                   RHAEVMKRIIET--------------------------------------
gnl|Capca1|160445                   RHADVMKKIIEN--------------------------------------
gnl|Apo_MPI_JGI_Genos_P|51510       KHADVMKKIIET--------------------------------------

sp|P40344|ATG3_YEAST                --DGVGDWEDLQDDIDD---SLRVDQYLIVFLKFITSVTPSIQHDYT---
lcl|CTHT_0011910                    AGDNSDDWEEVQHDVADQDVAIRVDQYLVVFLKFMASVTPGIEHDFT---
gnl|up_human|ATG3_HUMAN             --------------VAEGGGELGVHMYLLIFLKFVQAVIPTIEYDYTRHF
gnl|up_drome|Q9VVS6_DROME           --------------VEEGGGQLGVHLYLIIFLKFVQTVIPTIEYDFTQNF
gnl|up_danre|ATG3_DANRE             --------------VAEGGGELGVHMYLLIFLKFVQAVIPTIEYDYTRHF
gnl|up_caeel|Q9N369_CAEEL           --------------YAESGKVLGVHEYLFLFLKFVQAVIPTIEYDYTRAI
gnl|Lotgi1|116221                   --------------VADGGGELGVHMYLMIFLKFVQAVIPTIEYDYTRHF
gnl|Helro1|185193                   --------------VAEGGCELGVHLYLMIFLKFVQTVMPTIEYDFTHNF
gnl|Capca1|160445                   --------------VAEGGKELGVHMYLMIFMKFVQAVIPTIEYDYTRHF
gnl|Apo_MPI_JGI_Genos_P|51510       --------------VAEGGGELGVHMYLMIFLKFVQAVIPTIEYDYTRHF

sp|P40344|ATG3_YEAST                -M
lcl|CTHT_0011910                    -M
gnl|up_human|ATG3_HUMAN             TM
gnl|up_drome|Q9VVS6_DROME           NM
gnl|up_danre|ATG3_DANRE             TM
gnl|up_caeel|Q9N369_CAEEL           KL
gnl|Lotgi1|116221                   TM
gnl|Helro1|185193                   VL
gnl|Capca1|160445                   TM
gnl|Apo_MPI_JGI_Genos_P|51510       TM
