# Supplementary material for: Deep transcriptome-sequencing and proteome analysis of the hydrothermal vent annelid Alvinella pompejana identifies the CvP-bias as a robust measure of eukaryotic thermostability
Source: Biol Direct. 2013 Jan 16;8:2. doi: 10.1186/1745-6150-8-2 (PMC3564776; doi:10.1186/1745-6150-8-2)
Supplement: Additional file 10 — Frequency of individual amino acids as a function of GC-content. The frequency of amino acids is plotted as a function of GC3-content (GC-content at the third codon position) in the species of the orthologous set. The regression lines with 90% confidence intervals are shown. [file 1745-6150-8-2-S10.zip › trimmedalignments/DPH5_HUMAN.aln]

CLUSTAL X (1.81) multiple sequence alignment


sp|P32469|DPH5_YEAST                MLYLIGLGLSYKSDITVRGLEAIKKCSRVYLEHYTSILMAASQE--ELES
lcl|CTHT_0035270                    MLYLVGLGLSDETDITVKGLEIVKKAERVYLEAYTSILLVD-QS--ALES
gnl|up_human|DPH5_HUMAN             MLYLIGLGLGDAKDITVKGLEVVRRCSRVYLEAYTSVLTVG-KE--ALEE
gnl|up_drome|Q8IN02_DROME           MFYLIGLGLGDLKDITVKGLEIVKQCSRVYLEMYTSILGCS-LE--DMQE
gnl|up_danre|A5PMX3_DANRE           MLYLVGLGLGDAKDITVKGLEIIRKCSRVYLEAYTSILTVG-KD--ALEE
gnl|up_caeel|Q17514_CAEEL           VFYLIGLGLGDVEDITVKGLNIVKNCARVHLEAYTSILCYG-LDKTNLEK
gnl|Lotgi1|213693                   MLYLVGLGLGDAKDITVKGLEVVKSANRVYLEAYTSILTVG-LD--TLEK
gnl|Helro1|169662                   MLFLIGLGLGNADDITVKGLKLLQQSSKIYLENYTSILSIG-KN--ELEK
gnl|Capca1|166705                   MLYFIGLGLGDAEDITLKGLKIVKNASRVYLEAYTSILGVG-KD--ALEE
gnl|Apo_MPI_JGI_Genos_P|53804       MFYVIGLGLGDAKDITVKGLEIVKKAKRVYLEAYTSVLTVG-KD--VLEQ

sp|P32469|DPH5_YEAST                YYGKEIILADRELVETGSKQILNNADKEDVAFLVVGDPFGATTHTDLVLR
lcl|CTHT_0035270                    YYGRSIIIADREMVESNSDEILRDAANVDVAFLVVGDPFGATTHTDLVLR
gnl|up_human|DPH5_HUMAN             FYGRKLVVADREEVEQEADNILKDADISDVAFLVVGDPFGATTHSDLVLR
gnl|up_drome|Q8IN02_DROME           FYGRPLLLADRDLVEQGADEILAGAGESDVALLVVGDPFGATTHTDFILR
gnl|up_danre|A5PMX3_DANRE           YYGRELLLADRDMVEQEADEILKGADVCDVAFLVVGDPFGATTHSDLVLR
gnl|up_caeel|Q17514_CAEEL           FYGREIIEADRTVVEQESDAILNGADKEDVALLVVGDPFGATTHADLVLR
gnl|Lotgi1|213693                   FYGREVKLADRDTVEQDSDEILDGADIEDVALLVVGDPLGATTHTDLILR
gnl|Helro1|169662                   VYGRELILADREMVEQNADVILDEAEREDVSFLVVGDPFGATTHSDLLLR
gnl|Capca1|166705                   LYGREVILADRDLVEQESEEIMEGALSEDIAFLVVGDPFGATTHTDLLLR
gnl|Apo_MPI_JGI_Genos_P|53804       FYGREVIVADRDMVEQDSDSILAGADVEDVAFLVVGDPFGATTHTDLILR

sp|P32469|DPH5_YEAST                AKREAIPVEIIHNASVMNAVGACGLQLYNFGQTVSMVFFTDNWRPDSWYD
lcl|CTHT_0035270                    ARELGIPVRTVPNASIMSAIGATGLQLYNFGQTVSMVFFTETWRPASFYD
gnl|up_human|DPH5_HUMAN             ATKLGIPYRVIHNASIMNAVGCCGLQLYKFGETVSIVFWTDTWRPESFFD
gnl|up_drome|Q8IN02_DROME           AKEKNIPYKVIHNASIMNAVGCCGLQLYKFGETVSIPYWDETWKPDSFYD
gnl|up_danre|A5PMX3_DANRE           ALNAGIQYRVIHNASIMNAVGCCGLQLYNFGETVSIVFWTDTWRPESFYD
gnl|up_caeel|Q17514_CAEEL           AKQQNIPVKVIHNASIMNAVGCCGLQLYNFGETVSIVMWTDEWQPESYYD
gnl|Lotgi1|213693                   ALEKKIPYKVIHNASIMNAIGCCGLQLYNYGEAVSIVFWEENWKPESFYD
gnl|Helro1|169662                   AKERNIKTQIVHNASICNAVGCCGLQLYKFGETVSIVFWEIDWQPESFYD
gnl|Capca1|166705                   AKERGIDVKVIHNASIMNAIGCCGLQLYNFGETVSIVFWTDSWQPESFYD
gnl|Apo_MPI_JGI_Genos_P|53804       AKEKSIQFKVIHNASIINAVACCGLQLYNFGETVSIVFWTESWRPDSFYD

sp|P32469|DPH5_YEAST                KIWENRKIGLHTLVLLDIKVKEQSIENMARGRLIYEPPRYMSIAQCCEQL
lcl|CTHT_0035270                    RIKENREIGLHTLVLLDIKVKEPSLENLARGRKIYEPPRYMTVGTCARQM
gnl|up_human|DPH5_HUMAN             KVKKNRQNGMHTLCLLDIKVKEQSLENLIKGRKIYEPPRYMSVNQAAQQL
gnl|up_drome|Q8IN02_DROME           KIKLNRLHNMHTLCLLDIKVKEPTPESLMRKRKEYMPPRFMTVAEAAHQL
gnl|up_danre|A5PMX3_DANRE           KIKKNRDMGLHTLCLLDIKVKEQSMENLMRGRKIYEPPRYMTVAQAAEQL
gnl|up_caeel|Q17514_CAEEL           KIALNRKRGMHTLCLLDIKTKEQTVENMMRGRKIFEPARYQKCSEAARQL
gnl|Lotgi1|213693                   KICHNRKNGLHTLCLLDIKMKEQTTENLMKGRKIYEPPRFMTVNQASKQL
gnl|Helro1|169662                   KILANKERGLHTLCLLDIKIKEKSVENIIKNRNIYEPERFMTVNVAIEQI
gnl|Capca1|166705                   KIAKNRQNDMHTLCLLDIKVKEQSIENLMKGRKIYEPPRYMTVNQAAEQL
gnl|Apo_MPI_JGI_Genos_P|53804       KIARNRKHGLHTLCLLDIKVKEQSIENLMKGRKVYEPPRYMTVSQAASQL

sp|P32469|DPH5_YEAST                LEIEEKRGTK-----AYTPDTPAVAISRLGSSSQSFKSGTISELANYD--
lcl|CTHT_0035270                    LEIEEEKG-----QGVYGPDSLAIGCARVGGKTEKFVAGTLKELCDADDL
gnl|up_human|DPH5_HUMAN             LEIVQNQRIRGE-EPAVTEETLCVGLARVGADDQKIAAGTLRQMCTVD--
gnl|up_drome|Q8IN02_DROME           LSIVEKKDSLEK-NTVLNEQSLCVGLARVGQESQQIAVGTLLEMRSTD--
gnl|up_danre|A5PMX3_DANRE           LEILQNRRDRGE-ELAMTEDTVCVGLARVGAEDQTIRSGTLRELASCD--
gnl|up_caeel|Q17514_CAEEL           LTIYERRKAKGE-ECAYDENTMVVGLARVGWDNQKIVYASMKDMSEME--
gnl|Lotgi1|213693                   LDIIQNRVKSECEKGELLKDTICVGVARVGSDAQQIVTSTLEKMVNVD--
gnl|Helro1|169662                   LEISKRRNCQ-----VITPQTKGVGLARIGADNQLIKYGSLEELKIFN--
gnl|Capca1|166705                   MQVVQRKREQKL-PLDMDESTVCVGVARVGSDDQAIKAGTLEEMTAVD--
gnl|Apo_MPI_JGI_Genos_P|53804       MEIIAKKKAENVNDLAYNENTLCVGLARVGSDDQKIVATTLQQMTEVD--

sp|P32469|DPH5_YEAST                SGEPLHSLVILGRQCHELELEYLLEFAD
lcl|CTHT_0035270                    LGPPLHSLVLLGRRTHELEHEYVREFAI
gnl|up_human|DPH5_HUMAN             LGEPLHSLIITGGSIHPMEMEMLSLFSI
gnl|up_drome|Q8IN02_DROME           LGGPLHSLIIPAKEMHPLEVEFLQQYAP
gnl|up_danre|A5PMX3_DANRE           LEGPLHSLIISGH-LHPLEVDMLKLFSS
gnl|up_caeel|Q17514_CAEEL           MGEPLHSLIIPGE-THPLEVDMLETFRP
gnl|Lotgi1|213693                   LGGPLHSLVIPGN-THEIEVEMMKQFVI
gnl|Helro1|169662                   FGPKLHSLVIIGD-LHPLEHDLLCNFSS
gnl|Capca1|166705                   LGGPLHSMVIAAKTLHPLEIDMLECFAN
gnl|Apo_MPI_JGI_Genos_P|53804       LGSPLHSLVITGN-LHPLELDMLKLYAS
