# Supplementary material for: Deep transcriptome-sequencing and proteome analysis of the hydrothermal vent annelid Alvinella pompejana identifies the CvP-bias as a robust measure of eukaryotic thermostability
Source: Biol Direct. 2013 Jan 16;8:2. doi: 10.1186/1745-6150-8-2 (PMC3564776; doi:10.1186/1745-6150-8-2)
Supplement: Additional file 10 — Frequency of individual amino acids as a function of GC-content. The frequency of amino acids is plotted as a function of GC3-content (GC-content at the third codon position) in the species of the orthologous set. The regression lines with 90% confidence intervals are shown. [file 1745-6150-8-2-S10.zip › trimmedalignments/ABCBA_HUMAN.aln]

CLUSTAL X (1.81) multiple sequence alignment


sp|P33310|MDL1_YEAST                LLLILISSSVSMAVPSVIGKLLDLASESDGEDEEGSKSNKLYGFTKKQFF
lcl|CTHT_0067790                    FVLLLISSAVTMSIPFSVGRILDLSTKGEMDEVRLLGL------TMRQFF
gnl|up_human|ABCBA_HUMAN            VGFLTMSSVISMSAPFFLGKIIDVIYTNPTVDYSDN---------LTRLC
gnl|up_drome|Q8SWW9_DROME           IGCLVVSSAITMSVPLFLGKVIDVVFNKSGMDSAAMAK-------LGEYS
gnl|up_danre|B0V0U7_DANRE           VGFLVISSTVTMSAPFFLGKVIDTIYTSPTEDFSSS---------LTSLC
gnl|up_caeel|O17895_CAEEL           ISFLGISSSIFLFTPRVLGKLIDEWDETKQDKMDPNDKALLLARFFKENP
gnl|Lotgi1|214550                   IFFLLISSSISNLVPMFFGKLIDLMSSAADDGTLLEN--------LKSKS
gnl|Helro1|94381                    LTLLLISSCVTLVVPFGIGRVIDIIYTTSQEEVVDK---------LSKFC
gnl|Capca1|149755                   MGLLLISSGVTMVVPFGIGRVIDIIYTKDENSKMISK--------LTKFC
gnl|Apo_MPI_JGI_Genos_P|52052       VVLLLISSAVTMAVPFGIGRVIDIIYSKTDDGKMVER--------LRNFC

sp|P33310|MDL1_YEAST                TALGAVFIIGAVANASRIIILKVTGERLVARLRTRTMKAALDQDATFLDT
lcl|CTHT_0067790                    IGLGMLLTLGACANFGRIVLLRMVGERVVARLRTQLYRRTYIQDAEFFDA
gnl|up_human|ABCBA_HUMAN            LGLSAVFLCGAAANAIRVYLMQTSGQRIVNRLRTSLFSSILRQEVAFFDK
gnl|up_drome|Q8SWW9_DROME           VLLFGIFVLGGFANFARVHLFGNAALRIVRSLRSRLYRSMLMQEVGWFDT
gnl|up_danre|B0V0U7_DANRE           LMLTGVFLCGGAANAARVYLMQISGQQIVRKLRESLFSSILKQELGFFDK
gnl|up_caeel|O17895_CAEEL           IALAGVFMLGAIAIAARIYCMHTAGQLVINDLRKSVFNSVLRQDMAFFDK
gnl|Lotgi1|214550                   SILLLIFVIGGIANCCRFYLFTVAGQNIIKKLRENVFRSILKQEMGFYDK
gnl|Helro1|94381                    GGLLFIFVIGAIANFGRIVIMQTSGNRIIKRLQQTLFGSLMKQDISFFDK
gnl|Capca1|149755                   ILLLGVFLVGAAANFGRIYIMQTSGNKIIKRMREKVFGSIIRQDIAFFDK
gnl|Apo_MPI_JGI_Genos_P|52052       LVLLGVFVCGAAANFGRVYFMQMAGNRITKNLRDLIFRSIIRQEIAFFDK

sp|P33310|MDL1_YEAST                NRVGDLISRLSSDASIVAKSVTQNVSDGTRAIIQGFVGFGMMSFLSWKLT
lcl|CTHT_0067790                    NRVGDLISRLGSDTIIVGKSVTQNISDGLRALVSGAAGFVMMAWLSPKLT
gnl|up_human|ABCBA_HUMAN            TRTGELINRLSSDTALLGRSVTENLSDGLRAGAQASVGISMMFFVSPNLA
gnl|up_drome|Q8SWW9_DROME           KGTGELINRLSNDTLMVGTSLSQNVSDGLRSVAMIGVGTGMMIYTSPQLA
gnl|up_danre|B0V0U7_DANRE           TRTGELINRLSADTAIVGRCLTDNLSDGLRSLAQAGAGVGMMLYVSPSLA
gnl|up_caeel|O17895_CAEEL           NKVGEIVSRLSTDALIVGYSVSMNLSDGARALITCFGSGGLMVYTSLAMC
gnl|Lotgi1|214550                   NKTGELINRLSTDTTVVGKSITNNISEGLRALASGSIAVTMMLYISPKLT
gnl|Helro1|94381                    NKTGELMNRLSVDTALVGNTLTMNISDGLRSVLQAFGGVSWMVYTCPQLA
gnl|Capca1|149755                   NKTGELINRLSTDTSIVGASITNNISDGMRSVTQAAGGIGMMVYMSPKLT
gnl|Apo_MPI_JGI_Genos_P|52052       VRTGELINRLSTDTTIVGTSVTMNISDGLRSVTQAVGGITMMAYMSGKLT

sp|P33310|MDL1_YEAST                CVMMILAPPLGAMALIYGRKIRNLSRQLQTSVGGLTKVAEEQLNATRTIQ
lcl|CTHT_0067790                    SLIFVMAPPIALGAFFFGRAMRSLSRQLQKNVGTLTKIGEERLGNIKTSQ
gnl|up_human|ABCBA_HUMAN            TFVLSVVPPVSIIAVIYGRYLRKLTKVTQDSLAQATQLAEERIGNVRTVR
gnl|up_drome|Q8SWW9_DROME           AVSALVVPAMAGMAIVYGRYVRRITKVELDKYAEIMKFAEERFGNVKTVK
gnl|up_danre|B0V0U7_DANRE           AFVLMVVPPIACLAVIFGRFLRSISRRTQDALAEATQLAEERISNLRTVR
gnl|up_caeel|O17895_CAEEL           KVIFVVVPVIVGTFAVFGKLQRKYTLMMQEAVAGANQVATERLSSVRTVR
gnl|Lotgi1|214550                   LVAMAIVPAVVGFAIIYGRFVKRITKEIQDTLADSTQVAEERISNIRTVR
gnl|Helro1|94381                    AISMCIVPPLAILSRLYGRFVKNITTSVQEAQASAAEIAEERISNIRTVQ
gnl|Capca1|149755                   MVAMCIVPPVFILSRYYGRYLQKITKNVQDSLADATQVAEERLANMRTVR
gnl|Apo_MPI_JGI_Genos_P|52052       LVALSIVPPLILMSRTYGRYVQKITKRVQDSLAESTQVAEERLANMRTVR

sp|P33310|MDL1_YEAST                AYGGEKNEVRRYAKEVRNVFHIGLKEAVTSGLFFGSTGLVGNTAMLSLLL
lcl|CTHT_0067790                    AFAGEIQELRRYSNQVRKIFALGRREAIISGTFFASTSWAGNMTILAMLI
gnl|up_human|ABCBA_HUMAN            AFGKEMTEIEKYASKVDHVMQLARKEAFARAGFFGATGLSGNLIVLSVLY
gnl|up_drome|Q8SWW9_DROME           TFCREQQEVAAFDGKLDEALQIGYKETRARAIFFGLTGFCGNFIIISVLY
gnl|up_danre|B0V0U7_DANRE           AFGKELTEVQKYSQKVDHIFELAKKEAVVSAGFYGVTGLSGNVIILSVLY
gnl|up_caeel|O17895_CAEEL           MLVAERKELAAYSDKINEIWQISKKEGLAKGFMFGSFQFTGYLALSSILF
gnl|Lotgi1|214550                   AFAHEIKEMKAYDNKIEEILQLQKKEAKYSALFWGFTGTSGNAAVLSVIY
gnl|Helro1|94381                    AFVQEQKERMLYNEKLNNVLALSFREAIAKGVFWASTGFSGNLTVLLLFY
gnl|Capca1|149755                   AFVQEKKEKAAYENKINDVLSLSQKEALARSIFWSSTGLSGNIMIISVFY
gnl|Apo_MPI_JGI_Genos_P|52052       AFGQEPKEISIYEEKTDDVLSLSKKEAIAKGIFWATTGLSGNVMILSLIY

sp|P33310|MDL1_YEAST                VGTSMIQSGSMTVGELSSFMMYAVYTGSSLFGLSSFYSELMKGAGAAARV
lcl|CTHT_0067790                    VGGNLVRSGTMTLGDLTSFMMYTAFAGSSLFGLSGFYSELMKGVGAASRL
gnl|up_human|ABCBA_HUMAN            KGGLLMGSAHMTVGELSSFLMYAFWVGISIGGLSSFYSELMKGLGAGGRL
gnl|up_drome|Q8SWW9_DROME           YGGTLVLQDSLTIGALTAFMLYAGYVAISMNGLSNFYSQLNKGIGASERI
gnl|up_danre|B0V0U7_DANRE           KGGLLMASEAMTVGQLSSFLMYAFWVGISIAGFSSFYSELMKGLGAGTRL
gnl|up_caeel|O17895_CAEEL           YGSNLISQGLLTYGELSSFCLYAVLSAGSLSAMSGFYLELMKGLGASSRL
gnl|Lotgi1|214550                   CGGIMMSESQLSVGGLTSFIVYAIYIGISLSSMTSFYTEIMRGLGASSRL
gnl|Helro1|94381                    FGGKMVSTGTITVGELSSFLVYAAFVGVSIGGISSFYAESMKGVGSSTRI
gnl|Capca1|149755                   YGGLLMNEAQITVGELSSFMLYAAFAGVSIGGLTTFYSELMRGIGASKRL
gnl|Apo_MPI_JGI_Genos_P|52052       TGGMMMSEAQITVGELSSFLMYAAFVGVSFGGMSSFYSELMRGIGASTRL

sp|P33310|MDL1_YEAST                FELNDRKPLIRPTIGKD-PVSLAQKPIVFKNVSFTYPTRPKHQIFKDLNI
lcl|CTHT_0067790                    FELQDRKPIIPSTVGI--KVASAQGPIRFENVHFSYPTRPAVSIFNGLTF
gnl|up_human|ABCBA_HUMAN            WELLEREPKLPFNEGVILNEKSFQGALEFKNVHFAYPARPEVPIFQDFSL
gnl|up_drome|Q8SWW9_DROME           WEILDRECSIPIDKGVV-PLEKPVGEVGFQNVFFTFPTRPESAVLTDFSL
gnl|up_danre|B0V0U7_DANRE           WELIDRKPEFPLNEGLVLTSELLKGELEFRNVSFAYPTRKDSPIFQDLSL
gnl|up_caeel|O17895_CAEEL           FELKNREPRIPLEGGV--QIGNVKDTIRFEHVAFGYADR--DPLFHNISF
gnl|Lotgi1|214550                   WELSERNPLIPIAGNIYLHHFNFESNILFRNIRFSFPTRSDVNIFNHLNL
gnl|Helro1|94381                    FELIDRKPTIPDKGEII-PSKQLKGNVKFDNIQFSYPLRPGAGILHNLNL
gnl|Capca1|149755                   WQLVDTQPKIPYEGGLV-PTLPLKGQVQFNGLTFSYPSRLDDPIIQDLDL
gnl|Apo_MPI_JGI_Genos_P|52052       WNLVDRVPSIPLTDGLI-PSKPLEGSLKFQDVVFSYPTREEVQILSKFNL

sp|P33310|MDL1_YEAST                TIKPGEHVCAVGPSGSGKSTIASLLLRYYDVNSGSIEFGDEDIRNFNLRK
lcl|CTHT_0067790                    EIPSGSNVCIVGPSGGGKSTVASLLLRFYSPTSGRITINGVDISTMNVKS
gnl|up_human|ABCBA_HUMAN            SIPSGSVTALVGPSGSGKSTVLSLLLRLYDPASGTISLDGHDIRQLNPVW
gnl|up_drome|Q8SWW9_DROME           NLMPGTTTAVVGRSGSGKTTIALLMLRLYDPQGGTVHLDGIDLRTVNPQW
gnl|up_danre|B0V0U7_DANRE           HVPAGSVLAVVGSSGSGKSSLVSLLLRLYDPDSGIVSVDGHDIRDLNPYW
gnl|up_caeel|O17895_CAEEL           DVPAGKITAVVGSSGSGKSTIASLLLRLYDPTSGRILVDGTDLKDIDPSY
gnl|Lotgi1|214550                   TVPSGSVTAVVGASGSGKSSLGHLLLRFYDPQFGEVCLDDININKLDPTW
gnl|Helro1|94381                    YLPSGSVTAIVGPSGSGKSTLASLLLRFYDPVSGSVVLDDMDIKTLNTHW
gnl|Capca1|149755                   TIPQGTMMAVVGGSGSGKSTLVSLLLRYYDPQSGSINVDGMNIQDLDPQW
gnl|Apo_MPI_JGI_Genos_P|52052       QVDKGKVLAVVGASGSGKSTIASLILRYYDVQAGKLLVDGRDIREYSPQW

sp|P33310|MDL1_YEAST                YRRLIGYVQQEPLLFNGTILDNILYCIPPEIAEQDDRIRRAIGKANCTKF
lcl|CTHT_0067790                    LRRRIGVVAQEPVLFSGTIAENIAYGKPD---ATRAEIVAAARKANC-GF
gnl|up_human|ABCBA_HUMAN            LRSKIGTVSQEPILFSCSIAENIAYGADDPSSVTAEEIQRVAEVANAVAF
gnl|up_drome|Q8SWW9_DROME           LRNNIGAVSQEPVLFSCSIRENILYGANPGETPSPERLQQVIEDANVSQF
gnl|up_danre|B0V0U7_DANRE           LRSHIGTVSQEPVLFSCSIAENIAYGAPDPSQVTVEDIYRAAQIANAHDF
gnl|up_caeel|O17895_CAEEL           WRRHIGTVGQEPVLFSTTIKENIIYGSLEPENVTDAEIVSAADQSNADEF
gnl|Lotgi1|214550                   LRQHIGTVSQEPILFSCSIADNIKYGASE-NNVTTEDMMNAARQANAYQF
gnl|Helro1|94381                    LRKNMSIVSQDPILFSTSIANNICYGASDADNVSSDQIIEAACKANAHSF
gnl|Capca1|149755                   LRSHMGIVSQEPALFSCSIAENIAYGAIDPSTVTTDQIMEAARMANALQF
gnl|Apo_MPI_JGI_Genos_P|52052       LRSHIGVVSQEPALFSCSIAENIMYGAVDASQVTIEQVVEATKMANAYDF

sp|P33310|MDL1_YEAST                LANFPDGLQTMVGARGAQLSGGQKQRIALARAFLLDPAVLILDEATSALD
lcl|CTHT_0067790                    ISDFPDGLETQVGARGAQLSGGQKQRIAIARALLKDPDILILDEATSALD
gnl|up_human|ABCBA_HUMAN            IRNFPQGFNTVVGEKGVLLSGGQKQRIAIARALLKNPKILLLDEATSALD
gnl|up_drome|Q8SWW9_DROME           TDQLPDGLDTLVGQRGMMLSGGQKQRVAIARALIKNPAILILDEATSALD
gnl|up_danre|B0V0U7_DANRE           IQEFPKGYDTVVGEKGVLLSGGQKQRVAIARALLKNPKILLLDEATSALD
gnl|up_caeel|O17895_CAEEL           ISRFPIKYDTKVGEHGSTLSGGQKQRIAIARALVNKPNILIMDEATSALD
gnl|Lotgi1|214550                   IQNFPQQFDTLVGERGIMLSGGQRQRIAIARAILKNPKILLLDEATSALD
gnl|Helro1|94381                    IEKFPQGYDTMVGERGIMLSGGQRQRIAIARAIIKNPKILILDEATSALD
gnl|Capca1|149755                   VEKFPSGFDTMVGERGVMLSGGQKQRIAIARAIIKNPAILLFDEATSALD
gnl|Apo_MPI_JGI_Genos_P|52052       IQGFPQGLDTLVGERGVMLSGGQKQRIAIARAIIKNPRILLLDEATSALD

sp|P33310|MDL1_YEAST                SQSEEIVAKNLQRRVER-GFTTISIAHRLSTIKHSTRVIVLGKHGSVVET
lcl|CTHT_0067790                    AESETLVNSALAELFKG-RSTTISIAHRLSTIKRSDRIIVLSSEGTVAEV
gnl|up_human|ABCBA_HUMAN            AENEYLVQEALDRLMDG--RTVLVIAHRLSTIKNANMVAVL-DQGKITEY
gnl|up_drome|Q8SWW9_DROME           AVSENLVQNALDNLIQG--RTVLTIAHRLSTIRNADQIAVL-SDGKIVEQ
gnl|up_danre|B0V0U7_DANRE           AENEFLVQEALERLMDG--RTVLIIAHRLSTIQSADSVAVL-DQHRVMEI
gnl|up_caeel|O17895_CAEEL           ASSEYLVRIALNKLLANSKQTVMIIAHRLSTIKHADQIVVV-DRGSVAES
gnl|Lotgi1|214550                   AESEYWVQDALERLMEG--RTVITIAHRLSTIKTANQIAVL-DQGQIAEV
gnl|Helro1|94381                    AESEHLVQEALVRVMEG--RTVLVIAHRLSTIRRAQQIAVL-DGGKACEI
gnl|Capca1|149755                   AESEFLVKEALDRVTVG--RTVITIAHRLSTIKNADQIAVL-SEGRVSEI
gnl|Apo_MPI_JGI_Genos_P|52052       AESEYLVQEALDRIMVG--RTVITIAHRLSTIKNADKIAVL-HEGSVAEI

sp|P33310|MDL1_YEAST                GSFRDLIAIPNSELNALLAEQQDEE
lcl|CTHT_0067790                    GTYAELSANKESAFSKLMEWQMSGG
gnl|up_human|ABCBA_HUMAN            GKHEELLSKPNGIYRKLMNKQSFIS
gnl|up_drome|Q8SWW9_DROME           GSYNELMGIQEGVFRELVASQAFGS
gnl|up_danre|B0V0U7_DANRE           GSHSQLLANDQGLFRKLMEKQAFLQ
gnl|up_caeel|O17895_CAEEL           GSYDELIAIPDGIFRKLVEKQTFGF
gnl|Lotgi1|214550                   GSYNDLIQIPDGIFKKLVDRQTITN
gnl|Helro1|94381                    GTYEELMSKEGGPFRKLVERQMGSG
gnl|Capca1|149755                   GTYEQLMAIPQGTFRKLVEKQTIDA
gnl|Apo_MPI_JGI_Genos_P|52052       GSYDELMTIENGLFRKLVERQTIAN
