# Supplementary material for: Deep transcriptome-sequencing and proteome analysis of the hydrothermal vent annelid Alvinella pompejana identifies the CvP-bias as a robust measure of eukaryotic thermostability
Source: Biol Direct. 2013 Jan 16;8:2. doi: 10.1186/1745-6150-8-2 (PMC3564776; doi:10.1186/1745-6150-8-2)
Supplement: Additional file 10 — Frequency of individual amino acids as a function of GC-content. The frequency of amino acids is plotted as a function of GC3-content (GC-content at the third codon position) in the species of the orthologous set. The regression lines with 90% confidence intervals are shown. [file 1745-6150-8-2-S10.zip › trimmedalignments/CPIN1_HUMAN.aln]

CLUSTAL X (1.81) multiple sequence alignment


sp|P36152|DRE2_YEAST                LLIHPAVTTTPELVENTKAQAASKKVK-FVDQFLINKLNDGSITLENAKY
lcl|CTHT_0063190                    TPDL-DFSPATTTTQQTSNNGQQQRTLLLAPPSLPALGAQGEARLASL--
gnl|up_human|CPIN1_HUMAN            MADF-GISAGQFVAVVWDKSSPVEALKGLVDKLQALTGNEGRVSVENIKQ
gnl|up_drome|DRE2_DROME             MENFKGLQKS---LYIWTDSADLDKR---VEQLKAATG--GDVALENVHR
gnl|up_danre|CPIN1_DANRE            MADL-GLQKGKRVLLIWTQPSSSSALKQFAESIAAVVGDQSLVSLENSER
gnl|up_caeel|DRE2_CAEEL             MSILSDFLKHPNLLQVTDGGPLVDGTN----------GVKGTRVVGSVSN
gnl|Lotgi1|203282                   MESI-NVTKGQSVLVLWGGNQPTENMTDVVNSLKEKVGPSGRVQLEHVGR
gnl|Helro1|186007                   FKCL-KFQSDCHILII------SDQSDEFVDQLKELLTSNLFRVTVDVQY
gnl|Capca1|150525                   TLDTNCVKESDSLLLVWGKDTNPQQLQADISPIKDKC---SHVHLENAER
gnl|Apo_MPI_JGI_Genos_P|74668       MASL-NVSAGNRVLVLTVTDTLPESLKSIVEELNKQITESGKVNVEHVDR

sp|P36152|DRE2_YEAST                ETVHYLTPEAQTDIKFPKKLISVLADSLKPNGSLIGLSDIYKV--DALIN
lcl|CTHT_0063190                    ------------FALYPRAATDLHMLDRLVSGLVTLPSATYDL---ILIL
gnl|up_human|CPIN1_HUMAN            LL----------QSAHKESSFDIILSGLVPGSTTLHSAEILAEIARILRP
gnl|up_drome|DRE2_DROME             LS----------FSSYANSSFDLIVI------ECAQLTDSYVKLLHMLKP
gnl|up_danre|CPIN1_DANRE            LL----------LSSHNASSYDCVLSGLLTDSSLIHSSEMLVEMARVMKP
gnl|up_caeel|DRE2_CAEEL             AR----------ELRGADSLVGDVERAIIQVQETELLAEVCNTVFDVMKQ
gnl|Lotgi1|203282                   LN----------FAKHPDSSFDVVLSGVFQPGVISHTIELLGEVCAILKI
gnl|Helro1|186007                   LA----------DVDNVDKSKEYTSCFVLLFNQSTQ-TDGFSKLLKILSP
gnl|Capca1|150525                   LL----------MAGLAQSSFDVVACGYLGDMSVTLSADCFAEVAKVLKP
gnl|Apo_MPI_JGI_Genos_P|74668       LL----------ASKYPTGTFDVVLSGVIPPFTTCQPPTILAELARILKP

sp|P36152|DRE2_YEAST                GFEIINEPDYCWIKMDSSKLNQTVSIPLKKKKTNNTKLQSGSKLPTFKKA
lcl|CTHT_0063190                    TGTLVSDEERQLLRD----RTLWNKIAGAVKPGGIVKGEDGNAVSLTGDK
gnl|up_human|CPIN1_HUMAN            GGCLFLKEPVETAVDNNSKVKTASKLCSALTLSGLVEVKELQREPLTPEE
gnl|up_drome|DRE2_DROME             SGKLHLVSY----------IGPAASLLQEIKLSGFINCREDSPDALTAE-
gnl|up_danre|CPIN1_DANRE            GGTLVLEEPVTGSEDTG--VRTAEKLMSAIKLAGLVSVTEVKTEPLSPKA
gnl|up_caeel|DRE2_CAEEL             NGEVIVF------------SQDLTTAQRKLRIAGF---------------
gnl|Lotgi1|203282                   GGKLYLREIISKSNPTQ-ELKTADNLCREIKLSGFIDILQPSLVPLSDDD
gnl|Helro1|186007                   GARLQLISTV---------LSRLDDFKSSLKLSGFVDLKADDT-PCSTRS
gnl|Capca1|150525                   GGRLMLREACVKETSNG--LRTCAQLSSALKLAGFIDVSKPVSVDITDKQ
gnl|Apo_MPI_JGI_Genos_P|74668       GGRIVIQEPVNSGNST---LRSKDKITTDLKLAGFVDAQQPTNVPISQED

sp|P36152|DRE2_YEAST                SSSTSNLPSFKKADHSRQPIVKE--TDSFKPPSFKMTTEPKVYRVVDDLI
lcl|CTHT_0063190                    DVVKEAVL----AGLVVRDGGGEFGKPEYAEEEVVPLKLGFGKKKDATKP
gnl|up_human|CPIN1_HUMAN            VQSVREHLGHESDNLLFVQITGK--KPNFEVGSSRQLKLSITKKSSPS--
gnl|up_drome|DRE2_DROME             -------------------------KPGYETGSSARLSFA----------
gnl|up_danre|CPIN1_DANRE            AAALTERTGFSGNTLSRVRMTAS--KPDFEVGSSTQLKLSFGKKKTTT--
gnl|up_caeel|DRE2_CAEEL             ------------------RVTEV--AAEFPVRGIKLVNFG----------
gnl|Lotgi1|203282                   KSALIKSKNH--GDIDLVQVEAS--KPSYEIGSSTQLKLNFTTVPQ----
gnl|Helro1|186007                   LINKDSI-----KNLDVIHVVAE--KPMYEVGDRVPINLN----------
gnl|Capca1|150525                   KSELKGSLGA--CDLEVVDFCAL--KPNYEVGAAAQLSFA----------
gnl|Apo_MPI_JGI_Genos_P|74668       ADVIKKKHGV--DNVEVVRVEAK--KPQYEVGSSAKLNFGTQK-------

sp|P36152|DRE2_YEAST                EDSDDDDFSSDSSKAQYFDQVD----TSDDSIEEEELIDEDGSGK----S
lcl|CTHT_0063190                    AQPAQTQAPAGVGFVDFNDDLDLDAEDDDDVIDEETLLTEEDMRRGPMQP
gnl|up_human|CPIN1_HUMAN            VKPAVDPAAAKLWTLSANDMED----DSMDLIDSDELLDPEDLKK----P
gnl|up_drome|DRE2_DROME             ---KKNASAVNVWKISG---------DDEELIDEEELLDEEDKQK----P
gnl|up_danre|CPIN1_DANRE            VKPALDPGTAQKWTLSANDMDD----DDVDLVDSDALLDADDLKK----P
gnl|up_caeel|DRE2_CAEEL             -----EKVALDLGVV-----------ADEDLIDEDGLLQEEDFEK----P
gnl|Lotgi1|203282                   AKQEIDPQVAKVWTLNSNDLED----NDIELLDSDTLLDPEDLKK----P
gnl|Helro1|186007                   -----AQPSSEIWMLSAADMMD----DH-DLLDSDDILTEEDLLK----P
gnl|Capca1|150525                   --PADKSEVAKVWSL--NDLGD----DDVDLIDDDDLLDEDDLVK----P
gnl|Apo_MPI_JGI_Genos_P|74668       -TGASKENSTAVWSLSANDMMD----DDDELIDDDELLDESDLER----A

sp|P36152|DRE2_YEAST                MITM-------------------------------IT---CGK-SKTKKK
lcl|CTHT_0063190                    PPE-------------------------------------CAP-KLGKKR
gnl|up_human|CPIN1_HUMAN            DPAS-------------------------------LRAASCGE---GKKR
gnl|up_drome|DRE2_DROME             DPAG-------------------------------LR--VCST---TGKR
gnl|up_danre|CPIN1_DANRE            DPSS-------------------------------LK-ASCGD-DSKKKK
gnl|up_caeel|DRE2_CAEEL             TGDQ-------------------------------LKAGGCGPDDPNKKK
gnl|Lotgi1|203282                   DPST-------------------------------LK-AGCGP----TRK
gnl|Helro1|186007                   DPNT-------------------------------LK-------------
gnl|Capca1|150525                   DPSS-------------------------------LR-VNCDD--GPKKR
gnl|Apo_MPI_JGI_Genos_P|74668       KSGTGKGKCSGKCSGKCGGKKGGSCSGKCSGKCGDKKGGNCSD-EEKPKK

sp|P36152|DRE2_YEAST                KACKDCTCGMKEQEENEINDIRSQQDK---VVKFTEDELTEIDFTIDGKK
lcl|CTHT_0063190                    RACKDCTCGLAQRLEAEEKARREKAEAARNALKLKSEELTELDFTVPGK-
gnl|up_human|CPIN1_HUMAN            KACKNCTCGLAEELEKEKSREQMSSQP-----------------------
gnl|up_drome|DRE2_DROME             KACKNCSCGLAEELETEKQSQKATENA-----------------------
gnl|up_danre|CPIN1_DANRE            KACKNCTCGLAEELEQESKAAQKASQP-----------------------
gnl|up_caeel|DRE2_CAEEL             RACKNCSCGLAEQEELEKMGQIAAEPK-----------------------
gnl|Lotgi1|203282                   KACKDCTCGLAEELDNGDDTKQSNLS------------------------
gnl|Helro1|186007                   --------GLAEELEEEQQSSEQQPQQQQSS-------------------
gnl|Capca1|150525                   KACKDCSCGLAEELDAEAARKEAPPPK---A-------------------
gnl|Apo_MPI_JGI_Genos_P|74668       KACKNCSCGKSEQGSDIMDGSVT---------------------------

sp|P36152|DRE2_YEAST                VGGCGSCSLGDAFRCSGCPYLGLPAFKPGQPINLDSIS
lcl|CTHT_0063190                    TGSCGSCYLGDAFRCADCPYLGLPAFKPGEEVKILNNA
gnl|up_human|CPIN1_HUMAN            KSACGNCYLGDAFRCASCPYLGMPAFKPGEKVLLSDSN
gnl|up_drome|DRE2_DROME             KSSCGNCYLGDAFRCSTCPYLGMPAFKPGEKVQLADNL
gnl|up_danre|CPIN1_DANRE            KSACGNCYLGDAFRCGSCPYLGMPAFKPGEKVLLANTD
gnl|up_caeel|DRE2_CAEEL             -SSCGNCSLGDAFRCSTCPYLGQPPFKPGETVKISTVD
gnl|Lotgi1|203282                   -SACGSCYLGDAFRCSSCPYLGMPAFKPGEKVSLSQRQ
gnl|Helro1|186007                   KSACGNCYLGDAFRCAACPYLGMPAFKPGEVVQLPSQQ
gnl|Capca1|150525                   TSSCGNCYLGDAFRCASCPYLGMPAFKPGEKIVLSDRQ
gnl|Apo_MPI_JGI_Genos_P|74668       -SACGNCYLGDAFRCSTCPYLGMPAFKPGEKIELPAAQ
