# Supplementary material for: Deep transcriptome-sequencing and proteome analysis of the hydrothermal vent annelid Alvinella pompejana identifies the CvP-bias as a robust measure of eukaryotic thermostability
Source: Biol Direct. 2013 Jan 16;8:2. doi: 10.1186/1745-6150-8-2 (PMC3564776; doi:10.1186/1745-6150-8-2)
Supplement: Additional file 10 — Frequency of individual amino acids as a function of GC-content. The frequency of amino acids is plotted as a function of GC3-content (GC-content at the third codon position) in the species of the orthologous set. The regression lines with 90% confidence intervals are shown. [file 1745-6150-8-2-S10.zip › trimmedalignments/EFTU_HUMAN.aln]

CLUSTAL X (1.81) multiple sequence alignment


sp|P02992|EFTU_YEAST                VNIGTIGHVDHGKTTLTAAITKTLAAKGGANFLDYAAIDKAPEERARGIT
lcl|CTHT_0065730                    VNIGTIGHVDHGKTTLSAAITKRQAEKGLANFLDYGAIDKAPEERKRGIT
gnl|up_human|EFTU_HUMAN             VNVGTIGHVDHGKTTLTAAITKILAEGGGAKFKKYEEIDNAPEERARGIT
gnl|up_drome|A1Z9E3_DROME           CNVGTIGHVDHGKTTLTAAITKVLADKQLAESKKYNEIDNAPEEKARGIT
gnl|up_danre|Q5BJ17_DANRE           LNIGTIGHVDHGKTTLTAAITKVLAEAGGANYKSYEDIDNAPEEKARGIT
gnl|up_caeel|Q19072_CAEEL           LNVGTIGHVDHGKTTLTSAITKILATSKGAKYRKYEDIDNAPEEKARGIT
gnl|Lotgi1|178160                   MNIGTIGHVDHGKTTLTAAITKVLSLENKAKFSKYEDIDKAPEEKARGIT
gnl|Helro1|186271                   LNVGTIGHVDHGKTTLTAAITKVLADEKKAEFKAYAEIDRAPEERARGIT
gnl|Capca1|150625                   LNIGTIGHVDHGKTTLTAAITKVLSEDKLANFTAYDMIDRAPEERARGIT
gnl|Apo_MPI_JGI_Genos_P|74338       INIGTIGHVDHGKTTLSAAITKVLAKKNQATFMAYDAIDKAPEEKKRGIT

sp|P02992|EFTU_YEAST                ISTAHVEYETAKRHYSHVDCPGHADYIK---------NMITGAAQMDGAI
lcl|CTHT_0065730                    ISTAHIEYSTENRHYSHVDCPGHADYIK---------NMITGAAAMDGAI
gnl|up_human|EFTU_HUMAN             INAAHVEYSTAARHYAHTDCPGHADYVK---------NMITGTAPLDGCI
gnl|up_drome|A1Z9E3_DROME           INVAHVEYQTETRHYGHTDCPGHADYIK---------NMITGTAQMDGAI
gnl|up_danre|Q5BJ17_DANRE           INASHVEYTTANRHYAHTDCPGHADYVK---------NMITGTAQMDGCI
gnl|up_caeel|Q19072_CAEEL           INAFHLEYETAKRHYAHIDCPGHADYIK---------NMITGAAQMEGAI
gnl|Lotgi1|178160                   INAATIEYETENRHYGHVDCPGHQDYIK---------NMITGTAQMDGAI
gnl|Helro1|186271                   INATTVEYSTDKRHYGHVDCPGHADYIK---------NMITGTAQMDGAI
gnl|Capca1|150625                   INAAVVEYQTEKRHYGHVDCPGHADFIKARAMILCSFNMITGTAQMEGAI
gnl|Apo_MPI_JGI_Genos_P|74338       INAASLEYSTDKRHYGHIDCPGHADYIK---------NMITGTAIMDGAI

sp|P02992|EFTU_YEAST                IVVAATDGQMPQTREHLLLARQVGV--QHIVVFVNKVDTIDDPEMLELVE
lcl|CTHT_0065730                    IVVAASDGQMPQTREHMLLARQVGV--QRLVVFVNKVDALEDPEMLELVE
gnl|up_human|EFTU_HUMAN             LVVAANDGPMPQTREHLLLARQIGV--EHVVVYVNKADAVQDSEMVELVE
gnl|up_drome|A1Z9E3_DROME           LVVAATDGAMPQTREHMLLAKQIGI--DHIVVFINKVDAADE-EMVDLVE
gnl|up_danre|Q5BJ17_DANRE           LVVAATDGQMPQTREHLLLARQIGV--QHVVVYINKADAVDDKEMLDLVE
gnl|up_caeel|Q19072_CAEEL           LVVAATDGPMPQTREHLLLARQVGVPLDNIVVFMNKVDEVPDAETRELVE
gnl|Lotgi1|178160                   LVVAATDGTMPQTREHLLLAKQIGI--KKLVVFINKADVADA-EMIELVD
gnl|Helro1|186271                   LVVAATDGTMPQTREHLLLAKQIGI--EKLVVFVNKADVADK-EMLELVE
gnl|Capca1|150625                   LVVAATDGTMPQTREHLLLAQQIGI--KDIVVFINKADAADE-EMLELVE
gnl|Apo_MPI_JGI_Genos_P|74338       LVVAATDGTMPQTREHLLLAKQIGI--THLVVYINKADAADK-EMLELVE

sp|P02992|EFTU_YEAST                MEMRELLNEYGFDGDNAPIIMGSALCALEGRQPEIGEQAIMKLLDAVDEY
lcl|CTHT_0065730                    MEMRELLNQYGFDGENTPVIMGSALCALEGKRPEIGAEKIDELLKAVDEW
gnl|up_human|EFTU_HUMAN             LEIRELLTEFGYKGEETPVIVGSALCALEGRDPELGLKSVQKLLDAVDTY
gnl|up_drome|A1Z9E3_DROME           MEIRELLTEMGYDGDKIPVVKGSALCALEDKSPEIGKEAILKLLQEVDSF
gnl|up_danre|Q5BJ17_DANRE           LEIRELLTEFGYDGENTPVVVGSALCALENKKPELGVNSIMKLLEVIDGH
gnl|up_caeel|Q19072_CAEEL           MDIREQLNEFGYPGDTCPVIFGSALCALEGKQPEIGEEAVKQLLEVLDNK
gnl|Lotgi1|178160                   MEIRELLTEFGFDGDGTPIICGSALTALNG--DENGTKKVKELLEAVDSY
gnl|Helro1|186271                   IEVRELLSEFGYDSTETPVIIGSALCALENKQPDIGKDSIKKLLDAVDSY
gnl|Capca1|150625                   MEIRELLAEFKFDADNTPIITGSALSALEGKDDKIGKDSIMALLDAVDEH
gnl|Apo_MPI_JGI_Genos_P|74338       MEVHELLSEFGFD-ENTPIIIGSALYALEDRDPELGEKSIMKLLDAVDEY

sp|P02992|EFTU_YEAST                IPTPERDLNKPFLMPVEDIFSISGRGTVVTGRVERGNLKKGEELEIVG--
lcl|CTHT_0065730                    IPTPQRSVDKPFLMSIEDVFSIGGRGTVVSGRVERGILKKDSDVEIVG--
gnl|up_human|EFTU_HUMAN             IPVPARDLEKPFLLPVEAVYSVPGRGTVVTGTLERGILKKGDECELLG--
gnl|up_drome|A1Z9E3_DROME           IPTPVRELDKPFLLPVENVYSIPGRGTVVTGRLERGVVKKGMECEFVG--
gnl|up_danre|Q5BJ17_DANRE           IPLPSRDLDKPFLMPVDGVYSIPGRGTVVSGTLERGVIKKGDECEFLG--
gnl|up_caeel|Q19072_CAEEL           FVIPERKVNEEPMFAAEHVYSIVGRGTVITGKLERGILKRGDKIEIVGGT
gnl|Lotgi1|178160                   MPTPVRDLEKPFFVPVESVLSIPGRGTVVTGKVERGILKKGDECEIVG--
gnl|Helro1|186271                   IPQPTRELDKPFYMPIEQVFTIAGRGTVVTGKLERGVIKKGDEAVIMG--
gnl|Capca1|150625                   IPQPARDLDKAFCMPIEAVYSIPGRGTVVTGKVETGTISKGEDILILG--
gnl|Apo_MPI_JGI_Genos_P|74338       IPIPPRDLDKPFHMPIEQTFSIPGRGTVVTGKLTAGVIKKGDEAVVAG--

sp|P02992|EFTU_YEAST                HNSTPLKTTVTGIEMFRKELDSAMAGDNAGVLLRGIRRDQLKRGMVLAKP
lcl|CTHT_0065730                    KRNEVIKTKVTDIETFKKSCEEAIAGDNSGLLLRGVRREDVKRGMVVAAP
gnl|up_human|EFTU_HUMAN             H-SKNIRTVVTGIEMFHKSLERAEAGDNLGALVRGLKREDLRRGLVMVKP
gnl|up_drome|A1Z9E3_DROME           Y-NKVLKSTVTGVEMFHQILEEAQAGDQLGALVRGVKRDDIKRGMVMCKP
gnl|up_danre|Q5BJ17_DANRE           H-NRCFKSIITGIEMFHKSLDRAEAGDNMGALIRGLKREDVRRGMVMIKP
gnl|up_caeel|Q19072_CAEEL           KDGTTVKSVISGLESFRKTVDQAEPGDQLGVLLRGLGPKDVRRGCVLLPQ
gnl|Lotgi1|178160                   H-DKVLKTTITGIEMFHKNLDRAEAGDQLGALIRNVKREDIRRGSIVAKP
gnl|Helro1|186271                   H-GKQLKSTITGVEMFHQTLDRAEAGDQMGALLRGLKRDELRRGQVLAKP
gnl|Capca1|150625                   H-GQNIKTKITGLEMFHQMLDKAEAGDQLGALIKGIKREDIRRGQVLAKP
gnl|Apo_MPI_JGI_Genos_P|74338       H-GQMVKTVITGVEMYRQMLDRAEAGDQIGLLLKGLKKDDVRRGQVVAKP

sp|P02992|EFTU_YEAST                G-TVKAHTKILASLYILSKEEGGRH-SGFGENYRPQMFIRTADVTVVMRF
lcl|CTHT_0065730                    G-SVSAHKKFLLSMYVLTKEEGGRH-TGFQQNYRPQVFIRSADEACTLTW
gnl|up_human|EFTU_HUMAN             G-SIKPHQKVEAQVYILSKEEGGRH-KPFVSHFMPVMFSLTWDMACRIIL
gnl|up_drome|A1Z9E3_DROME           G-SVKALDQLEAQVYILSKDEGGRT-KPFMSFIQLQMFSRTWDCAVQVQI
gnl|up_danre|Q5BJ17_DANRE           G-SIQPHQKIRAQVYILSKEEGGRH-KPFFTNFTPIMFSLTWDMACIVEL
gnl|up_caeel|Q19072_CAEEL           GHKHKVTDKVKAQLYVLKESEGGAK-TPIANYFSEHVFSLTWDSGASVRI
gnl|Lotgi1|178160                   G-TTKLRNNMEAKIYLISKEEGGKKAKPITSFFQFHMFSWTWDCATLLKI
gnl|Helro1|186271                   G-TITMHNHFGAQVYFLSKEEGGKN-KAFMSNFQAQMYCKTWDAPILMEL
gnl|Capca1|150625                   G-TAEMFNHFAAQVYFLSKDEGGRD-KPFTGTFQAHMFCKTWDCPSFLTM
gnl|Apo_MPI_JGI_Genos_P|74338       G-SVSMHNHYKAQVYFLTKEEGGRA-KPLMPHFQCVLFSKTWDAPALIQL

sp|P02992|EFTU_YEAST                PKEVED-HSMQVMPGDNVEMECDLIHPTPLEVGQRFNIREGGRTVGTGLI
lcl|CTHT_0065730                    PEGTEDPHSKMVMPGDNVEMVAEIHHPIAMEPGLRVTIREGGRTVATGLI
gnl|up_human|EFTU_HUMAN             PPEKE-----LAMPGEDLKFNLILRQPMILEKGQRFTLRDGNRTIGTGLV
gnl|up_drome|A1Z9E3_DROME           -PDKE-----MVMPGEDTKLILRLIRPMVLEQGQRFTLRDGNLTLGTGVV
gnl|up_danre|Q5BJ17_DANRE           LPGKE-----MVMPGEDTAVNLILRQPMALDKGQRFTLRDGNQTIGTGLV
gnl|up_caeel|Q19072_CAEEL           -IGKD-----FVMPGESAEVELSLNSQMFIEPQQRFTIRKGAKTIGTGVF
gnl|Lotgi1|178160                   -DDKK-----MIMPGESTTVNLNLFKKMAVEEGQRFTIRDGQGTIGYGVV
gnl|Helro1|186271                   PEGKE-----MVMPGEDAPVKFHIRKQMVLEKGLRFTMRDGGSTLGYGVV
gnl|Capca1|150625                   PEGRD-----MIMPGEDLKINFTLIKDMFLEKGMRFTMRGGTGTLGYGVV
gnl|Apo_MPI_JGI_Genos_P|74338       PEGKD-----MVMPGEDATIEFRCEKKMVVEKGLRFTMREGSMTLGYGVI

sp|P02992|EFTU_YEAST                TRII
lcl|CTHT_0065730                    TRIL
gnl|up_human|EFTU_HUMAN             TNTL
gnl|up_drome|A1Z9E3_DROME           TSTL
gnl|up_danre|Q5BJ17_DANRE           TDIL
gnl|up_caeel|Q19072_CAEEL           TDVL
gnl|Lotgi1|178160                   SKIL
gnl|Helro1|186271                   TDLL
gnl|Capca1|150625                   TDLL
gnl|Apo_MPI_JGI_Genos_P|74338       TELL
