# Supplementary material for: Deep transcriptome-sequencing and proteome analysis of the hydrothermal vent annelid Alvinella pompejana identifies the CvP-bias as a robust measure of eukaryotic thermostability
Source: Biol Direct. 2013 Jan 16;8:2. doi: 10.1186/1745-6150-8-2 (PMC3564776; doi:10.1186/1745-6150-8-2)
Supplement: Additional file 10 — Frequency of individual amino acids as a function of GC-content. The frequency of amino acids is plotted as a function of GC3-content (GC-content at the third codon position) in the species of the orthologous set. The regression lines with 90% confidence intervals are shown. [file 1745-6150-8-2-S10.zip › trimmedalignments/RM12_HUMAN.aln]

CLUSTAL X (1.81) multiple sequence alignment


sp|P53163|MNP1_YEAST                MSL----------------RILAKRSSSIWMKTRVTPALISPITITT---
lcl|CTHT_0069760                    MSLSCRYA----------AQCCARQLRVAPLRASSSFLLQQQQRVAR---
gnl|up_human|RM12_HUMAN             LPAAARPL---------WGPCLGLRAAAFRLARRQVPCVCAVRHMRSSGH
gnl|up_drome|Q9VSR5_DROME           MHITRLAL----------------RQISRQVQLHRMYSAAAPAAAVS---
gnl|up_danre|Q566V8_DANRE           MYCSRHCV--------RLALRAAVNTHRHSVQRTALYAQRTLKTSSV---
gnl|up_caeel|O18180_CAEEL           LSRTLRPI-------------------SKVLRSSAKYSQAAGLPLNE---
gnl|Lotgi1|156500                   MDC------------------------WWTVNRHVLKTVINRQPARL---
gnl|Helro1|63014                    MNC-----------------------------------LVARCQLST---
gnl|Capca1|152560                   MQSTSSKL----TYLIKFSQRLSRLSSSARVQTSRVVPASFVRLCSA---
gnl|Apo_MPI_JGI_Genos_P|74646       MHSSRLCIRLVQSYCARMHRPLSQVETKFSVSRRWMPASTMQITSQP---

sp|P53163|MNP1_YEAST                -RFNSTTTTAPSHKDDVRPVDPKISKIVQDISQLTLLETSSLINELKTVL
lcl|CTHT_0069760                    -RCNSTEAAAPS--------NPKIAAIVDQISQLTLLETADLVASLKARL
gnl|up_human|RM12_HUMAN             QRC--EALAGAPLDNAPKEYPPKIQQLVQDIASLTLLEISDLNELLKKTL
gnl|up_drome|Q9VSR5_DROME           -GA--EKLVPPAPEGAAKPPNPKLDSIVNNIAALNLLEVAELSTLLKQKL
gnl|up_danre|Q566V8_DANRE           -SA-VDAIATPHLDGTPKEYSPKIQQLVNDIASLTLIEVSDLNELLKKTL
gnl|up_caeel|O18180_CAEEL           -GS------PAPLPSEDRAISAKVSSLVEEIANLSLLDVSDLNWALKKRL
gnl|Lotgi1|156500                   -LS--TAIPEPHLEGENKQYQPKIVQLVDDISKLTLVEVADLNELLKKSL
gnl|Helro1|63014                    -ST--VTLPAPSLEGEEKIYPEKIHKIVDDISRLTLLEISDLNDLLKKRL
gnl|Capca1|152560                   -DA---AIAPPHVEGADKTYPPKIHKIVEDISQLTLIEVADLNALLKKTL
gnl|Apo_MPI_JGI_Genos_P|74646       -YC-TDTIPPPPVEGEAKVYPEKIQNLVDEISKLTLIEVADLNELLKKTL

sp|P53163|MNP1_YEAST                NIPEIS-MPMGGFMAGAAGAGAGNVPSSTGEAGSGAEEEAKPE-AKTVFT
lcl|CTHT_0069760                    NIPD---LPVGGFAVAAPAQGAGG--AAAAPAAEEAEEAPAAQ-EKTLFT
gnl|up_human|RM12_HUMAN             KIQDVGLVPMGGVMSGAV--------PAAAAQEAVEEDIPIAK-ERTHFT
gnl|up_drome|Q9VSR5_DROME           NLPETAFAPQFAA---GP--------ARAAPAEDEEEAAPKK--VQTSFK
gnl|up_danre|Q566V8_DANRE           NIQDVGMMSMGSM--AAV--------PVAPPAEAEEEVAPAKK-EKTHFT
gnl|up_caeel|O18180_CAEEL           NIPDQPLMAAA---------------AAAPAAQAEAEAASDVP-QKMTFT
gnl|Lotgi1|156500                   NIKDAPVMAMGM--------------ATAAPKAEEEEETEVKR-EKTIFT
gnl|Helro1|63014                    KITETPVMQMGTAI------------AASPKVQEEEEVAEVKQ-EKTSFT
gnl|Capca1|152560                   NIADAPVMSMSAV----P--------NAAGAGASQEEAVEEKPVEKMAYK
gnl|Apo_MPI_JGI_Genos_P|74646       KITDTPMMAMGAM----P--------AVAAKA-EEEEPAEKKP-EKVAFT

sp|P53163|MNP1_YEAST                VKLDSFDTKTKAKVIKEVKGLL-GLSLVEAKKFVEAAPKVLKENVAKDDA
lcl|CTHT_0069760                    LKLQSFDAAAKPKIIKEVKNLL-GLSLVDSKKFVESAPKTMKESVPKEEA
gnl|up_human|RM12_HUMAN             VRLTEAKPVDKVKLIKEIKNYIQGINLVQAKKLVESLPQEIKANVAKAEA
gnl|up_drome|Q9VSR5_DROME           VKLVKFDEKQKVALIKEVKNLLEGMNLVQAKKFVESAPTIVKEDIPKEEA
gnl|up_danre|Q566V8_DANRE           IKLTEFKAADKVKLIKEVKNCMEGINLVQAKKLVESLPQEIRTNISKDEA
gnl|up_caeel|O18180_CAEEL           VKLTKFDDTKKIAIIKEIRNAIPGLNLVQAKKFVETAPVNVKEDLGKAEA
gnl|Lotgi1|156500                   VKLTKYDESKKIQLIKAIKALLPDMNLVQAKKYVESLPQIVQDEISKEDS
gnl|Helro1|63014                    VRILKFQDDKKVALIKEVKNLVSGMNLVQAKKFVESVPSIIKSDISKDEA
gnl|Capca1|152560                   VRLTKFDTAKKVALIKQIKGLIEGMNLVQAKKFVESVPTDVKSDLSKVEA
gnl|Apo_MPI_JGI_Genos_P|74646       VKLTGFDEAKKVALIKEIKNVMPGMNLVQAKKFVESSPQTVKAEVTKEEA

sp|P53163|MNP1_YEAST                EKIKKTLEDLGAKVSLE
lcl|CTHT_0069760                    EKIVAMMKELGAVVVME
gnl|up_human|RM12_HUMAN             EKIKAALEAVGGTVVLE
gnl|up_drome|Q9VSR5_DROME           EKLKEALSKAGAIIEIE
gnl|up_danre|Q566V8_DANRE           EKLKSALEAAGGTVVLE
gnl|up_caeel|O18180_CAEEL           DELKAILEKAGATIEIV
gnl|Lotgi1|156500                   EKLKSELESAGGTVEVE
gnl|Helro1|63014                    EKLKASLTAVGASVEIE
gnl|Capca1|152560                   EELQKLLEGAGGTVELI
gnl|Apo_MPI_JGI_Genos_P|74646       EALKKALEAVGGKIEVD
