# Supplementary material for: Deep transcriptome-sequencing and proteome analysis of the hydrothermal vent annelid Alvinella pompejana identifies the CvP-bias as a robust measure of eukaryotic thermostability
Source: Biol Direct. 2013 Jan 16;8:2. doi: 10.1186/1745-6150-8-2 (PMC3564776; doi:10.1186/1745-6150-8-2)
Supplement: Additional file 10 — Frequency of individual amino acids as a function of GC-content. The frequency of amino acids is plotted as a function of GC3-content (GC-content at the third codon position) in the species of the orthologous set. The regression lines with 90% confidence intervals are shown. [file 1745-6150-8-2-S10.zip › trimmedalignments/ODPB_HUMAN.aln]

CLUSTAL X (1.81) multiple sequence alignment


sp|P32473|ODPB_YEAST                TVREALNSAMAEELDRDDDVFLIGEEVAQYNGAYKVSKGLLDRFGERRVV
lcl|CTHT_0006350                    TVREALNEALAEELESNPKVFILGEEVAQYNGAYKVTKGLLDRFGEKRVI
gnl|up_human|ODPB_HUMAN             TVRDAINQGMDEELERDEKVFLLGEEVAQYDGAYKVSRGLWKKYGDKRII
gnl|up_drome|Q7K5K3_DROME           TVRDALNSALDDELARDDRVFILGEEVAQYDGAYKVSRGLWKKYGDKRVI
gnl|up_danre|Q7T368_DANRE           TVRDALNQAMDEELERDERVFLLGEEVAQYDGAYKVSRGLWKKYGDKRII
gnl|up_caeel|ODPB_CAEEL             TVRDALNQAMDEEIKRDDRVFLMGEEVAQYDGAYKISKGLWKKHGDKRVV
gnl|Lotgi1|226825                   TVRDALNSALDEELKRDEKVFLMGEEVAQYDGAYKVSKGLLNKYGDKRVI
gnl|Helro1|155705                   TVRDALNTAMDEELRRDEKVFLMGEEVAQYDGAYKVSKGLWKKYGDKRIK
gnl|Capca1|161753                   MVRDALNMAMDEEMARDDRVYLLGEEVAQYDGAYKVSRGLWKKYGDRRVI
gnl|Apo_MPI_JGI_Genos_P|51563       TIREALNMAMDEEIKRDDRVFLLGEEVAQYDGAYKVTKNLWRKYGDKRIR

sp|P32473|ODPB_YEAST                DTPITEYGFTGLAVGAALKGLKPIVEFMSFNFSMQAIDHVVNSAAKTHYM
lcl|CTHT_0006350                    DTPITEMGFAGLAVGAALAGLQPVCEFMTFNFAMQAIDHIVNSAAKTLYM
gnl|up_human|ODPB_HUMAN             DTPISEMGFAGIAVGAAMAGLRPICEFMTFNFSMQAIDQVINSAAKTYYM
gnl|up_drome|Q7K5K3_DROME           DTPITEMGFAGIAVGAAMAGLRPVCEFMTWNFSMQAIDHIINSAAKTFYM
gnl|up_danre|Q7T368_DANRE           DTPITEMGFAGIAVGAAMAGLRPICEFMTFNFSMQAIDQVINSAAKTYYM
gnl|up_caeel|ODPB_CAEEL             DTPITEMGFAGIAVGAAFAGLRPICEFMTFNFSMQAIDQIINSAAKTYYM
gnl|Lotgi1|226825                   DTPITEMGFAGLAVGAAMAGLKPIVEFMTFNFSMQAIDQVINSAAKTYYM
gnl|Helro1|155705                   DTPITEMGFAGVAVGAAMAGLRPICEFMTFNFSMQAIDQVINSAAKTFYM
gnl|Capca1|161753                   DTPITEMGFAGIAVGSAMAGLRPICEFMTFNFSMQAIDHVINSAAKTLYM
gnl|Apo_MPI_JGI_Genos_P|51563       DTPITEMGFAGIGVGAAMAGLRPIVEFMSMNFSMQAIDQVINSAAKTHYM

sp|P32473|ODPB_YEAST                SGGTQKCQMVFRGPNGAAVGVGAQHSQDFSPWYGSIPGLKVLVPYSAEDA
lcl|CTHT_0006350                    SGGIQPCNITFRGPNGFAAGVAAQHSQDYAAWYGSIPGLKVVSPWSAEDA
gnl|up_human|ODPB_HUMAN             SGGLQPVPIVFRGPNGASAGVAAQHSQCFAAWYGHCPGLKVVSPWNSEDA
gnl|up_drome|Q7K5K3_DROME           SAGAVNVPIVFRGPNGAASGVAAQHSQCFAAWYAHCPGLKVLSPYDAEDA
gnl|up_danre|Q7T368_DANRE           SAGLQAVPIVFRGPNGASAGVAAQHSQCFAAWYGHCPGLKVLSPWNSEDA
gnl|up_caeel|ODPB_CAEEL             SAGRVPVPIVFRGPNGAAAGVAAQHSQDFSAWYAHCPGLKVVCPYSAEDA
gnl|Lotgi1|226825                   SAGKVPVNIVFRGPNGAAAGVAAQHSQCFGAWYAHCPGLKVVSPYSSEDA
gnl|Helro1|155705                   SAGKVSVPIVFRGPNGSASGVAAQHSQCYAAWYGHCPGLKVFSVYNSEDA
gnl|Capca1|161753                   SAGRVNVPIVFRGPNGAASGVAAQHSQCYAAWYGHCPGLKVLSPFSSEDA
gnl|Apo_MPI_JGI_Genos_P|51563       SAGAISVPIVFRGPNGAASGVAAQHSQCFAAWYGHCPGLKVLSPWSAEDC

sp|P32473|ODPB_YEAST                RGLLKAAIRDPNPVVFLENELLYGESFEISEEALSPEFTLPY-KAKIERE
lcl|CTHT_0006350                    KGLLKAAIRDPNPVVVLENELMYGVSFPMSEAAQKDDFVLPFGKAKIERA
gnl|up_human|ODPB_HUMAN             KGLIKSAIRDNNPVVVLENELMYGVPFEFPPEAQSKDFLIPIGKAKIERQ
gnl|up_drome|Q7K5K3_DROME           RGLLKSAIRDPDPVVFLENELVYGTAFPVADNVADKDFLVPIGKAKVMRP
gnl|up_danre|Q7T368_DANRE           RGLLKAAIRDDNPVVFLENELMYGVPFEMSEEVQSKDFVIPIGKAKIERQ
gnl|up_caeel|ODPB_CAEEL             KGLLKAAIRDDNPVVFLENEILYGQSFPVGDEVLSDDFVVPIGKAKIERA
gnl|Lotgi1|226825                   KGLLKAAIRDPNPVICLENEILYGVPFEMSDEALSDDFVLPIGKAKIERE
gnl|Helro1|155705                   RGMLKTAIRDNDPVIVLENELMYGVTFEVSDEALSEDFLIPFGKAKIERA
gnl|Capca1|161753                   KGLLKAAIRDDDPVVFLENELVYGTPFEMSDEALSDEFVIPIGKAKVERE
gnl|Apo_MPI_JGI_Genos_P|51563       KGLLKSAIRDNDPVVFLENELMYGVTMELSDEVLSEDFLLPIGKAKIERS

sp|P32473|ODPB_YEAST                GTDISIVTYTRNVQFSLEAAEILQKKYGVSAEVINLRSIRPLDTEAIIKT
lcl|CTHT_0006350                    GKDLTIVSLSRCVGQSLVAAENLKKKYGIEAEVINLRSIKPLDVEAIVKS
gnl|up_human|ODPB_HUMAN             GTHITVVSHSRPVGHCLEAAAVLSKE-GVECEVINMRTIRPMDMETIEAS
gnl|up_drome|Q7K5K3_DROME           GKDITLVAHSKAVETSLLAAAELAKK-GIEAEVINLRSIRPLDTATIFAS
gnl|up_danre|Q7T368_DANRE           GNHITLVSHSRMVGLCLDAAAVLAKE-GIECEVINLRSIRPLDADTIETS
gnl|up_caeel|ODPB_CAEEL             GDHVTIVSYSRGVEFSLEAAKQLEAI-GVSAEVINLRSLRPFDFESIRQS
gnl|Lotgi1|226825                   GDHISLITHSRYVGVCLDAAEELAGK-GIECEVVNLRSLRPLDEETIIKS
gnl|Helro1|155705                   GKDVTIVSHSRMVGFSLDAAKELEQV-GIDCEVINLRSIRPMDEETIIQS
gnl|Capca1|161753                   GKHVTLVSHSKSVELCLEAARELEGQ-GVECEVINLRSIRPMDEETIIKS
gnl|Apo_MPI_JGI_Genos_P|51563       GKHITLVAHSLPVGFCLEAAKELQTI-GIECEVINMRSIRPLDEETIIKS

sp|P32473|ODPB_YEAST                VKKTNHLITVESTFPSFGVGAEIVAQVMESEAFDYLDAPIQRVTGADVPT
lcl|CTHT_0006350                    VKKTHRLLAVESGFPAFGVGAEILALTMEY-AFDYLDTPAQRITGADVPT
gnl|up_human|ODPB_HUMAN             VMKTNHLVTVEGGWPQFGVGAEICARIMEGPAFNFLDAPAVRVTGADVPM
gnl|up_drome|Q7K5K3_DROME           VRKTHHLVTVENGWPQHGVGAEICARIMEDQTFFELDAPVWRCAGVDVPM
gnl|up_danre|Q7T368_DANRE           ITKTNHLVTVEGGWPQFGVGAEILARIMEGPAFNYLDAPAVRVTGVDIPM
gnl|up_caeel|ODPB_CAEEL             VHKTHHLVSVETGWPFAGIGSEIAAQVMESDVFDQLDAPLLRVTGVDVPM
gnl|Lotgi1|226825                   VQKTGHVVTVDGGWPQYGVGAEISALVAESSAFNYLDAPILRVTGADVPM
gnl|Helro1|155705                   VMKTNHLVTVEGGWPQFGVGAEIAAKIMEGPAFSYLDAPLIRITGADVPT
gnl|Capca1|161753                   VMKTHHLITVEGGWPQFGVGAEVCAKVFESAAFNYLDAPIVRVTGADVPM
gnl|Apo_MPI_JGI_Genos_P|51563       VMKTNHLVTVEGGWPQFGVGAEICARIIESEAFNYLDAPVYRVTGADVPM

sp|P32473|ODPB_YEAST                PYAKELEDFAFPDTPTIVKAVKEVLSI
lcl|CTHT_0006350                    PYAQKLEEMSFPTEQLIEDYAAKMLRV
gnl|up_human|ODPB_HUMAN             PYAKILEDNSIPQVKDIIFAIKKTLNI
gnl|up_drome|Q7K5K3_DROME           PYAKTLEAHALPRVQDLVEATLKVLGG
gnl|up_danre|Q7T368_DANRE           PYAKILEDNSIPQIKDIIFSVKKTLNV
gnl|up_caeel|ODPB_CAEEL             PYTQTLEAAALPTAEHVVKAVKKSLNI
gnl|Lotgi1|226825                   PYAKSLEALALPQPFNVIKAVKRSLNV
gnl|Helro1|155705                   PYAQLLEQNAFPQVHNITNSIKRLLSK
gnl|Capca1|161753                   PYAKSLEQRALPQGFNIIESVKRTLNL
gnl|Apo_MPI_JGI_Genos_P|51563       PYAKTLEENAMPQVHNIVETVKRTLNV
