# Supplementary material for: Deep transcriptome-sequencing and proteome analysis of the hydrothermal vent annelid Alvinella pompejana identifies the CvP-bias as a robust measure of eukaryotic thermostability
Source: Biol Direct. 2013 Jan 16;8:2. doi: 10.1186/1745-6150-8-2 (PMC3564776; doi:10.1186/1745-6150-8-2)
Supplement: Additional file 10 — Frequency of individual amino acids as a function of GC-content. The frequency of amino acids is plotted as a function of GC3-content (GC-content at the third codon position) in the species of the orthologous set. The regression lines with 90% confidence intervals are shown. [file 1745-6150-8-2-S10.zip › trimmedalignments/NPL4_HUMAN.aln]

CLUSTAL X (1.81) multiple sequence alignment


sp|P33755|NPL4_YEAST                EALVTADMISGSTF-PSMAYINDT--TDE-------RYVPEIFYMKSNEY
lcl|CTHT_0009420                    VEMVRADIIEPSAD-PTLMLVREE--EEDDGSPSKTRYIPEVFYRKINEY
gnl|up_human|NPL4_HUMAN             MALVRDECLLPCKDAPELGYAKES--SSE-------QYVPDVFYKDVDKF
gnl|up_drome|NPL4_DROME             MALVRDNCLIPTKDAPELGYVRES--TDK-------QYVPDVFYKEKDLY
gnl|up_danre|Q7ZVI8_DANRE           MALVRDECLLPCRDAPELGYAKES--STE-------QYVPDVFYKDKDKF
gnl|up_caeel|Q95QZ8_CAEEL           AAMVEADILCPTLYTPELAYVRETPLSEE-------HYITDVQFSMKNEY
gnl|Lotgi1|214584                   MALVNDDCLIPTKDVPELGYVKES--SNE-------QYVPDVFFKDKDNY
gnl|Helro1|185061                   MALVKDDCLVPTLDAPELGYIKES--TNE-------QYVPDVFYKETDKY
gnl|Capca1|181731                   MALVNDDCMIPTKDVPELGYIKES--SNE-------QYVPDVFYADKDKY
gnl|Apo_MPI_JGI_Genos_P|79533       MALVRDNCLVPTKDAPELGYVKES--SNE-------QYVPDVFYKEKDEY

sp|P33755|NPL4_YEAST                GITVKENAKPAFPVDYLLVTLTHGFPNTDTETNSKFVSS--TG--FPWSN
lcl|CTHT_0009420                    GANVLENAKPAFPVEYLFVTLTHGFPDSPSPLFTDNI--------FPIEN
gnl|up_human|NPL4_HUMAN             GNEITQLARP-LPVEYLIIDITTTFPKDPVYTFSISQ----NP--FPIEN
gnl|up_drome|NPL4_DROME             GNEVQRLARP-LPVEYLLVDVPASTPLQPIYTFTEYDKR--QP--FPIEN
gnl|up_danre|Q7ZVI8_DANRE           GNDITHLARP-LPVEYLIIDITTTFPKDPVFTFSSTFR-------FPIEN
gnl|up_caeel|Q95QZ8_CAEEL           GAEVMKNGRP-LPVEYLLVDVPAGMPKEPHYTFHVGTSNKSKSAKFNVEN
gnl|Lotgi1|214584                   GNEVIQLARP-LPVEYLLVDLPAAFPVEPQYTFSVNPDI--KP--FVIEN
gnl|Helro1|185061                   GNEVTRLARP-LPVEYLLLDIAVAFPKEQAFSFYACNGL--NS--FPIEN
gnl|Capca1|181731                   GNEVTHLARP-LPVEYLLVDLPAAFPVDSLYTLKAATLGLNKA--FAIEN
gnl|Apo_MPI_JGI_Genos_P|79533       GNEVTQLARP-LPVEYLLVDMPAAFPVEPKFTFTGGNSDI-KP--FPIEN

sp|P33755|NPL4_YEAST                RQAMGQSQDYQELKKYLFNVASSGDFNLLHEKISNFHLLLYINSLQILSP
lcl|CTHT_0009420                    REYVGEAQEVSAVAKALKVHEADAPMN-----VSDFHLLCFIHQMSVLS-
gnl|up_human|NPL4_HUMAN             RDVLGETQDFHSLATYLSQNTSSV-FL---DTISDFHLLLFLVTNEVMPL
gnl|up_drome|NPL4_DROME             RYIDGHLQDFNALSCYLSAWGEEE-FL---EAISDFHLLVYLYKMDMLPL
gnl|up_danre|Q7ZVI8_DANRE           RDALGETQDFHSLATYLSQCTSSTSFL---DIVSDFHLLLFLVTNEVMPL
gnl|up_caeel|Q95QZ8_CAEEL           RQAIGQLQGGANLIQYSSEFSKNQ-FL---EQATNFHFLLYLVTNDQVQI
gnl|Lotgi1|214584                   REDVGDLQDFNALVQYLRQYQPDQ-FL---EAMSDFHLLIFMATMDMLPF
gnl|Helro1|185061                   RPH-SQNQTFEAFHQYMQQFPISN-YM---NAFKDFHLLIYMATCDVLPL
gnl|Capca1|181731                   RMNIGEPQDFEAFSQYLQQVPPEK-LF---ESLSDFHLLIFMSTCDMLPL
gnl|Apo_MPI_JGI_Genos_P|79533       RESIGEVQDFHAFSQYMQQFDKEK-FL---EAVSDFHLLYYISLCDMLPL

sp|P33755|NPL4_YEAST                -DEWKLLIESAVKNEWEESLLKL-VSSAGWQTLVMILQESG
lcl|CTHT_0009420                    -KEEEALLCRVATLHDLAESFQL-RSTTGWQTLHMILQSTG
gnl|up_human|NPL4_HUMAN             -QDSISLLLEAVRTRNEELAQTW-KRSEQWATIEQLCSTVG
gnl|up_drome|NPL4_DROME             -RQHMGPLLEAVRTKNPNQAAQF-KVVDVWKLLESLIQASS
gnl|up_danre|Q7ZVI8_DANRE           -QDSIGLLLDAVKTSNEELAQTW-KKSEQWATIEQLCSTVG
gnl|up_caeel|Q95QZ8_CAEEL           SDEWMKRLCDAVKAQDRGTAMEWAQECEDWHQLMALAHANG
gnl|Lotgi1|214584                   -HDKIETLLLAVKNKDEEAAHHF-MKSEDWATMEQMMSAHT
gnl|Helro1|185061                   -KDSMSDLLQALKTNDDQLLQNW-IKSEAWATVQHIMEAQS
gnl|Capca1|181731                   -KEEIPMLLQAMKNNDTDLGHSW-LKAEAWATVEQLIQAHT
gnl|Apo_MPI_JGI_Genos_P|79533       -KEHMDSLYEAVRTKDKTLAHHW-TKTEEWETVEQLMAANT
