# Supplementary material for: Deep transcriptome-sequencing and proteome analysis of the hydrothermal vent annelid Alvinella pompejana identifies the CvP-bias as a robust measure of eukaryotic thermostability
Source: Biol Direct. 2013 Jan 16;8:2. doi: 10.1186/1745-6150-8-2 (PMC3564776; doi:10.1186/1745-6150-8-2)
Supplement: Additional file 10 — Frequency of individual amino acids as a function of GC-content. The frequency of amino acids is plotted as a function of GC3-content (GC-content at the third codon position) in the species of the orthologous set. The regression lines with 90% confidence intervals are shown. [file 1745-6150-8-2-S10.zip › trimmedalignments/GPT_HUMAN.aln]

CLUSTAL X (1.81) multiple sequence alignment


sp|P07286|GPT_YEAST                 AAVGFGIAGYLATDMLIPRVGKSFIKIGLFGKDLSKPGRPVLPETIGAIP
lcl|CTHT_0030450                    ASLALSGLAFVAAFALIRWLGPTFLRAGIKGADLSKRVRRELPECMGGVC
gnl|up_human|GPT_HUMAN              INLIVSLLGFVATVTLIPAFRGHFIAARLCGQDLNKTSRQQIPESQGVIS
gnl|up_drome|Q9VK30_DROME           INAAISGAAYCMTVRMIPRFREMFIKANLFGNDLCKKDKPQVPESFGVLI
gnl|up_danre|A2BFS6_DANRE           INCCMSALGCIATVKLIPAFKEHFISARLYGMDLNKTTKKEVPESQGVIS
gnl|up_caeel|Q9U1Z2_CAEEL           INGGLSAVGAVICYQLILTYIPIFIARKMYGNDQCKVSNAPVPEPMGVIC
gnl|Lotgi1|184756                   INAGMSFLGFLLCLNIIPKFKPMFIEAKLFGIDMSKTSKQKVPEALGVVC
gnl|Helro1|94198                    MNILLSAVGYWLTCKLISLCGEMFVRANLFGVDLCKGTGVKIPESQGVLC
gnl|Capca1|171012                   INVVFSIIGFILTMKLIPGLKHMFIKANLYGIDMSKTSREKVPEAQGVIC
gnl|Apo_MPI_JGI_Genos_P|54386       INMLMSVIAYLLVIRLIPGLSHMFLKANLSGIDMAKPDRKRIPEAQGVVC

sp|P07286|GPT_YEAST                 AAVYLFVMFIYIPFIFYKYMVITTSGGGHRDVSVVEDN---GMNSNIFPH
lcl|CTHT_0030450                    AVVYLLAVIVFIPFPFYKDIVAATSGGGNKDVVLPVEHVQRGRFLHRFPH
gnl|up_human|GPT_HUMAN              GAVFLIILFCFIPFPFLNCFV--------------------KEQCKAFPH
gnl|up_drome|Q9VK30_DROME           GCVFLVSLFLFIPIPFAFDEAAATDAIT-------------GGKPDTFPH
gnl|up_danre|A2BFS6_DANRE           GTVFLIILFLFIPVPFLQCFM--------------------GEKCQRFPH
gnl|up_caeel|Q9U1Z2_CAEEL           AAVYLIVMFMFIPFPFLE-----------------------WKGQSEFPY
gnl|Lotgi1|184756                   GAVFLIILFLFIPIPFYKHL---------------------STGTEKFPY
gnl|Helro1|94198                    GVVFLVIMFLFIPIPFIEYFT--------------------NRGTFTFPF
gnl|Capca1|171012                   GAIYLIVMFVFIPIPFLDHLA--------------------TRDTLQFPF
gnl|Apo_MPI_JGI_Genos_P|54386       GAIYLIVMFLFVPICFYQDLT--------------------FRNMVEFPF

sp|P07286|GPT_YEAST                 DKLSEYLSAILCLESTVLLGIADDLFDLRWRHKFFLPAIAAIPLLMVYYV
lcl|CTHT_0030450                    SKLASYLSAIISLQSIALLGIGDDLFDIRWRHKFFIPAFAAIPLLVVYFV
gnl|up_human|GPT_HUMAN              HEFVALIGALLAICCMIFLGFADDVLNLRWRHKLLLPTAASLPLLMVYFT
gnl|up_drome|Q9VK30_DROME           DKFVELIAALLSICCMIFLGFADDVLDLRWRHKLLLPTIATLPLLMVYYV
gnl|up_danre|A2BFS6_DANRE           NEFVQLIGALLAICCMIFLGFADDVLNLRWRHKLLLPTMASLPLLMVYFT
gnl|up_caeel|Q9U1Z2_CAEEL           EKLLALLSGLISISTAILLGFADDMLDLKWRHKLLFPTLSSLPLLMVYYV
gnl|Lotgi1|184756                   HEYVEYLAALLSICCMVFLGFADDVLDLRWRHKLLLPTISSLPLLMVYFV
gnl|Helro1|94198                    HVYVEFLAALLSICCMVFLGFADDVFDLKWRHKLLLPTIASLPLLMVYLV
gnl|Capca1|171012                   HEYVEFLAALLSICCMIFLGFADDVMDLKWRHKLLLPTIASLPLLMVYFV
gnl|Apo_MPI_JGI_Genos_P|54386       HKYVEFLAALLSICCMIFLGFADDVLDLKWRHKLLLPTIASLPLLVVYFV

sp|P07286|GPT_YEAST                 DFGVTHVLIPGFMERW------LKKTSVDLGLWYYVYMASMAIFCPNSIN
lcl|CTHT_0030450                    DFGVTSVVIPIQL-QP------YLGELLDLGALYYVYMAAVAIFSPNSIN
gnl|up_human|GPT_HUMAN              NFGNTTIVVPKPF-RP------ILGLHLDLGILYYVYMGLLAVFCTNAIN
gnl|up_drome|Q9VK30_DROME           NYNSTTVIMPNFA-RN------LIGTSLNIGALYYVFMGMLAVFCTNAIN
gnl|up_danre|A2BFS6_DANRE           NFGNTVIVVPKPF-RL------LLGMHLDLGILYYVYMGMLAVFCTNAIN
gnl|up_caeel|Q9U1Z2_CAEEL           SGNSTTVIVPTIV-RHLVQPIVLLPVTINISFIYYIFMGMVIVFCTNAIN
gnl|Lotgi1|184756                   NFNSTTIIVPQPL-RG------LLGYDLNLGCLYYVYMGMLAVFCTNAIN
gnl|Helro1|94198                    TFDLTIIIIPAPF-RS------LLGYSINIGCLYYIYMGMLAVFCTNAIN
gnl|Capca1|171012                   TFDLTEIIVPKPL-RG------VLGYSLDIGLLYYLYMGMLAVFCTNAIN
gnl|Apo_MPI_JGI_Genos_P|54386       TFNLTVIIVPSPL-RW------LFGYSIDIGFLYYVYMGMLAVFCTNAIN

sp|P07286|GPT_YEAST                 ILAGVNGLEVGQCIVLAILALLNDLLYFSMG-PLATRDS-----HRFSAV
lcl|CTHT_0030450                    ILAGINGIEVAQSIVIALLLSLNDCLYLLTPYPHPATDS-----HLFSLY
gnl|up_human|GPT_HUMAN              ILAGINGLEAGQSLVISASIIVFNLVE-LEG---DCRDD-----HVFSLY
gnl|up_drome|Q9VK30_DROME           ILAGINGLEVGQSFIIAGSILVFNAIELLLG---HQVDS-----HIFSIY
gnl|up_danre|A2BFS6_DANRE           ILAGINGIESGQALFISGSIILFNLLE-LNG---DYRDD-----HVFSLY
gnl|up_caeel|Q9U1Z2_CAEEL           ILAGINGLESGQSLVISASVCLFNFVQIFRF---SAENSTGFWHHTISLY
gnl|Lotgi1|184756                   ILAGVNGLEVGQSWVIGCSVLIFNFIE-LSG---EQRDA-----HMFSSY
gnl|Helro1|94198                    IVAGINGIEVGQSLVISASVIVFNCIE-MSG---EYSEA-----HLFSLY
gnl|Capca1|171012                   IVAGINGIEAGQGLVIGLSVIAFNIME-LGG---NFREA-----HLFSLY
gnl|Apo_MPI_JGI_Genos_P|54386       IVAGINGIEAGQSLVIAASVIVFNILE-LNG---EQREA-----HLFSLY

sp|P07286|GPT_YEAST                 LIIPFLGVSLALWKWNRWPATVFVGDTYCYFAGMVFAVVGILGHFSKTML
lcl|CTHT_0030450                    FLLPFLGVSLALLYHNWYPARVFVGDTYCYFAGMVFVVVSILGHFSKTLV
gnl|up_human|GPT_HUMAN              FMIPFFFTTLGLLYHNWYPSRVFVGDTFCYFAGMTFAVVGILGHFSKTML
gnl|up_drome|Q9VK30_DROME           FMLPFLATTLALWKFNKYPSQVFVGDTYCYFAGMTFAVVGILGHFSKTLL
gnl|up_danre|A2BFS6_DANRE           FMIPFFFTTLALFYHNWYPSSVFVGDTFCYFAGMTFAVVGILGHFSKTML
gnl|up_caeel|Q9U1Z2_CAEEL           FLLPFTACTAILFYFNKYPSRVFVGDTFCYWSGMTLAVVSILGHFSKTLM
gnl|Lotgi1|184756                   FIMPFISVTSALLYYNWYPSQVFVGDTFCYFSGMTFAVVAILGHFSKTML
gnl|Helro1|94198                    FMLPFFAVSLALYQYNKYPARVFVGDTFCYFSGMAFAVVAILGHFSKTML
gnl|Capca1|171012                   FLLPYVGVCSALLYHNWYPSGVFVGDTFCYFSGMTFAVVAILGHFSKTML
gnl|Apo_MPI_JGI_Genos_P|54386       FLIPYTAVSLAILKLNWYPAKVFVGDTFCYFSGMTFAVVAILGHFSKTML

sp|P07286|GPT_YEAST                 LLFIPQIVNFIYSCPQLFKLVPCPRHRLPKFNEKDGLMYPSRANLKEE-P
lcl|CTHT_0030450                    LLLVPQIFNFLYSTPQLFGLVPCPRHRLPRFNARTNLLEPSVTQWTPDHQ
gnl|up_human|GPT_HUMAN              LFFMPQVFNFLYSLPQLLHIIPCPRHRIPRLNIKTGKLEMSYSKFKTK-S
gnl|up_drome|Q9VK30_DROME           LFFLPQILNFLYSTPQLFHFVPCPRHRLPKYDSKTDLLHISTTEFRLE-D
gnl|up_danre|A2BFS6_DANRE           LFFIPQVINFIYSLPQLFHIIPCPRHRLPRLQSDTGKLGMSYSKFKQK-D
gnl|up_caeel|Q9U1Z2_CAEEL           LFFVPQIINFLYSIPQLFHLVPCPRHRLPKYDPKTDTVSMSIAEFKKT-D
gnl|Lotgi1|184756                   LFFIPQILNFIYSVPQLFRFVPCPRHRLPRFNAKTEKLELSTTKFKYK-E
gnl|Helro1|94198                    LFFIPQVINFLYSVPQLFRFVPCPRHRLPKFNPKLNKLELSYSRFKPT-E
gnl|Capca1|171012                   LFFIPQVFNFILSTPQLFRFVPCPRHRLPRFDPQSDTLRPSMARFKSS-E
gnl|Apo_MPI_JGI_Genos_P|54386       LFFIPQVFNFIFSVPQLFHLVPCPRDRLPNYDPKTDLQSMSYTKYKPE-M

sp|P07286|GPT_YEAST                 PKSIFKPILKLLYCLHLIDLEF--DENNEIISTSNMTLINLTLVWFGPMR
lcl|CTHT_0030450                    PKAPIAWVLRLLGRLRLLRVTL--DDEDRFVETSNFTLLNLWLVWRGPLR
gnl|up_human|GPT_HUMAN              LSFLGTFILKVAESLQLVTVHQSETEDGEFTECNNMTLINLLLKVLGPIH
gnl|up_drome|Q9VK30_DROME           LNAPGRLMVTVLRNLRLISWH---TKADGVVRTNNFTLINFVLVVFGPVH
gnl|up_danre|A2BFS6_DANRE           LGKLGQLILKVAEKLWVLDVRRGQEGDDEFIECNNMTLINLVLKILGPTH
gnl|up_caeel|Q9U1Z2_CAEEL           LKRLGALFIAVCKSIGMLHVKEVEKDGEIYLQINNLTIINLVLKFAGPLH
gnl|Lotgi1|184756                   LSIIGKLLINIYRLVGCIKIL---DNNEEFMECNNFTLINLAIRYLGPLH
gnl|Helro1|94198                    LTKLGRIILKIASIFKLVHFRKVTVKDCEYEECNNLTIINFFLLIFGPTH
gnl|Capca1|171012                   VSLLGRIILRVFSLFRLIELKENEGEDGKFIECTNMTIINLALRILGPTH
gnl|Apo_MPI_JGI_Genos_P|54386       LSLPGRIIIYVFSTLRLIHVR---VSADQMMECSNMTIITLFLKIFGPMH

sp|P07286|GPT_YEAST                 EDKLCNTILKLQFCIGILALLGRHAIGAIIFGH
lcl|CTHT_0030450                    EDRLALEITVLQAALGLFGLFVRHRLALLVFKA
gnl|up_human|GPT_HUMAN              ERNLTLLLLLLQILGSAITFSIRYQLVRLFYDV
gnl|up_drome|Q9VK30_DROME           ERVVTQMLMGFQVLCTLIALTIRYPLANYFYAK
gnl|up_danre|A2BFS6_DANRE           ERTLTAIMLLMQVLGSAVAFGIRYHLVRLFYDV
gnl|up_caeel|Q9U1Z2_CAEEL           EKTLNDVLMSIQILCSLLAFFIRFYLASLFYDV
gnl|Lotgi1|184756                   ERTLVSILLIFQIFCSIIAFTIRYQLALLFYEK
gnl|Helro1|94198                    EKTLTNRILLFQIVCSVIALFIRYPLARLFYDV
gnl|Capca1|171012                   EQRLTFILLMLQVFCSVLALFIRYPLARLVYER
gnl|Apo_MPI_JGI_Genos_P|54386       ESKLTTALLLIQIACSIVALIIRYPLAMLFYSH
