# Supplementary material for: Deep transcriptome-sequencing and proteome analysis of the hydrothermal vent annelid Alvinella pompejana identifies the CvP-bias as a robust measure of eukaryotic thermostability
Source: Biol Direct. 2013 Jan 16;8:2. doi: 10.1186/1745-6150-8-2 (PMC3564776; doi:10.1186/1745-6150-8-2)
Supplement: Additional file 10 — Frequency of individual amino acids as a function of GC-content. The frequency of amino acids is plotted as a function of GC3-content (GC-content at the third codon position) in the species of the orthologous set. The regression lines with 90% confidence intervals are shown. [file 1745-6150-8-2-S10.zip › trimmedalignments/MECR_HUMAN.aln]

CLUSTAL X (1.81) multiple sequence alignment


sp|P38071|ETR1_YEAST                IYSTHEVEDCTKVLSVKNYTPK-QDLSQSIVLKTLAFPINPSDINQLQGV
lcl|CTHT_0013250                    VFPRF--GEPIDVLSLHTHSISPTLPDTAVLLRTLAAPINPADVNTIQGT
gnl|up_human|MECR_HUMAN             VYGHH--GDPAKVVELKNLELA-AVRGSDVRVKMLAAPINPSDINMIQGN
gnl|up_drome|MECR_DROME             KYTQH--GEPQEVLQLVEDKLP-DPKDNQVLVKILAAPINPADINTIQGK
gnl|up_danre|MECR_DANRE             LYRNH--GEPSQVVQLESLDLP-QVGAECVLVKMLAAPINPSDLNMLQGT
gnl|up_caeel|MECR1_CAEEL            VYEGY--RNPPEAIQLKTVTIADKPSADQVLVQWIAAPINPADLNQIQGV
gnl|Lotgi1|119678                   IINDF--GKPNEVLEGVYVEVPNKLSSNQILLKVLMSPINPSDINMIEGT
gnl|Helro1|170854                   IYQSN--GDPEKVVELIESTLS-KPSKSEVMVRMLAATINPADMNMIQGI
gnl|Capca1|216577                   MYTEQ--GDPCKVLKLINSDIQ-SPQEGEVLVSMMAAPINPADINMIQGV
gnl|Apo_MPI_JGI_Genos_P|63679       IYKNH--GDPEKVLTGEWKQLS-PPNGNAVTVKMLASPINPADINMIQGV

sp|P38071|ETR1_YEAST                YPSRPEKTYDYSTDEPAAIAGNEGVFEVVSLPSGSSK-GDLKLGDRVI--
lcl|CTHT_0013250                    YGAKPTFSNLLGTAEPAAVPGNEGVFEVVSVGSEIAKRGVFKKGDWVI--
gnl|up_human|MECR_HUMAN             YGLLPEL---------PAVGGNEGVAQVVAVGSNVTG---LKPGDWVI--
gnl|up_drome|MECR_DROME             YPVKPKF---------PAVGGNECVAEVICVGDKVKG---FEAGQHVI--
gnl|up_danre|MECR_DANRE             YAILPEL---------PAVGGNEGVAQVMEVGDKVKT---LKVGDWVI--
gnl|up_caeel|MECR1_CAEEL            YPVKPAL---------PAVGGNEGFGKVISVGSNVSS---IKVGDHVI--
gnl|Lotgi1|119678                   YHIKPSL---------PAVAGNEGVGEILEVGGAVQD---HQVGERVIYS
gnl|Helro1|170854                   YPIKPPL---------PAVGGNEGVGEILMVGSDVKD---FQVGDRVL--
gnl|Capca1|216577                   YPVRPPL---------PAVAGNEGVGKVIAIGSGVQR---LKTGDWVV--
gnl|Apo_MPI_JGI_Genos_P|63679       YPIKPRL---------PAVGGNEGVAEVVDVGKHVKS---LRKGDWVV--

sp|P38071|ETR1_YEAST                -----PLQANQGTWSNYRVFSSSSD-LIKVND------LDLFSAATVSVN
lcl|CTHT_0013250                    -----PSSSGFGTFRTHVLVEEAEQKLWRIGGEKGTEGLTPVQVATVSVN
gnl|up_human|MECR_HUMAN             -----PANAGLGTWRTEAVFSEEA--LIQVPSD-----IPLQSAATLGVN
gnl|up_drome|MECR_DROME             -----PLASGLGTWTTHAVYKEDQ--LLIVSKK-----VGLAEAATSTVN
gnl|up_danre|MECR_DANRE             -----PKDAGIGTWRTAAVLKADD--LVTLPKD-----IPVLSAATLGVN
gnl|up_caeel|MECR1_CAEEL            -----PDRSGLGTWRELGLHQEND--LFPIDNT-----LSMEYAATFQVN
gnl|Lotgi1|119678                   VADRSQCQLGAGTWRQFSIVNETN--IIKVPSN-----ISLIGAATLAVN
gnl|Helro1|170854                   -----SIIPGWGTWRTHANSRADQ--FIKISKD-----LPVVSAATLSVN
gnl|Capca1|216577                   -----PGHSGWGTWRTRALASESE--LIRVPSD-----VSMATLATMAVT
gnl|Apo_MPI_JGI_Genos_P|63679       -----PKQSGWGTWRSYATCMPTE--LLRVPND-----IPVISAATLGVN

sp|P38071|ETR1_YEAST                GCTGFQLVSDYIDW-------------NSNGNEWIIQNAGTSSVSKIVTQ
lcl|CTHT_0013250                    PCSAYRMLRDYVDLVGVSVRMYQEGGSDVRGGAWFLQNGANSGVGRAAIQ
gnl|up_human|MECR_HUMAN             PCTAYRMLMDFEQL---------------QPGDSVIQNASNSGVGQAVIQ
gnl|up_drome|MECR_DROME             PTTAYRMLKDFVQL---------------CPGDTVIQNGANSAVGQAVHQ
gnl|up_danre|MECR_DANRE             PCTAYRMLTDFEEL---------------KAGDTVIQNAANSGVGQAVIQ
gnl|up_caeel|MECR1_CAEEL            PPTAYRMLKDFIDL---------------KKGDTVAQNGANSAVGKHVIQ
gnl|Lotgi1|119678                   PCTAYRMLKDFVKL---------------KTDDVIIQNGSNSAVGQYIIQ
gnl|Helro1|170854                   PCTAYRMLKDFVKL---------------EKGDVIIQNGANSAVGQAVIQ
gnl|Capca1|216577                   TCTAFRMLKDFASL---------------KEGDVVMQNGGNSGVGKALIQ
gnl|Apo_MPI_JGI_Genos_P|63679       PCTAYRLLKDFVDL---------------QAGDVIIQNGANSSVGLYVIQ

sp|P38071|ETR1_YEAST                VAKAKGIKTLSVIRDR---DNFDEVAKVLEDKYGATKVISESQNNDKTFA
lcl|CTHT_0013250                    LGRLWGLRSINVVRERATAEETEALKKELYD-LGATVVVTESEFLDRSFT
gnl|up_human|MECR_HUMAN             IAAALGLRTINVVRDR---PDIQKLSDRLKS-LGAEHVITEEELRRPE--
gnl|up_drome|MECR_DROME             LCRAWGINSVGIVRDR---PEIAELKQMLQC-LGATEVLTEAEIRTSD--
gnl|up_danre|MECR_DANRE             IAAAKGIHTINVIRDR---PDLRQLSDRLTA-MGATHVITEETLRRPE--
gnl|up_caeel|MECR1_CAEEL            ICRILGIKTVNVVRSR---DNLEELVKELKD-LGADEVITQEELYSRK--
gnl|Lotgi1|119678                   LCKYWGIKTINIIRGR-QEDEKEQLVGHLQN-LGADIILTEEDRKKGA--
gnl|Helro1|170854                   IAAELQVRTINIVRNR---PDLSKLVDHLNS-LGATHVLTDDLLRSPE--
gnl|Capca1|216577                   LAKHSGLQTVNVVRDR---PDLDQLVTDLKS-LGATHVISDAFLRSRD--
gnl|Apo_MPI_JGI_Genos_P|63679       IAKILGLVTVNIVRDR---PSIDELKESMKQ-LGADHVVTDEFVRSAE--

sp|P38071|ETR1_YEAST                KEVLSKILGENA-RVRLALNSVGGKSSASIARKLENNALMLTYGGMSKQP
lcl|CTHT_0013250                    QRLNEEWTRGGKEPLLLALNCVGGKSAQQIVRALSPKGTMVTYGGMSRQS
gnl|up_human|MECR_HUMAN             ---MKNFFKDMP-QPRLALNCVGGKSSTELLRQLARGGTMVTYGGMAKQP
gnl|up_drome|MECR_DROME             ---IFKS-GKLK-KPRLAFNCVGGKSATEVSRHLDNGGVLVTYGGMSREP
gnl|up_danre|MECR_DANRE             ---MKELFKSCP-RPKLALNGVGGKSATELLRHLQSGGSLVTYGGMAKQP
gnl|up_caeel|MECR1_CAEEL            --------KKFP-GVKLALNCVGGRSSLFLASLLDHGGCMVTYGGMSKQP
gnl|Lotgi1|119678                   ---LKDILKSLPEKPKLALNCVGGDSSAHLVNSLRQKGVIVTYGGMSKRP
gnl|Helro1|170854                   ---VKEILEDLP-KPKLGLNTVGGKSAADLLKHMEAGSTLVTYGGMSKQP
gnl|Capca1|216577                   ---MKEFMKGLP-APKLACNCVGGKATADLLKYLADQGTMVTYGGMSKQP
gnl|Apo_MPI_JGI_Genos_P|63679       ---MKSFMNSLP-KPRLALNCVGGRAAAELLKYLRKHGTMVTYGGMSKQP

sp|P38071|ETR1_YEAST                VTLPTSLHIFKGLTSKGYWVTEKNK---KNPQSKIDTISDFIKMYNYGHI
lcl|CTHT_0013250                    FPFPTGPQIFKRLRFEGFWLSEWAK---ENPAEKKKCVDEIIELMREGKF
gnl|up_human|MECR_HUMAN             VVASVSLLIFKDLKLRGFWLSQWKKD--HSPDQFKELILTLCDLIRRGQL
gnl|up_drome|MECR_DROME             VTVATGPLIFKDIAFRGFWMTRWSKEN-YSSPERSKMFKEIFELMEQGKF
gnl|up_danre|MECR_DANRE             VTVPVSALIFKDVRVRGFWVTQWKRDNRHDDEALRHMLDELCILIRAGKL
gnl|up_caeel|MECR1_CAEEL            VDCPTGPLIFKDISLRGFWMSRWYDIQ-KSPEKRHEMYQELAGWMKSGEI
gnl|Lotgi1|119678                   VMIPTGAAIFKQITAHGYWNTEWMKDY-KNSPERMEMITELCDYLDKGII
gnl|Helro1|170854                   LMVPTGLLIFNDVKLSGFWMSRWTAEN-MRSQEQRNMIQWLTDLVMAGKL
gnl|Capca1|216577                   LFIPAGPLIFKDVNLRGFWMTKWNSI--RSQEERQAMWDELCDLTRKGVL
gnl|Apo_MPI_JGI_Genos_P|63679       LMVPAGPLIFSDVILRGFWMTQWNAD--HSEEERHQMWETLCDMLRSNSI

sp|P38071|ETR1_YEAST                ISPRDEIETLTWNTNTTTDEQLLELVK--KGITGKGKKKMVVL
lcl|CTHT_0013250                    KEAPVQEIRWDWETEEKVLKEAVQGTL--EGFR--SGKGVFIF
gnl|up_human|MECR_HUMAN             TAPACSQVPL------QDYQSALEASM--KPFI--SSKQILTM
gnl|up_drome|MECR_DROME             VAPNHEMVPL------AKFKDAAAAALSFKGFT--GKKYILDM
gnl|up_danre|MECR_DANRE             SAPICTQVQL------QDFRKALENAM--KPYV--STKQVFVM
gnl|up_caeel|MECR1_CAEEL            KKQEIVKNRL------EDHAKALDTAL--SKF---DKKQFFVL
gnl|Lotgi1|119678                   KTPKAELFYI------KDFKTAVSESL--KEFK--TSKKVLVM
gnl|Helro1|170854                   KPPKHEVISF------SEFKMGIHKTM--QPFT--GKKQILLM
gnl|Capca1|216577                   EAPKHRLVPL------QNFEEAISKSM--DSFT--NEKQILSM
gnl|Apo_MPI_JGI_Genos_P|63679       RTPAYNLVHI------EDFQQAISKAM--KSYT--SQKQILVM
