# Supplementary material for: Deep transcriptome-sequencing and proteome analysis of the hydrothermal vent annelid Alvinella pompejana identifies the CvP-bias as a robust measure of eukaryotic thermostability
Source: Biol Direct. 2013 Jan 16;8:2. doi: 10.1186/1745-6150-8-2 (PMC3564776; doi:10.1186/1745-6150-8-2)
Supplement: Additional file 10 — Frequency of individual amino acids as a function of GC-content. The frequency of amino acids is plotted as a function of GC3-content (GC-content at the third codon position) in the species of the orthologous set. The regression lines with 90% confidence intervals are shown. [file 1745-6150-8-2-S10.zip › trimmedalignments/NUBP1_HUMAN.aln]

CLUSTAL X (1.81) multiple sequence alignment


sp|P52920|NBP35_YEAST               CPGPESDMAGKSDACGGCANKEICESL-PKGPDPDIPLITDNLSGIEHKI
lcl|CTHT_0039090                    CPGPESQQAGTAASCAGCPNQQICASA-PKGPDPDLPLIAARLARVKHKI
gnl|up_human|NUBP1_HUMAN            CPGADSAQAGRGASCQGCPNQRLCASGAGATPDTAIEEIKEKMKTVKHKI
gnl|up_drome|NUBP1_DROME            CPGVESEEAGKGSACSGCPNQGLCSDPNKKLEDPGKALVVESMKDVKHKL
gnl|up_danre|NUBP1_DANRE            CPGTSSDQAGKSSACQGCPNQSICASGATKAPDPAIEEIKQKMTSVKHKI
gnl|up_caeel|NUBP1_CAEEL            CPGTGSAGAGKASGCAGCPNQGSCATGQGPPPDADVPKIQDRFSRIKHKI
gnl|Lotgi1|221654                   CPGTDSGSAGKASACQGCPNQTICSSAKPQGPDPAIGEIKNRLASVKHKI
gnl|Helro1|81831                    CPGTQSDLAGKASSCQGCPNQKLCQSGQASTDDPAVAEVAERISCIRHKI
gnl|Capca1|152695                   CPGTESSEAGKADSCQGCPNQEICASAQPKAVDPALEEIRQRLLCVKHKI
gnl|Apo_MPI_JGI_Genos_P|50008       CPGVGSESAGKVDACFGCPNRKICESAQSKAPDPAIEEIKERLKAVKHKI

sp|P52920|NBP35_YEAST               LVLSGKGGVGKSTFAAMLSWALS-ADEDLQVGAMDLDICGPSLPHMLGCI
lcl|CTHT_0039090                    LVVSGKGGVGKSTLTAQLAQVLAGGNPDLTVGVMDTDICGPSIPKMLGVE
gnl|up_human|NUBP1_HUMAN            LVLSGKGGVGKSTFSAHLAHGLA-EDENTQIALLDIDICGPSIPKIMGLE
gnl|up_drome|NUBP1_DROME            LILSGKGGVGKSTVTSLLTRYLARSNPDSNFGVLDIDICGPSQPRLMGAL
gnl|up_danre|NUBP1_DANRE            LVLSGKGGVGKSTFSAHLSHALA-SDSSKEVALLDVDICGPSIPKIMGLE
gnl|up_caeel|NUBP1_CAEEL            LILSGKGGVGKSTLTSNLARALA-SDPSKQVAILDVDICGPSQPRMMGVE
gnl|Lotgi1|221654                   IVLSGKGGVGKSTFTAHLAHGLA-ADESKQIGVLDVDICGPSIPRILGLE
gnl|Helro1|81831                    VILSGKGGVGKSTFTAQLAHVLA-QNENKQIGIMDVDICGPSIPVMMGLD
gnl|Capca1|152695                   VVLSGKGGVGKSTFTAHLAHGIA-SDEAKQVAILDVDICGPSIPRIMGLE
gnl|Apo_MPI_JGI_Genos_P|50008       LILSGKGGVGKSTFTSHLAHGLA-SDESKQVGVLDVDICGPSIPKIMGVE

sp|P52920|NBP35_YEAST               KET-VHESNSGWTPVYVTDNLATMSIQYMLPEDDSAIIWRGSKKNLLIKK
lcl|CTHT_0039090                    NET-VHVSGEGWEPVWAGENLAVMSIQFMLPNRDDAVIWRGPKKNGMIKQ
gnl|up_human|NUBP1_HUMAN            GEQ-VHQSGSGWSPVYVEDNLGVMSVGFLLSSPDDAVIWRGPKKNGMIKQ
gnl|up_drome|NUBP1_DROME            GES-VHQSGYGWSPVGIEDNVCLMSIGFLLGSVDDAIIWRGPKKNGMIRQ
gnl|up_danre|NUBP1_DANRE            GEQ-VHQSGSGWSPVYVEDNLAVMSIGFLLSSPDDAVIWRGPKKNGMIKQ
gnl|up_caeel|NUBP1_CAEEL            DEE-VHNSADGWTPVGIQPNLTLMSIAFLLGDKNDAVIWRGARKNGMIKQ
gnl|Lotgi1|221654                   GEQ-VHQSSSGWSPVYVTDNLAVMSVGFLLSGPDDAVIWRGPKKNGMIKQ
gnl|Helro1|81831                    GHQVVHQSASGWSPVLSENNVSVMSIGFMLDGPDAAVIWRGPKKTGMIKK
gnl|Capca1|152695                   GEQ-VHQSGSGWSPVYVEDNLGVMSVGFLLNSPDDAVIWRGPKKNGIIKQ
gnl|Apo_MPI_JGI_Genos_P|50008       GEQ-VHQSGSGWSPVYIEDNLAVMSVGFLLSGPDDAVVWRGPKKNGLIKQ

sp|P52920|NBP35_YEAST               FLKDVDWDKLDYLVIDTPPGTSDEHISINKYMR--ESG-IDGALVVTTPQ
lcl|CTHT_0039090                    FLRDVAWGELDFLVVDTPPGTSDEHLSVNTFLKGCGAG-FEGAVVVTTPQ
gnl|up_human|NUBP1_HUMAN            FLRDVDWGEVDYLIVDTPPGTSDEHLSVVRYLA--TAH-IDGAVIITTPQ
gnl|up_drome|NUBP1_DROME            FLSEVDWGNLDLLLLDTPPGTSDEHLSVVSYLKDDANPESLRAVMVTTPQ
gnl|up_danre|NUBP1_DANRE            FLRDVDWGEVDYLIVDTPPGTSDEHLSIVQYLS--GAG-IDGAVIITTPQ
gnl|up_caeel|NUBP1_CAEEL            FLKDVDWGEVDYLLIDTPPGTSDEHISLVQFLL--QAGPLDGALIVSTPQ
gnl|Lotgi1|221654                   FLRDVDWGEIDYLVIDTPPGTSDEHISTTQYLS--QTN-VDGAVLLTTPQ
gnl|Helro1|81831                    FLCEVDWGDLDYLLIDTPPGTSDEHLAIVQYFK--EAH-IDGAVVITTPQ
gnl|Capca1|152695                   FLRDVDWGDLDYLVVDTPPGTSDEHLSVVQYLK--AAG-VDGALIITTPQ
gnl|Apo_MPI_JGI_Genos_P|50008       FLRDVDWGELDYLIIDMPPGTSDEHLSVVQYLQ--AAG-IDGALIITTPQ

sp|P52920|NBP35_YEAST               EVALLDVRKEIDFCKKAGINILGLVENMSGFVCPNCKGESQIFKATTGGG
lcl|CTHT_0039090                    EVALLDVRKEIDFCRKAGIRVLGLVENMAGFVCPKCRVESEIFKATTGGG
gnl|up_human|NUBP1_HUMAN            EVSLQDVRKEINFCRKVKLPIIGVVENMSGFICPKCKKESQIFPPTTGGA
gnl|up_drome|NUBP1_DROME            EVSLLDVRKEINFCKKQNIPIVGVIENMSSFRCGHCGNSSEIFPAKTGGA
gnl|up_danre|NUBP1_DANRE            EVSLQDVRKEIRFCKKVNLPILGVIENMSGFVCPKCKNTSQIFPPTTGGA
gnl|up_caeel|NUBP1_CAEEL            EVSLLDVRKEVSFCVKTKVPILGVVENMARFVCPNCAHTTLLFPTSTGGA
gnl|Lotgi1|221654                   EVALQDVRKEITFCRKVNLPIIGVVENMSGFVCPKCTTESVIFPPTTGGG
gnl|Helro1|81831                    EISLVDVRKEINFCKKIGINILGVVENMSSFVCPKCRKSSEIFHASTGGA
gnl|Capca1|152695                   EVSLLDVRKEINFCKKVKLPILGVVENMSGFVCPKCQHETQIFPPTTGGA
gnl|Apo_MPI_JGI_Genos_P|50008       EVALLDVRKEITFCRKVRLNVLGVVENMSGFVCPKCKNETQIFTPTSGGA

sp|P52920|NBP35_YEAST               EALCKELGIKFLGSVPLDPRIGKSCDMGESFLDNYPDSPASSAVLNVVEA
lcl|CTHT_0039090                    KALAKEMGVPFLGSVPLDPRLGMACDYGESFLDSFPDSPACAALKNVVKG
gnl|up_human|NUBP1_HUMAN            ELMCQDLEVPLLGRVPLDPLIGKNCDKGQSFFIDAPDSPATLAYRSIIQR
gnl|up_drome|NUBP1_DROME            AAMCAEMGIPLLGSLPLDQQISKACDSGEDLTEF--KNVTTEALEGICSK
gnl|up_danre|NUBP1_DANRE            QRMCEELNLPLLGRIPLDPRIGKSCDEGKSFLTEVPDSPAAAAYQSIVQK
gnl|up_caeel|NUBP1_CAEEL            EQMCKDSNLELLAQLPLEPALAKALDNGEDFFETNPDSTLAKSFLDLAEK
gnl|Lotgi1|221654                   EKMAADSNIPFLGKLPLDPRIGKCCDEGKNYFEEVQESPATLAFKSIIDK
gnl|Helro1|81831                    SVMCKEMNVPFLGSLPFDPKLAQCSDEGQVFISSHPESPAVASLQQIVLS
gnl|Capca1|152695                   EQMCKDMNVPFLGRIPLDPRIGQSCDVGKSYLTEVPDSPATAAFKEIITS
gnl|Apo_MPI_JGI_Genos_P|50008       EKMCEEMSIQFFGQLPLDPRIGQCCDDGKSFLKEIPDSPATQAFKKIIKK
