# Supplementary material for: Deep transcriptome-sequencing and proteome analysis of the hydrothermal vent annelid Alvinella pompejana identifies the CvP-bias as a robust measure of eukaryotic thermostability
Source: Biol Direct. 2013 Jan 16;8:2. doi: 10.1186/1745-6150-8-2 (PMC3564776; doi:10.1186/1745-6150-8-2)
Supplement: Additional file 10 — Frequency of individual amino acids as a function of GC-content. The frequency of amino acids is plotted as a function of GC3-content (GC-content at the third codon position) in the species of the orthologous set. The regression lines with 90% confidence intervals are shown. [file 1745-6150-8-2-S10.zip › trimmedalignments/RNH1_HUMAN.aln]

CLUSTAL X (1.81) multiple sequence alignment


sp|Q04740|RNH1_YEAST                TW---NECKNQVDGYGGAIYKKFNSYEQAKSFLG--------------QP
lcl|CTHT_0047370                    SW---AICQQQISGFKGAQFKSFLNYEDASAYVA--------------GR
gnl|up_human|RNH1_HUMAN             TW---NECRAQVDRFPAARFKKFATEDEAWAFVR--------------KS
gnl|up_drome|O44114_DROME           SW---AECEEQVKGFKNAKYKKFKTRQEADQFVN--------------GC
gnl|up_danre|Q6DG94_DANRE           TW---EECKHQVDKFPSASFKKFASEQDALDFVR--------------SH
gnl|up_caeel|Q86MG7_CAEEL           TW---NECKTQIDGFQNARFKKFATEAEARKFVA--------------DN
gnl|Lotgi1|120973                   TR-------ILIAGIPFAE-------------------------------
gnl|Helro1|156844                   SWQTRAECEKQVKGFPNAKYKKFPTEAEANAFLN----------------
gnl|Capca1|135802                   EW------------------------------------------------
gnl|Apo_MPI_JGI_Genos_P|70577       SW---DDCLQQTKGVSGARFKKFTTKSEAEAFVRGDPDKSKIVDDESIKS

sp|Q04740|RNH1_YEAST                NTTSNYGSSTHAGGQVSKPHTTQKRVHRRNRPLHYSSLTSSSACSSLSSA
lcl|CTHT_0047370                    DPPSQAKETPTRFYGVAIGRK-----------------------------
gnl|up_human|RNH1_HUMAN             ASPEVSEGHENQHGQESE--------------------------------
gnl|up_drome|O44114_DROME           KSYAPQDVAVPLGKEKASLASWKNSIEVNKNPKYTDEWPEEDHDLAEDDL
gnl|up_danre|Q6DG94_DANRE           SDASSSAGANGCELEVLPPRNVPCSSMA----------------------
gnl|up_caeel|Q86MG7_CAEEL           M-------------------------------------------------
gnl|Lotgi1|120973                   --------------------------------------------------
gnl|Helro1|156844                   --------------------------------------------------
gnl|Capca1|135802                   --------------------------------------------------
gnl|Apo_MPI_JGI_Genos_P|70577       LSTSVSSGTVKELDDACIQQRRLSASDLDQLKAITNTLTCSVTEMAQQLL

sp|Q04740|RNH1_YEAST                NTNTFYSVKSNVPNIESKIFNNWKDCQAYVKHKRGITFKKFEDQLAAENF
lcl|CTHT_0047370                    ----------------PGVYTDWAKAQEAIIGWKGPKYKKFDTLSEAEAF
gnl|up_human|RNH1_HUMAN             ----------------------------AKASKRLREPLDGDGHESAEPY
gnl|up_drome|O44114_DROME           NAAMNEVEGDPKPSNSSNL---------PDILNRKRKGTTSGDKRNKIPR
gnl|up_danre|Q6DG94_DANRE           ----------------------------VSFGSKRTHDETEDEGPSCPKR
gnl|up_caeel|Q86MG7_CAEEL           ----------------------------SVPGSKPVTPAVSTSSATRKRT
gnl|Lotgi1|120973                   --------------------------------------------------
gnl|Helro1|156844                   ---------------------------------------EAQTGSSKRPM
gnl|Capca1|135802                   --------------------------------------------------
gnl|Apo_MPI_JGI_Genos_P|70577       DSQKAVHELCAKTTSVSGNVKFALKKIDEVLLEASKQFQSVKDLVFQSNV

sp|Q04740|RNH1_YEAST                ISGMSAHDYKLMNISKESFESK---YKLSSNTMY--------NKSMNVYC
lcl|CTHT_0047370                    VRQYSVSVSASESIGAEVADPQ---EPPAKKAKTDIKQLISRSKVLVVYT
gnl|up_human|RNH1_HUMAN             AKHMKPSVEPAPPVSRDTFSYM--------------------GDFVVVYT
gnl|up_drome|O44114_DROME           HASQVSEATGLKQVGAFQFEID-----------A--------EGYVIVYT
gnl|up_danre|Q6DG94_DANRE           VKLIEVPQPKTGTTSSDGFTYM--------------------GDAVVVYT
gnl|up_caeel|Q86MG7_CAEEL           HEGTKFTEAKKMKTEEEVIDPE-----------F--------ANAPVVYT
gnl|Lotgi1|120973                   ------------------------------------------SEGTIVYT
gnl|Helro1|156844                   QSDSQSNSKRIKLDTKDVEMKS--------------------GDRVVVYT
gnl|Capca1|135802                   ---------------------------------------------VSVYT
gnl|Apo_MPI_JGI_Genos_P|70577       YCKEVETGKRSRLSHDDDSDARDINENSAATGHARKKMCVKGGECAVVYT

sp|Q04740|RNH1_YEAST                DGSSFGNGTSSSRAGYGAYFE-GAPEENISEPLLSGAQTNNRAEIEAVSE
lcl|CTHT_0047370                    DGSSLGNGRNGASAGVGVYFG-PSDPRNISERLEGEVQTNQRAELTAILR
gnl|up_human|RNH1_HUMAN             DGCCSSNGRRRPRAGIGVYWG-PGHPLNVGIRLP-GRQTNQRAEIHAACK
gnl|up_drome|O44114_DROME           DGSCIGNGRTGACAGYGVYFG-KNHQLNAAKPVE-GRVTNNVGEIQAAIH
gnl|up_danre|Q6DG94_DANRE           DGCCSGNGKHGARAGIGVYWG-RDHPRNVAERLP-GRQTNQRAELQAACK
gnl|up_caeel|Q86MG7_CAEEL           DGACSSNGTKNAKAGWGVYWG-DDSEDNEFGPVY-GAPTNNRGELIAVQK
gnl|Lotgi1|120973                   DGACFNNGQKGATAGVGVYWG-PHHKDNVSRSLD-GRQTNNRAEIHAAII
gnl|Helro1|156844                   DGCCHNNGKCNARAGLGVFWGTSDHEDNVSERLV-GRQTNNRAEIMAVVR
gnl|Capca1|135802                   DGCCHDNGRGDPRAGIGVYWG-PGNERNLAEKLY-GRQTNNRAEIYAAHR
gnl|Apo_MPI_JGI_Genos_P|70577       DGCCHNNGKRNPRAGIGIYWG-PDHPNNLAERLP-GRQTNNRAEIHAARK

sp|Q04740|RNH1_YEAST                ALKKIWEKLTNEKEKVNYQIKTDSEYVTKLLNDRYMTYDNKKLEGLPNSD
lcl|CTHT_0047370                    ALQSI-------DDTQDVEIRSDSKYAIKCVTEWYINWERNGWKTRNGQ-
gnl|up_human|RNH1_HUMAN             AIEQA-----KTQNINKLVLYTDSMFTINGITNWVQGWKKNGWKTSAGKE
gnl|up_drome|O44114_DROME           AIKTA-----LDLGIQKLCISTDSQFLINSITLWVAGWKKRDWKLKNNQP
gnl|up_danre|Q6DG94_DANRE           ALEQA-----KEMNFKKVVLYTDSKFTINGVTSWVKTWKSNGWRLKSGGV
gnl|up_caeel|Q86MG7_CAEEL           AIEKA-----IEKRLPKVVIKTDSNLLVQSMNIWIHGWKRKGWKTSTGSE
gnl|Lotgi1|120973                   AIEQA-----KSKNIDKLVLYTDSEFLINSITKWIDGWKRRDWKLSTGKP
gnl|Helro1|156844                   AIKIA-----KKRDYKSLEIRTDSEFLINCITKWMDKWKSNRWMLSKGKP
gnl|Capca1|135802                   AIEQA-----KEMNIQNLVIFTDSQFLISCITKWIQNWKKRGWKTTSGKA
gnl|Apo_MPI_JGI_Genos_P|70577       AMEQA-----KADGYKEILVYTDSQFLINCITKWIFKWKKNGWKLSNGND

sp|Q04740|RNH1_YEAST                LIVPLVQRFVKVKKYYEL-----NKECFKNNGKFQIEWVKGHDGDPGNEM
lcl|CTHT_0047370                    VM--------NKDLVQAIRGKLEERERKG--GRAQFIWVKGHSTDPGNIA
gnl|up_human|RNH1_HUMAN             VI--------NKEDFVAL-----ERLTQG--MDIQWMHVPGHSGFIGNEE
gnl|up_drome|O44114_DROME           VK--------NVVDFKEL-----DKLLQDNNITVKWNYVEAHKGIEGNEM
gnl|up_danre|Q6DG94_DANRE           II--------NKDDFQQL-----DKLNAE--LDVVWMHIPGHAGYTGNEE
gnl|up_caeel|Q86MG7_CAEEL           VL--------NQDVLMKI-----DNLRQK--LKVKFLHVRGHAGIDGNEK
gnl|Lotgi1|120973                   VI--------NKEDFEEL-----DKALEG--INVKWVYVRGHCGNPGNEA
gnl|Helro1|156844                   VV--------NREELEEL-----DVVSQG--IQIHYVHVRGHQGEEGNEQ
gnl|Capca1|135802                   VI--------NREELENL-----DSVMQG--INVRWEHVKGHSGVEGNEM
gnl|Apo_MPI_JGI_Genos_P|70577       VI--------NREDLEQL-----EKAMKG--IKVKWEHVRGHSGIQGNEE

sp|Q04740|RNH1_YEAST                ADFLAKKGASR
lcl|CTHT_0047370                    ADTLAVEGARR
gnl|up_human|RNH1_HUMAN             ADRLAREGAKQ
gnl|up_drome|O44114_DROME           ADKLARQGSAL
gnl|up_danre|Q6DG94_DANRE           ADRLSREGAAK
gnl|up_caeel|Q86MG7_CAEEL           ADELARKGAQM
gnl|Lotgi1|120973                   ADRLANEGARS
gnl|Helro1|156844                   ADRLANEGARK
gnl|Capca1|135802                   ADQLANEGARK
gnl|Apo_MPI_JGI_Genos_P|70577       ADKLANEGATK
