# Supplementary material for: Deep transcriptome-sequencing and proteome analysis of the hydrothermal vent annelid Alvinella pompejana identifies the CvP-bias as a robust measure of eukaryotic thermostability
Source: Biol Direct. 2013 Jan 16;8:2. doi: 10.1186/1745-6150-8-2 (PMC3564776; doi:10.1186/1745-6150-8-2)
Supplement: Additional file 10 — Frequency of individual amino acids as a function of GC-content. The frequency of amino acids is plotted as a function of GC3-content (GC-content at the third codon position) in the species of the orthologous set. The regression lines with 90% confidence intervals are shown. [file 1745-6150-8-2-S10.zip › trimmedalignments/Q59GJ8_HUMAN.aln]

CLUSTAL X (1.81) multiple sequence alignment


sp|P25382|NLE1_YEAST                KDLPNVSI------KFQALDTGDNVGGALRVP-GAISEKQLEELLNQLNG
lcl|CTHT_0055700                    DVTPLVATDLGSFKANFIDSDGNQMTDVVEINFADATEKNISNLLNTLLG
gnl|up_human|Q59GJ8_HUMAN           ARDVQRLL------VQFQDEGGQLLGSPFDVP-VDITPDRLQLVCNALLA
gnl|up_drome|Q9VPR4_DROME           EATPHTIQ------ARLVSDTGEEAGPPIDLP-AGITTQQLGLICNALLK
gnl|up_danre|Q503R2_DANRE           SADVERVL------IQLQDEAGEVLGSPFDVP-LDISPDKLQLVCNALLQ
gnl|up_caeel|Q9TYV3_CAEEL           TESPQISV------SFVSEDENELGGSGILVP-VDISTNELQILCNQLLG
gnl|Lotgi1|209088                   DGLGQRLL------VQFKSEAGEVTGSPFDLP-VNINVHKLELICNAILQ
gnl|Helro1|69578                    IDETKDVL------IQLKDEAGETLGSTFNLP-LNTSVEKLQNICKKLKN
gnl|Capca1|179885                   EDQTRRIL------AQFQSETGEVLGAPFDLP-MDITTEKMQLICNALLQ
gnl|Apo_MPI_JGI_Genos_P|63539       MDDRQIL-------AQLKSETGEVLGAPFDLP-INITAEKLQLICNALLN

sp|P25382|NLE1_YEAST                T-SDDPVPYTFSCTIQGKKASDPVKTIDITDNLYSSLIKPGYNSTEDQIT
lcl|CTHT_0055700                    RDREEFTPYRFRIH---------IPGKDLIIDQYPNDLLSLLQKHGVTNP
gnl|up_human|Q59GJ8_HUMAN           --QEDPLPLAFF-----------VHDAEIVSSLGKTLESQAVE-TEKVLD
gnl|up_drome|Q9VPR4_DROME           --NEEATPYLFF-----------VGEDEIKKSLEDTLDLASVD-TENVID
gnl|up_danre|Q503R2_DANRE           --KEEPVPFLFF-----------VKDAELVSSLGSCIQTLGLE-TEQVLP
gnl|up_caeel|Q9TYV3_CAEEL           S-SDDPVPISFFT----------TEGAEIVDSIRKSLEEIDFE---TTLK
gnl|Lotgi1|209088                   --KEEPTPYSFF-----------VNDIEITESLEKTLDKDQLENTEKVLD
gnl|Helro1|69578                    --EDDRQLYSFF-----------LKNVEISTSLYETIKDDRTIDCESVLD
gnl|Capca1|179885                   --KEEAIPYSFY-----------VEEKEITESLEKAVPSEMLESSEAVLT
gnl|Apo_MPI_JGI_Genos_P|63539       --KEEQTPYSFY-----------VDDKEIVTSLDQALSTERLEASERVLE

sp|P25382|NLE1_YEAST                LLYTPRAVFKVKPVTRSSSAIAGHGSTILCSAFAPHTSSRMVTGAGDNTA
lcl|CTHT_0055700                    FDAEPQAIFKVHAVSRLAHRIPGHGQPILSCQFSPVSSSRLATGSGDNTA
gnl|up_human|Q59GJ8_HUMAN           IIYQPQAIFRVRAVTRCTSSLEGHSEAVISVAFSP-TGKYLASGSGDTTV
gnl|up_drome|Q9VPR4_DROME           IVYQPQAVFKVRPVTRCTSSMPGHAEAVVSLNFSP-DGAHLASGSGDTTV
gnl|up_danre|Q503R2_DANRE           VVYQPQAVFRVRAVARCTSSLEGHTEAVISVAFSP-TGKYLASGSGDTTV
gnl|up_caeel|Q9TYV3_CAEEL           LVYQPQAVFRVRPVTRCSASIPGHGEPVISAQFSP-DGRGLASGSGDQTM
gnl|Lotgi1|209088                   IIYQPQSVFKVRAVTRCTGTIEGHADAVISVAFSP-DGRYLASGSGDTTV
gnl|Helro1|69578                    IIYQPQANFKVLAVTRCSSSIPGHAGAILDVQCSP-DGRYLASSSGDTTV
gnl|Capca1|179885                   IVYQPQAIFRVRAVTRCTSTIEGHAEAIISVQFSP-DARFLASGSGDTTV
gnl|Apo_MPI_JGI_Genos_P|63539       IIYQPQAVFKVRAVTRCTSTIEGHAEAVLHVQFSP-TGKYLASGSGDTTV

sp|P25382|NLE1_YEAST                RIWDCDTQTPMHTLKGHYNWVLCVSWSPDGEVIATGSMDNTIRLWDPKSG
lcl|CTHT_0055700                    RIWDTDSGTPKFTLKGHTGWVLGVSWSPDGKYLATCSMDTTVRVWDPESG
gnl|up_human|Q59GJ8_HUMAN           RFWDLSTETPHFTCKGHRHWVLSISWSPDGKKLASGCKNGQILLWDPSTG
gnl|up_drome|Q9VPR4_DROME           RLWDLNTETPHFTCTGHKQWVLCVSWAPDGKRLASGCKAGSIIIWDPETG
gnl|up_danre|Q503R2_DANRE           RFWDLSTETPHHTSRGHTHWVLSIAWSPDGKKLASGCKNSQIFLWDPVTG
gnl|up_caeel|Q9TYV3_CAEEL           RIWDIELELPLHTCKSHKSWVLCIAWSPDATKIASACKNGEICIWNAKTG
gnl|Lotgi1|209088                   RFWDVNTETPQFTCKGHKHWILCIAWSPDGLKLASGCKNSQVCIWDPKSG
gnl|Helro1|69578                    RFWDVNTDTPQFMCKGHKHWVLFVAWSPCGRKLASGCKNGLVMIWDPTTG
gnl|Capca1|179885                   RFWDLSTETPHFTCKGHKHWVLCIEWSPDGNKLASGCKNGQICLWDPSTG
gnl|Apo_MPI_JGI_Genos_P|63539       RFWDVNTETPHHTCKGHTHWVLSIAWSPDGRRLASGCKNSQIIIWDPDTG

sp|P25382|NLE1_YEAST                QCLGDALRGHSKWITSLSWEPIHLVKPGSKPRLASSSKDGTIKIWDTVSR
lcl|CTHT_0055700                    KQVNQEFRGHAKWVLALAWQPYHLWRDGTA-RLASASKDCTVRIWLVNTG
gnl|up_human|Q59GJ8_HUMAN           KQVGRTLAGHSKWITGLSWEPLHA-NPECR-YVASSSKDGSVRIWDTTAG
gnl|up_drome|Q9VPR4_DROME           QQKGRPLSGHKKHINCLAWEPYHR-DPECR-KLASASGDGDCRIWDVKLG
gnl|up_danre|Q503R2_DANRE           KQIGKTLTGHTKWITWLCWEPLHL-NPECR-YLASTSKDCTIRIWDTVLG
gnl|up_caeel|Q9TYV3_CAEEL           EQIGKTLKRHKQWITSLAWQPMHK-DPTCR-LLASCGKDGNIFIWDTVQG
gnl|Lotgi1|209088                   QQIGKSLIGHKQWITWLAWKPLHL-DPECR-YLASASKDSTVRIWDTLKS
gnl|Helro1|69578                    KQIGRPLSGHSKWIMSIVWKPLHL-DGSSR-ILASSSKDATIRIWDTVLG
gnl|Capca1|179885                   KQIGRTLTGHKQWITWLTWKPIHL-DHECR-WLVSSSKDGSVKLWDTHLG
gnl|Apo_MPI_JGI_Genos_P|63539       KQIGKTLIGHKQWITWMTWKPLHL-DPECR-LLASSSKDGTVRIWDTVLY

sp|P25382|NLE1_YEAST                VCQYTMSGHTNSVSCVKWGGQGLLYSGSHDRTVRVWDINSQGRCINILKS
lcl|CTHT_0055700                    RTEHVLSGHKGSVSCVKWGGTDLIYTGSHDRSVRVWDAVKGTLVHN-FTA
gnl|up_human|Q59GJ8_HUMAN           RCERILTGHTQSVTCLRWGGDGLLYSASQDRTIKVWRAHDGVLCRT-LQG
gnl|up_drome|Q9VPR4_DROME           QCLMNIAGHTNAVTAVRWGGAGLIYTSSKDRTVKMWRAADGILCRT-FSG
gnl|up_danre|Q503R2_DANRE           RYDKILTGHTHSVTCVKWGGDGLLYTSSQDRTIKVWRAKDGVQCRT-LQG
gnl|up_caeel|Q9TYV3_CAEEL           TVVRCLSGHTASVTCLRWGGEGLIYSGSQDRTVKMWRADDGVMCRN-MTG
gnl|Lotgi1|209088                   ECHLTLSGHLQCISCVKWGGSNLIYTSSQDRTIKVYRAEDGVLCRT-LQG
gnl|Helro1|69578                    TCLMILSSHLQSVTCIRWSGANLIYSSSQDRTIKVWQPDKGTLCRT-LEG
gnl|Capca1|179885                   QCKLTLGGHMQCVTCVRWGGSDLLYTASQDRTIKVWRP-DGTLCRT-LQG
gnl|Apo_MPI_JGI_Genos_P|63539       QCKLILSSHLQSVTCVKWGGTNLLYTASQDRTIKVWRADDGVLCRT-LQC

sp|P25382|NLE1_YEAST                HAHWVNHLSLSTDYALRIGAFD-------HTGKKPSTPEEAQKKALENYE
lcl|CTHT_0055700                    HGHWVNHIALSSDHVLRTAYHD-------HTKEVPGTEEERRAKAKERFE
gnl|up_human|Q59GJ8_HUMAN           HGHWVNTMALSTDYALRTGAFEPAEASV-NPQDLQGFLQELKERALSRYN
gnl|up_drome|Q9VPR4_DROME           HAHWVNNIALSTDYVLRTGPFHPVKDR--SKSHLSLSTEELQESALKRYQ
gnl|up_danre|Q503R2_DANRE           HAHWVNTLALSTDYVLRTGAFEPANATI-NPQDLTGSLEEIKEKALKRYN
gnl|up_caeel|Q9TYV3_CAEEL           HAHWINTLALNTDYALRTSCFEPS-----KRCIKPDTVEECQKVAQTRYE
gnl|Lotgi1|209088                   HGHWVNTMALSTDYAMRTGWFDPKNATI-VKELITDSAEELGKKAQARYD
gnl|Helro1|69578                    HGHWVNHVALNTDYVMRTGAFDPADANKRNRLDSSSQLDGLLIKNLTKRE
gnl|Capca1|179885                   HGHWVNHLALSTGYALRTGAYDPSKATL-IAEESTMSGPEKQETALKKYQ
gnl|Apo_MPI_JGI_Genos_P|63539       HAHWVNHLALHTDYSMRTGAFEPAEATI-VPGDMEGDRSKLQEKAQERYN

sp|P25382|NLE1_YEAST                KICKKNGNSEEMMVTASDDYTMFLWNPLKS-TKPIARMTGHQKLVNHVAF
lcl|CTHT_0055700                    KAAKIKGKVAERLVSASDDFTMYLWDPTNNGSKPVARLLGHQNKVNHVQF
gnl|up_human|Q59GJ8_HUMAN           LV---RGQGPERLVSGSDDFTLFLWSPAED-KKPLTRMTGHQALINQVLF
gnl|up_drome|Q9VPR4_DROME           AV---CPDEVESLVSCSDDNTLYLWRNNQN--KCVERMTGHQNVVNDVKY
gnl|up_danre|Q503R2_DANRE           SV---RGEGHERLVSGSDDFTMFLWNPAED-KKPVARLTGHQALVNEVLF
gnl|up_caeel|Q9TYV3_CAEEL           AALEIAGG--ERLVSGSDDFTLFMWNPKET-KQSINRMTGHMQLVNQVVF
gnl|Lotgi1|209088                   AA---KGSEPERLVSGSDDFTLFLWTPETE-KKSVARMTGHQQLINEVQF
gnl|Helro1|69578                    -----QKLCPEKMVSCSDDHTMSLWQPEQD-KKPLCKMVGHQQAINEAVF
gnl|Capca1|179885                   AS---KGDEPERMVSCSDDFTMFLWQPEVE-KKPICRMTGHQQAINAVHF
gnl|Apo_MPI_JGI_Genos_P|63539       AA---KGQGPERLVSASDDFTLCLWHPEVE-KKQLSRMTGHQQPINEVLF

sp|P25382|NLE1_YEAST                SPDGRYIVSASFDNSIKLWDGRDGKFISTFRGHVASVYQVAWSSDCRLLV
lcl|CTHT_0055700                    SPDGTLIASAGWDNSTKLWNARDGKFIKNLRGHVAPVYQCAWSADSRLVV
gnl|up_human|Q59GJ8_HUMAN           SPDSRIVASASFDKSIKLWDGRTGKYLASLRGHVAAVYQIAWSADSRLLV
gnl|up_drome|Q9VPR4_DROME           SPDVKLIASASFDKSVRLWRASDGQYMATFRGHVQAVYTVAWSADSRLIV
gnl|up_danre|Q503R2_DANRE           SPDTRLIASASFDKSIKIWDGKTGKYLNSLRGHVGPVYQVAWSADSRLLV
gnl|up_caeel|Q9TYV3_CAEEL           SPDTRYIASASFDKSVKLWCGRTGKYLASLRGHVGPVYQVAWSADSRLLV
gnl|Lotgi1|209088                   SPDTRLIASASFDKSVKLWEGRSGKFLASLRGHVNRVYQVAWSADSRLLC
gnl|Helro1|69578                    SPDGRLLASASFDKSVKLWNGVSGTFIVTLRGHIQEVYQVCWSADSRMLC
gnl|Capca1|179885                   SPDARVIASASFDKSVKLWDGRTGKFITTLRGHVQRVYQIAWSADSRLLC
gnl|Apo_MPI_JGI_Genos_P|63539       SPDGRIIASASFDKSVKLWDGIKGQYLASLRGHVQRVYQIAWSADSRLLC

sp|P25382|NLE1_YEAST                SCSKDTTLKVWDVRTRKLSVDLPGHKDEVYTVDWSVDGKRVCSGGKDKMV
lcl|CTHT_0055700                    TGSKDCTLKVWNVRTGKLAMDLPGHEDEVYAVDWAADGELVASGGKDKAV
gnl|up_human|Q59GJ8_HUMAN           SGSSDSTLKVWDVKAQKLAMDLPGHADEVYAVDWSPDGQRVASGGKDKCL
gnl|up_drome|Q9VPR4_DROME           SGSKDSTLKVWSVQTKKLAQELPGHADEVFGVDWAPDGSRVASGGKDKVI
gnl|up_danre|Q503R2_DANRE           SGSSDSTLKVWDIKTGKLNADLPGHADEVFAVDWSPDGQRVASGGKDKCL
gnl|up_caeel|Q9TYV3_CAEEL           SGSADSTLKVFELKTKSLYYDLPGHGDEVFTVDWSPEGTKVVSGGKDKVL
gnl|Lotgi1|209088                   SGSSDSTLKVWDILEKKLLFDLPGHADEVYAVDWSPDGQRVASGGKDKVL
gnl|Helro1|69578                    SASADSTLKVWDSK-GKLLYDLPGHADQVYALDWSPDGQRVVSGGKDKVL
gnl|Capca1|179885                   SGSADSTLKVWDMKAKKFSVDLPGHIDEVYAVDWSPDGQRVASGGKDKVL
gnl|Apo_MPI_JGI_Genos_P|63539       SGSADSTLKVWDVKKKKLLFDLPGHADEVYAVDWSPDGQRVASGGKDKVL

sp|P25382|NLE1_YEAST                RLWTH
lcl|CTHT_0055700                    RTWRN
gnl|up_human|Q59GJ8_HUMAN           RIWRR
gnl|up_drome|Q9VPR4_DROME           KLWAY
gnl|up_danre|Q503R2_DANRE           RIWRK
gnl|up_caeel|Q9TYV3_CAEEL           KLWRQ
gnl|Lotgi1|209088                   KIWRS
gnl|Helro1|69578                    KVLVM
gnl|Capca1|179885                   KLWRK
gnl|Apo_MPI_JGI_Genos_P|63539       KLWRQ
