# Supplementary material for: Deep transcriptome-sequencing and proteome analysis of the hydrothermal vent annelid Alvinella pompejana identifies the CvP-bias as a robust measure of eukaryotic thermostability
Source: Biol Direct. 2013 Jan 16;8:2. doi: 10.1186/1745-6150-8-2 (PMC3564776; doi:10.1186/1745-6150-8-2)
Supplement: Additional file 10 — Frequency of individual amino acids as a function of GC-content. The frequency of amino acids is plotted as a function of GC3-content (GC-content at the third codon position) in the species of the orthologous set. The regression lines with 90% confidence intervals are shown. [file 1745-6150-8-2-S10.zip › trimmedalignments/DNLZ_HUMAN.aln]

CLUSTAL X (1.81) multiple sequence alignment


sp|P42844|ZIM17_YEAST               IAFTCKKCNTR-SSHTMSKQAYEKGTVLISCPHCKVRHLIADHLKIFHDH
lcl|CTHT_0072890                    LTFTCKPCGER-SRHRVSKQGYHYGSVLIACPKCRNRHVISDHLRIFGDT
gnl|up_human|DNLZ_HUMAN             LVYTCKVCGTR-SSKRISKLAYHQGVVIVTCPGCQNHHIIADNLGWFSDL
gnl|up_drome|Q6NMW4_DROME           LIYTCKVCQTR-NMKTISKLAYQRGVVIVTCEGCSNHHLIADNLNWFTDL
gnl|up_danre|DNLZ_DANRE             LVYTCKVCSTR-SMKKISKLAYHKGVVIVTCPGCKNHHVIADNLKWFSDL
gnl|up_caeel|Q9TXQ4_CAEEL           LSYTCKVCNSREGPKTFAKSSYEKGVVIVTCSGCHNHHIIADNIGWFEDF
gnl|Lotgi1|140355                   IQYTCAICKTR-SSETFSKLAYTKGVVIVTCQTCQNNHLIADNLGWF-DK
gnl|Helro1|128195                   ISYKCKVCNSR-SSKIFSKHSYEKGIVIVKCPGCQSLHLIADNLGWFKDF
gnl|Capca1|70323                    IIYTCKVCQTR-SSKVFSKLAYEKGVVIVRCPGCESMHLIADHLGYFQHV
gnl|Apo_MPI_JGI_Genos_P|51658       IVYTCKVCQTR-SSKIFSKLAYRKGIVIVRCPGCQSLHLIADNLGWFKHV

sp|P42844|ZIM17_YEAST               H--VTVEQLMKANGEQVSQ------DVGDLE
lcl|CTHT_0072890                    A--RTVEDILRERGELVKK--GTLGEDGDIE
gnl|up_human|DNLZ_HUMAN             NGKRNIEEILTARGEQVHR----VAGEGALE
gnl|up_drome|Q6NMW4_DROME           DGKRNIEEILAEKGEKVVR-----LTDGNCE
gnl|up_danre|DNLZ_DANRE             EGKRNIEEILAAKGESVRR---V-EGSEALE
gnl|up_caeel|Q9TXQ4_CAEEL           KG-KNIEDHLKTRGEAVKRRDTIKNENGIFE
gnl|Lotgi1|140355                   DNPKNIEDILAGKGEKVRRIESVINKDNVEM
gnl|Helro1|128195                   E-FKNVEEFLAARGEEVKR---VTENSGDLL
gnl|Capca1|70323                    QGRRNIEEILSEKGEGVKY---------AVD
gnl|Apo_MPI_JGI_Genos_P|51658       E-HRNIEDLLASRGEKVKR---SVDPDGSIE
