# Supplementary material for: Deep transcriptome-sequencing and proteome analysis of the hydrothermal vent annelid Alvinella pompejana identifies the CvP-bias as a robust measure of eukaryotic thermostability
Source: Biol Direct. 2013 Jan 16;8:2. doi: 10.1186/1745-6150-8-2 (PMC3564776; doi:10.1186/1745-6150-8-2)
Supplement: Additional file 10 — Frequency of individual amino acids as a function of GC-content. The frequency of amino acids is plotted as a function of GC3-content (GC-content at the third codon position) in the species of the orthologous set. The regression lines with 90% confidence intervals are shown. [file 1745-6150-8-2-S10.zip › trimmedalignments/ABT1_HUMAN.aln]

CLUSTAL X (1.81) multiple sequence alignment


sp|P53743|ESF2_YEAST                HKTGVVYFSSIPPYMKPAKMRQILTRF--GEVDRLFLKKED----DQKYK
lcl|CTHT_0031100                    KKSGVIYLSRIPPFMKPQKLRSLLEPY--GKINRIFLAPED----PAEHA
gnl|up_human|ABT1_HUMAN             VVPGIVYLGHIPPRFRPLHVRNLLSAY--GEVGRVFFQAED----RFVRR
gnl|up_drome|Q9W394_DROME           RKMGIIYISNIPKHMNVTRLREILGEY--GAIGRVYLQPEKLSSAKAKKN
gnl|up_danre|Q503Z6_DANRE           CVPGIVYLGHIPPRMRPKHMRNLLSAY--GEIGRIFLQPED----RCVKR
gnl|up_caeel|O44734_CAEEL           KKTGVVFFSTIPPKYNVVRMREYFEKRCPGQVGRIFLA-------RNKHS
gnl|Lotgi1|98069                    KEPGVIYLSRIPTGMTVRSFKEILGRY--GRITHCYLQPDE----KTVTK
gnl|Helro1|125522                   KKSGVIYLSRVPTCMNVKQVCEMLSQY--GAIGRVFLKP------DVKYN
gnl|Capca1|121614                   KEPGIIYLSRIPTMMTINVVRRIFSDY--GELDRIFLQPDD----KAPAH
gnl|Apo_MPI_JGI_Genos_P|53817       LKTGIIYLSRIPTLMNVKKVREIFSQY--GEVGRIFLQPNE----KISVN

sp|P53743|ESF2_YEAST                QRVKGGGNK------KNKYEEGWAEFIRKRDAKLCAETLNGNIIGGKKGT
lcl|CTHT_0031100                    RRVRMGGNK------KKMYTEGWVEFVKKKDAKKCVDLLNARTIGGKKTS
gnl|up_human|ABT1_HUMAN             KKKAAAAAGGKKRSYTKDYTEGWVEFRDKRIAKRVAASLHNTPMGARRRS
gnl|up_drome|Q9W394_DROME           KRKRYNIH----------FTEGWVEFKSKRVAKQIVPLLNNKQISGRKTS
gnl|up_danre|Q503Z6_DANRE           KKKKAGCK-------SSSFTEGWVEFRDKRVAKRVAASLHNTPMANRKRS
gnl|up_caeel|O44734_CAEEL           KNPQYL------------YSEGWMELKKKKIAKAIAEQIDNTPIGGKNKD
gnl|Lotgi1|98069                    KGRK--------------YSEGWIEYADKKLAKRVALSLNCQRVGYKKSS
gnl|Helro1|125522                   KKNRV-------------FEEGWIEFERKKVAKLVAFTLNNKPIGGKRRS
gnl|Capca1|121614                   KKMRS-------------FTEGWVEFLDKRRAKLVATLLNGQEIKCKKSN
gnl|Apo_MPI_JGI_Genos_P|53817       KKNRA-------------FTEGWVEFADKRIAKHVALCLNNQQIGGRRHS

sp|P53743|ESF2_YEAST                FYHDDILNVKYLPGFKWADLTEQIARENDIRQAKLEMEISQANKLNAEFI
lcl|CTHT_0031100                    WYRDDVWCMKYLKGFKWHHLTEQIAAENAERAARMRAEIAKTTKENKEFI
gnl|up_human|ABT1_HUMAN             PFRYDLWNLKYLHRFTWSHLSEHLAFERQVRRQRLRAEVAQAKRETDFYL
gnl|up_drome|Q9W394_DROME           QFYDSLWSMKYLPRFKWVHLTERMNYEQAVHKQRLHTEVSQARKETTFFQ
gnl|up_danre|Q503Z6_DANRE           RFSSDLWSIKYLHRFQWCHLSERLAYEQTVYHQRMRTEISQAKKETNFYL
gnl|up_caeel|O44734_CAEEL           PVSSMLWNIRYLSGFKWVHLMEQLQYEKEVEKRRMNVEVAQARRIAAHFE
gnl|Lotgi1|98069                    KWYDELWNMKYLSKFKWFHLNERLEYEHALREQKMRKEVTLAKKEASFHT
gnl|Helro1|125522                   PWFHELWNLKYLKGFKWTHLNEKLTYERAVRKQKLKLEISKAKKETDKFA
gnl|Capca1|121614                   PWHSEIWNIKYLPKFKWGHLSERLAYERAVHQQRLRTEITQAKKEANFFI
gnl|Apo_MPI_JGI_Genos_P|53817       PWYEDIWNIKYLPKFKWAHLNERLAYERMVHKQRLHTEVAQAKRETNFYL

sp|P53743|ESF2_YEAST                RNVEQSKMIQ
lcl|CTHT_0031100                    KNVEKAKVLN
gnl|up_human|ABT1_HUMAN             QSVERGQRFL
gnl|up_drome|Q9W394_DROME           NNLDKSEFIR
gnl|up_danre|Q503Z6_DANRE           ASVEKSQSLE
gnl|up_caeel|O44734_CAEEL           EQIEKGKHLR
gnl|Lotgi1|98069                    QNIGKSKKMR
gnl|Helro1|125522                   AKVEKQRKSK
gnl|Capca1|121614                   QNVERNKAKK
gnl|Apo_MPI_JGI_Genos_P|53817       QKVEKKKLLE
