# Supplementary material for: Deep transcriptome-sequencing and proteome analysis of the hydrothermal vent annelid Alvinella pompejana identifies the CvP-bias as a robust measure of eukaryotic thermostability
Source: Biol Direct. 2013 Jan 16;8:2. doi: 10.1186/1745-6150-8-2 (PMC3564776; doi:10.1186/1745-6150-8-2)
Supplement: Additional file 10 — Frequency of individual amino acids as a function of GC-content. The frequency of amino acids is plotted as a function of GC3-content (GC-content at the third codon position) in the species of the orthologous set. The regression lines with 90% confidence intervals are shown. [file 1745-6150-8-2-S10.zip › trimmedalignments/RFA1_HUMAN.aln]

CLUSTAL X (1.81) multiple sequence alignment


sp|P22336|RFA1_YEAST                KSDGA-------N-SNRKNLIMISDGIYHM-KALLRNQAASKFQS--MEL
lcl|CTHT_0051760                    TLSGQQTGAQQPG-GAERYRIVLSD-MRNYVQCMLATQANHVVHD--GSL
gnl|up_human|RFA1_HUMAN             PITTG-------N-SPPRYRLLMSDGLNTLSSFMLATQLNPLVEE--EQL
gnl|up_drome|RFA1_DROME             KINSA-------A-DSERYRILISDGKYFNSYAMLASQLNVMQHN--GEL
gnl|up_danre|RFA1_DANRE             KIDGG-------N-GVSRFRVMMSDGLHTMSSFMLSTQLNPMAEQ--NQL
gnl|up_caeel|RFA1_CAEEL             VEQGEQL-----G-HAFTFRIRISDGVFQY-NALMSADIDDQIKREVEHL
gnl|Lotgi1|208727                   KL-GS-------G-NAERYRIMLSDGDLIYSHAMLATQLNELMEN--GKV
gnl|Helro1|114692                   KIVGA-------GQGPERFRLLLSDGVHTVSSVMLATQLNDKVTS--GQI
gnl|Capca1|172916                   KISSQ-------Q-GADRFRLLLSDGVCSHSSAMLATQLNDKVTN--GEL
gnl|Apo_MPI_JGI_Genos_P|73309       MIVSS-------G-GADRYRLLLSDGKYSHSSAMLATQLNSLVTN--GEM

sp|P22336|RFA1_YEAST                QRGDIIRVIIAEPAIVR--ERKKYVLLVDDFELVQSRADMVNQTSTFLDN
lcl|CTHT_0051760                    QRNCIVRLKQYQAQSV----KGKWVLVVLDLEVITSLGT-PDKIG-EPKG
gnl|up_human|RFA1_HUMAN             SSNCVCQIHRFIVNTL---KDGRRVVILMELEVLKSAEAVGVKIG-NPVP
gnl|up_drome|RFA1_DROME             EEFTIVQLDKYVTSLVGKDGAGKRVLIISELTVVNPGAEVKSKIG-EPVT
gnl|up_danre|RFA1_DANRE             ATNCVCVLKRSVTNVL---KDGRRVVVILDIEVLKSADQMPGKIG-DPTP
gnl|up_caeel|RFA1_CAEEL             VEGTIIALTKFEIYDQG--EGAKNCFLIKGYKILSRYHQVLTSPEVKPRS
gnl|Lotgi1|208727                   DNNCVIQVERYLCNTV---QNGRRVMIVLDVNVLAPGSSIGQKIG-NPQV
gnl|Helro1|114692                   DINAVVRLDKYICNII---QAEKRVVVVLELTVLGVSSIVGGKIG-NPQP
gnl|Capca1|172916                   EPNSVIKLDKYLCNTI---NGNRRVMILLEITVIAKGAQVGSRLG-NPTP
gnl|Apo_MPI_JGI_Genos_P|73309       DTFTVIRLDKYICNTI---QPNRRVMILLEVTVLAPGASVGEKLG-NPQP

sp|P22336|RFA1_YEAST                YFSEHPNETLKDEDITDSGNVANQTNASNAGVPDMLHSNSNLNANERKF-
lcl|CTHT_0051760                    L-DTRDTEPQANAMGGTSFYGAKQEPQESKSQVQRQISTGSTRSNGS---
gnl|up_human|RFA1_HUMAN             Y-NEGLGQPQVAPPAPAASPAASSRPQPQNGSSGMGSTVSKAYGASKTF-
gnl|up_drome|RFA1_DROME             Y-ENAAKQDLAPKPAVTSNSKPIAKKEPSHNNNNNIVMNSSINSGMT---
gnl|up_danre|RFA1_DANRE             Y-------VEGQSKAPSTAPAPTARPLQPQNGSDGSTYRPSAQSFGKK--
gnl|up_caeel|RFA1_CAEEL             H-SGKPDEHKGYRPNIIIEDVWPEAEGMAADYQENMANPPAAKAPKREFG
gnl|Lotgi1|208727                   Y-K---PGNEGGQQVNGNDNKPDVKPAAP--INQSMNKPQSNYMNGSMTN
gnl|Helro1|114692                   Y-KQQAAGELTNSNVTAATAAADLRQQLPLQAQNNNSNNNSGFSGKSQFD
gnl|Capca1|172916                   YKLGESKEAKVEQPV--AKPVQNSISNNQQNKPQNSFYNNSSSKPFV---
gnl|Apo_MPI_JGI_Genos_P|73309       F-K---ASQNASDQGETEKKPNILKPAQNQQPPSNQFTNGSAVGSETNV-

sp|P22336|RFA1_YEAST                ------------------------ANENPNSQKTRPIFAIEQLSPYQNVW
lcl|CTHT_0051760                    -------------------------GGGGMSHNGSVIYPVEALSPYNSKW
gnl|up_human|RFA1_HUMAN             ---------------GKAAGPSLSHTSGG---TQSKVVPIASLTPYQSKW
gnl|up_drome|RFA1_DROME             -------------------------------------HPISSLSPYQNKW
gnl|up_danre|RFA1_DANRE             --------------------PMAAPNTPG---GSSKVVPIASLNPYQSKW
gnl|up_caeel|RFA1_CAEEL             EEASYNRAAAPEATRARAVPPPARRTASN---TERGVMPIAMVTPYVSNF
gnl|Lotgi1|208727                   N-----------NKPGYSIKGGGNANTAS--PSSTRVHAIASLTPYQNRW
gnl|Helro1|114692                   NTSAKQQQQRTQSSTSSSVSQQINKNNSSMLDTPSKITSISSLNPYLNRW
gnl|Capca1|172916                   ---------------------AAQPSINGPGDSPVRVHPISSLNPYQNRW
gnl|Apo_MPI_JGI_Genos_P|73309       -------------SFGGMKTSQKAPNTPG--GTPGKIHPISSLNPYQNRW

sp|P22336|RFA1_YEAST                TIKARVSYKGEIKTWHNQRGDGKLFNVNFLDTSGE-IRATAFNDFATKFN
lcl|CTHT_0051760                    TIKVRVRSKPPIRTWHKASGEGKLFNVILFDETGD-IRMTGFNDAVDRWY
gnl|up_human|RFA1_HUMAN             TICARVTNKSQIRTWSNSRGEGKLFSLELVDESGE-IRATAFNEQVDKFF
gnl|up_drome|RFA1_DROME             VIKARVTSKSGIRTWSNARGEGKLFSMDLMDESGE-IRATAFKEQCDKFY
gnl|up_danre|RFA1_DANRE             TIRARVTNKSAIRTWSNSRGDGKLFSMELVDESGE-IRATGFNNEVDKFF
gnl|up_caeel|RFA1_CAEEL             KIHGMVSRKEEIRTFPAK--NTKVFNFEITDSNGDTIRCTAFNEVAESLY
gnl|Lotgi1|208727                   RIRARVTQKSAVKTWSNSRGEGKLFSINLLDESGE-IRATGFNDAVDKFY
gnl|Helro1|114692                   TIKARVTQKSSIKTWSNSKGEGKLFSMNLIDQSGE-IRATLFKNEVDKFF
gnl|Capca1|172916                   TIKVRVTSKSQIRTWSNSRGEGKLFSMTFMDDSGE-IKATAFKDQVDKFY
gnl|Apo_MPI_JGI_Genos_P|73309       CIKARITSKSNIRTWSNSRGEGKLFTLTLLDDSGE-IRATAFRNEVDKFY

sp|P22336|RFA1_YEAST                EILQEGKVYYVSKAKLQPAKPQFTNLTHPYELNLDRDTVIEEC-------
lcl|CTHT_0051760                    DVLQEGQVYYISGCKVRMAQRKLDARASDYEMVIDRDTVIEKA-------
gnl|up_human|RFA1_HUMAN             PLIEVNKVYYFSKGTLKIANKQFTAVKNDYEMTFNNETSVMPC-------
gnl|up_drome|RFA1_DROME             DLIQVDSVYYISKCQLKPANKQYSSLNNAYEMTFSGETVVQLCED-----
gnl|up_danre|RFA1_DANRE             SLIEQGKVFYISKGTLKIANKQFSSLKNDYEMTLNGETSIIPC-------
gnl|up_caeel|RFA1_CAEEL             TTITENLSYYLSGGSVKQANKKFNNTGHDYEITLRSDSIIEAG-------
gnl|Lotgi1|208727                   DMLEVNKVYYVSRATLKTANKQYSNVNNDYEMTFNPDTNIEVC-------
gnl|Helro1|114692                   DMIEVNKVYFIRKAQLKIANKQFSNLNNDFELTFTGETEVIPCADGEDCD
gnl|Capca1|172916                   DMIEMNKVFFVKKGTLKTADKRYNTTDNDYEMTFNNDTEIIPC-------
gnl|Apo_MPI_JGI_Genos_P|73309       DMIEINKVYFIRKATLKTADKRYSSVNNEYEMTFNQETEVIPC-------

sp|P22336|RFA1_YEAST                FDESNVPKTHFNFIKLDAIQNQEVNSNVDVLGIIQTINPHFELTSR-AGK
lcl|CTHT_0051760                    EDDGSVPQVRLNLCNIQDLQNVEANTIVDVLGVIKEVGPVDSIISKTTQK
gnl|up_human|RFA1_HUMAN             EDDHHLPTVQFDFTGIDDLENKSKDSLVDIIGICKSYEDATKITVRSNNR
gnl|up_drome|RFA1_DROME             TDDDPIPEIKYNLVPISDVSGMENKAAVDTIGICKEVGELQSFVARTTNK
gnl|up_danre|RFA1_DANRE             EDSNDVPMLQCDFVSIADLESREKDTILDVIGVCKNAEDVARIMTK-NSR
gnl|up_caeel|RFA1_CAEEL             GELLAAPKLILKRVKLGEIAGY-AGQLIDVLVVVEKMDPEATEFTSKAGK
gnl|Lotgi1|208727                   TEDTDLPTMTFDFVSISELDKHQPNSMIDIIGVVNKCGEVGTVVGRQSQK
gnl|Helro1|114692                   DDGQQLPSISFNFVGIDKFEQMQPNVIVDVIAVVKDCGDLKVVTQRQSNK
gnl|Capca1|172916                   DDDTSLPTINFNFVEIGNLQSVEPNSNVDVLGVVKSVAEVSTITTKQTNK
gnl|Apo_MPI_JGI_Genos_P|73309       DDDKGLPSISYNFVPINELEKHDPGSIIDIIGVVKHAGELSVIVTRQSNR

sp|P22336|RFA1_YEAST                KFDRRDITIVDDSGFSISVGLWNQQALD--FNLPEGSVAAIKGVRVTDF-
lcl|CTHT_0051760                    PFDKRDITLVDDTGYSVRLTLWGKQATS--FDATEESIVAFKDCKVSDF-
gnl|up_human|RFA1_HUMAN             EVAKRNIYLMDTSGKVVTATLWGEDADK--FDGSRQPVLAIKGARVSDF-
gnl|up_drome|RFA1_DROME             EFKKRDITLVDMSNSAISLTLWGDDAVN--FDGHVQPVILVKGTRINEFN
gnl|up_danre|RFA1_DANRE             EVSKRNIQLIDMSGRVIQLTMWGSDAET--FDGSGQPILAIKGARLSDF-
gnl|up_caeel|RFA1_CAEEL             SLIKREMELIDESGALVRLTLWGDEATKALVDDYVQKVIAFKGVIPREFN
gnl|Lotgi1|208727                   EITKRDLTIVDQSGVSVNVTLWGSDAAQ--FNGDGNPVVAVKGARLSDY-
gnl|Helro1|114692                   EIKKRDITLVDQSKVQVTLTLWGDYAES--FKAEGNPVLAIKGVRLTDF-
gnl|Capca1|172916                   ELKKRELELVDRGQVLVRLTLWGLEAEN--FNSMNNPVVAAKNVRVSDF-
gnl|Apo_MPI_JGI_Genos_P|73309       EVKKRDIQLVDDSQILVRLTLWGADAET--FDGSTNPVLVVKGCKVSDW-

sp|P22336|RFA1_YEAST                GGKSLSMGFSSTLIPNPEIPEAYALKGWYDSKGRNANFITLKQEPGMGGQ
lcl|CTHT_0051760                    NGRNLSLLSSGSWSADPDIPEAHRLKGWYDSMGRTQSFLTHKSMSSVGAA
gnl|up_human|RFA1_HUMAN             GGRSLSVLSSSTIIANPDIPEAYKLRGWFDAEGQALDGVSISDLKSGGVG
gnl|up_drome|RFA1_DROME             GGKSLSLGGGSIMKINPDIPEAHKLRGWFDNGGGDSVANMVSARTGGGSF
gnl|up_danre|RFA1_DANRE             GGRSLSTLYSSTVMINPDIPEAYKLRGWYDKEGHALDGQSMTELRGPGGG
gnl|up_caeel|RFA1_CAEEL             GGFSLGTGSATRIISVPEIAGVSELYDWYANVKPTTEVKMMSQAAGGSNE
gnl|Lotgi1|208727                   GGRSLSVLASSQMILNPDTRESHFLRGWYDREGQSMNFDRFTSDNASGGG
gnl|Helro1|114692                   GGRSLSQSNNSQILENPDFPECHSLRGWFDNVGCSAEYSEYKKEQTSSFG
gnl|Capca1|172916                   GGRSLSCGSSSQLVLNPDIPQAHQLRGWYDSEGRNADFNAYSSEAAGSGS
gnl|Apo_MPI_JGI_Genos_P|73309       GGRSLSALGTSQISINPDIPEAYRLKGWYDTVGHSIDYSEFKSDGQGPSA

sp|P22336|RFA1_YEAST                SAASLTKFIAQRITIARAQAENLG-RSEKGDFFSVKAAISFLKVDNFAYP
lcl|CTHT_0051760                    TGRK-----DDFKTVRQVKDENLG-MGEQPDYFSLKGTIVAIKQDNFCYP
gnl|up_human|RFA1_HUMAN             GSNT------NWKTLYEVKSENLG-QGDKPDYFSSVATVVYLRKENCMYQ
gnl|up_drome|RFA1_DROME             ST--------EWMTLKDARARNLG-SGDKPDYFQCKAVVHIVKQENAFYR
gnl|up_danre|RFA1_DANRE             GNT-------NWKTLAEVKNEHLG-HGDKADYFSCIATIVYIRKENCLYQ
gnl|up_caeel|RFA1_CAEEL             AP----------RTIAGLQEMQFGKDSDKGDYATVKAMITRVNPTNALYR
gnl|Lotgi1|208727                   GGT-------NWKNFSQVKSENLG-QSGKADFFTTKATIVYMKKENCMYQ
gnl|Helro1|114692                   GPL-------LYKTMLESKNE-LH-DGEAANYFMATATIPVFKKDNSLYK
gnl|Capca1|172916                   HST-------NWKSFGDVKSQNLG-TGEKGDYFTAKGTIVYLRKENCMYM
gnl|Apo_MPI_JGI_Genos_P|73309       SGST-----VNWKTFADVKGMVI--PESKAEYFTTKGTIIFLRKENCMYQ

sp|P22336|RFA1_YEAST                ACSNEN--CNKKVLEQPDGTWRCEKCDTNNARPNWRYILTISIIDETNQL
lcl|CTHT_0051760                    SCLTDNPPCNKKVTDMGDGTWRCEKCDVTHDRARYRYNLGVMVSDHTGHL
gnl|up_human|RFA1_HUMAN             ACPTQD--CNKKVIDQQNGLYRCEKCDTEFPNFKYRMILSVNIADFQENQ
gnl|up_drome|RFA1_DROME             ACPQSD--CNKKVVDEGNDQFRCEKCNALFPNFKYRLLINMSIGDWTSNR
gnl|up_danre|RFA1_DANRE             ACPSKD--CNKKVVDQQNGMFRCEKCDKEFPDFKYRLMLSANIADFGDNQ
gnl|up_caeel|RFA1_CAEEL             GCASEG--CQKKLVGE-NGDYRCEKCNKNMNKFKWLYMMQFELSDETGQV
gnl|Lotgi1|208727                   ACPTDQ--CNKKVVDQGNGLYRCEKCSKEFPNYKWRMILSANLADFCDNQ
gnl|Helro1|114692                   ACPQPD--CNKKVVDCGNSSYRCEKCSKEFGTFKWRLILQMNISDFTESQ
gnl|Capca1|172916                   ACPQAD--CNKKVVDQANGYYRCEKCQKEFPNFKWRMILSANVADFSDNQ
gnl|Apo_MPI_JGI_Genos_P|73309       ACPQPD--CNKKVIDQSNGFFRCEKCAQEYPNYKWRLLLSANVADFSDNQ

sp|P22336|RFA1_YEAST                WLTLFDDQAKQLLGVDANTLMSLKEEDPNEFTKITQSIQMNEYDFRIRAR
lcl|CTHT_0051760                    WVTCFDDIANVVMGRTADELVSLQG-DKAALDAIFEEASCQKLTFRVRAK
gnl|up_human|RFA1_HUMAN             WVTCFQESAEAILGQNAAYLGELKDKNEQAFEEVFQNANFRSFIFRVRVK
gnl|up_drome|RFA1_DROME             WVSSFNEVGEQLLGHTSQEVGEALENDPAKAEQIFSALNFTSHIFKLRCK
gnl|up_danre|RFA1_DANRE             WVTCFQDTAETLLGQNSSYLGQLKDTNEAAFDEVFQHANFNTFVFRNRVK
gnl|up_caeel|RFA1_CAEEL             YVTAFGDSAAKIVGKSAAELGELHDESPDEYNAIFERLQFVPKMWRLRCK
gnl|Lotgi1|208727                   WITMFQESAESVLGEKADIIGNMREQNENQFDMLFQNALFKSYVFKLRAK
gnl|Helro1|114692                   WVTAFNEVAETILNIKADELGALKDTDSTRFDQVFTNASFSTFTFKLRSK
gnl|Capca1|172916                   WVTCFQESAENVLGISADELGKLRSENEAAFDKVFDESVFKSYVMTLRAK
gnl|Apo_MPI_JGI_Genos_P|73309       WITCFQDTAEVILGMSGDQLGKLREEDESAFDNIFTEATFKSFIFKLRAK

sp|P22336|RFA1_YEAST                EDTYNDQSRIRYTVANLHSLNYRAEADYLADELSKALL
lcl|CTHT_0051760                    MDTFGDMPRVRYQAMSATPIDFKSEGHKLAELIRQMSV
gnl|up_human|RFA1_HUMAN             VETYNDESRIKATVMDVKPVDYREYGRRLVMSIRRSAL
gnl|up_drome|RFA1_DROME             NEVYGDMTRNKLTVQSVAPINHKEYNKHLLKELQELTG
gnl|up_danre|RFA1_DANRE             LETYNDESRIKVTVVDAKPVDHREYSKRLIINIRKLAA
gnl|up_caeel|RFA1_CAEEL             MDSYNEEVRQKMTVYGVDDVNQDKYIENLKQMIEQMQQ
gnl|Lotgi1|208727                   VETYNDENRLKTVCMSATPMDWVEYGNHLVQDINKLTS
gnl|Helro1|114692                   VEKYNDESRLKTACIQATPISYADENKRLILILEKYLQ
gnl|Capca1|172916                   METYNEETRLKVICLKATPVVAEDYHKKLISEIEQMLS
gnl|Apo_MPI_JGI_Genos_P|73309       VEPYNDEARLKIICSAVTPVNFVDYSKKLITDIETLLA
