# Supplementary material for: Deep transcriptome-sequencing and proteome analysis of the hydrothermal vent annelid Alvinella pompejana identifies the CvP-bias as a robust measure of eukaryotic thermostability
Source: Biol Direct. 2013 Jan 16;8:2. doi: 10.1186/1745-6150-8-2 (PMC3564776; doi:10.1186/1745-6150-8-2)
Supplement: Additional file 10 — Frequency of individual amino acids as a function of GC-content. The frequency of amino acids is plotted as a function of GC3-content (GC-content at the third codon position) in the species of the orthologous set. The regression lines with 90% confidence intervals are shown. [file 1745-6150-8-2-S10.zip › trimmedalignments/NAA20_HUMAN.aln]

CLUSTAL X (1.81) multiple sequence alignment


sp|Q06504|NAT3_YEAST                MTTIQPFEPVDLFKTNNVNLDILTENFPLEFYFEYMIIWPDLFFKSSEMT
lcl|CTHT_0066240                    MVTVRRFRPEDLNKLAKCNLDPFTETYELGFYLQYYAKWPSLF------Q
gnl|up_human|NAA20_HUMAN            MTTLRAFTCDDLFRFNNINLDPLTETYGIPFYLQYLAHWPEYF------I
gnl|up_drome|Q9VWF5_DROME           MTTLRPFTCDDLFKFNNVNFDPLTETYGLSFYTQYLAKWPEYF------Q
gnl|up_danre|NAA20_DANRE            MTTLRAFTCDDLFKFNNINLDPLTETYGIPFYLQYLAHWPEYF------I
gnl|up_caeel|Q965S3_CAEEL           MTTLRPFDVMDMFKFNNVNLDINTETYGFQFYLHYMMNYPEYY------Q
gnl|Lotgi1|199122                   MTTIRPFTCDDLFRFNNVNLDPLTETYGLPFYMQYLAHWPEYF------Q
gnl|Helro1|69939                    MTTIRPFTCDDLFKFNNVNMDPLTETYGISFYLQYYVHSSEYF------Y
gnl|Capca1|178459                   MATTRPFTCEDMFKFSCTNLDPLTETYALAFYMQYLAHWPEYF------Q
gnl|Apo_MPI_JGI_Genos_P|73818       MTTIRPFTCDDMFRFHNVNLDPLTETYGLPFYMQYLAHWPEYF------Q

sp|Q06504|NAT3_YEAST                VDPTFKHNISGYMMAKTEGK--TT---------EWHTHITAVTVAPRFRR
lcl|CTHT_0066240                    VAEDQHGNIIGYIMGKLESS--PDVYRFSPHYLPWHAHITAVTVAPEARR
gnl|up_human|NAA20_HUMAN            VAEAPGGELMGYIMGKAEGSVARE---------EWHGHVTALSVAPEFRR
gnl|up_drome|Q9VWF5_DROME           LAESPSGQIMGYIMGKVEGH--LD---------NWHGHVTALTVSPDYRR
gnl|up_danre|NAA20_DANRE            VAEAPGGELMGYIMGKAEGSVARE---------EWHGHVTALSVAPEFRR
gnl|up_caeel|Q965S3_CAEEL           VAEHPNGEIMAYVMGKIEGR--DT---------NWHGHVTALSVAPNFRR
gnl|Lotgi1|199122                   IAESPDGQIMGYIMGKAEGS--GE---------MWHGHVTALTVAPEFRR
gnl|Helro1|69939                    SAESPSGDIMGYLMGKAEGS--GE---------NWHGHVTALTVAPEYRR
gnl|Capca1|178459                   VVESHDGKIMGYIMGKSEGH--AE---------NWHGHVTALTVAPEYRR
gnl|Apo_MPI_JGI_Genos_P|73818       VAESPSGEIMGYIMGKAEGH--SE---------NWHGHVTAVSVAPDFRR

sp|Q06504|NAT3_YEAST                ISLASKLCNTLETMTDVMPHEVNFIDLFVKCNNQLAIKLYEKLGYSVYRR
lcl|CTHT_0066240                    MGIGRLLTEQLEAAAD--AADAWFVDLFVRTTNHKAIAFYKSMGYSVYRV
gnl|up_human|NAA20_HUMAN            LGLAAKLMELLEEISE--RKGGFFVDLFVRVSNQVAVNMYKQLGYSVYRT
gnl|up_drome|Q9VWF5_DROME           LGLAALLMSFLEDISE--KKRAYFVDLFVRKSNQVAINMYTNLGYIIYRT
gnl|up_danre|NAA20_DANRE            LGLAAKLMEMLEEISE--RKGGFFVDLFVRVSNQVAVNMYKQLGYSVYRT
gnl|up_caeel|Q965S3_CAEEL           LGLAAYMMEFLERTSE--ARRAYFVDLFVRVSNKIAIELYKKLGYVVYRQ
gnl|Lotgi1|199122                   LGLAAKLMQNLENISE--KKQCYFVDLFVRVSNQVAVEMYKKLEYSVYRR
gnl|Helro1|69939                    LGVAAKLMNIMEEVSE--QKKCYFVDLFVRVSNEVAIDMYKRLGYVVFRD
gnl|Capca1|178459                   LGLAAKLMNVLEEISE--NRFCFFVDLFVRVSNQVAVDMYKRLGYSVYRR
gnl|Apo_MPI_JGI_Genos_P|73818       LGLAAKLMNILEEISE--KKHCLFVDLFVRVSNQVAVEMYKRLGYSVYRR

sp|Q06504|NAT3_YEAST                VVGYYNSAEDGYPDTLKKVDD---NKDAFDMRKAMARDRNRSVR-PDGRS
lcl|CTHT_0066240                    VKDYYGDHSA---------DPSRSSEDAYDMRKPMKRDVKREHIREDGEK
gnl|up_human|NAA20_HUMAN            VIEYYSASNG---------EP---DEDAYDMRKALSRDTEKKSIIP--LP
gnl|up_drome|Q9VWF5_DROME           ILEYYS---G---------DQ---DEDAYDMRKALSRDVNKKSVIP--YT
gnl|up_danre|NAA20_DANRE            VIEYYSASNG---------EP---DEDAYDMRKALSRDTEKKSIIP--LP
gnl|up_caeel|Q965S3_CAEEL           IIGYYT---G---------DR---DEDAFDMRKSLSRDPEKKAMVP--LN
gnl|Lotgi1|199122                   VLEYYS---G---------DV---DEDAFDMRKALPRDVDKKSIIP--LK
gnl|Helro1|69939                    VLNYYT---G---------ET---DENAHDMRKALSRDVDKKSIIP--FP
gnl|Capca1|178459                   VIEYYS---G---------DP---DEDAFDMRKALSRDVEKRSVQP--LA
gnl|Apo_MPI_JGI_Genos_P|73818       VLDYYS---G---------EE---DEDAFDMRKALSRDVHKQSVIP--LP

sp|Q06504|NAT3_YEAST                HKCYPHDV
lcl|CTHT_0066240                    HEVDPSVV
gnl|up_human|NAA20_HUMAN            HPVRPEDI
gnl|up_drome|Q9VWF5_DROME           QPVRLEHI
gnl|up_danre|NAA20_DANRE            HPVRPEDI
gnl|up_caeel|Q965S3_CAEEL           YLVHSRDV
gnl|Lotgi1|199122                   HPVRPEEL
gnl|Helro1|69939                    RPVLPEEL
gnl|Capca1|178459                   HPVRPEDL
gnl|Apo_MPI_JGI_Genos_P|73818       HPVRPEEL
