# Supplementary material for: Deep transcriptome-sequencing and proteome analysis of the hydrothermal vent annelid Alvinella pompejana identifies the CvP-bias as a robust measure of eukaryotic thermostability
Source: Biol Direct. 2013 Jan 16;8:2. doi: 10.1186/1745-6150-8-2 (PMC3564776; doi:10.1186/1745-6150-8-2)
Supplement: Additional file 10 — Frequency of individual amino acids as a function of GC-content. The frequency of amino acids is plotted as a function of GC3-content (GC-content at the third codon position) in the species of the orthologous set. The regression lines with 90% confidence intervals are shown. [file 1745-6150-8-2-S10.zip › trimmedalignments/RL35A_HUMAN.aln]

CLUSTAL X (1.81) multiple sequence alignment


sp|P05744|RL33A_YEAST               RLYVKGKHLSYQRSKRVNNPNVSLIKIEGVATPQDAQFYLGKRIAYVYRA
lcl|CTHT_0057640                    RLYVKGRHLSYQRGRRNTHPKTSLIKIEGVDDTAAANFYLGKRVAYVYRA
gnl|up_human|RL35A_HUMAN            RLWSKAIFAGYKRGLRNQREHTALLKIEGVYARDETEFYLGKRCAYVYKA
gnl|up_drome|Q9VNB9_DROME           RLFAKAVFTGYKRGLRNQHENQAILKIEGARRKEHGSFYVGKRCVYVYKA
gnl|up_danre|Q6DGM0_DANRE           RLWSKAIFAGYKRGLRNQREHTALLKLEGVYNRGEVDFYLGKRCAYVYKA
gnl|up_caeel|RL35A_CAEEL            RLYVKAIFTGFKRGLRTQSEHTSLLKLEGVFNKEDAGFYAGKRVVYLYKA
gnl|Lotgi1|234467                   RLFCKAVFVGYKRGLRRQYESTSLLRIDGVNTKKDTSFYLGKKCAYVYRV
gnl|Helro1|72500                    RLYAKAVFTGYKRGLRNQHENTALLKIDGVTNKKETDFYLGKRCAYVYRA
gnl|Capca1|219277                   RLYVKAVFTGFKRGLRNQHEHTALLKLDGVESKRETGFYLGKRCAYVYKA
gnl|Apo_MPI_JGI_Genos_P|56706       RLYVRAVFTGFKRGLRNQHENTALLKIEGVNRRKETEFYLGKRCAYVYKA

sp|P05744|RL33A_YEAST               SKE-------VRGSKIRVMWGKVTRTHGNSGVVRATFRNNLPAKTFGASV
lcl|CTHT_0057640                    QKE-------VRGTKIRVIWGKITRPHGNSGVVRAKFTHPLPARSFGASV
gnl|up_human|RL35A_HUMAN            KNNTVTPG--GKPNKTRVIWGKVTRAHGNSGMVRAKFRSNLPAKAIGHRI
gnl|up_drome|Q9VNB9_DROME           ETKKCVPQHPERKTRVRAVWGKVTRIHGNTGAVRARFNRNLPGHAMGHRI
gnl|up_danre|Q6DGM0_DANRE           KKKTATPG--GKPNKTRVIWGKVTRAHGNSGMVRAKFKSNLPAKAIGHRI
gnl|up_caeel|RL35A_CAEEL            HNKTLKTGH-TVATRTRAIWGKITRPHGNAGAVRAKFHHNIPPSALGKRI
gnl|Lotgi1|234467                   KKTTSTPGK-RAEHKVKVIWGKVTRPHGCSGTVRAKFRTNLPSKAIGHRI
gnl|Helro1|72500                    KKKTACPNR-EKATHLRVIWGKVTRPHGSSGAVRAKFKSNLPPKAIGRRI
gnl|Capca1|219277                   KKKTPCPNH-EKSSRIRVIWGKVTRSHGNSGAVRAKFSKNLPPRAMGKRI
gnl|Apo_MPI_JGI_Genos_P|56706       KNKTTCPGY-KRPTKLRVIWGKVTRPHGNSGAVRAKFRKNLPPAAMGKRI

sp|P05744|RL33A_YEAST               RIFLYPSNI
lcl|CTHT_0057640                    RIMLYPSSI
gnl|up_human|RL35A_HUMAN            RVMLYPSRI
gnl|up_drome|Q9VNB9_DROME           RIMLYPSRI
gnl|up_danre|Q6DGM0_DANRE           RVMLYPSRV
gnl|up_caeel|RL35A_CAEEL            RVLLYPSNI
gnl|Lotgi1|234467                   RVMLYPSRI
gnl|Helro1|72500                    RVVGYL-MI
gnl|Capca1|219277                   RIMLYPSRI
gnl|Apo_MPI_JGI_Genos_P|56706       RVMLYPSRI
