# Supplementary material for: Deep transcriptome-sequencing and proteome analysis of the hydrothermal vent annelid Alvinella pompejana identifies the CvP-bias as a robust measure of eukaryotic thermostability
Source: Biol Direct. 2013 Jan 16;8:2. doi: 10.1186/1745-6150-8-2 (PMC3564776; doi:10.1186/1745-6150-8-2)
Supplement: Additional file 10 — Frequency of individual amino acids as a function of GC-content. The frequency of amino acids is plotted as a function of GC3-content (GC-content at the third codon position) in the species of the orthologous set. The regression lines with 90% confidence intervals are shown. [file 1745-6150-8-2-S10.zip › trimmedalignments/RS24_HUMAN.aln]

CLUSTAL X (1.81) multiple sequence alignment


sp|P0CX31|RS24A_YEAST               AVTIRTRKVISNPLLARKQFVVDVLHPNRANVSKDELREKLAEVYKAEKD
lcl|CTHT_0041970                    PVTLRTRKFIRNPLLSRKQMVVDILHPGRPNISKDELREKLATMYKAQKD
gnl|up_human|RS24_HUMAN             TVTIRTRKFMTNRLLQRKQMVIDVLHPGKATVPKTEIREKLAKMYKTTPD
gnl|up_drome|Q9W229_DROME           TATIRTRKFMTNRLLARKQMVCDVLHPGLSSVNKTEIREKLAAMYKVTPD
gnl|up_danre|B7ZD34_DANRE           TVTVRTRKFMTNRLLQRKQMIVDVLHPGKATVPKTEIREKLAKMYKTTPD
gnl|up_caeel|Q1XFY9_CAEEL           VVTIRTRKVLTNKLLYRKQMVVEVIHPGRPTVPKADIREKIAKLYKTTPD
gnl|Lotgi1|110080                   SATIRTRKYLTNRLLCRKQMVVDIIHPGKATVPKTEVREKLARMFKTTPD
gnl|Helro1|127118                   VATVRTRKFLTNRLLCRKQMVVDVLHPGRSTVPKTEIRDKLASMYKTTSD
gnl|Capca1|227401                   TATIRTRKFLTNRLLNRRQMVVDVLHPGRATVPKTEIREKLGRMYKTTAD
gnl|Apo_MPI_JGI_Genos_P|55889       GATIRTRKFMTNRLLSRRQMVVDVLHPGRATVPKTEIREKLARMYKTTSD

sp|P0CX31|RS24A_YEAST               AVSVFGFRTQFGGGKSVGFGLVYNSVAEAKKFEPTYRLVRYGLAEKVEKA
lcl|CTHT_0041970                    QVSVFGLRTQYGGGKTTGFALIYDSPEALKKFEPRYRLVRAGLAAKVEKA
gnl|up_human|RS24_HUMAN             VIFVFGFRTHFGGGKTTGFGMIYDSLDYAKKNEPKHRLARHGLYEK-KKT
gnl|up_drome|Q9W229_DROME           VVFAFGFRTNFGGGRSTGFALIYDTLDFAKKFEPKYRLARHGLFEQ-KKQ
gnl|up_danre|B7ZD34_DANRE           VVFVFGFKTQFGGGKTTGFGMIYDSLDYAKKNEPKYRLQRHGLYEK-KKT
gnl|up_caeel|Q1XFY9_CAEEL           TVIPFGFESKIGGGKSKGFALVYDTIDFAKKFEPKYRLVRMGLATKVEKP
gnl|Lotgi1|110080                   VITCFGFKTKFGGGKTSGFALIYDNMNVAKKFEPKYRLVRQGATAI-KRP
gnl|Helro1|127118                   VVFCFGFRTQFQGGKTTGFALIYDTLDVAKKFEPKYRLARHGLVTL-TKS
gnl|Capca1|227401                   VVFCFGFKTQFGGGKTTGFALIYDTLDYAKKLEPKFRLARRPCREQEEWS
gnl|Apo_MPI_JGI_Genos_P|55889       VIFCFGFRTQFGGGKTTGFALIYDNLDYAKKFEPKYRLARHGHLEI-KKT

sp|P0CX31|RS24A_YEAST               SRQQRKQKKNRDKKIFGTGKRLAKKVAR
lcl|CTHT_0041970                    SRQQRKQRKNRLKTLRGTAKVKGAKAKK
gnl|up_human|RS24_HUMAN             SRKQRKERKNRMKKVRGTAKANVGAGKK
gnl|up_drome|Q9W229_DROME           TRKQRKERRNRMKKVRGTAKAKIGTGKK
gnl|up_danre|B7ZD34_DANRE           SRKQRKERKNRMKKVRGIKKASVGASGK
gnl|up_caeel|Q1XFY9_CAEEL           GRKQRKERKNRQKKVRGTAKAKVSAGKK
gnl|Lotgi1|110080                   GRKQRKERKNRQKKVRGTAKAKVGASKD
gnl|Helro1|127118                   SKKQRKERKNRQKKVRGTKKAKVGAASG
gnl|Capca1|227401                   QAAQGKKEPSKESAWR----EEIQSGRR
gnl|Apo_MPI_JGI_Genos_P|55889       ARKQRKERKNRQKKVRGTKKAKVGQASK
