# Supplementary material for: Deep transcriptome-sequencing and proteome analysis of the hydrothermal vent annelid Alvinella pompejana identifies the CvP-bias as a robust measure of eukaryotic thermostability
Source: Biol Direct. 2013 Jan 16;8:2. doi: 10.1186/1745-6150-8-2 (PMC3564776; doi:10.1186/1745-6150-8-2)
Supplement: Additional file 10 — Frequency of individual amino acids as a function of GC-content. The frequency of amino acids is plotted as a function of GC3-content (GC-content at the third codon position) in the species of the orthologous set. The regression lines with 90% confidence intervals are shown. [file 1745-6150-8-2-S10.zip › trimmedalignments/RRAGA_HUMAN.aln]

CLUSTAL X (1.81) multiple sequence alignment


sp|Q00582|GTR1_YEAST                LLLMGRSGSGKSSMRSIIFSNYSAFDTRRLGATIDVEHSHLRFLGNMTLN
lcl|CTHT_0069150                    VLLMGKSGSGKSSMRSIIFSNYLARDTRRLGPTIDVDLSHVKFLGNLTLN
gnl|up_human|RRAGA_HUMAN            VLLMGKSGSGKTSMRSIIFANYIARDTRRLGATIDVEHSHVRFLGNLVLN
gnl|up_drome|Q9VHJ4_DROME           VLLMGKSGSGKTSMRSIIFANYIARDTTRLGATIDVEHSHVRFLGNLVLN
gnl|up_danre|Q7ZUI2_DANRE           VLLMGKSGSGKTSMRSIIFANYIARDTRRLGATIDVEHSHVRFLGNLVLN
gnl|up_caeel|Q22743_CAEEL           VLLMGKSGSGKTSMRSIIFANYIARDCSRLGPTIEVEHAHVKFLGNMVLH
gnl|Lotgi1|227198                   VLLMGKSGSGKTSMRSIIFANYIARDTRRLGATIDVEHSHVRFLGNLVLN
gnl|Helro1|78026                    VLLMGKSGAGKTSMRSIIFANFIAKDTRRLGATIDVEHAHVRFLGNLILN
gnl|Capca1|181524                   VLLMGKSGAGKTSMRSIIFANYIARDTRRLGATIDVEHSHVRFLGNLVLN
gnl|Apo_MPI_JGI_Genos_P|51807       VLLMGKSGSGKTSMRSIIFANYIARDTRRLGATIDVEHSHVRFLGNLVLN

sp|Q00582|GTR1_YEAST                LWDCGGQDVFMENYFTKQKDHIFQMVQVLIHVFDVESTEVLKDIEIFAKA
lcl|CTHT_0069150                    LWDCGGQEAFMNNYLSQQRAHVFSNVGVLIYVFDIESREVERDLATYINI
gnl|up_human|RRAGA_HUMAN            LWDCGGQDTFMENYFTSQRDNIFRNVEVLIYVFDVESRELEKDMHYYQSC
gnl|up_drome|Q9VHJ4_DROME           LWDCGGQEGFMKQYFAQQRDNIFRNVEVLIYVFDVESQEIERDIHYYQSC
gnl|up_danre|Q7ZUI2_DANRE           LWDCGGQDTFMENYFTSQRDNIFRNVEVLIYVFDVESRELEKDMHYYQSC
gnl|up_caeel|Q22743_CAEEL           LWDCGGQESFMENFLVSQKDQIFKNVQVLIYVFDVESREFEKDLRYYQSC
gnl|Lotgi1|227198                   LWDCGGQEAFMENYFASQRDNIFRNVEVLIYVFDVESRELEKDMHYYQSC
gnl|Helro1|78026                    LWDCGGQEAFMESFISNQRDNIFKSVEVLIYVFDVESRELEKDLENYKAC
gnl|Capca1|181524                   LWDCGGQEAFMENYFASQRDNIFRSVEVLIYVFDVESRELEKDMHYYQSC
gnl|Apo_MPI_JGI_Genos_P|51807       LWDCGGQEAFMESYFASQRDNIFRDVEVLIYVFDVESRELENDMHYYQSC

sp|Q00582|GTR1_YEAST                LKQLRKYSPDAKIFVLLHKMDLVQLDKREELFQIMMKNLSETSSEFGFPN
lcl|CTHT_0069150                    ISALVQYSREAKVFVLIHKMDLIQPVTREDVFEKRAVLVKRKTAEAVAIM
gnl|up_human|RRAGA_HUMAN            LEAILQNSPDAKIFCLVHKMDLVQEDQRDLIFKEREEDLRRLSR----PL
gnl|up_drome|Q9VHJ4_DROME           LEALLQNSPEAKIFCLVHKMDLVPEGLRESVFTERMEDLIKLSK----PG
gnl|up_danre|Q7ZUI2_DANRE           LEAILQNSPDVKIFCLVHKMDLVQEDQRDLIFKEREEDLKRLSR----PL
gnl|up_caeel|Q22743_CAEEL           LEALLQNSPNAQVFCLIHKMDLIEEDKREETFKRREADVLRYSELAATPL
gnl|Lotgi1|227198                   LEAILENSPDAKVFSLIHKMDLVQDDQRERIFKEREEDLKRLSK----PL
gnl|Helro1|78026                    LDALRQNSPEAKIFCLVHKMDLIPLDQQQALFDERKNILIQNSA----PM
gnl|Capca1|181524                   LEAILQNSSEAKVFCLVHKMDLVQEDQRDRIFREREEDLKRLSK----PL
gnl|Apo_MPI_JGI_Genos_P|51807       LEAILQNSPDAKIFCLIHKMDLVPDDQRDLIFQQREEDLKQLSK----PL

sp|Q00582|GTR1_YEAST                --------LIG---------------FPTSIWDESLYKAWSQIVCSLIPN
lcl|CTHT_0069150                    RKQQQHQQSQSPQSPSNPVLDIDLQLFATSIWDQSLYKAWASIIHDLVPN
gnl|up_human|RRAGA_HUMAN            E-------CAC---------------FRTSIWDETLYKAWSSIVYQLIPN
gnl|up_drome|Q9VHJ4_DROME           N-------VTC---------------FRTSIWDETLYKAWSSIVTMLIPN
gnl|up_danre|Q7ZUI2_DANRE           S-------CTC---------------FRTSIWDETLYKAWSSIVYQLIPN
gnl|up_caeel|Q22743_CAEEL           QNERTNAVCQC---------------FKSSIWDETLYKAWSAIVYHLVPN
gnl|Lotgi1|227198                   E-------CTC---------------FATSIWDETLYKAWSSIVYQLIPN
gnl|Helro1|78026                    K-------CVC---------------FATSIWDETLYKAWSTIVYQLIPN
gnl|Capca1|181524                   D-------CTC---------------FATSIWDETLYKAWSSIVYQLIPN
gnl|Apo_MPI_JGI_Genos_P|51807       N-------STC---------------FATSIWDETLYRAWSSIVYQLIPN

sp|Q00582|GTR1_YEAST                MSNHQSNLKKFKEIMNALEIILFERTTFLVICSSNGENSNENHDSSDNNN
lcl|CTHT_0069150                    LSVIETQLASLGMAIDADEILLFERTSFLVVS----------KWTSREGE
gnl|up_human|RRAGA_HUMAN            VQQLEMNLRNFAQIIEADEVLLFERATFLVIS----------HYQCKEQ-
gnl|up_drome|Q9VHJ4_DROME           VAALENSVTHFGNVIEADEVLLFEKATFLVIS----------HCQSKKN-
gnl|up_danre|Q7ZUI2_DANRE           VQQLECNLRNFAQIIEADEVLLFERATFLVIS----------HYQCKEQ-
gnl|up_caeel|Q22743_CAEEL           VGTMEDKLKKFGAILDADEVILFERATFLVIA----------HAVLREH-
gnl|Lotgi1|227198                   VQKLESNLTAFGDTIDADEVLLFERATFLVIS----------HCERRPH-
gnl|Helro1|78026                    INQIESSLVKFAEVLEADEILLIEKATFLVIC----------HCERKAH-
gnl|Capca1|181524                   VSQIEMNLSHFADIIDADEVLLFERATFLVIS----------HCERRTH-
gnl|Apo_MPI_JGI_Genos_P|51807       VDKIEMNLNSFARVIDADEVLLFERATFLVIS----------HCNTKPH-

sp|Q00582|GTR1_YEAST                VLLDPKRFEKISNIMKNFKQSCTKL------KSGFKTLILN-NN---IYV
lcl|CTHT_0069150                    RNPYGDRFERMSNILKSWKHTCSKYTGTPRNAEQFSEFEYKMGTTFSMFA
gnl|up_human|RRAGA_HUMAN            --RDVHRFEKISNIIKQFKLSCSKL------AASFQSMEVR-NSNFAAFI
gnl|up_drome|Q9VHJ4_DROME           --RDSHRFEKVSNIIKQFKLSCSKL------GAKFQSMEVR-NSAFAAFI
gnl|up_danre|Q7ZUI2_DANRE           --RDAHRFEKISNIIKQFKLSCSKL------AASFQSMEVR-NSNFAAFI
gnl|up_caeel|Q22743_CAEEL           --KDPHRFEKVSNIIKQFKLSCTKM------GSKLDSIQVR-NSQFSAFI
gnl|Lotgi1|227198                   --EDVHRFEKISNIIKQFKLSCSKL------AASFHCMEVR-NSAFTAFV
gnl|Helro1|78026                    --PDAQRFEKISNIIKQFKISCSKV------TAVFNSIEVR-NSKFAAYI
gnl|Capca1|181524                   --HDVHRFEKISNIIKQFKLSCSKL------AAAFQSMEVK-NSSFAAFI
gnl|Apo_MPI_JGI_Genos_P|51807       --PDVHRFEKISNIIKQFKLSCSKL------AASFHSMEVR-NSQFAAFI

sp|Q00582|GTR1_YEAST                SELSSNMVCFIVLKDMNIPQELVLENIKKAKEFFQ
lcl|CTHT_0069150                    TKFTTNTYILVCMPPGEARFNAAKLNVAAARPWFK
gnl|up_human|RRAGA_HUMAN            DIFTSNTYVMVVMSDPSIPSAATLINIRNARKHFE
gnl|up_drome|Q9VHJ4_DROME           DTFTSNTYVMVVMSDPTLPSEATLVNIRNARKYFE
gnl|up_danre|Q7ZUI2_DANRE           DVFTSNTYVMVIMSDPSIPSAATLINIRNARRHFE
gnl|up_caeel|Q22743_CAEEL           DSFTQNTYVMIVIPDGNASAPMITMNVKNARKVFE
gnl|Lotgi1|227198                   DVFTSNTFVMVIMSDKTIPSAATLLNIKNAKKYFE
gnl|Helro1|78026                    ESFTPNTYVMVVTSDPELTSVMTLMNIHNGRKHFE
gnl|Capca1|181524                   DIFSSNTYVMVITSDPSIPSAATLINIRNARKHFE
gnl|Apo_MPI_JGI_Genos_P|51807       DIFTANTYVMIITSDSSIPSAAMLINIKNARKHFE
