# Supplementary material for: Deep transcriptome-sequencing and proteome analysis of the hydrothermal vent annelid Alvinella pompejana identifies the CvP-bias as a robust measure of eukaryotic thermostability
Source: Biol Direct. 2013 Jan 16;8:2. doi: 10.1186/1745-6150-8-2 (PMC3564776; doi:10.1186/1745-6150-8-2)
Supplement: Additional file 10 — Frequency of individual amino acids as a function of GC-content. The frequency of amino acids is plotted as a function of GC3-content (GC-content at the third codon position) in the species of the orthologous set. The regression lines with 90% confidence intervals are shown. [file 1745-6150-8-2-S10.zip › trimmedalignments/TCPB_HUMAN.aln]

CLUSTAL X (1.81) multiple sequence alignment


sp|P39076|TCPB_YEAST                LSAFVGAIAVGDLVKSTLGPKGMDKLLQSAS---SNTCMVTNDGATILKS
lcl|CTHT_0000220                    LSAFVGAIAVGDLVKSTLGPKGMDKILQSAS---TGEIMVTNDGATILKS
gnl|up_human|TCPB_HUMAN             LTSFIGAIAIGDLVKSTLGPKGMDKILLSSGR--DASLMVTNDGATILKN
gnl|up_drome|Q9W392_DROME           LSSFIGAIAIGDLVKSTLGPKGMDKILVATGRN-AGHVEVTNDGATILRA
gnl|up_danre|Q6PBW6_DANRE           LSSFIGAIAIGDLVKSTLGPKGMDKILLGGGR--ESTVTVTNDGATILKA
gnl|up_caeel|TCPB_CAEEL             LSSFVGAIAIGDLVKSTLGPKGMDKILISGNPESAGGIKVTNDGATILKS
gnl|Lotgi1|210058                   MSSFVGAIAIGDLVKSTLGPKGMDKILQSNDP--NCTLQVTNDGATILKS
gnl|Helro1|94341                    MSSFIGAIAIGDLIKSTLGPKGMDKILQSAGR--NEGIQVTNDGATILKS
gnl|Capca1|159519                   LSSFVGAIAVGDLIKSTLGPKGMDKILQSGGM--NDSIQVTNDGATILKS
gnl|Apo_MPI_JGI_Genos_P|50363       LSSFVGAIAIGDLVKSTLGPKGMDKILQGGRN--NESLQVTNDGATILKS

sp|P39076|TCPB_YEAST                IPLDNPAAKVLVNISKVQDDEVGDGTTSVTVLSAELLREAEKLIDQSKIH
lcl|CTHT_0000220                    IALDNAAAKVLVNISKVQDDEVGDGTTSVAVLAAELLREAEKLVNQ-KIH
gnl|up_human|TCPB_HUMAN             IGVDNPAAKVLVDMSRVQDDEVGDGTTSVTVLAAELLREAESLIAK-KIH
gnl|up_drome|Q9W392_DROME           VGVDNPAAKILVDMSRVQDEEVGDGTTSVTVLASELLREAEKLVEQ-KLH
gnl|up_danre|Q6PBW6_DANRE           IGVDNPAAKVLVDMSKVQDDEVGDGTTSVTVLAAELLREAELLIAK-KIH
gnl|up_caeel|TCPB_CAEEL             IGVDNPAAKVLVDMSMTQDHEVGDGTTSVTVLAAELLKEAEKLVNQ-RIH
gnl|Lotgi1|210058                   IGVDNPAGKVLVDISKVQDDEVGDGTTSVVVLACELLKEAEQLVSS-KIH
gnl|Helro1|94341                    IGVDNPAGKVLVDISKVQDDEVGDGTTSVVVLACELLKEADQLIAQ-KIH
gnl|Capca1|159519                   IGVDNPAAKVLINISKVQDDEVGDGTTSVTVLACELLKEAEQLVNQ-KMH
gnl|Apo_MPI_JGI_Genos_P|50363       IGVDNPAAKVLVDISKVQDDEVGDGTTSVTVLACELLREAEILVGQ-KIH

sp|P39076|TCPB_YEAST                PQTIIEGYRLASAAALDALTKAAVDNSHDKTMFREDLIHIAKTTLSSKIL
lcl|CTHT_0000220                    PQTIIEGYRIASQAALKALEASAVDHSNNPEQFKKDLQAIARTTLSSKVL
gnl|up_human|TCPB_HUMAN             PQTIIAGWREATKAAREALLSSAVDHGSDEVKFRQDLMNIAGTTLSSKLL
gnl|up_drome|Q9W392_DROME           PQIIVSGWRQATQVALEALTAAAQDNSSSDEKFRNDLLNIARTTLSSKIL
gnl|up_danre|Q6PBW6_DANRE           PQIIIAGWRKATQAARDALREAAVDHGSDEVKFQEDLLNISRTTLSSKLL
gnl|up_caeel|TCPB_CAEEL             PQTIISGYRRALGIAQESLKKSSIESGDN---IRDDLLKIARTTLGSKIL
gnl|Lotgi1|210058                   PQTIITGWRAAVDTARKALTDSAKDNGTNPDKFCEDLMNIARTTLSSKIL
gnl|Helro1|94341                    PQTIVSGWRKATAEARKALMESALDHGSDPVKFREDLMNIARTTLSSKIL
gnl|Capca1|159519                   PQNIIAGWRKAAAAAKAALLASTRDHGNDPIKFKEDLMNIARTTLSSKIL
gnl|Apo_MPI_JGI_Genos_P|50363       PQTIVSGWRLATGAARKALVVSAKDNSNDATKFREDLMNIARTTLSSKIL

sp|P39076|TCPB_YEAST                SQDKDHFAELATNAILRLKGSTNLEHIQIIKILGGKLSDSFLDEGFILAK
lcl|CTHT_0000220                    AQDRDHFAKLAVEAVLRLKGSSDLSHIQIIKKAGGKLCESYLDEGFILDK
gnl|up_human|TCPB_HUMAN             THHKDHFTKLAVEAVLRLKGSGNLEAIHIIKKLGGSLADSYLDEGFLLDK
gnl|up_drome|Q9W392_DROME           HQHKDFFANLAVDAVMRLKGSGELKSIQIIKKSGGTLGDSFLDEGFLLDK
gnl|up_danre|Q6PBW6_DANRE           THHKDHFAKLAVQAVMRLRGSGNLEAIHLIKKLGGSLTDSYLDEGFLLDK
gnl|up_caeel|TCPB_CAEEL             SQHKEHFAQLAVDAVLRLKGSGNLDAIQIIKKLGGSMNESYLDEGFLLEK
gnl|Lotgi1|210058                   TQYKEHFAKLAVEAVLRLKGSGNLDAIQIIKKLGGALQDSYLDEGFLLDK
gnl|Helro1|94341                    TQYKDHFANLAVDAVLRLKGKPNLDAIQIIKKLGGGLRDSFLDEGFLLDK
gnl|Capca1|159519                   TQHKDHFSKLAVDAVLRLRGSGNLDAIQIIKMSGGGLRDSYLDEGFLLQK
gnl|Apo_MPI_JGI_Genos_P|50363       TQYRDHFANLAVEAVLRLKGSGNLDAIQVIKIAGGGLQDSYLDEGFLLEK

sp|P39076|TCPB_YEAST                KFGNNQPKRIENAKILIANTTLDTDKVKIFGTKFKVDSTAKLAQLEKAER
lcl|CTHT_0000220                    KIGVNQPKRLEKAKILIANTPMDTDKVKIFGARLKVGSTSKLAELERAER
gnl|up_human|TCPB_HUMAN             KIGVNQPKRIENAKILIANTGMDTDKIKIFGSRVRVDSTAKVAEIEHAEK
gnl|up_drome|Q9W392_DROME           KPGVHQPQRIENARILIANTPMDTDKIKVFGSSIKVDSLAKIADLEMAEK
gnl|up_danre|Q6PBW6_DANRE           RIGVNQPKRIENANILIANTGMDTDKIKIFGSRVRVDSTAKVAEIETAEK
gnl|up_caeel|TCPB_CAEEL             LPGMFQPRRVEKAKILIANTPMDTDKVKVFGSRVRVDGVAKVAELEAAEK
gnl|Lotgi1|210058                   TVGVHQPKRVENAKILIANTPMDTDKIKVFGSRVRVDAVSKVAELEVAEK
gnl|Helro1|94341                    KVGINQPKRVENARILIANTPMDADKIKVYAARVRVDGVSKVAELELAEK
gnl|Capca1|159519                   TIGVNQPKRIENAKILVANTPMDTDKIKVFGSRVRVDAVSKVAELELAEK
gnl|Apo_MPI_JGI_Genos_P|50363       KIGVHQPKRIENARIMIANTSMDADKIKVFGSRVRVDAFSKVADLELAEK

sp|P39076|TCPB_YEAST                EKMKNKIAKISKFGINTFINRQLIYDYPEQLFTDLGINSIEHADFEGVER
lcl|CTHT_0000220                    EKMKAKVEKIKAHGINCFINRQLIYNWPEQLFTDAGIMSIEHADFDGIER
gnl|up_human|TCPB_HUMAN             EKMKEKVERILKHGINCFINRQLIYNYPEQLFGAAGVMAIEHADFAGVER
gnl|up_drome|Q9W392_DROME           EKMKEKVDKILKHKCNVFINRQLIYNYPEQLFADARVMSIEHADFDGIER
gnl|up_danre|Q6PBW6_DANRE           EKMKEKVERILKHGINCFINRQLIYNYPEQLFAAAGVMAIEHADFTGVER
gnl|up_caeel|TCPB_CAEEL             LKMKEKVDKILAHNCNVFINRQLIYNYPEQLFADAKVMAIEHADFEGIER
gnl|Lotgi1|210058                   EKMKDKVNKIIKHNCNVFINRQLIYNYPEQLFADAGMMAIEHADFDGIER
gnl|Helro1|94341                    EKMKAKVNKILKHDINVFINRQLIYNYPEQLFADAGVMAIEHADFEGVER
gnl|Capca1|159519                   EKMKDKVGRILQNDLNVFINRQLIYNYPEQLFADAGVMAIEHADFEGVER
gnl|Apo_MPI_JGI_Genos_P|50363       EKMKAKVERILKHNINVFINRQLIYNYPEQLFADAGVMAIEHADFDGIER

sp|P39076|TCPB_YEAST                LALVTGGEVVSTFDEPSKCKLGECDVIEEIMLGEQPFLKFSGCKAGEACT
lcl|CTHT_0000220                    LALVTGGEIASTFDHPEQVKLGYCDLIEEVMIGEDTLIKFSGVAAGEACT
gnl|up_human|TCPB_HUMAN             LALVTGGEIASTFDHPELVKLGSCKLIEEVMIGEDKLIHFSGVALGEACT
gnl|up_drome|Q9W392_DROME           LAYCTGGEIVSTFENPSLVKLGECDVIEQVMIGEDTLLRFSGVKLGEACT
gnl|up_danre|Q6PBW6_DANRE           LALVTGGEITSTFDHPELVKLGHCKLIEEVMIGEDTLIHFSGVSMGEACT
gnl|up_caeel|TCPB_CAEEL             LALVLGGEIVSTFDSPQTAQFGSCDLIEEIMIGEDRLLRFSGVKLGEACS
gnl|Lotgi1|210058                   LALVTGGEITSTFDCPDKVKLGTCDVIEQVMIGEDQLLKFTGVALGEACT
gnl|Helro1|94341                    LALVTGGEIVSTFDMPELVKLGRCDLIEEVIIGEDKLIKFSGVAMGEACT
gnl|Capca1|159519                   LALVLGGEIASTFDSPEHIKLGHCDLIEEIMIGEEKLLKFSGVALGEACT
gnl|Apo_MPI_JGI_Genos_P|50363       LALVTGGEILSTFDNPDSVKIGHCDLIEEYIIGEEKVIKFSGVKLGEACT

sp|P39076|TCPB_YEAST                IVLRGATDQTLDEAERSLHDALSVLSQTTKETRTVLGGGCAEMVMSKAVD
lcl|CTHT_0000220                    IVLRGATDQLLDEAERSLHDALAVLSQTVKEPRTTLGGGCAEMIMAKAVE
gnl|up_human|TCPB_HUMAN             IVLRGATQQILDEAERSLHDALCVLAQTVKDSRTVYGGGCSEMLMAHAVT
gnl|up_drome|Q9W392_DROME           IVIRGATQQILDEADRSLHDALCVLAATVKESRIIFGGGCSEALMATAVL
gnl|up_danre|Q6PBW6_DANRE           IVLRGATQQILDEAERSLHDALCVLAQTVKETRTVYGGGCSEMLMAKAVS
gnl|up_caeel|TCPB_CAEEL             VVLRGATQQILDESERSLHDALCVLVTHVKESKTVAGAGASEILMSSAIA
gnl|Lotgi1|210058                   VVLRGATQQILDESERSLHDALCVLSQTVKETRTVFGGGSSEMLMADAVS
gnl|Helro1|94341                    IVLRGATQQILDEAERSLHDALCVMSQTVQETRTVCGGGASEMLMACTVS
gnl|Capca1|159519                   LVLRGATQQILDEAERSMHDALCVMAQTVKETRTVYGGGCSEMLMANAVS
gnl|Apo_MPI_JGI_Genos_P|50363       IILRGATKQILDEAERSLHDALCVLQQTVKETRIVYGGGCSEMLMANAVS

sp|P39076|TCPB_YEAST                TEAQNIDGKKSLAVEAFARALRQLPTILADNAGFDSSELVSKLRSSIYNG
lcl|CTHT_0000220                    AAATRVEGKKQTAVAAFAVALRQLPTILADNAGLDSGDLVARLRKAIYDG
gnl|up_human|TCPB_HUMAN             QLANRTPGKEAVAMESYAKALRMLPTIIADNAGYDSADLVAQLRAAHSEG
gnl|up_drome|Q9W392_DROME           KKAAETPGKEAIAIEAFARALLSLPTAIADNAGYDSAQLVSELRAGHAQG
gnl|up_danre|Q6PBW6_DANRE           DLANHTPGKEAVAMESFAKALMMLPTIIADNAGYDSAELVSQLRAAHQDN
gnl|up_caeel|TCPB_CAEEL             VEAQKVAGKEALAVEAFGRALAQLPTIICDNAGLDSAELVTRLRAEHANG
gnl|Lotgi1|210058                   KLAAKTPGKEAVAMEAFARALRALPTCIADNAGYDSAELVAQLRAAHTDG
gnl|Helro1|94341                    ALASRTPGKEAIAIESYAKALRMLPTYVADNGGYDSADLIAKLRAYHTEG
gnl|Capca1|159519                   LLAAKTPGKEAMAIESFARALRMLPTVIADNAGYDSADLVSELRAVHTDG
gnl|Apo_MPI_JGI_Genos_P|50363       ELAAKTAGKEALAIESFAKALRQIPTVIADNAGYDSAELVSQLRAAHTEG

sp|P39076|TCPB_YEAST                ISTSGLDLNN--GTIADMRQLGIVESYKLKRAVVSSASEAAEVLLRVDNI
lcl|CTHT_0000220                    LTTYGLDLMTPGGGIADMRELGVIESYKLKRAVVSSASEAAELLLRVDDI
gnl|up_human|TCPB_HUMAN             NTTAGLDMRE--GTIGDMAILGITESFQVKRQVLLSAAEAAEVILRVDNI
gnl|up_drome|Q9W392_DROME           KQTLGLDMEL--GKVADVRELGITESFAVKRQVLMSASEAAEMILRVDNI
gnl|up_danre|Q6PBW6_DANRE           KNTFGLDMTQ--GCVGDMSALGVTESFQVKRQVLLSAAEAAEMILRVDNI
gnl|up_caeel|TCPB_CAEEL             RHNMGIDIEK--GEVADVTKLGVIESYNVKLCMVSSAAEATEQILRVDDI
gnl|Lotgi1|210058                   KHTYGLDMND--GEIGDMEKLGITESFQVKRQVLLSAAEAAEMILRVDNI
gnl|Helro1|94341                    KKSYGLDMNK--GEVADMTELGILESYKVKQQMLVSGAEAAEMILRIDSI
gnl|Capca1|159519                   KTTYGLDMDQ--GCIGDMAQLGITESYKVKNQVLVSGSEAAEMIVRVDNI
gnl|Apo_MPI_JGI_Genos_P|50363       QNTMGLDMYN--GCIGDMEALGVTESFKVKQQVIVSAAEAAEMLIRVDSI

sp|P39076|TCPB_YEAST                IRARPRTANRQ
lcl|CTHT_0000220                    IRAAPRKREKH
gnl|up_human|TCPB_HUMAN             IKAAPRKRVPD
gnl|up_drome|Q9W392_DROME           IRCAPRRRVPD
gnl|up_danre|Q6PBW6_DANRE           IKAAPRKRVPD
gnl|up_caeel|TCPB_CAEEL             IKAAPRARAQD
gnl|Lotgi1|210058                   ISSAPRPRQPD
gnl|Helro1|94341                    LKSTPRQRAPD
gnl|Capca1|159519                   IKAAPRQRMPD
gnl|Apo_MPI_JGI_Genos_P|50363       LKTAPRERLQD
