# Supplementary material for: Deep transcriptome-sequencing and proteome analysis of the hydrothermal vent annelid Alvinella pompejana identifies the CvP-bias as a robust measure of eukaryotic thermostability
Source: Biol Direct. 2013 Jan 16;8:2. doi: 10.1186/1745-6150-8-2 (PMC3564776; doi:10.1186/1745-6150-8-2)
Supplement: Additional file 10 — Frequency of individual amino acids as a function of GC-content. The frequency of amino acids is plotted as a function of GC3-content (GC-content at the third codon position) in the species of the orthologous set. The regression lines with 90% confidence intervals are shown. [file 1745-6150-8-2-S10.zip › trimmedalignments/OGFD1_HUMAN.aln]

CLUSTAL X (1.81) multiple sequence alignment


sp|P40032|TPA1_YEAST                IHELVNDD--LLRAVRKEIETEIHFTKKETDIYRVNQSGDLANLSGLDWD
lcl|CTHT_0003110                    ISELVDDA--LLRKVRDEIKANVHFTPKETDIYKIHQSGDLANLDGLEDE
gnl|up_human|OGFD1_HUMAN            IPNFIQSQD-FLEGLQKELMNLD-FHEKYNDLYKFQQSDDLKKRRE----
gnl|up_drome|Q9I7H9_DROME           LPGMLEKG--QSQALVAEIIQKVQWSRKQMDLYEFYQSADLSNMPAC---
gnl|up_danre|Q7SXF7_DANRE           ITDFLQSPS-FVEGLQAELLQLN-FNSKSNDLYKFQQSDDLKERKE----
gnl|up_caeel|Q09973_CAEEL           LRNFVDNSDNVVEKIEDELQNFEGWKRKENDLYSLYQSDDLKSINPVEN-
gnl|Lotgi1|120424                   LTDFIKEED-FVENLEKELSELD-FKEKNNDLYKFHQSDDLKHSSS----
gnl|Helro1|96204                    MNNFVMGEK-FIQQLISDLSNIE-FFQKSNDLYKFKQSNDFKILKQ----
gnl|Capca1|166954                   VPSFLQDTQ-ILDGLKEELLDQI-FFDKNNDLYKFQQSDDLKTIST----
gnl|Apo_MPI_JGI_Genos_P|83750       MPNFIKGKQ-FLEGLKEEVLEQI-FLEKNNDLYKFQQTIDFKKLTA----

sp|P40032|TPA1_YEAST                DLSRLPNLFKLRQILYSKQYRDFFGYVTKAGKLSGSKTDMSINTYTKGCH
lcl|CTHT_0003110                    ALAKLPSLLALRDALYSKTFRDFVSHITGCGPLSGRKTDMAINVYTPGCY
gnl|up_human|OGFD1_HUMAN            -----PHISTLRKILF-EDFRSWLSDISKIDLES--TIDMSCAKYEFTDA
gnl|up_drome|Q9I7H9_DROME           -----RLLTNFLQVLR-KQVRPWLEKVTNLKLDY---VSASCSMYTCGDY
gnl|up_danre|Q7SXF7_DANRE           -----HHISQIRSIIF-GEFRVWLSEVLQVDLDA--TVDISCAKYEHTDV
gnl|up_caeel|Q09973_CAEEL           -----PAVFSFRQFLY-KEVKEWLQNVSGVELTE--QVDCNGSCYARTDS
gnl|Lotgi1|120424                   -----PHISAFCKLLE-TDVKEWLCKISDIELTE--EIDVFASKYEYTDI
gnl|Helro1|96204                    -----KSTKVVREFFL-NEFRRWISEVTNMELLS--VVDLTSSKYSSSDV
gnl|Capca1|166954                   -----PHVKAIRKFFC-DDVAKWLREVTGIPLSQ--QVDLTCSRYDYTDT
gnl|Apo_MPI_JGI_Genos_P|83750       -----PHIKLIRKILH-DDFLSWLTDITGFMFTE--QMDLTASRYDYTDI

sp|P40032|TPA1_YEAST                LLTHDDVIGSRRISFILYLPD----PDRKWKSH-YGGGLRLFPSILP---
lcl|CTHT_0003110                    LLCHDDVIGSRKVSYILYLTD----PETPWQPE-WGGALRLFPVIDREGK
gnl|up_human|OGFD1_HUMAN            LLCHDDELEGRRIAFILYLVP----P---WDRS-MGGTLDLYSIDEH---
gnl|up_drome|Q9I7H9_DROME           LLVHDDLLKDRQVAFIYYLSPWEGAEE--WTDE-QGGCLEIFGSDDQ---
gnl|up_danre|Q7SXF7_DANRE           LLCHDDELEGRRVAFILYLVP----P---WEVK-DGGTLDLFNTDEH---
gnl|up_caeel|Q09973_CAEEL           LLPHNDLIETRRFAFVYYITS----AD--WDSEVNGGDLQLFNHDKK---
gnl|Lotgi1|120424                   LLCHDDELEKRRFAYIYYVVP----ST--WSEE-DGGHLDLFSADHH---
gnl|Helro1|96204                    LLCHDDELDSRRIAFVWYLVD----PS--WSQS-DGGELQLFNSDGN---
gnl|Capca1|166954                   LLCHDDELDTRRIAFILYLVP----P---WKEA-DGGSLDLFDVDEH---
gnl|Apo_MPI_JGI_Genos_P|83750       LLCHDDELDTRRIAFILYLVP----P---WSPE-DGGMLDLFNMDEH---

sp|P40032|TPA1_YEAST                -----NVPHSDPSAKLVPQFNQIAFFKVLPGFSFHDVEEV-KVDKH----
lcl|CTHT_0003110                    DGEVAKTPLPDVVKVIPPAWNQLSFFAVQPGESFHDVEEVYHASTPEELE
gnl|up_human|OGFD1_HUMAN            -----FQPK-QIVKSLIPSWNKLVFFEVSP-VSFHQVSEVLSEEKS----
gnl|up_drome|Q9I7H9_DROME           -----CFPQFPVQRKIAPKDNQFAFFKVGS-RSFHQVGEVTTFDYP----
gnl|up_danre|Q7SXF7_DANRE           -----CQPV-SVVKSLLPCCNSLVFFEVSP-VSFHQVAEVLSEEKC----
gnl|up_caeel|Q09973_CAEEL           -----LQPT-SVAAQFSPLRNSFMLFEVSE-KSWHRVAEML-SEEP----
gnl|Lotgi1|120424                   -----IQPK-EIVKSILPKRNNFLFFEVTE-TSFHQVAEILSLEKT----
gnl|Helro1|96204                    -----MEPT-DVSLSLTPAYNKLVWFEVSE-YSHHQVSEVLSERNC----
gnl|Capca1|166954                   -----GQPR-NIVKSIFPSFNSFAWFEVTE-VSHHQVSEVLSQDKT----
gnl|Apo_MPI_JGI_Genos_P|83750       -----GQPK-EVVHSLLPSWNTFVWFEVTE-ASHHQVSEVLSPDKC----

sp|P40032|TPA1_YEAST                ------RLSIQGWYHIPQVGEEGYIPGEEEAWVRNNTSTLAQIESNVLED
lcl|CTHT_0003110                    KNAGRIRMAISGWFHFPQPGEEGYVEGAEEK--AAHKSGLMQLQGNP---
gnl|up_human|OGFD1_HUMAN            ------RLSISGWFHGPSL-------------------------------
gnl|up_drome|Q9I7H9_DROME           ------RLTINGWFHGDTN-------------------------------
gnl|up_danre|Q7SXF7_DANRE           ------RLSLSGWFHGPSL-------------------------------
gnl|up_caeel|Q09973_CAEEL           ------RLSINGWFHS----------------------------------
gnl|Lotgi1|120424                   ------RLSISGWFHGPPL-------------------------------
gnl|Helro1|96204                    ------RLSVHGWLHSKPL-------------------------------
gnl|Capca1|166954                   ------RLSVNGWFHAPPV-------------------------------
gnl|Apo_MPI_JGI_Genos_P|83750       ------RLSVHGWFHTAPV-------------------------------

sp|P40032|TPA1_YEAST                FEFPKDERNILSFHEVKHFEKMLKGDAGAKTDNTPKESMTSVISDSVKLS
lcl|CTHT_0003110                    ---DQHDRPLPNPVEV--------------------EKIVAKEGDDFPLD
gnl|up_human|OGFD1_HUMAN            ---TRPPNYFEPPIPR------------------------------SPHI
gnl|up_drome|Q9I7H9_DROME           ---EAFVADSLRAFPR-----------------------------LNYLQ
gnl|up_danre|Q7SXF7_DANRE           ---PRPSRYIEPSAPR------------------------------HAHI
gnl|up_caeel|Q09973_CAEEL           ---TRRIEPKKPAVEA-----------------------------IQRFV
gnl|Lotgi1|120424                   ---PRQSPHKEHS-PQ-----------------------------LTPYI
gnl|Helro1|96204                    ---PRVARFIEAP-PA-----------------------------LYSHC
gnl|Capca1|166954                   ---PRADRYVEPQLPL--------------------------------IS
gnl|Apo_MPI_JGI_Genos_P|83750       ---PRPSRYVEPA-PA-----------------------------LYPYK

sp|P40032|TPA1_YEAST                E--AEFTYLSQYISPEHLSSKGIEKLQKQFVENSSLQIESFLNDDKSELL
lcl|CTHT_0003110                    E--ADLEFLLKYISPTYLVPDTIDNIADQFEEEFSITLADILHPKFAAKL
gnl|up_human|OGFD1_HUMAN            P--QDHEILYDWINPTYLDMDYQVQIQEEFEESSEILLKEFLKPEKFTKV
gnl|up_drome|Q9I7H9_DROME           PDGLNRPPLGLFLNNVYLKGATRRSIQKRIEENSEICLYEFFKREKFELA
gnl|up_danre|Q7SXF7_DANRE           P--RDETLLFEWVNEMYLDPRYQARVQQEFEDSSEICLPSFLQEEKLRQV
gnl|up_caeel|Q09973_CAEEL           P--EAACKLSKLISKEYLQKERQDEVQQTFADSSELNLSKFIFEEIHDNA
gnl|Lotgi1|120424                   T--VDEDEFYSWINPVYLVPDVQGEISEKFESESEIQLTDFIKKDKYNEL
gnl|Helro1|96204                    E--VQEDLVREWISPQYLDAVVQAEVRLNFEKTSEIQLPNFFIPVKYKLI
gnl|Capca1|166954                   P--CDIEVMYEWINPVYLEADVQGRIQEKFENDSEIELQGFLQEEKYHEL
gnl|Apo_MPI_JGI_Genos_P|83750       Q--IDGDVLSAWINPIYLEPEVQARIQMKFEKDSEIELHGFIKEDKYQLV

sp|P40032|TPA1_YEAST                KKVIKQKELEQECPYHSKDVK--APWKTAIPPHKA---RYLYIDGKEYRN
lcl|CTHT_0003110                    RKYIEEQE-AKPLPEDSEKLEKTGPWKVAVPPHKH---RYLYMQPGKQEI
gnl|up_human|OGFD1_HUMAN            CEALEHGH---------------VEWSSRGPPNKR-----FYEKAEESKL
gnl|up_drome|Q9I7H9_DROME           RSQLLADS-------------DTLKWRRQGPANAH-----NYEVLDLTTA
gnl|up_danre|Q7SXF7_DANRE           RSALQSSE---------------IQWEKRGPPNKR-----CYSCADLQSI
gnl|up_caeel|Q09973_CAEEL           YSELISNP---------------SCFETVGPVSKRHVARLDEEKSADLQN
gnl|Lotgi1|120424                   KKALKESD---------------IHWSHHGPANKR-----KYYVCNSENQ
gnl|Helro1|96204                    CEAFKRAD---------------LPWYLKGPVNKRKIGE-EDDVDAKNEE
gnl|Capca1|166954                   LEALLNEE---------------LNWNKNGVPNKRFVNCLRLEDPAADNV
gnl|Apo_MPI_JGI_Genos_P|83750       REALCDKS---------------IDWQMQGPPNKR-----HYDRADENNL

sp|P40032|TPA1_YEAST                -FQTEADILEALNNNDLPNFQFTKDAIKIISDASGNSRENNFDAELALID
lcl|CTHT_0003110                    EPSPLKELLEVLLPSRQFRVWLQMATRSTI--------------------
gnl|up_human|OGFD1_HUMAN            -PEILKECMKLFRSEALFLLLSNFTGLKLHFLAPSEEDEMNDKKEAETTD
gnl|up_drome|Q9I7H9_DROME           -RGTILELLQLFRSHAMFDLLRDFTDLDLA----------GTDAE-----
gnl|up_danre|Q7SXF7_DANRE           -PSCVQECWELLSSEAFFILLSNLTGLSLHYLCTN-----EDDGENEEGK
gnl|up_caeel|Q09973_CAEEL           -TKRIIQC---LKSKNFAKLAAKLTGVTVT--------------------
gnl|Lotgi1|120424                   -PAIIKECVKFLQSDAMFLVLSNITGLKLHELAPE-----SDDEEKDTKK
gnl|Helro1|96204                    -LHLISACLRLLRSEAFFLILSNMTGLRFHRFVPKSNENASDDDDYDETD
gnl|Capca1|166954                   -PAVIRECQQLFRSEAMFLTLSNLTGLSFHPLAVTHSDSDGSDSESEEAT
gnl|Apo_MPI_JGI_Genos_P|83750       -PSIVRECLDFLCSEEMFLTLSNLTGLTLHKMAIE----LRTDSDSETSD

sp|P40032|TPA1_YEAST                LAVFHKSTIFKKYLALLTSLCP--VSEQILIRRFRPGMDFTLATKCRFNE
lcl|CTHT_0003110                    ------------------------ESYDLVARRFRRGQDYTLATGHEGKP
gnl|up_human|OGFD1_HUMAN            ITE----------EGTSHSPPEPENNQMAISNNSQQSNEQTDPEPEENET
gnl|up_drome|Q9I7H9_DROME           --------------------------------------------------
gnl|up_danre|Q7SXF7_DANRE           SE----------------------TENRDTEGDAQAGGSSTEADASSREN
gnl|up_caeel|Q09973_CAEEL           --------------------------------------------------
gnl|Lotgi1|120424                   KDN--------ESKEGQSSRIPHDGSDLYADSTYRYVKNMCDVPQQPYNK
gnl|Helro1|96204                    DENINNDISDEKYCANAVEPPSSASSSMACPENVPRKHKFECGDGMEYCE
gnl|Capca1|166954                   KAK--------------DDAASDSGSDKGIKRKRRKLSASADGKKTNASN
gnl|Apo_MPI_JGI_Genos_P|83750       SMDVTPGGSTAQLAEDSSSDEEPENADRDMPEKRRKLDRVNSENEENISK

sp|P40032|TPA1_YEAST                LLKSNPDIIDAVLE------------------GTLCLTPSAGW-------
lcl|CTHT_0003110                    RLE-----------------------------VNIGLTPTDGWGDVNDDE
gnl|up_human|OGFD1_HUMAN            KKESS---------------------------VPMCQGELRHW-------
gnl|up_drome|Q9I7H9_DROME           --------------------------------SPTCSVELQRW-------
gnl|up_danre|Q7SXF7_DANRE           KKDKG---------------------------PPSCVGEVRRW-------
gnl|up_caeel|Q09973_CAEEL           --------------------------------GAQTSVKVSRV-------
gnl|Lotgi1|120424                   NRNNL---------------------------GISCYSEVRKW-------
gnl|Helro1|96204                    VETKKQKVHSSEGKEDDRVFESCNELIDHGSCDAKCSFSVRKW-------
gnl|Capca1|166954                   AKDEPAAV------------------------KAKCRYEVRKW-------
gnl|Apo_MPI_JGI_Genos_P|83750       EI------------------------------NPLCRAEIRRW-------

sp|P40032|TPA1_YEAST                ---ESG--------------------------------------------
lcl|CTHT_0003110                    DDDEEGESSEEEQASSSKKGKEPATNGKGKGKAKAVDADGDDEMKDVDDI
gnl|up_human|OGFD1_HUMAN            ---KTG----HYTLIHDHSKAE-----FALDLILYCGCEGWEP-------
gnl|up_drome|Q9I7H9_DROME           ---SHG----NYTVLGDGLTSEE----NTLDLVYYLNAA-----------
gnl|up_danre|Q7SXF7_DANRE           ---AHG----DYTLLHDSVKRE-----YALDLQLHMGCAGWKA-------
gnl|up_caeel|Q09973_CAEEL           ---EHG----TYWVLGDEDAEQSSTDGYCLDVHLFVQKTNWDD-------
gnl|Lotgi1|120424                   ---SHG----CYTLAYDKSHDQNTD--FSLDAVFFMDCSDWKT-------
gnl|Helro1|96204                    ---GHG----CYATANNHILDN-----EALDALIAFNCDDWNY-------
gnl|Capca1|166954                   ---EQG----CYTLMHDTDLQGQE---YALDVMLFCGCKGWKP-------
gnl|Apo_MPI_JGI_Genos_P|83750       ---RHG----CYTLLHDTDLSQSD---FALDAMLFCSCKGWQQ-------

sp|P40032|TPA1_YEAST                ---ELGGYELYMMDDDEDNKQYLKEDVEDASVYRADDSGDSVLINDPPAW
lcl|CTHT_0003110                    VELEVGGHEVYMAGDEDDD--------GDAAIYKSSEDDDNILFFQAATW
gnl|up_human|OGFD1_HUMAN            ---EYGGFTSYIAKGEDEE-----------------------LLTVNPES
gnl|up_drome|Q9I7H9_DROME           ---EGAAVITYLAPDAEMPTAKAPTD-GRRSDYDDEEEDDSVLLTITPVD
gnl|up_danre|Q7SXF7_DANRE           ---EFGGFTSYIAHDEDEE-----------------------LLTVYPED
gnl|up_caeel|Q09973_CAEEL           ---EAGGDLIYIEEGDTEE-----------------------LLRISPSP
gnl|Lotgi1|120424                   ---EYGGFTTYIAKDEDDE-----------------------LLSVTPED
gnl|Helro1|96204                    ---EHGGFTTYISKDEDEE-----------------------LLTIEPKE
gnl|Capca1|166954                   ---EYGGSVSYIAKGEDEE-----------------------LLTVSPAE
gnl|Apo_MPI_JGI_Genos_P|83750       ---EYGGYTSYITKGEDEE-----------------------LLSVHPAE

sp|P40032|TPA1_YEAST                NTFNLVLRDESVLEFVKYVSWSAK---------SSRWDVKMKW-------
lcl|CTHT_0003110                    NKMTIVLRDSGTLRFVKYVSRSAK---------GDRWDISATFEIEEQDE
gnl|up_human|OGFD1_HUMAN            NSLALVYRDRETLKFVKHINHRSLEQKKTFPNRTGFWDFSFIY-------
gnl|up_drome|Q9I7H9_DROME           NALNIVYRCEGTTKFTKYVSRNTPLEK------GPVFVISCSY-------
gnl|up_danre|Q7SXF7_DANRE           NSLALVYRDKDTLKFIKHINNSSTSHT------TAFYDFSFNY-------
gnl|up_caeel|Q09973_CAEEL           NAASIVFREPGVISFMKYANCKSS---------DPFFLFTVSF-------
gnl|Lotgi1|120424                   NCLALVYRDKNTLKFIKHINHKCVDSSQ-----PQFYDISTVY-------
gnl|Helro1|96204                    NSLNLVYREKDTMNFVKYIDSRSTN--------NAFFDISLTY-------
gnl|Capca1|166954                   NSLALVYRDKETLRFVKHINHQIIKLPQ-----ASFFDVSFVY-------
gnl|Apo_MPI_JGI_Genos_P|83750       NSLALVYRDKDTLRFVKHVNNRISDLNNG----QSFYDFYVVY-------

sp|P40032|TPA1_YEAST                -----------------------DV
lcl|CTHT_0003110                    APGSDEEVEAGPSKAGNDDSEEEFQ
gnl|up_human|OGFD1_HUMAN            -----------------------YE
gnl|up_drome|Q9I7H9_DROME           -----------------------KE
gnl|up_danre|Q7SXF7_DANRE           -----------------------FE
gnl|up_caeel|Q09973_CAEEL           -----------------------YN
gnl|Lotgi1|120424                   -----------------------YE
gnl|Helro1|96204                    -----------------------FE
gnl|Capca1|166954                   -----------------------YE
gnl|Apo_MPI_JGI_Genos_P|83750       -----------------------YE
