# Supplementary material for: Deep transcriptome-sequencing and proteome analysis of the hydrothermal vent annelid Alvinella pompejana identifies the CvP-bias as a robust measure of eukaryotic thermostability
Source: Biol Direct. 2013 Jan 16;8:2. doi: 10.1186/1745-6150-8-2 (PMC3564776; doi:10.1186/1745-6150-8-2)
Supplement: Additional file 10 — Frequency of individual amino acids as a function of GC-content. The frequency of amino acids is plotted as a function of GC3-content (GC-content at the third codon position) in the species of the orthologous set. The regression lines with 90% confidence intervals are shown. [file 1745-6150-8-2-S10.zip › trimmedalignments/RLP24_HUMAN.aln]

CLUSTAL X (1.81) multiple sequence alignment


sp|Q07915|RLP24_YEAST               KAFRKAAGKELAVDSTLTFAQRRNVPVRYNRELVATTLKAMARIEEIRQK
lcl|CTHT_0039400                    KAYRKNAGKEMVVDSTLQFAARRNVPVRYNRELWQKTLKAMERISEIRAR
gnl|up_human|RLP24_HUMAN            KAFRKAAGKELTVDNSFEFEKRRNEPIKYQRELWNKTIDAMKRVEEIKQK
gnl|up_drome|RLP24_DROME            KAYRKAAGKELAIDPSFEFEKRRNVPMKYSRETWQKGLEAIKRVTEIKEK
gnl|up_danre|RLP24_DANRE            KAFRKSAGKELTVDNSLEFEKRRNTPVKYNRELWSKTVEAMRKVESIKHK
gnl|up_caeel|RLP24_CAEEL            KAARRARGKELINDATQLLEQRRDEPVKYERAMFQKTIEAAKTISALKTK
gnl|Lotgi1|203563                   KAYRKATGKDLAVDPSFEFEKKRNIPIKYNRELWNNTIKAIDRIDKIKLK
gnl|Helro1|156526                   KAFRKCSGKELTVDPVYELEKRRNIPIKYERELMKKTIAGMKRIHELRVK
gnl|Capca1|173854                   KAFRKSSGKELTVDPALEFEKRRNVPVKYDRKLWKETVNAMKKVEEIKIR
gnl|Apo_MPI_JGI_Genos_P|69299       KAFRKSAGKELTVDPSFEFEKRRHVPVKYDRQLWQNTIKAMKRINEIRTK

sp|Q07915|RLP24_YEAST               RERAFYKNRMRGNKEKDFLRDKKLVESNPELLRIRE-VEIARKLAKEQER
lcl|CTHT_0039400                    RERVFYKKRMAGKRAREVAAARKLVAENEHLLPRLR-GSEKRRLAELAAE
gnl|up_human|RLP24_HUMAN            RQAKFIMNRLKKNKELQKVQDIKEVKQNIHLIRAPL-AGKGKQL------
gnl|up_drome|RLP24_DROME            RTSHFVMERLRKGRQVEIQMDVKDVQRNMSLIRSPAAGLKQRRAQEAAEE
gnl|up_danre|RLP24_DANRE            RQARFIMNRLKKGKELEKAADISEVKKNIHLIKAPH-AGQAKQL------
gnl|up_caeel|RLP24_CAEEL            RYGNLIRKRLQPGKIVQKKGLLAKVDKKMHLIRAPV-ANRDG--------
gnl|Lotgi1|203563                   RQGQHIINRLKEGKKLRKEADVREVDKNIHLIRAPG-A-KTPVL------
gnl|Helro1|156526                   REAQYIKERLTKGKELRKKDDIREVTKCIHLIKSPAVAFKINKQ------
gnl|Capca1|173854                   RQNQHIINRLKKGKELRKADDFREVEKNLSLIRAPG-APSRKML------
gnl|Apo_MPI_JGI_Genos_P|69299       REGLYIMNRLEKGKELRKLADIQEVEKHIHLIRAPG-A-KAKKL------

sp|Q07915|RLP24_YEAST               AESVSEQEESEEEEEDMEIDS-----------------------------
lcl|CTHT_0039400                    RGVDVEELEREELAKLASKKKSKAFGGEVRRVRVRTDGGVEEITESFGGK
gnl|up_human|RLP24_HUMAN            ---------EEKMVQQLQE-------------------------------
gnl|up_drome|RLP24_DROME            AALMEEDLPEEKITYVDAREL-----------------------------
gnl|up_danre|RLP24_DANRE            ---------EDKMVQKLAE-------------------------------
gnl|up_caeel|RLP24_CAEEL            ---------VKTRAAAKEKKT-----------------------------
gnl|Lotgi1|203563                   ---------EKKMVEVIMQDD-----------------------------
gnl|Helro1|156526                   ---------DQHLSRQCETTT-----------------------------
gnl|Capca1|173854                   ---------EKKMVQVIKEED-----------------------------
gnl|Apo_MPI_JGI_Genos_P|69299       ---------EKKIAQVVKVEE-----------------------------

sp|Q07915|RLP24_YEAST               --DEEEEE
lcl|CTHT_0039400                    NVDEEMDD
gnl|up_human|RLP24_HUMAN            --DVDMED
gnl|up_drome|RLP24_DROME            --EKKLEE
gnl|up_danre|RLP24_DANRE            --DVEMDE
gnl|up_caeel|RLP24_CAEEL            --AESMET
gnl|Lotgi1|203563                   --DEDMED
gnl|Helro1|156526                   --TTKMQQ
gnl|Capca1|173854                   --DEEMEE
gnl|Apo_MPI_JGI_Genos_P|69299       --EEDMEQ
