# Supplementary material for: Deep transcriptome-sequencing and proteome analysis of the hydrothermal vent annelid Alvinella pompejana identifies the CvP-bias as a robust measure of eukaryotic thermostability
Source: Biol Direct. 2013 Jan 16;8:2. doi: 10.1186/1745-6150-8-2 (PMC3564776; doi:10.1186/1745-6150-8-2)
Supplement: Additional file 10 — Frequency of individual amino acids as a function of GC-content. The frequency of amino acids is plotted as a function of GC3-content (GC-content at the third codon position) in the species of the orthologous set. The regression lines with 90% confidence intervals are shown. [file 1745-6150-8-2-S10.zip › trimmedalignments/NARFL_HUMAN.aln]

CLUSTAL X (1.81) multiple sequence alignment


sp|P23503|NAR1_YEAST                MSALLSESDLNDFISPALACVKPTQVSGGKKD-----NVNMNGEYEVSTE
lcl|CTHT_0054730                    MSAILSADDLNDFISPGVACIKPIETIPAPQQ----DATTSSSEPEVILD
gnl|up_human|NARFL_HUMAN            FSGALQLTDLDDFIGPSQECIKPVKVEKRAGSGVAKIRIEDDGSYFQINQ
gnl|up_drome|NARF_DROME             LSRALQLTDIDDFITPSQICIKPVQIDKARSKTGAKIKIKGDGCFEESES
gnl|up_danre|NARFL_DANRE            MAVIFR--------------------------------------------
gnl|up_caeel|NARF_CAEEL             FSGVVRLSNVSDFIAPNLDCIIPLETRTVEKK-KEESQVNIRTKKPKDKE
gnl|Lotgi1|111940                   FSGALQLTDLDDYITPSQECVKPVKIERRPGK-VGKIRIEDDGNYLEVSE
gnl|Helro1|173558                   FSGAVQLADLDDYIAPSQECIKPIEVAKSGKVKLIQYDSDTKEPYQLTEE
gnl|Capca1|150962                   FSGALQLTDLDDFITPSQECIKPVKVEKKSGL-GAKIKIENDGSYMEVDE
gnl|Apo_MPI_JGI_Genos_P|74100       FSGVLQLTDLDDFITPSQQCIKPVSISKGREK-VSKIKIDDTGGYSEVTS

sp|P23503|NAR1_YEAST                ---PDQLEKVSITLSDCLACSGCITSSEEILLSSQSHSVFLKNWG-----
lcl|CTHT_0054730                    GQQPQPRAPAQISLTDCLACSGCVTSAEAVLVSLQSHAEVLSVLDAAPAL
gnl|up_human|NARFL_HUMAN            DGGTRRLEKAKVSLNDCLACSGCITSAETVLITQQSHEELKKVLD-----
gnl|up_drome|NARF_DROME             G--NLKLNKVDISLQDCLACSGCITSAEEVLITQQSREELLKVLQ-----
gnl|up_danre|NARFL_DANRE            ------------------SISGCITSAESVLITQQSHEELYRVLR-----
gnl|up_caeel|NARF_CAEEL             SSKTEEKKSVKISLADCLACSGCITSAETVLVEEQSFGRVYEGIQ-----
gnl|Lotgi1|111940                   EGEETKLEKAKITLNDCLACSGCITSAETVLITQQSQDELYRVLQ-----
gnl|Helro1|173558                   -------KKANITLNDCLACSGCVTSAETVLISQQSLEEVYKALQ-----
gnl|Capca1|150962                   GGYEVKLQKAQISLTDCLACSGCVTSAESVLISEQSQEELYKVLS-----
gnl|Apo_MPI_JGI_Genos_P|74100       DGKEQKLEKASITLADCLACSGCITSAESVLIQEQSQFELYKVLE-----

sp|P23503|NAR1_YEAST                --------------KLSQQQDKFLVVSVSPQCRLSLAQYYGLTL------
lcl|CTHT_0054730                    ELVYDKQSGSVGVRGLENPDSKLLIASVSPQTRASLAAAASLGHHAGKRV
gnl|up_human|NARFL_HUMAN            -----------ANKMAAPSQQRLVVVSVSPQSRASLAARFQLNP------
gnl|up_drome|NARF_DROME             ------ENSK-NKASEDWDNVRTIVFTLATQPILSLAYRYQIGV------
gnl|up_danre|NARFL_DANRE            -----------HNKQVSSTEQKVVVVSVSPQSRASLAAHYGIGS------
gnl|up_caeel|NARF_CAEEL             -------------------NSKLSVVTVSPQAITSIAVKIGKST------
gnl|Lotgi1|111940                   --------------HNSTVVQKLVVVSLAPQSRSSLAVKYNLSL------
gnl|Helro1|173558                   -----------------NGDKKLYAVSIAPQSVASLAVKFGLSV------
gnl|Capca1|150962                   ------QNAA----IEDASARKMIVVSLSHQSITSLAAKFSLSA------
gnl|Apo_MPI_JGI_Genos_P|74100       ------KKKTRDKQPGNASEYQIVVVSVSPQSRASLAAKYDLSV------

sp|P23503|NAR1_YEAST                --EAADLCLMNFFQK----------HFQCKYMVGTEMGRIISISKTVEKI
lcl|CTHT_0054730                    TDQQAGWMIEHLFRGERGLRQGGKFKNGFTWIVDTNAAREACLLLGADEV
gnl|up_human|NARFL_HUMAN            --TDTARKLTSFFK-----------KIGVHFVFDTAFSRHFSLLESQREF
gnl|up_drome|NARF_DROME             --EDAARHLNGYFR-----------SLGADYVLSTKVADDIALLECRQEF
gnl|up_danre|NARFL_DANRE            --SEVARKLTSFLK-----------HLGVHHVFDTAFSRSFSLIESQREF
gnl|up_caeel|NARF_CAEEL             --NEVAKIIASFFR-----------RLGVKYVIDSSFARKFAHSLIYEEL
gnl|Lotgi1|111940                   --SQTSYKLTTFFK-----------NLGVDYVFDTNYSRNFSLIECCHEF
gnl|Helro1|173558                   --EKTFRKLTTIFK-----------KLGFNIIMDTSLGRELSLIESAKEF
gnl|Capca1|150962                   --NEAAVRLSTFFK-----------QIGSDRVYDISIARDISLIESCREF
gnl|Apo_MPI_JGI_Genos_P|74100       --EEAAGRLTGFFK-----------NLGVDYVFDTSFSRQFSLLESCKEF

sp|P23503|NAR1_YEAST                IAHKKQKE------------------NTGADRKPLLSAVCPGFLIYTEKT
lcl|CTHT_0054730                    LDQQGSAA-----------------TNTGKVIAPVLTASCPGWVCYAEKT
gnl|up_human|NARFL_HUMAN            VRRFRGQA-------------------DCRQALPLLASACPGWICYAEKT
gnl|up_drome|NARF_DROME             VDRYRENE-----------------------NLTMLSSSCPGWVCYAEKT
gnl|up_danre|NARFL_DANRE            LQRFSQRE-------------------ADKKALPMLASACPGWICYAEKT
gnl|up_caeel|NARF_CAEEL             ST-------------------------TPSTSRPLLSSACPGFVCYAEKS
gnl|Lotgi1|111940                   VRRYKERE-------------------NDKTALPMLASACPGWICYAEKT
gnl|Helro1|173558                   VMRYKLRQQQQQRQDYQQQQDGATNSHTAPTGLPMLASACPGWVCYAEKT
gnl|Capca1|150962                   VKRHSNQA--------------------TKGSLPMLASACPGWVCYAEKT
gnl|Apo_MPI_JGI_Genos_P|74100       VCRYTERE-------------------SKPEALPMFTSACPGWVCYAEKT

sp|P23503|NAR1_YEAST                K-PQLVPMLLNVKSPQQITGSLIRATF-ESLAIARESFYHLSLMPCFDKK
lcl|CTHT_0054730                    H-PHVLPHLSRVKSPQALTGTLLKTTLSRILGIPPSRIWHLAIMPCFDKK
gnl|up_human|NARFL_HUMAN            HGSFILPHISTARSPQQVMGSLVKDFFAQQQHLTPDKIYHVTVMPCYDKK
gnl|up_drome|NARF_DROME             HGNFLLPYVSTTRSPQQIMGVLVKQILADKMNVPASRIYHVTVMPCYDKK
gnl|up_danre|NARFL_DANRE            HGEFILPYISTTRSPQQIMGSLVKGYFASQKGVSPQMIYHVTVMPCYDKK
gnl|up_caeel|NARF_CAEEL             HGELLIPKISKIRSPQAISGAIIKGFLAKREGLSPCDVFHAAVMPCFDKK
gnl|Lotgi1|111940                   HGSYILPYISTTKSPQQIMGSLIKDYYCKQQGCTPDQIYHVTVMPCFDKK
gnl|Helro1|173558                   LTESILSLICTVKSAQQLMAVIIKVYIAKKLGLHPSMIYHLAVAPCYDKK
gnl|Capca1|150962                   HGSYILPHIASTKSPQQIMGSLVKDFVSSSFGLSADRIYHITVMPCFDKK
gnl|Apo_MPI_JGI_Genos_P|74100       HGSYILPYISTTKSPQQVMGSLVKDYLAKCLALTPEKIYHVCVMPCFDKK

sp|P23503|NAR1_YEAST                LEASRPESLD-------------------------DGIDCVITPREIV-T
lcl|CTHT_0054730                    LEASREELTDAVWGNNSTAMDFTTGGIGKSKGKGARDVDCVITSKEIL-M
gnl|up_human|NARFL_HUMAN            LEASRPDFFN--------------------QEHQTRDVDCVLTTGEVF-R
gnl|up_drome|NARF_DROME             LEASREDFFS--------------------KANNSRDVDCVITSVEVE-Q
gnl|up_danre|NARFL_DANRE            LEASRPDFYL--------------------SEHETREVDCVITSGEVL-K
gnl|up_caeel|NARF_CAEEL             LEASREQFKV--------------------DGTDVRETDCVISTAELLEE
gnl|Lotgi1|111940                   LEASRPDFYN--------------------DIYSTRDVDCVITSGEVD-K
gnl|Helro1|173558                   LEASRKEFQM--------------------GADDVTGVDCVISTVELL-E
gnl|Capca1|150962                   LEASRTDFYD--------------------EICSTKDVDCVISTGEVE-Q
gnl|Apo_MPI_JGI_Genos_P|74100       LEASRKDFYD--------------------TASETREVDLVITSTEVE-Q

sp|P23503|NAR1_YEAST                MLQELNLDFKSFLTE----------DTSLYGRLSPPGWDPRVHWASNLGG
lcl|CTHT_0054730                    LAASRDLDFFDMPRSAPPSEQPAFPDPIIHRFLFPSSSRH-RKQPRD-AG
gnl|up_human|NARFL_HUMAN            LLEEEGVSLPDL-------------EPAPLDSLCSGASAE-EPTSHR-GG
gnl|up_drome|NARF_DROME             LLSEAQQPLSQY-------------DLLDLDWPWSNVRPEFMVWAHE-KT
gnl|up_danre|NARFL_DANRE            MLEEEKVSLRDV-------------QPAPLDTMFSNVCGE-ELLGHA-GS
gnl|up_caeel|NARF_CAEEL             IIKLENDEAGDVE------------NRSEEEQWLSALSKG-SVIGDD-GG
gnl|Lotgi1|111940                   MLEKEKLNLAEI-------------TDSPLDTLFSNVINE-DLVSHE-GG
gnl|Helro1|173558                   AIEREGTSFLDIL------------EDYSCNYWQSDIT---NLWSNE-LS
gnl|Capca1|150962                   MLLKENVALNDL-------------DSTSLDSIFGNSDEG-VLASHQ-GG
gnl|Apo_MPI_JGI_Genos_P|74100       MLEKESLSLAVV-------------EQMPLDSILGGVGES-TLIHHS-GG

sp|P23503|NAR1_YEAST                TCGGYAYQYVTAVQRLHPGSQMI----VLEGRNSDIVEYRLLH--DDRI-
lcl|CTHT_0054730                    TSGGNLFFILHTIQSRHPGSQIQ----TTRGRNADVVEFSVVQPSSGEI-
gnl|up_human|NARFL_HUMAN            GSGGYLEHVFRHAARELFGIHVA-EVTYKPLRNKDFQEVTLEK--EGQV-
gnl|up_drome|NARF_DROME             LSGGYAEHIFKYAAKHIFNEDLKTELEFKQLKNRDFREIILKQ--NGKT-
gnl|up_danre|NARFL_DANRE            GSGGYLHHIYKHAAKQLFGVDVD-ELTYKTMKNKDFQEVTLEK--DGQV-
gnl|up_caeel|NARF_CAEEL             ASGGYADRIVRDFVLENGGGIVK----TSKLNKNMFSTTVESE--AGEI-
gnl|Lotgi1|111940                   GSGGYLHHIIKYAAKQLFELDIQ-NIQYNVLRNKDFQEVVIEK--DDQV-
gnl|Helro1|173558                   ESDGYLAFIARYAAKELLDVSVK-ELDFKVLKNADMQEVIIDK--NNNNN
gnl|Capca1|150962                   GSGGYLEHVMRYAAKELHGIEVD-ELKYKVMRNQDFQEVMVEK--DSKV-
gnl|Apo_MPI_JGI_Genos_P|74100       GSGGYLEHVLKYAAQNLFGLTIN-EVCYKVLRNQDLQEVSVEK--DGEV-

sp|P23503|NAR1_YEAST                ----------------IAAASELSGFRNIQNLVRKLTSGSGSERKRNITA
lcl|CTHT_0054730                    ----------------LFRAARYYGFRNIQNLVRKL-------KPAKASR
gnl|up_human|NARFL_HUMAN            ----------------LLHFAMAYGFRNIQNLVQRL-------KRGRCP-
gnl|up_drome|NARF_DROME             ----------------VLKFAIANGFRNIQNLVQKL-------KREKVS-
gnl|up_danre|NARFL_DANRE            ----------------LLKFAAVYGFRNIQNLVQKL-------KRGKSP-
gnl|up_caeel|NARF_CAEEL             ----------------LLRVAKVYGFRNVQNLVRKM-------KTKKEK-
gnl|Lotgi1|111940                   ----------------LLKMAIAYGFRNIQNIVQKI-------KRKKCQ-
gnl|Helro1|173558                   NNNNNNNNRDNDKQTPALKFATAYGFRNIQNVVQKL-------KRKLNK-
gnl|Capca1|150962                   ----------------VLKFAIAYGFRNIQNIVQKI-------KRGKLP-
gnl|Apo_MPI_JGI_Genos_P|74100       ----------------VLKFALAYGFRNIQNVVQKL-------KRKKLP-

sp|P23503|NAR1_YEAST                LRKRRTGPKANSREMAAATAATADPYHSDYIEVNACPGACMNGGGLLNGE
lcl|CTHT_0054730                    MPGGKPFGSARRPTLGVAGSRSATGLDYGYVEVMACPGGCTNGGGQIKVD
gnl|up_human|NARFL_HUMAN            ---------------------------YHYVEVMACPSGCLNGGGQLQAP
gnl|up_drome|NARF_DROME             --------------------------NYHFVEVMACPSGCINGGAQIRPT
gnl|up_danre|NARFL_DANRE            ---------------------------YHFVEVMACPSGCLNGGGQLKPS
gnl|up_caeel|NARF_CAEEL             ---------------------------TDYVEIMACPGGCANGGGQIRYE
gnl|Lotgi1|111940                   ---------------------------YHFVEIMACPSGCNNGGGQLRPE
gnl|Helro1|173558                   ----------------------------------------NNNNNNINNN
gnl|Capca1|150962                   ---------------------------YQYVEIMACPSGCLNGGGQIRPE
gnl|Apo_MPI_JGI_Genos_P|74100       ---------------------------YHFIEVMACPSGCLNGGGQIRVK

sp|P23503|NAR1_YEAST                QN--------------SLKRKQLVQTLNKRHGEELAMVDPLTLGPKLEEA
lcl|CTHT_0054730                    DQVIVDREIFGEKPGPQEQKAWLAEVDEAYFSADEPDNGASGLCDDSEKD
gnl|up_human|NARFL_HUMAN            D---------------RPSRELLQHVERLYGMVRAEAPEDAPGVQELYTH
gnl|up_drome|NARF_DROME             TG--------------QHVRELTRKLEELYQNLPRSEPE-NSLTKHIYND
gnl|up_danre|NARFL_DANRE            AD--------------QSNKELLQQVEEVYRSEHPSVPEDDSQVAELYQS
gnl|up_caeel|NARF_CAEEL             TM--------------DEREEKLIKVEALYEDLPRQDDEETWI--KVREE
gnl|Lotgi1|111940                   SD--------------ETVNERLIRVNELYQTEQTLDPFDNSNVKKLYEE
gnl|Helro1|173558                   NN--------------NINNKRMVMERGGYDYD--------------FVE
gnl|Capca1|150962                   DN--------------ETPKDLLSRLNEIYRNMPTRMPFHQNEVEDLYDN
gnl|Apo_MPI_JGI_Genos_P|74100       EG--------------EEPKQHLVRLNEIYNSLPSKQPEDDPQVQRLYQE

sp|P23503|NAR1_YEAST                AARPLSL-------------------EY
lcl|CTHT_0054730                    LVAGISPSRVRDTLAHWSKITGIQLDKL
gnl|up_human|NARFL_HUMAN            WLQGTDSECAG---------------RL
gnl|up_drome|NARF_DROME             FLDGFQSDKSY---------------DV
gnl|up_danre|NARFL_DANRE            WLESVGEEKAR---------------QL
gnl|up_caeel|NARF_CAEEL             WEKLDKNYR-----------------NL
gnl|Lotgi1|111940                   WLNGQESEKAN---------------SL
gnl|Helro1|173558                   IMACPSGKEMK---------------QL
gnl|Capca1|150962                   WLGGVDSEKAN---------------RL
gnl|Apo_MPI_JGI_Genos_P|74100       WLDRGDPEKVK---------------RM
