# Supplementary material for: Deep transcriptome-sequencing and proteome analysis of the hydrothermal vent annelid Alvinella pompejana identifies the CvP-bias as a robust measure of eukaryotic thermostability
Source: Biol Direct. 2013 Jan 16;8:2. doi: 10.1186/1745-6150-8-2 (PMC3564776; doi:10.1186/1745-6150-8-2)
Supplement: Additional file 10 — Frequency of individual amino acids as a function of GC-content. The frequency of amino acids is plotted as a function of GC3-content (GC-content at the third codon position) in the species of the orthologous set. The regression lines with 90% confidence intervals are shown. [file 1745-6150-8-2-S10.zip › trimmedalignments/COPG2_HUMAN.aln]

CLUSTAL X (1.81) multiple sequence alignment


sp|P32074|COPG_YEAST                AHTYKKFENSTSGDLP----DKMTIYQDCMNTFNESPVNSKRCRLLISRL
lcl|CTHT_0012100                    MSYGKKDEDADTG---LVKIDRTQVFQEA-RLFNNSPIQPRRCRILLTKI
gnl|up_human|COPG2_HUMAN            KKFDKKDEESGSGSNPFQHLEKSAVLQEA-RIFNETPINPRRCLHILTKI
gnl|up_drome|Q8I0G5_DROME           HKKHRGHPSAG-PSNAYQNLEKTSVLQET-RTFNETPVNPRKCIHILTKI
gnl|up_danre|COPG2_DANRE            KKFDKKDEESGSGSNPFQHLEKSAVLQEA-RIFNETPINPRRCLHILTKI
gnl|up_caeel|Q2XN02_CAEEL           MKTNKKDEETG-G-NVYAHLDKTSVLQEA-RAFNETPINARKCCFILSKL
gnl|Lotgi1|191967                   LKRDKKEEEDG-G-NPFSNLEKSSVLQEA-RTFNETPINPRKCGHILTKI
gnl|Helro1|155881                   MKRDKKEEEAG-G-NPFFNLEKSSVLQDA-RTFNETPVNAKKCCFILTKI
gnl|Capca1|162815                   MKRDKKEEEEG-GANPFYNLEKSSVLQEA-RTFNETPINTRKCCHILTKI
gnl|Apo_MPI_JGI_Genos_P|62550       LKRDKKEEEDG-GGNPFYNLEKSSVLQEG-RTFNETPINPRKCCHILTKI

sp|P32074|COPG_YEAST                LRLLAQGETFPQNEATALFFSISKLFQHQNDPLRQAVYLAIKELSGISED
lcl|CTHT_0012100                    ALLLYTGEKFPTTEATTLFFGISKLFQNKDASLRQMVHLVIKELANSAED
gnl|up_human|COPG2_HUMAN            LYLLNQGEHFGTTEATEAFFAMTRLFQSNDQTLRRMCYLTIKEMATISED
gnl|up_drome|Q8I0G5_DROME           LYLINQGEQLVAREATDCFFAMTKLFQSKDVVLRRMVYLGIKELSSIAED
gnl|up_danre|COPG2_DANRE            IYLLNQGEHFGTTEATEAFFAMTRLFQSNDQTLRRMCYLTIKEMANISED
gnl|up_caeel|Q2XN02_CAEEL           IYIIQQGESIGRTEATEAFFGVTKLWQSKDVSLRRMVYLAVKELAEVSDD
gnl|Lotgi1|191967                   LYLINQGETIGATEATEAFFAMTKLFQSKDTTLRRLVYLGIKEMSKIAND
gnl|Helro1|155881                   MYILNQGEPLGKTEATEAFFAMTKLFQSKDTTLRRLVYLCIKLMADIADD
gnl|Capca1|162815                   LYLINQGEHIGTMEATETFFAMTKLFQSKDLTLRRMVYLCIKEMAYIAED
gnl|Apo_MPI_JGI_Genos_P|62550       LYLLNQGEHIGTTEATETFFAMTKLFQSKDVTLRRMVYLGIKEMANIAED

sp|P32074|COPG_YEAST                VLMATSSIMKDVQNGSD-LIKPDAIRSLTYVLDESTAFSAERLLKSAVVS
lcl|CTHT_0012100                    IIMVTSTIMKDTGGSTDSIYRPNAIRALCRIIDATTVQSIERVMKTAIVD
gnl|up_human|COPG2_HUMAN            VIIVTSSLTKDMTGKED-VYRGPAIRALCRITDGTMLQAIERYMKQAIVD
gnl|up_drome|Q8I0G5_DROME           VIIVTSSLTKDMTGKED-LYRAAAIRALCSITDNTMLQAVERYMKQCIVD
gnl|up_danre|COPG2_DANRE            VIIVTSSLTKDMTGKED-VYRGPAIRALCRITDTTMLQAIERYMKQAIVD
gnl|up_caeel|Q2XN02_CAEEL           VIIVTSSLTKDMTGRED-LYRAAAIRALCKITDTGMLQTIERYMKQAIVD
gnl|Lotgi1|191967                   VIIVTSSLMKDMTGKED-QFRGPSIRALCSITDQMMLQSIERYMKQAIVD
gnl|Helro1|155881                   VIIVTSSLTKDMTGKED-QFRAPAIRALCRITDGSMLQSIERYMKQAIVD
gnl|Capca1|162815                   VIIVTSCLTKDMTGRED-QFRAPAIRALCRITDTTMLQSIERYMKQAIVD
gnl|Apo_MPI_JGI_Genos_P|62550       VIIVTSSLTKDMTGKED-QFRAPAIRALCRITDTTMLQSIERYMKQAIVD

sp|P32074|COPG_YEAST                RHPSISSAALCTSYHLLPISEVTIRRFTNETQEAVLDLK-----QFPNQH
lcl|CTHT_0012100                    KNPSVSSAALVSSYHLLPVARDVVKRWQSETQEAAASTKSSGGFSLGFGS
gnl|up_human|COPG2_HUMAN            KVSSVSSSALVSSLHMMKISYDVVKRWINEAQEAASS-------------
gnl|up_drome|Q8I0G5_DROME           KNAAVSCAALVSSLRLANTAGDVVKRWANEAQEALNS-------------
gnl|up_danre|COPG2_DANRE            KVPSVSSSALVSSLHMVKMSFDVVKRWVNEAQEAASS-------------
gnl|up_caeel|Q2XN02_CAEEL           RNSAISSSAIVSSIHLMRKSSEVVRRWANEVQEAVSS-------------
gnl|Lotgi1|191967                   KVSAVSSAALVSSMHLGRGSQDVTKRWVNEAQEAVNS-------------
gnl|Helro1|155881                   KDPSVSSAALASALHLAQQNNDVVKRWVNEAQEAVNS-------------
gnl|Capca1|162815                   KVHSVSSAALTSSLHLAKTSPDVVKRWVNEAQEAVNS-------------
gnl|Apo_MPI_JGI_Genos_P|62550       KVHAVSSAALTSSLHLARQSPDVVKRWVNEAQEAVNS-------------

sp|P32074|COPG_YEAST                GNSEYYPNSTYISQYHALGLLYQLKKTDKMALLKLVRHFSENNSMKNQLA
lcl|CTHT_0012100                    SSSSLPVNNSTMTQYHAIGLLYQMRMHDRMALVKMVQQFGAAGAVKNPAA
gnl|up_human|COPG2_HUMAN            --------DNIMVQYHALGVLYHLRKNDRLAVSKMLNKFTK-SGLKSQFA
gnl|up_drome|Q8I0G5_DROME           --------DNIMVQYHALGLLYHIRKSDRLAVSKLVNKLTR-GSLKSPYA
gnl|up_danre|COPG2_DANRE            --------DNIMVQYHALGLLYHLRKNDRLAVTKMLNKFTK-SGLKSPFA
gnl|up_caeel|Q2XN02_CAEEL           --------DNHMVQYHALALLYQIRANDRLAVNKLVQKFSK-NALRSPYA
gnl|Lotgi1|191967                   --------DNMMVQYHALGLLYHIRKKDKLAVSRMVTKFSK-HSLRSPYA
gnl|Helro1|155881                   --------DNIMVQYHALGLLYHIRKSDKLAVTKMVSKFTR-HTLKSPYA
gnl|Capca1|162815                   --------DNIMVQHHALGLLYHIRKNDKLAVTKLVNKYTR-HSLKSPYA
gnl|Apo_MPI_JGI_Genos_P|62550       --------DNIMXAYHALGLLFHIRKNDKLAVTKLVSKFSR-HSLKSPYA

sp|P32074|COPG_YEAST                KVELVKIVNDLIYRDPQL-----FSQFRPLLSDWLSNKFESVQLETAKLI
lcl|CTHT_0012100                    IVVLVRLAAQLAEEDPQL-----RKPMMQLLDGWLRHKSEMVNFEAAKAI
gnl|up_human|COPG2_HUMAN            YCMLIRIASRLLKETEDG----HESPLFDFIESCLRNKHEMVIYEAASAI
gnl|up_drome|Q8I0G5_DROME           VCMLIRIACKLIEEEDIPSEELSDSPLFTFIESCLRHKSEMVIYEAAHAI
gnl|up_danre|COPG2_DANRE            YCMMIRIASKLLEETEGG----HDSPLFDFIESCLRNKHEMVVYEAASAI
gnl|up_caeel|Q2XN02_CAEEL           VCYLIRIATRCLVDDDQP-----DSSVFTFIESCLRHKSEMVVYEAARAI
gnl|Lotgi1|191967                   YCLLIRIASKLIEEEDAG----SESPMFDFIENCLRHKNEMVIYEAAHAI
gnl|Helro1|155881                   FCQLIRISCKLLEDDDLG----CEGPLYEFIEGCLRHKSEMVIYEAAHAI
gnl|Capca1|162815                   YCLLIRIACKLLEEDNAG-------PMFEFIESCLRHKSEMVIYEAAHAI
gnl|Apo_MPI_JGI_Genos_P|62550       YCLLIRIACKLLEEEGAG----SDSPMFEFLESCLRHKSEMVIYEAAHAI

sp|P32074|COPG_YEAST                TSFATRNSRLVAPELYAAAISALQSLLTVPRVSSRFAALRILNRISMVSP
lcl|CTHT_0012100                    ASMPDVTDVELSQ-----AVHVLQLFLSSPRAVTKFAALRILHTIASFRP
gnl|up_human|COPG2_HUMAN            IHLPNCTARELAP-----AVSVLQLFCSSPKPALRYAAVRTLNKVAMKHP
gnl|up_drome|Q8I0G5_DROME           VNLKNTNPRMLSP-----AFSILQLFCSSPKATLRFAAVRTLNKVAMTHP
gnl|up_danre|COPG2_DANRE            VHMPNCTARELAP-----AVSVLQLFCSSPKAALRYAAVRTLNKVAMKHP
gnl|up_caeel|Q2XN02_CAEEL           VSLPQTTPSEIQP-----AITALQMCCTSPKAAVRFAAVRTLNKVAMAHP
gnl|Lotgi1|191967                   VNMKNTTAKDLTP-----AVSVLQLFCGSPKPTLRFAAVRTLNKVAMKHP
gnl|Helro1|155881                   VNLKKTSTKELGP-----AISVLQLFCGSSKPTLRFAAVRTLNKVAMKHP
gnl|Capca1|162815                   VNMKNTTAKELAP-----AVSVLQLFCSSPKPTLRFAAVRTLNKVAMKHP
gnl|Apo_MPI_JGI_Genos_P|62550       VNMKHTTAKELAP-----AVSVLQLFCSSPKPTLRFAAVRTLNKVAMKHP

sp|P32074|COPG_YEAST                EKIVVCNPELESLINDSNRNISTYAITTLLKTGTSKNISSLISTITNFIH
lcl|CTHT_0012100                    HVVNVCNPDIELLISNSNRSIATFAITTLLKTGNEASVDRLMKQITGFMS
gnl|up_human|COPG2_HUMAN            SAVTACNLDLENLITDSNRSIATLAITTLLKTGSESSVDRLMKQISSFVS
gnl|up_drome|Q8I0G5_DROME           AAVTTCNLDLEGLITDSNRSVATLAITTLLKTGAESSVERLMKQISTFVA
gnl|up_danre|COPG2_DANRE            SAVTACNLDLENLITDSNRSIATLAITTLLKTGSESSVDRLMKQISSFVS
gnl|up_caeel|Q2XN02_CAEEL           NAVMSCNVDLEKFITDPNRSIATLAITTLLKTGAESSVERLMQQIAGFVN
gnl|Lotgi1|191967                   AAVTACNLDLENLITDVNRSIATLAITTLLKTGNESSVDRLMKQISTFMS
gnl|Helro1|155881                   AAVTTCNVDLENLITDSNRSIATLAITTLLKIGNESSVDRLMKQISSFMS
gnl|Capca1|162815                   AAVTACNLDLENLITDVNRSIATLAITTLLKTGSESSVDRLMKQISSFMS
gnl|Apo_MPI_JGI_Genos_P|62550       AAVTACNLDLESMITDVNRSIATLAITTLLKTGSESSVDRLMKQISSFMS

sp|P32074|COPG_YEAST                DVSDDFKIIIIDAVRTLSLNFPQEWKSILNFLIDVLKNSEGGFKFKNSIV
lcl|CTHT_0012100                    EITDEFKITIVEAIRTLCLKFPSKQAGMLQFLSGILRD-EGGYDFKRAVV
gnl|up_human|COPG2_HUMAN            EISDEFKVVVVQAISALCQKYPRKHSVMMTFLSNMLRD-DGGFEYKRAIV
gnl|up_drome|Q8I0G5_DROME           EISDEFKVVVVQAICALCTKYPRKHTVLMNFLSGMLRE-EGGLEYKTSIV
gnl|up_danre|COPG2_DANRE            EISDEFKVVVVQAISALCQKYPRKHSVMMNFLSNMLRD-DGGFEYKRAIV
gnl|up_caeel|Q2XN02_CAEEL           EISDEFKIVVVDAIRSLCSRYPRKHTVMMPFLAKMLRS-DGSYDYKKAIV
gnl|Lotgi1|191967                   EISDEFKIVVVQAIRSLCSKFPRKHNVLMTFLASMLRD-EGGFDYKRAIV
gnl|Helro1|155881                   EIPDEFKVVVVQAIRSLCLKFPRKHSLLMSFLSGMLRE-EGGFEYKKAIV
gnl|Capca1|162815                   EISDEFKIVVVQAIRSLCLKFPRKHSIMMTFLSSMLRD-EGGFEYKRAIV
gnl|Apo_MPI_JGI_Genos_P|62550       EISDEFKIVVVQAIRSLCLKFPRKHSVMMNFLSSMLRD-EGGFEYKKAIV

sp|P32074|COPG_YEAST                EALIDIVSFVPQSKELALENLCDFIEDCEFNEILVRILHLLGKEGPSAPN
lcl|CTHT_0012100                    ESMFDLIKFVPESKEEALAHLCEFIEDCEFTKLAVRILHLLGVEGPKTSQ
gnl|up_human|COPG2_HUMAN            DCIISIVEENPESKEAGLAHLCEFIEDCEHTVLATKILHLLGKEGPRTPV
gnl|up_drome|Q8I0G5_DROME           DTIITIIEENADAKESGLSHLCEFIEDCEHVSLAVRILHLLGKEGPFAAT
gnl|up_danre|COPG2_DANRE            DCIISIIEENPESKETGLAHLCEFIEDCEHTVLATKILHLLGKEGPRTPT
gnl|up_caeel|Q2XN02_CAEEL           ETIIAIIEENPDAKVAGLAHLCEFIEDCEHDNLSTRVLHLLGREAPKTPN
gnl|Lotgi1|191967                   DCIITVIEENPEAKEAGLAHLCEFIEDCEHTVLATRILHLLGREGPRTPS
gnl|Helro1|155881                   ESIVSIIEENFEAKEAGLAHLCEFIEDCEHTVLATKILHLLGQEGPRTPQ
gnl|Capca1|162815                   DTIIGILEENSEAKEAGLAHLCEFIEDCEHTVLATRILHLLGKEGPRTPQ
gnl|Apo_MPI_JGI_Genos_P|62550       DTIIGIIEENPEAKEAGLAHLCEFIEDCEHTVLATRILHLLGREGPRTPQ

sp|P32074|COPG_YEAST                PSLYVRHIYNRVVLENSIIRSAAVVALSKFALTKNDPTLYESIISLLKRI
lcl|CTHT_0012100                    PTKYIRYIYNRVVLENAIVRAAAVTALAKFGVGQKDPDVKRSVEVLLTRC
gnl|up_human|COPG2_HUMAN            PSKYIRFIFNRVVLENEAVRAAAVSALAKFGA--QNESLLPSILVLLQRC
gnl|up_drome|Q8I0G5_DROME           PSKYIRFIYNRVILESPIVRAAAVTAMAQFGA--SCPALLSNILVLLGRC
gnl|up_danre|COPG2_DANRE            PSKYIRFIFNRVVLESEAVRAAAVSALAKFGA--QNDDLLPSVLVLMQRC
gnl|up_caeel|Q2XN02_CAEEL           PSSYIRFIYNRVILESTKVRAAAVTALAKFGA--QCVDLRPSIQVLLKRC
gnl|Lotgi1|191967                   PSKYIRFIYNRVILENAAVRAAAVSALAKFGA--HCEELLPSCIVLLERC
gnl|Helro1|155881                   PFKYIRFIYNRVILENPAVRAAAVTALAKFGA--QCEQLLPSIIVLLERS
gnl|Capca1|162815                   PAKYIRFIYNRVILEDAPVRAAAVSALAKFGA--HCDELLPSIMVLLQRV
gnl|Apo_MPI_JGI_Genos_P|62550       PNKYIRFIYNRVILENAAVRAAAVSALAKFGA--HCEDLQPSIMVLLQRS

sp|P32074|COPG_YEAST                ANDKDDEVRDRATIALEFIDSARNKDDVIAQNLIESKYFYDIPSLESKLS
lcl|CTHT_0012100                    LDDVDDEVRDRAALNLRLM---QEE-DDIANRFVKNDSMFALPYFEQQLV
gnl|up_human|COPG2_HUMAN            MMDTDDEVRDRATFYLNVL---QQRQMALNATYIFNGLTVSVPGMEKALH
gnl|up_drome|Q8I0G5_DROME           QMDPDDEVRDRATYYLSIL---NSERPELYKNYIIERENCSLALLEKSLV
gnl|up_danre|COPG2_DANRE            MMDSDDEVRDRATFYMNVL---QQKQKALNAAYIFNGLSVSVLGLEKSLH
gnl|up_caeel|Q2XN02_CAEEL           LLDSDDEVRDRATFYLKML---TEAAEGLIHNFILDGLQVSPSGLERSIL
gnl|Lotgi1|191967                   QLDSDDEVRDRATFYTSIL---KQQQKSLNSAYILNGLQVSVVGLERAVH
gnl|Helro1|155881                   QFDTDDEVRDRATFYLNIL---KENQKGLNLSYIINGLQVSIKGLETALH
gnl|Capca1|162815                   QLDMDDEVRDRATFYLNIL---AQHQKALNSAFILNSLQVSIVGLERALH
gnl|Apo_MPI_JGI_Genos_P|62550       ELDTDDEVRDRATFYLNIL---KQKQKALNSAFILNGLQVSIVGLERALH

sp|P32074|COPG_YEAST                SYI-SSNTDSFATAFDVNQVRKFTEDEMKAINLKRKQEQIFNQKSETTLD
lcl|CTHT_0012100                    MYVTSDDKSTFETPFD-----------ISKIPIVTREQADAEDRTKKLTA
gnl|up_human|COPG2_HUMAN            QYT----LEPSEKPFD-----------MKSIPLAM--APVFEQKAEITLV
gnl|up_drome|Q8I0G5_DROME           EHL----NGDVDTRFD-----------ISIVPKAAIVKPVIANDVMLVTS
gnl|up_danre|COPG2_DANRE            QYT----LEPSEKPFD-----------MKTVPLAT--APITEHKTEIAPV
gnl|up_caeel|Q2XN02_CAEEL           DYL---RSGSYSSPFD-----------LRVVPVTQQALSQPEKRVPQLV-
gnl|Lotgi1|191967                   NYT----LEPSDTPFD-----------LKSVPLAT--QPMTEQKTVTSRE
gnl|Helro1|155881                   HYT----LEPSKEPFD-----------LKTVPLDT--KLVTQQ-------
gnl|Capca1|162815                   HYT----MEPTETPFD-----------LKSVPLAT--QPLQELSKPIMEA
gnl|Apo_MPI_JGI_Genos_P|62550       QYT----LEPSEAPFD-----------LKSVPLAT--QPVQEMKTAAV--

sp|P32074|COPG_YEAST                TTPEAE---SVPEKRADANSFAGPNLDD-HQEDLLATKYADELLSIEQIK
lcl|CTHT_0012100                    TTPSLKPPKTGPTK------MAPSAAEAAASATAVAQKYAQELAEIPEIR
gnl|up_human|COPG2_HUMAN            A--------TKPEK------LAPSRQDI----------FQEQLAAIPEFL
gnl|up_drome|Q8I0G5_DROME           ---------SAPRP------PKITREEE----------SAARLAQLPGIQ
gnl|up_danre|COPG2_DANRE            ATS------KLPEK------LAPSRQDI----------YQEQLSAIPEFQ
gnl|up_caeel|Q2XN02_CAEEL           ---------EEEEK------PKAPKVEP----------YAAQLAAIPQFA
gnl|Lotgi1|191967                   TGDMGVP--KSMEK------PVASRIDV----------YAEQLSGVPELA
gnl|Helro1|155881                   ---------NLAKD------GTVSNKEK-------------QLAAVPQLA
gnl|Capca1|162815                   SS---GP--KSTEK------AAASRQDV----------YAEQLASVPELA
gnl|Apo_MPI_JGI_Genos_P|62550       AGEIAAP--KATEK------IAASRQDI----------YAEQLSRVPELA

sp|P32074|COPG_YEAST                PFGQLVNSSR-AISLTEPEAEFVVRGVKHLFKDNVVLQFNITNTLTDIAL
lcl|CTHT_0012100                    EFGNVLKSSP-VIELTEAETEYVVSVVKHIFKEHIVLQYDIKNTLPSTIL
gnl|up_human|COPG2_HUMAN            NIGPLFKSSE-PVQLTEAETEYFVRCIKHMFTNHIVFQFDCTNTLNDQLL
gnl|up_drome|Q8I0G5_DROME           VLGPIHRSTA-PIQLTESETEYTVQCIKHIFGQHVVFQFDCLNTLSDQIL
gnl|up_danre|COPG2_DANRE            GLGPLFKSSE-PVQLTEAETEYVVRCIKHTFANHMIFQFDCTNTLNDQLL
gnl|up_caeel|Q2XN02_CAEEL           ALGPVFKSST-RIALTESIAEYTVHMIKHTFANAMVLQFECKNTMNDQLL
gnl|Lotgi1|191967                   NLGPLFRSSQ-PVELTESETEYVIQCVKHTFSHYVVFQFDCTNTLNDQVL
gnl|Helro1|155881                   NLGPLFKSSLLPLELTEAETEYVVRCIKHTFPHHIVFQFDCTNTLNDQIL
gnl|Capca1|162815                   NLGPLFKSSSLPVELTESETEYMVRCIKHTFPHHLVFQFDCTNTLNDQVL
gnl|Apo_MPI_JGI_Genos_P|62550       NVGPLFKSSSLPIELTESETEYNVRCIKHTFPHHIVFQYDCINTLNDQVL

sp|P32074|COPG_YEAST                DNVSVVCTPEISDEAE-LEELFTLQVDRLLPSEEAACYVAFKKLD---EI
lcl|CTHT_0012100                    ENVSVLATP--SDDEG-LEDAFVVQAEKLETDVPGKVYVAFRKVNGEGSM
gnl|up_human|COPG2_HUMAN            EKVTVQMEP--SD--S-YEVLSCIPAPSLPYNQPGICYTLVRLPDDDPTA
gnl|up_drome|Q8I0G5_DROME           ENVRVELTL--PE--G-FTTRAVIPCPKLPYNDLQTTFVIVEFPP-DAAN
gnl|up_danre|COPG2_DANRE            QKVLVQMEP--SE--S-YEVLHYVPAANLPYSQPGSCYSLVRLPEDDPTA
gnl|up_caeel|Q2XN02_CAEEL           LDVSVELED--PD--GEWETGNTVQIDKLPYGEVHSAFSLLEFP--DSGA
gnl|Lotgi1|191967                   ENVTVHMEG--GD--G-FEVMKYVKCASLPYDKPGITYTLIRLPE-EPTA
gnl|Helro1|155881                   ENVTVHMEN--TE--G-FEVIRCVPIPSLPYGKPATTYTLVQLPE-DPLI
gnl|Capca1|162815                   ENVTVQMEN--TD--D-FEVIRSVPAASLVYEKPGTTYTLVRLPE-DPTQ
gnl|Apo_MPI_JGI_Genos_P|62550       ENVTVQMES--AD--G-FEVVRYIPAPRLPYDQPGTCYTLVSLPD-DPTA

sp|P32074|COPG_YEAST                VMEGFLNNLTFTTKEINPDTNEPFDGDEGFQDEYEIDSIFLNAGDYVKSS
lcl|CTHT_0012100                    PVTTFSNVLKFTSKEIDPTTNEP-E-ETGYEDEYEVSDFDLSGSDYVIPT
gnl|up_human|COPG2_HUMAN            VAGSFSCTMKFTVRDCDPNTGVP-D-EDGYDDEYVLEDLEVTVSDHIQKV
gnl|up_drome|Q8I0G5_DROME           SIATFGATLRFVVKDCDPNTGEP-ESEEGYDDEYMLEDLELTVADQIQKT
gnl|up_danre|COPG2_DANRE            VSCTFSCTMKYLVRDCDPNTGEP-D-DDGYDDEYVLEDLEVTVADHIQKV
gnl|up_caeel|Q2XN02_CAEEL           ISGSLGAILKFKVMDVDPTSGEP-DSDDTYEQTYVLEEVDVNVSDSVQGV
gnl|Lotgi1|191967                   VTGTFTCSLKFIVKDCDPNTGEP-D-DEGYEDEYVLEDVEVTVADHVQRV
gnl|Helro1|155881                   VSTTFSCTMKFLVKDCDPHTGEP-D-EEGYKDEYVLEDVDLALSDHTQKV
gnl|Capca1|162815                   VTTTFTCTLKFIVKDCDPNTGEA-D-EEGYEDEYVLEDLEVTVSDHVQKV
gnl|Apo_MPI_JGI_Genos_P|62550       VTGTFSCTLKFIVKDCDPNTGET-D-EEGYEDEYVLEDVEVVVADHVQRV

sp|P32074|COPG_YEAST                FTGNFSATFDELPCEE----VAVFNIQEDLSIQEVVDKIILNSSCLPVES
lcl|CTHT_0012100                    FASNFAHVWEQVGAQG-EEAEETLQLSGMKSIAEATEQLAKALSLQPVEG
gnl|up_human|COPG2_HUMAN            LKPNFAAAWEEVGDTF--EKEETFALSSTKTLEEAVNNIITFLGMQPCER
gnl|up_drome|Q8I0G5_DROME           RKNNFQVSWDAADSEEWLQAEDTFVLSAVTTLQDAVNTIVKILGLGAANL
gnl|up_danre|COPG2_DANRE            LKPNFAAAWDEVGDEC--EKEETFALATVRTLDEAVNNIVSFLGMQPCER
gnl|up_caeel|Q2XN02_CAEEL           AKSSFGSAWEALGDDA--TREETFQLSTVENIPDAVKKISEILGLVPCER
gnl|Lotgi1|191967                   IKPNFGASWEEVGPEN--ELEDTYALSSMNSLEEAVKNIVLYLGMQPCER
gnl|Helro1|155881                   IKPNFSVSWDEIGEGN--ELEDTYALSSVKTVEGAVRNIMDFLGLQACER
gnl|Capca1|162815                   VKPNFAASWEEVGASN--ELEDTYALASMKSIDEAVKSIIQFMGLQACER
gnl|Apo_MPI_JGI_Genos_P|62550       MKPNFGASWEEVGSEN--ELEDTYALSSMKTLEEAVKNVIQFMGMQPCER

sp|P32074|COPG_YEAST                TQFAPSDSNSHTLKLFGKSALTGSKVALQIKMIK-SSK-GLALKVHGKGE
lcl|CTHT_0012100                    TD-VPINQSTHTLKLLGKTV-NGGKVAANVRMAY-SSKTGVTTKITVRSE
gnl|up_human|COPG2_HUMAN            SDKVPENKNSHSLYLAGIFR-GGYDLLVRSRLAL-A-D-GVTMQVTVRSK
gnl|up_drome|Q8I0G5_DROME           SENVPEGTHLHTLLCSGTFR-GGAEILVRAKLAL-S-E-GVTLNLTVRST
gnl|up_danre|COPG2_DANRE            SDKVPENKNSHVLFLAGVFR-GGHDVLVRARLAL-A-D-GVTIQVTVRST
gnl|up_caeel|Q2XN02_CAEEL           SDRVPEGKTQHTVFLSGVFR-GGYDVLSKATVAVDPNDNSIAMNIIIKSN
gnl|Lotgi1|191967                   SDKVPEGKSSHTLYLAGVFR-GGHDALVRAKLAL-TDDSGVTMQLTVRSS
gnl|Helro1|155881                   SDKVPEGKNAHTLLLAGIFR-GGHDVLVRAKLAL-S-D-GVNMQMTVRST
gnl|Capca1|162815                   SDKVPDDKSSHTLYLAGVFR-GGHDVLVRAKLAF-S-E-GVTMQITVRST
gnl|Apo_MPI_JGI_Genos_P|62550       SDKVPEGKSSHTLYLGGVYR-GGHDVLVRAKLAL-T-ESGVTMQITVRST

sp|P32074|COPG_YEAST                DSLLCSDLVNGLMQ
lcl|CTHT_0012100                    EEGV-AALVVGSVA
gnl|up_human|COPG2_HUMAN            ERTP-VDVILASVG
gnl|up_drome|Q8I0G5_DROME           DQDV-AELITAAIG
gnl|up_danre|COPG2_DANRE            DDNV-VDVILASVG
gnl|up_caeel|Q2XN02_CAEEL           EPLV-ADLVISAVV
gnl|Lotgi1|191967                   DPNV-SEILASAIA
gnl|Helro1|155881                   DANV-SQIIASAIS
gnl|Capca1|162815                   DAYA-SEVLASAVG
gnl|Apo_MPI_JGI_Genos_P|62550       DASA-AEVIASAVG
