# Supplementary material for: Deep transcriptome-sequencing and proteome analysis of the hydrothermal vent annelid Alvinella pompejana identifies the CvP-bias as a robust measure of eukaryotic thermostability
Source: Biol Direct. 2013 Jan 16;8:2. doi: 10.1186/1745-6150-8-2 (PMC3564776; doi:10.1186/1745-6150-8-2)
Supplement: Additional file 10 — Frequency of individual amino acids as a function of GC-content. The frequency of amino acids is plotted as a function of GC3-content (GC-content at the third codon position) in the species of the orthologous set. The regression lines with 90% confidence intervals are shown. [file 1745-6150-8-2-S10.zip › trimmedalignments/BOP1_HUMAN.aln]

CLUSTAL X (1.81) multiple sequence alignment


sp|Q04660|ERB1_YEAST                SLTDRLSGVKLQTIVDPNIYSKYADGSDRIIK------------------
lcl|CTHT_0057570                    DKEPSEP-EILEPFVDPPRKEDEELEDRNYRIEKDANGGIRYVY------
gnl|up_human|BOP1_HUMAN             KKTTEEQ---VQASTPCPRTEMAS--------------------------
gnl|up_drome|BOP1_DROME             KDSKSKQ-TDDKPSGSGAASKKALTAELPKRD------------------
gnl|up_danre|BOP1_DANRE             DLKLSAK-DDVKPQVDSQNSKEKKKKKRKGKSVLKDGGEEDVASGRDEAL
gnl|up_caeel|BOP1_CAEEL             IKPVIVP-------------------------------------------
gnl|Lotgi1|114705                   VKKIEKERKI----------------------------------------
gnl|Helro1|90115                    MLPLQQQ-------------------------------------------
gnl|Capca1|130363                   MQDIEVN-------------------------------------------
gnl|Apo_MPI_JGI_Genos_P|50082       VKKLKKNLANEKAKLDSSRTNNEEANKSPGRMKIKGNNEANLLTKTSANT

sp|Q04660|ERB1_YEAST                --------------PEINPVYDSDDSDAET-QNTIGNIPLSAYDEMPHIG
lcl|CTHT_0057570                    --------------DEIDPVYDSDDTDYNVPVNTIGNIPLSFYDSYPHIG
gnl|up_human|BOP1_HUMAN             --------------ARIGDEYAEDSSDEEDIRNTVGNVPLEWYDDFPHVG
gnl|up_drome|BOP1_DROME             --------------SSKPEYQDSDTSDEEDIRNTVGNIPMHWYDEYKHIG
gnl|up_danre|BOP1_DANRE             KI------------TSQVDEYDHDTSDEEDIRNTVGNIPMEWYKDYPHIG
gnl|up_caeel|BOP1_CAEEL             --------------PKPADEYDYDSSDEEDLRNTIGNIPIKWYDDEDHIG
gnl|Lotgi1|114705                   --------------TQLPDEYEYDSSDEEDIRNTVGNIPMEWYRDYDHIG
gnl|Helro1|90115                    --------------HRHHSNHVTHTQTSQDVRNTIGDVPIEWYNEYDHCG
gnl|Capca1|130363                   --------------GLESKSNEIDSSDEEDIRNTIGNVPLEWYKEFDHIG
gnl|Apo_MPI_JGI_Genos_P|50082       SDNKDGSSTSTDIQVSVPDEYEYDSSDEEDLRNTVGNIPMEWYREYEHIG

sp|Q04660|ERB1_YEAST                YDINGKRIMR--PAK-GSALDQLLDSIELPEGWTGLLDKNSGSSLNLTKE
lcl|CTHT_0057570                    YDINGKKIMR--PAT-GDALQNLLDSIEVPEGWTGLTDPNTGKPLNLSRD
gnl|up_human|BOP1_HUMAN             YDLDGRRIYK--PLRTRDELDQFLDKMDDPDYWRTVQDPMTGRDLRLTDE
gnl|up_drome|BOP1_DROME             YDWDAKKIIK--PPQ-GDQIDEFLRKIEDPDFWRTVKDPLTGQDVRLTDE
gnl|up_danre|BOP1_DANRE             YDLDGKKIFK--PIRNKDELDEFLDKMENPDYWRTVQDKMTGADIRLSDE
gnl|up_caeel|BOP1_CAEEL             YDKFGEKIAK--PAK-KGEIETFLEKMEDPDYWRKVFDKQTGTDVKLTDE
gnl|Lotgi1|114705                   YDVEGKKLLK--PQK-GDQLDEFLDKMENPDYWRTVDNKSTGQKVLLSKE
gnl|Helro1|90115                    YDLDGKKITKDVDAA-GDELDDFIQKMDNVDYWRTVRDKSTGKKVVLSDD
gnl|Capca1|130363                   YDLMGKKIGK--PAK-SDELDKFLDRMDNPDYWRTVEDRKTGQKVVLSDK
gnl|Apo_MPI_JGI_Genos_P|50082       YNLEGKKIIK--PPM-GDELDNFLNKMDNPDYWRTVVDKTTGQNVILSEK

sp|Q04660|ERB1_YEAST                ELELISKIQRNEQTDDSINPYEPLIDWFTRHEEVMPLTAVPEPKRRFVPS
lcl|CTHT_0057570                    ELELIRKVQQGLIPDDVEDPYPDTVEWFTSVEEKMPLSAAPEPKRRFIPS
gnl|up_human|BOP1_HUMAN             QVALVRRLQSGQFGDVGFNPYEPAVDFFSGDVMIHPVTNRPADKRSFIPS
gnl|up_drome|BOP1_DROME             DIALIKRIVSGRIPNKDHEEYEPWIEWFTSEVEKMPIKNVPDHKRSFLPS
gnl|up_danre|BOP1_DANRE             QVDLVHRLQQGKFGDVNFNEYEPAVDFFSNEVMIHPVTNRPQDKRSFIPS
gnl|up_caeel|BOP1_CAEEL             QIEKIHNIATGKYPTIGYNPYEPFLDIFSSQKEIHPIDNRPEPKSRFIPS
gnl|Lotgi1|114705                   DVNIIQNMQKFKNPT-GSNMYEPWVDYFSNEKMIHPISNRPETKASFVPS
gnl|Helro1|90115                    DVRLIRKFLRGKYASKETDPYPAFDEPFVRETMIHPVTNHIDEKRSFEPS
gnl|Capca1|130363                   DAEAIKRFRNGQYTDPSYDPYAPWVEFFTNEVMEHPVKATPPHKRSFIPS
gnl|Apo_MPI_JGI_Genos_P|50082       DCEMIKRFRQGKYVNPKFDPYEPWVDFFTYEKMLHPVTNRPLDKRSFIPS

sp|Q04660|ERB1_YEAST                KNEAKRVMKIVRAIREGRIIPPKKLKEMKEKE-KIENYQYDLWGDSTE--
lcl|CTHT_0057570                    KNEAKQIMKLVRAIREGRILPYKPPEEREREELEKEEEFYDLWQNEEP--
gnl|up_human|BOP1_HUMAN             LVEKEKVSRMVHAIKMGWIQPRRPR--------DPTPSFYDLWAQEDP--
gnl|up_drome|BOP1_DROME             VSEKKRVSRMVHALKMGWMKTTEEVEREKQA--KRGPKFYMLWETDTS--
gnl|up_danre|BOP1_DANRE             LIEKEKVGKLVHAIKMGWIKPRRPK--------ETTPQYYDLWAKEDP--
gnl|up_caeel|BOP1_CAEEL             KDEMRMVSRMVHAIKMGWAKGPRAK--------KEEHKSYDLWASEDALD
gnl|Lotgi1|114705                   RWEMLKVSQMVHALKMGWMKPSREKTVQNE---EEENKFYMLWKDDQE--
gnl|Helro1|90115                    RWERLKVGQLVHSIKMGWLKISEEK--------EKEPKFYELWTPNPE--
gnl|Capca1|130363                   LTEKKKVSQYVHAMKMGWMKPMKPLPSEEEEQ-DPRPSYYQLWTSDSD--
gnl|Apo_MPI_JGI_Genos_P|50082       KWELRKVSRMVHAIKMGWMKPRQEKKK------DEEPQYYMLWSTDEQ--

sp|Q04660|ERB1_YEAST                ------TNDHVMHLRAPKLPPPTNEESYNPPEEYLLSPEEKEAW--ENTE
lcl|CTHT_0057570                    ------QPPNPMHIPAPKLPPPGYDLSYNPPPEYLPTKEEREEW--EKMD
gnl|up_human|BOP1_HUMAN             ---NAVLGRHKMHVPAPKLALPGHAESYNPPPEYLLSEEERLAW--EQQE
gnl|up_drome|BOP1_DROME             ---REHMRRIHDPVSAPKRDLPGHAESYNPPPEYLFDAKETKEWLKLKDE
gnl|up_danre|BOP1_DANRE             ---NSILGRHKMHVPAPKMKLPGHEESYNPPPEYLLSEEERLAW--AAQD
gnl|up_caeel|BOP1_CAEEL             NVTKSQLSRMRVHMPAPKVALPTHAESYNPPEEYIFDDEERKKW--EEAE
gnl|Lotgi1|114705                   ---SEITKQYRQYIPAPKVRLPGHAESYNPPEEYLPSEKQKL-----KKE
gnl|Helro1|90115                    ---SEKKNKIRQYVPAPKMPLPGHAESYNPPPEYLFTPEEEKKW--RESE
gnl|Capca1|130363                   -----FTRRFKHHIPAPKLKLPGHAESYNPPAEYLLTEEEELAW--KDQE
gnl|Apo_MPI_JGI_Genos_P|50082       ---SDITKKYRSQFPAPKMPLPGHEESYNPPPEYLFTEEEELAW--KNKD

sp|Q04660|ERB1_YEAST                YSERERNFIPQKYSALRKVPGYGESIRERFERSLDLYLAPRVRKNKLNID
lcl|CTHT_0057570                    PEDREKDYLPTKYDSLRKVPAWGNFVKERFERCMDLYLAPRVRKNRLNID
gnl|up_human|BOP1_HUMAN             PGERKLSFLPRKFPSLRAVPAYGRFIQERFERCLDLYLCPRQRKMRVNVD
gnl|up_drome|BOP1_DROME             PHKRKLHFMPQKFKSLREVPAYSRYLRERFLRCLDLYLCPRAKRVKLNID
gnl|up_danre|BOP1_DANRE             PEDRKLSFLPQKFSCLRAVPAFSRFIHERFERCLDLYLCPRQRKMRVNVN
gnl|up_caeel|BOP1_CAEEL             KEDRVLNFMPSKYDALRKVPQYDKFITERFERCLDLYLAPRQRKMRIHAD
gnl|Lotgi1|114705                   AARGKPRLIPTKFSSLRLVPAYANYIRDRFERCLDLYLCPRQRKVRMNVN
gnl|Helro1|90115                    ESERRINFIPRKFRSLREVTGYARFVNERFERCLDLYLCPRQIKMKAKVK
gnl|Capca1|130363                   PEDRRRNFIPQKFSSLRLVPAFKRFVNERFERCLDLYLCPRQRKMRMNVN
gnl|Apo_MPI_JGI_Genos_P|50082       PEERRLNFLPRKYSSLRQVPGYKDFTKERFERCLDLYLCPRKQKMRMNVD

sp|Q04660|ERB1_YEAST                PNSLIPELPSPKDLRPFPIRCSTIYAGHKGKVRTLSIDPS-GLWLATGSD
lcl|CTHT_0057570                    PNSLLPKLPSPDELKPFPTVQQTIFRGHEGRVRSVAIDPT-GVALATGGD
gnl|up_human|BOP1_HUMAN             PEDLIPKLPRPRDLQPFPTCQALVYRGHSDLVRCLSVSPG-GQWLVSGSD
gnl|up_drome|BOP1_DROME             AEYLIPKLPSPRDLQPFPTVESMVYRGHTDLVRSVSVEPK-GEYLVSGSD
gnl|up_danre|BOP1_DANRE             PEDLIPKLPKPKDLQPFPTTQSLVYRGHSSLVRSISVSPS-GQWLVSGSD
gnl|up_caeel|BOP1_CAEEL             PTDLLPDLPNPNDLRPFPTTLAFYMRGHTGQVRAITVEPERGELLASGGE
gnl|Lotgi1|114705                   PEDLIPKLPKPRDLQPFPTTESLVFRGHKGIVRCISPDPK-GQWIASGSD
gnl|Helro1|90115                    AEDLLPKLPSPRDLQPFPTIQSLIYKGHTDAVRSISTDPT-GLWLASGSE
gnl|Capca1|130363                   PEDLIPKLPKPRELQPFPTVQSLVYRGHSAVVRCLTASLD-GQWMASGSD
gnl|Apo_MPI_JGI_Genos_P|50082       PGDLIPKLPKPKELQPFPTIQSVVYKGHNGMVRCISVEPS-GQWLVSGSD

sp|Q04660|ERB1_YEAST                DGTVRVWEILTGREVYRTTLIDDEENPDYHIECIEWNPDANNGILAVAVG
lcl|CTHT_0057570                    DGTVRVWELLTGRQVWSVKLNGDEA-----VNTVRWRPTKDTFILAAAAG
gnl|up_human|BOP1_HUMAN             DGSLRLWEVATARCVRTVPVGGV-------VKSVAWNPSPAVCLVAAAVE
gnl|up_drome|BOP1_DROME             DKTVKIWEIATGRCIRTIETDEV-------VRCVAWCPNPKLSIIAVATG
gnl|up_danre|BOP1_DANRE             DCTVRFWEVSTARCLKTVQVGGA-------VKGVAWNPNPSICLVAVSYE
gnl|up_caeel|BOP1_CAEEL             DGTVRIWMIATGRCIKTFQMDGE-------VTSVSFSPVADRTLLAVAYE
gnl|Lotgi1|114705                   DKTVKIWEVATGRCIKTFKLDSK-------VKSIAWNPNPSLSIIVIAIE
gnl|Helro1|90115                    DCTLKIWEISTGRCVKEVRFESK-------VGHVAWNPRSSLSIVAVSVN
gnl|Capca1|130363                   DGTVKVWEVSTARCMKTFTLGHA-------VKRIAWNPNSSVCLLAVAVE
gnl|Apo_MPI_JGI_Genos_P|50082       DQTLRFWEVTTGRCMKTLHVGGC-------VKSVAWNPNSMLCLVAASVD

sp|Q04660|ERB1_YEAST                ENIHLIVP--PIFGYDIENNGKTKIEDGFGYDTFGTVKKSNLEVNENGDG
lcl|CTHT_0057570                    EDIFLMIPTHPSVTPALDQASRDILNAGFGHAT-----------------
gnl|up_human|BOP1_HUMAN             DS-VLLLN--PALGDRLVAGSTDQLLSAFVPPE-----------------
gnl|up_drome|BOP1_DROME             NR-LLLVN--PKVGDKVLVKKTDDLLAEAPSQD-----------------
gnl|up_danre|BOP1_DANRE             DS-VLLLN--PALGDRLLCTATDQLISSYAEPE-----------------
gnl|up_caeel|BOP1_CAEEL             GKYVAILN--TGCGDRLHVQQTEALLAETPTDA-----------------
gnl|Lotgi1|114705                   TC-LILIN--PEVGDKLLSSKTDTLISSFEEVE-----------------
gnl|Helro1|90115                    TK-VYIIN--TMLGSQV--QSTDSYLRSYQAEK-----------------
gnl|Capca1|130363                   KQ-VLLLN--PGLGDRLIISHTDSLLQSALNSR-----------------
gnl|Apo_MPI_JGI_Genos_P|50082       ND-VIIIN--PGLGDKIILSNTDNLIESYMPTE-----------------

sp|Q04660|ERB1_YEAST                DEDGENESAKNAVKKQVAQWNKPSQKQLEKDICITISCKKTVKKLSWHRK
lcl|CTHT_0057570                    --NGKQQANLPPGKEPPGKWARPGTRLEDEGVLLRITVRSTIKAISWHRR
gnl|up_human|BOP1_HUMAN             ----EPPLQP-------ARWLEASEEERQVGLRLRICHGKPVTQVTWHGR
gnl|up_drome|BOP1_DROME             ----VIESER---IKTAVQWSNAEADEQEKGVRVVITHFKPIRQVTWHGR
gnl|up_danre|BOP1_DANRE             ----EVKEQP-------VQWLVSEGEGHEQGHRLVLKHPKAVRQVTWHAK
gnl|up_caeel|BOP1_CAEEL             ----QEDGAV-------VTWRKSKEK-------LMLKMPNEVRQVTWHSK
gnl|Lotgi1|114705                   ----PQPDKP-----KVSEWNVYEDKEYEEGYRLKIQHQREISHVTWHGK
gnl|Helro1|90115                    ----TVDPG--------SSVTEDSGSDNDDVELLCINHPNTVNQISWQSK
gnl|Capca1|130363                   ----QDPDESETGKKIPADWHECSAEEKANGLRIKISHAKNVTHVSWHSK
gnl|Apo_MPI_JGI_Genos_P|50082       ----SKNTAK-------VQWEQYTGEDYDKGFRLKITHFKAVGQLTWHGR

sp|Q04660|ERB1_YEAST                GDYFVTVQPDSGNT-SVLIHQVSKHLTQSPFKKSKGIIMDAKFHPFKPQL
lcl|CTHT_0057570                    GDHFATVSPSGQRS-SVAIHTLSKHLTQIPFRKLNGLAQTASFHPLRPLF
gnl|up_human|BOP1_HUMAN             GDYLAVVLATQGHT-QVLIHQLSRRRSQSPFRRSHGQVQRVAFHPARPFL
gnl|up_drome|BOP1_DROME             GDYLATVMPEGANR-SALIHQLSKRRSQIPFSKSKGLIQFVLFHPVKPCF
gnl|up_danre|BOP1_DANRE             GDYLACVLPDSSSSVQVLIHQVSKRRTQNPFRKSKGLVQCVSFHPVRPYF
gnl|up_caeel|BOP1_CAEEL             GDYFASVAIDDIAK-SVYVHQLSKAKSQCPFQKRKGHVQAVTFHPTQARL
gnl|Lotgi1|114705                   GDYFASTLPKGESK-SVLIHQLTKRRSQNPFSKPKGLVQCVLFHPIRPFL
gnl|Helro1|90115                    GDYFAVVLKEGQSM-SVLLHRLSTKVTMNPFSKPKGLVQCVSFHPTKPML
gnl|Capca1|130363                   GDYFVSLMPEGQSQ-SVFIHQLSRIRSQIPFSKSKGLVQSVLFHPTRPFL
gnl|Apo_MPI_JGI_Genos_P|50082       GDYMAVVIPGGESK-SVVIHQLSRRRSQNPFGKSKGLVQCVLFHPTRPFF

sp|Q04660|ERB1_YEAST                FVCSQRYVRIYDLSQQILVKKLLPGARWLSKIDIHPRGDNLIASSFDKRV
lcl|CTHT_0057570                    FVATQRSIRCYDLQKLELVKIVQPGAKWISSFDVHPGGDNLVVGSYDKRL
gnl|up_human|BOP1_HUMAN             LVASQRSVRLYHLLRQELTKKLMPNCKWVSSLAVHPAGDNVICGSYDSKL
gnl|up_drome|BOP1_DROME             FVATQHNIRIYDLVKQELVKKLLTNSKWISGMSIHPKGDNLLVSTYDKKM
gnl|up_danre|BOP1_DANRE             FVATQRYVRVYNLIKQELTKKLMANCKWISSMAIHPGGDNVICGSYDCRL
gnl|up_caeel|BOP1_CAEEL             FVATKIHVREYDLARCVLVKKLITGCKHISTMATDANGENLFLGGLDRRF
gnl|Lotgi1|114705                   FVATQRYVRIYNLMKQSLSKKLVGNCRWISSMAVHPGGDNVIIGSYDSKL
gnl|Helro1|90115                    FVATQQFIRVYDLVKQMLTKKLMSNCKWISSMAIHPWGDNMIVGSYDSRL
gnl|Capca1|130363                   FVATQRYIRVYNLLKQELSKKLTSSCKWISSMAIHPGGDNLIIGSYDCRL
gnl|Apo_MPI_JGI_Genos_P|50082       FVATQRYVRVYNLLKQELTKKLMTNVKWVSSMAIHPGGDNVIIGSYDCRL

sp|Q04660|ERB1_YEAST                LWHDLDLASTPYKTLRYHEKAVRSVNFHK-KLPLFSSAADDGTIHVFHAT
lcl|CTHT_0057570                    LWHDLDLSNRPYKTMRFHTEAIRAVRFHKGGLPLFADASDDGSLQIFHGK
gnl|up_human|BOP1_HUMAN             VWFDLDLSTKPYRMLRHHKKALRAVAFHP-RYPLFASGSDDGSVIVCHGM
gnl|up_drome|BOP1_DROME             LWFDLDLSTKPYQTMRLHRNAVRSVAFHL-RYPLFASGSDDQAVIVSHGM
gnl|up_danre|BOP1_DANRE             AWFDLDLSTKPYKVLRHHKKALRSVSFHS-HYPLLASGSDDGSVIVCHGM
gnl|up_caeel|BOP1_CAEEL             CWMDLQMGNKPWKKLKHHTAAVRSVAYHK-KYPLLATVSDDGTAMVYYAR
gnl|Lotgi1|114705                   SWFDLDLSTKPYHTLRHHTKALRQVTYHK-RYPLFASASDDLSVIICHGM
gnl|Helro1|90115                    AWFDMELSEKPYQTLKHHKSAIRQVTYHK-SLPLFASCSDDGSTIVCHGR
gnl|Capca1|130363                   SWFDLDLSTKPYQTLRHQKKAIRNVCFHR-SYPLFASCSDDASVVVCHGR
gnl|Apo_MPI_JGI_Genos_P|50082       SWFDLDLSTKPYQTLRHHKKAIRQVCFHK-KYPLFASSSDDGTVIICHGQ

sp|Q04660|ERB1_YEAST                VYDDMMKNPMIVPLKKLTGHKVINS-LGVLDAIWHPREAWLFSAGADNTA
lcl|CTHT_0057570                    VPNDQLENPTIVPVKMLKGHKVVNK-LGVLDIDWHPREPWCVSAGADGTA
gnl|up_human|BOP1_HUMAN             VYNDLLQNPLLVPVKVLKGHVLTRD-LGVLDVIFHPTQPWVFSSGADGTV
gnl|up_drome|BOP1_DROME             VYNDLLQNPLIVPLKKLQTHEKRDE-FGVLDVNWHPVQPWVFSTGADSTI
gnl|up_danre|BOP1_DANRE             VYNDLLQNPLIVPVKVLKGHSITHD-LGVLDVTFHPTQPWVFSSGADATI
gnl|up_caeel|BOP1_CAEEL             IYTDFVKDNELYPVKRLRAHEKTPNDLCMLHTTWHPTQPWLITAGADGTI
gnl|Lotgi1|114705                   VYSDLLQNPLIVPVKILRGHKAAKG-LGVLDCQFHPSQPWIFTAGSDSTI
gnl|Helro1|90115                    VFNDFTINPLIVPVKILRGHVMTRN-LGVLDCTFHPTEPWLFSAGADHTI
gnl|Capca1|130363                   VYNDLLQNPLIVPVKVLRGHEETKGQLGVTDCHFHPTQPWIFSAGADHTV
gnl|Apo_MPI_JGI_Genos_P|50082       VYNDLLQNPLIVPVKVLRGHSIKNS-LGVLSCEFHPTQPWIFSSGSDHTI

sp|Q04660|ERB1_YEAST                RLWT
lcl|CTHT_0057570                    RLWM
gnl|up_human|BOP1_HUMAN             RLFT
gnl|up_drome|BOP1_DROME             RLYT
gnl|up_danre|BOP1_DANRE             RLYT
gnl|up_caeel|BOP1_CAEEL             ALFT
gnl|Lotgi1|114705                   RLFT
gnl|Helro1|90115                    RLYS
gnl|Capca1|130363                   RLFT
gnl|Apo_MPI_JGI_Genos_P|50082       RLFT
