# Supplementary material for: Deep transcriptome-sequencing and proteome analysis of the hydrothermal vent annelid Alvinella pompejana identifies the CvP-bias as a robust measure of eukaryotic thermostability
Source: Biol Direct. 2013 Jan 16;8:2. doi: 10.1186/1745-6150-8-2 (PMC3564776; doi:10.1186/1745-6150-8-2)
Supplement: Additional file 10 — Frequency of individual amino acids as a function of GC-content. The frequency of amino acids is plotted as a function of GC3-content (GC-content at the third codon position) in the species of the orthologous set. The regression lines with 90% confidence intervals are shown. [file 1745-6150-8-2-S10.zip › trimmedalignments/PSMD1_HUMAN.aln]

CLUSTAL X (1.81) multiple sequence alignment


sp|P32565|RPN2_YEAST                PLLALLRENQDSV--KTYALESIN--NVVDQLWSEISNELPDIEALYDDD
lcl|CTHT_0018170                    GVLAFLGDEPPEL--KVFALKTLN--DDIDTIWTEVAAVLSQIEALYEDE
gnl|up_human|PSMD1_HUMAN            GIISLLDEDEPQL--KEFALHKLN--AVVNDFWAEISESVDKIEVLYEDE
gnl|up_drome|PSMD1_DROME            GIISLLDEPMPDL--KVFALKKLD--NIVDEFWPEISESIEKIEMLHEDR
gnl|up_danre|A3KQC7_DANRE           GIISLLDEDEPQL--KEFALHKLN--SVVNDFWAEISESVGKIEVLYEDE
gnl|up_caeel|PSMD1_CAEEL            AFIRVLESPKSAVTDKVLVLKAFNDWDVLVNTWFEVADALPAVEQLLDNN
gnl|Lotgi1|206376                   GVISLLDEPEQQL--KMFALDKLN--KIVDVFWAEISETIDKIEVLYEDP
gnl|Helro1|71906                    GIIALLDERDPEV--KLFALGRLN--EVVDIFWHEISEYVTKIEVIYEDS
gnl|Capca1|182474                   GVLALLDEPESEV--KFFALNKLN--SIVDVFWAEISEAVDRIEMLYEDE
gnl|Apo_MPI_JGI_Genos_P|71044       GILSLLEEPEPEV--KLFALKKLN--DIVDVFWAEISEAVDKIEILYEDI

sp|P32565|RPN2_YEAST                TFSDREMAALIASKVYYNLGEYESAVKYALAAK------DRFDIDEKSQF
lcl|CTHT_0018170                    SFPERQLAALVLAKVYFHLQAYNESMTFALAAG------PLFNLDAPGEF
gnl|up_human|PSMD1_HUMAN            GFRSRQFAALVASKVFYHLGAFEESLNYALGAG------DLFNVNDNSEY
gnl|up_drome|PSMD1_DROME            SFPENKLAGMVASKVFYHLGSFEDALTYALGAG------DLFDVNARNEY
gnl|up_danre|A3KQC7_DANRE           TFRSREFAALVASKVFYHLGAFDESLSYALGAG------DLFNVNDDSEY
gnl|up_caeel|PSMD1_CAEEL            TFPEHSSAALLVSKVYFCLEQYERALEFALRGDFNVVPATRTGLGNDAEY
gnl|Lotgi1|206376                   GFKHRELAALVASKVYYHLGAFEESLTFALGAG------DLFNVNCKSEF
gnl|Helro1|71906                    AFKHRDLAALVASKVYYHLGAFDESVSYALCAG------KKFNVHDSTEY
gnl|Capca1|182474                   TFKHKNLAALIASKVYYHLGAFEDSLTYALGAD------NLFNVNDTSEY
gnl|Apo_MPI_JGI_Genos_P|71044       SFKHRNLAALVASKVYYHLGAFEESLTFALGAD------DLFNVNDVSEY

sp|P32565|RPN2_YEAST                VETIVSKSIEMYVQEA----------------------------------
lcl|CTHT_0018170                    EETIIAKCIDQYIAVSSARHTPPKQIQTDIQLPAITTTFGSVIPENSALI
gnl|up_human|PSMD1_HUMAN            VETIIAKCIDHYTKQ-----------------------------------
gnl|up_drome|PSMD1_DROME            TETIIAKCIDFYIAQ-----------------------------------
gnl|up_danre|A3KQC7_DANRE           VETIIAKCIDHYTKQ-----------------------------------
gnl|up_caeel|PSMD1_CAEEL            VNKIIETAIDTYKTL-----------------------------------
gnl|Lotgi1|206376                   VETIIAKCIDHYTKL-----------------------------------
gnl|Helro1|71906                    VETIVEKCIDLYIKQ-----------------------------------
gnl|Capca1|182474                   VETTISKCIDFYTKQ-----------------------------------
gnl|Apo_MPI_JGI_Genos_P|71044       IETIIAKCIDHYTRL-----------------------------------

sp|P32565|RPN2_YEAST                ------------------SKQYTKDEQFYTKDIIDP----KLTSIFERMI
lcl|CTHT_0018170                    SPTTPFSQSTLPSKSLLSRTSDETAP-ESVAQFSDPAAWNALEAVVERLF
gnl|up_human|PSMD1_HUMAN            ------------------CVENADLP-EGEKKPIDQ----RLEGIVNKMF
gnl|up_drome|PSMD1_DROME            ------------------RVEFIENP--KEASVVDE----RLEGIVNRMI
gnl|up_danre|A3KQC7_DANRE           ------------------RVENAELPEEEEKKDIDP----RLEGIVNKMF
gnl|up_caeel|PSMD1_CAEEL            ------------------SKQGSGIPQ-------------KLRDLIDRIV
gnl|Lotgi1|206376                   ------------------RVHNAESS-EEDQKPIDA----RLEAVVNRMF
gnl|Helro1|71906                    ------------------RVQDAESTALTSAKMIDN----NLVGVVDQMF
gnl|Capca1|182474                   ------------------RVCNMEGS-ADEQKPIDP----RLEAIVNRMF
gnl|Apo_MPI_JGI_Genos_P|71044       ------------------RVHNAEAP-EENIIPIDP----RLEAIVDRMF

sp|P32565|RPN2_YEAST                EKCLKASELKLALGIALEGYRLDIIESALKSKLDQDS----TSENVKIIN
lcl|CTHT_0018170                    ERALNEGKYRQVVGIAIEAKNLDVLRRVIKRASADAGREGAPNPAEELME
gnl|up_human|PSMD1_HUMAN            QRCLDDHKYKQAIGIALETRRLDVFEKTILESNDVPG----------MLA
gnl|up_drome|PSMD1_DROME            QRCLDDNQFRQALGIALETRRMDTFKDAIMKSDDVRG----------MLA
gnl|up_danre|A3KQC7_DANRE           QRCLGDHKYKQAIGIALETRRLDIFEKTILESNDIGG----------LLA
gnl|up_caeel|PSMD1_CAEEL            ARNLDKREIWFVISLGFETTNLAMIDRAISAMPADLT-----IKNQTTLV
gnl|Lotgi1|206376                   QRCFDDRMYKQAIGIALETRRIDIFEKAIKSADDSQA----------MLT
gnl|Helro1|71906                    KRCFDDKQYKQAVGIALECRRMDIFEKAILESDDVAG----------MLL
gnl|Capca1|182474                   QRCFDDHKFKQAVGIALETRRVDVFEKAILCATDVSA----------MMS
gnl|Apo_MPI_JGI_Genos_P|71044       QRCLDDKQYKQAVGVALETRRIDIFEKAILQSDNVSG----------MLS

sp|P32565|RPN2_YEAST                YLLTLAITTVTNSKFRSSILRKSFDFLMNMPNCDYLTLNKVVVNLNDAGL
lcl|CTHT_0018170                    YCLHVCMDIVQERGLRTEILRLILDLLNEIQNPDYFAIAKCVVYLDSDEE
gnl|up_human|PSMD1_HUMAN            YSLKLCMSLMQNKQFRNKVLRVLVKIYMNLEKPDFINVCQCLIFLDDPQA
gnl|up_drome|PSMD1_DROME            YAYNVTMSLIQNRGFRNEVLRCLVSLYRDLGVPDYVNMCQCLIFLEDPFA
gnl|up_danre|A3KQC7_DANRE           YSLKICMSLMQNKKFRNEVLRVLVKLYMNLEKPDFINVCQCLIFLDDPQA
gnl|up_caeel|PSMD1_CAEEL            ETLNRVVNGAFDRSFRFQVIDTVIKTYLKCPSPDMSKICECYVLTDNAEA
gnl|Lotgi1|206376                   YGFKVCMSLIQNRHFRSTILKLLTKLYMGLGTPDYINVCQCYIFLDDSQS
gnl|Helro1|71906                    YTFKVSLSLIQSRRFRDIVLNSLVNLYKNLTVPDYISVCQCLIFLDQPME
gnl|Capca1|182474                   YSFKVCMSLIQDRQFRNTILRLLVKLYMNLKTPDFINVCQCLIFLDDPQA
gnl|Apo_MPI_JGI_Genos_P|71044       YSLKVAMSLIQNRQFRNTILRVLVKLYLDLPVADFISVCQCLIFLDDPQA

sp|P32565|RPN2_YEAST                ALQLFKKLKE---ENDEGLSAQIAFDLVSSASQQLLEILVTELTAQ----
lcl|CTHT_0018170                    ASALLKQLVAKGTQNATAIAYQIAFDLYDNGTQEFLNKVIKSLPSG-EPP
gnl|up_human|PSMD1_HUMAN            VSDILEKLVK---EDNLLMAYQICFDLYESASQQFLSSVIQNLRTVGTPI
gnl|up_drome|PSMD1_DROME            VAEMLDNLTRSSVETNNLMAYQIAFDLYESATQEFLGNVLQHLKNT-API
gnl|up_danre|A3KQC7_DANRE           VSDILEKLVK---EDNLLMAYQICFDLYESASQQFLSSVIQNLRTVGTPI
gnl|up_caeel|PSMD1_CAEEL            AADTITSLIA---KSLSTRAYQIAFDLYETASQGFLDRVLKRFQ------
gnl|Lotgi1|206376                   VADILEKLIKGD-EDSALMAYQIGFDLYESALQQFRQRIQAALRAA-APA
gnl|Helro1|71906                    VATILEKLIQKN-EESAVMAYQIGFDLYESATQQFLQRVQGALRLTSAGL
gnl|Capca1|182474                   VADILEKLLKGS-EDNLLMAYQIGFDLYESGTQQFLQRVQAALRAV-API
gnl|Apo_MPI_JGI_Genos_P|71044       VAEILEKLLKEG-EHSVLIAYQIGFDLYESATQQFLHGVQIALRAV-APH

sp|P32565|RPN2_YEAST                --------------------------------------------------
lcl|CTHT_0018170                    KKPEGESESAPLLENQDGSEEKEEK-------------------------
gnl|up_human|PSMD1_HUMAN            ASVPGSTNTGTVPGSEKDSDSMETEEKTSS---------AFVGK----TP
gnl|up_drome|PSMD1_DROME            PTALPSTFKPQGTTSEDGAKSEGDKSKSDEDITEETPADDKVERTIDSLN
gnl|up_danre|A3KQC7_DANRE           PAVPGSTNTGTVPTPDKDSDSMETEDKAGS---------SPAGK----TA
gnl|up_caeel|PSMD1_CAEEL            --------------------------------------------------
gnl|Lotgi1|206376                   PIPDGTSVKKEEKEKDTAMDTSEEGTKPIQATSDSAPAPIKEEN----LS
gnl|Helro1|71906                    AVSAAAAVAVPSSTAATTTATSTSANASAS----AVTASATLSN----LS
gnl|Capca1|182474                   PLPHNDPVTP-APAKESAMETDTEVKTETQ----------QLEE----LS
gnl|Apo_MPI_JGI_Genos_P|71044       P---ASTVKKEGETKEENKEDKDDTVMETD---DKTEVSQPKTQ----LS

sp|P32565|RPN2_YEAST                -GYDPA-------LLNILSGLPTCDYYNTFLLNNKNIDIGLLNKSKSSLD
lcl|CTHT_0018170                    -EEKEEEAKVYRNIRSILDGTTTIRLNLEFLYRNNHTDLNILNKVRDSLE
gnl|up_human|PSMD1_HUMAN            -EASPEPKDQTLKMIKILSGEMAIELHLQFLIRNNNTDLMILKNTKDAV-
gnl|up_drome|PSMD1_DROME            -EVEKLHQKNIEKLISILSGEVSIDLQLQFLIRSNHADLQVLRGTKEAV-
gnl|up_danre|A3KQC7_DANRE           -DAKDEPKDQNSKMIKILSGEMAIELHLQFLIRNNNTDLMILKNTKDAV-
gnl|up_caeel|PSMD1_CAEEL            -QQDARDEKSMEKIHSILKGHETVKAYLDFFVRHNHTDSVLMEEIKENI-
gnl|Lotgi1|206376                   -ESDKKLQDRLVKLHTILGGETTIYLHLQFLVKNNKTDSLILKNTKDAV-
gnl|Helro1|71906                    CECDKAVKERMTKLLSILNGDVTISLHLQFLIKTNKTDGLVLKNTKDVI-
gnl|Capca1|182474                   -EKDRALQDRVTKLHAILGGDTTISMHLQFLIRTNKTDLLILKNTKDAV-
gnl|Apo_MPI_JGI_Genos_P|71044       -ESDKVLQDRIDKLDSILGGDTTIALHLQFLIRNNKSDLQILKNTKDAV-

sp|P32565|RPN2_YEAST                GKFSLFHTAVSVANGFMHAGTTDNSFIKANLPWLGKAQNWAKFTATASLG
lcl|CTHT_0018170                    ARNSIFHTAVTFCNAFMNSGTTNDKFFRDNLDWLGKAVNWSKFTATAALG
gnl|up_human|PSMD1_HUMAN            -RNSVCHTATVIANSFMHCGTTSDQFLRDNLEWLARATNWAKFTATASLG
gnl|up_drome|PSMD1_DROME            -RVSICHTATVIANAFMHSGTTSDQFLRDNLDWLARATNWAKLTATASLG
gnl|up_danre|A3KQC7_DANRE           -RNSVCHTATVIANSFMHTGTTSDQFLRENLEWLARATNWAKFTATASLG
gnl|up_caeel|PSMD1_CAEEL            -RTASAHNALLISNGLMQYGTTCDDFLRNNLNWVSKATNWNKFNAVASLG
gnl|Lotgi1|206376                   -RNSICHSATVIANSFMNCGTTSDQFLRDNLEWLSRATNWAKFTATASLG
gnl|Helro1|71906                    -RNSICHNATVIANSFMHCGTTCDQFLRDNLDWLGRATNWAKFTATASLG
gnl|Capca1|182474                   -RNSVCHNATVIANSFMHSGTTSDQFLRDNLEWLSRATNWAKFTATASLG
gnl|Apo_MPI_JGI_Genos_P|71044       -RNSVCHNATVIANAYMHCGTTSDQFLRDNLEWLSRATNWAKFTATASLG

sp|P32565|RPN2_YEAST                VIHKGNLLEGKKVMAPYLPGSRA---SSRFIKGGSLYGLGLIYAGFGRDT
lcl|CTHT_0018170                    VIHRGNLSQSRKLLEPYLPKQGGVSNGSIFSQGGALYAYGLIHANHGADA
gnl|up_human|PSMD1_HUMAN            VIHKGHEKEALQLMATYLPKDTS--PGSAYQEGGGLYALGLIHANHGGDI
gnl|up_drome|PSMD1_DROME            VIHRGHEKDSLALMQSYLPKEAG--PSSGYSEGGALYALGLIHANHGANI
gnl|up_danre|A3KQC7_DANRE           VIHKGHEKEALQLMATYLPKDTS--PGSAYQEGGGLYALGLIHANHGGDI
gnl|up_caeel|PSMD1_CAEEL            LIHHGQESSAMKVLEPYLPKESV--EGFGFKEGGAMLAYGLIHAKHGDAT
gnl|Lotgi1|206376                   VIHKGHEKEALNLMASYLPKDSS--PGSAYSEGGGLYALGLIHANHGGEI
gnl|Helro1|71906                    TIHKGHEKEALRLMSTYLPKDSG--PGSAYSEGGGLYALGLIHANHGGEI
gnl|Capca1|182474                   GIHRGHEKEALQLMSSYLPKDSS--PGSAYSEGGGLYALGLIHANHGGEI
gnl|Apo_MPI_JGI_Genos_P|71044       VIHMGHEKEALNLMATYLPKESG--PGSAYSEGGGLYALGMIHANHGKAI

sp|P32565|RPN2_YEAST                TDYLKNIIVENSGTSGDEDVDVLLHGASLGIGLAAMGSANIEVYEALKEV
lcl|CTHT_0018170                    LEYLRSQFV-------AADEEVIQHGGALGLGIAGMATGDEQIYEELLKV
gnl|up_human|PSMD1_HUMAN            IDYLLNQLK-------NASNDIVRHGGSLGLGLAAMGTARQDVYDLLKTN
gnl|up_drome|PSMD1_DROME            IDYLLQQLK-------DAQNENVRHGGCLGLGLAGMGTHRQDLYEQLKFN
gnl|up_danre|A3KQC7_DANRE           IDYLLSQLK-------NASNDIVRHGGALGLGLAALGTARQDVYDLLKSN
gnl|up_caeel|PSMD1_CAEEL            AMSTLAQWLK------TAENEPVRHGACLGFGVAGLGSSSVSNYEKVREV
gnl|Lotgi1|206376                   TDYLLGQLK-------DAQTDMVRHGGCLGLGLAAMGTARQDVYEQLKYN
gnl|Helro1|71906                    TEYLLNQSK-------EAVTDAIRHGACLGLGLAAMGTSRDDIYEQLKLN
gnl|Capca1|182474                   TEYLLNQLK-------DATTDIIRHGGCLGLGLAAMGTARQDIYDQLKFN
gnl|Apo_MPI_JGI_Genos_P|71044       VEYLLQQLK-------DATTDVVRHGGCLGLGLAAMGTARQDIYEQLKFN

sp|P32565|RPN2_YEAST                LYNDSATSGEAAALGMGLCMLGTGKPEAIHDMFTYSQETQHGNITRGLAV
lcl|CTHT_0018170                    LYADSALNGEAVGLAIGLIMLGTGSAKALEAMFTYAHETTHEKIIRGCAL
gnl|up_human|PSMD1_HUMAN            LYQDDAVTGEAAGLALGLVMLGSKNAQAIEDMVGYAQETQHEKILRGLAV
gnl|up_drome|PSMD1_DROME            LYQDDAVTGEAAGIAMGMVMLGSKNAQAIEDMVSYAQETQHEKILRGLAV
gnl|up_danre|A3KQC7_DANRE           LYQDDAVTGEAAGLALGLVMLGSKSAQAIEDMVGYAQETQHEKILRGLAV
gnl|up_caeel|PSMD1_CAEEL            LQRDEAVSGESAGIAMGLIMAGHLNQEVFNELKQYTVDTQHDKTQRGIRT
gnl|Lotgi1|206376                   LYQDDAVTGEAAGLAMGLVMLGTKSGTAIEDMVAYAQDTQHEKILRGLAV
gnl|Helro1|71906                    LFQDDAVTGEAAGIAMGLVMLGTGSTNAASDMITYARDTQHEKIMRGLAI
gnl|Capca1|182474                   LYQDDAVTGEAAGLAMGLVMLGTKSAMAIEDMVAYAQETQHEKILRGLAV
gnl|Apo_MPI_JGI_Genos_P|71044       LFQDDAVTGEAAGLAMGLVMLGTKSASAIEDMVSYAQETQHEKILRGLAV

sp|P32565|RPN2_YEAST                GLALINYGRQELADDLI-TKMLASDESLLRYGGAFTIALAYAGTGNNSAV
lcl|CTHT_0018170                    GMALIMYGRQEGADTLI-EGLLNDPDPMLRYGGILTIAMAYCGTGSNKAI
gnl|up_human|PSMD1_HUMAN            GIALVMYGRMEEADALI-ESLCRDKDPILRRSGMYTVAMAYCGSGNNKAI
gnl|up_drome|PSMD1_DROME            GISLTMFSRLEEADPLV-TSLSSDKDPVLRRSGMYTIAMAYNGTGSNKAI
gnl|up_danre|A3KQC7_DANRE           GIAMVMYGRMEEADALI-ESLCRDKDPILRRSGMYTVAMAYCGSGNNKAI
gnl|up_caeel|PSMD1_CAEEL            GLACAAFGLQGDAEPYIKEAIGAKSNPMLRSTGICMLSMAYAGTGSPDVV
gnl|Lotgi1|206376                   GIALTMFGRLEEADALI-DTLSRDKDPILRWSGMYTIAMAYCGSGNNQAI
gnl|Helro1|71906                    GIALLQYGRLEDADGWI-QELSSDKDSILRWCAAYCIAMAYCGTGNNGAV
gnl|Capca1|182474                   GIALTMFGRLQEADTLI-ESLSRDKDPILRWSGMYTIGMAYCGSGNNTAI
gnl|Apo_MPI_JGI_Genos_P|71044       GISLTMYGRLEEADALI-DSLMHDKDPILRWSGMYTIAMAYCGTGNNKAI

sp|P32565|RPN2_YEAST                KRLLHVAVSDSNDDVRRAAVIALGFVLLRDYTTVPRIVQLLSKSHNAHVR
lcl|CTHT_0018170                    RKLLHMAVSDVNDDVRRIAVMSLGFILFRKPGSVPRMVELLAESYNPHVR
gnl|up_human|PSMD1_HUMAN            RRLLHVAVSDVNDDVRRAAVESLGFILFRTPEQCPSVVSLLSESYNPHVR
gnl|up_drome|PSMD1_DROME            RKLLHVAVSDVNDDVRRAAVTAIGFILFRSPEQCPSVVSLLAESYNPHVR
gnl|up_danre|A3KQC7_DANRE           RRLLHVAVSDVNDDVRRAAVESIGFIMFRTPEQCPSVVSLLSESYNPHVR
gnl|up_caeel|PSMD1_CAEEL            RRLLEKVATDPNLDVKRYATIGIGFVLSKDPSTCLSYVAMLTEHFNGHVR
gnl|Lotgi1|206376                   RRLLHIAVSDVNDDVRRVAVTSLGFLLFRTPEQCPSVVSLLSESYNPHVR
gnl|Helro1|71906                    KQLLHMAVSDVSDDVRRAAVTSLGFLLFRVPEQCPGIVSLLSESFNPHVR
gnl|Capca1|182474                   RRLLHIAVSDVNDDVRRAAVTSLGFLLFRTPEQCPSVVSLLSESYNPHVR
gnl|Apo_MPI_JGI_Genos_P|71044       RNLLHIAVSDVNDDVRRAAVTSLGFLLFRTPEQCPSVVSLLSESYNPHVR

sp|P32565|RPN2_YEAST                CGTAFALGIACAGKGLQSAIDVLDPLTK-DPVDFVRQAAMIALSMILIQQ
lcl|CTHT_0018170                    YGSAMALGIACAGTGLDEAIDLLEPMIK-DPSDFVRQGALIAHAMIMVQQ
gnl|up_human|PSMD1_HUMAN            YGAAMALGICCAGTGNKEAINLLEPMTN-DPVNYVRQGALIASALIMIQQ
gnl|up_drome|PSMD1_DROME            YGAAMALGIACAGTGLREAIALLEPMVKFDPVNFVRQGALIASAMILIQH
gnl|up_danre|A3KQC7_DANRE           YGAAMALGICCAGTGNKEAINLLEPMTN-DPVNYVRQGALIASALIMIQQ
gnl|up_caeel|PSMD1_CAEEL            YGAAMALGIACAGTGNMEAIALIEPMIS-DKEGFVRKGALLSLALIMCQQ
gnl|Lotgi1|206376                   FGAAMALGIACAGTGLKEALNLLEPMTN-DSVNYVRQGALIASAMVLVQQ
gnl|Helro1|71906                    YGSAMALGVACAGTGLKEALVLLEPLTN-DPVNYVRQGALIASALILIQH
gnl|Capca1|182474                   YGAAMALGIACAGTGLKEAIALLEPMTN-DPVNYVRQGVLIASALILVQQ
gnl|Apo_MPI_JGI_Genos_P|71044       YGAAMALGIACAGSGLKEALALLEPMAN-DPVNYVRQGALIASALILIQH

sp|P32565|RPN2_YEAST                TEKLNPQVADINKNFLSVITNKHQEGLAKFGACVAQGIMNAGGRNVTIQL
lcl|CTHT_0018170                    NEVMNPKVGTIRKTLRKVVSDRHEDAMTKFGASLALGILDAGGRNCTIGL
gnl|up_human|PSMD1_HUMAN            TEITCPKVNQFRQLYSKVINDKHDDVMAKFGAILAQGILDAGGHNVTISL
gnl|up_drome|PSMD1_DROME            TDQSCPKSTFFRQLYAEVISNKHEDVMAKYGAILAQGIIDAGGRNATLSL
gnl|up_danre|A3KQC7_DANRE           TEVTCPKVNQFRQLYSKVINDKHDDVMAKFGAILAQGVLDAGGRNVTISL
gnl|up_caeel|PSMD1_CAEEL            TDYTCPKVNGFRKQLLKKIGEKNEDSLVKFGAIIAQGLLDIGGQNAAVTM
gnl|Lotgi1|206376                   NENTCPKVAHFRQLYTKIISDKHDDIMAKFGSVLAQGIIDAGGRNMTINL
gnl|Helro1|71906                    NDNTCPKVSHYRQLYAKVISDKHEDVMAKFGAILAQGIIDAGGRNTTINL
gnl|Capca1|182474                   NEVTCPKVNHFRQLYTKVISDKHEDVMAKYGAILAQGIIDGGGRNCSISL
gnl|Apo_MPI_JGI_Genos_P|71044       NEQTCSKMTHFRQLYAKVISDKHEDVMSKFGAILAQGIIDGGGRNASINL

sp|P32565|RPN2_YEAST                ENADTGTLDTKSVVGLVMFSQFWYWFPLAHFLSLSFTPTTVIGIRGSDQA
lcl|CTHT_0018170                    QTQ-TGNLNMLGIVGMAVFTHYWYWFPFTHFLSLSFVPTSIIAL-DHDLE
gnl|up_human|PSMD1_HUMAN            QSR-TGHTHMPSVVGVLVFTQFWFWFPLSHFLSLAYTPTCVIGL-NKDLK
gnl|up_drome|PSMD1_DROME            QSR-TGHTNLQAVVGMLAFTQYWYWFPLAHTLSLAFTPTCVIGL-NSDLK
gnl|up_danre|A3KQC7_DANRE           QSR-TGHTHMPSVVGLLVFTQFWFWFPLSHFLSLAFTPTAIIGL-NKDLK
gnl|up_caeel|PSMD1_CAEEL            QNS-DKQPDMGSMVGMMCFLHGWFWHSMHFFIALAAKPSCLVMM-NENLK
gnl|Lotgi1|206376                   QTR-TGHTFMEAVVGMLVFCQFWFWYPLTHFLSMAFTPTTLIGL-NADLK
gnl|Helro1|71906                    QSR-TGHTNMVAVIGLLIFLQFWYWYPLTHFLSLALTSTALIGL-NADLN
gnl|Capca1|182474                   QSR-TGHTNMEAVVGLLVFCQFWYWYPHTLFLNLAFSPTCIIGL-NAQMK
gnl|Apo_MPI_JGI_Genos_P|71044       QSR-TGHTNMAGVVGCLIFCQYWYWYPLAHFLSLAFVPMTLIGL-NANLQ

sp|P32565|RPN2_YEAST                IPKFQMNCYAKEDAFSYPRMYEEASGKEVEKVATAVLSTTARAKARAKKT
lcl|CTHT_0018170                    MPTIKFYCAARASLFDYPPEDQVKAEEGPTLVTTAILSTTAQAKRRAQKK
gnl|up_human|PSMD1_HUMAN            MPKVQYKSNCKPSTFAYPAPLEVPKEKEKEKVSTAVLSITAKAKKKEKEK
gnl|up_drome|PSMD1_DROME            MPKMEYKSAAKPSLYAYPAPLEEKKSEEREKVATAVLSIAARQKRRENA-
gnl|up_danre|A3KQC7_DANRE           MPKVQYRSNCKPSTFAYPPPLEVPKEKEKEKVSTAVLSITAKAKKKEKEK
gnl|up_caeel|PSMD1_CAEEL            IPVLDYICHANSQKFAYPPRAESKKDKDVKKIETVVLSITGKKNASKKLI
gnl|Lotgi1|206376                   MPKLEFRSNAKPSTYAYIPPLEEKKDKAKEKVETAVLSITAKQKKKDAEK
gnl|Helro1|71906                    MPVLDFKSNAKPSIFAYPPNLEEKKDKNKEKVETAVLSITAKQQKRKGTA
gnl|Capca1|182474                   MPKIEIRSGARPSTYAYVPPLEDKKEKSKEKVETAVLSITARQKRKE---
gnl|Apo_MPI_JGI_Genos_P|71044       MPKMEFRSNAKPSQFAYPPPLEEKKDKNKEKVETAVLSITAKMKKKDSD-

sp|P32565|RPN2_YEAST                KKEKGPNEEEKKK-------------------------------------
lcl|CTHT_0018170                    EKAARRESMDIDQ-PAAKTPSQTTAPAGGDKMEVDDDEEGKKKEEEKEKK
gnl|up_human|PSMD1_HUMAN            -EKKEEEKMEVDE-------------------------------------
gnl|up_drome|PSMD1_DROME            -DKKEDEKMDVDEDSKEGAAVKKDEEAKADEKMVTDEKPKKKDEKEKKKE
gnl|up_danre|A3KQC7_DANRE           -KEKEEEKMEVET-------------------------------------
gnl|up_caeel|PSMD1_CAEEL            AEEKKRREAAASASSAAAAPSSSSTSGT----------------------
gnl|Lotgi1|206376                   KKEEKEEKMEDEK-------------------------------------
gnl|Helro1|71906                    GDKKKEEKMEVGA-------------------------------------
gnl|Capca1|182474                   --KKKEEKMEVDE-------------------------------------
gnl|Apo_MPI_JGI_Genos_P|71044       -KKKDEEKMEVDEEPPA---------------------------------

sp|P32565|RPN2_YEAST                -----EHEEKEKERETNKKGIKETKENDEEFYKN----------------
lcl|CTHT_0018170                    EKEKEKEKEKEKEKEKEKEKEKEKEKEKEKEKEKEEEEEQQQQQQQKEEA
gnl|up_human|PSMD1_HUMAN            ---------------AEKKEEKEKKKEPEPNFQL----------------
gnl|up_drome|PSMD1_DROME            EDKEKEAAGTSSEKDKDKEKDKKEKKEPEPTSEI----------------
gnl|up_danre|A3KQC7_DANRE           -----QAEAEKEKKDEEKEKEKEKKKEPEPNFQM----------------
gnl|up_caeel|PSMD1_CAEEL            -----APAAEDEKMEVDQPGKSKKEKAPEKDTKP----------------
gnl|Lotgi1|206376                   -----KKDGEEKKEGEKEPEKEEKKKEPEPSFQM----------------
gnl|Helro1|71906                    ---------------KKEDETSTKKKEAEPNFEM----------------
gnl|Capca1|182474                   ------------KEDKKEEKKEEKKKLPEPSFEV----------------
gnl|Apo_MPI_JGI_Genos_P|71044       -----EKEEEKQAADKKSEKSEEEEKKPEPNFEM----------------

sp|P32565|RPN2_YEAST                ----KYSSKPYKVDNMTRILPQQSRYISFIKDDRFVPVRKFKGNNGVVVL
lcl|CTHT_0018170                    KKKAEKEKVGFEIENMSRVLPGQLKYISFPAG-RYKPVKKPT--GGPLLL
gnl|up_human|PSMD1_HUMAN            ------------LDNPARVMPAQLKVLTMPETCRYQPFKPLS-IGGIIIL
gnl|up_drome|PSMD1_DROME            ------------LQNPARVLRQQLKVLSVIDGQSYEPLKDVT-IGGIIVF
gnl|up_danre|A3KQC7_DANRE           ------------MENPARALPAQLKVLTMPDSCRYQPFKPLH-TGGIIIL
gnl|up_caeel|PSMD1_CAEEL            ---------LHRLQNPARVIPAQRQLISISDARAYSPMKPLY-KGGIIVA
gnl|Lotgi1|206376                   ------------LNNPVRVMKSQLKVLSSVEGSRYKPVKELV-IGGIIML
gnl|Helro1|71906                    ------------LANPARIMKAQLKVLSMPAGSRYIPLKDVS-VGGIIML
gnl|Capca1|182474                   ------------LTNPARVMKAQLRVLSMGEGCKYSPLKDAS-IGGIIML
gnl|Apo_MPI_JGI_Genos_P|71044       ------------LANPARVMKAQLRVIRIPDNCRYTTLKDVT-HGGILMM

sp|P32565|RPN2_YEAST                RDREPKEPVALIE-------------------------------------
lcl|CTHT_0018170                    HDSTPSEPKSLIEEKLKKVTTERAPVAGQTTGSAASARAAATQQLLSNLS
gnl|up_human|PSMD1_HUMAN            KDTS-EDIEELVE-------------------------------------
gnl|up_drome|PSMD1_DROME            QHTGKAEDQELVE-------------------------------------
gnl|up_danre|A3KQC7_DANRE           KDTS-EEEEELVE-------------------------------------
gnl|up_caeel|PSMD1_CAEEL            DRVDKEREEKLVS-------------------------------------
gnl|Lotgi1|206376                   KNRKPEEEEEIVE-------------------------------------
gnl|Helro1|71906                    KNARPQEPEVIIE-------------------------------------
gnl|Capca1|182474                   KNNKPDEQEDIIE-------------------------------------
gnl|Apo_MPI_JGI_Genos_P|71044       TDTKPEEKEDIIE-------------------------------------

sp|P32565|RPN2_YEAST                --------------------------------------------------
lcl|CTHT_0018170                    QRGAAGTIPGLNELFGITTPQRGEGRSGRAAGRGEGESGSGAAAAAGVLT
gnl|up_human|PSMD1_HUMAN            --------------------------------------------------
gnl|up_drome|PSMD1_DROME            --------------------------------------------------
gnl|up_danre|A3KQC7_DANRE           --------------------------------------------------
gnl|up_caeel|PSMD1_CAEEL            --------------------------------------------------
gnl|Lotgi1|206376                   --------------------------------------------------
gnl|Helro1|71906                    --------------------------------------------------
gnl|Capca1|182474                   --------------------------------------------------
gnl|Apo_MPI_JGI_Genos_P|71044       --------------------------------------------------

sp|P32565|RPN2_YEAST                ------------------------------------TVRQ----------
lcl|CTHT_0018170                    AVDEDQEGDMEAEVPREFDRDDVIDWSLVPANTATRPVQALVRAPNAARW
gnl|up_human|PSMD1_HUMAN            ------------------------------------PVAA----------
gnl|up_drome|PSMD1_DROME            ------------------------------------PVAA----------
gnl|up_danre|A3KQC7_DANRE           ------------------------------------PVSA----------
gnl|up_caeel|PSMD1_CAEEL            ------------------------------------EVVT----------
gnl|Lotgi1|206376                   ------------------------------------AVVA----------
gnl|Helro1|71906                    ------------------------------------LVET----------
gnl|Capca1|182474                   ------------------------------------DVAA----------
gnl|Apo_MPI_JGI_Genos_P|71044       ------------------------------------PVAA----------

sp|P32565|RPN2_YEAST                --------------------------------------------------
lcl|CTHT_0018170                    PSESETPDMADPSKYLLRVSCGPSYTPSTHTLINVNSPRPSSGYFELEEH
gnl|up_human|PSMD1_HUMAN            --------------------------------------------------
gnl|up_drome|PSMD1_DROME            --------------------------------------------------
gnl|up_danre|A3KQC7_DANRE           --------------------------------------------------
gnl|up_caeel|PSMD1_CAEEL            --------------------------------------------------
gnl|Lotgi1|206376                   --------------------------------------------------
gnl|Helro1|71906                    --------------------------------------------------
gnl|Capca1|182474                   --------------------------------------------------
gnl|Apo_MPI_JGI_Genos_P|71044       --------------------------------------------------

sp|P32565|RPN2_YEAST                --------------------------------------------------
lcl|CTHT_0018170                    RSRGDRYSIGLRFRLLDPDKAENSRRECDGKHMNGAGDETGNENGNHDPE
gnl|up_human|PSMD1_HUMAN            --------------------------------------------------
gnl|up_drome|PSMD1_DROME            --------------------------------------------------
gnl|up_danre|A3KQC7_DANRE           --------------------------------------------------
gnl|up_caeel|PSMD1_CAEEL            --------------------------------------------------
gnl|Lotgi1|206376                   --------------------------------------------------
gnl|Helro1|71906                    --------------------------------------------------
gnl|Capca1|182474                   --------------------------------------------------
gnl|Apo_MPI_JGI_Genos_P|71044       --------------------------------------------------

sp|P32565|RPN2_YEAST                --------------------------------------------------
lcl|CTHT_0018170                    DIKRAEGTPEQCEGWRVPDFKGKGKEICVSETPSPRTITPQHPTSQHHPS
gnl|up_human|PSMD1_HUMAN            --------------------------------------------------
gnl|up_drome|PSMD1_DROME            --------------------------------------------------
gnl|up_danre|A3KQC7_DANRE           --------------------------------------------------
gnl|up_caeel|PSMD1_CAEEL            --------------------------------------------------
gnl|Lotgi1|206376                   --------------------------------------------------
gnl|Helro1|71906                    --------------------------------------------------
gnl|Capca1|182474                   --------------------------------------------------
gnl|Apo_MPI_JGI_Genos_P|71044       --------------------------------------------------

sp|P32565|RPN2_YEAST                --------------------------------------------------
lcl|CTHT_0018170                    SSSSSSSQTPAVTSTSKEPRGIPAKSLLFGNSLPHPIRDRLPPGFGMALS
gnl|up_human|PSMD1_HUMAN            --------------------------------------------------
gnl|up_drome|PSMD1_DROME            --------------------------------------------------
gnl|up_danre|A3KQC7_DANRE           --------------------------------------------------
gnl|up_caeel|PSMD1_CAEEL            --------------------------------------------------
gnl|Lotgi1|206376                   --------------------------------------------------
gnl|Helro1|71906                    --------------------------------------------------
gnl|Capca1|182474                   --------------------------------------------------
gnl|Apo_MPI_JGI_Genos_P|71044       --------------------------------------------------

sp|P32565|RPN2_YEAST                --------------------------------------------------
lcl|CTHT_0018170                    LLTRWIDPGLEGDVYSDTPHLFGPVLSSFNTVYVGRGAVDLGAQGEELRA
gnl|up_human|PSMD1_HUMAN            --------------------------------------------------
gnl|up_drome|PSMD1_DROME            --------------------------------------------------
gnl|up_danre|A3KQC7_DANRE           --------------------------------------------------
gnl|up_caeel|PSMD1_CAEEL            --------------------------------------------------
gnl|Lotgi1|206376                   --------------------------------------------------
gnl|Helro1|71906                    --------------------------------------------------
gnl|Capca1|182474                   --------------------------------------------------
gnl|Apo_MPI_JGI_Genos_P|71044       --------------------------------------------------

sp|P32565|RPN2_YEAST                --------------------------------------------------
lcl|CTHT_0018170                    HGDEVRGVGVKGGQDVEREEGEDEAMRKMKRLDINHENGNHHNPDTEDGV
gnl|up_human|PSMD1_HUMAN            --------------------------------------------------
gnl|up_drome|PSMD1_DROME            --------------------------------------------------
gnl|up_danre|A3KQC7_DANRE           --------------------------------------------------
gnl|up_caeel|PSMD1_CAEEL            --------------------------------------------------
gnl|Lotgi1|206376                   --------------------------------------------------
gnl|Helro1|71906                    --------------------------------------------------
gnl|Capca1|182474                   --------------------------------------------------
gnl|Apo_MPI_JGI_Genos_P|71044       --------------------------------------------------

sp|P32565|RPN2_YEAST                --------------------------------------------------
lcl|CTHT_0018170                    GLAIQEGGDEEGLAWRRIIGCPDTASGRINWTLKDDGKEKWVWEFGRWYS
gnl|up_human|PSMD1_HUMAN            --------------------------------------------------
gnl|up_drome|PSMD1_DROME            --------------------------------------------------
gnl|up_danre|A3KQC7_DANRE           --------------------------------------------------
gnl|up_caeel|PSMD1_CAEEL            --------------------------------------------------
gnl|Lotgi1|206376                   --------------------------------------------------
gnl|Helro1|71906                    --------------------------------------------------
gnl|Capca1|182474                   --------------------------------------------------
gnl|Apo_MPI_JGI_Genos_P|71044       --------------------------------------------------

sp|P32565|RPN2_YEAST                --------------------------------------------------
lcl|CTHT_0018170                    IDFFNPYIDFGELAVRLPGIRIPVFRYWDGQGLRYVLLNRSTQNPYLVIL
gnl|up_human|PSMD1_HUMAN            --------------------------------------------------
gnl|up_drome|PSMD1_DROME            --------------------------------------------------
gnl|up_danre|A3KQC7_DANRE           --------------------------------------------------
gnl|up_caeel|PSMD1_CAEEL            --------------------------------------------------
gnl|Lotgi1|206376                   --------------------------------------------------
gnl|Helro1|71906                    --------------------------------------------------
gnl|Capca1|182474                   --------------------------------------------------
gnl|Apo_MPI_JGI_Genos_P|71044       --------------------------------------------------

sp|P32565|RPN2_YEAST                -----------------------------------------MKDVNAPLP
lcl|CTHT_0018170                    FTLHLVEDINPGDGSLKPDAARALELEQAGLKVTGADEGEMIAQEEELEL
gnl|up_human|PSMD1_HUMAN            -------------------------------------HGPKIEEEEQ-EP
gnl|up_drome|PSMD1_DROME            -------------------------------------FGPMNDEEK--EP
gnl|up_danre|A3KQC7_DANRE           -------------------------------------HGPKIEEEEQ-EP
gnl|up_caeel|PSMD1_CAEEL            -------------------------------------QVNTPASSGNTEN
gnl|Lotgi1|206376                   -------------------------------------GGPKTEEEE--EP
gnl|Helro1|71906                    -------------------------------------GGPKPEDEV--EP
gnl|Capca1|182474                   -------------------------------------GGPVKQEDEGDEP
gnl|Apo_MPI_JGI_Genos_P|71044       -------------------------------------GGPKMEEEE--EP

sp|P32565|RPN2_YEAST                TPFKVD-----------DNVDFPSA
lcl|CTHT_0018170                    EPDDEGFAEEERIGGEIGKFEGEVD
gnl|up_human|PSMD1_HUMAN            EPPE--------------PFEYIDD
gnl|up_drome|PSMD1_DROME            EPPE--------------PFEYIED
gnl|up_danre|A3KQC7_DANRE           EAPE--------------PFEYIDE
gnl|up_caeel|PSMD1_CAEEL            KPHS--------------TFEININ
gnl|Lotgi1|206376                   EPPE--------------PFEYTED
gnl|Helro1|71906                    EPFE--------------PFEWNED
gnl|Capca1|182474                   SPPE--------------PFEWTED
gnl|Apo_MPI_JGI_Genos_P|71044       EPPE--------------PFEWTED
