# Supplementary material for: Deep transcriptome-sequencing and proteome analysis of the hydrothermal vent annelid Alvinella pompejana identifies the CvP-bias as a robust measure of eukaryotic thermostability
Source: Biol Direct. 2013 Jan 16;8:2. doi: 10.1186/1745-6150-8-2 (PMC3564776; doi:10.1186/1745-6150-8-2)
Supplement: Additional file 10 — Frequency of individual amino acids as a function of GC-content. The frequency of amino acids is plotted as a function of GC3-content (GC-content at the third codon position) in the species of the orthologous set. The regression lines with 90% confidence intervals are shown. [file 1745-6150-8-2-S10.zip › trimmedalignments/NSMA_HUMAN.aln]

CLUSTAL X (1.81) multiple sequence alignment


sp|P40015|ISC1_YEAST                FLTFNTW---GLK----YVSKHRKERLRAIADKLAGHSMLTPISDELLPN
lcl|CTHT_0056310                    ILTLNCW---GLK----FISRLRHERVAEIARQI----------------
gnl|up_human|NSMA_HUMAN             IFNLNCW---GIP----YLSKHRADRMRRLGDFL----------------
gnl|up_drome|NSMA_DROME             ILTLNIW---GIP----YVSSDRRPRIDAICKEL----------------
gnl|up_danre|B3DIS9_DANRE           VFSLNCW---GIR----FLSKLCAQRYEMIGELL----------------
gnl|up_caeel|NSMA_CAEEL             VVTLNAW---CLPQPWPIGSTDRVHRLNKIGQYM----------------
gnl|Lotgi1|135867                   ICILYCR---GIEVP--FVSKFRSERMEAICDLF----------------
gnl|Helro1|143940                   VLTLNCWFVLGVFVP--LACKDRLERMKEIGREL----------------
gnl|Capca1|173602                   VLTLNCW---GIP----FLTQFRPERIEAIGNQL----------------
gnl|Apo_MPI_JGI_Genos_P|53609       ILTLNCW---GVPVP-VIGSKLRKERMAAIGKEL----------------

sp|P40015|ISC1_YEAST                GGDSNENEDYDVIALQEIWCVEDWKYLASACASKYPYQRLFHSGILTGPG
lcl|CTHT_0056310                    ---TLLDPQPHIVALQELWTQEDYDTIRRETRSVLPYAKRFHSAAL-GAG
gnl|up_human|NSMA_HUMAN             -----NQESFDLALLEEVWSEQDFQYLRQKLSPTYPAAHHFRSGII-GSG
gnl|up_drome|NSMA_DROME             -----ASGKYDIVSLQEVWAQEDSELLQKGTEAVLPHSHYFHSGVM-GAG
gnl|up_danre|B3DIS9_DANRE           -----GREQHDIALLQEVWSERDFLFLKRKLSCSHPYTHYFKSGVI-GSG
gnl|up_caeel|NSMA_CAEEL             -----IDELYDIVGLQELWSYYDFVRLSEQVSSVYPYFHYFHSGFT-GSG
gnl|Lotgi1|135867                   -----SKSDYDVIFLEEVWSNSDFKKICDRLGHILPYSHYFHSGFI-GSG
gnl|Helro1|143940                   -----SVGNYDIVFLQEVWLKSDYQLLCQYILPAMPYTHYYYSGII-GSG
gnl|Capca1|173602                   -----AKGDYDIVLLQEIWLQSDYEKLCSLVMTVLPHAHYFHSGMV-GSG
gnl|Apo_MPI_JGI_Genos_P|53609       -----AKAEYDVVLLQEIWTQADYDMICAKVLTVMPYTHYFYSGVI-GSG

sp|P40015|ISC1_YEAST                LAILSKVPIESTFLYR--FPINGRPSAVFRGDWYVGKSIAITVLNT--GT
lcl|CTHT_0056310                    LAVFSRWPFEETTMHR--YPLNGRPTAFWRGDWYVGKGVACCRIRY--GP
gnl|up_human|NSMA_HUMAN             LCVFSKHPIQELTQHI--YTLNGYPYMIHHGDWFSGKAVGLLVLHL--SG
gnl|up_drome|NSMA_DROME             LLVLSKYPILGTLFHA--WSVNGYFHRIQHADWFGGKGVGLCRILV--GG
gnl|up_danre|B3DIS9_DANRE           LAVFSKHRIQDALLYQ--YSLNGYPYMLSHGDWFGGKAVGLVIVEV--FG
gnl|up_caeel|NSMA_CAEEL             VCVFSRHPIVSTLTNR--YSLNGFAHHIHRGDWFGGKVVGLTEIEID-GD
gnl|Lotgi1|135867                   VCIFSKFQIIETLFHR--FQINGFPHKLQHGDWFGGKGMGMCQILV--DG
gnl|Helro1|143940                   LCLFSKFKIIETSQFRSLFSLNGYAHRLMCGDWMADKSVGFAKILLEPGS
gnl|Capca1|173602                   LCIFSKHSILETLSYR--FSLNGYPQRVLHGDWFAGKMVGLAKLLV--DD
gnl|Apo_MPI_JGI_Genos_P|53609       LCLFSKHPIMETQGFP--FTLNGYAHKIQHGDWYGRKAVGLAKILV--AD

sp|P40015|ISC1_YEAST                RP---IAIMNSHMHAPYAKQGD-AAYLCHRSCQAWDFSRLIKLYRQAGYA
lcl|CTHT_0056310                    APKHIIELFNTHTHAPYDD-----SYLCHRTAQSWEMAKLLRGAAERGHL
gnl|up_human|NSMA_HUMAN             MV---LNAYVTHLHAEYNRQKD--IYLAHRVAQAWELAQFIHHTSKKADV
gnl|up_drome|NSMA_DROME             QM---VHLYNAHLHAEYDNAND--EYKTHRVIQAFDTAQFIEATRGNSAL
gnl|up_danre|B3DIS9_DANRE           LK---AHVYVTHLHAEYSRAQD--GYLPHRIVQSWELQQFVRHTSHGADL
gnl|up_caeel|NSMA_CAEEL             LR---VNFYTTHLHAEYDREND--LYLPHRTAQAFELAQFVRHTARGADV
gnl|Lotgi1|135867                   FK---VNLYITHLHAEYSRTHD--IYLAHRIAQSFEGSQFIKHTSQNCDF
gnl|Helro1|143940                   IK---LNAYTTHLHAQYSEDNTYHAYEEHRCLQSFELAKFLRDTSCSCDC
gnl|Capca1|173602                   IR---LNIYVTHTHAEYNPLKT--DYSAHRIIQSFELSQFIKHTSETCDG
gnl|Apo_MPI_JGI_Genos_P|53609       IR---INVYVTHLHADYSKGDG--QYTGHRIAQAFELSQFVKNTSDSCDL

sp|P40015|ISC1_YEAST                VIVVGDLNSRPG
lcl|CTHT_0056310                    ALAVGDFNMLPM
gnl|up_human|NSMA_HUMAN             VLLCGDLNMHPE
gnl|up_drome|NSMA_DROME             QILAGDLNAQPQ
gnl|up_danre|B3DIS9_DANRE           VILGGDLNMHPQ
gnl|up_caeel|NSMA_CAEEL             VIVTGDLNMEPC
gnl|Lotgi1|135867                   MILGGDLNIRTE
gnl|Helro1|143940                   VVVGGDFNITPN
gnl|Capca1|173602                   VILGGDFNFMPS
gnl|Apo_MPI_JGI_Genos_P|53609       VIVGGDFNYRPN
