# Supplementary material for: Deep transcriptome-sequencing and proteome analysis of the hydrothermal vent annelid Alvinella pompejana identifies the CvP-bias as a robust measure of eukaryotic thermostability
Source: Biol Direct. 2013 Jan 16;8:2. doi: 10.1186/1745-6150-8-2 (PMC3564776; doi:10.1186/1745-6150-8-2)
Supplement: Additional file 10 — Frequency of individual amino acids as a function of GC-content. The frequency of amino acids is plotted as a function of GC3-content (GC-content at the third codon position) in the species of the orthologous set. The regression lines with 90% confidence intervals are shown. [file 1745-6150-8-2-S10.zip › trimmedalignments/SODC_HUMAN.aln]

CLUSTAL X (1.81) multiple sequence alignment


sp|P00445|SODC_YEAST                MVQAVAVLK-------G-DAGVSGVVKFEQASESEPTTVSYEIAGNSPNA
lcl|CTHT_0013440                    MVKAVAVVR-------G-DSKVTGTVTFEQESESSPTIITWDITGHDPNA
gnl|up_human|SODC_HUMAN             ATKAVCVLK-------G-DGPVQGIINFEQKESNGPVKVWGSIKGLTE-G
gnl|up_drome|SODC_DROME             VVKAVCVI----------NGDAKGTVFFEQESSGTPVKVSGEVCGLAK-G
gnl|up_danre|SODC_DANRE             VNKAVCVLK-------G-TGEVTGTVYFNQEGEKKPVKVTGEITGLTP-G
gnl|up_caeel|SODC_CAEEL             SNRAVAVLR---------GETVTGTIWITQKSENDQAVIEGEIKGLTP-G
gnl|Lotgi1|210191                   EIKAVCVLK-------GKDGVGEGVVHFTQQGPDAEVVVKGKLEKLQP-G
gnl|Helro1|185836                   KFAAVSVMR-------G-DGPVKGVVHFSQDAN-GPTKIFGEITGLTP-G
gnl|Capca1|181944                   VLKAICILKAYGPQEPG-STPVEGTINFTQEGD-GPVTLEGQIAGLAP-G
gnl|Apo_MPI_JGI_Genos_P|64170       AIHAVCVLK-------G-DSPVTGTIHLKEEGD--MVTVTGEITGLTP-G

sp|P00445|SODC_YEAST                ERGFHIHEFGDATNGCVSAGPHFNPFKKTHGAPTDEVRHVGDMGNVKTDE
lcl|CTHT_0013440                    KRGMHIHTFGDNTNGCTSAGPHFNPHGKTHGAPTDENRHVGDLGNIETDA
gnl|up_human|SODC_HUMAN             LHGFHVHEFGDNTAGCTSAGPHFNPLSRKHGGPKDEERHVGDLGNVTADK
gnl|up_drome|SODC_DROME             LHGFHVHEFGDNTNGCMSSGPHFNPYGKEHGAPVDENRHLGDLGNIEATG
gnl|up_danre|SODC_DANRE             KHGFHVHAFGDNTNGCISAGPHFNPHDKTHGGPTDSVRHVGDLGNVTADA
gnl|up_caeel|SODC_CAEEL             LHGFHVHQYGDSTNGCISAGPHFNPFGKTHGGPKSEIRHVGDLGNVEAGA
gnl|Lotgi1|210191                   EHGFHIHELGDNTNGCISAGGHYNPFSKTHGGPTSDDRHVGDLGNVTAND
gnl|Helro1|185836                   KHGFHVHEFGDNTNGCMSAGGHYNPFLKSHGGPGDSLRHVGDLGNVVADG
gnl|Capca1|181944                   KHGFHVHEFGDNTNGCVSAGSHFNPFGKTHGGPDSEVRHVGDLGNAVAGD
gnl|Apo_MPI_JGI_Genos_P|64170       KHGFHVHEFGDNTNGCTSAGGHFNPHGKEHGAPEDENRHAGDLGNVVAGE

sp|P00445|SODC_YEAST                NGVAKGSFKDSLIKLIGPTSVVGRSVVIHAGQDDLGKG---DTEESLKTG
lcl|CTHT_0013440                    NGNSKGTMTDHLVKLIGPESVIGRTVVVHAGTDDLGKG---GNEESLKTG
gnl|up_human|SODC_HUMAN             DGVADVSIEDSVISLSGDHCIIGRTLVVHEKADDLGKG---GNEESTKTG
gnl|up_drome|SODC_DROME             DCPTKVNITDSKITLFGADSIIGRTVVVHADADDLGQG---GHELSKSTG
gnl|up_danre|SODC_DANRE             SGVAKIEIEDAMLTLSGQHSIIGRTMVIHEKEDDLGKG---GNEESLKTG
gnl|up_caeel|SODC_CAEEL             DGVAKIKLTDTLVTLYGPNTVVGRSMVVHAGQDDLGEGVGDKAEESKKTG
gnl|Lotgi1|210191                   GNVAEFTITDKQLKLTGPYSIIGRTVVVHEKVDDLGKG---GNDESLKTG
gnl|Helro1|185836                   SGVAKFEMVDSLIQLTGAESVIGRTLVIHADEDDLGKG---GYEDSTTTG
gnl|Capca1|181944                   DGIAKINITDDQVTLTGPHSVIGRTMVVHADPDDLGLG---GHELSPTTG
gnl|Apo_MPI_JGI_Genos_P|64170       DGKAVINMKDKLVKLTGPDSVIGRTLVVHVDEDDLGRG---GHEQSKITG

sp|P00445|SODC_YEAST                NAGPRPACGVIGLTN
lcl|CTHT_0013440                    NAGPRPACGVIGIAQ
gnl|up_human|SODC_HUMAN             NAGSRLACGVIGIAQ
gnl|up_drome|SODC_DROME             NAGARIGCGVIGIAK
gnl|up_danre|SODC_DANRE             NAGGRLACGVIGITQ
gnl|up_caeel|SODC_CAEEL             NAGARAACGVIALAA
gnl|Lotgi1|210191                   NAGPRLACGVIGITK
gnl|Helro1|185836                   HAGARVACGVIGIAK
gnl|Capca1|181944                   NAGGRLACGVIGITK
gnl|Apo_MPI_JGI_Genos_P|64170       NAGGRLACGVIGITK
