# Supplementary material for: Deep transcriptome-sequencing and proteome analysis of the hydrothermal vent annelid Alvinella pompejana identifies the CvP-bias as a robust measure of eukaryotic thermostability
Source: Biol Direct. 2013 Jan 16;8:2. doi: 10.1186/1745-6150-8-2 (PMC3564776; doi:10.1186/1745-6150-8-2)
Supplement: Additional file 10 — Frequency of individual amino acids as a function of GC-content. The frequency of amino acids is plotted as a function of GC3-content (GC-content at the third codon position) in the species of the orthologous set. The regression lines with 90% confidence intervals are shown. [file 1745-6150-8-2-S10.zip › trimmedalignments/DOHH_HUMAN.aln]

CLUSTAL X (1.81) multiple sequence alignment


sp|P47120|DOHH_YEAST                TKNLDAAPTLRHVMLDQNQEPMVRHEAAEALGALGDKDSLDDLNKAA-KE
lcl|CTHT_0032300                    TGNPAALAPLTEVLEDLGQDAMVRHEAAEALGALGKTDSLEVLKKYRDRE
gnl|up_human|DOHH_HUMAN             MQDARAIPMLVDVLQDTRQEPMVRHEAGEALGAIGDPEVLEILKQYS--S
gnl|up_drome|DOHH_DROME             MQDAQALDILTKVLKDTTQEPMVRHEAAEAMGAIGHPDVLPILEEYK--Q
gnl|up_danre|DOHH_DANRE             MQDESAIPTLEAVLKDTNQEPMVRHEAGEALGAIGNPKVLELLKKYA--E
gnl|up_caeel|DOHH_CAEEL             MQNKHAIPTLVSVLEDEKQEPMVRHEAGEALGAIADPSVKDVLRKYA--Q
gnl|Lotgi1|189149                   MQDDYAIPSLVKVLEDTSQEPMVRHEAGEALGAIGNATALPILEKYC--K
gnl|Helro1|186235                   MQDKYAIPTLINVLEDGSQEVIVRHEAGEALGAIGSSEVLNVLEKHR--E
gnl|Capca1|226776                   MQDLKAVSILKEILEDASEDPIVRHEAGEALGALAPPDLLDLLKKYT--Q
gnl|Apo_MPI_JGI_Genos_P|50881       MQDTRAIPILTAVLEDEHQDVMVRHEAGEALGAIGSSAVIELLKKYS--S

sp|P47120|DOHH_YEAST                DPHVAVRETCELAINRINWTH-----------GGAKDKENLQQSLYSSID
lcl|CTHT_0032300                    NEEVCVKETCEIAIDRIEWEN-----------SEERKQEKLKASDFASVD
gnl|up_human|DOHH_HUMAN             DPVIEVAETCQLAVRRLEWLQQ----------HGGEPAAG----PYLSVD
gnl|up_drome|DOHH_DROME             DPVVEVAETCAIALDRVRWLQ-----------SGQKVDDS---NPYASVD
gnl|up_danre|DOHH_DANRE             DPVIEVAETCQLAVKRLEWLMN----------GGEQTKDGTDENPYCSVD
gnl|up_caeel|DOHH_CAEEL             DPCPEVSETCQIALGRVEWVE-----------KSGKDTNS----PYDSVD
gnl|Lotgi1|189149                   DPVIEVAETCQLAVQRLKWLE-------------NPEVSELSSNPYNSVD
gnl|Helro1|186235                   SPIREISETCQLAIARLNWLKNRTPENPQTQEESTETTTNPSNVVYMSVD
gnl|Capca1|226776                   DPAVEVSETCQLALERVQWV------------HSATKEDGLSDNPYNSVD
gnl|Apo_MPI_JGI_Genos_P|50881       DAADEVAETCQLALERIKWL------------NSEEAKKEPANCLYSSVD

sp|P47120|DOHH_YEAST                PAPPLPL-EKDATIPELQALLNDPKQPLFQRYRAMFRLRDIGTD------
lcl|CTHT_0032300                    PAPPMPLGEGERTVEELGKTLMDTSLPLFKRYRAMFALRDLASPPDLPTA
gnl|up_human|DOHH_HUMAN             PAPP----AEERDVGRLREALLDESRPLFERYRAMFALRNAGGE------
gnl|up_drome|DOHH_DROME             PSPPT---AGDKSVTELKAIYLDAQQSLFDRYRAMFSLRNLRTE------
gnl|up_danre|DOHH_DANRE             PAPP----AQRKSVPELRTQLLDETLPLFDRYRAMFALRNLGTE------
gnl|up_caeel|DOHH_CAEEL             PTPS----ASTSDVEELAATLIDASLPLFDRYRAMFSLRNIKTD------
gnl|Lotgi1|189149                   PAPP----AQHSDITTLKNTLLDEDLSLFQRYRAMFTLRNIGND------
gnl|Helro1|186235                   PAPP----AVIRDVQQLKCLLLDEKQSLFDRYRAMFALRNQGGP------
gnl|Capca1|226776                   PAPP----CADFSTQQLREILLDEKQTLFQRYRAMFALRNKGNI------
gnl|Apo_MPI_JGI_Genos_P|50881       PAPA----MEELSTEQLSKLLLDETLPLFTRYRAMFTLRNKGDL------

sp|P47120|DOHH_YEAST                -EAILALATGFSA-ESSLFKHEIAYVFGQIGSPAAVPSLIEVLGRKEEAP
lcl|CTHT_0032300                    VPAIQELAKGLSD-KSALFRHEIAFVFGQLAHPASIPALTATLSNPNEAG
gnl|up_human|DOHH_HUMAN             -EAALALAEGLHC-GSALFRHEVGYVLGQLQHEAAVPQLAAALARCTENP
gnl|up_drome|DOHH_DROME             -ESVLAIAEGLKD-SSALFRHEVAFVLGQLQEPCSIPFLQENLEDRLENE
gnl|up_danre|DOHH_DANRE             -EAVLALGDGLQC-SSALFRHEIGYVLGQIQHEASIPQLQAALEKMDENA
gnl|up_caeel|DOHH_CAEEL             -KSIKALAQGLYCEDSALFRHEVAYVLGQLQSPVATQELKDRLLLSTENC
gnl|Lotgi1|189149                   -DSVLALAEALKC-SSALLRHEIAYVLGQIQSDVCVEQLASNLSDKGENP
gnl|Helro1|186235                   -EAVKALAQALNC-DGALFRHEIAYVLGQMQDADATEGLLNRLQDQNESA
gnl|Capca1|226776                   -ESIAALTEGMKC-SSALFRHEIAFVLGQIQSEAATKQLIKNLRDTSEHP
gnl|Apo_MPI_JGI_Genos_P|50881       -PSIQALTKGLKC-KSALFRHEIAYVLGQIQHEAAVEHLKSNLGDTQENY

sp|P47120|DOHH_YEAST                MVRHEAAEALGAIASPEVV-DVLKSYLNDEVDVVRESCIVALDMYDYENS
lcl|CTHT_0032300                    MVRHEAAEALGSLGDEEGVEEILKKFLHDKEAVVRESVIVALDMAEYEKS
gnl|up_human|DOHH_HUMAN             MVRHECAEALGAIARPACL-AALQAHADDPERVVRESCEVALDMYEHETG
gnl|up_drome|DOHH_DROME             MVRHECAEALGAIATEDCI-QILNRYAEDDKRVVKESCVIALDMCEYENS
gnl|up_danre|DOHH_DANRE             MVRHECAEALGSIGKEPCV-QILERYRKDQERVVKESCEVALDMLEYENS
gnl|up_caeel|DOHH_CAEEL             MVRHECAEALGAIANEECT-EILKQYVNDEERVVRESCEVALDMAEYENS
gnl|Lotgi1|189149                   MVRHECAEALGSIATKRCM-KILENYSLDNERVVKESCFVALDMSEYENS
gnl|Helro1|186235                   MVRHECAEALGSIATDKCE-NVLKNYLNDEEEVVSQSCEVALDMANYERS
gnl|Capca1|226776                   MVRHECAEALGAIASEECM-NVLKEYQKDPERVVRESCDVALDMCDYEKG
gnl|Apo_MPI_JGI_Genos_P|50881       MVRHECAEALGSIATDQSM-ELLEKYLSDKEQVVRESCEVALDMCEYERS

sp|P47120|DOHH_YEAST                -NELEYAPT
lcl|CTHT_0032300                    -NETEYALI
gnl|up_human|DOHH_HUMAN             -RAFQYADG
gnl|up_drome|DOHH_DROME             -PEFQYADG
gnl|up_danre|DOHH_DANRE             -SQFQYADG
gnl|up_caeel|DOHH_CAEEL             -DDLQYAHV
gnl|Lotgi1|189149                   -NQFQYADG
gnl|Helro1|186235                   ASQFEYADG
gnl|Capca1|226776                   -EEFQYADT
gnl|Apo_MPI_JGI_Genos_P|50881       -GQFQYADG
