# Supplementary material for: Deep transcriptome-sequencing and proteome analysis of the hydrothermal vent annelid Alvinella pompejana identifies the CvP-bias as a robust measure of eukaryotic thermostability
Source: Biol Direct. 2013 Jan 16;8:2. doi: 10.1186/1745-6150-8-2 (PMC3564776; doi:10.1186/1745-6150-8-2)
Supplement: Additional file 10 — Frequency of individual amino acids as a function of GC-content. The frequency of amino acids is plotted as a function of GC3-content (GC-content at the third codon position) in the species of the orthologous set. The regression lines with 90% confidence intervals are shown. [file 1745-6150-8-2-S10.zip › trimmedalignments/CISY_HUMAN.aln]

CLUSTAL X (1.81) multiple sequence alignment


sp|P00890|CISY1_YEAST               KSFLS--RGSTRQCQNMQKALFALLNA--RHYSSAS----EQTLKERFAE
lcl|CTHT_0008530                    MRLATAGLRASLRAPSLVSRNAAFTAA--RCYSSKS----QQTLKERFAE
gnl|up_human|CISY_HUMAN             MALLT---AAARLLGT-KNASCLVLAA--RHASASS-----TNLKDILAD
gnl|up_drome|C6TP50_DROME           MSLYR--ISARKLSEAQK--LPNVGAY--VRMIAAD----GKSLRDVLAA
gnl|up_danre|CISY_DANRE             MSFLSISRLAPRLLSS-KNAACVVVAA--RNASAST------NLKDVLSD
gnl|up_caeel|CISY_CAEEL             MSLSG--MAIRRLITKGVIPVCQVAPL--STSAEGS-----TNLKEVLSK
gnl|Lotgi1|170380                   MSVVR--PVAFRLLHTNKNVLSSVGCV--RHATTTT------NLKDFLAD
gnl|Helro1|96242                    MSVWK--SAALTLNHSFKRALLYQLPA--CQIRSKTTGPEITNLKEELAV
gnl|Capca1|148793                   MALLR--TLTSRLASASKHSLPSLSAVSSRHASTDS-----TNLKDVLSD
gnl|Apo_MPI_JGI_Genos_P|51005       MALFR--ALSTRLAQSTK-VLPNLYAA--ARYSSDS-----TNLKDVLAN

sp|P00890|CISY1_YEAST               IIPAKAEEIKKFKKEHGKTVIGEVLLEQAYGGMRGIKGLVWEGSVLDPEE
lcl|CTHT_0008530                    LLPEKIEQIKQLRKEHGSKVVDQVTLDQVYGGARGVKCLVWEGSVLDAEE
gnl|up_human|CISY_HUMAN             LIPKEQARIKTFRQQHGKTVVGQITVDMMYGGMRGMKGLVYETSVLDPDE
gnl|up_drome|C6TP50_DROME           KVPQEQERVKNFRKQHGATKMGETTIDMMYGGMRGIKALVTETSVLDADE
gnl|up_danre|CISY_DANRE             LVPKEQSRIKNFKQQYGKTSIGQITVDMVYGGMRGVKGLVYETSVLDPDE
gnl|up_caeel|CISY_CAEEL             KIPAHNAKVKSFRTEHGSTVVQNVNIDMIYGGMRSMKGMVTETSVLDPEE
gnl|Lotgi1|170380                   NIPKKQNEVKEFRKQFGSTKVGEVTVDMMYGGMRGIRGLVTETSVLDPDE
gnl|Helro1|96242                    LIPEHREVVKKFVAEHGKFSLGEVTIDQLYGGMRGIKGLITETSVLDAEF
gnl|Capca1|148793                   LIPEHQKIVKDFRSRHGSTKVGEVTVDMMYGGMRGIKGLVTETSVLDPEE
gnl|Apo_MPI_JGI_Genos_P|51005       EIPEQQRQIKEFRAKHNNTVVGDVTVDKIYGGMRGILGLATETSLLDPEE

sp|P00890|CISY1_YEAST               GIRFRGRTIPEIQRELPKAEG-STEPLPEALFWLLLTGEIPTDAQVKALS
lcl|CTHT_0008530                    GIRFRGLTIPECQKLLPKAPG-GNEPLPEGLFWLLLTGEVPTEQQVRELS
gnl|up_human|CISY_HUMAN             GIRFRGFSIPECQKLLPKAKG-GEEPLPEGLFWLLVTGHIPTEEQVSWLS
gnl|up_drome|C6TP50_DROME           GIRFRGLSIPECQKVLPAADG-GTEPLPEGLFWLLLTGEVPTKSQVQQLS
gnl|up_danre|CISY_DANRE             GIRFRGYSIPECQQLLPKAPG-GEEPLPEGLFWLLVTGQVPTEEQVSWLS
gnl|up_caeel|CISY_CAEEL             GIRFRGYSIPECQKLLPKAKG-GEEPLPEAIWWLLCTGDVPSEAQTAAIT
gnl|Lotgi1|170380                   GIRFRGYSIPECQKLLPTAGGKGEEPLPEGLFWLLVTGEIPTQAQADAIT
gnl|Helro1|96242                    GIRFRGYSIPDCQKMLPKAPG-GIEPLPEGLFWLLCTGKMPSDAQAKAVS
gnl|Capca1|148793                   GIEFRNYTIPQCQEILPKAAG-GIEPLPESLFWLLLTGNVPTDAQAQAVS
gnl|Apo_MPI_JGI_Genos_P|51005       GIRFRGLSIPECQKLLPSAPG-GEEPLPEGLFWLMVTGKVPTEAQVKAVS

sp|P00890|CISY1_YEAST               ADLAARSEIPEHVIQLLDSLPKDLHPMAQFSIAVTALESESKFAKAYAQG
lcl|CTHT_0008530                    ADWAARAEIPKFVEELIDRCPTDLHPMAQFSMAVTALEQTSAFARAYAKG
gnl|up_human|CISY_HUMAN             KEWAKRAALPSHVVTMLDNFPTNLHPMSQLSAAVTALNSESNFARAYAQG
gnl|up_drome|C6TP50_DROME           REWAERAALPQHVVTMLNNMPTTLHPMSQFAAAVTALNHDSKFAKAYSDG
gnl|up_danre|CISY_DANRE             KEWAKRAALPSHVVTMLDNFPTNLHPMSQFSAAITALNSESSFARAYSEG
gnl|up_caeel|CISY_CAEEL             KEWNARADLPTHVVRMLDNFPDNLHPMAQFIAAIAALNNESKFAGAYARG
gnl|Lotgi1|170380                   NEWNQRASIPNHVITMLNNFPTNLHPMSQFSAAITALNSESKFAKAYAEG
gnl|Helro1|96242                    QEWANRAGLPSHVVTMLKNFPSNLHPMAQFSAAVTACNSESKFAKAYSQG
gnl|Capca1|148793                   KEWANRAALPGHVVTMLNNFPSNLHPMAQFSAAITACNSESHFARAYNNG
gnl|Apo_MPI_JGI_Genos_P|51005       KEWANRADLPSHVVTMLNNFPANLHPMAQFSAAIIACNSESKFAKAYSEG

sp|P00890|CISY1_YEAST               VSKKEYWSYTFEDSLDLLGKLPVIASKIYRNVFKDGK-ITSTDPNADYGK
lcl|CTHT_0008530                    VHKKDYWHYTFEDSMDLIAKLPTIAARIYQNVFKGGK-VPPVQKDKDYAW
gnl|up_human|CISY_HUMAN             ISRTKYWELIYEDSMDLIAKLPCVAAKIYRNLYREGSGIGAIDSNLDWSH
gnl|up_drome|C6TP50_DROME           VHKSKYWEYVYEDSMDLIAKLPVVAATIYCNTYRGGKGSRSIDSSLDWSA
gnl|up_danre|CISY_DANRE             VNKAKYWEFVYEDSMDLIAKLPCVAAKIYRNLYREGSSIGAIDSNLDWSH
gnl|up_caeel|CISY_CAEEL             VAKASYWEYAYEDSMDLLAKLPTVAAIIYRNLYRDGSAVSVIDPKKDWSA
gnl|Lotgi1|170380                   VNKSKYWEYVYEDSMDLIAKLPTLAAVIYRNLYRDGSTPCAIDPKKDWSQ
gnl|Helro1|96242                    IHRDKYWEYIYEDSMDLIAKLPTIAAIIYRNLYRDGTSVGAIDPNKDWSA
gnl|Capca1|148793                   VKKNLYWEYVYEDSMDLIAKLPTIAAIIYRNLYRDGTSVGAIDDAKDWSH
gnl|Apo_MPI_JGI_Genos_P|51005       VKKANYWEYCYEDAMDLVAKLPTIAAIIYRNLYRDGTSVGAIDPAKDWAA

sp|P00890|CISY1_YEAST               NLAQLLGY-ENKDFIDLMRLYLTIHSDHEGGNVSAHTTHLVGSALSSPYL
lcl|CTHT_0008530                    NFANQLGYAENPDFVELLRLYLTIHTDHEGGNVSAHTTHLVGSALSSPFL
gnl|up_human|CISY_HUMAN             NFTNMLGY-TDHQFTELTRLYLTIHSDHEGGNVSAHTSHLVGSALSDPYL
gnl|up_drome|C6TP50_DROME           NFVKMLGY-DNAPFTELMRLYLTIHSDHEGGNVSAHTVHLVGSALSDPYL
gnl|up_danre|CISY_DANRE             NFTNMLGY-TEPQFTELMRLYLTIHSDHEGGNVSAHTSHLVGSALSDPYL
gnl|up_caeel|CISY_CAEEL             NFSSMLGY-DDPLFAELMRLYLVIHSDHEGGNVSAHTSHLVGSALSDPYL
gnl|Lotgi1|170380                   NFSHMLGF-EDPLFSELMRMYLTIHSDHEGGNVSAHTTHLVGSALSDPYL
gnl|Helro1|96242                    NFHSQLGY-EDPQFADLLRLYLTIHSDHEGGNVSAHTCHLVGSALSDPYL
gnl|Capca1|148793                   NFTSMLGY-EDPEFTELMRLYLTIHSDHEGGNVSAHTCHLVGSALSDPYL
gnl|Apo_MPI_JGI_Genos_P|51005       NFVSMLGY-EDPKFVELMRLYLTIHADHEGGNVSAHTCHLVASALSDNYL

sp|P00890|CISY1_YEAST               SLAAGLNGLAGPLHGRANQEVLEWLFKLREEVKGDYSKETIEKYLWDTLN
lcl|CTHT_0008530                    SLAAGLNGLAGPLHGLANQEVLLWLTEMKKTIGDDLSDEAITKYLWDTLN
gnl|up_human|CISY_HUMAN             SFAAAMNGLAGPLHGLANQEVLVWLTQLQKEVGKDVSDEKLRDYIWNTLN
gnl|up_drome|C6TP50_DROME           SFAAGLNGLAGPLHGLANQEVLVWLRKLQKEAGNNPSEEQLKEYIWKTLK
gnl|up_danre|CISY_DANRE             SFSAAMNGLAGPLHGLANQEVLVWLTALQKELGGEVSDEKMRDYIWNTLK
gnl|up_caeel|CISY_CAEEL             SFSAAMAGLAGPLHGLANQEVLVFLNKIVGEIGFNYTEEQLKEWVWKHLK
gnl|Lotgi1|170380                   SFSAGINGLAGPLHGLANQEVLVWVTKLQEQLGGEVTDQQMHDFIWNTLK
gnl|Helro1|96242                    SFAAGLNGLAGPLHGLANQEVLVFLKGIQGKVGSDYTQEGLKEYVWSQLK
gnl|Capca1|148793                   SYAAGMNGLAGPLHGLANQEVLLFLTKVSGDVGKDYSQAELKEYVWNHLK
gnl|Apo_MPI_JGI_Genos_P|51005       SYGAGMCGLAGPLHGLANQEVLLFLNKVMGEVGEGYSLDQLKEFVWKTLK

sp|P00890|CISY1_YEAST               AGRVVPGYGHAVLRKTDPRYTAQREFALKHFPDYELFKLVSTIYEVAPGV
lcl|CTHT_0008530                    AGRVVPGYGHAVLRKTDPRYTAQREFALKHLPEDPMFKLVSQVYKIAPKV
gnl|up_human|CISY_HUMAN             SGRVVPGYGHAVLRKTDPRYTCQREFALKHLPNDPMFKLVAQLYKIVPNV
gnl|up_drome|C6TP50_DROME           SGQVVPGYGHAVLRKTDPRYTCQREFALKHLPEDETFQLVSKIYKVVPPI
gnl|up_danre|CISY_DANRE             SGRVVPGYGHAVLRKTDPRYTCQREFALKHLPNDPMFKLVAQLYKIVPNV
gnl|up_caeel|CISY_CAEEL             SGQVVPGYGHAVLRKTDPRYECQREFALKHLPNDDLFKLVSTLYKITPGI
gnl|Lotgi1|170380                   SGQVVPGYGHAVLRKTDPRYMCQREFALKHLPNDSLFKLVAQLYKVVPDI
gnl|Helro1|96242                    AGQVVPGYGHAVLRVTDPRYTCQREFALKYLPNDPLFRLVSDLYKIVPDI
gnl|Capca1|148793                   SGQVVPGYGHAVLRKTDPRYTCQREFAKKWLPNDPMFKLVSDLYKIVPDI
gnl|Apo_MPI_JGI_Genos_P|51005       SGQVIPGYGHAVLRKTDPRYTCQREFALKHLPNDPMFKLVSDLYKVVPDI

sp|P00890|CISY1_YEAST               LTKHGKTKNPWPNVDSHSGVLLQYYGLTEASFYTVLFGVARAIGVLPQLI
lcl|CTHT_0008530                    LTEHGKTKNPWPNVDAHSGVLLQYYGLTEAKYYTVLFGVSRAIGVLPQLI
gnl|up_human|CISY_HUMAN             LLEQGKAKNPWPNVDAHSGVLLQYYGMTEMNYYTVLFGVSRALGVLAQLI
gnl|up_drome|C6TP50_DROME           LTETGKVKNPWPNVDAHSGVLLQYYGMKEMNYYTVLFGVSRALGVLASLV
gnl|up_danre|CISY_DANRE             LLEQGKAKNPWPNVDAHSGVLLQYYGMTEMNYYTVLFGVSRALGVLAQLV
gnl|up_caeel|CISY_CAEEL             LLEQGKAKNPWPNVDSHSGVLLQYFGMTEMSFYTVLFGVSRALGCLSQLI
gnl|Lotgi1|170380                   LLEQGKAKNPWPNVDAHSGVLLQYFNLKEMNYYTVLFGVSRALGCTASLI
gnl|Helro1|96242                    LLQLGKVKNPWPNVDAHSGVLLQHYGMKEMNYYTVLFGVSRALGCLASLI
gnl|Capca1|148793                   LLEQGKAKNPWPNVDAHSGVLLQYYGMTEMSYYTVLFGVSRALGCMASLV
gnl|Apo_MPI_JGI_Genos_P|51005       LLELGKVKNPWPNVDAHSGVLLQYYNMTEMNYYTVLFGVSRALGCMASTI

sp|P00890|CISY1_YEAST               IDRAVGAPIERPKSFSTEKYK-----------------------------
lcl|CTHT_0008530                    IDRAVGAPIERPKSFSTEKWI-----------------------------
gnl|up_human|CISY_HUMAN             WSRALGFPLERPKSMSTEGLM-----------------------------
gnl|up_drome|C6TP50_DROME           WDRALGLPIERPKSFSTDLLV-----------------------------
gnl|up_danre|CISY_DANRE             WSRALGFPLERPKSMSTDGLM-----------------------------
gnl|up_caeel|CISY_CAEEL             WARGMGLPLERPKSHSTDGLI-----------------------------
gnl|Lotgi1|170380                   WDRALGLPIERPKSFDTPGLK-----------------------------
gnl|Helro1|96242                    WSRALRFPIERPKSYSTALLQ-----------------------------
gnl|Capca1|148793                   WDRALGLPIERPKSMSTEGLI-----------------------------
gnl|Apo_MPI_JGI_Genos_P|51005       WDRALGLPIERPKSITTVALMEKVGYSXVGIHVFLKQLWQQNPSMLEPVA

sp|P00890|CISY1_YEAST               ------ELVKK
lcl|CTHT_0008530                    ------EICSK
gnl|up_human|CISY_HUMAN             ------KFVDS
gnl|up_drome|C6TP50_DROME           ------KMVQK
gnl|up_danre|CISY_DANRE             ------ALVGA
gnl|up_caeel|CISY_CAEEL             ------KLALA
gnl|Lotgi1|170380                   ------KLVGA
gnl|Helro1|96242                    ------QMVQK
gnl|Capca1|148793                   ------KALDQ
gnl|Apo_MPI_JGI_Genos_P|51005       YVEQVDEFCDT
