# Supplementary material for: Deep transcriptome-sequencing and proteome analysis of the hydrothermal vent annelid Alvinella pompejana identifies the CvP-bias as a robust measure of eukaryotic thermostability
Source: Biol Direct. 2013 Jan 16;8:2. doi: 10.1186/1745-6150-8-2 (PMC3564776; doi:10.1186/1745-6150-8-2)
Supplement: Additional file 10 — Frequency of individual amino acids as a function of GC-content. The frequency of amino acids is plotted as a function of GC3-content (GC-content at the third codon position) in the species of the orthologous set. The regression lines with 90% confidence intervals are shown. [file 1745-6150-8-2-S10.zip › trimmedalignments/YETS4_HUMAN.aln]

CLUSTAL X (1.81) multiple sequence alignment


sp|P53930|AF9_YEAST                 TLSVSRPIIYGNTAKKMGSV---KPPNAPAEHTHLWTIFVRGPQNEDISY
lcl|CTHT_0024860                    GVQIFRPFVYGTTAQPFDEKTNPKPPGIPDDHTHSWTVFVKGIDDVDITY
gnl|up_human|YETS4_HUMAN            GVTIVKPIVYGNVARYFGKK---RE---EDGHTHQWTVYVKPYRNEDMSA
gnl|up_drome|Q9VM63_DROME           GVTIVKPIVYGNIARSFGKK---RE---EDGHTHQWKVYLKPYFNEDMSI
gnl|up_danre|Q6DGB4_DANRE           GVTIVKPIVFGNVARYFGKK---RE---DDGHTHQWTVYVKPYRNEDMSA
gnl|up_caeel|Q21501_CAEEL           KKNIVKPIVYGNTATPFGYK---RD---SDQHTHQWTVFLKPYLIEDPTK
gnl|Lotgi1|203873                   GLTVVKPIVYGNLARYFGKK---RE---EDGHTHQWTVYVKPYKNEDMSI
gnl|Helro1|92407                    GITVVKPIVYGNIASYFGKK---RE---EDGHTHQWTVFVKSYANEDMSV
gnl|Capca1|115398                   GVTIIKPIVFGNIARYFGKK---RE---EDGHTHQWTIYVKPFRNEDLSV
gnl|Apo_MPI_JGI_Genos_P|66897       GVTIIKPIVYGNIARYFGKK---RE---EDGHTHQWTVYIKPFRNEDMSA

sp|P53930|AF9_YEAST                 FIKKVVFKLHDTYPNPVRSIE---APPFELTETGWGEFDINIKVYFVEEA
lcl|CTHT_0024860                    WLRRVQFKLHESIPNHVRMIEGEKGKPFQIHETGWGEFEIAIKLYYVPES
gnl|up_human|YETS4_HUMAN            YVKKIQFKLHESYGNPLRVVT---KPPYEITETGWGEFEIIIKIFFIDP-
gnl|up_drome|Q9VM63_DROME           YVKKVHFKLHESYANPNRIVV---KPPYEITETGWGEFEVIIKIYFNDQ-
gnl|up_danre|Q6DGB4_DANRE           YVKKIQFKLHESYGNPLRVVT---KPPYEITETGWGEFEIIIKIFFIDP-
gnl|up_caeel|Q21501_CAEEL           WIRKVQFKLHESYAVPYRVVE---KPPYEVTETGWGEFEIQIRIYFVDP-
gnl|Lotgi1|203873                   YVKRVSFKLHESYPNPNRIVT---KPPYEVTETGWGEFEIIVKIFFNDPN
gnl|Helro1|92407                    YVKKMNFKLHESYANTNRVIT---RPPYEVTETGWGEFEVIIKIYFNDP-
gnl|Capca1|115398                   YVKKVQFKLHESYPNFNRVVT---KPPYEVTETGWGEFEIIIKIFFNDP-
gnl|Apo_MPI_JGI_Genos_P|66897       YVKKVHFKLHESYTNPNRVIV---KPPYEVTETGWGEFEVIIKIYFNDP-

sp|P53930|AF9_YEAST                 -NEKVLNFYHRLRLHPYANPVPNSDNGNEQNTTDHNSKDAEVSSVYFDEI
lcl|CTHT_0024860                    -AEKPQTLYHHLRLHPYGR--------TEAEKEAMRLNGNQVISWAYEEQ
gnl|up_human|YETS4_HUMAN            -NERPVTLYHLLKLFQ--------------SDTNAMLGKKTVVSEFYDEM
gnl|up_drome|Q9VM63_DROME           -SERPVTCYHILKLFQSPVV------DGELSSSTTMDTKKGLVSESYEEI
gnl|up_danre|Q6DGB4_DANRE           -NERPVTLYHLLKLFQ--------------SDSSAM-PKKTVVSEFYDEM
gnl|up_caeel|Q21501_CAEEL           -NEKPITAFHYLRLFQ--------------PTIELPSGNQIVCMEFYDEI
gnl|Lotgi1|203873                   GNERPVTFYHLLKLFQ--------------SETDIMLGKKSLVAELYDEL
gnl|Helro1|92407                    -NEKPVTIYHLLKLFQ--------------SDTDIMSGKKNLVSESYDEM
gnl|Capca1|115398                   -NERPVTLYHLLKLFQ--------------SEADVMLGRKSLVVEQYDEL
gnl|Apo_MPI_JGI_Genos_P|66897       -NERPVTIYHLLKLFQ--------------SETDIMLGKKSLVAEFYDEL

sp|P53930|AF9_YEAST                 -------------VFNEPNEEFFKILM----------------SRP----
lcl|CTHT_0024860                    -------------IFNEPYEPFYEILTSGAIPPSIPASALKAASSPSASS
gnl|up_human|YETS4_HUMAN            -------------IFQDPTAMMQQLLT---------------TSRQLTL-
gnl|up_drome|Q9VM63_DROME           -------------VFQEPTQILQHYLL---------------LSEQSAN-
gnl|up_danre|Q6DGB4_DANRE           -------------IFQDPTAMMQQLLN---------------TTRQLTL-
gnl|up_caeel|Q21501_CAEEL           -------------IFQEPTVQMYKALQ------------ASDGKRPDKQ-
gnl|Lotgi1|203873                   -------------VFQDPTPAMQQMLT---------------SVRPISI-
gnl|Helro1|92407                    ASNFYYFPFCNHSVFQDPSVLMHRLLT---------------QPRPLHL-
gnl|Capca1|115398                   -------------IFQDPSALLQQMLT---------------TLKPITL-
gnl|Apo_MPI_JGI_Genos_P|66897       -------------IFQDPSAMLQQLLT---------------APRPLTL-

sp|P53930|AF9_YEAST                 GNLLPSNKTDDC--------------------------------VYSKQL
lcl|CTHT_0024860                    GFSFQGKSQKEIRDRERELGFAPRTEGGVLERSAMIPLTNRPGQPFSRET
gnl|up_human|YETS4_HUMAN            GAYKHETEFAELEVKTREKL------------------------EAAKKK
gnl|up_drome|Q9VM63_DROME           GLLTHDTDFEEKKTKTLDNI------------------------VNVKQK
gnl|up_danre|Q6DGB4_DANRE           GAYKHETEFAELELRTREKL------------------------ESAKKK
gnl|up_caeel|Q21501_CAEEL           AFL---NDIEQVKTRTRELG------------------------EVAQKE
gnl|Lotgi1|203873                   GAYKHETDFEDKKEKTNNNI------------------------INAKKK
gnl|Helro1|92407                    GNYMHETNFEEKKQRQLAAI------------------------EQASAK
gnl|Capca1|115398                   GAYKHEHNFEEKKENTIANL------------------------NTAKTK
gnl|Apo_MPI_JGI_Genos_P|66897       GVYKHETDFEEKKKKTMNSL------------------------TAAKNK

sp|P53930|AF9_YEAST                 EQEEIDRIEIGIEKVDKEIDELKQKLENLV
lcl|CTHT_0024860                    EQLEIKKLKEAAVKVEEMMRKLKEEVQKKE
gnl|up_human|YETS4_HUMAN            TSFEIAELKERLKASRETINCLKNEIRKLE
gnl|up_drome|Q9VM63_DROME           VKGEIVTLKDKLKLARETISKFKAELAKVQ
gnl|up_danre|Q6DGB4_DANRE           TSLEITELKERLKASRENINFLKGEIRRLE
gnl|up_caeel|Q21501_CAEEL           IAAEIEDLRESLKDAHKMIVKYNTELAEQE
gnl|Lotgi1|203873                   IRHEIAELNDRLKMAKQHISKLKKDIASVE
gnl|Helro1|92407                    IKQQIQKHTDHLKQCKEDMIKFKQEINRLD
gnl|Capca1|115398                   IRNEISDLNERLKQTREAIGKFNEEISKLE
gnl|Apo_MPI_JGI_Genos_P|66897       LQFEIGELNDRLKQTREAITKFKEEIAKLE
