# Supplementary material for: Deep transcriptome-sequencing and proteome analysis of the hydrothermal vent annelid Alvinella pompejana identifies the CvP-bias as a robust measure of eukaryotic thermostability
Source: Biol Direct. 2013 Jan 16;8:2. doi: 10.1186/1745-6150-8-2 (PMC3564776; doi:10.1186/1745-6150-8-2)
Supplement: Additional file 10 — Frequency of individual amino acids as a function of GC-content. The frequency of amino acids is plotted as a function of GC3-content (GC-content at the third codon position) in the species of the orthologous set. The regression lines with 90% confidence intervals are shown. [file 1745-6150-8-2-S10.zip › trimmedalignments/DTD1_HUMAN.aln]

CLUSTAL X (1.81) multiple sequence alignment


sp|Q07648|DTD_YEAST                 MKIVLQKVSQASVVVDSKVISSIKHGYMLLVGISIDDSMAEIDKLSKKVL
lcl|CTHT_0046160                    MKAILQRVLSASVTVDQQVVSSIGKGVLVFAAVAPGDTEKDAESLAAKVL
gnl|up_human|DTD1_HUMAN             MKAVVQRVTRASVTVGGEQISAIGRGICVLLGISLEDTQKELEHMVRKIL
gnl|up_drome|Q4V4U7_DROME           MRAVIQRVKAAKVTVLDELVSSIGPGLCVLVGIKASDTAKDVEYLVRKIL
gnl|up_danre|Q6DH41_DANRE           MKAIIQRVTRASVTVGEEQISSIGRGLCVLLGISAEDTQKDVDYMVRKIL
gnl|up_caeel|Q9XUP4_CAEEL           MKVVLQRVTRAAVTVGDEVVGSIGRGLCVLVGVHRDDTEEDMKYIIRKIL
gnl|Lotgi1|57629                    MKAIIQRVTKASVSVDNEIISSIGKGVCVLIGISEQDTKKDSEYLVRKIL
gnl|Helro1|83187                    MRAIIQRVTNASVTVDNVLVSTIGQGLCVLIGISREDTPKDIEYIVRKIL
gnl|Capca1|101801                   MRINSHKL--DYFSVGDELVSSVGRGICVLVGISRDDTPTDMEFMVRKIL
gnl|Apo_MPI_JGI_Genos_P|52638       MRAIVQRVMNASVKVGDELVSSIEKGICVLVGISRDDTAKDMEYMVRKIL

sp|Q07648|DTD_YEAST                 SLRIFEDESRNLWKKNIKEANGEILSVSQFTLMAKTKKGTKPDFHLAQKG
lcl|CTHT_0046160                    KLKLWDDESGKRWRKNVQEINGEVLCVSQFTLLASTKKGNKPDFHGALAP
gnl|up_human|DTD1_HUMAN             NLRVFEDESGKHWSKSVMDKQYEILCVSQFTLQCVL-KGNKPDFHLAMPT
gnl|up_drome|Q4V4U7_DROME           ALRLFEEE-GKRWQKSVKDLNLELLCVSQFTLYHRL-KGNKPDFSAAMKG
gnl|up_danre|Q6DH41_DANRE           NLRVFEDENGRAWSRSVMDGELEVLCVSQFTLQCLL-KGNKPDYHAAMPA
gnl|up_caeel|Q9XUP4_CAEEL           NLRVFPASEQKPWDKSVMDLDLEVLSVSQFTLYGQF-KGNKLDFHTAMAP
gnl|Lotgi1|57629                    NLRIFDDENGKRWNKNVMDKEFEILSVSQFTLMSIL-KGNKPDFHKAMAP
gnl|Helro1|83187                    NVRVFEN-NEKRWSLSVVDRNLEILCVSQFTLYTVL-KGNKLDFHQSMNA
gnl|Capca1|101801                   NLRLFDDENGKRWNKSVMDKDLEVLCVSQFTLYSIL-KGNKPDFHLSMGG
gnl|Apo_MPI_JGI_Genos_P|52638       NLRVFEDEQGKRWSKNVMDKNYEVLCVSQFTLYSVL-KGNKPDFHCSMGG

sp|Q07648|DTD_YEAST                 HIAKELYEEFLKLLRSDLGEEKVKDGEFGAMMSCSLTNEGPVTIILDS
lcl|CTHT_0046160                    DEARKLYEHFYKKVQEGYVADRVKNGVFQAMMQVALVT---IEVSVQP
gnl|up_human|DTD1_HUMAN             EQAEGFYNSFLEQLRKTYRPELIKDGKFGAYMQVHIQNDGPVTIELES
gnl|up_drome|Q4V4U7_DROME           EEAQELYNQFLDRLGQSYDSSKIKDGKFGAYMQVHIENDGPVTINLES
gnl|up_danre|Q6DH41_DANRE           ELAQPFYNNMLEQLRETYKPELIKDGQFGAKMQVLIQNDGPVTIQLES
gnl|up_caeel|Q9XUP4_CAEEL           TEASKFYASFLEAMKKAYKADKIQDGKFAAMMSVDIVNDGPVTVTFDS
gnl|Lotgi1|57629                    ERSEEFYNDFLSQMKAVYDPSKIKDGIFGASMQVNIVNDGPVTITLSS
gnl|Helro1|83187                    EQSESFYNQFINELKLKYKPNLVKDGKFGALMSVNIQNDGPVTITLDS
gnl|Capca1|101801                   EDSEIFYKEFYKQMQKTYKPDKIKDGVFGAMMQVNIQNDGPVTITLES
gnl|Apo_MPI_JGI_Genos_P|52638       DESKKFYENFLAEMRKNYKPDLIKDGQFGAYMQVNIQNDGPVTITLES
