# Supplementary material for: Deep transcriptome-sequencing and proteome analysis of the hydrothermal vent annelid Alvinella pompejana identifies the CvP-bias as a robust measure of eukaryotic thermostability
Source: Biol Direct. 2013 Jan 16;8:2. doi: 10.1186/1745-6150-8-2 (PMC3564776; doi:10.1186/1745-6150-8-2)
Supplement: Additional file 10 — Frequency of individual amino acids as a function of GC-content. The frequency of amino acids is plotted as a function of GC3-content (GC-content at the third codon position) in the species of the orthologous set. The regression lines with 90% confidence intervals are shown. [file 1745-6150-8-2-S10.zip › trimmedalignments/SYNM_HUMAN.aln]

CLUSTAL X (1.81) multiple sequence alignment


sp|P25345|SYNM_YEAST                ILALSLSRCWTLSPCFRAEKSDTPRHLSEFWMLEVEMCFVNSVNELTSFV
lcl|CTHT_0017050                    ALAQSVGNVWTLSPVFRAEKSDTSRHLSEFYMLEAEMTFVDDLGPVMDLA
gnl|up_human|SYNM_HUMAN             VMSGAFTQVFTFGPTFRAENSQSRRHLAEFYMIEAEISFVDSLQDLMQVI
gnl|up_drome|Q7JZR5_DROME           AMTYGLGKTYTLSPAFRAENSKSPLHLAEFYMFEAELAHLEEMEKLAQFI
gnl|up_danre|Q08CE2_DANRE           VMAGAFSAVYTFGPTFRAENSQSRRHLAEFYMVEAEIAFTESLDDLMKVM
gnl|up_caeel|Q95PZ8_CAEEL           AMVSRLQRVYILGPSFRAERQQSHAHLSEFHMLEAEVAFVETIDEMCTLV
gnl|Lotgi1|125127                   IITGGLNKAYNFGPTFRAENSKGRHHLAEFYMIEAELCFLDGLDQLMEVM
gnl|Helro1|177582                   MLKKPFSRVYSFGPTFRAEDSHTRHHLSEFYMLEAEVAFTRSLCDVIKWI
gnl|Capca1|163999                   MVNNAISKVYTFSPTFRGENSRTRQHLSEFYMVEAELAFTQNLENIMEVI
gnl|Apo_MPI_JGI_Genos_P|50295       AVAGAFSKVYTFGPTFRAENSRSRHHLSEFYMLEAELAFIDSVEDLNKAM

sp|P25345|SYNM_YEAST                ETTIKHIIKACIDNQQELLPKQFISSQENNASSELSINQETQQIKTRWED
lcl|CTHT_0017050                    EDMLRHLSISLYNSASV--N-DLLSRPKQLGQDLAPAD----DVRRRWEG
gnl|up_human|SYNM_HUMAN             EELFKATTMMVLSKCPE--DVELCHKFIAPGQKDRL------------EH
gnl|up_drome|Q7JZR5_DROME           EQMLKSVTNRLLETSGE--DLSFCQRNSNSNSD---------------LP
gnl|up_danre|Q08CE2_DANRE           EDLFKAATEHVFSNCTE--DVELFHKHVAPGHREQV------------DP
gnl|up_caeel|Q95PZ8_CAEEL           ESYIQHMISYLNSSKLE--PETAIIGSK--------------------IP
gnl|Lotgi1|125127                   EDMIKTITSSILTTSHS--DVEYFYEYIAPNQHKTLI-----------DK
gnl|Helro1|177582                   EGLIKCMTFAVLERCSS--DVQFFFKNSKSAK------------------
gnl|Capca1|163999                   EDLVKTSTEQIYNLSEE--DVNICLSKSEMKEPETLI-----------EN
gnl|Apo_MPI_JGI_Genos_P|50295       EQLIQKSVSLVLENAED--YIRWYWKYVSPPQRQAVV-----------NK

sp|P25345|SYNM_YEAST                LINEKWHNITYTNAIEILKKRHNEVSHFKYEPKWGQPLQTEHEKFLAGEY
lcl|CTHT_0017050                    FMLQNWPRITYTDAMKVLKDAADK---FEHKPDWGTGLQSEHEKYLAEVI
gnl|up_human|SYNM_HUMAN             MLKNNFLIISYTEAVEILKQASQN---FTFTPEWGADLRTEHEKYLVKHC
gnl|up_drome|Q7JZR5_DROME           WLQVPWKIMSYDEALQVLQENKDS---LKTPISLNEGFSKDQELFLVAHC
gnl|up_danre|Q08CE2_DANRE           MLNRKFNVISYTEAIDILKSSSQN---FTFSPEWGRDLQTEHEKFLVKHC
gnl|up_caeel|Q95PZ8_CAEEL           ISNIKFPRIRYDEAVHLLALKGSK-------VTAKSGFSKKNELDLVKLH
gnl|Lotgi1|125127                   VLNSKFERMRYTEAVDLLQKNRQK---FKVDIKWGDDLSKEHEKFITKKL
gnl|Helro1|177582                   -------------------------------LEWGADLHKEHERFLTEYF
gnl|Capca1|163999                   LLKNQFVRLSYDDAIDILVKKNHM---FKHNVEWGCDLQKEHEFSLVDHC
gnl|Apo_MPI_JGI_Genos_P|50295       MTSASFVRMTYTEAIDILLKHNE----FTFKPEWGKDLQKEHERYLVKHC

sp|P25345|SYNM_YEAST                FK--SPVFVTDYPRLCKPFYMKQNST---------PDDTVGCFDLLVPGM
lcl|CTHT_0017050                    GGGSRPVFVTNYPRDIKAFYMRESQTQPNGPDAATPGATVDCFDLLVPEF
gnl|up_human|SYNM_HUMAN             GN--IPVFVINYPLTLKPFYMRDNEDG--------PQHTVAAVDLLVPGV
gnl|up_drome|Q7JZR5_DROME           G---APVFVVDWPAQQKPFYMKVSRSN--------PNR-VHALDLLMPAV
gnl|up_danre|Q08CE2_DANRE           GN--TPVFVVNYPYELKPFYARDNQDH--------PRHTAAAVDLLVPGV
gnl|up_caeel|Q95PZ8_CAEEL           DD--HPIFVTHYPVGQKPFYMARD------------GQLTLSFDLLVPGI
gnl|Lotgi1|125127                   D---CPVFITDYPATLKPFYARANED----------GKTVAAVDLLVPEV
gnl|Helro1|177582                   ND--VPVFVTDYPAAIKPFYARDNGD----------RATVASLDLLFSDV
gnl|Capca1|163999                   GG--IPVFLTDFPAAIKPFYMRVNDD----------GRTVAAVDLLLPEV
gnl|Apo_MPI_JGI_Genos_P|50295       DG--VPVFVTDFPATIKPFYMKTNTD----------GKTVAAVDLLLPEV

sp|P25345|SYNM_YEAST                GEIIGGSLREDDYDKLCREMKARGMNR--SGELDWYVSLRKEGSAPHGGF
lcl|CTHT_0017050                    CEIAGGSMREHRLDPLLQAMKRHGLEGPGAEVLNWYVDLRRWGCPPHGGF
gnl|up_human|SYNM_HUMAN             GELFGGGLREERYHFLEERLARSGL----TEVYQWYLDLRRFGSVPHGGF
gnl|up_drome|Q7JZR5_DROME           GELCGGSLRESDPAILKSH---PHL----PKDLEWYVDLRKYGGVPTGGF
gnl|up_danre|Q08CE2_DANRE           GELCGGSLREERLQLLTQRLSQAGL----EDTYAWYLQLREFGSVPHGGF
gnl|up_caeel|Q95PZ8_CAEEL           GELAGGSLREQSAEELQRR----------GCGIDWYLEMRRRGQPPTGGF
gnl|Lotgi1|125127                   GELIGGSLREERLKFMDEKLKSLKL----SEEYQWYLDLRRYGTNPHGGY
gnl|Helro1|177582                   GEVCGGSLREERYDFLKSKLEQLNL----CKSLEWYLDLRKFGSCPHGGF
gnl|Capca1|163999                   GELCGGSLREERYDLIRNKV---------TPDLKWYADLRRCGTFPHGGF
gnl|Apo_MPI_JGI_Genos_P|50295       GEVCGGSLRESKLETLEARLEKLGL----RQSLSWYLDLRRFGSCPHGGY

sp|P25345|SYNM_YEAST                GLGFERFISYLYGNHN---------------------------IKDAIPF
lcl|CTHT_0017050                    GVGFDRLLSYLSGVQS---------------------------IRDIVSF
gnl|up_human|SYNM_HUMAN             GMGFERYLQCILGVDN---------------------------IKDVIPF
gnl|up_drome|Q7JZR5_DROME           GMGFERYLQLVTGVKN---------------------------IRDVIPF
gnl|up_danre|Q08CE2_DANRE           GMGFERYLQCILGLNN---------------------------IKDAIPF
gnl|up_caeel|Q95PZ8_CAEEL           GIGFERMLQYLIFFRKSLNLQIGKKTFCSKKSIFVEISFFHKFLKFWIFF
gnl|Lotgi1|125127                   GLGFERYLQFLLGVSN---------------------------IRDVIPF
gnl|Helro1|177582                   GLGFERYIQMLLGLNN---------------------------IKDAIPF
gnl|Capca1|163999                   GLGFDRYLMLLLGVTN---------------------------IRDVVVF
gnl|Apo_MPI_JGI_Genos_P|50295       GLGFERLLQVMLGIDN---------------------------IRDTIPF

sp|P25345|SYNM_YEAST                YRTSAESIDF
lcl|CTHT_0017050                    PRWF-GRCDC
gnl|up_human|SYNM_HUMAN             PRFP-HSCLL
gnl|up_drome|Q7JZR5_DROME           PRYP-HSCKM
gnl|up_danre|Q08CE2_DANRE           ARFS-HSCQL
gnl|up_caeel|Q95PZ8_CAEEL           FQFS-KSSEI
gnl|Lotgi1|125127                   PRSS-SHCQL
gnl|Helro1|177582                   PRYT-SSCKL
gnl|Capca1|163999                   PRWT-HNCQF
gnl|Apo_MPI_JGI_Genos_P|50295       PRSV-NNCKL
