# Supplementary material for: Deep transcriptome-sequencing and proteome analysis of the hydrothermal vent annelid Alvinella pompejana identifies the CvP-bias as a robust measure of eukaryotic thermostability
Source: Biol Direct. 2013 Jan 16;8:2. doi: 10.1186/1745-6150-8-2 (PMC3564776; doi:10.1186/1745-6150-8-2)
Supplement: Additional file 10 — Frequency of individual amino acids as a function of GC-content. The frequency of amino acids is plotted as a function of GC3-content (GC-content at the third codon position) in the species of the orthologous set. The regression lines with 90% confidence intervals are shown. [file 1745-6150-8-2-S10.zip › trimmedalignments/SNUT2_HUMAN.aln]

CLUSTAL X (1.81) multiple sequence alignment


sp|P43589|SAD1_YEAST                QCFDLSNRTYLNGFIGFTNAATYDYAHSVLLLISHMVPVRDHFLLNH-FD
lcl|CTHT_0065550                    TSYTLQGKEYTPGFVGMNNIKENDYLNVIVQALSHVSPLRNFFLLED-FS
gnl|up_human|SNUT2_HUMAN            LSRAYDGTTYLPGIVGLNNIKANDYANAVLQALSNVPPLRNYFLEEDNYK
gnl|up_drome|Q9VWP1_DROME           HSRTVDGVLYLPGVVGLNNIKANDYCNVVLHALSHVGPLRDYFLQKQSYA
gnl|up_danre|A1A5Z2_DANRE           LYRAYDGTTYLPGIVGLNNIKANDYANVVLQALSNVPPLRNYFLEEENYR
gnl|up_caeel|O44787_CAEEL           MVRAYDDSTYFPGVVGLNNIKANDYCNAILQALSAVRPLRNWFLKESNYT
gnl|Lotgi1|141851                   MSRAYDNTTYLPGIVGLNNIKANDYCNVILQSLSHVSPLRNFFLQEENYK
gnl|Helro1|185871                   LSRAYDGSTYLPGIVGLNNIKANDYCNAVLQALSHVTPLRNFFLREENYI
gnl|Capca1|165273                   MSRAYDGTTYLPGIVGMNNIKANDYCNVILQALSHVAPLRNYFLQEENYN
gnl|Apo_MPI_JGI_Genos_P|86041       MSRAYDGTTYLPGIVGLNNIKANDYCNVVLQALSHVIPLRNYFLREENYN

sp|P43589|SAD1_YEAST                N----QGE----FIKRLSICVKKIWSPKLFKHHLSVDDFVSYLKVREGLN
lcl|CTHT_0065550                    N---APE-----LVKRTSILFRKIWNPRAFKAHVSPHELLQEVSLCSNKR
gnl|up_human|SNUT2_HUMAN            NIKRPPGDIMFLLVQRFGELMRKLWNPRNFKAHVSPHEMLQAVVLCSKKT
gnl|up_drome|Q9VWP1_DROME           HVVRPPGDSVFTLVQRFGELMRKMWNPRNFKSHVSPHEMLQAVVLWSSKR
gnl|up_danre|A1A5Z2_DANRE           GIRRPPGDIMFLLVQRFGELMRKLWNPRNFKAHVSPHEMLQAVVLCSKKT
gnl|up_caeel|O44787_CAEEL           SIKRPPGDKLTLLPQRFGELIRKLWNPRALRTHVSPHEMLQAVVVCSNKK
gnl|Lotgi1|141851                   KIKRPPGDQMVLLVQRFGELIRKLWNPRNFKAHVSPHEMLQAVVLCSRKK
gnl|Helro1|185871                   NIKRVPGDQMGLLVQRFGELMRKLWNTRNFKAHVSPHEMLQAVVLCSKKK
gnl|Capca1|165273                   TIKRPPGDQMFLLARRFGELLRKLWNPRNFKAHVSPHEMLQAVVLCSKKH
gnl|Apo_MPI_JGI_Genos_P|86041       HIRRPPGDQMFLLVQRFGELIRKLWNPRNFKAHVSPHEMLQAVVLCSKKR

sp|P43589|SAD1_YEAST                LNPI---DPRLFLLWLFNKICSSSNDLK-----SILNHSCKGKVK-----
lcl|CTHT_0065550                    FTLTAQSDPVDFLSWYLNNLHLGLGGSKTKPQSSVVQRIFQGKLKVESQA
gnl|up_human|SNUT2_HUMAN            FQITKQGDGVDFLSWFLNALHSALGGTK-KKKKTIVTDVFQGSMRIFTKK
gnl|up_drome|Q9VWP1_DROME           FQITEQGDPIDFLSWFLNTLHRALKGNK-HPNSSILYKIFLGEMKIYTRK
gnl|up_danre|A1A5Z2_DANRE           FQITKQGDAVDFLSWFLNALHGALGGTK--KKSSIITKAFQGSMRIFSKK
gnl|up_caeel|O44787_CAEEL           FQFIKQNDAADFMLFLLTTLHSALNGTD--KKPSIISKTFRGRMRQYSRR
gnl|Lotgi1|141851                   FQITHQGDPIEMLSWFLNSLHTAMNGTK-KLNSSIINKTFRGKMKVYSRK
gnl|Helro1|185871                   FQITKQGDALEFLSWFLNTLDNSLKGPN-GPKKTCIGEAFKGRMRVYSRK
gnl|Capca1|165273                   FQITKQGDSVEFLSWFLNSLHQCLGGNK-KVNSSIVSKTFRGSMRVYSRK
gnl|Apo_MPI_JGI_Genos_P|86041       FQITEQGDCVEFLSWFLNAMHLSLNGTK-KLNSSIISKTFRGKMKVYSRK

sp|P43589|SAD1_YEAST                IAKVENKPEASESV-------TGKVIVKPFWVLTLDLPEFSPFEDGNSVD
lcl|CTHT_0065550                    ITA----RADHLDRLRFEEATEIKVDIARFLLLTLDLPPAPLFQDEQERN
gnl|up_human|SNUT2_HUMAN            LPHPDLPAEEKEQLLHNDEY-QETMVESTFMYLTLDLPTAPLYKDEKEQL
gnl|up_drome|Q9VWP1_DROME           MPPVELDDAAKAQLLATEEY-KDQVEDKNFIYLTCDLPPPPLFTDEFREN
gnl|up_danre|A1A5Z2_DANRE           LPHPDLPPEEKEALLLKEEY-QEEMSESTFLYLTLDLPTAPLYKDEKEQL
gnl|up_caeel|O44787_CAEEL           VIPAEDTDEEKYMKLRMPEY-QEKVIESPFLYLTLDLPSAPLYRDVQLQN
gnl|Lotgi1|141851                   VPAIDLKEEEKAALLLTPEY-QETVDEIPWLYLTCDIPSPPLYPDELREN
gnl|Helro1|185871                   LPPIEMKQEEKMKLLMRPEY-QEKEEDISFLYLTCDLPPPPLYPDEMREN
gnl|Capca1|165273                   IPALELREDEKLKLLETEEY-QETCAETPFLYLTCDLPPPPLYPDGLQEN
gnl|Apo_MPI_JGI_Genos_P|86041       IPPVDMSEEDKAKLLQTDEYSSETMEEIPFMYLTCDLPPPPLYPDEMREN

sp|P43589|SAD1_YEAST                DLPQINITKLLTKFTKSRSS--------STSTVFELTR-LPQFLIFHFNR
lcl|CTHT_0065550                    IIPQVPLTTLLAKYNGVTAQELN-----AQRKRYRLMHPLPPFLLLHIKR
gnl|up_human|SNUT2_HUMAN            IIPQVPLFNILAKFNGITEKEYKTYKE-NFLKRFQLTK-LPPYLIFCIKR
gnl|up_drome|Q9VWP1_DROME           IIPQVNLYQLLSKFNGTAEKEYKTYKA-NFMKRFEITR-LPQFIILYIKR
gnl|up_danre|A1A5Z2_DANRE           IIPQVPLFNILGKFNGNTEKEYKTYKE-NFLKRFQLTK-LPPYLIFCIKR
gnl|up_caeel|O44787_CAEEL           IIPQVPLSTLLEKFDGKTEKEYPTYNDNNIMKRFELLQ-LPDFLIITYKR
gnl|Lotgi1|141851                   IIPQVPFATVLAKFNGQQEKEYKTHKD-STMKRFELTR-LPPFIIIYFKR
gnl|Helro1|185871                   IIPQVPLMSVLMKFNGVNSKEVKTYKD-STLKRYEITK-LPRYLILFFKR
gnl|Capca1|165273                   IIPQIPIYNVLNKFNGISEKEYKTHKD-STMRRFVITR-LPPFIILYFKR
gnl|Apo_MPI_JGI_Genos_P|86041       IIPQVPIFSILNKFNGILEKEYKTAKF-STMRRFELTH-LPPYIILCIKR

sp|P43589|SAD1_YEAST                FDRNSDHPVKNRNQTLVEF-----------------SSELEILHVKYRLK
lcl|CTHT_0065550                    FTKN--RFIAERNPTIVVFDPRSGLDISPYVEPDPSQHPPD-EPIIYDLV
gnl|up_human|SNUT2_HUMAN            FTKN--NFFVEKNPTIVNF-PITNVDLREYLSEE--VQAVH-KNTTYDLI
gnl|up_drome|Q9VWP1_DROME           FTKN--TFFLEKNPTIVNF-PIKHVDFGDILGMR--QRDKDVKDTKYNLV
gnl|up_danre|A1A5Z2_DANRE           FTKN--NFFVEKNPTIVNF-PITNVDLREYLTEE--AQVTE-KNTTYDLV
gnl|up_caeel|O44787_CAEEL           FQKN--QWFVEKNPTIVNF-PIANVDFYDCLAKD--ARANH-KYTTYDLV
gnl|Lotgi1|141851                   FTKN--YFVFEKNPTIVNF-PIKNIDFGDLLSPE--VRAQH-KNTVYDLM
gnl|Helro1|185871                   FNRT--TFILEKNPTIVNF-PIKGVDFSELLTPE--IRAKC-KSTIYDLV
gnl|Capca1|165273                   FTKN--TFILEKNPTIVNF-PVKGIDFGELLDPK--DRAKH-KSTTYDLV
gnl|Apo_MPI_JGI_Genos_P|86041       FTKN--FFILEKNRTIVNF-PVKGIDFGELLSPE--IRAKH-PSTVYDLV

sp|P43589|SAD1_YEAST                ANVVHVVIKQPSTDGNAFNGDEKSHWITQLYDNKSEKWIEIDGINTTERE
lcl|CTHT_0065550                    ANVVHEAVRAKEDVADSAVGEQRKAWKVQLRDKATGEWVVAQDLFVEKAQ
gnl|up_human|SNUT2_HUMAN            ANIVH----------DGKPS--EGSYRIHVLHHGTGKWYELQDLQVTDIL
gnl|up_drome|Q9VWP1_DROME           ANIVH----------DGDPK--KGTYRAHILHKANGQWYEMQDLHVTEIL
gnl|up_danre|A1A5Z2_DANRE           ANVVH----------DGKPT--EGSYRIHVLHHGTGKWYELQDLQVIDIL
gnl|up_caeel|O44787_CAEEL           ANVVH----------EGTFK--DGNYRIQIVHEGSGKWFELEDLHVKDLL
gnl|Lotgi1|141851                   ANVIH----------DGEPGPGKGTYRCHILHKGTGKWYEMQDLHVADIL
gnl|Helro1|185871                   ANVVH----------DGEATSGKGSYRVHILHKGNDKWYELQDLHVVDIL
gnl|Capca1|165273                   ANIVH----------EGKPGGGTGSYKCHLLHKGSGKWYELQDLHVVDIL
gnl|Apo_MPI_JGI_Genos_P|86041       ANIIH----------DGEPGPGKGTYRIHILHRGSGKWYELQDLHVADIL

sp|P43589|SAD1_YEAST                AELLFLKETFIQV
lcl|CTHT_0065550                    AELLYLGESYLQV
gnl|up_human|SNUT2_HUMAN            PQMITLSEAYIQI
gnl|up_drome|Q9VWP1_DROME           PQMITLTESYIQI
gnl|up_danre|A1A5Z2_DANRE           PQMITLSEAYIQI
gnl|up_caeel|O44787_CAEEL           PQMIVLAESYIQI
gnl|Lotgi1|141851                   PQMITLSESYIQV
gnl|Helro1|185871                   PQMITLTESYIQI
gnl|Capca1|165273                   PQMITLTESYVQI
gnl|Apo_MPI_JGI_Genos_P|86041       PQMITLSESYVQI
