# Supplementary material for: Deep transcriptome-sequencing and proteome analysis of the hydrothermal vent annelid Alvinella pompejana identifies the CvP-bias as a robust measure of eukaryotic thermostability
Source: Biol Direct. 2013 Jan 16;8:2. doi: 10.1186/1745-6150-8-2 (PMC3564776; doi:10.1186/1745-6150-8-2)
Supplement: Additional file 10 — Frequency of individual amino acids as a function of GC-content. The frequency of amino acids is plotted as a function of GC3-content (GC-content at the third codon position) in the species of the orthologous set. The regression lines with 90% confidence intervals are shown. [file 1745-6150-8-2-S10.zip › trimmedalignments/TRMB_HUMAN.aln]

CLUSTAL X (1.81) multiple sequence alignment


sp|Q12009|TRMB_YEAST                AFPEDLILGMEIRVQVTNYVEDRIIALRNNTASKHGFQNINVLRGNAMKF
lcl|CTHT_0043800                    LMPDTLILGLEIRVSVTQFVEDRIKALRLKHKDTQAYRNVGVLRANTMKF
gnl|up_human|TRMB_HUMAN             LFPDTLILGLEIRVKVSDYVQDRIRALRAA--PAGGFQNIACLRSNAMKH
gnl|up_drome|TRMB_DROME             MFPEKLSIGMEIRVKVSDYVVDRIAALRRRCADTGAYQNIACLRTNAMKY
gnl|up_danre|TRMB_DANRE             LFPQQLILGLEIRVKVSDYVQDRIRSLRVA--EPGRYQNIACLRSNAMKY
gnl|up_caeel|TRMB_CAEEL             KYPDNLMIGMEIRVKVSDYVNEKIQALRKHHAEAGHYRNVAVLRSNAMKY
gnl|Lotgi1|214330                   LFPETLMLGMEIRVKVSDFVKDRIEALRLQ--HPGDYQNIACIRSNAMKY
gnl|Helro1|91834                    LMPDKLILGMEIRVKVSDYVMDRIRALREKGLSSGAYQNIACIRTNAMKY
gnl|Capca1|17853                    MFPDRLMVGMEIRVKVSDYVIDRIKALRLQ--NEGQYQNIACLRTNAMKY
gnl|Apo_MPI_JGI_Genos_P|27607       MFPETLMIGMEIRVKVSDYVTDRIAALREQ--HPGKYQNIACIRTNAMKY

sp|Q12009|TRMB_YEAST                LPNFFEKGQLSKMFFCFPDPHFKQRKHKARIITNTLLSEYAYVLKEGGV
lcl|CTHT_0043800                    LPNFFHKGQLTKIFICFPDPHFKARKHKQRIVSTTLNSEYAYVMRPGGV
gnl|up_human|TRMB_HUMAN             LPNFFYKGQLTKMFFLFPDPHFKRTKHKWRIISPTLLAEYAYVLRVGGL
gnl|up_drome|TRMB_DROME             LPNYFVKGQLEKMFFLYPDPHFKRAKHKWRIINQALLSEYAYILRKGGL
gnl|up_danre|TRMB_DANRE             LPNFFRKGQLSKMFFLFPDPHFKKTKHKWRIISPTLLAEYAYTLRIGGL
gnl|up_caeel|TRMB_CAEEL             MPNYFHKGQLSKMFFLFPDPHFKNKKHKWRIITPTLLSEYAYVLREGGI
gnl|Lotgi1|214330                   LPNFFHKGQLSKMFFLFPDPHFKKTKHKWRIISTTLLAEYAYVLQEGGL
gnl|Helro1|91834                    LPNYFKKAQLSAMFFLFPDPHFKKTKHKWRIVSPTLLAEYAFVLRPGGL
gnl|Capca1|17853                    LPNFFKKAQLSKMFFLFPDPHFKKTKHKWRIVSQTLLAEYAYVLRENGL
gnl|Apo_MPI_JGI_Genos_P|27607       LPNYFRKAQLSKLFFLFPDPHFKKTKHKWRIISKTLLAEYAYVLREGGL
