# Supplementary material for: Deep transcriptome-sequencing and proteome analysis of the hydrothermal vent annelid Alvinella pompejana identifies the CvP-bias as a robust measure of eukaryotic thermostability
Source: Biol Direct. 2013 Jan 16;8:2. doi: 10.1186/1745-6150-8-2 (PMC3564776; doi:10.1186/1745-6150-8-2)
Supplement: Additional file 10 — Frequency of individual amino acids as a function of GC-content. The frequency of amino acids is plotted as a function of GC3-content (GC-content at the third codon position) in the species of the orthologous set. The regression lines with 90% confidence intervals are shown. [file 1745-6150-8-2-S10.zip › trimmedalignments/FUMH_HUMAN.aln]

CLUSTAL X (1.81) multiple sequence alignment


sp|P08417|FUMH_YEAST                RMNSS--FRTETDAFGEIHVPADKYWGAQTQRSFQNFKIGGARERMPLPL
lcl|CTHT_0012530                    MEEQKPKTRIETDAFGEIEVPADKYWGAQTQRSLTNFKINQPQDRMPAPI
gnl|up_human|FUMH_HUMAN             QNS----FRIEYDTFGELKVPNDKYYGAQTVRSTMNFKIGGVTERMPTPV
gnl|up_drome|Q8SXM1_DROME           SQE----FRVESDTFGELKVPADKYYGAQTMRSQINFPIGGATERMPKPV
gnl|up_danre|FUMH_DANRE             SSEA---FRIERDTFGELKVPSDKYYGAQTVRSTMNFRIGGVTERMPIQV
gnl|up_caeel|FUMH_CAEEL             TTVPMAKIRKERDTFGELEVPADKYYGAQTARSQMNFKIGGPEERMPIPV
gnl|Lotgi1|110879                   FQTD---FRIETDSFGEIKVSKDRYYGANTARSIINFDIGGDSERMPLPL
gnl|Helro1|161397                   AGE----YRTESDCIGEIKVPSNKYYGSNTARSLQNFDIGGPHETMPIEV
gnl|Capca1|172326                   AQE----FREESDSFGPLKVPADKYYGAMTLRSFNNFDIGGHRERMPIEV
gnl|Apo_MPI_JGI_Genos_P|66025       MAE----FRVETDSMGQVEVPADKYYGAFTERSRLNFDIGGHTELMPIQV

sp|P08417|FUMH_YEAST                VHAFGVLKKSAAIVNESLGGLDPKISKAIQQAADEVASGKL-DDHFPLVV
lcl|CTHT_0012530                    IRAFGILKGAAATVNMRY-GLDPTIGKAIQQAAQEVADLKL-IDHFPLVV
gnl|up_human|FUMH_HUMAN             IKAFGILKRAAAEVNQDY-GLDPKIANAIMKAADEVAEGKL-NDHFPLVV
gnl|up_drome|Q8SXM1_DROME           VQAMGILKKAAAEVNKEF-GLDSKVSEAISKAADDVISGKLYDDHFPLVI
gnl|up_danre|FUMH_DANRE             IRAFGILKKAAAEVNKDY-GLDPKIADAIMKAADEVESGKL-DDHFPLVV
gnl|up_caeel|FUMH_CAEEL             IHAFGILKKAAALVNTEF-GLDKKLADAISQAADEVVDGKL-DEHFPLVT
gnl|Lotgi1|110879                   IKAFGVLKRCAANVNKEF-GLDDKIVDVITQVCDEIIEGKL-NDEFPLVI
gnl|Helro1|161397                   IKGMAILKKAAAIVNKKY-GLDEKISNTIVKAADEVIEGKL-DDHFPLVI
gnl|Capca1|172326                   VHALAILKRACATVNKDF-GLDPVIAENIIKAADEVIDGKL-DEHFPLVV
gnl|Apo_MPI_JGI_Genos_P|66025       IHSLALLKKAAAEANREF-GLSDKLADHIIKAADEVMSGKL-DDHFPLVV

sp|P08417|FUMH_YEAST                FQTGSGTQSNMNANEVISNRAIEILGGKIGSKQ-VHPNNHCNQSQSSNDT
lcl|CTHT_0012530                    WQTGSGTQSNMNANEVISNRAIEILGGVMGSKKPVHPNDHVNRSASSNDT
gnl|up_human|FUMH_HUMAN             WQTGSGTQTNMNVNEVISNRAIEMLGGELGSKIPVHPNDHVNKSQSSNDT
gnl|up_drome|Q8SXM1_DROME           WQTGSGTQSNMNVNEVISNRAIELLGGKLGSKTPVHPNDHVNKSQSSNDT
gnl|up_danre|FUMH_DANRE             WQTGSGTQTNMNVNEVISNRAIEMLGGKLGSKDPVHPNDHVNKSQSSNDT
gnl|up_caeel|FUMH_CAEEL             WQTGSGTQSNMNVNEVISNRAIEILGGELGSKKPVHPNDHVNMSQSSNDT
gnl|Lotgi1|110879                   WQTGSGTQTNMNINEVISNRGIEILGGALGSKNPVHPNDHVNMSQSSNDT
gnl|Helro1|161397                   WQTGSGTQTNMNVNEVIANRAVEMLGGKLGSKCPVHPNDHVNMSQSSNDT
gnl|Capca1|172326                   WQTGSGTQTNMNVNEVISNRAIEMMGGKLGAKSPVHPNDHVNKGQSSNDT
gnl|Apo_MPI_JGI_Genos_P|66025       WQTGSGTQTNMNINEVIANRANEMLGGKLGSKSPIHPNDHVNKSQSSNDT

sp|P08417|FUMH_YEAST                FPTVMHIAASLQIQNELIPELTNLKNALEAKSKEF--DHIVKIGRTHLQD
lcl|CTHT_0012530                    FPTVMHIAAVLEIEGELLPALRSLRNALQAKVDEFAAKNIIKIGRTHLQD
gnl|up_human|FUMH_HUMAN             FPTAMHIAAAIEVHEVLLPGLQKLHDALDAKSKEF--AQIIKIGRTHTQD
gnl|up_drome|Q8SXM1_DROME           FPTAIHISVALELNNNLKPAIKTLHDALRAKSEEF--KDIIKIGRTHTMD
gnl|up_danre|FUMH_DANRE             FPTAMHIAAAKEVHEVLLPGLQTLHDALAAKAEQF--KDIIKIGRTHTQD
gnl|up_caeel|FUMH_CAEEL             FPTAMHIAVGREVNSRLLPALKKLRTALHNKAEEF--KDIIKIGRTHTQD
gnl|Lotgi1|110879                   FPTAMHIAVAVEINNRLLPSLKLLHSSLSHKVQDF--QDIVKIGRTHTQD
gnl|Helro1|161397                   YPSAMHIAVAIAIKTQLEPGIQQLHDALKQKACQF--KDIIKIGRTHTQD
gnl|Capca1|172326                   FPTALHIAVALEIQQRLLPSMKLLHDSLAAKRAEF--DSIVKIGRTHMMD
gnl|Apo_MPI_JGI_Genos_P|66025       FPTAMHIAVALEIRDCLLPGLQQLHDALSSKAEEF--KDIVKIGRTHTQD

sp|P08417|FUMH_YEAST                ATPLTLGQEFSGYVQQVENGIQRVAHSLKTLSFLAQGGTAVGTGLNTKPG
lcl|CTHT_0012530                    ATPLTLAQEFSGYVAQLDFGIKRVESALPDLRLLAQGGTAVGTGINTYEG
gnl|up_human|FUMH_HUMAN             AVPLTLGQEFSGYVQQVKYAMTRIKAAMPRIYELAAGGTAVGTGLNTRIG
gnl|up_drome|Q8SXM1_DROME           AVPLTLGQEFSGYAQQLAYAQERIDACLPRVYELALGGTAVGTGLNTRKG
gnl|up_danre|FUMH_DANRE             AVPLSLGQEFGGYVQQVKYSIARVKASLPRVYELAAGGTAVGTGLNTRIG
gnl|up_caeel|FUMH_CAEEL             AVPLTLGQEFSAYVTQLDNSIARVESTLPRLYQLAAGGTAVGTGLNTRKG
gnl|Lotgi1|110879                   AVPLTLGQEFSGYVTQIEFGIERIKSTLPRLYHLAAGGTAVGTGLNTRIG
gnl|Helro1|161397                   ATPLTLGQEFSGYVQQLANDLDRIKTFLPRLYQLAAGGTAVGTGLNTRIG
gnl|Capca1|172326                   ATPLTLGQEFSGYVQQMSNGMDRITATLPRVYMLAAGGTAVGTGLNTTEG
gnl|Apo_MPI_JGI_Genos_P|66025       ATPLTLGQEFGGYVQQIANGINRVKATLPSLYELAAGGTAVGTGLNTRIG

sp|P08417|FUMH_YEAST                FDVKIAEQISKETGLKFQTAPNKFEALAAHDAIVECSGALNTLACSLFKI
lcl|CTHT_0012530                    FAEQIAEEVTKMTGTQFYTAPNKFEALAAHDAVVQAHGALNTLAASLTKI
gnl|up_human|FUMH_HUMAN             FAEKVAAKVAALTGLPFVTAPNKFEALAAHDALVELSGAMNTTACSLMKI
gnl|up_drome|Q8SXM1_DROME           FAEKCAAKIAELTSLPFVTAPNKFEALAARDAMVEVHGVLNTIAVSLMKI
gnl|up_danre|FUMH_DANRE             FAEKVADKVSALTGLPFVTAANKFEALAAHDALVELSGALNTVAVSMMKI
gnl|up_caeel|FUMH_CAEEL             FAEKVAATVSELTGLPFVTAPNKFEALAAHDALVEVHGALNTVAVSFMKI
gnl|Lotgi1|110879                   FAEKIAEKIADYTGLPFVTAPNKFEALAAHDAMVEVHGALNVIACSLMKI
gnl|Helro1|161397                   FAEGVSEAIAQLTGIPFVTAPNKFESLACHDTLVEVSGVLNVVACSLMKI
gnl|Capca1|172326                   FDKLVAGEIAKYTGLPFVTSPCKFESLACRDAMVEVSGALNVIACSLMKI
gnl|Apo_MPI_JGI_Genos_P|66025       FAEKVAQNISKYTDLPFVTAPNKFEALAASDALVEVSGALNLVACSVMKI

sp|P08417|FUMH_YEAST                AQDIRYLGSGPRCGYHELMLPENEPGSSIMPGKVNPTQNEALTQVCVQVM
lcl|CTHT_0012530                    AQDIRYLGSGPRCGLGELLLPENEPGSSIMPGKVNPTQCEALTMVCAQVM
gnl|up_human|FUMH_HUMAN             ANDIRFLGSGPRSGLGELILPENEPGSSIMPGKVNPTQCEAMTMVAAQVM
gnl|up_drome|Q8SXM1_DROME           ANDIRFLGSGPRCGLGELSLPENEPGSSIMPGKVNPTQCESLTMLSAQVM
gnl|up_danre|FUMH_DANRE             ANDIRFLGSGPRSGLGELILPENEPGSSIMPGKVNPTQCEAMTMVAAQVM
gnl|up_caeel|FUMH_CAEEL             GNDIRFLGSGPRCGLGELSLPENEPGSSIMPGKVNPTQCEAITMVAAQVM
gnl|Lotgi1|110879                   ANDIRFLASGPRCGLGEISLPENEAGSSIMPGKVNPTQCEAITMVAAQVI
gnl|Helro1|161397                   ANDIRFLGSGPRCGLGELQLPENEPGSSIMPGKVNPTQCEAVTMVACQVM
gnl|Capca1|172326                   ANDIRLLGSGPRCGLGELSLPENEPGSSIMPGKVNPTQCEALTMIAAQVM
gnl|Apo_MPI_JGI_Genos_P|66025       ANDIRFLGSGPRCGLGELELPENEPGSSIMPGKINPTQCEALTMIAAQVM

sp|P08417|FUMH_YEAST                GNNAAITFAGSQGQFELNVFKPVMIANLLNSIRLITDAAYSFRVHCVEGI
lcl|CTHT_0012530                    GNHVACTIGGMNGQFELNVYKPLIIRNLLHSIRLLADGMRSFEKNLVVGL
gnl|up_human|FUMH_HUMAN             GNHVAVTVGGSNGHFELNVFKPMMIKNVLHSARLLGDASVSFTENCVVGI
gnl|up_drome|Q8SXM1_DROME           GNLVAVTIGGSNGHFELNVFKPLIVSNVLRSIRLLSDGSRTFTANCVNGI
gnl|up_danre|FUMH_DANRE             GNHVAVTVGGSNGHFELNVFKPMIIKNVLNSARLLGDASVSFTNNCVVGI
gnl|up_caeel|FUMH_CAEEL             GNQVAVSVGGSNGHFELNVFKPLIVRNVLQSTRLLADSAVSFTDHCVDGI
gnl|Lotgi1|110879                   GNQTAVSVGASNGHFELNVFKPMIVKNVLQSTRLIADSCVSFSSNCVVGI
gnl|Helro1|161397                   GNHVAVTVAGSNGHFELSVFKPVIVSNVLRSIRLIADCCRSFAKNCVVGI
gnl|Capca1|172326                   GNNVAVSVGGSNGHFELNVFAPMILRNVMQSIRLIADGCRSFTMNCVSGI
gnl|Apo_MPI_JGI_Genos_P|66025       GNHVAVTVGGSNGHFELNVFRPMMVRNVLQSVRLLGDGCRSFTVNCVVGI

sp|P08417|FUMH_YEAST                KANEPRIHELLTKSLMLVTALNPKIGYDAASKVAKNAHKKGITLKESALE
lcl|CTHT_0012530                    QANEEKIASIMKESLMLVTCLNPKIGYDMASKVAKNAHKKGITLKESALE
gnl|up_human|FUMH_HUMAN             QANTERINKLMNESLMLVTALNPHIGYDKAAKIAKTAHKNGSTLKETAIE
gnl|up_drome|Q8SXM1_DROME           QANRENIAKIMNESLMLVTALNPHIGYDKAAKIAKTAHKNGTTLKEEAIN
gnl|up_danre|FUMH_DANRE             EANTERINKLMSESLMLVTALNPHIGYDKAAKIAKTAHKDGSTLKEAALK
gnl|up_caeel|FUMH_CAEEL             VANKDNIAKIMRESLMLVTALNPHIGYDNAAKIAKTAHKNGTTLVQEAVK
gnl|Lotgi1|110879                   QANTEKIDQSLNESLMLVTALNPHIGYDKACQIAKLAHCEGTSLKKAALK
gnl|Helro1|161397                   KANEERISRLLNDSLMLVTALNPHIGYDKCAKIANHAHKNELTLKQAALQ
gnl|Capca1|172326                   TPNKERINTLLNDSLMLVTALNPHIGYDQAAKIAKFAHKNNISLKEAAVK
gnl|Apo_MPI_JGI_Genos_P|66025       KPNRERISALLHDSLMLVTALNPHIGYDNAAKIAKNAHVKGTSLKQSALE

sp|P08417|FUMH_YEAST                LGVLTEKEFDEWVVPEHMLGPK
lcl|CTHT_0012530                    LKALTEEEFDTLVRPELMIGPK
gnl|up_human|FUMH_HUMAN             LGYLTAEQFDEWVKPKDMLGPK
gnl|up_drome|Q8SXM1_DROME           LGYLTEQQFNDWVRPEQMLGPK
gnl|up_danre|FUMH_DANRE             LGFLNEQQFEEWVRPHDMLGPK
gnl|up_caeel|FUMH_CAEEL             LGILTEEQFAQWVKPENMLGPK
gnl|Lotgi1|110879                   LQYLTESQFDEWVVAKNMIGPK
gnl|Helro1|161397                   LGFLTEEQFNQWVKPENMLGPK
gnl|Capca1|172326                   LDILTFEKFDALVKPEDMTHPK
gnl|Apo_MPI_JGI_Genos_P|66025       LGLLTEEQFDEWVKPENMLGPQ
