# Supplementary material for: Deep transcriptome-sequencing and proteome analysis of the hydrothermal vent annelid Alvinella pompejana identifies the CvP-bias as a robust measure of eukaryotic thermostability
Source: Biol Direct. 2013 Jan 16;8:2. doi: 10.1186/1745-6150-8-2 (PMC3564776; doi:10.1186/1745-6150-8-2)
Supplement: Additional file 10 — Frequency of individual amino acids as a function of GC-content. The frequency of amino acids is plotted as a function of GC3-content (GC-content at the third codon position) in the species of the orthologous set. The regression lines with 90% confidence intervals are shown. [file 1745-6150-8-2-S10.zip › trimmedalignments/SDCG1_HUMAN.aln]

CLUSTAL X (1.81) multiple sequence alignment


sp|Q12532|TAE2_YEAST                MKQRISALDLLLLARELKQDLEGYRLSNIYNIADSSKQFLLKFNKPD--S
lcl|CTHT_0014010                    MKQRFSSLDVKVIAHELSEVLVSLRLSNIYDL--NSKILLLKFAKPD--C
gnl|up_human|SDCG1_HUMAN            MKSRFSTIDLRAVLAELNASLLGMRVNNVYDV--DNKTYLIRLQKPD--F
gnl|up_drome|Q9VBX1_DROME           MKTRFNTFDIICGVAELQ-KLVGWRVNQIYDV--DNKTYLFRMQGTGAVE
gnl|up_danre|A8WGJ8_DANRE           MKGRFNTVDIRAAIAEINASCVGMRVNNIYDI--DNKTYLIRLQKPE--C
gnl|up_caeel|Q9BKR5_CAEEL           MKNRFTLVDVIAATTELK-KLEGMRVNNVYDI--DNKTYLIKLSRTD--E
gnl|Lotgi1|127397                   MKSRFSTVDIAAIVKEWK-RFIGMRVVNVYDV--DNKTYLIRLNRPD--E
gnl|Helro1|66726                    MKLKFTTFDIKVLVDELSNKLAGMRVNNVYDV--DSKTFLIKLNKTD--E
gnl|Capca1|151175                   MKTKFTTVDIRASVLEVKRRWIGMRVTNVYDI--DNKTYLVKLAKPD--Q
gnl|Apo_MPI_JGI_Genos_P|51037       X-------------------------------------------------

sp|Q12532|TAE2_YEAST                KLNVVVDCGLRIYLTEFSRPIPPTPSGFVVKLRKHLKAKRLTALKQVDQD
lcl|CTHT_0014010                    RRQLLIESGFRCHLTDFARTAAPAPSAFVARLRKFLKTRRVTRISQIGTD
gnl|up_human|SDCG1_HUMAN            KATLLLESGIRIHTTEFEWPKNMMPSSFAMKCRKHLKSRRLVSAKQLGVD
gnl|up_drome|Q9VBX1_DROME           KVTLLIESGTRFHTTRFEWPKNMAPSGFSMKLRKHLKNKRLEKVQQMGSD
gnl|up_danre|A8WGJ8_DANRE           KAVLLIESGIRIHCTEFDWPKNMMPSGFAMKCRKHLKSRRLVHVRQLGVD
gnl|up_caeel|Q9BKR5_CAEEL           KAVILFESGVRLHQTFHDWPKSQTPSSFSMKLRKHINQKRLTSIRVVGFD
gnl|Lotgi1|127397                   KVVLLLESGIRLHSTDFDWPKNPAPSGFSMKLRKHIKNRRLEAVNQLGMD
gnl|Helro1|66726                    KAVLLLESGIRLHCTDFEWPKNIMPSGFAMKMRKHLKGRRLEFVKQLGVD
gnl|Capca1|151175                   KALLVLESGSRFHSTEFDWPKNNSPSGFSMKLRKHLRGRRLESVQQLGAD
gnl|Apo_MPI_JGI_Genos_P|51037       --------------------------------------------------

sp|Q12532|TAE2_YEAST                RILVLQFA--DGHFYLVLEFFSAGNVILLDENRRIMALQRVVLEHENKVG
lcl|CTHT_0014010                    RIIEFQFS--DGAYRLYLEFFASGNVILTDADLKILALLRNVPEGEGQEP
gnl|up_human|SDCG1_HUMAN            RIVDFQFGSDEAAYHLIIELYDRGNIVLTDYEYVILNILR--FRTDEADD
gnl|up_drome|Q9VBX1_DROME           RIVDFQFGTGDAAYHVILELYDRGNVILTDYELTTLYILR--PHTEG-EN
gnl|up_danre|A8WGJ8_DANRE           RIVDLQFGSDEAAYHLILELYDRGNIILTDHQFMILNLLR--FRTAEAED
gnl|up_caeel|Q9BKR5_CAEEL           RLVELTFGTEDRENRLYVELYDRGNVVLTDQELTILNILR--VRTDKDTS
gnl|Lotgi1|127397                   RIVDFQFGSDEAAYHVILELYDRGNIVLTDYEYTILNILR--PRTDQSQD
gnl|Helro1|66726                    RIVDMQFGSGEAAYHIILEMYDRGNIVLTDFEYNILNIQR--PRTDNSQD
gnl|Capca1|151175                   RVVDMQFGSNEAAYHIVLELYDRGNLVLTDHEYNILNLLR--VRTDESQD
gnl|Apo_MPI_JGI_Genos_P|51037       --------------------------------------------------

sp|Q12532|TAE2_YEAST                QIYEMFDESLFTTNNESADESIEKNR-KAEYTSELVNEWIKAVQAKYESD
lcl|CTHT_0014010                    QRVGLTYRLDN----RQNYGGVPALT-RERLRTALQTAVEQAVKKP----
gnl|up_human|SDCG1_HUMAN            VKFAVRERYPL----DHARAAEPLLT-LERLTEIVA--------------
gnl|up_drome|Q9VBX1_DROME           LRFAMREKYPV----ERAKQPTKELE-LEALVKLLE--------------
gnl|up_danre|A8WGJ8_DANRE           VKIAVRERYPV----ENARAEEPIIS-LQRLTQVLS--------------
gnl|up_caeel|Q9BKR5_CAEEL           VRWAVREKFTFSDDENSAAKTGEKLE-ISDVKLAIS--------------
gnl|Lotgi1|127397                   VRLAVHESYPVTVKQHIRPTHDRHLRYIFRIEEILS--------------
gnl|Helro1|66726                    VKFVVREKYPL----QLAKQQQEPVT-LEKLQAILS--------------
gnl|Capca1|151175                   VKLAVHESYPL----QTARQDTVD---HDKLHSALL--------------
gnl|Apo_MPI_JGI_Genos_P|51037       --------------------------------------------------

sp|Q12532|TAE2_YEAST                ITVIKQLNIQGKEG--AKKKKVKVPSIHKLLLSKVPHLSSDLLSKNLKV-
lcl|CTHT_0014010                    ---------SKKKAADELRRGLATT-----ITELPPVLVDHVFQLNKFD-
gnl|up_human|SDCG1_HUMAN            ---------SAPKG--ELLKRVLNP-----LLPYGPALIEHCLLENGFS-
gnl|up_drome|Q9VBX1_DROME           ---------NARNG--DYLRQILTP-----NLDCGPAVIEHVLLSHGLDN
gnl|up_danre|A8WGJ8_DANRE           ---------GAQTG--DQLKRILNP-----HLPYGGPLIEHCLASVGMS-
gnl|up_caeel|Q9BKR5_CAEEL           ---------GIPDGKEEQFGRILAQ-----ITKCGNPVTKEILARCQVK-
gnl|Lotgi1|127397                   ---------SGKDG--DVIKKLLLP-----HLDYGPAIIEHVLQGVGFT-
gnl|Helro1|66726                    ---------NSKMG--DNLKKILNP-----HTVYGGHIIEHCLLDVGIP-
gnl|Capca1|151175                   ---------EAKEG--DHLKRILNP-----LLPYGPALIEHSLRAAGLP-
gnl|Apo_MPI_JGI_Genos_P|51037       --------------------------------------------------

sp|Q12532|TAE2_YEAST                -----------------------------FNIDPSESCLNLLEETDSLAE
lcl|CTHT_0014010                    -----------------------------STVKPLEV-LKNEDLFESLFK
gnl|up_human|SDCG1_HUMAN            -----------------------------GNVKVDEK-LETKDIE-KVLV
gnl|up_drome|Q9VBX1_DROME           HVIKKETTEETPEAEDKPEKGGKKQRKKQQNTKLEQKPFDMVNDLPILQQ
gnl|up_danre|A8WGJ8_DANRE           -----------------------------GLYKVDSQ-TDLTQVSLKVLE
gnl|up_caeel|Q9BKR5_CAEEL           -----------------------------WDTKIKNS-SEISEIFDGNLH
gnl|Lotgi1|127397                   -----------------------------ENVKIGKG-FNLEDDLRKVMI
gnl|Helro1|66726                    -----------------------------PNAKLGHE-FHVENGL--LSN
gnl|Capca1|151175                   -----------------------------ENCRMGKE-FIVQEHMASLLA
gnl|Apo_MPI_JGI_Genos_P|51037       --------------------------------------------------

sp|Q12532|TAE2_YEAST                LLNSTQLEYNQLLTTTDRK--GYILAKRNENYISEKDTAD-------LEF
lcl|CTHT_0014010                    ALEQGRAILDEITSSPVLK--GYIIAKPNPHAQEQASEGGEAPNGKASSL
gnl|up_human|SDCG1_HUMAN            SLQKAEDYMKTTSNFSG-K--GYIIQKREIKPSLEADKPVE------DIL
gnl|up_drome|Q9VBX1_DROME           AVKDAQELIAEGNSGKS-K--GYIIQVKEEKPTENGTVE--------FFF
gnl|up_danre|A8WGJ8_DANRE           ALQMAEDYMQKTANFSG-Q--GFIIQKSEQKPNVCAGDAAE------ELL
gnl|up_caeel|Q9BKR5_CAEEL           KFEEIQKATEDVWDTVLHKPLGFISYSEVLSPIST------------PIQ
gnl|Lotgi1|127397                   AMEEAEQLLIQLFTQPS-K--GYITQRKDKKPNPKGGDSE-------DLL
gnl|Helro1|66726                    IIIQKLIYIFKFLNYYSMK--GYIITTKEEKTFKKDEDD--------HVV
gnl|Capca1|151175                   ALVEAQRILENMGSESS-K--GYIIQKKEKKASSTEGD---------ELI
gnl|Apo_MPI_JGI_Genos_P|51037       --------------------------------------------------

sp|Q12532|TAE2_YEAST                IYDTFHPFKPYINGGDTDSSCIIEVEGPYNRTLDKFFSTIESSKYALRIQ
lcl|CTHT_0014010                    LYEDFQPF-LPKQFEEDPNLEVLTFDG-FNKTVDEFFSSLEGQKLQSRLQ
gnl|up_human|SDCG1_HUMAN            TYEEFHPF-LFSQHSQCPY---IEFES-FDKAVDEFYSKIEGQKIDLKAL
gnl|up_drome|Q9VBX1_DROME           RNIEFHPY-LFIQFKNFEK---ATFES-FMEAVDEFYSTQESQKIDMKTL
gnl|up_danre|A8WGJ8_DANRE           TYEEFHPF-LFCQHVKSRY---VEFES-FNKAVDEFFSQMESQKLDMRAL
gnl|up_caeel|Q9BKR5_CAEEL           IYQDFNP--ISMEFTAKLS---KELSS-FCEAVDEFYSRIETQKQEQKAV
gnl|Lotgi1|127397                   TYEEFHPI-AYRQNVNKET---IEFPS-FDKACDEFFSKIESQKIDMKAL
gnl|Helro1|66726                    IYSEFHPV-LFNQHKDKSF---IEFQT-FDQAIDEFFSKLETQKQDRKLL
gnl|Capca1|151175                   TYNEFHPY-LYKQHESCPH---LEFES-FSKAVDEFFSKIESQKLDMKTL
gnl|Apo_MPI_JGI_Genos_P|51037       --------------------------------------------------

sp|Q12532|TAE2_YEAST                NQESQAQKKIDDARAENDRKIQALLDVQELNERKGHLIIENAPLIEEVKL
lcl|CTHT_0014010                    EREATAKKKLEAARQDQAKRIEGLQEAQVLNLRKAAAIEANIERVQEAMD
gnl|up_human|SDCG1_HUMAN            QQEKQALKKLDNVRKDHENRLEALQQAQEIDKLKGELIEMNLQIVDRAIQ
gnl|up_drome|Q9VBX1_DROME           QQEREALKKLSNVKNDHAKRLEELTKVQDVDRKKAELITSNQSLVDNAIR
gnl|up_danre|A8WGJ8_DANRE           QQEKQALKKLENVRKDHQQRLEALHQAQEVERLKGELVELNLPVVQRALQ
gnl|up_caeel|Q9BKR5_CAEEL           NMEKQALKKLENVEKDQKDRIEALQLTQSQREQMANRIILNTELVEKALL
gnl|Lotgi1|127397                   QQERTALKKLEHVKKDNEKRIQGLQQEQETDAMKGQLIELNLPLVDQAIL
gnl|Helro1|66726                    QQENTALKKLEHIKSDHVSRVQGLKEEQMEDMRRARLIQLNLPMVDQAIT
gnl|Capca1|151175                   QQEKSVLRKLENVRKDHAQRLQALANEQEKDNIKGQLIEMNLPLVERAIL
gnl|Apo_MPI_JGI_Genos_P|51037       --------------------------------------------------

sp|Q12532|TAE2_YEAST                AVQGLIDQQMDWNTIEKLIKSEQKKGNRIAQLLNLPLNLKQNKISVKLDL
lcl|CTHT_0014010                    AVNGLLQQGMDWVDINKLVEREQKLHNPVAEIIKLPMRLHENIITLLL--
gnl|up_human|SDCG1_HUMAN            VVRSALANQIDWTEIGLIVKEAQAQGDPVASAIK-ELKLQTNHVTMLL--
gnl|up_drome|Q9VBX1_DROME           AVQSAIASQLSWPDIHELVKEAQANGDAVASSIK-QLKLETNHISLML--
gnl|up_danre|A8WGJ8_DANRE           VVRSALANQVDWVEIGQMVTEAQAAGDPVACAIK-ELKLQSNHITLLL--
gnl|up_caeel|Q9BKR5_CAEEL           LIRSALANQFSWQTIEEMRKTAAGNGDPVAKSID-SFKFENNEFMMSL--
gnl|Lotgi1|127397                   IVRNAIANQIDWNEIWNLIKEAQLSRDPVAMAIK-GIKLDTNHITMLL--
gnl|Helro1|66726                    LIRHALAQQVDWTTLTQMVEEA-ATDNQVLASIK-ALKLDVNHITMLL--
gnl|Capca1|151175                   VVQSALANQLDWADINQLVKEAQAQGDPVASSIS-SLQLQSNHFTMML--
gnl|Apo_MPI_JGI_Genos_P|51037       --------------------------------------------------

sp|Q12532|TAE2_YEAST                SSKELNTSSDEDNESEGNTTDSSSDSDSEDMESSKERSTKSMKRKSNEKI
lcl|CTHT_0014010                    -GEE---EEEGPEDEEMDFEYDTDEEAANDPQPEK-------AKGPDKRL
gnl|up_human|SDCG1_HUMAN            -RNPYLLSEEEDDDVDGDVNVEKNETEPPKGKKKKQKNKQLQKPQKNKPL
gnl|up_drome|Q9VBX1_DROME           -SDP----------------YDNDEDDDLKDPEVT---------------
gnl|up_danre|A8WGJ8_DANRE           -RNP-------------EACPEGGAAELQSGKKSR---------SREKAV
gnl|up_caeel|Q9BKR5_CAEEL           -ADP----------------YDDEAE----------------------VL
gnl|Lotgi1|127397                   -SDP----------------YCGSEDEVSEYKPLK-------------PL
gnl|Helro1|66726                    -KPPQHMNEDGDVDEDVDMNSYLSNVTEDDLAL--------------KPM
gnl|Capca1|151175                   -RDC----------------YEGDEEDMLPAQ------------------
gnl|Apo_MPI_JGI_Genos_P|51037       --------------------------------------------------

sp|Q12532|TAE2_YEAST                NVTIDLGLSAYANATEYFNIKKTSAQKQKKVEKNVGKAMKNIEVKIDQQL
lcl|CTHT_0014010                    AVDINLKLSPWNNAREYYEQKRSAADKAQKTIQQAEIALKNAEMKIAKDL
gnl|up_human|SDCG1_HUMAN            LVDVDLSLSAYANAKKYYDHKRYAAKKTQKTVEAAEKAFKSAEKKTKQTL
gnl|up_drome|Q9VBX1_DROME           VVDVDLALSAWANARRYYDMKRSAAQKEKKTVDASQKALKSAERKTQQTL
gnl|up_danre|A8WGJ8_DANRE           LVDIDINLSAHANAKRYYDSKRSAAKKEQKTVEAAQKAFKSAEKKTKQTL
gnl|up_caeel|Q9BKR5_CAEEL           KVPIDISLNASKNAQRHFVDKKSAAEKVKKTVASSEKAIKNAQEKAKSTL
gnl|Lotgi1|127397                   RIDLDLSLSAYANSRKYFEKKKTAKKKEQKTADASSKAFKSAEKKAMKQL
gnl|Helro1|66726                    KIDIDLNWSAYANARRYFDMKRQAALKELKTLDASTKAYKSAEKKTMQTL
gnl|Capca1|151175                   KVQIDLGLSAYANARKYYDKKKHAAQKEQKTVAASTKALKSAEKKTKQTL
gnl|Apo_MPI_JGI_Genos_P|51037       ----------------YFDKKRKAAAKEQKTVDASTKALKSAERKTFQTL

sp|Q12532|TAE2_YEAST                KKKLKDSHSVLKKIRTPYFFEKYSWFISSEGFLVMMGKSPAETDQIYSKY
lcl|CTHT_0014010                    KKDLKQEKPILQPIRQQLWFEKFIWFISSDGYLVLGGRDAQQNEILYKRY
gnl|up_human|SDCG1_HUMAN            KE--VQTVTSIQKARKVYWFEKFLWFISSENYLIIGGRDQQQNEIIVKRY
gnl|up_drome|Q9VBX1_DROME           KE--VRTISNIVKARKVFWFEKFYWFISSENYLVIGGRDAQQNELIVKRY
gnl|up_danre|A8WGJ8_DANRE           KD--VQTVTSIQKARKVYWFEKFLWFLSSENYLIIAGRDQQQNEMIVKRY
gnl|up_caeel|Q9BKR5_CAEEL           EQ--VKIVVEVKKSRKSMWFEKFRWFISSEGFIVVAGRDAQQNELLVKKY
gnl|Lotgi1|127397                   KE--VATAVSINKTRKTYWFEKFLWFISSENFLVIGGRDSQQNELIVKRY
gnl|Helro1|66726                    KE--VQKVATIIKSRKTHWFEKFLWFISSENYVVIGGRDQQQNEFIVKKY
gnl|Capca1|151175                   KE--VQVAATIRKQRKTHWFEKFLWFISSENYLVIGGRDQQQNELLVKRH
gnl|Apo_MPI_JGI_Genos_P|51037       KE--VQTVATINKARKTYWFEKFLWFISSENYVVIGGRDQQQNEFIVKKY

sp|Q12532|TAE2_YEAST                IEDDDIYMSNSFN--SHVWIKN--PE-KTEVPPNTLMQAGILCMSSSEAW
lcl|CTHT_0014010                    FKKGDVFVHSDVKGAATVIIKNDPKTPDAPIPPATLTQAGCLSVCCSSAW
gnl|up_human|SDCG1_HUMAN            LTPGDIYVHADLHGATSCVIKN--PT-GEPIPPRTLTEAGTMALCYSAAW
gnl|up_drome|Q9VBX1_DROME           MRPKDIYVHAEIQGASSVIIQN--PT-GEEIPPKTLLEAGSMAISYSVAW
gnl|up_danre|A8WGJ8_DANRE           LRAGDLYVHADLHGATSCVIKN--PS-GEAVPPRTLTEAATMAVCYSAAW
gnl|up_caeel|Q9BKR5_CAEEL           LRPNDIYMHADVRGASSVVIRN--KSFDAEIPPKTLTEAAQMAVCYSNAW
gnl|Lotgi1|127397                   FKPGDLYVHADLHGASSVIIKN--HT-SQPIPPKSLNEAGTMAICNSAAW
gnl|Helro1|66726                    LKSGDIYVHADLHGASSVIIKN--PT-GEPVPPVTLNEAGCMALCNSVAW
gnl|Capca1|151175                   LRPGDLYVHADLHGASSVIIKN--PS-G--VPPKTLNEAGTMALCHSAAW
gnl|Apo_MPI_JGI_Genos_P|51037       LRPGDIYVHADIHGASSVVIKN--PS-GEPIPPKTLNEAGTMALCNSAAW

sp|Q12532|TAE2_YEAST                SKKISSSPWWCFAKNVSKFDGSDNSILPEGAFRLKNENDQNHLPPAQLVM
lcl|CTHT_0014010                    DSKAAMGAWWVTADKVSK-LGPTGDPMPEGTFMINGE--RNPLEPPKLLL
gnl|up_human|SDCG1_HUMAN            DARVITSAWWVYHHQVSK-TAPTGEYLTTGSFMIRGK--KNFLPPSYLMM
gnl|up_drome|Q9VBX1_DROME           DAKVVTNSYWVTSDQVSK-TAPTGEYLATGSFMIRGK--KNFLPSCHLTM
gnl|up_danre|A8WGJ8_DANRE           DAKVITSAWWVQHDQVSK-TAPSGEYLTTGSFMIRGK--KNFLPPSYLIM
gnl|up_caeel|Q9BKR5_CAEEL           EATVTASAWWVHPDQVSR-TAPTGEYLPSGSFMIRGK--KNFMPPSQLVM
gnl|Lotgi1|127397                   DAKVITSAWYVHHDQVSK-TAPTGEYLTTGSFMIRGK--KNYLPPSYLIY
gnl|Helro1|66726                    EARVVTSSWWVYHHQVSK-TAPTGEYLTTGSFMIRGK--KNYLPPSNLIY
gnl|Capca1|151175                   DAKVVTSAWWVHHHQVSK-TAPTGEYLTTGSFMIRGK--KNFLPPSYLIY
gnl|Apo_MPI_JGI_Genos_P|51037       DARVVTSAWWVYHHQVSK-TAPTGEYLTTGSFMIRGK--KNFLPPSYLVY

sp|Q12532|TAE2_YEAST                GFGFLWKV------------KTSGNEDN----------------------
lcl|CTHT_0014010                    GFGLLFKVSEESKVKHVKHSLYGGDDRA----------------------
gnl|up_human|SDCG1_HUMAN            GFSFLFKVDESCVWRHQGERKVRVQDED----------------------
gnl|up_drome|Q9VBX1_DROME           GLSLLFKLEDSFIERHLGERKVRSLEDD----------------------
gnl|up_danre|A8WGJ8_DANRE           GFGFLFKVDDQSVFRHRGERKMKTLEEE----------------------
gnl|up_caeel|Q9BKR5_CAEEL           GLGILFRMDEESIERHVALEKSKAEEKS----------------------
gnl|Lotgi1|127397                   GFGILFKLEEGSVERHKGERKVRTLEDD----------------------
gnl|Helro1|66726                    GFAFLFKVDESCMHLHRNERRVKGQMDE----------------------
gnl|Capca1|151175                   GFGFLFKVDDTSIFRHQDERKVRTLEQE----------------------
gnl|Apo_MPI_JGI_Genos_P|51037       GFGFLFKIDEDSLFRHKGERRVRSTDDEVDMKAESETMESEVTPQSKHAD

sp|Q12532|TAE2_YEAST                --------------------------------------------------
lcl|CTHT_0014010                    -------------ESTTEAPLKMSTDKEDGTKETGEA-------------
gnl|up_human|SDCG1_HUMAN            ----METLASCTSELISEEMEQLDGGDTSSDEDKEEHETPVEVELMTQVD
gnl|up_drome|Q9VBX1_DROME           --------------------------------------------------
gnl|up_danre|A8WGJ8_DANRE           ----EEEEDTTSTAEILEEGEELLAEDSGNEEEDTDSRTADDDE------
gnl|up_caeel|Q9BKR5_CAEEL           --------------------------------------------------
gnl|Lotgi1|127397                   ----DSASIVDSVADSEAEDIDINSDDSGSEDEGEGQEKVKVD-------
gnl|Helro1|66726                    ---------SAEGSVVTSEDVELLDENDDDDDDDEDDHHHHLDEDNSTKL
gnl|Capca1|151175                   --------------------------------------------------
gnl|Apo_MPI_JGI_Genos_P|51037       PQSGQNTNSSSDSEIHSDDATNVDGSRSGNNMVEERTSTIKEDTEENELP

sp|Q12532|TAE2_YEAST                ------GDDDEEEEEEEEEEEEEE------EEEEEEEEEEK---------
lcl|CTHT_0014010                    AEEVKTGSQEEQVSQDVLPEKEES------SDEDEDDADQK---RSNPLQ
gnl|up_human|SDCG1_HUMAN            QEDITLQSGRDELNEELIQEESSE------DEGEYEEVRKD-------QD
gnl|up_drome|Q9VBX1_DROME           --QIDPNVKENEVEHDLLSDNEDA------DSNINLSEPSS---------
gnl|up_danre|A8WGJ8_DANRE           EQQVCKSDEDDEKDQRVCREDEDE------DEDEDEDAVSA---------
gnl|up_caeel|Q9BKR5_CAEEL           ----------------------EE------DGEKMEDSPKK---------
gnl|Lotgi1|127397                   EGEGQEKVKVDEAIADVKTEESDKRGITVNDESSKETTIEE---------
gnl|Helro1|66726                    DEEKDVNNNKNEEDRGEGDGNDEE------DEEEEEDDEEE-----RDDD
gnl|Capca1|151175                   --EEAAPVEEEEVEEEVGGGEDED----SENESVKEEVVQQ-----VLEE
gnl|Apo_MPI_JGI_Genos_P|51037       KSVREMSLQSDNKSEIXVELSHKPVGSDHQESKAREESSSDGIKTSKLEE

sp|Q12532|TAE2_YEAST                -EEEEKEEEQQQDEDDSNEVNGLEKGGD-------SNDSTKNNSFEHDNL
lcl|CTHT_0014010                    SMKTKTEPTEMQQDPPSEELSRLQVSDDQFS----SEEQPQAAPEGDVEA
gnl|up_human|SDCG1_HUMAN            SVGEMKDEGEETLNYPDTTIDLSHLQPQ-------RSIQKLASKEESSNS
gnl|up_drome|Q9VBX1_DROME           --------NTEITAFPNTEVKIEHDTGRIIVRS--DSVNPEIEETKESEV
gnl|up_danre|A8WGJ8_DANRE           -ADSEEEHPGAQISFPDTCISLSHLQIN-------RTAHTDTTDPQESQQ
gnl|up_caeel|Q9BKR5_CAEEL           -TAKIPENPAENDEFPDIEV---------------KIARPSGEEAEEMTL
gnl|Lotgi1|127397                   EEDTSSEEEEPESSFPDTAINLQHVKGQNVSS---NVSSTSAISEHDDTV
gnl|Helro1|66726                    DKDDNKNETAYDIGYPDTQIKYHFED---------ELDAHDADKQDRLNS
gnl|Capca1|151175                   VKEEEEEKEEEDMSFPDTHIELQHIQGGKFGLQS-SLAAAAAHDEDEDDV
gnl|Apo_MPI_JGI_Genos_P|51037       DTLNDSDMSDEGNLFPDTNIELQYTKGEKFQIQLSRMVSSQSTAADGDIE

sp|Q12532|TAE2_YEAST                ---------EKDIEKH------CTISSDTDSDSGNAKAKNDNSS------
lcl|CTHT_0014010                    G--------DSQQPKQ------DSSSPEQQREEEKEKDEDDANQ------
gnl|up_human|SDCG1_HUMAN            S--------DSKSQSR------RHLSAKERREMKKKKLPSDSGDLEALE-
gnl|up_drome|Q9VBX1_DROME           VLDKILKKTDDEETTI------ILAGPSRKKQVSAKKTKEDKAR------
gnl|up_danre|A8WGJ8_DANRE           V--------NTDTQVK------KHLTAKQRRDMKKKQKQENTEDL-----
gnl|up_caeel|Q9BKR5_CAEEL           I--------EVGPKNP------VKNSQNAQKLPKNAEKTTQLYL------
gnl|Lotgi1|127397                   I--------YLDKSEI------CY------RDMKKGKTTEDSDD------
gnl|Helro1|66726                    S--------NVEQKRT------AKLSAKQRRCVTIKIMFEFR--------
gnl|Capca1|151175                   VYLGDDRPLSLKPEDKPESKGGARLSAKQRRQMKKARQQGEQGE------
gnl|Apo_MPI_JGI_Genos_P|51037       A---DAARPTSANKCG------AKLSAKQRRELRKKRAKEVQKQSTGPET

sp|Q12532|TAE2_YEAST                -----TQRILDEPGVPISLIENINS----------------NVRGKRGKL
lcl|CTHT_0014010                    -----EEQDSTQSSTGVVTPSSTKPQQHPPKPKQGP-----PKRGQRGKA
gnl|up_human|SDCG1_HUMAN            -----GKDKEKESTVHIETHQNTSKNVAAVQP---------MKRGQKSKM
gnl|up_drome|Q9VBX1_DROME           -----AKQEAAKQEVPPVSSEPKNPSQ--------------VKRGQKGKL
gnl|up_danre|A8WGJ8_DANRE           -----EEGDAKQPETASRTPTSKSGGAAAAP----------LKRGQRNKL
gnl|up_caeel|Q9BKR5_CAEEL           -----EEKLKEQLGGPSAKTQ--------------------KRRQRKEKL
gnl|Lotgi1|127397                   -----QKPKQQQQQQDENVKQNKINKEEPQQP---------PKRGQKSKL
gnl|Helro1|66726                    -----QEAGEPKQAQPNDAPNNNANKQGP------------LKRGQKSKL
gnl|Capca1|151175                   -----DEELKPTPKIEKPPPSAVAEKEETKPQQVAP-----LKRGQKNKL
gnl|Apo_MPI_JGI_Genos_P|51037       EVELSSKTLDQEQAGPSTHSQKQVKTKQQSLQEGSQPQPTVLKRGQKSKL

sp|Q12532|TAE2_YEAST                KKIQKKYADQDETERLLRLEALGTLKGIEKQQQRKKEE------IMKREV
lcl|CTHT_0014010                    KKIAAKYRHQDEEDRALMEELLGVAAAKAKREAEAAAK-------AKREA
gnl|up_human|SDCG1_HUMAN            KKMKEKYKDQDEEDRELIMKLLGSAGSNKEEKGKKGKK-------GKTKD
gnl|up_drome|Q9VBX1_DROME           KKMKQKYKDQDDEEREIRMMILKSSGKEKPQASADKVV---------EKS
gnl|up_danre|A8WGJ8_DANRE           KKMKDKYKDQDEEDREMMMKILGSAGSTKEEKTKKGKK------------
gnl|up_caeel|Q9BKR5_CAEEL           AKM--KYKDQTDDDLELHKELLKPQGKIVEKVEERPVE---------RPE
gnl|Lotgi1|127397                   KKIKEKYGDQDEEERQLRMGILQSDGHKKEPKRKGKKA--------KELQ
gnl|Helro1|66726                    KKMKKKYGDQDEEEREMRMFLLASSKGPNEEKLKKKQK---KNTQTANVK
gnl|Capca1|151175                   KKIREKYADQDEEERQLRMEILQGSQERKPKKGRKAKQQQQQLLKENKLQ
gnl|Apo_MPI_JGI_Genos_P|51037       KKIKEKYKDQDEEERELRMKILASAGPSKEDKKKTSST---------RRL

sp|Q12532|TAE2_YEAST                REDRKNKREK-QRRLQALKFTKKEKARVNYDKHK----------------
lcl|CTHT_0014010                    ELAAALERKK-AAQERARRQIAEHEARRQKILRENIDNEDDGADAVM---
gnl|up_human|SDCG1_HUMAN            EPVKKQPQKP-RGGQRVSDNIKKETPFLEVITHELQDFAVDDPHDDKEEQ
gnl|up_drome|Q9VBX1_DROME           ESTKEYVKPE-KSAAPKNPVELDDADEVPVGG------------------
gnl|up_danre|A8WGJ8_DANRE           --------------------------------------------------
gnl|up_caeel|Q9BKR5_CAEEL           KSEKPVKIEEFKPKIQEKRENPDEEAEEPEEDDKEANLE-----------
gnl|Lotgi1|127397                   QKQNQLKRLG-KSDLPIIDSSIQKTQEVSIYQVLNLYSPYDEKGDEDVPQ
gnl|Helro1|66726                    KASNKVQASS-SSHLTTSEQNEQNTISVPVGQEAGVLKLDGCYPYRCFFH
gnl|Capca1|151175                   QKQQPPQKPR-RTGPLTAADILVETPECPAEVPAKKSTEDDGNSSGEEER
gnl|Apo_MPI_JGI_Genos_P|51037       ETITQLGVDR-IIDIQFGSNEAAYHIILELYDRGNIVLTDH---------

sp|Q12532|TAE2_YEAST                -----------------SELKPSLDKGDVVDDIIPVFAPWPALLKYKYKV
lcl|CTHT_0014010                    ------------DLRVLESLVGTPLPGDEILEVVPVCAPWQALGKVKYKA
gnl|up_human|SDCG1_HUMAN            DLDQQGN-----EENLFDSLTGQPHPEDVLLFAIPICAPYTTMTNYKYKV
gnl|up_drome|Q9VBX1_DROME           ------------DVDVLNSLTGQPHEGDELLFAIPVVAPYQALQNYKFKV
gnl|up_danre|A8WGJ8_DANRE           --------------------------------------------------
gnl|up_caeel|Q9BKR5_CAEEL           ------------ELSILTTLTAQPLDEDTLLFAVPVVAPYSALSTYKYRV
gnl|Lotgi1|127397                   QLG---------DLQVMESLTGLPLPEDEILYAVPMCAPYNCLSNYKYKV
gnl|Helro1|66726                    SNQQNPNGQ---ELNLLDSLTGTTHADDILLYCLPVCAPYNAITNYKFKV
gnl|Capca1|151175                   QALEADDVRLVPDADVLASLTGLPDAEDVLLCSVPVCAPYSTLSKYKYKV
gnl|Apo_MPI_JGI_Genos_P|51037       ------------EYMILNILRPRTDQSEDVCLAV------------HHKY

sp|Q12532|TAE2_YEAST                KIQPGSAKKTK
lcl|CTHT_0014010                    KIQPGMAKKGK
gnl|up_human|SDCG1_HUMAN            KLTPGVQKKGK
gnl|up_drome|Q9VBX1_DROME           KLTPGTGKRGK
gnl|up_danre|A8WGJ8_DANRE           -------KKKK
gnl|up_caeel|Q9BKR5_CAEEL           KITPGIGKRGK
gnl|Lotgi1|127397                   KVLPGNTKRGK
gnl|Helro1|66726                    KLTPGTTKRGK
gnl|Capca1|151175                   KLIPGSTKRGK
gnl|Apo_MPI_JGI_Genos_P|51037       PVESAKQDEGP
