# Supplementary material for: Deep transcriptome-sequencing and proteome analysis of the hydrothermal vent annelid Alvinella pompejana identifies the CvP-bias as a robust measure of eukaryotic thermostability
Source: Biol Direct. 2013 Jan 16;8:2. doi: 10.1186/1745-6150-8-2 (PMC3564776; doi:10.1186/1745-6150-8-2)
Supplement: Additional file 10 — Frequency of individual amino acids as a function of GC-content. The frequency of amino acids is plotted as a function of GC3-content (GC-content at the third codon position) in the species of the orthologous set. The regression lines with 90% confidence intervals are shown. [file 1745-6150-8-2-S10.zip › trimmedalignments/NCBP2_HUMAN.aln]

CLUSTAL X (1.81) multiple sequence alignment


sp|Q08920|NCBP2_YEAST               TKRLDTPSRYLLRKARRNPNGLQELRE--------SMKSSTIYVGNLSFY
lcl|CTHT_0022620                    SAYFLNRSNKRRRIDKEHREGEDNSSSPEEDPVVKLQNATTLYVGNLSFY
gnl|up_human|NCBP2_HUMAN            SDSYVELSQYRDQHFRGDNEEQEKL----------LKKSCTLYVGNLSFY
gnl|up_drome|NCBP2_DROME            MFASVELSSYRDQHFKGSRSEQERS----------LRDSCTLYVGNLSFY
gnl|up_danre|NCBP2_DANRE            SDSYVDVSQYRDQHFKGNRYEQEKL----------LKQSATLYVGNLSFY
gnl|up_caeel|NCBP2_CAEEL            LDNPKEISAYRDQRYQGTVRDQETA----------LRTSCTLYVGNLSYY
gnl|Lotgi1|186993                   KTSSVQISTYRDQHFKGSRNDQDHL----------LIQSTTLYVGNLSFY
gnl|Helro1|91084                    SDDAVELSSYRDQHFKGNRHEQEEK----------LLISSTLYIGNLSFY
gnl|Capca1|149941                   NSGAAALSAYRDQHFRGNRIEQEKA----------LLTSTTLYIGNLSFF
gnl|Apo_MPI_JGI_Genos_P|60415       SSGSIALSAYRDQHFKGSRQEQEDL----------LLRSTTLYVGNLSFF

sp|Q08920|NCBP2_YEAST               TSEEQIYELFSKCGTIKRIIMGLDRFKFTPCGFCFIIYSCPDEALNALKY
lcl|CTHT_0022620                    TTEEQVYELFSKCGEIKRLVMGLDRYTKTPCGFCFVEYYTHQDALDCMKY
gnl|up_human|NCBP2_HUMAN            TTEEQIYELFSKSGDIKKIIMGLDKMKKTACGFCFVEYYSRADAENAMRY
gnl|up_drome|NCBP2_DROME            TTEEQIHELFSRCGDVRVIVMGLDKYKKTPCGFCFVEYYVRSEAEAAMRF
gnl|up_danre|NCBP2_DANRE            TTEEQVHELFAKCGDVKRIIIGLDKIKKTACGFCFVEYYTRADAENAMRF
gnl|up_caeel|NCBP2_CAEEL            TKEDQVYELFGRAGDVRRVIMGLDRFKKTPCGFCFVEYYTREDAELALQN
gnl|Lotgi1|186993                   TTEEQIFELFSRSGDVKRVIMGLDKVRKTPCGFCFVEYYVREDAENAVRY
gnl|Helro1|91084                    TCEEQIHELFSQAGDVKRIIMGLDKFKKTPCGFCFVEYYIREDAENAMRF
gnl|Capca1|149941                   TAEEQIHELFSRAGDVKRIIMGLDKYRKTPCGFCFVEYYTRSDAEMAMRF
gnl|Apo_MPI_JGI_Genos_P|60415       TTEEQIHELFSRAGDVKRIIMGLDKFKKTPCGFCFVEYYTREDAENAMRY

sp|Q08920|NCBP2_YEAST               LSDTKLDEKTITIDLDPGFEDGRQFGRGKSGGQVSDELRFDFDASRGGFA
lcl|CTHT_0022620                    IGGTKLDERIIRTDLDPGFTEGRQYGRGKSGGQVRDEYREDYDEGRGGLG
gnl|up_human|NCBP2_HUMAN            INGTRLDDRIIRTDWDAGFKEGRQYGRGRSGGQVRDEYRQDYDAGRGGYG
gnl|up_drome|NCBP2_DROME            VNGTRLDDRLIRVDWDAGFVEGRQYGRGKTGGQVRDEYRTDYDAGRGGYG
gnl|up_danre|NCBP2_DANRE            VNGTRLDDRIIRTDWDAGFKEGRQYGRGKSGGQVRDEYRQDYDPARGGYG
gnl|up_caeel|NCBP2_CAEEL            ISNTRMDDRVIRADWDAGFIEGRQYGRGKHGGQVRDEYRKDYDPERGGYN
gnl|Lotgi1|186993                   VNSTRLDDRIIRTDWDAGFREGRQYGRGKSGGQVRDEYRSDFDEGRGGYG
gnl|Helro1|91084                    INGMRLDDRVIRTDWDAGFIEGRQFGRGKSGGQVRDEYRNDYDDGRGGYG
gnl|Capca1|149941                   VNGTRLDDRIVRTDWDAGFKEGRQYGRGKSGGQVRDEYRTDFDTGRGGYG
gnl|Apo_MPI_JGI_Genos_P|60415       ANGTRLDDRVVRTDWDAGFREGRQYGRGKSGGQVRDEYRTDYDSGRGGYG

sp|Q08920|NCBP2_YEAST               IPFA-ER
lcl|CTHT_0022620                    RQIQLQR
gnl|up_human|NCBP2_HUMAN            KLAQ-NQ
gnl|up_drome|NCBP2_DROME            KLLS-QK
gnl|up_danre|NCBP2_DANRE            KMVQ-KS
gnl|up_caeel|NCBP2_CAEEL            RAIA-QK
gnl|Lotgi1|186993                   KIVI-NK
gnl|Helro1|91084                    KLVQ-QR
gnl|Capca1|149941                   KMIQ-QK
gnl|Apo_MPI_JGI_Genos_P|60415       KIIQ-QK
