# Supplementary material for: Deep transcriptome-sequencing and proteome analysis of the hydrothermal vent annelid Alvinella pompejana identifies the CvP-bias as a robust measure of eukaryotic thermostability
Source: Biol Direct. 2013 Jan 16;8:2. doi: 10.1186/1745-6150-8-2 (PMC3564776; doi:10.1186/1745-6150-8-2)
Supplement: Additional file 10 — Frequency of individual amino acids as a function of GC-content. The frequency of amino acids is plotted as a function of GC3-content (GC-content at the third codon position) in the species of the orthologous set. The regression lines with 90% confidence intervals are shown. [file 1745-6150-8-2-S10.zip › trimmedalignments/RUVB1_HUMAN.aln]

CLUSTAL X (1.81) multiple sequence alignment


sp|Q03940|RUVB1_YEAST               VAISEVKENPGVNSSNSGAVTRTAAHTHIKGLGLD-ESGVAKRVEGGFVG
lcl|CTHT_0006820                    VQISEVRGNT--------RDHRTAAHTHIKGLGLN-SSGIAEKQAAGFVG
gnl|up_human|RUVB1_HUMAN            MKIEEVKSTT--------KTQRIASHSHVKGLGLD-ESGLAKQAASGLVG
gnl|up_drome|RUVB1_DROME            MKIEEVKSTV--------RTQRIAAHSHVKGLGLD-EVGAAVHSAAGLVG
gnl|up_danre|RUVB1_DANRE            MKIEEVKSTT--------KTQRIASHSHVKGLGLD-EAGNAKQSASGLVG
gnl|up_caeel|O17607_CAEEL           APIEEVKPTPK-------QIKRIAAHSHVKGLGIDTETQEAHYEAAGFVG
gnl|Lotgi1|201543                   MKIEEVKSTS--------KAQRIASHSHVKGLGLD-ENGYAIQTAAGLVG
gnl|Helro1|191387                   MKIEEVKHTT--------KSQRIAAHSHVKGLGLD-ENGFALQMASGLVG
gnl|Capca1|21868                    MKIEEVKSTT--------KTQRIAAHSHIKGLGLD-EAGFAIQTSSGLVG
gnl|Apo_MPI_JGI_Genos_P|49968       MKIEEVKSTT--------KTQRIATHSHVKGLGLD-ENGFAHQSAAGLVG

sp|Q03940|RUVB1_YEAST               QIEAREACGVIVDLIKAKKMSGRAILLAGGPSTGKTALALAISQELGPKV
lcl|CTHT_0006820                    QCAAREACGVVVDLIKAHKMAGRGVLLAGGPGTGKTALALAISQELGTKI
gnl|up_human|RUVB1_HUMAN            QENAREACGVIVELIKSKKMAGRAVLLAGPPGTGKTALALAIAQELGSKV
gnl|up_drome|RUVB1_DROME            QKAAREAAGIVVDLIKSKKMAGRALLLAGPPGTGKTAIALAIAQELGNKV
gnl|up_danre|RUVB1_DANRE            QESAREACGIITELIRSKKMAGRAILLAGPPGTGKTALALAMAQELGNKV
gnl|up_caeel|O17607_CAEEL           QAPARTAASIVVDMIRLKCMAGRAVLIAGPPATGKTAIALAMSQELGDGV
gnl|Lotgi1|201543                   QESAREAAGIIVELIKSKKMAGRAVLLAGPPGTGKTAIALAIAQELGTKV
gnl|Helro1|191387                   QEQAREAAGIVLEMIRSKKMSGRAVLLAGPPGTGKTAIALALAQELGSKV
gnl|Capca1|21868                    QEHAREAAGIVVEMIRSKKMSGRAVLLGGPPGTGKTAISLAIAQELGNKV
gnl|Apo_MPI_JGI_Genos_P|49968       QEHAREAAGIIVEMIRCKKMAGRAVLLAGPPGTGKTAIALAIAQELGNKV

sp|Q03940|RUVB1_YEAST               PFCPLVGSELYSVEVKKTETLMENFRRAIGLRIKETKEVYEGEVTELTPE
lcl|CTHT_0006820                    PFCPITGSEIYSTEVKKTEVLMENFRRAIGLRVRETKDVYEGEVTEMTPE
gnl|up_human|RUVB1_HUMAN            PFCPMVGSEVYSTEIKKTEVLMENFRRAIGLRIKETKEVYEGEVTELTPC
gnl|up_drome|RUVB1_DROME            PFCPMVGSEVFSNEIKKTEVLMENFRRSIGLRIRETKEVYEGEVTELTPV
gnl|up_danre|RUVB1_DANRE            PFCPMVGSEVYSSEIKKTEVLMENFRRAIGLRIKETKEVYEGEVTELTPC
gnl|up_caeel|O17607_CAEEL           PFVPLVASEVFSNEVKKTEVLMRSFRRAIGLRVKETKDVYEGEVTELSPV
gnl|Lotgi1|201543                   PFCPMVGSEVYSSEIKKTEVLMENFRRAIGLRIKETKEVYDGEVTELTPV
gnl|Helro1|191387                   PFCPMVGSEVYSTEIKKTEVLMENFRRAIGLRIKETKEVYEGEVTELTPA
gnl|Capca1|21868                    PFCPMVGSEVYSTEIKKTEVLMENFRRAIGLRIKETKEVYEGEVTELTPV
gnl|Apo_MPI_JGI_Genos_P|49968       PFCPMVGSEVYSSEIKKTEVLMENFRRAIGLRIKETKEVYEGEVTELAPV

sp|Q03940|RUVB1_YEAST               DAENPLGGYGKTISHVIVGLKSAKGTKTLRLDPTIYESIQREKVSIGDVI
lcl|CTHT_0006820                    EAENPLGGYGKTISTLLIGLKSARGQKKLRLDPSIYEAIQKERVQVGDVI
gnl|up_human|RUVB1_HUMAN            ETENPMGGYGKTISHVIIGLKTAKGTKQLKLDPSIFESLQKERVEAGDVI
gnl|up_drome|RUVB1_DROME            ETENPMGGYGKTISNVVIGLKTAKGTKQLKLDPSIFDALQKEKVEVGDVI
gnl|up_danre|RUVB1_DANRE            ETENPMGGYGKTISHVIIGLKTAKGTKQLKLDPSIYESLQKERVEVGDVI
gnl|up_caeel|O17607_CAEEL           EASDN-SGMGKTISHLVLSLKTAKGSKQLKLDPSIYDSILKQRVEVGDVI
gnl|Lotgi1|201543                   ETENPMGGYGKTVSHVIIGLKTSKGTKQLKLDPSIYESLQKEKVEVGDVI
gnl|Helro1|191387                   EIENSFGGYGKTISHVIIGLKTAKGSKQLKLDPTIYDGLQKEKVEVGDVI
gnl|Capca1|21868                    ETENPMGGYGKTVSHVVIGLKTAKGTKQLKLDPSIYESLQKEKVETGDVI
gnl|Apo_MPI_JGI_Genos_P|49968       ETENPMGGYGKTVSHVIIGLKTAKGTKQLKLDPSIYESIQKEKVEVGDVI

sp|Q03940|RUVB1_YEAST               YIEANTGAVKRVGRSDAYATEFDLETEEYVPLPKGEVHKKKEIVQDVTLH
lcl|CTHT_0006820                    YIETNTGACKRVGRSDAYATEFDLEAEEYVPIPKGEVHKKKEIVQDVTLH
gnl|up_human|RUVB1_HUMAN            YIEANSGAVKRQGRCDTYATEFDLEAEEYVPLPKGDVHKKKEIIQDVTLH
gnl|up_drome|RUVB1_DROME            YIEANSGAVKRQGRSDTFATEFDLETEEYVPLPKGDVHKKKEVIQDVTLH
gnl|up_danre|RUVB1_DANRE            YIEANSGAVKRQGRCDTFATEFDLEAEEYVPLPKGDVHEKKEIIQDVTLH
gnl|up_caeel|O17607_CAEEL           YIEANSGIVKRVGRCDVYASEFDLEADEFVPMPKGDVRKSKDIVQNVSLH
gnl|Lotgi1|201543                   YIEANSGAVKRQGRSDSFATEFDLEAEEYVPLPKGDVHKKKEVIQDVTLH
gnl|Helro1|191387                   YIEANSGAVKRQGRSDIYATEFDLEAEEYVPLPKGDVHKKKEVVQDVTLH
gnl|Capca1|21868                    YIESSSGAVKRQGRSDTFATEFDLEAEEYVPLPKGEVHKKKEVIQDVTLH
gnl|Apo_MPI_JGI_Genos_P|49968       YIEANTGAVKRQGRSDTFATEFDLEAEEYVPLPKGDVHKKKEVIQDVTLH

sp|Q03940|RUVB1_YEAST               DLDVANARPQGGQ-DVISMMGQLLKPKKTEITEKLRQEVNKVVAKYIDQG
lcl|CTHT_0006820                    DLDVANARPQGGQ-DIISMMGQLMKPKMTEITDKLRMEINKVVQKYINQG
gnl|up_human|RUVB1_HUMAN            DLDVANARPQGGQ-DILSMMGQLMKPKKTEITDKLRGEINKVVNKYIDQG
gnl|up_drome|RUVB1_DROME            DLDVANARPQGGQ-DVLSMMGQLMKPKKTEITDKLRMEINKVVNKYIDQG
gnl|up_danre|RUVB1_DANRE            DLDVANARPQGGQ-DILSMMGQLMKPKKTEITDKLRGEINKVVNKYIDQG
gnl|up_caeel|O17607_CAEEL           DLDIANARPQGRQGDVSNIVSQLMTPKKTEVTDRLRSEINKVVNEYIESG
gnl|Lotgi1|201543                   DLDIANARPQGGQ-DIMSMMGQLMKPKKTEITDKLRKEINKVVNKYIDQG
gnl|Helro1|191387                   DLDVANAKPQGGQ-DVISMLGQFMKPKKTEITDKLRQEINKIVNKYIDQG
gnl|Capca1|21868                    DLDVANAKPQGGQ-DIISMMGQLMKPKKTEITDKLRKEINKVVNKYIDQG
gnl|Apo_MPI_JGI_Genos_P|49968       DLDVANARPQGGQ-DIISMMGQLMKPKKTEITDKLRKEINKVVNKYIDQG

sp|Q03940|RUVB1_YEAST               VAELIPGVLFIDEVNMLDIEIFTYLNKALESNIAPVVVLASNRGMTTVRG
lcl|CTHT_0006820                    VAELIPGVLFIDEAHMLDIECFTYLNKALESPIAPIVVLASNRGIATIRG
gnl|up_human|RUVB1_HUMAN            IAELVPGVLFVDEVHMLDIECFTYLHRALESSIAPIVIFASNRGNCVIRG
gnl|up_drome|RUVB1_DROME            IAELVPGVLFIDEIHMLDLETFTYLHKSLESPIAPIVIFATNRGRCVIRG
gnl|up_danre|RUVB1_DANRE            VAELVPGVLFIDEVHMLDIECFTYLHRALESSIAPIVVFASNRGNCLIRG
gnl|up_caeel|O17607_CAEEL           VAELMPGVLFIDEVHMLDVECFTYLYRALESPMAPVVVFATNRGTTTVRG
gnl|Lotgi1|201543                   IAELVPGVLFIDEVHMLDIECFTYLHRALESTIAPIVIFATNRGKCTIKG
gnl|Helro1|191387                   IAELVPGVLFIDEVHMLDIECFTYLHRALESTIAPIVIFATNRGKCSIRG
gnl|Capca1|21868                    IAELVPGVLFIDEVHMLDIECFTYLHRALESTIAPIVIFATNRGKCTIRG
gnl|Apo_MPI_JGI_Genos_P|49968       IAELVPGVLFIDEVHMLDIECFTYLHRALESTIAPIVIFATNRGKCTIKG

sp|Q03940|RUVB1_YEAST               TEDVISPHGVPPDLIDRLLIVRTLPYDKDEIRTIIERRATVERLQVESSA
lcl|CTHT_0006820                    ADDLKAAHGIPPDFLQRLLIIPTHPYEPDEIRRIVRIRAQTEGVQLTDAA
gnl|up_human|RUVB1_HUMAN            TEDITSPHGIPLDLLDRVMIIRTMLYTPQEMKQIIKIRAQTEGINISEEA
gnl|up_drome|RUVB1_DROME            TTDIVSPHGIPLDLLDRLLIIRTLLYSTADMEQIIKLRAQTEGLQLEENA
gnl|up_danre|RUVB1_DANRE            TEDISSPHGIPLDLLDRVMIIRTMLYTPQEMKQIIKIRAQTEGLNISEEA
gnl|up_caeel|O17607_CAEEL           LGD-KAPHGIPPEMLDRLMIIPTMKYNEEDIRKILVHRTEAENVQFEEKA
gnl|Lotgi1|201543                   TDDIVAPHGMPLDLLDRIMIIRTLPYRSEEMAQILRIRSQTESIQIDDDS
gnl|Helro1|191387                   TEDLVAPHGIPLDLLDRLMIVRTMPYSKEEIQQIISLRAQTENIQIEEEA
gnl|Capca1|21868                    TEDMVSPHGIPLDLLDRLMIIRTLPYSQEEMQQIIRIRAQTEDISVSEES
gnl|Apo_MPI_JGI_Genos_P|49968       TEDIVSPHGMPLDLLDRVMIIRTLPYSQEEMQQIIKIRATTESIQISDDS

sp|Q03940|RUVB1_YEAST               LDLLATMGTETSLRYALQLLAPCGILAQTSNRKEIVVNDVNEAKLLFLDA
lcl|CTHT_0006820                    VDRVAEHGVRISLRYCLQLLAPASILARVNGRTQVDVQDIAEAEELFLDA
gnl|up_human|RUVB1_HUMAN            LNHLGEIGTKTTLRYSVQLLTPANLLAKINGKDSIEKEHVEEISELFYDA
gnl|up_drome|RUVB1_DROME            FTRLSEIGTSSTLRYAVQLLTPAHQMCKVNGRNQISKDDIEDVHSLFLDA
gnl|up_danre|RUVB1_DANRE            LSHLGEIGTKTTLRYAVQLLTPASLLARVQGREVVEKEHVEEINELFYDA
gnl|up_caeel|O17607_CAEEL           FDLLSKVGAEKSLRYALQLIAPARLCAQTCGREVIEVEDVDRCTKLFMDR
gnl|Lotgi1|201543                   LQMLANIGTKSTLRYAVQLLTPGNIMAHINGKECIGKDEVEEMNQLFFDA
gnl|Helro1|191387                   LAKMSEIGVKTTLRYVTQLLTPASILAKTNGKEKISKEEVDETHSLFFDA
gnl|Capca1|21868                    LAKLASIGVKSTLRYAVQLLTPCSLLAKINAKESIGDDDIQEINELFFDA
gnl|Apo_MPI_JGI_Genos_P|49968       LQILAEIGVKSTLRYAVQLLTPSSLLAKINGVDSIGRSEIEEINELFFDA

sp|Q03940|RUVB1_YEAST               KRSTKILETSAN------YL
lcl|CTHT_0006820                    RRSANILTSTGESGGLHGFI
gnl|up_human|RUVB1_HUMAN            KSSAKILADQQDK-----YM
gnl|up_drome|RUVB1_DROME            KRSSKHLSEKNNK-----FM
gnl|up_danre|RUVB1_DANRE            KSSAKILQDQHTK-----FM
gnl|up_caeel|O17607_CAEEL           GESLKKAEEEMRQ---PKNK
gnl|Lotgi1|201543                   KSSAKHLAQHEDK-----YM
gnl|Helro1|191387                   KSSAKILAEQKDK-----YM
gnl|Capca1|21868                    KASAKILADQDDK-----YM
gnl|Apo_MPI_JGI_Genos_P|49968       KSSAKILAEQEDK-----YM
