# Supplementary material for: Deep transcriptome-sequencing and proteome analysis of the hydrothermal vent annelid Alvinella pompejana identifies the CvP-bias as a robust measure of eukaryotic thermostability
Source: Biol Direct. 2013 Jan 16;8:2. doi: 10.1186/1745-6150-8-2 (PMC3564776; doi:10.1186/1745-6150-8-2)
Supplement: Additional file 10 — Frequency of individual amino acids as a function of GC-content. The frequency of amino acids is plotted as a function of GC3-content (GC-content at the third codon position) in the species of the orthologous set. The regression lines with 90% confidence intervals are shown. [file 1745-6150-8-2-S10.zip › trimmedalignments/PNO1_HUMAN.aln]

CLUSTAL X (1.81) multiple sequence alignment


sp|Q99216|PNO1_YEAST                DVLLDDSDNNTAKEEVE----GEEGSRKTHESKTV-VVDDQGKPRFTSAS
lcl|CTHT_0030540                    ELLIDIQQAAATLTDPN----AAEPPEETMENEM--AVDEEGRPRFAPGK
gnl|up_human|PNO1_HUMAN             QVTRKGGRRAKKRQAEQLSAAGEGGDAGRMDTEEARPAKRPVFPPLCGDG
gnl|up_drome|PNO1_DROME             DAFEPAKRATKRGASGG----GQQDVEMQVDEAT--GIEGQVLGSSRASA
gnl|up_danre|PNO1_DANRE             EAFEKVKSKKREKCKRA----AAEMDTQTEESSSSAPVKRPHFPALSGDQ
gnl|up_caeel|PNO1_CAEEL             DEFKLVKRKRKSGNAIDV---VMEDVSQVDEDATADTADDSTGPKSSKRT
gnl|Lotgi1|205824                   SGFVTAKTKSRKRKLQ-------DKSETKMDTSEP-EIKRPNFPAVTAEK
gnl|Helro1|194870                   MAFQLLSALYQIDNEP------------------------PTLPPINLQS
gnl|Capca1|158751                   ESFVKVERKKRKRKMEE----SDDQTMSSMDTSES-APKRPNLPPISSDK
gnl|Apo_MPI_JGI_Genos_P|64180       EEFVQVKSKSKKRKVEE----METGAEEKMDTTTE-VKKRPNLPRISGDK

sp|Q99216|PNO1_YEAST                KTQGNKIKFESRKIMVPPHRMTPLRNSWTKI-------------------
lcl|CTHT_0030540                    NIDPIR-RIETRKIPIPPHRMSALKANWTKMYEDPLKKHSPELFSYTNLS
gnl|up_human|PNO1_HUMAN             LLSG---KEETRKIPVPANRYTPLKENWMKI-------------------
gnl|up_drome|PNO1_DROME             PPKAKRARSELRKVSVPPHRYSSLKEHWMKI-------------------
gnl|up_danre|PNO1_DANRE             LGGG---VDEMRKVPVPSHRYTPLKENWLKI-------------------
gnl|up_caeel|PNO1_CAEEL             KGV----KGESRVVPVPKHRYTPLKDNWVNI-------------------
gnl|Lotgi1|205824                   -SSG---KSELRKIPIPSNRYTPLKKNWLKI-------------------
gnl|Helro1|194870                   LGTSSQLKNEIRKVPIPPHRRRPLQENWERI-------------------
gnl|Capca1|158751                   ISAG---KKEFRKIPVPSNRYGPLKENWMKI-------------------
gnl|Apo_MPI_JGI_Genos_P|64180       LLSG---KSGFRKIPVPTNRYSPLKENWMKI-------------------

sp|Q99216|PNO1_YEAST                --YPPLVEHLKLQVRMNLKTKSVELRTNPKFTTDPGALQKGADFIKAFTL
lcl|CTHT_0030540                    FSYPPLVDHCKLQVRMNIKEKRVELRS-SKYTVSNEALQMGADFVSAFAM
gnl|up_human|PNO1_HUMAN             --FTPIVEHLGLQIRFNLKSRNVEIRT-CKETKDVSALTKAADFVKAFIL
gnl|up_drome|PNO1_DROME             --FTPVVEHMKLQIRFNMKARQVELRV-GPETPDIANLQRGADFVRAFLC
gnl|up_danre|PNO1_DANRE             --FTPIVENLQLQVRFNLKTRQVEIKT-CKETQDIGALTRAADFVKAFVL
gnl|up_caeel|PNO1_CAEEL             --FTPIVKNLGLQVRFNLKKRQVEIRN-PVDREDTTDLQKATDFVRAFIL
gnl|Lotgi1|205824                   --FTPIVEHLHLQIRFNLKTRNVEIKT-CKATTDIRALQKAADFVQAFVY
gnl|Helro1|194870                   --INPIVNQLKLDVRYNLKSRCVEIRN-GVQTTEISALQKAEDFVRAFSL
gnl|Capca1|158751                   --FTPVVEYLHLQIRFNLRTRHVEIKT-CKETKDIGALQKAADFVKAFIL
gnl|Apo_MPI_JGI_Genos_P|64180       --FTPVVEHLHLQIRFNLKTRNVEIRT-CKETKDIAALQKAADFVKAFTL

sp|Q99216|PNO1_YEAST                GFDLDDSIALLRLDDLYIETFEVKDVK-TLTGDHLSRAIGRIAGKDGKTK
lcl|CTHT_0030540                    GFDIDDAIALLRLDSLYIQSFDIKDVRQTLGPDALSRAIGRIAGKDGKTK
gnl|up_human|PNO1_HUMAN             GFQVEDALALIRLDDLFLESFEITDVK-PLKGDHLSRAIGRIAGKGGKTK
gnl|up_drome|PNO1_DROME             GFEVDDALALLRLEDLFVESFEIKDVK-TLRGDHQSRAIGRLAGKGGRTK
gnl|up_danre|PNO1_DANRE             GFQVEDALALIRLDELFLETFDVTDVK-PLKGDHLSRAIGRIAGKGGKTK
gnl|up_caeel|PNO1_CAEEL             GFEVNDAIALIRLDHLFLETFEVADVKHSLKGDHVSRAIGRIAGKDGRTK
gnl|Lotgi1|205824                   GFEVEDSLALVRLDELYLETFDVTDVK-PLKGNHLSRAIGRIAGHNGKTR
gnl|Helro1|194870                   GFEVNDAMALMRLDDLFIESFQVTDVK-PLKGDHLARAIGRIAGKLGKTK
gnl|Capca1|158751                   GFDIEDGLALVRLDDLYLESFCVTDVK-PLKGDHLSRAVGRIAGKGGKTR
gnl|Apo_MPI_JGI_Genos_P|64180       GFEVEDALALVRLDDLYLESFEITDVK-PLKGDHLARAIGRIAGKGGKTK

sp|Q99216|PNO1_YEAST                FAIENATRTRIVLADSKIHILGGFTHIRMARESVVSLILGSPPGKVYGNL
lcl|CTHT_0030540                    FAIENATKTRIVLAGSKVHILGAFENIGMARESIVSLVLGAQPGKVYNNL
gnl|up_human|PNO1_HUMAN             FTIENVTRTRIVLADVKVHILGSFQNIKMARTAICNLILGNPPSKVYGNI
gnl|up_drome|PNO1_DROME             FTIENVTKTRIVLADSKIHILGSYQNIQLARRAVCNLILGSPPSKVYGNL
gnl|up_danre|PNO1_DANRE             FTIENVTKTRIVLADTKIHILGSFQNIKMARTAICNLILGSPPSKVYGNL
gnl|up_caeel|PNO1_CAEEL             LVIENTTKTRIVVANTKIHILGAYQNLKLARNAVCSLILGSNPSKVYGSL
gnl|Lotgi1|205824                   FTIENVTKTRIILAASKVHILGSFQNINMARTAICNLILGSPPSKVYGQM
gnl|Helro1|194870                   FSIENATKTRIVLCDEKVHILGGYKNVDIAKTAICRLILGSPPSKIYGTM
gnl|Capca1|158751                   FTIENVTRTRIVLADTKIHLLGSFQNIKIARRAISNLILGSPPSKVYGTM
gnl|Apo_MPI_JGI_Genos_P|64180       FTIENVTKTRIVLADSKIHILGSYQNIAIARTAICNLILGSPPSKVYGTM

sp|Q99216|PNO1_YEAST                RTVASRLKERY
lcl|CTHT_0030540                    RIIASRMKERW
gnl|up_human|PNO1_HUMAN             RAVASRSADRF
gnl|up_drome|PNO1_DROME             RAVASRLSERM
gnl|up_danre|PNO1_DANRE             RAVATRSAERF
gnl|up_caeel|PNO1_CAEEL             RNMASRGAERL
gnl|Lotgi1|205824                   RTVASRVSERF
gnl|Helro1|194870                   KAVAARKNEKN
gnl|Capca1|158751                   RVVAARSAERF
gnl|Apo_MPI_JGI_Genos_P|64180       RSVAARSAERF
