# Supplementary material for: Deep transcriptome-sequencing and proteome analysis of the hydrothermal vent annelid Alvinella pompejana identifies the CvP-bias as a robust measure of eukaryotic thermostability
Source: Biol Direct. 2013 Jan 16;8:2. doi: 10.1186/1745-6150-8-2 (PMC3564776; doi:10.1186/1745-6150-8-2)
Supplement: Additional file 10 — Frequency of individual amino acids as a function of GC-content. The frequency of amino acids is plotted as a function of GC3-content (GC-content at the third codon position) in the species of the orthologous set. The regression lines with 90% confidence intervals are shown. [file 1745-6150-8-2-S10.zip › trimmedalignments/RL23_HUMAN.aln]

CLUSTAL X (1.81) multiple sequence alignment


sp|P0CX41|RL23A_YEAST               GN-GAQGTKFRISLGLPVGAIMNCADNSGARNLYIIAVKGSGSRLNRLPA
lcl|CTHT_0074440                    KR-GAPGGKLKMTLGLPVGAIMNCADNSGARNLYIIAVKGAGARLNRLPA
gnl|up_human|RL23_HUMAN             GRGGSSGAKFRISLGLPVGAVINCADNTGAKNLYIISVKGIKGRLNRLPA
gnl|up_drome|RL23_DROME             GRGGTAGGKFRISLGLPVGAVMNCADNTGAKNLYVIAVHGIRGRLNRLPA
gnl|up_danre|RL23_DANRE             GRGGSSGAKFRISLGLPVGAVINCADNTGAKNLYIISVKGIKGRLNRLPS
gnl|up_caeel|RL23_CAEEL             GRGGASGAKFRISLGLPVGAVMNCADNTGAKNLFVISVYGIRGRLNRLPS
gnl|Lotgi1|128584                   GRGGSAGGKFRICACLPVGAIINCADNSGAKNLYIMAVAGVGGRLNRLPA
gnl|Helro1|156361                   GRGGSSGGKFRITLALPVGAVINCADNTGAKNLYIISVHGIKGRLNRLPA
gnl|Capca1|172799                   GRGGTSGGKFRISLGLPVGAVMNCADNTGGKNLYVIAVHGIRGRLNRLPA
gnl|Apo_MPI_JGI_Genos_P|73366       GRGGSSGGKFRIALALPVGAVINCADNTGAKNLYIIAVQGIKGRLNRLPA

sp|P0CX41|RL23A_YEAST               ASLGDMVMATVKKGKPELRKKVMPAIVVRQAKSWRRRDGVFLYFEDNAGV
lcl|CTHT_0074440                    GGVGDMVMATVKKGKPELRKKVHPAVIVRQAKPWKRFDGVFLYFEDNAGV
gnl|up_human|RL23_HUMAN             AGVGDMVMATVKKGKPELRKKVHPAVVIRQRKSYRRKDGVFLYFEDNAGV
gnl|up_drome|RL23_DROME             AGVGDMFVATVKKGKPELRKKVMPAVVIRQRKPFRRRDGVFIYFEDNAGV
gnl|up_danre|RL23_DANRE             AGVGDMVMATVKKGKPELRKKVHPAVVIRQRKSYRRKDGVFLYFEDNAGV
gnl|up_caeel|RL23_CAEEL             AGVGDMFVCSVKKGKPELRKKVLQGVVIRQRKQFRRKDGTFIYFEDNAGV
gnl|Lotgi1|128584                   AGCGDMVVATVKKGKPELRKKVMPAVIVRQRKPFLRKDGVFIYFEDNAGV
gnl|Helro1|156361                   AGSGDMVMATVKKGKPELRKKVMPAVVVRQRKAIRRKDGTFLTFEDNAGV
gnl|Capca1|172799                   AGMGDMFVATVKKGKPELRKKVMPAVVIRQRKAIRRIDGVFLYFEDNAGV
gnl|Apo_MPI_JGI_Genos_P|73366       AASGDMVVATVKKGKPELRKKVIPAVVIRQRKPIRRKNGVVIYFEDNAGV

sp|P0CX41|RL23A_YEAST               IANPKGEMKGSAITGPVGKECADLWPRVASNSGVVV
lcl|CTHT_0074440                    IVNPKGEMKGSAITGPVGKEAAELWPRIASNAGVVM
gnl|up_human|RL23_HUMAN             IVNNKGEMKGSAITGPVAKECADLWPRIASNAGSIA
gnl|up_drome|RL23_DROME             IVNNKGEMKGSAITGPVAKECADLWPRIASNASSIA
gnl|up_danre|RL23_DANRE             IVNNKGEMKGSAITGPVAKECADLWPRIASNAGSIA
gnl|up_caeel|RL23_CAEEL             IVNNKGEMKGSAITGPVAKECADLWPRIAANAGSIA
gnl|Lotgi1|128584                   IVNPKGEMKGSAITGPVAKECADLWPRIASNASSIS
gnl|Helro1|156361                   IVNNKGEMKGSAITGPVAKECADLWPRIASNASCIQ
gnl|Capca1|172799                   IVNNKGEMKGSAITGPVGKECADLWPRIASNASCIY
gnl|Apo_MPI_JGI_Genos_P|73366       IVNNKGEMKGSAINGPVAKECADLWPRIASNASSIH
