# Supplementary material for: Deep transcriptome-sequencing and proteome analysis of the hydrothermal vent annelid Alvinella pompejana identifies the CvP-bias as a robust measure of eukaryotic thermostability
Source: Biol Direct. 2013 Jan 16;8:2. doi: 10.1186/1745-6150-8-2 (PMC3564776; doi:10.1186/1745-6150-8-2)
Supplement: Additional file 10 — Frequency of individual amino acids as a function of GC-content. The frequency of amino acids is plotted as a function of GC3-content (GC-content at the third codon position) in the species of the orthologous set. The regression lines with 90% confidence intervals are shown. [file 1745-6150-8-2-S10.zip › trimmedalignments/TPPC2_HUMAN.aln]

CLUSTAL X (1.81) multiple sequence alignment


sp|P38334|TRS20_YEAST               MPQYFAIIGKKDNPVYEIEFTNAENPQGFP----QDLKELNPFILHASLD
lcl|CTHT_0022640                    MSYYFAIIGTQDNPLFEYEFGTSKQGGDGQARFGEQARHLNQFILHSSLD
gnl|up_human|TPPC2_HUMAN            GSFYFVIVGHHDNPVFEMEFLPAGKAESK-----DDHRHLNQFIAHAALD
gnl|up_drome|Q9VUZ1_DROME           STYYFVIVGQNDNPIYEKEFSTVNKELRK-----EDHRHLTQFIAHAALD
gnl|up_danre|Q08CN0_DANRE           GSFYFVMVGHHDNPVFELEFLPPGKAESK-----DDHRHLNQFIAHAALD
gnl|up_caeel|O02173_CAEEL           KEFYFAIIGHCDQPIFEMDFPVGEKKTKES----EGTRHLNHYIGHAALD
gnl|Lotgi1|185481                   GSYYFVIVGHHDNPIFEMEFTAPSKQNDPKK---DDFRHLNQFIAHAALD
gnl|Helro1|78585                    GNYYFVIVGHNDNPIYEIEFLTAAKANDP-----KDHKHLNQFIAHAALD
gnl|Capca1|200891                   GTYYFTVVGHNDNPVFEMEFVPPNKVNDPKK---DDHRHLNQFIAHAALD
gnl|Apo_MPI_JGI_Genos_P|39201       GNYYFVIVAQYDNPIFEMEFTPLNKASDPKR---DDHRHLNQFIAHAALD

sp|P38334|TRS20_YEAST               IVEDLQWQINPTSQLNGNGGNGSNGGGGFLRSRAVNNTDNCYLGKVDHFY
lcl|CTHT_0022640                    IVEELQW-----------------------------TTGQL---------
gnl|up_human|TPPC2_HUMAN            LVDENMW-----------------------------LSNNMYLKTVDKFN
gnl|up_drome|Q9VUZ1_DROME           LVDEHKW-----------------------------KTANMQLKSIDRFN
gnl|up_danre|Q08CN0_DANRE           LVDENMW-----------------------------LSNNMYLKTVDKFN
gnl|up_caeel|O02173_CAEEL           IVDEHAL-----------------------------TTSQMYLKMVDKFN
gnl|Lotgi1|185481                   LVDEQMW-----------------------------STNNMYLKVVDKFN
gnl|Helro1|78585                    LVDEQMW-----------------------------ASNSMHLKVVDKFN
gnl|Capca1|200891                   LVDEQMW-----------------------------TTSNMYLKIVDKFN
gnl|Apo_MPI_JGI_Genos_P|39201       HVDEQMW-----------------------------TTNNMYLKIVDKFN

sp|P38334|TRS20_YEAST               GLAITAYISYS------------GMKFVMIHGNSANSSVVIDDNNMRSFY
lcl|CTHT_0022640                    --------------------------------PQ-------TEEAIKNFF
gnl|up_human|TPPC2_HUMAN            EWFVSAFVTAG------------HMRFIMLHDIR-------QEDGIKNFF
gnl|up_drome|Q9VUZ1_DROME           QWFVSAFITAS------------QIRFIIVHDNK-------NDEGIKNFF
gnl|up_danre|Q08CN0_DANRE           EWFVSAFVTAG------------HMRFIMLHDVR-------QEDGIKNFF
gnl|up_caeel|O02173_CAEEL           EWYVSAFVTAS------------RIRFIMLHTHR-------ADEGIKQFF
gnl|Lotgi1|185481                   EWFVSAFVTAG------------KMRLLMLHEVK-------NEEGIKNFF
gnl|Helro1|78585                    EWFVSAFVTAS------------RMRFLILHDIK-------NDDAIKNFF
gnl|Capca1|200891                   EWFVSAFVTAKCRRLSTYLNSVLRMRFIMLHDAK-------NEDGIKNFF
gnl|Apo_MPI_JGI_Genos_P|39201       EWFVSAFVTAG------------RMRFIMLHDAK-------NEDGIKNFF

sp|P38334|TRS20_YEAST               QEVHELYVKTLMNPFYKITDPIRSPAFDSRVRTLARKHL
lcl|CTHT_0022640                    NEVYENYVKAIMSPFYKANQEIKSPIFRQKVAAAGRKYL
gnl|up_human|TPPC2_HUMAN            TDVYDLYIKFSMNPFYEPNSPIRSSAFDRKVQFLGKKHL
gnl|up_drome|Q9VUZ1_DROME           NEMYDTYIKNSMNAFYRINTPIKSPMFEKKSEIFGRKYL
gnl|up_danre|Q08CN0_DANRE           NDVYDLYVKFAMNPFYEVNAPIRSTAFERKVQFLGKKHL
gnl|up_caeel|O02173_CAEEL           QEMYETYIKHAMNPFYEIDDVIESPAFEQKATLYGRKYL
gnl|Lotgi1|185481                   TEVYDTYVKHAMNPFYEINTPIKSTAFERKVQVFGRKYL
gnl|Helro1|78585                    QDAYELFVKHSMNPFYKFNTPIKSSAFDKKVQLIGKRHL
gnl|Capca1|200891                   QEVFETYIKYAMNPFYEENTPIRSQAFDKKIQVYGRKYL
gnl|Apo_MPI_JGI_Genos_P|39201       QDTYETYIKYAMNPFYEPNTAIRSPAFEKKIQVYGRKYL
