# Supplementary material for: Deep transcriptome-sequencing and proteome analysis of the hydrothermal vent annelid Alvinella pompejana identifies the CvP-bias as a robust measure of eukaryotic thermostability
Source: Biol Direct. 2013 Jan 16;8:2. doi: 10.1186/1745-6150-8-2 (PMC3564776; doi:10.1186/1745-6150-8-2)
Supplement: Additional file 10 — Frequency of individual amino acids as a function of GC-content. The frequency of amino acids is plotted as a function of GC3-content (GC-content at the third codon position) in the species of the orthologous set. The regression lines with 90% confidence intervals are shown. [file 1745-6150-8-2-S10.zip › trimmedalignments/COPA_HUMAN.aln]

CLUSTAL X (1.81) multiple sequence alignment


sp|P53622|COPA_YEAST                MLTKFESKSTRAKGIAFHPSRPWVLVALFSSTIQLWDYRMGTLLHRFEDH
lcl|CTHT_0049000                    MLTKFESKSSRAKGIAFHPKRPWILVSLHSSTIQLWDYRMGTLIDRFEEH
gnl|up_human|COPA_HUMAN             MLTKFETKSARVKGLSFHPKRPWILTSLHNGVIQLWDYRMCTLIDKFDEH
gnl|up_drome|O77285_DROME           MLTNFESKSARVKGLSFHPKRPWILVSLHSGVIQLWDYRMHTLLEKFDEH
gnl|up_danre|Q6JWU9_DANRE           MLTKFETKSARVKGLSFHPKRPWILASLHNGVIQLWDYRMCTLIDKFDEH
gnl|up_caeel|Q9N4H7_CAEEL           LLIKFESKSARVKGISFHPTRPWVLTSLHSGVIQLWDYRMCVLLEKFDEH
gnl|Lotgi1|218145                   MLTKFETKSARVKGLSFHPKRPWVLASLHNGVIQLWDYRMCTLIDKFDEH
gnl|Helro1|101473                   MLTKFETKSARVKGLSFHPKRPWVLTSLHSGIIQLWDYRMCTLIDKFDEH
gnl|Capca1|156336                   MLTKFETKSARVKGLSFHPKRPWVLASLHNGLIQLWDYRMSTLIDKFDEH
gnl|Apo_MPI_JGI_Genos_P|51958       NVNKIRDQIGQGQRFVLSSEKALDPCQSSNGIIQLWDYRMCTLIDKFDEH

sp|P53622|COPA_YEAST                EG----PVRGLDFHPTQPIFVSAGDDYTIKVWSLDTNKCLYTLTGHLDYV
lcl|CTHT_0049000                    DG----PVRGVDFHKTQPLFVSGGDDYKIKVWSLQTRRCLFTLNGHLDYV
gnl|up_human|COPA_HUMAN             DG----PVRGIDFHKQQPLFVSGGDDYKIKVWNYKLRRCLFTLLGHLDYI
gnl|up_drome|O77285_DROME           DG----PVRGVAFHQQMPLFVSGGDDYKIKVWNYKQRRCIFTLLAHLDYV
gnl|up_danre|Q6JWU9_DANRE           DG----PVRGIDFHKQQPLFVSGGDDYKIKVWNYKLRRCLFTLLGHLDYI
gnl|up_caeel|Q9N4H7_CAEEL           DG----PVRGICFHHDQPIFVSGGDDYKIKVWNYKQKRCIFTLLGHLDYI
gnl|Lotgi1|218145                   DG----PVRGICFHQQQPLFVSGGDDYKIKVWNYKQRRCLFTLLGHLDYI
gnl|Helro1|101473                   EG----PVRGISFHSQQPLFVSGGDDYKIKVWNYKQRKCLFTLLGHLDYI
gnl|Capca1|156336                   DGKRSRPVRGICFHNQQPLFVSGGDDYKIKVWNYKQRRCLFTLLGHLDYI
gnl|Apo_MPI_JGI_Genos_P|51958       DG----PVRGICFHNQQPLFVSGGDDYKIKVWNYKQKRCLFTLLGHLDYI

sp|P53622|COPA_YEAST                RTVFFHRELPWIISASDDQTIRIWNWQNRKEIACLTGHNHFVMCAQFHPT
lcl|CTHT_0049000                    RTVFFHHELPWIVSASDDQTIRIWNWQNRS-----LRHNHYVMCAQFHPK
gnl|up_human|COPA_HUMAN             RTTFFHHEYPWILSASDDQTIRVWNWQSRTCVCVLTGHNHYVMCAQFHPT
gnl|up_drome|O77285_DROME           RTVAFHHEYPWILSASDDQTIRIWNWQSRNCICVLTGHNHYVMCAQFHPT
gnl|up_danre|Q6JWU9_DANRE           RTTFFHHEYPWILSASDDQTIRIWNWQSRTCVCVLTGHNHYVMCAQFHPS
gnl|up_caeel|Q9N4H7_CAEEL           RTTFFHHKYPWIISASDDQTVRIWNWQSRNSIAILTGHNHYVMCAQFHPT
gnl|Lotgi1|218145                   RTTVFHHEYPWILSSSDDQTLRIWNWQSRNCISVLTGHSHYVMCAMFHQS
gnl|Helro1|101473                   RMTTFHHEYPWILSCSDDQTIRIWNWQSRSCLSVLTGHSHYVMCCQFHPT
gnl|Capca1|156336                   RTTFFHHEYPWILSSSDDQTIRVWNWQARQCVCVLTGHSHYVMCAQFHPS
gnl|Apo_MPI_JGI_Genos_P|51958       RTTTFHHEYPWILSSSDDQTIRIWNWQSRSCVCVLTGHSHYVMCAQFHPS

sp|P53622|COPA_YEAST                DDLIVSASLDETIRIWDISGLRKRHSAPGTSSFEEQMSAQQNLLDGSLG-
lcl|CTHT_0049000                    EDLVVSASLDQTVRVWDISGLRKKHSAPTSMSFEDQMARANANQTDMFGN
gnl|up_human|COPA_HUMAN             EDLVVSASLDQTVRVWDISGLRKKNLS--PGAVESDV-RG-ITGVDLFGT
gnl|up_drome|O77285_DROME           EDQIVSASLDQTVRVWDISGLRKKNVAPGPGGLDDHL-KGHPGATDLFGQ
gnl|up_danre|Q6JWU9_DANRE           EDLVVSASLDQTVRVWDISGLRKKNLS--PGAVDTEV-RG-ISGVDLFGA
gnl|up_caeel|Q9N4H7_CAEEL           EDLVASASLDQTVRVWDISGLRKKQM---PGGGAPSRPTG-GQQAELFGQ
gnl|Lotgi1|218145                   EDLVVSASLDQTVRVWDISGLRKKNVAPGPGGLEERL-RG-SGQTDLFGT
gnl|Helro1|101473                   EDMIVSASLDQTVRVWDISGLRKKNVAPGPSGIADQF-RN-PGTTELFGQ
gnl|Capca1|156336                   EDLVVSASLDQTVRVWDISGLRKKNVAPGPGGMDDHM-KT-GASTELFGT
gnl|Apo_MPI_JGI_Genos_P|51958       EDMVVSASLDQSVRVWDISGLRKKQVSPGPGGLEEQL-RG-AGGTELFGT

sp|P53622|COPA_YEAST                -DCVVKFILE-GHTRGVNWASFHPTLPLIVSGSDDRQVKLWRMSATKAWE
lcl|CTHT_0049000                    TDAVVKFVLE-GHDRGVNWVSFHPTMPLIVSAGDDRLIKLWRMSETKAWE
gnl|up_human|COPA_HUMAN             TDAVVKHVLE-GHDRGVNWAAFHPTMPLIVSGADDRQVKIWRMNESKAWE
gnl|up_drome|O77285_DROME           ADAVVKHVLE-GHDRGFNWASFHPTLPLIVSGADDRLVKLWRMNEYKAWE
gnl|up_danre|Q6JWU9_DANRE           SDAVVKHVLEQGHDRGVNWAAFHPSMPLIVSGADDRQVKIWRMNESKAWE
gnl|up_caeel|Q9N4H7_CAEEL           PDAVVKHVLE-GHDRGVNWVAFHHTNPILVSGSDDRQVKIWRYNETKAWE
gnl|Lotgi1|218145                   SDAIVKHVLE-GHDRGVNWAAFHPTLPLIVSGADDRQIKLWRMNESKAWE
gnl|Helro1|101473                   TDAIVKHVLE-GHDRGVNWVCFHPTLPLIVSGADDRQVKLWRMNESKAWE
gnl|Capca1|156336                   SDATVKHVLE-GHDRGVNWVSFHPTLPLIISGADDRQVKLWRMNESKAWE
gnl|Apo_MPI_JGI_Genos_P|51958       SDAIVKHVLE-GHDRGVNWSCFHPTLPLIISGADDRQVKLWRMNESKAWE

sp|P53622|COPA_YEAST                VDTCRGHTNNVDSVIFHPHQNLIISVGEDKTLRVWDLDKRTPVKQFKREN
lcl|CTHT_0049000                    VDTCRGHFQNVSGCLFHPHQDLILSVGEDKTIRVWDLNKRTAVNTFKRES
gnl|up_human|COPA_HUMAN             VDTCRGHYNNVSCAVFHPRQELILSNSEDKSIRVWDMSKRTGVQTFRRDH
gnl|up_drome|O77285_DROME           VDTCRGHYNNVSSVLFHPRQDLILSNGEDRSIRVWDMTKRQCLFTFRRDN
gnl|up_danre|Q6JWU9_DANRE           LDTCRGHYNNVSCAVFHPRQELILSNSEDKSIRVWDMSKRTGVQTFRRDH
gnl|up_caeel|Q9N4H7_CAEEL           LDSCRGHYNNVSSVIFHPNADLILSNSEDKSIRVWDMQKRTSLHVFRHEN
gnl|Lotgi1|218145                   VDTCRGHYNNVSCVLFHPRQDLILSNSEDKSIRVWDMSKRTGVQTFRREH
gnl|Helro1|101473                   VDTCRGHYNNVSCVLFHPRQELIISNSEDKSIRVWDMTKRTCLNTFRREH
gnl|Capca1|156336                   VDTCRGHYNNVSCTMFHPRQELIMSNSEDKSIRVWDMTKRTCLHTFRREH
gnl|Apo_MPI_JGI_Genos_P|51958       VDTCRGHYNNVSCVLFHPRQELILSNSEDKSIRVWDMTKRTCLNTFRREH

sp|P53622|COPA_YEAST                DRFWLIAAHPHINLFGAAHDSGIMVFKLDRERPCSFIHQNQLFFVNAEKQ
lcl|CTHT_0049000                    DRFWVIAAHPEINLFAAGHDNGVMVFKLERERPASAVYQNTLFYITKDKC
gnl|up_human|COPA_HUMAN             DRFWVLAAHPNLNLFAAGHDGGMIVFKLERERPAYAVHGNMLHYV-KDRF
gnl|up_drome|O77285_DROME           ERFWILTAHPTLNLFAAGHDGGMVVFKLERERPAYAVHGNILYYV-KERF
gnl|up_danre|Q6JWU9_DANRE           DRFWVLGAHPNLNLFAAGHDSGMLVFKLERERPAYAVYGNMLYYV-KDRF
gnl|up_caeel|Q9N4H7_CAEEL           ERFWVLAAHPSLNMFAAGHDNGMVVFKIQRERPAYCVSDNLVFYV-KGQQ
gnl|Lotgi1|218145                   DRFWVMAAHPTLNLFAAGHDNGMIIFKLERERPASAVHNNILYYV-KEKY
gnl|Helro1|101473                   DRFWVLGAHPTLNLFAAGHDSGMIIFKLERERPAFAVHQNILYYI-KEKY
gnl|Capca1|156336                   DRFWVLGAHPTLNLFAAGHDGGMIVFKLERERPAFATNQNILYYV-KERY
gnl|Apo_MPI_JGI_Genos_P|51958       DRFWVLSAHPTLNLFAAGHDSGMVIFKLERERPAFATHQNLLYYV-KERF

sp|P53622|COPA_YEAST                IQSFNFQKRVASLPYASLKGIGQPWDAFRSISYNPSQHSVLV-----NEA
lcl|CTHT_0049000                    VKSYDFQKNIESPTLLSLKKLGSPWVPPRTLSYNPAERSVLVTS---SAD
gnl|up_human|COPA_HUMAN             LRQLDFNSS-KDVAVMQLRSGSKF--PVFNMSYNPAENAVLLCTRASNLE
gnl|up_drome|O77285_DROME           LRKLDFTTT-KDTVVMQLRPGKS---PVYSMSYNPALNAVLICTRTNNLE
gnl|up_danre|Q6JWU9_DANRE           LRQLDFNSS-KDTAVMQLRSGSKF--PVFSMSYNPAENAVLLCTRATNLE
gnl|up_caeel|Q9N4H7_CAEEL           IRKLDLTTN-KDVALCKLRYPQPFMQPYYSLSFNPAEGTFLLTSRTHNKD
gnl|Lotgi1|218145                   LRRLDFNTS-KDAPVMQLRSGSRS--PVYSMSYNPAENAVLLTTRASTIE
gnl|Helro1|101473                   LRKLDFNTS-KDVAVMQLRGSGKV--PIYSMSYNPAENAILLTTRAANLE
gnl|Capca1|156336                   LRKLDFNTS-KDSAVMQLRGGPRN--PVFSMSYNPAENSILLCTRASNVE
gnl|Apo_MPI_JGI_Genos_P|51958       LRKLDFSTS-KDVAVMQLRGGGRT--PVYSLSYNPAENAVLLCTRVSNIE

sp|P53622|COPA_YEAST                NGKFALVILPKQPVGAV-EPTSVTQDTGNFATFVGRNRFVVYNKNTESVE
lcl|CTHT_0049000                    GGVYELINLPRDGSGAI-EPTESKRGQGNSAVFVARNRFAVLNTSTQTID
gnl|up_human|COPA_HUMAN             NSTYDLYTIPKDADSQNPDAPEGKRSSGLTAVWVARNRFAVLDR-MHSLL
gnl|up_drome|O77285_DROME           NSTYDLCQIPKDTESQS--ESDSKRSSGITAIWVARNRFAVLDR-NQQLV
gnl|up_danre|Q6JWU9_DANRE           NSTYDLYSIPRESDSQNPDAPEGKRSSGLTAVWVARNRFAVLDR-MHSLL
gnl|up_caeel|Q9N4H7_CAEEL           LCAFELYKVASNSDGTT--EAACVKSTGINALWVARNRFAVLDK-AQNVS
gnl|Lotgi1|218145                   NSTYDLYAIPKDSDSQSPDAPEGKRSSGLTAVWVARNRFAVLDR-THSII
gnl|Helro1|101473                   NSTYDLYTIPKDSDSQNPDAPESKRSAGVAAVWVARNRFAVLDR-SHTVV
gnl|Capca1|156336                   NSTYDLYAIPKDSDSQNPDAPEGKRSSGLTAVWVARNRFAVLDR-THSIV
gnl|Apo_MPI_JGI_Genos_P|51958       NSTYDLYSVPKDSDSQNPDAPEGKRSSGLTAVWVARNRFAVLDR-THSIV

sp|P53622|COPA_YEAST                VRSLENKVTRNIKVEET-VRTIVAAGPGSVLVIHPREVILYDVQQGKKVS
lcl|CTHT_0049000                    IKDLSNNTTRSFKPPIG-TTDIYFGGTGNLLILTPTVVYLYDIQQKKTTA
gnl|up_human|COPA_HUMAN             IKNLKNEITKKVQVPN--CDEIFYAGTGNLLLRDADSITLFDVQQKRTLA
gnl|up_drome|O77285_DROME           IKNFKNEVTKKLPTF---CEEIFYAGTGMLLIRDPEFVTLYEVQRLVSVG
gnl|up_danre|Q6JWU9_DANRE           IKNLKNEIVKKVQVPS--CEEIFYAGTGSLLLRDAEGVTLFDVQQKRSLA
gnl|up_caeel|Q9N4H7_CAEEL           LRDLTNKELRKLENINTAVDDIFYAGTGMLLLRNDDGLQLFDVQQKIVTA
gnl|Lotgi1|218145                   IKNLKNEITKKVQTPN--CEDIFYAGTGCLLLKENDSVTLFDVQQKRTLA
gnl|Helro1|101473                   VKNLKNEITKKIQVPS--CDDIFYAGTGCLLLKDADGIVLYDVQQKRVLG
gnl|Capca1|156336                   IKNLKNEITKKVQAPN--CEDIFYAGTGCLLLKDADQVTLFDVHQKRTLA
gnl|Apo_MPI_JGI_Genos_P|51958       IKNLKNEITKKVQAPN--CEDIFYAGTGCLLLKDTDAITLFDVQQKRTLA

sp|P53622|COPA_YEAST                QLAVKNVKYVSWSLDGQ-YVALMSKHTITLATKKLELINSMHETIRIKSA
lcl|CTHT_0049000                    ELAVNGVKYVVWSNDGL-YAALLSKHNVTIVTKNLEQVSSLHETIRIKSA
gnl|up_human|COPA_HUMAN             SVKISKVKYVIWSADMS-HVALLAKHAIVICNRKLDALCNIHENIRVKSG
gnl|up_drome|O77285_DROME           SIKLAKCRYVVWSPDMS-LVALLCKHSVTICDRRLQYLCTVQENCRVKSG
gnl|up_danre|Q6JWU9_DANRE           TVKIAKVKYVVWSSDCQPREPLLAKHAIMICNKKLESLCNIHENIRVKSG
gnl|up_caeel|Q9N4H7_CAEEL           SVKVSKVRYVIWSKSME-FAALLSKHTLTLVNRKLEILCTQQESTRVKSG
gnl|Lotgi1|218145                   SIKISKVKYVVWSSDMS-HVALFSKHVISICNRKLDNLCTIHENIRVKSG
gnl|Helro1|101473                   SMKAPKVKHVFWSADMS-HFATVSKHHIHICNKKLESLCTMHETVRVKSG
gnl|Capca1|156336                   SVKIAKVRYVIWSSDMA-HVALLAKHTIAVCNRKLESLCTIHENIRVKSG
gnl|Apo_MPI_JGI_Genos_P|51958       SVKISKVKYVVWSSDMA-YVALMAKHTIAICNRKLENLCTIHENIRVKSG

sp|P53622|COPA_YEAST                AWDETGVLIYSTLNHIRYSLLNGDRGIIKTLEKTLYITKVQGKLVYCLNR
lcl|CTHT_0049000                    TWDDAGVLLYSTLNHVKYTLLNGDTGIVRTLDQTVYLVRVKGRNVYCLDR
gnl|up_human|COPA_HUMAN             AWDESGVFIYTTSNHIKYAVTTGDHGIIRTLDLPIYVTRVKGNNVYCLDR
gnl|up_drome|O77285_DROME           AWDESGVFIYTTSNHIKYAITNGDHGIIRTLDLPIYLTRVKGNQVFCLDR
gnl|up_danre|Q6JWU9_DANRE           AWAENEVFIYTTSNHIKYALTSGDHGIIRTLDLPIYVTRVRGNSVYCLDR
gnl|up_caeel|Q9N4H7_CAEEL           AWDDDSVFLYTTSNHIKYAINSGDCGIVRTLDLPLYILAIRGNVLYCLNR
gnl|Lotgi1|218145                   AWDESGVFVYTTSNHIKYALTNGDHGIIRTLDLPIYITRIKGNSVYCLDR
gnl|Helro1|101473                   AWDENGVFIYTTSNHIKYALTNGDYGIIRTLDLPIYITRIKGNSIYCLDR
gnl|Capca1|156336                   AWDESGVFIYTTSNHIKYTLVNGDHGIIRTLDLPIYITRIKGNSVYCLDR
gnl|Apo_MPI_JGI_Genos_P|51958       SWDESGVFIYTTSNHIKYALTNGDHGIIRTLDLPIYITRIKGTQVYCLDR

sp|P53622|COPA_YEAST                EGEIEILTIDPTEYRFKKALVNKNFPEVLRLIKDSNLVGQNIISYLQKSG
lcl|CTHT_0049000                    AAKPRILQIDPTEYRFKLALVKRNYEEMLHIIQNSSLVGQSIIAYLQKKG
gnl|up_human|COPA_HUMAN             ECRPRVLTIDPTEFKFKLALINRKYDEVLHMVRNAKLVGQSIIAYLQKKG
gnl|up_drome|O77285_DROME           ECRTRVLHIDPTEYKFKLALIQRKYDEVLHMVRNARLVGQSIIAYLQQKG
gnl|up_danre|Q6JWU9_DANRE           ECRPRVLDIDPTEYRFKLALVNRKYEEVLHMVRNAKLVGQSIIAYLQKKG
gnl|up_caeel|Q9N4H7_CAEEL           DATPVEVPIDNSDYKFKLALINKRIDEVVNMVRSANLVGQSIIGYLEKKG
gnl|Lotgi1|218145                   ECRPRVLNIDPTEFKFKLALVNRKYEEVLHMVRNAKLVGQSIISYLQKKG
gnl|Helro1|101473                   ECRTRVLGIDSTEYKFKLALINKKYDEVLHMVKNAKLVGQSIIAYLQKKG
gnl|Capca1|156336                   ECRPRMLGIDSTEFKFKLALVNRKYDEVLHMVRNAKLVGQSIIAYLQKKG
gnl|Apo_MPI_JGI_Genos_P|51958       ECRPRVLGIDTTEFKFKLALVNRKYDEVLHMVRNAKLVGQSIIAYLQKKG

sp|P53622|COPA_YEAST                YPEIALQFVQDPHIRFDLALEYGNLDVALDEAKKLNDSSTWERLIQEALA
lcl|CTHT_0049000                    YPEIALQFVQDPATRFELAIECGNLEVALEVAKELDRPKLWTRLSTEALA
gnl|up_human|COPA_HUMAN             YPEVALHFVKDEKTRFSLALECGNIEIALEAAKALDDKNCWEKLGEVALL
gnl|up_drome|O77285_DROME           YPEVALHFVKDEKTRFGLALECGNIEIALEAAKALDDKDCWDRLGQSALL
gnl|up_danre|Q6JWU9_DANRE           YPEVALHFVKDEKTRFSLALECGNIEVALEAAKALDERSCWERLGEAALL
gnl|up_caeel|Q9N4H7_CAEEL           YPEIALHFVKDEKTRFGLAIECGNLEIALEAAKKLDEPAVWEALGETALL
gnl|Lotgi1|218145                   YPEVALHFVKDEKTRFGLALECGNIEIALEAARALDDQACWEKLGEAALL
gnl|Helro1|101473                   YPEVALHFVKDEKTRFGLALECGNIEIALEAAKTLNDKDCWDKLGEAALL
gnl|Capca1|156336                   YPEVALHFVKDEKTRFGLALECGNIEIALEAARALDDRVCWEKLGEAALL
gnl|Apo_MPI_JGI_Genos_P|51958       YPEVALHFVKDEKTRFGLALECGNIEIALEAARALDDKDCWEQLGEVALL

sp|P53622|COPA_YEAST                QGNASLAEMIYQTQHSFDKLSFLYLVTGDVNKLSKMQNIAQTREDFGSML
lcl|CTHT_0049000                    HGNHSIVEMCYQKLKHFDKLSFLYLTTGDNSKLARMARIAEHRGDVTSRF
gnl|up_human|COPA_HUMAN             QGNHQIVEMCYQRTKNFDKLSFLYLITGNLEKLRKMMKIAEIRKDMSGHY
gnl|up_drome|O77285_DROME           QGNHQVVEMCYQRTKNFDKLSFLYLITGNLEKLKKMNKIAEIRKDVSAQY
gnl|up_danre|Q6JWU9_DANRE           QGHHQVVEMCYQRTKNFDKLTFLYLITGNLTKLRKMMKIAEIRKDMSGHY
gnl|up_caeel|Q9N4H7_CAEEL           QGNHQIVEMSYQRTKNFEKLSFLYFVTGNTDKLVKMMKIAQARNDAHGHF
gnl|Lotgi1|218145                   QGNHQIVEMAYQRTKNFDKLSFLYLITGNLEKMRKMMKIAEIRKDTSGHF
gnl|Helro1|101473                   LGNHQVVEMAYQRTKNFDKLCFLYLITGNLEKLRKMMKIAEIRKDLSGQF
gnl|Capca1|156336                   QGNHQVVEMAYQRTKNFDKLSFLYLITGNLEKLRKMMKIAEIRKDTSGQF
gnl|Apo_MPI_JGI_Genos_P|51958       QGNHQVVEMAYQRTKNFDKLSFLYLITGNLEKKRKMMKIAEIRKDTSGHF

sp|P53622|COPA_YEAST                LNTFYNNSTKERSSIFAEGGSLPLAYAVAKANGDEAAASAFLEQAEVDEQ
lcl|CTHT_0049000                    QNSIYLGDVQDRIQMFKEIDLYPLAYMTAKSNGLEEECQAILEATGLTEE
gnl|up_human|COPA_HUMAN             QNALYLGDVSERVRILKNCGQKSLAYLTAATHGLDEEAESLKETFDPEKE
gnl|up_drome|O77285_DROME           QGALLLGDVKERVNILKNCGQLSLAYLTAATHGFDELTESLGESITSQGN
gnl|up_danre|Q6JWU9_DANRE           QGALYLGDVSERVRILKNCGQKSLAYLTAATHGMDEEAEALKETFDLEKE
gnl|up_caeel|Q9N4H7_CAEEL           QTALYTGDVEERVKVLRNCGQTSLAYLAAATHGYSAEAEELKAELESRQQ
gnl|Lotgi1|218145                   QASLLLGDVNERVKILRQCGQKSLAYVTAKTHGLEEEAEEIQEGFG-END
gnl|Helro1|101473                   QTALYLGDVQERVKILKNCGQRSLAYMTAATHGLTEETEQLSLTFDPEKE
gnl|Capca1|156336                   QTALYLGDVTERVRILKGCGQRSLAYLTAATHGLEEEAEALKATFDPEKE
gnl|Apo_MPI_JGI_Genos_P|51958       QTALYLGDVAERVHILQSVGQKSLAYLTTSTHGLEEEAEQIKQSFAPD-D

sp|P53622|COPA_YEAST                DVTLPDQMDASNFVQRPVISKPLEKWPLKEAELS-YFEKAVLGQIDD---
lcl|CTHT_0049000                    QLNLPT-FGEPLTPPKPVVPTYKANWPTKATSQS-VFEQALLGQVEA---
gnl|up_human|COPA_HUMAN             TIPDIDPNAKLLQPPAPIMPL-DTNWPLLTVSKG-FFEGTIASKGKGGA-
gnl|up_drome|O77285_DROME           SLPEVNPNAQLLQPPVPIQQL-ETNWPLLSVSKG-FFEGAMVTRAGSSA-
gnl|up_danre|Q6JWU9_DANRE           MVPEVDPNAQLLQPPPPINPL-DTNWPLLTVSKG-FFEGAIAAKGRAGQ-
gnl|up_caeel|Q9N4H7_CAEEL           PIPPVDPNARLLVPPPPVARL-EENWPLLASARG-TFDAQLLGLGGQSAP
gnl|Lotgi1|218145                   KVPDLYPNATLQQPPVPIMQQ-ESNWPLLTVSKG-FFEGAMAARGGKQSS
gnl|Helro1|101473                   SLPDVDPRAHHLRPPAPIMQQ-ETNWPLLTVAKGIFFDPTLTKEAVGGH-
gnl|Capca1|156336                   TLPQVNPEATLLQPPAPIMQQ-ESNWPLLTVSKS-IFEGAAMAAKKGGGG
gnl|Apo_MPI_JGI_Genos_P|51958       KLPEVNPNAVLLQPPGTNHAT-GVQLATANCNQR-VHWGAMAAKGRAGIV

sp|P53622|COPA_YEAST                -------------LTIDDETPAVNT---TQEQEEPLGEENFNDEDI----
lcl|CTHT_0049000                    -------------LTLEDERAAANV---EEGEEEAVGKRDLIANVD----
gnl|up_human|COPA_HUMAN             -------------LAADIDIDTVGTEGWGEDAELQLDEDGFVEATE-GLG
gnl|up_drome|O77285_DROME           --TARQALNINADAALLDEHNGGGD-GWGADADLGLDEDGDDEMHDALSN
gnl|up_danre|Q6JWU9_DANRE           -------------MVADLDMDAPGGEGWGEDAELHLDEDGFMDAQE--GL
gnl|up_caeel|Q9N4H7_CAEEL           TNVGGVKPAAAAFAVMDDDDGDVGNEAWGDDEYL-VGEDGELDVDE----
gnl|Lotgi1|218145                   M------------AAVEADDMGAGE-GWGEDAELVLDEDGFGKGEG--FD
gnl|Helro1|101473                   --IV---------YTGDEDVGEAGP-GWGEDD-VVIDEDGYVLAKEDRHA
gnl|Capca1|156336                   SSMAAA-------AAAEIDIGEAGG-AWGDEDVLELDEDGFALADD----
gnl|Apo_MPI_JGI_Genos_P|51958       GGAL---------AAADVDVAVTEG-AWGEEAELVLDEEGFGMPSE----

sp|P53622|COPA_YEAST                -------GEDEGAWDLGDEDLDVGEELPEEV--------EQGEITSPAQE
lcl|CTHT_0049000                    ------EDGDTAGWDIGDDIVAEVEEAIVTV--------DGAE-TGGAAS
gnl|up_human|COPA_HUMAN             DDALGKGQEEGGGWDV-EEDLELPPELDISPGAAGGAE-DGFFVPPTKGT
gnl|up_drome|O77285_DROME           DGDGGAGGEEGAGWDVGDDDLVVPEELASKIKASALD--SNYYAAPNKGL
gnl|up_danre|Q6JWU9_DANRE           GDEGAIGKDDGGGWDV-EEDLDLPPELDVPSVGGGGAEGEGFFVPPTKGT
gnl|up_caeel|Q9N4H7_CAEEL           -GEGPVDGDEEGGWDV-DDDLALPDVTD----DQGGD--DDEEVVPNPAP
gnl|Lotgi1|218145                   DDGVEVGDTEGGGWDVGDDDLELPADLDVGPVSTGE---DGFFVPPTKGT
gnl|Helro1|101473                   DEAGAGTSGAGGGWDVEDDDLELPAGLEIGPIGGGME--SGVYLPPTKGV
gnl|Capca1|156336                   GGRDEDGEAGEGGWDV-DDDLELPADLDVGPATGGGE--EGYFVPPTKGT
gnl|Apo_MPI_JGI_Genos_P|51958       -TMEGVGDEEGGGWDVDDADLELPPDLDVGPAAAGE---EGYFVPPTKGT

sp|P53622|COPA_YEAST                VETAIWIKNSKLPAVLVAAGAFDAAVQALSKQVGVVKLEPLKKYFTNIYE
lcl|CTHT_0049000                    SEADLWARNSPLAVDHVAAGSFETAMQLLNRQVGAVNFAPLKPRFLEVYQ
gnl|up_human|COPA_HUMAN             SPTQIWCNNSQLPVDHILAGSFETAMRLLHDQVGVIQFGPYKQLFLQTYA
gnl|up_drome|O77285_DROME           SPAQQWANNSPLVLDHVKAGSFETAFRLLHDQLGVVNFQPFKTLFLQNYA
gnl|up_danre|Q6JWU9_DANRE           SPTQMWCNNSQLSVDHILAGSFETAMRLLHDQVGVVQFGPYKQLFMQTLS
gnl|up_caeel|Q9N4H7_CAEEL           AVSSEWPNVSRLAADHVAAGSFGTAIKLLHDTIGVVEAAPFKDVFVKAYA
gnl|Lotgi1|218145                   SQAQVWCNNSQLPVDHVLAGSFETAMRLLHDQIGVVSFESYQKLFLHTYS
gnl|Helro1|101473                   SQSANWCNNSQLPVDHILAGSFETAMRLLHDQVGVVDFQAYKEIFLQTFM
gnl|Capca1|156336                   SQAQVWCNNSQLPVDHILAGSFETAMRLLHDQVGVVKFETYKPLFIQAFS
gnl|Apo_MPI_JGI_Genos_P|51958       SPAQVWCNNSQLPVDHVLAGSFETAMRLLHDQVGVVEFHSYKPLFLQTFA

sp|P53622|COPA_YEAST                GCRTYIPSTPCELP--AQLGYVRAYDDTVSEDQILPYVP-GLDVVNEK-M
lcl|CTHT_0049000                    ASKTYLPASAG-LP--PLINYVRRTVEETDPRNVFPIIPRDLEYLAANDL
gnl|up_human|COPA_HUMAN             RGRTTYQALPC-LP--SMYGYPNRNWKDAGLKNGVPAVGLKLNDLIQR-L
gnl|up_drome|O77285_DROME           CSRTSYTANPN-LQ--SLSGYPLRNYSETNIKLQRPAVGIKLNDLVAR-L
gnl|up_danre|Q6JWU9_DANRE           RGRTCYLGLPS-LP--CLHSFPLRNWKDSGPKGGLPAVGLRLADLISR-L
gnl|up_caeel|Q9N4H7_CAEEL           ASRLSHRGWGGLGPAGPVSIHPVRNFQE--DKNHLPVAAFKLSQLAKK-L
gnl|Lotgi1|218145                   RSRTSYIGLPS-LP--PFFGYPHRNWKEAGARNGAPSVGLKLNMLVQQ-L
gnl|Helro1|101473                   RGRSYHLACPS-LA--PLTTHLHRNWKEAGAKAGVPAVGLKLNDLVQR-L
gnl|Capca1|156336                   RSRTAFIAMPS-LP--PLFGYPHRNWKEAGARGGLPSAGLKLNALVER-L
gnl|Apo_MPI_JGI_Genos_P|51958       RARTCYLALPS-LP--PLFSYPHRNWKEAGARGGVPAVGLKLNDLVQR-L

sp|P53622|COPA_YEAST                NEGYKNFKLNKPDIAIECFREAIYRITLLMVDDAEDEKLAHKILETAREY
lcl|CTHT_0049000                    QRGYEAMKANKLEDGLKIFKGILHAVLINAVGSENEVAEARKLITSAREY
gnl|up_human|COPA_HUMAN             QLCYQLTTVGKFEEAVEKFRSILLSVPLLVVDNKQEIAEAQQLITICREY
gnl|up_drome|O77285_DROME           QAGYQLTTSGKFSEAVEKFHSILISIPLLVVDTKLDAAEAQQLLRICAEY
gnl|up_danre|Q6JWU9_DANRE           QQCYQLTTSGRFEDAVERFRAILLSVPLLVVDNKQEIAEAQQLITICKEY
gnl|up_caeel|Q9N4H7_CAEEL           QKAYQMTTNGKFGDAVEKLREILLSVPLIVVSSKQEVAEAEQLITITREY
gnl|Lotgi1|218145                   QTAYLLTTSGKFADAVDKFRSILLSVPLLVVENKQEIAEAQQLIEICREY
gnl|Helro1|101473                   QSAYQLTTQGKFADAIDKFRSILLSIPLLVVDKKQDISEAQQMLEICREY
gnl|Capca1|156336                   QSAYQLTTQGKFGDAVERFRSILLSVPLLVVETKQEISEAQQLIEIAREY
gnl|Apo_MPI_JGI_Genos_P|51958       QVAYQLTTSGKFTEAIEKFRSILLSVPLLVVDNKQEISEAQQLIEICREY

sp|P53622|COPA_YEAST                ILGLSIELERRSLKEGNTV--------RMLELAAYFTKA-KLSPIHRTNA
lcl|CTHT_0049000                    VVAMSIELGRRALGPQDVVSKDPQLLKRSLELSAYFTIP-KIEVLHRQLT
gnl|up_human|COPA_HUMAN             IVGLSVETERKKLPKETLEQQ-----KRICEMAAYFTHS-NLQPVHMILV
gnl|up_drome|O77285_DROME           IVGLKMETVRKGMPKSTLEEQ-----KRLCEMAAYFTHC-KLQPVHQILT
gnl|up_danre|Q6JWU9_DANRE           IIGLTMETERKKLPKDSLDEQ-----KRICEMAAYFTHC-SLQPVHMVLV
gnl|up_caeel|Q9N4H7_CAEEL           LAALLLETYRKDLPKTNLEDA-----KRNAELAAYFTHF-ELQPMHRILT
gnl|Lotgi1|218145                   IVGLSMENKRKEMPKATLADQ-----KRLCEMAAYFTHC-NLQPVHLILT
gnl|Helro1|101473                   LVGLCMELERKELPKETLDDQ-----KRNCELAAYFTHC-NLQPVHMVLT
gnl|Capca1|156336                   IVGLQMEKVRKEMPKETMEQQ-----KRIAEMAAYFTHC-NLQPVHLILT
gnl|Apo_MPI_JGI_Genos_P|51958       IIGLQMEATRKELPKENLEQQ-----KRVCEVWQQTAQTGTHHKTHQRQT

sp|P53622|COPA_YEAST                LQVAMSQHFKHKNFLQASYFAGEFLKI
lcl|CTHT_0049000                    LLSAMNWAMRNKNYNSALSFAN---RI
gnl|up_human|COPA_HUMAN             LRTALNLFFKLKNFKTAATFAR---RL
gnl|up_drome|O77285_DROME           LRTALNMFFKLKNYKTAASFAR---RL
gnl|up_danre|Q6JWU9_DANRE           LRTALNLFFKLRNFKTAAGFAR---RL
gnl|up_caeel|Q9N4H7_CAEEL           LRSAINTFFKMKQMKTCASLCK---RL
gnl|Lotgi1|218145                   LRTALNLFFKLKNYKTAASFAR---RL
gnl|Helro1|101473                   LRTALNLMFKLKNYKMAASFAR---RL
gnl|Capca1|156336                   LRTALNLFFKLKNYKTAASFAR---RL
gnl|Apo_MPI_JGI_Genos_P|51958       PRTDLNHFDKGNNYKTPASHEQ---RL
