# Supplementary material for: Deep transcriptome-sequencing and proteome analysis of the hydrothermal vent annelid Alvinella pompejana identifies the CvP-bias as a robust measure of eukaryotic thermostability
Source: Biol Direct. 2013 Jan 16;8:2. doi: 10.1186/1745-6150-8-2 (PMC3564776; doi:10.1186/1745-6150-8-2)
Supplement: Additional file 10 — Frequency of individual amino acids as a function of GC-content. The frequency of amino acids is plotted as a function of GC3-content (GC-content at the third codon position) in the species of the orthologous set. The regression lines with 90% confidence intervals are shown. [file 1745-6150-8-2-S10.zip › trimmedalignments/TF2H4_HUMAN.aln]

CLUSTAL X (1.81) multiple sequence alignment


sp|Q02939|TFB2_YEAST                GGEVQNSFG---VVVEENVVSLDLLDEYSANKWETILHFMV------GTP
lcl|CTHT_0044720                    GGAAHNSFGVPSSLPVDPRIDIAFLDNYARKKWEDILHYVVSSVPVHGDA
gnl|up_human|TF2H4_HUMAN            GGGKAWSDDTSQLGPDKHARDVPSLDKYAEERWEVVLHFMV------GSP
gnl|up_drome|Q9VUR1_DROME           GGGKPWPMTNT-LDKDSKPRDIAFLDTYAMSRWRCVLHYMV------GTG
gnl|up_danre|Q1LWR3_DANRE           GGGKPWADEGANLGPDRHARDVESLDRYAMERWEVILHFMV------GSP
gnl|up_caeel|Q9NA35_CAEEL           LGAAQISSLV--LEPNEGNRRGKDVEKKAVERWDCILRYLA---------
gnl|Lotgi1|219068                   GGGKPWIGGRS-TTVDKYAKDILFLDKYAQERWECVLHFMV------GSS
gnl|Helro1|69505                    GGGGSWLGVG--LQPDKYRKDIAFLDAYAKERWEYILHYMV------RSQ
gnl|Capca1|18660                    GGGSPWAGSGA-LGDDKHSKDVAFLEQYSMERWECVLHYMA------GSK
gnl|Apo_MPI_JGI_Genos_P|3916        GG------------------------------------------------

sp|Q02939|TFB2_YEAST                L-----AKIPSEKVLNLLKHSKL-MEEVNSTGEFKITNEGFQFLLQEINS
lcl|CTHT_0044720                    GPGGMGGGGPKASVKDLLLAGRLVERRPDTKTGIGITQAGFTFLLQEANA
gnl|up_human|TF2H4_HUMAN            S------AAVSQDLAQLLSQAGL-MKSTEPGEPPCITSAGFQFLLLDTPA
gnl|up_drome|Q9VUR1_DROME           NRNGTDAEAISPDAVRILLHANL-MKRDERD-GITITRQGFQFLLLDTRA
gnl|up_danre|Q1LWR3_DANRE           S------AAVSQDLAQLLIQAGL-MKSETGE-APCITSAGFQFLLLDTAS
gnl|up_caeel|Q9NA35_CAEEL           LPSEENTQAVSETTRNLFKKANF---TSGGDTQIEITTFGFQFLLLSPVK
gnl|Lotgi1|219068                   E----GIEGVSRDIIEVLNNSGL-MRVDATDPNPTITPAGFQFLLMDTAS
gnl|Helro1|69505                    V---VKNSNISRDVIDVLTYAGLILEYVSSSSDPYITAAGFQFLLMDTPT
gnl|Capca1|18660                    E----GVSGVSRDVVHILLHSGL-MKTEQSSPDPCITPAGFQFLLLDTST
gnl|Apo_MPI_JGI_Genos_P|3916        ------VGAVSRDVVDILHHSGL-MKSDGQES--YITPAGFQFLLLDTPT

sp|Q02939|TFB2_YEAST                QLWTLLLQYLKMIETSKM------------------DLVDVLHFIFML--
lcl|CTHT_0044720                    QVWTLLLLWLEAADQAKAAAAAASGVDPKNAPPTKPDSIEMLSFLFML--
gnl|up_human|TF2H4_HUMAN            QLWYFMLQYLQTAQSRGM------------------DLVEILSFLFQL--
gnl|up_drome|Q9VUR1_DROME           QVWHFMLQYLDTCEERGI------------------SLPECLSMLFQL--
gnl|up_danre|Q1LWR3_DANRE           QLWYFTLQYLKTAQSRGM------------------DLVEILSFLFQL--
gnl|up_caeel|Q9NA35_CAEEL           QMWTYVIEYLKLEMSQGQ------------------DIVEVIEPLIQIVL
gnl|Lotgi1|219068                   QVWYFMLQYLETVEHRGM------------------DLVECLSFLFQL--
gnl|Helro1|69505                    QVWTFLLKYLERIESNES------------------DLVECLSLLLTI--
gnl|Capca1|18660                    QVWFFMIEYLNTVESRKM------------------DLVECLSFLFQL--
gnl|Apo_MPI_JGI_Genos_P|3916        QVWYFMMQYLETVEARNM------------------ELVECLTFLFQL--

sp|Q02939|TFB2_YEAST                ----GALEVGKAYKIDA-LSETQRIMLQDMRDYGLVFQKHSNDSIFYPTK
lcl|CTHT_0044720                    ----ASLELGRAYDTDA-LSETRRNMLPALVDFGLIYIPREDTRQYFPTR
gnl|up_human|TF2H4_HUMAN            ----SFSTLGKDYSVEG-MSDSLLNFLQHLREFGLVFQRKRKSRRYYPTR
gnl|up_drome|Q9VUR1_DROME           ----SFSTLGRDYSSEG-MNSQMLTFLQHLREFGLVFQRKRKEGRFYPTR
gnl|up_danre|Q1LWR3_DANRE           ----SFSTLGRDYSVEG-MSESLLTFLQHLREFGLVFQRKRKSRRYYPTR
gnl|up_caeel|Q9NA35_CAEEL           LANRGFKAERECYQIDANWTEPQNELLNHLRELGVIFIRKRKDGVFFLTQ
gnl|Lotgi1|219068                   ----SFSTLGQDYTTDG-MSESQLKFLQHLREFGLVYQRKRKSQRYYPTC
gnl|Helro1|69505                    ----NFLTLGKDYLTDK-LSERQQIFLQHLREFGLVFQRKRKCQRFYPTR
gnl|Capca1|18660                    ----SFSTLGKDYSTES-MTSNQQRFLQHLREFGLVYQRKRSSQRFYPTR
gnl|Apo_MPI_JGI_Genos_P|3916        ----SFSTLGKDYSTEG-MSENQQRLLQHLREFGLVYQRKRKSQRYYPTH

sp|Q02939|TFB2_YEAST                LALMLTSDTKTIRSASNAMDSVLRQNREEPSVNEDGANGKSTTDITTSDD
lcl|CTHT_0044720                    LATTLTSSASALRS---------------------VSSGFTAATNNTAND
gnl|up_human|TF2H4_HUMAN            LAINLSS----------------------------GVSGAGGTVHQP---
gnl|up_drome|Q9VUR1_DROME           LALNVTSKEAA------------------------ATASVAMDEEATQDC
gnl|up_danre|Q1LWR3_DANRE           LAITLAAGV--------------------------TANPASGSASSALGA
gnl|up_caeel|Q9NA35_CAEEL           LLTHLATNE--------------------------TIDDVSAEKVSN---
gnl|Lotgi1|219068                   LAINLAS----------------------------GLSNVSTGQEKT---
gnl|Helro1|69505                    LAVNMISG---------------------------SGNEVTFDTHKQ---
gnl|Capca1|18660                    LAVNLATGSK-------------------------GGDSETASED-----
gnl|Apo_MPI_JGI_Genos_P|3916        LAINLAS----------------------------GVNQPTTDTHKQ---

sp|Q02939|TFB2_YEAST                LNKAGLKNQDIPDGSLIVETNFKIYSYSNSPLQIAVLSLFVHLKARFVNM
lcl|CTHT_0044720                    ASSLGGADPSAHKGSIIIETNYRLYAYTSSPLQIAVLALFTHLNMRFAGM
gnl|up_human|TF2H4_HUMAN            -------------GFIVVETNYRLYAYTESELQIALIALFSEMLYRFPNM
gnl|up_drome|Q9VUR1_DROME           -------------GYIVVETNYRVYAYTDSPLQVAVLGLFTELLYRFPNL
gnl|up_danre|Q1LWR3_DANRE           IPGTGDT------GFIVVETNYRIYAYTNSELQIALVALFSEMLYRFPNL
gnl|up_caeel|Q9NA35_CAEEL           -------------GKVIVETNFRVYAYTSSLLQLAIIALFTEMTYRFQDM
gnl|Lotgi1|219068                   -------------GFIIVETNYRVYAYTDSPLKIALLAIFCDMLYRFPTM
gnl|Helro1|69505                    -------------GYIIVETSYRVSAYTDSALQINLLALFCKIHYRFPNV
gnl|Capca1|18660                    -------------GFIVVETNYRVYAYTNSSLKVALISLFCSMMYRFPNM
gnl|Apo_MPI_JGI_Genos_P|3916        -------------GYIVVETNYRVYAYTESPLQVALLALFCEMLYRFPNL

sp|Q02939|TFB2_YEAST                VLGQITRESIRRALTNGITADQIIAYLETHAHPQMRRLAEEKLEKKLELD
lcl|CTHT_0044720                    VTGRLTRESIRRAISFGITADQIISYLASHAHEQMVRAAAAAGR------
gnl|up_human|TF2H4_HUMAN            VVAQVTRESVQQAIASGITAQQIIHFLRTRAHPVMLKQT-----------
gnl|up_drome|Q9VUR1_DROME           VVGVLTRDSVRQALRGGITAEQIVSYLEQYAHPNMRMVESAIHSK-----
gnl|up_danre|Q1LWR3_DANRE           VVAQVTRESVQQAISNGITAQQIIHFLRTRAHPVMLKQT-----------
gnl|up_caeel|Q9NA35_CAEEL           SVGMITRESVRGALQHGITAAQIISFLRANAHPQCIATSGPV--------
gnl|Lotgi1|219068                   VVCNLSRTSVREALIRGITAEQILNFLRSHAHPKMLADT-----------
gnl|Helro1|69505                    VIGNITRESCREAFNMGITAEQIIRFLQTHAHPEASRKK-----------
gnl|Capca1|18660                    AVGVVSRDSVREALSRGITAEQIINFLRNHAHPHTQKRK-----------
gnl|Apo_MPI_JGI_Genos_P|3916        AIGNITRERVRKALQAGITADQIISFLRSHAHPELLKQR-----------

sp|Q02939|TFB2_YEAST                PNCKEPLQVLPPTVVDQIRLWQLELDRVITYEGSLYSDFETSQEYNLLSK
lcl|CTHT_0044720                    -------PVLPPTVVDQIRLWQLENERMRTSPGFLFKDFENVEEYMALAG
gnl|up_human|TF2H4_HUMAN            -------PVLPPTITDQIRLWELERDRLRFTEGVLYNQFLSQVDFELLLA
gnl|up_drome|Q9VUR1_DROME           -------SCLPPTVVDQIKLWELERNRFTYTEGVLYNQFLSHTDFVTLRD
gnl|up_danre|Q1LWR3_DANRE           -------PVLPPTITDQIRLWELEKDRLQFTEGVLYNQFLSQADFEVLRD
gnl|up_caeel|Q9NA35_CAEEL           -------NCLPITVADQIRLWEDERRRMNLKDAYIYSHFESEDEFHGVCE
gnl|Lotgi1|219068                   -------PVLPPTITDQVRLWELERDRLKFNDGVLYSQFNSQADYELLSD
gnl|Helro1|69505                    -------PAVPHTVTDQIMLWELERDRFRYAEGVMYSQFNAQSDFDMLRD
gnl|Capca1|18660                    -------PILPPTVSDQIRLWELERDRFHFNEGVLYNQFLSQTDFEVLRD
gnl|Apo_MPI_JGI_Genos_P|3916        -------PILPPTISDQIRLWELERDRFKYTDGVLYNQFLSQNDFEILRD

sp|Q02939|TFB2_YEAST                YAQDIGVLLWKDDKKKKFFIS
lcl|CTHT_0044720                    YAEEIGVLVWRSDRKRMFFAS
gnl|up_human|TF2H4_HUMAN            HARELGVLVFENSAKRLMVVT
gnl|up_drome|Q9VUR1_DROME           YAQSIHMLVWQNERTRTMVVQ
gnl|up_danre|Q1LWR3_DANRE           RAQGLGVLVWQNPAHRVMVVT
gnl|up_caeel|Q9NA35_CAEEL           YARQQNILLWSDNQQKLVIVN
gnl|Lotgi1|219068                   YAKDLGVLVWENATKRVMVVT
gnl|Helro1|69505                    YAKQLDVLIWENAQTRMLMVT
gnl|Capca1|18660                    YAKDLGVLSYENIPRRLMVVT
gnl|Apo_MPI_JGI_Genos_P|3916        YAKDIGVLVWDNAKKRVMVVT
