# Supplementary material for: Deep transcriptome-sequencing and proteome analysis of the hydrothermal vent annelid Alvinella pompejana identifies the CvP-bias as a robust measure of eukaryotic thermostability
Source: Biol Direct. 2013 Jan 16;8:2. doi: 10.1186/1745-6150-8-2 (PMC3564776; doi:10.1186/1745-6150-8-2)
Supplement: Additional file 10 — Frequency of individual amino acids as a function of GC-content. The frequency of amino acids is plotted as a function of GC3-content (GC-content at the third codon position) in the species of the orthologous set. The regression lines with 90% confidence intervals are shown. [file 1745-6150-8-2-S10.zip › trimmedalignments/D3DPK7_HUMAN.aln]

CLUSTAL X (1.81) multiple sequence alignment


sp|P35196|RER2_YEAST                DSG-IPGHS--FVLKWTKNIFSRTLRASNCVPRHVGFIMDGNRRFARKKE
lcl|CTHT_0006750A                   RSWFLKSPPAEWGLNILRETLIGALRQ-GKIPRHVAFEMDGNRRYARSHK
gnl|up_human|D3DPK7_HUMAN           MSW-IKEGE----LSLWERFCANIIKA-GPMPKHIAFIMDGNRRYAKKCQ
gnl|up_drome|Q9W3M6_DROME           MSW-VSDYK----YTWTERIAMRTLRACGYIPHHVAFVMDGNRRFARSQQ
gnl|up_danre|Q6NXA2_DANRE           MSW-IREEK----LSLLERLTANILKA-GPMPKHVAFIMDGNRRYAQKEH
gnl|up_caeel|Q5FC21_CAEEL           DGWFVAQQE----QPWWQWLLRRFIAS-GPIPRHVAFVMDGNRRFAKTKH
gnl|Lotgi1|225491                   MSWFSTNSR----QTWLQKLCVRVLKA-GPIPKHIAFIMDGNRRFATKNS
gnl|Helro1|62512                    STW-IREDA-KRKKSWIQSLCESVLKS-GYVPKHVAVIMDGNRRYADKNN
gnl|Capca1|181282                   STW-IKTEETRGKKSWYHSVCEWILRS-GPVPHHVAFIMDGNRRFAQKNS
gnl|Apo_MPI_JGI_Genos_P|51196       STW-IRDTN----KSWLHRVLISVLSV-GPMPRHVAFIMDGNRRFARKNS

sp|P35196|RER2_YEAST                M-DVKEGHEAGFVSMSRILELCYEAGVDTATVFAFSIENFKRSSREVESL
lcl|CTHT_0006750A                   I-ETIEGHHLGFEALARILEVCYKCGVEVVTVYAFSLENFHRPKYEVDGL
gnl|up_human|D3DPK7_HUMAN           V-ERQEGHSQGFNKLAETLRWCLNLGILEVTVYAFSIENFKRSKSEVDGL
gnl|up_drome|Q9W3M6_DROME           I-DKIEGHSRGFEKLADCLRWCLDVGVREVTTFAFSIENFKRSNEEVEGL
gnl|up_danre|Q6NXA2_DANRE           K-ERQEGHTQGFEKLAETLRWCLNLGIHEVTVYAFSIENFKRSKEEVDGL
gnl|up_caeel|Q5FC21_CAEEL           LGNVIKGHEKGFTQLAKILDWCNRFGIREITVYAFSIENFKRSEEEVSGL
gnl|Lotgi1|225491                   I-DRAQGHLHGFNKLAETLEWCLNLGICEVTVYAFSIENFKRSKEEVECL
gnl|Helro1|62512                    Y-KRSVGHLLGFNKVTETLEWCMGLGINEVTLYAFSLENFKRSKEEIDGL
gnl|Capca1|181282                   M-DRAQGHLIGFDKLTETLQWCLDLGITEVTVYAFSIENFKRSKDEVDGL
gnl|Apo_MPI_JGI_Genos_P|51196       L-EQAEGHLKGFDKLAEMLDWCLDLGITEVTVYAFSIENFKRSKEEVDGL

sp|P35196|RER2_YEAST                MTLARERIRQITERGELACKYGVRIKIIGDLSLLDKSLLEDVRVAVETTK
lcl|CTHT_0006750A                   MQLAKLKLEQIVQHGELLDRYGASVRVLGRLDLVPPDVLEVVERAVAATA
gnl|up_human|D3DPK7_HUMAN           MDLARQKFSRLMEEKEKLQKHGVCIRVLGDLHLLPLDLQELIAQAVQATK
gnl|up_drome|Q9W3M6_DROME           FNLAREKFARLLEETARLDEHGIRIRVIGNIELLPHDLQKLVASAMLSTE
gnl|up_danre|Q6NXA2_DANRE           MELARQKFSRLLTEQENLEKHGVCIRVLGDLTLLPEDLQTLIAKAVVSTR
gnl|up_caeel|Q5FC21_CAEEL           MRLAEEKFQKLLNDSEKLDEKRICFRFYGNRSLLSSRLQKLMSDIEHRTE
gnl|Lotgi1|225491                   MEIARQKFSKLLEEKEMIEKHGVCIRVLGNLTLLPLDVQEIIAEAVNFTK
gnl|Helro1|62512                    MELARQKFTALLAEKELISKHGLCLRIIGNMDYLPIDIQQLFAEGIHSTK
gnl|Capca1|181282                   MELARQKFSRLMQEKDLIEKHGVCFRVLGKIDLLPLDIQEIVAEAMDMTK
gnl|Apo_MPI_JGI_Genos_P|51196       MELARQKFSRLVQEKDLIDKHGVCFRVLGNINLLPPDLQEIVAEAVTMTS

sp|P35196|RER2_YEAST                NNKRATLNICFPYTGREEILHAMK--------------------------
lcl|CTHT_0006750A                   HNTDCVLNICFPYTSREEMTTAMRHTVEEYATTAPAQPTPFSQNRIKQKI
gnl|up_human|D3DPK7_HUMAN           NYNKCFLNVCFAYTSRHEISNAVR--------------------------
gnl|up_drome|Q9W3M6_DROME           RNDKLFLNVAFAYTSRDEITQAVE--------------------------
gnl|up_danre|Q6NXA2_DANRE           AHNKCFLNVCFAYTSRHEIANAVK--------------------------
gnl|up_caeel|Q5FC21_CAEEL           NFDGGRLNVCMPYTSRDEIARSFE--------------------------
gnl|Lotgi1|225491                   HNTRAILNVCFSYTSRDDICTAMR--------------------------
gnl|Helro1|62512                    DNNKAFLNICCAYTSREEMTNTMV--------------------------
gnl|Capca1|181282                   HNTKAILNICFAYTSREEMCTAVR--------------------------
gnl|Apo_MPI_JGI_Genos_P|51196       HNNRVFLNVCFAYTSQDEMCAAMR--------------------------

sp|P35196|RER2_YEAST                --------------------------------------------------
lcl|CTHT_0006750A                   LSKKGEKLEALAAINELSPPPTPSTRSVDEHEDDAVSEATTLHSDSHTHK
gnl|up_human|D3DPK7_HUMAN           --------------------------------------------------
gnl|up_drome|Q9W3M6_DROME           --------------------------------------------------
gnl|up_danre|Q6NXA2_DANRE           --------------------------------------------------
gnl|up_caeel|Q5FC21_CAEEL           --------------------------------------------------
gnl|Lotgi1|225491                   --------------------------------------------------
gnl|Helro1|62512                    --------------------------------------------------
gnl|Capca1|181282                   --------------------------------------------------
gnl|Apo_MPI_JGI_Genos_P|51196       --------------------------------------------------

sp|P35196|RER2_YEAST                -ETIVQHKKGAA--------IDESTLESHLYT-AGVPPLDLLIRTSGVSR
lcl|CTHT_0006750A                   STISTTTDDGSVAVYPNPETITPETITQHLYT-AGCPPLDIFVRTSGVER
gnl|up_human|D3DPK7_HUMAN           -EMAWGVEQGLL----DPSDISESLLDKCLYT-NRSPHPDILIRTSGEVR
gnl|up_drome|Q9W3M6_DROME           -TILRHGSQDLA-----GEDISERLLEECLYT-RHSPPPDLVFRTSGETR
gnl|up_danre|Q6NXA2_DANRE           -EMAWGVEQGLI----KSSDVSEVLLSECLYS-SNSPNPDLLIRTSGEVR
gnl|up_caeel|Q5FC21_CAEEL           -TIRKHVKDGKV----NVDEINESMIDACLDSGCGGTSPDLFIRTSGEHR
gnl|Lotgi1|225491                   -ELASGVKQGHI----KQSDINERVLEKCFYT-SQCRKVDLLIRTSGEVR
gnl|Helro1|62512                    -QIVRGVSKGLI----KQSDIDEDLFEKCLYT-RHSTEPDLVIRTSGEVR
gnl|Capca1|181282                   -EVAEGVEMGLI----KESDISESVLEQCLYT-NRSPHPELLVRTSGEVR
gnl|Apo_MPI_JGI_Genos_P|51196       -EIAEGVQLGLL----KESDISESLFEKCLYT-YQSPPPDLLVRTSGEVR

sp|P35196|RER2_YEAST                LSDFLIWQASSKGVRIELLDCLWPEFGPIRMAWILLKFSFHKSFL-----
lcl|CTHT_0006750A                   LSDFLLWQ-AHQDTQIFFLKCFWPEFDLWHFLPVLLEWQWRQKQK-----
gnl|up_human|D3DPK7_HUMAN           LSDFLLWQ-TSHSC-LVFQPVLWPEYTFWNLFEAILQFQMNHSVLQQKAR
gnl|up_drome|Q9W3M6_DROME           LSDFMMWQ-LSTSV-LYFSNVLWPQITFWHFLASILAYQRDRWQL----D
gnl|up_danre|Q6NXA2_DANRE           LSDFLLWQ-TSYSC-LVFQSVLWPEYSFWNLCEAILQFQMSHRSI-QKAR
gnl|up_caeel|Q5FC21_CAEEL           LSDFLMWQ-ASETH-VYFDDVLWPEFGYFNLCKAILNYQYYRTTV-----
gnl|Lotgi1|225491                   LSDFLLWE-SSYGV-LAFVQVLWPEFSIWHLYAAVLHYQRNSQAV-GIAR
gnl|Helro1|62512                    LSDFLLWQ-SSYSF-LSFTKVLWPEYSWCHFYSGIYYFQRNYQAI-----
gnl|Capca1|181282                   LSDFLLWQ-TSYSV-LSFMPVLWPDFSIWHLYAGVVHYQRHHQSV-KAAR
gnl|Apo_MPI_JGI_Genos_P|51196       LSDFLLWQ-SGFSV-LSFVKVLWPEFSIWHLYAAILHYQRNYKAV-TEAR

sp|P35196|RER2_YEAST                -------------------------------------NKEYRLEE-GDYD
lcl|CTHT_0006750A                   --------------------------------------------------
gnl|up_human|D3DPK7_HUMAN           DMYAEERKRQQLERDQATVTEQLLREGLQASGDAQ--LRRTRLHKLSARR
gnl|up_drome|Q9W3M6_DROME           DFRRAER------------------------------MQSCQLAKATDFY
gnl|up_danre|Q6NXA2_DANRE           ELHREEQVLQQMESDRTCVAEILQHRGNGKPMDGQ--SQQNALLNYSSSR
gnl|up_caeel|Q5FC21_CAEEL           ----------------------------------------TKMTSSKVSD
gnl|Lotgi1|225491                   DNNEVEIERLQQESDHSCVLQELEQTQLKGDNSIENLNLQSRIIEYAALR
gnl|Helro1|62512                    --------------------------------------------------
gnl|Capca1|181282                   DEHEKEAERKQLESDFAALKSKAGEKQEFSES-----PVASQLKEYAEER
gnl|Apo_MPI_JGI_Genos_P|51196       VKHEAELDRKQLENNYNSAMDISDKTQSTSKDN----AFLYQDGVSVIDR

sp|P35196|RER2_YEAST                EETNGDPIDLKEKKLN
lcl|CTHT_0006750A                   ----------ERDERP
gnl|up_human|D3DPK7_HUMAN           EERVQGFLQALELKRA
gnl|up_drome|Q9W3M6_DROME           SERVQNFLTTIDEDRR
gnl|up_danre|Q6NXA2_DANRE           EERVRGFLNTLQHKRD
gnl|up_caeel|Q5FC21_CAEEL           DNATSWKMNFSGNDRD
gnl|Lotgi1|225491                   EKRTQDFLNLLECRRK
gnl|Helro1|62512                    --KVGWLVGWLSSRLI
gnl|Capca1|181282                   RTRVNRFLEHVVSKRD
gnl|Apo_MPI_JGI_Genos_P|51196       QQRIALFLKHVENRRM
