# Supplementary material for: Deep transcriptome-sequencing and proteome analysis of the hydrothermal vent annelid Alvinella pompejana identifies the CvP-bias as a robust measure of eukaryotic thermostability
Source: Biol Direct. 2013 Jan 16;8:2. doi: 10.1186/1745-6150-8-2 (PMC3564776; doi:10.1186/1745-6150-8-2)
Supplement: Additional file 10 — Frequency of individual amino acids as a function of GC-content. The frequency of amino acids is plotted as a function of GC3-content (GC-content at the third codon position) in the species of the orthologous set. The regression lines with 90% confidence intervals are shown. [file 1745-6150-8-2-S10.zip › trimmedalignments/XPO2_HUMAN.aln]

CLUSTAL X (1.81) multiple sequence alignment


sp|P33307|CSE1_YEAST                LETVAKFLAESV--IASTAKTSERNLRQLETQDGFGLTLLHVIASTNLPL
lcl|CTHT_0061850                    LDLIAGLLNQTL--NAQTHREAENKLKEEAKKPQYSLSLLKIVSNAAFQT
gnl|up_human|XPO2_HUMAN             LQTLTEYLKKTLDPDPAIRRPAEKFLESVEGNQNYPLLLLTLLEKSQDNV
gnl|up_drome|XPO2_DROME             LQLLAGYLQQTLSADPNVRRPAEKLLESTELQQNYPILLLNLIDKAQMDM
gnl|up_danre|XPO2_DANRE             LQTLTEYLQKTLSADPAVRRPAEKFLESVEGNQNYPILLLTVLEKSQNEV
gnl|up_caeel|Q965V4_CAEEL           MEQIGAALQQTLEPDAAIRKRGEEALRSLQSNPGYIIQILQLVVNEQQQI
gnl|Lotgi1|205558                   MQALASYLQQTLSPDRDTRKQAEKFLESVETNQNYSLLLLHLMDKGEVDI
gnl|Helro1|99097                    LQQLGAYLQKTLSIDPAERRAAEKFLESIESNQNYPILLLSLVDKTELPI
gnl|Capca1|165697                   LQTLATYLQKTLCPDPNERRAAEKSLESIEVNQNYPLLLLTLVHRENIEM
gnl|Apo_MPI_JGI_Genos_P|8609        LQTLAGYLQKTLSPDPTERRGAEKFLESVEGNQNYPILLLHLMDKDGIDI

sp|P33307|CSE1_YEAST                --STRLAGALFFKNFIKRKW---VDENGNHLLPANNVELIKKEIVPLMIS
lcl|CTHT_0061850                    --NTRLAAALAFKNFIRHNY---VDEEGNYKLPLDEVQTIKQELVGLMIS
gnl|up_human|XPO2_HUMAN             ---IKVCASVTFKNYIKRNW--RIVEDEPNKICEADRVAIKANIVHLMLS
gnl|up_drome|XPO2_DROME             --TTRVAGAIAFKNYIKRNWAAHLDSDGPDRIHESDRNTIKTLIVTLMLH
gnl|up_danre|XPO2_DANRE             ---IRVCSAVTFKNYIKRNW--RIVEDEPNKISDPDRTAIKANIVNLMLT
gnl|up_caeel|Q965V4_CAEEL           APQIRIAAAVALKNFVKRNW----GPAPEVEMGQEDEEQFRSMLLEAMFN
gnl|Lotgi1|205558                   --HIRVSAAITFKNFIKRNW--RVVEEAGDKIPEVDRNAIKQHIVGLMLK
gnl|Helro1|99097                    --HMRISGSVIFKNYIKRNW--SIRDDGSDRIHANDRLVVKQNIIRLMLK
gnl|Capca1|165697                   --HLRISAAIMFKNYTKRNW--RVVEEAGDKIHASDRTSIKQTIVDLMLK
gnl|Apo_MPI_JGI_Genos_P|8609        --HVRVSAAVMFKNYIKRNW--RVVEDVGDKIHPQDRETIKQTIVGLMLK

sp|P33307|CSE1_YEAST                LPNNLQVQIGEAISSIADSDFPDRWPTLLSDLASRLS-NDDMVTNKGVLT
lcl|CTHT_0061850                    SPPSIQTQLGEAISIIADSDFWERWDTLVQDLVSRLS-DTDYKVTNGVLE
gnl|up_human|XPO2_HUMAN             SPEQIQKQLSDAISIIGREDFPQKWPDLLTEMVNRFQ-SGDFHVINGVLR
gnl|up_drome|XPO2_DROME             SPVALQKQLSDAVSIIGKYDFPKKWPQLIDEMVERFA-SGDFNVINGVLQ
gnl|up_danre|XPO2_DANRE             SPEQIQKQLSDAISIIGREDFPLKWPDLLTEMVNRFQ-SGDFHIINGVLR
gnl|up_caeel|Q965V4_CAEEL           TKSNVQEILSNALYLIAQRDFPEKWPDLVPYLSKFLN-GADLNHLVASLA
gnl|Lotgi1|205558                   SVEQIQLQLSDAISIIGREDFPDKWPDLITEMVSKFL-TGDFHVINGVLR
gnl|Helro1|99097                    APEQIQKQLSDAISRIGKEDFPDKWPNLMDEMIEKFSTSSDFHVINGVLY
gnl|Capca1|165697                   SPEQIQKQLSDAISIIGREDFPAKWPDLLNEMVIKFQ-SGDFHVINGVLR
gnl|Apo_MPI_JGI_Genos_P|8609        SPEQIQKQLSDSISIIGREDFPDKWPGLLQEMITKID-SGDFHVINGVLR

sp|P33307|CSE1_YEAST                VAHSIFKRWRPLFRSDELFLEIKLVLDVFTAPFLNLLKTVDEQITANEN-
lcl|CTHT_0061850                    VAHSIFVRWRPLFQSNDLNREILHVVEHFGEPFIKLLDLADRQIQANGT-
gnl|up_human|XPO2_HUMAN             TAHSLFKRYRHEFKSNELWTEIKLVLDAFALPLTNLFKATIELCSTHAN-
gnl|up_drome|XPO2_DROME             TAHSLFKRYRYEFKSQALWEEIKFVLDRMAKPLTDLLQAKMQLTKVHEN-
gnl|up_danre|XPO2_DANRE             TAHSLFKRYRHEFKSNELWSEIKLVLDTFAQPLTELFKATIELCQTHAT-
gnl|up_caeel|Q965V4_CAEEL           SMEQIFRKFRFESKSAELWKELKKCLLSTQEPLTLLLRNMMEVGQRKDQL
gnl|Lotgi1|205558                   TAHSLFKRYRHEFKSQELWTEIKFVLNNFATPFTELFVVTMGLAETHAN-
gnl|Helro1|99097                    TAHSIFKRYRHEFQSNKLWAEIKFVLDKFALPFTQLTNKMMELAQMHAS-
gnl|Capca1|165697                   TGHSIFKRYRHEFKSNELWSEIKFVLDNFAKPLTELFNSTMELAKTHAS-
gnl|Apo_MPI_JGI_Genos_P|8609        TAHSIFKRYRHEFKSQKLWSEIKFVLDNFAAPLTQLFNGTMELANKHAT-

sp|P33307|CSE1_YEAST                NKASLNILFDVLLVLIKLYYDFNCQDIPEFFEDNIQVGMGIFHKYLSYSN
lcl|CTHT_0061850                    NVAALKGWLETMSLLVRLLYDLSCQDLPPVIETHLQPISLLLHKYLVYKY
gnl|up_human|XPO2_HUMAN             DASALRILFSSLILISKLFYSLNFQDLPEFFEDNMETWMNNFHTLLTLDN
gnl|up_drome|XPO2_DROME             NAGALKVIYGSLVLVNKVFFSLNSQDLPEFFEDNINTWMGAFIQQLAADV
gnl|up_danre|XPO2_DANRE             DINALKVLFSSLTLISKLFYSLNFQDLPEFFEDNMETWMTNFHNLLTLDN
gnl|up_caeel|Q965V4_CAEEL           GADEIAQWLRVLLLIAKVYHSLCSQEIPEYFEDHLKDWMPHFLHLVQIDA
gnl|Lotgi1|205558                   DPVALKVIFSSILLICKIFYSLNFQDLPEHFEDNMSTWMTHFLTLLSKDN
gnl|Helro1|99097                    SPDNLRLIYSSIILICKIFYSLNFQDLPEFFEDNMQTWMNHFHVLLNADC
gnl|Capca1|165697                   NPDALKVIFSSLVLICKIFYSLNFQDLPEFFEDNMATWMTHFHTLLTTDN
gnl|Apo_MPI_JGI_Genos_P|8609        DPNALKVIFSSLVLICKIFYSLNFQDLPEFFEDNMATWMGHFHTLLTTDN

sp|P33307|CSE1_YEAST                PLLEDPDETEHASVLIKVKSSIQELVQLYTTRYEDVFGPMINEFIQITWN
lcl|CTHT_0061850                    QTDEFDDEEDTATPLETLKADICDVLQLFTNKYDEDFGHLVPEFANDVWG
gnl|up_human|XPO2_HUMAN             KLLQTDDEEE-AGLLELLKSQICDNAALYAQKYDEEFQRYLPRFVTAIWN
gnl|up_drome|XPO2_DROME             PSLRTADDED-AGVLEHLRAQVCENICLYAKKYDEEFKPFMEQFVTAVWE
gnl|up_danre|XPO2_DANRE             KLLQTDDEEE-AGLLELLKSQICDNAALYAQKYDEEFQPYLPRFVTAIWN
gnl|up_caeel|Q965V4_CAEEL           PTQTSNSGE--PTTLDELKHEICEIFTLYSQRYEEEISEFVPDIILAVWN
gnl|Lotgi1|205558                   KILQTTDEEE-AGLLEQVKSQICDNVALFAQKYDEEFSAHLPSFVTSTWN
gnl|Helro1|99097                    KLLETDDKDE-PGVMEQVKTQVCDNLAMYAQKYDEEFGTYLPLFVTDVWH
gnl|Capca1|165697                   KLLQTNDGDE-AGLLEQVKSQVCDNVAMYAQKYDEEFSPHLPTFVTAVWH
gnl|Apo_MPI_JGI_Genos_P|8609        KLLQTQDEDE-PGLLEQVKSQICDNIAMYAQKYDEEFQQHLPIFVTDVWN

sp|P33307|CSE1_YEAST                LLTSISNQPKYDILVSKSLSFLTAVTRIPKYFEIFNNESAMNNITEQIIL
lcl|CTHT_0061850                    LVSNLDEKTRYDILACKGMQFLTAVASVRRHAEAFNNHSILNEIVLKVVI
gnl|up_human|XPO2_HUMAN             LLVTTGQEVKYDLLVSNAIQFLASVCERPHYKNLFEDQNTLTSICEKVIV
gnl|up_drome|XPO2_DROME             LLVKTSLHTKYDSLVSHALQFLSVVADRQHYQSIFENPEILAQICDKVVI
gnl|up_danre|XPO2_DANRE             LLVTTGQEVKYDLLVSNAIQFLASVCERPHYKHLFEDQNVLTSICEKVIV
gnl|up_caeel|Q965V4_CAEEL           LLKSTGPDTRYDTMVCAALEFLSMVSQRQYYEGHFTGEGVLKTLAENVCV
gnl|Lotgi1|205558                   LLTSTGQQVKYDLLVSNAIQFLASVAERPAYKHLFEDPGTLASICEKVIV
gnl|Helro1|99097                    LLINTGVSVKYDLLVSNAIQFLASVADRPGYKSLFEDPNTLASICEKIIV
gnl|Capca1|165697                   LLIHTGPEVKYDLLVSNAIQFLASVAERPGYKNLFEDHDTLKSICEKVIV
gnl|Apo_MPI_JGI_Genos_P|8609        LLINTGPGVKYDLLVSNAIQFLASVAERPGYKHLFEDPNTLASICEKVIV

sp|P33307|CSE1_YEAST                PNVTLREEDVELFEDDPIEYIRRDLEGSDTDTRRRACTDFLKELKEKNEV
lcl|CTHT_0061850                    PNVKLRESDLDMFAEEPIEFIRRDLEGSDSDSRRRAATDFLRKLLENFED
gnl|up_human|XPO2_HUMAN             PNMEFRAADEEAFEDNSEEYIRRDLEGSDIDTRRRAACDLVRGLCKFFEG
gnl|up_drome|XPO2_DROME             PNLDIRPSDEEIFEDSPEEYIRRDIEGSDIDTRRRAACDLVKTLSINFEQ
gnl|up_danre|XPO2_DANRE             PNMEFRSADEEAFEDNSEEYIIRDLEGSDIDTRRRAACDLVRGLCKFFEG
gnl|up_caeel|Q965V4_CAEEL           QNLLLRQQDMELFEDEPLDYMKRDIEGTDVGTRRRGAIDLARGLCRRFEA
gnl|Lotgi1|205558                   PNIQLRVADEELFEDNAEEYIRRDIEGSDVDTRRRSACDLVQALSKSFEG
gnl|Helro1|99097                    PNMVFREADEEAFEDNAEEYIRRDIEGSDVDTRRRAACDLVRALSKSFED
gnl|Capca1|165697                   PNMEFRDADEEAFEDNPEEYIRRDIEGSDIDTRRRAACDLVRALSKHFED
gnl|Apo_MPI_JGI_Genos_P|8609        PNMEFRDADEEAFNDNPEEYIRRDIEGSDIDTRRRAACDLVRALCKSFEG

sp|P33307|CSE1_YEAST                LVTNIFLAHMKGFVDQYMSDPSKNWKFKDLYIYLFTALAINGN-ITNAGV
lcl|CTHT_0061850                    LVTQVVFVH----INQYLEKGRTDFKDKDTAVYLFLAIAAKGAVTASHGV
gnl|up_human|XPO2_HUMAN             PVTGIFSGYVNSMLQEYAKNPSVNWKHKDAAIYLVTSLASKAQ-TQKHGI
gnl|up_drome|XPO2_DROME             KIFGIFGQYLERLLTKYKENPATNWRSKDTAIYLVTSWASRGG-TQKHGI
gnl|up_danre|XPO2_DANRE             PVTGIFSGYVNSMLAEYAKNPGVNWKHKDAAIYLVTSLASKAQ-TQKHGI
gnl|up_caeel|Q965V4_CAEEL           QMLPCLGEIVQNLL------GSGDWIKIDIVYSLITAIAVKTE-TAKSGV
gnl|Lotgi1|205558                   PVIENFSKYVQGLLAEYSVNPAGNWRSKDSAIYLVTSLAAKGQ-TQKQGV
gnl|Helro1|99097                    TVIKNFSIYIQNMLQAYRENPQKNWKSKDAAIFLVTSLAAKAQ-TQKHGI
gnl|Capca1|165697                   LVISTFSMYVQFMLQEYGKNPAQNWKSKDAAVFLVTSLAAKAQ-TQKHGI
gnl|Apo_MPI_JGI_Genos_P|8609        PVIENFSRYVQAMLEEYAKNPAQNWKNKDAAIYLVTSLAAKGQ-TQKQGV

sp|P33307|CSE1_YEAST                SSTNNLLNVVDFFTKEIAPDLTS-NNIPHIILRVDAIKYIYTFRNQLTKA
lcl|CTHT_0061850                    KTVNSHVDIVQFFEQHIAADLLA-NT-QHAISKVDAIKYLYTFRSQLNKA
gnl|up_human|XPO2_HUMAN             TQANELVNLTEFFVNHILPDLKSANVNEFPVLKADGIKYIMIFRNQVPKE
gnl|up_drome|XPO2_DROME             TQTSELVPLPEFCAQQIIPELERPNINEFPVLKAAAIKYVMVFRSILGPQ
gnl|up_danre|XPO2_DANRE             TQANELVNLSEFFLNHILIDLKSPNVNEFPVLKSDAIKYVMTFRSQLPKE
gnl|up_caeel|Q965V4_CAEEL           TATNPLVDINDFFITQVATHLNA-DVNQTPILKADALKFAVTFRKQLAPE
gnl|Lotgi1|205558                   TQTSGLVNMTEFFENQILPDLQSANVNEVPILKADALKYLMVFRNQLPMT
gnl|Helro1|99097                    TQTSSLVNVTEFFTNHIAPDLNS-NANENPVIKADAIKYIMVFRNQLSRD
gnl|Capca1|165697                   TQTSALVDVADFFRGHIAPDLQSTQTDENPVLKADAIKYVMVFRQQLPRE
gnl|Apo_MPI_JGI_Genos_P|8609        TKTSELVNILDFFNASIAPDLQSTNINEQPVLKADAIKYVMVFRNQLPRE

sp|P33307|CSE1_YEAST                QLIELMPILATFLQTDEYVVYTYAAITIEKILTIRESNTSPAFIFHKEDI
lcl|CTHT_0061850                    QWTAAMQPLIQNLASDNYVVYTYAAIAVERVLFLTDEQGQH--LFPRSDI
gnl|up_human|XPO2_HUMAN             HLLVSIPLLINHLQAESIVVHTYAAHALERLFTMRGPNNAT--LFTAAEI
gnl|up_drome|XPO2_DROME             VLASCLPQLIRHLPAESSVVHSYAACSVEKILSMRDASNAI--VFGPQIL
gnl|up_danre|XPO2_DANRE             QLLQAVPLLVSHLQAESIVQHTYAAHALERLFTMRGGNNTT--LITPTEM
gnl|up_caeel|Q965V4_CAEEL           HLMTAIKSADALLSSNTPILHKYAAYAIEKILLA---DSNK--IFSAQNL
gnl|Lotgi1|205558                   ALNTGLPCLVNLLTSDSNVVHTYSAHCLERLLMVKNAAGGA--ALTVADV
gnl|Helro1|99097                    ILVSCLAPLVSLLLSGSHVVHSYSACCLDKMLSMKPA------IITRAEL
gnl|Capca1|165697                   MLLASIPLVINHLKASSPVVHSYAACTLEKLFLVRGANGGP--LLTKTDM
gnl|Apo_MPI_JGI_Genos_P|8609        VLIAAIPLLVNFLSATSHVVHSYAACAIEKLMTVKTADGQP--AVTKTDI

sp|P33307|CSE1_YEAST                SNSTEILLKNLIALILKHGSSPEKLAENEFLMRSIFRVLQTSEDSIQPL-
lcl|CTHT_0061850                    QPFAKDLLEHLFKLIEKDTSAP-KLQENEFLMRCIMRVLIVMKDGIIDSG
gnl|up_human|XPO2_HUMAN             APFVEILLTNLFKALTLPGSS-----ENEYIMKAIMRSFSLLQEAIIPY-
gnl|up_drome|XPO2_DROME             APYTTELISGLFATLSLPGSG-----ENEYVMKAIMRSFSVLQSAAMPF-
gnl|up_danre|XPO2_DANRE             APFTEQLLNHLFKALAIPGSS-----ENEYIMKAIMRSFSLLQEAIVPY-
gnl|up_caeel|Q965V4_CAEEL           P--VSSILQNLVTAFDKDAKAQ----NSPYLIKAILRIIVILDDDTIRH-
gnl|Lotgi1|205558                   QPHAGNLMTNLFLTMEKPGST-----ENEYVMKAVMRTMSLLQENIVPM-
gnl|Helro1|99097                    APHGDLLLQNLFTAMNVVGSQ-----ENEYIMRGIMKSLHILQDAFVPH-
gnl|Capca1|165697                   EPHCDQLVQGLLLAMTLPGSL-----ENEYLMKALMRSLSLLQEAALPL-
gnl|Apo_MPI_JGI_Genos_P|8609        ASCSEVLLTNLFSAMTIPGSE-----ENEYIMKAIMRTFSLLQEGIIPY-

sp|P33307|CSE1_YEAST                FPQLLAQFIEIVTIMAKNPS
lcl|CTHT_0061850                    IESVLNHLIQITNVIRENPS
gnl|up_human|XPO2_HUMAN             IPTLITQLTQKLLAVSKNPS
gnl|up_drome|XPO2_DROME             MGVALPRLTEILTQVAKNPS
gnl|up_danre|XPO2_DANRE             IPTLIGQLTHKLLLVSKNPS
gnl|up_caeel|Q965V4_CAEEL           ADAIAVKLAQLVESATKNPA
gnl|Lotgi1|205558                   VPDILKSLTGKLLLVSKNPS
gnl|Helro1|99097                    VSTIMGQLLSKLDAVSKNPS
gnl|Capca1|165697                   LEVVLTKLTEKLMLVSKNPS
gnl|Apo_MPI_JGI_Genos_P|8609        VATLITRLTEKLIQVSKNPX
