# Supplementary material for: Deep transcriptome-sequencing and proteome analysis of the hydrothermal vent annelid Alvinella pompejana identifies the CvP-bias as a robust measure of eukaryotic thermostability
Source: Biol Direct. 2013 Jan 16;8:2. doi: 10.1186/1745-6150-8-2 (PMC3564776; doi:10.1186/1745-6150-8-2)
Supplement: Additional file 10 — Frequency of individual amino acids as a function of GC-content. The frequency of amino acids is plotted as a function of GC3-content (GC-content at the third codon position) in the species of the orthologous set. The regression lines with 90% confidence intervals are shown. [file 1745-6150-8-2-S10.zip › trimmedalignments/DDX47_HUMAN.aln]

CLUSTAL X (1.81) multiple sequence alignment


sp|P38712|RRP3_YEAST                KSTVSTQNENTNEDESF--ESFSELNLVPELIQACKNLNYSKPTPIQSKA
lcl|CTHT_0035960                    ADSETIDNGSKQGNNDAAPKTFADLGIVESLCEACERLGYKRPTPIQEQA
gnl|up_human|DDX47_HUMAN            SQPIVEEEET---------KTFKDLGVTDVLCEACDQLGWTKPTKIQIEA
gnl|up_drome|Q8MRB7_DROME           ALSGEDDKGSEDDAAEEQKLTWKDLGLNEALCQACDELKWKAPSKIQREA
gnl|up_danre|Q502B4_DANRE           EETLIEETVTTGEIH----TSFKELGVTEVLCEACDQLGWKKPTKIQIEA
gnl|up_caeel|DDX47_CAEEL            VVTEEIEKDDEEDVKE---KSFAELGVSQPLCDACQRLGWMKPSKIQQAA
gnl|Lotgi1|229010                   DSEPEIENSDSEEKD----VTFKSLGIVDVLCEACENLKWKKPTKIQREA
gnl|Helro1|185175                   MDVLPFSSGTSSNDD----ISFESLGVVQVLCEACQRLKWSKPTPIQKET
gnl|Capca1|175937                   PGPSILEEDDAPEET----VTFKSLGVTDVLCEACEILGWKAPSKIQKES
gnl|Apo_MPI_JGI_Genos_P|72182       KEENDCEIVNKEQK-----VTFKSLGIVDVLCEACGQLNWKTPTKIQQEA

sp|P38712|RRP3_YEAST                IPPALEGHDIIGLAQTGSGKTAAFAIPILNRLWHDQEPYYACILAPTREL
lcl|CTHT_0035960                    IPLALQNRDLIGIAETGSGKTAAFALPILQALLDKPQPLFALVLAPTREL
gnl|up_human|DDX47_HUMAN            IPLALQGRDIIGLAETGSGKTGAFALPILNALLETPQRLFALVLTPTREL
gnl|up_drome|Q8MRB7_DROME           IPVALQGKDVIGLAETGSGKTGAFALPILHALLENPQRYFALVLTPTREL
gnl|up_danre|Q502B4_DANRE           IPVALQGRDVIGLAETGSGKTGAFAVPVLQSLLACAQRLHTLVLTPTREL
gnl|up_caeel|DDX47_CAEEL            LPHALQGKDVIGLAETGSGKTGAFAIPVLQSLLDHPQAFFCLVLTPTREL
gnl|Lotgi1|229010                   IPIALSGKDIIGLAETGSGKTGAFALPILQSLLDNPQKLFALILTPTREL
gnl|Helro1|185175                   IPVALLGKDIIGLAETGSGKTGAFAIPILQDLLQKQSRLFALILTPTREL
gnl|Capca1|175937                   IPVALQGSDVIGLAETGSGKTGSFALPVLQTLLDNPQRMYCLVLTPTREL
gnl|Apo_MPI_JGI_Genos_P|72182       IPVALAGSDIIGLAETGSGKTGAFALPILQSLLENPQRLFALVLTPTREL

sp|P38712|RRP3_YEAST                AQQIKETFDSLGSLMGVRSTCIVGGMNMMDQARDLMRKPHIIIATPGRLM
lcl|CTHT_0035960                    AAQIAQAFEALGSMISLRCALILGGLDMVQQAIALGKKPHVIVATPGRLL
gnl|up_human|DDX47_HUMAN            AFQISEQFEALGSSIGVQSAVIVGGIDSMSQSLALAKKPHIIIATPGRLI
gnl|up_drome|Q8MRB7_DROME           AFQIGEQFEALGSGIGIKCCVVVGGMDMVAQGLQLAKKPHIIIATPGRLV
gnl|up_danre|Q502B4_DANRE           AFQIAEQFDALGSSIGVKTAVIVGGIDMMSQALVLAKKPHVVIATPGRLI
gnl|up_caeel|DDX47_CAEEL            AFQIGQQFEALGSGIGLIAAVIVGGVDMAAQAMALARRPHIIVATPGRLV
gnl|Lotgi1|229010                   AFQISEQFVALGTSIGVKTAVIVGGMDSMSQAMMLAKKPHIIVATPGRLL
gnl|Helro1|185175                   AFQINETFEALGAGMKLKCAVIIGGVNMMEQSIMLAKKPHIIIATPGRLL
gnl|Capca1|175937                   AFQISEQFEALGASIGVKCAVIVGGMDMMTQSMVLAKKPHIIIATPGRLV
gnl|Apo_MPI_JGI_Genos_P|72182       AFQISEQFEALGASVGVKSVVIVGGIDTMTQALMLAKRPHIIIATPGRLV

sp|P38712|RRP3_YEAST                DHLENTKGFSLRKLKFLVMDEADRLLDMEFGPVLDRILKIIPTQERTTYL
lcl|CTHT_0035960                    DHLEKTKGFSLRNLKYLVMDEADRLLDMDFGPILEKILKFLP-RERRTFL
gnl|up_human|DDX47_HUMAN            DHLENTKGFNLRALKYLVMDEADRILNMDFETEVDKILKVIP-RDRKTFL
gnl|up_drome|Q8MRB7_DROME           DHLENMKGFNLKAIKYLVMDEADRILNMDFEVELDKILKVLP-RERRTFL
gnl|up_danre|Q502B4_DANRE           DHMENTKGFNLRALKYLVMDEADRILNMDFESEVDKILKVIP-RDRRTFL
gnl|up_caeel|DDX47_CAEEL            DHLENTKGFNLKALKFLIMDEADRILNMDFEVELDKILKVIP-RERRTYL
gnl|Lotgi1|229010                   DHLENTKGFSLSNLKYLVMDEADRILNMDFGKEIDKILKSIP-RQRRTCL
gnl|Helro1|185175                   DQLEGDTGFNLNSLQYLVLDEADRILNLDFEAEVNKILKMIP-KKRKTYL
gnl|Capca1|175937                   DHLENTKGFNLRALKYLVMDEADRILNMDFEQEVNKILKVIP-KERKTYL
gnl|Apo_MPI_JGI_Genos_P|72182       DHLENTKGFNLRSLKYLVMDEADRILNMDFEQEMDKILRVLP-RDRKTYL

sp|P38712|RRP3_YEAST                FSATMTSKIDKLQRASLTNPVKCAVS-NKYQTVDTLVQTLMVVPGGLKNT
lcl|CTHT_0035960                    FSATMSSKVESLQRASLRDPLKVSISTSKYQTVSTLVQHYIFIPHIHKDT
gnl|up_human|DDX47_HUMAN            FSATMTKKVQKLQRAALKNPVKCAVS-SKYQTVEKLQQYYIFIPSKFKDT
gnl|up_drome|Q8MRB7_DROME           FSATMTKKVKKLQRASLKDPVKVEVS-NKYQTVEQLQQSYLFIPVKYKDV
gnl|up_danre|Q502B4_DANRE           FSATMTKKVQKLQRAALQDPVKCSVS-SKYATVDKLQQFYIFIPSKYKDC
gnl|up_caeel|DDX47_CAEEL            FSATMTKKVSKLERASLRDPARVSVS-SRYKTVDNLKQHYIFVPNKYKET
gnl|Lotgi1|229010                   YSATMTQKVHKLQRASLVDPVKVQVS-SKYQTVEKLQQYYLFIPVKYKDV
gnl|Helro1|185175                   FSATMTEKVSKLQRASLKNPVKVEVS-NKYQTSSSLTQHYLFIPYRYKLE
gnl|Capca1|175937                   YSATMTSKVAKLQRACLKNPVKVEVS-TKYQTVDKLQQSYCFIPAKFKDV
gnl|Apo_MPI_JGI_Genos_P|72182       YSATMTKKVAKLQRASLKNPVKVEVS-SKYQTVETLKQSYIFIPAKFKDV

sp|P38712|RRP3_YEAST                YLIYLLNEFIGKTMIIFTRTKANAERLSGLCNLLEFSATALHGDLNQNQR
lcl|CTHT_0035960                    YLIYLVNEFAGKTIIIFTRTVLETQRIAILLRTLGMGAIPLHGGLSQSAR
gnl|up_human|DDX47_HUMAN            YLVYILNELAGNSFMIFCSTCNNTQRTALLLRNLGFTAIPLHGQMSQSKR
gnl|up_drome|Q8MRB7_DROME           YLVHILNELAGNSFMIFCSTCNNTVKTALMLRALGLAAIPLHGQMSQNKR
gnl|up_danre|Q502B4_DANRE           YLVSILNELAGNSFMVFCGTCNNTQRVALLLRNLGITAIPLHGQMSQNKR
gnl|up_caeel|DDX47_CAEEL            YLVYLLNEHAGNSAIVFCATCATTMQIAVMLRQLGMQAVPLHGQMSQEKR
gnl|Lotgi1|229010                   YLVYILNELAGNSFMIFCSTCATTQRIALLLRNLGFTAVPLNGQMNQAKR
gnl|Helro1|185175                   NLVYLLNELSGNSVIIFIENCAKTQVIWLTLRNLGFTAFQLHGKMAQNKR
gnl|Capca1|175937                   YLVYILNELAGNSFIVFCSTCANTQRVALMLRNLGMTAIPLHGQMNQTKR
gnl|Apo_MPI_JGI_Genos_P|72182       YLVYILNELAGNSFMVFCSTCANTQRVALMLRNLGMTAIPLHGQMSQAKR

sp|P38712|RRP3_YEAST                MGSLDLFKAGKRSILVATDVAARGLDIPSVDIVVNYDIPVDSKSYIHRVG
lcl|CTHT_0035960                    LGALNKFRAGSRNILVATDVAARGLDIPNVDCVLNFDLPQDSKTYVHRVG
gnl|up_human|DDX47_HUMAN            LGSLNKFKAKARSILLATDVASRGLDIPHVDVVVNFDIPTHSKDYIHRVG
gnl|up_drome|Q8MRB7_DROME           LAALNKFKAKNRSILISTDVASRGLDIPHVDVVVNFDIPTHSKDYIHRVG
gnl|up_danre|Q502B4_DANRE           LGALNKFKSKSRSVLLATDVASRGLDIPHVDCVINFDIPTHSKDYIHRVG
gnl|up_caeel|DDX47_CAEEL            LGSLNKFKSKAREILVCTDVAARGLDIPHVDMVINYDMPSQSKDYVHRVG
gnl|Lotgi1|229010                   LGALNKFKSKSRSIIMATDVASRGLDIPHVDVVINFDIPTHSKDYIHRVG
gnl|Helro1|185175                   LESLSKFKENDRSILVCTDVASRGLDIAHVDVVVVYNMPTRTKDYIHRVG
gnl|Capca1|175937                   LGALNKFKSKSRSILIATDVASRGLDIPHVNVVVNFDIPTHSKDYIHRVG
gnl|Apo_MPI_JGI_Genos_P|72182       LGSLNKFKSKNRSILIATDVASRGLDIPHVDVVINLDIPTHSKDYIHRVG

sp|P38712|RRP3_YEAST                RTARAGRSGKSISLVSQYDLELILRIEEVLGKKLPKESVDKNIILTLRDS
lcl|CTHT_0035960                    RTARAGKSGHAISFVTQYDLEIWLRTEAALGYKLTEYPLEKDEVMVFKPR
gnl|up_human|DDX47_HUMAN            RTARAGRSGKAITFVTQYDVELFQRIEHLIGKKLPGFPTQDDEVMMLTER
gnl|up_drome|Q8MRB7_DROME           RTARAGRSGKAITLVSQYDIELYQRIEHLLGKQLTLYKCEEDEVMALQER
gnl|up_danre|Q502B4_DANRE           RTARAGRSGKSITFVTQYDVELFQRIEALIGKKLPAFPTQEEEVMMLVER
gnl|up_caeel|DDX47_CAEEL            RTARAGRSGIAITVVTQYDVEAYQKIEANLGKKLDEYKCVENEVMVLVER
gnl|Lotgi1|229010                   RTARAGRSGKAITFVSQYDVELYQRIEHLISKKLPLYKTEEEEVMVLMER
gnl|Helro1|185175                   RTARAGRSGKAYIFVTQYDVEDYLKIEKLLGYQIPKHTIPQDDVLCLQER
gnl|Capca1|175937                   RTARAGKSGKAITLVTQYDVELYQRIEQLIGKKLPLYKTEQEEVMMMTER
gnl|Apo_MPI_JGI_Genos_P|72182       RTARAGRSGRSITFVTQYDVELFQRIEHLIGKKLPLYKTEEEEVMILTER

sp|P38712|RRP3_YEAST                VDKANGEVVMEMNRRNKE--KIARGKGRRGRMMTRENMDMGER
lcl|CTHT_0035960                    VEEAQRIAKNEMKKLQEEQDRKKKKKRKAGSVSARDDMDAEEG
gnl|up_human|DDX47_HUMAN            VAEAQRFARMELREHGEK------KKRSREDAGDNDDTEGAIG
gnl|up_drome|Q8MRB7_DROME           VAEAQRTAKLELKDLEDT-----RGGHKRGG-DTHDDSENFTG
gnl|up_danre|Q502B4_DANRE           VSEAQRFARIEMKESSEK------RKRPSAAQEVDEDGEQSSG
gnl|up_caeel|DDX47_CAEEL            TQEATENARIEMKEMDEK---KKSGKKRRQNDDFGDTEESGGR
gnl|Lotgi1|229010                   VSEAQRLAKLDMADLGKK----------RKSKGDNDDTEDSVG
gnl|Helro1|185175                   CAEATRAAKYQLAEAEKK--GTKQKRIKDSNKGENDDTEEASG
gnl|Capca1|175937                   VTEAQRYAKMEMNEAAKK------KGKRKGVDADDDDTEEAVG
gnl|Apo_MPI_JGI_Genos_P|72182       VAEAQRFAKMEMTEMGQK-----SGKKRSKNNDDEDDTEESIG
