# Supplementary material for: Deep transcriptome-sequencing and proteome analysis of the hydrothermal vent annelid Alvinella pompejana identifies the CvP-bias as a robust measure of eukaryotic thermostability
Source: Biol Direct. 2013 Jan 16;8:2. doi: 10.1186/1745-6150-8-2 (PMC3564776; doi:10.1186/1745-6150-8-2)
Supplement: Additional file 10 — Frequency of individual amino acids as a function of GC-content. The frequency of amino acids is plotted as a function of GC3-content (GC-content at the third codon position) in the species of the orthologous set. The regression lines with 90% confidence intervals are shown. [file 1745-6150-8-2-S10.zip › trimmedalignments/VA0D1_HUMAN.aln]

CLUSTAL X (1.81) multiple sequence alignment


sp|P32366|VA0D_YEAST                MEGVYFNIDNGFIEGVVRGYRNGLLSNNQYINLTQCDTLEDLKLQLSSTD
lcl|CTHT_0006530                    MEGLFFNVNNGYIEGIIRGYRNSLLTSAQYANMTQCETIDDLKLQL-GPA
gnl|up_human|VA0D1_HUMAN            FPELYFNVDNGYLEGLVRGLKAGVLSQADYLNLVQCETLEDLKLHLQSTD
gnl|up_drome|VA0D1_DROME            SSGFMFNIDNGYLEGLCRGFKCGILKQADYLNLVQCETLEDLKLHLQGTD
gnl|up_danre|Q6PGV1_DANRE           FSELYFNVDNGYLEGLVRGFKAGILSQADYLNLVQCETLEDLKLHLQSTD
gnl|up_caeel|Q95YD5_CAEEL           MGEFLFNIDHGYLEALTRGLKGGLLAQADYANLVQCETLEDLKLHIQSTD
gnl|Lotgi1|108853                   MPELSFNIDHGYLEGLVRGFKCGVLKQADYLNLVQCETLEDLKLHLQSTD
gnl|Helro1|184940                   MNSLNFNLNFGYLEGLLRGFKAGILKQSDYLNLIQCETLEDLKLHLQSTD
gnl|Capca1|223415                   MPEMSFNIDTGYAEGLVRGFKSGILKQTDYLNLVQCETLEDLKLHLQSTD
gnl|Apo_MPI_JGI_Genos_P|83677       MPELTFNIDAGYLEGLCRGFKGGILKQADYLNIVQCETLEDLKLHLQSTD

sp|P32366|VA0D_YEAST                YGNFLSSVSSESLTTSLIQEYASSKLYHEFNYIRDQSSGSTRKFMDYITY
lcl|CTHT_0006530                    YGDFLASLPPNP-STSALAARTTDKLVSEFRYVRANAVGAMAQFMDYVTY
gnl|up_human|VA0D1_HUMAN            YGNFLAN-EASPLTVSVIDDRLKEKMVVEFRHMRNHAYEPLASFLDFITY
gnl|up_drome|VA0D1_DROME            YGSFLAN-EPSPLSVSVIDDKLREKLVIEFQHMRNHAVEPLSNFLDFITY
gnl|up_danre|Q6PGV1_DANRE           YGSFLAN-EASPLTVSVIDDKLKEKMVVEFRHMRNQSYEPLASFMDFITY
gnl|up_caeel|Q95YD5_CAEEL           YGNFLAN-EPGAITVQVIDEKLKEKLVTEFTHLRNNALEPLATFLDYITY
gnl|Lotgi1|108853                   YGNFLAN-EPSPLTVSVIDDKMREKLVVEFQHLRNHCLEPLATFLDYITY
gnl|Helro1|184940                   YGNFLAN-EASPIQVGTIDDKLKEKLVVEFQHIRNHSLPPLSNFLDYITY
gnl|Capca1|223415                   YGHFLAN-EASPLTVSVIDDKLKEKMVIEFQHLRNNALEPLATFMDYITY
gnl|Apo_MPI_JGI_Genos_P|83677       YGHFLAN-EASPLTVSVIDEKLKEKLVIEFQHIRNQSVEPLSTFLDYITY

sp|P32366|VA0D_YEAST                GYMIDNVALMITGTIHDRDKGEILQRCHPLGWFDTLPTLSVATDLESLYE
lcl|CTHT_0006530                    GYMIDNVALLITGTLHERDTRELLDRCHPLGWFETMPVLCVATNIEELYN
gnl|up_human|VA0D1_HUMAN            SYMIDNVILLITGTLHQRSIAELVPKCHPLGSFEQMEAVNIAQTPAELYN
gnl|up_drome|VA0D1_DROME            GYMIDNIILLITGTLHQRPISELIPKCHPLGSFEQMEAIHVASTPAELYN
gnl|up_danre|Q6PGV1_DANRE           SYMIDNVILLITGTLHQRAISELVPKCHPLGSFEQMEAVNIAQTPAELYN
gnl|up_caeel|Q95YD5_CAEEL           SYMIDNIILLITGTLHQRPISELINKCHPLGSFEQMEAIHIASTPAELYN
gnl|Lotgi1|108853                   SYMIDNIILLITGTLHQRPINELISKCHPLGSFEQMEAIHIASTPAELYN
gnl|Helro1|184940                   SYMIDNIVLLITGTLHQRSISELIPKCHPLGSFEQMEAIHIASNAAELYN
gnl|Capca1|223415                   SYMIDNIVLLITGTLHQRAISELIPKCHPLGSFEQMEAIHIAATPAELYN
gnl|Apo_MPI_JGI_Genos_P|83677       SYMIDNIVLLITGTLHQRSISELIPKCHPLGSFEQMEASNIASTPAELYN

sp|P32366|VA0D_YEAST                TVLVDTPLAPYFKNCFDTAEELDDMNIEIIRNKLYKAYLEDFYNFVT---
lcl|CTHT_0006530                    SVLIETPLAPYFKGSL-SHQDLDELNIEIVRNTLYKNYLEDFYRFVNTHP
gnl|up_human|VA0D1_HUMAN            AILVDTPLAAFFQDCI-SEQDLDEMNIEIIRNTLYKAYLESFYKFCT---
gnl|up_drome|VA0D1_DROME            AVLVDTPLAPFFVDCI-SEQDLDEMNIEIIRNTLYKAYLEAFYNFCK---
gnl|up_danre|Q6PGV1_DANRE           AILVDTPLAAFFQDCI-SEQDLDEMNIEIIRNTLYKAYLEAFYKFCT---
gnl|up_caeel|Q95YD5_CAEEL           AVLVDTPLANYFVDCI-NEQDLDEMNVEVIRNTLYKAYIEDFYKFCA---
gnl|Lotgi1|108853                   AVLVDTPLAPYFIDCI-SEQDLDEMNIEIIRNTLYKAYLEDFYNFCK---
gnl|Helro1|184940                   AVLVDTPLAPYFIDCI-SEQDLDEMNIEIIRNTLYKAYLEDFYKFCQ---
gnl|Capca1|223415                   AVLVDTPLAPYFIDCI-SEQDLDEMNIEIIRNTLYKAYLEDFYQFCK---
gnl|Apo_MPI_JGI_Genos_P|83677       AVLVDTPLAPYFIDCI-SEQDLDEMNIEIIRNTLYKTYLEDFYDFCK---

sp|P32366|VA0D_YEAST                EEIPEPAKECMQTLLGFEADRRSINIALNSLQSSDIDPDLKSDLLPNIGK
lcl|CTHT_0006530                    DMAGTPTAEIMSEMLEFEADRRAINITLNSF-GTELSKADRKKLYPNFGK
gnl|up_human|VA0D1_HUMAN            -LLGGTTADAMCPILEFEADRRAFIITINSF-GTELSKEDRAKLFPHCGR
gnl|up_drome|VA0D1_DROME            -NMGGATADVMCEILAFEADRRAIIITINSF-GTELSKDDRAKLYPNCGK
gnl|up_danre|Q6PGV1_DANRE           -TLGGTTADTMCPILEFEADRRAFIITINSF-GTELSKEDRAKLFPHCGK
gnl|up_caeel|Q95YD5_CAEEL           -GLGGKTAEVMCDILAFEADRRSIIITINSF-DTELSKDDRQKLYPRCGK
gnl|Lotgi1|108853                   -NLGGATAEVMCEALAFEADRRAFIITINSF-GTELSKEDREKLYPRCGN
gnl|Helro1|184940                   -TLGDSTAEMMSTALEFEADRRAFIITINSF-GTELSKDERAKLYPRMGK
gnl|Capca1|223415                   -DLGGATAEIMCEALAFEADRRAFIITINSF-GTELSKDDRAKLYPRCGK
gnl|Apo_MPI_JGI_Genos_P|83677       -KLGGATADVMCEALAFEADRRAFVITINSF-GTELTKDDRAKLYPRCGK

sp|P32366|VA0D_YEAST                LYPLATFHLAQAQDFEGVRAALANVYEYRGFLETG---------------
lcl|CTHT_0006530                    LYPEGTLMLSRADDFEGVRLAVDGVADYKAFFEAAGLGGGPGGPGNMGGG
gnl|up_human|VA0D1_HUMAN            LYPEGLAQLARADDYEQVKNVADYYPEYKLLFEGAGSNPGDK--------
gnl|up_drome|VA0D1_DROME            MYPDGLAALARADDYEQVKTVAEYYAEYAALFDGSGNNPGDK--------
gnl|up_danre|Q6PGV1_DANRE           LYPEGLAQLARADDYEQVKAVAEYYPEYKLLFEGAGSNPGDK--------
gnl|up_caeel|Q95YD5_CAEEL           LFPDGLTGLSRADDYDQVKQVCEFYSDYKPLFEGSGNGPGEK--------
gnl|Lotgi1|108853                   LYPDGLSKLSQAEDYDQVRQVAEYYASYRELFEGAGTNPGDK--------
gnl|Helro1|184940                   LYPDGLAALARAEDYDQVKSVAEFYAEYKQIFDET---QGDK--------
gnl|Capca1|223415                   LHPDGLASLARADDQEQVRAVAEYYAEYRVLFEESGTNPGDK--------
gnl|Apo_MPI_JGI_Genos_P|83677       LHPYGLARLALADDYDQVRAVAEHYAEYRVLFEECGSNQGEK--------

sp|P32366|VA0D_YEAST                ------NLEDHFYQLEMELCRDAFTQQFAISTVWAWMKSKEQEVRNITWI
lcl|CTHT_0006530                    LSTDGRSLEDMFYQKEMEIAKSAFTRQFTYAIVYAWVKLREQEIRNITWI
gnl|up_human|VA0D1_HUMAN            ------TLEDRFFEHEVKLNKLAFLNQFHFGVFYAFVKLKEQECRNIVWI
gnl|up_drome|VA0D1_DROME            ------TLEDKFFEHEVKLDVYAFLQQFHFGVFYAYLKLKEQECRNIVWI
gnl|up_danre|Q6PGV1_DANRE           ------TLEDRFFEHEVKLNKLAFLNQFHFSVFYAYVKLKEQECRNIVWI
gnl|up_caeel|Q95YD5_CAEEL           ------TLEDKFFEHEVKLNVHSYLHQFHFGVFYAFIKLKEQEMRNIIWI
gnl|Lotgi1|108853                   ------TLEDKFFEHEVKLMKQSFMHQFQFGVFYSYVKLKEQECRNIIWI
gnl|Helro1|184940                   ------TLEDKFFEHEVKLMKNAFMNQFHFGIFYAFVKLKEQENRNIVWI
gnl|Capca1|223415                   ------TLEDKFFEHEVKLMKNAFMNQFHMGVFYGFVKLKEQECRNIIWI
gnl|Apo_MPI_JGI_Genos_P|83677       ------TLEDKFFEYEVMLMKNAFMQQFHFGVFYAFIKLKEQECRNIIWI

sp|P32366|VA0D_YEAST                AECIAQNQRERINNYISVY
lcl|CTHT_0006530                    AECIAQKQKERINNYISVF
gnl|up_human|VA0D1_HUMAN            AECIAQRHRAKIDNYIPIF
gnl|up_drome|VA0D1_DROME            AECVAQKHRAKIDNYIPIF
gnl|up_danre|Q6PGV1_DANRE           AECIAQRHRAKIDNYIPIF
gnl|up_caeel|Q95YD5_CAEEL           AECISQRHRTKIDNYIPIM
gnl|Lotgi1|108853                   GECVAQRHRAKIDSYIPIF
gnl|Helro1|184940                   AECVSQRHRTKIDSYIPIF
gnl|Capca1|223415                   SECVAQKHRAKIDSYIPIF
gnl|Apo_MPI_JGI_Genos_P|83677       AECVSQRHRAKIDSYIPIF
