# Supplementary material for: Deep transcriptome-sequencing and proteome analysis of the hydrothermal vent annelid Alvinella pompejana identifies the CvP-bias as a robust measure of eukaryotic thermostability
Source: Biol Direct. 2013 Jan 16;8:2. doi: 10.1186/1745-6150-8-2 (PMC3564776; doi:10.1186/1745-6150-8-2)
Supplement: Additional file 10 — Frequency of individual amino acids as a function of GC-content. The frequency of amino acids is plotted as a function of GC3-content (GC-content at the third codon position) in the species of the orthologous set. The regression lines with 90% confidence intervals are shown. [file 1745-6150-8-2-S10.zip › trimmedalignments/EDF1_HUMAN.aln]

CLUSTAL X (1.81) multiple sequence alignment


sp|O14467|MBF1_YEAST                MSDWDTNTI-IGSRARAGGSGPRAN-VARSQGQINAARRQGLVVSVDKKY
lcl|CTHT_0051400                    MSHWDVAEVKIGRNVHRGGGAPRET-VVRGQAALNAARRSGAQITTEKKY
gnl|up_human|EDF1_HUMAN             ESDWDTVTV-LRKK------GPTAA-QAKSKQAILAAQRRGEDVETSKKW
gnl|up_drome|Q9XZ03_DROME           MSDWDSVTV-LRKK------APKSS-TLKTESAVNQARRQGVAVDTQQKY
gnl|up_danre|EDF1_DANRE             ECDWDTVTV-LRKK------GSAA--QSKSKQAVTAAQRKGEAVETSKKW
gnl|up_caeel|Q9XTV4_CAEEL           DTDPNSVTM-ITKR------GPVNK-TLKSAAQLNAAQRAGVDISTEKKT
gnl|Lotgi1|196960                   GDAWNEVTY-LRKA------PPKAQ-ERRTTGAVNRAMQSGGVVDTRKKY
gnl|Helro1|110237                   ECDWDEVTV-IRKK------APKSNQQLKTQQAINAAQRQGLEIETSKKF
gnl|Capca1|171839                   EVGWDDVTY-LRKR------TPKAT-EKRSQQAVNAAQRSGMEVETSKKF
gnl|Apo_MPI_JGI_Genos_P|69712       EADWDEVTY-LRKR------QPKAS-QLKSQKAINAAQRAGGEIETTKKW

sp|O14467|MBF1_YEAST                GSTN--TRGDNEGQRLTKVDRETDIVKPKKLDPNVGRAISRARTD-----
lcl|CTHT_0051400                    SVGNAASKPSVEGQRLTMVDRADDIVKPKTVGIEVGKAIAKARAAYEGPN
gnl|up_human|EDF1_HUMAN             AAGQ--NKQHSITKNTAKLDRETEELHHDRVTLEVGKVIQQGRQS-----
gnl|up_drome|Q9XZ03_DROME           GAGT--NKQHVTTKNTAKLDRETEELRHDKIPLDVGKLIQQGRQS-----
gnl|up_danre|EDF1_DANRE             AAGQ--NKQHVVTKNTAKLDRETEELSHQRVPLEVGKVIQQGRQN-----
gnl|up_caeel|Q9XTV4_CAEEL           MSGG--NRQHSANKNTLRLDEETEELHHQKVALSLGKVMQQARAT-----
gnl|Lotgi1|196960                   AAAT--NKHVTTDKNTAKLDRETEELHHDAIDRSVAQLIQKGRSN-----
gnl|Helro1|110237                   NAGH--NKQHVGDKNTAKLDRETEELHHETVGLDVGRLIQQGRQA-----
gnl|Capca1|171839                   SAGQ--NKQHSSNANTARLDRETEELKHSHVGLDTARLIQQGRQA-----
gnl|Apo_MPI_JGI_Genos_P|69712       TAAQ--NKQHMAARNTAKLDRETEELHHDKVGLDVGKLIQQGRQQ-----

sp|O14467|MBF1_YEAST                --KKMSQKDLATKINEKPTVVNDYEAARAIPNQQVLSKLERALGVKLRGN
lcl|CTHT_0051400                    GQKGLTQKELATKCNTTPTIVAQFERGEAAPDQKVLAAMERVLNVKLRGS
gnl|up_human|EDF1_HUMAN             --KGLTQKDLATKINEKPQVIADYESGRAIPNNQVLGKIERAIGLKLRGK
gnl|up_drome|Q9XZ03_DROME           --KGLSQKDLATKICEKQQVVTDYEAGRGIPNNLILGKMERVLGIKLRGK
gnl|up_danre|EDF1_DANRE             --KGLTQKDLATKINEKPQIIAEYECGKAIPNNQVMGKIERAIGLKLRGK
gnl|up_caeel|Q9XTV4_CAEEL           --KGWTQKDLSTQINEKPQVVGEYESGKAVPNQQIMAKMERALGVKLRGK
gnl|Lotgi1|196960                   --KGLTQKELATRINEKPSVVNDYESGKAIPAQGILAKMERTLGLRLRGA
gnl|Helro1|110237                   --KNLTQKDLATKINEKPQIVNEYENGKAIPNQVILGKMERILDIKLRGK
gnl|Capca1|171839                   --KNLTQKELATKINEKPQVVNDYEAGKAIPNNQVMSKLERTLGLKLRGK
gnl|Apo_MPI_JGI_Genos_P|69712       --KGLTQKELATKINEKQQVINEYESGRAIPNQQILSKMERTLGIKLRGK

sp|O14467|MBF1_YEAST                NIGSPL--GAPK
lcl|CTHT_0051400                    DIGKPK-FEKKE
gnl|up_human|EDF1_HUMAN             DIGKPIEKGPRA
gnl|up_drome|Q9XZ03_DROME           ERGQPI--APPG
gnl|up_danre|EDF1_DANRE             DIGLPL--EACS
gnl|up_caeel|Q9XTV4_CAEEL           DIGMPFSTKPPA
gnl|Lotgi1|196960                   NKGQPL--EPKG
gnl|Helro1|110237                   EKGQSL--HAKG
gnl|Capca1|171839                   DRGKPL--APKK
gnl|Apo_MPI_JGI_Genos_P|69712       NKGQPLTFGPKK
