# Supplementary material for: Deep transcriptome-sequencing and proteome analysis of the hydrothermal vent annelid Alvinella pompejana identifies the CvP-bias as a robust measure of eukaryotic thermostability
Source: Biol Direct. 2013 Jan 16;8:2. doi: 10.1186/1745-6150-8-2 (PMC3564776; doi:10.1186/1745-6150-8-2)
Supplement: Additional file 10 — Frequency of individual amino acids as a function of GC-content. The frequency of amino acids is plotted as a function of GC3-content (GC-content at the third codon position) in the species of the orthologous set. The regression lines with 90% confidence intervals are shown. [file 1745-6150-8-2-S10.zip › trimmedalignments/RIOK1_HUMAN.aln]

CLUSTAL X (1.81) multiple sequence alignment


sp|Q12196|RIO1_YEAST                LDPRTMRFLKSMVTRGVIADLNGCLSTGKEANVYHAFAGTGKAPVIDEET
lcl|CTHT_0021480                    LDNHTRMIILNMLNRNIISEIYGTISTGKEANVYNAVAYDNNGERIE---
gnl|up_human|RIOK1_HUMAN            LDPRTRMILFKMLTRGIITEINGCISTGKEANVYHASTANGES-------
gnl|up_drome|Q9VTL5_DROME           MDPRTRMILFKLLNRGMIQEINGCISTGKEANVYHAVSKNGEE-------
gnl|up_danre|B0UXW2_DANRE           LDPRTRMILFKMLSRGVFSQINGCISTGKEANVYHATTAKGES-------
gnl|up_caeel|O44959_CAEEL           LDPRTRLVLFRLLQRGTLLNIDGCISTGKEANVYHATGTDNDL-------
gnl|Lotgi1|126569                   MDPKTRMILFKLLSRGVISEINGCISTGKEANVYHGTSNLHPD-------
gnl|Helro1|75979                    LDVRTKMILYKMFHK-VFTKFDGCVSTGKEANVYHAISAKHEG---G---
gnl|Capca1|164369                   MDPRTRMILFKMLSRQIISEVNGCISTGKEANVYHATTQNNQH-------
gnl|Apo_MPI_JGI_Genos_P|60681       MDPRTRMILFKLLSRQIISEVNGCISTGKEANVYHAMTRNGKH-------

sp|Q12196|RIO1_YEAST                GQYEVLETDGSRAEYAIKIYKTSILVFKDRERYVDGEFRFRN--SRSQHN
lcl|CTHT_0021480                    -------------R-AVKVYKTIILGFKDRERYLAGEQRFKTIVDKALSA
gnl|up_human|RIOK1_HUMAN            -------------R-AIKIYKTSILVFKDRDKYVSGEFRFRH--GYCKGN
gnl|up_drome|Q9VTL5_DROME           -------------EFAIKIYKTSILVFKDRDKYVSGEFRFRH--GYCKHN
gnl|up_danre|B0UXW2_DANRE           -------------R-AIKIYKTSILLFKDRDKYVSGEFRFRH--GYCKGN
gnl|up_caeel|O44959_CAEEL           ---------------AIKIYKTSILTFKDRERYVTGEFRYRH--GYCKSN
gnl|Lotgi1|126569                   -------------R-AVKVYKTSILVFKDRDRYVSGEFRFRH--GYCKHN
gnl|Helro1|75979                    -------------SLAIKIFKTVASEFRNRTQYMEGEFRFQN--NTCTSN
gnl|Capca1|164369                   -------------R-AIKVYKTSILVFKDRDKYVSGEFRFRH--GYCKHN
gnl|Apo_MPI_JGI_Genos_P|60681       -------------R-AIKVYKTSILVFKDRDRYVTGEFRFRR--GYCKHN

sp|Q12196|RIO1_YEAST                PRKMIKIWAEKEFRNLKRIYQSGVIPAPKPIEVKNNVLVMEFLSR-GNGF
lcl|CTHT_0021480                    PRKMIKLWAEKEFRNLKRLHTAG-IPCPEPIYLKYNVMVMGFLGDHTNGY
gnl|up_human|RIOK1_HUMAN            PRKMVKTWAEKEMRNLIRLNTAE-IPCPEPIMLRSHVLVMSFIGK--DDM
gnl|up_drome|Q9VTL5_DROME           PRKMVRTWAEKEMRNYLRMRNAG-VPVPEPILLRSHVLVMRFCGR--DGW
gnl|up_danre|B0UXW2_DANRE           PRKMVRTWAEKEMRNLIRLQTAQ-IPSPEPIMLRSHVLVMSFIGR--DDT
gnl|up_caeel|O44959_CAEEL           PRKMVAVWAEKEMRNLARMHEVG-LPVPKPHLLKGHVLVMDFLGK--DGW
gnl|Lotgi1|126569                   PRKMVRTWAEKEMRNLIRIHQSG-ILCPQPILLRSHVLVMEFIGQ--DGW
gnl|Helro1|75979                    IRKLVPKWTEKEFRNLQRIYKAG-IKCPEPILYLFYFDSIR---------
gnl|Capca1|164369                   PRKMVRTWAEKEMRNLTRIYQSG-MNCPEPIFLRSHVLVMAFLGN--DGW
gnl|Apo_MPI_JGI_Genos_P|60681       PRKMVKTWAEKEMRNLTRIHQSG-LPCPTPVILRSHVLVMDFIGY--DGW

sp|Q12196|RIO1_YEAST                ASPKLKDYPY------KNRDEIFHYYHTMVAYMRLLYQVCRLVHADLSEY
lcl|CTHT_0021480                    AFPRLHDTKITGETLEETEAEWRRLYINLLSMMRRMYQVCGLVHGDLSEY
gnl|up_human|RIOK1_HUMAN            PAPLLKNVQL-------SESKARELYLQVIQYMRRMYQDARLVHADLSEF
gnl|up_drome|Q9VTL5_DROME           PAPKLKDVEL-------STSKARELYRDCVVIMWRIYNQCRLVHADLSEF
gnl|up_danre|B0UXW2_DANRE           PAPLLKNAVL-------SESKARELYLQIIQNMRIMYSEARLVHADLSEY
gnl|up_caeel|O44959_CAEEL           PAPLLKNANL-------SQEDAEPMYVGLVRDMRRLYRECKLVHADLSEF
gnl|Lotgi1|126569                   PAPLLKDADI-------SESKARELYLDILHMMRTLYHECRLIHADLSEF
gnl|Helro1|75979                    PANRLKDEEL-------THDEYEKMYRDCVLLMRKMFQVCKLVHADLSEF
gnl|Capca1|164369                   PAPKLKDVEF-------DEVEADRLYLQCIKMIRRMYHECHLVHADLSEF
gnl|Apo_MPI_JGI_Genos_P|60681       PAPKLKEIDI-------SDSCARELYLQCVLMMRKLYHECRLVHADLSEY

sp|Q12196|RIO1_YEAST                NTIV--HDDKLYMIDVSQSVEPEHPMSLDFLRMDIKNVNLYFEKMGISIF
lcl|CTHT_0021480                    NILY--NEGVLYIIDVSQSVEHDHIEATNFLRMDIRNVNDFFARRGVDTL
gnl|up_human|RIOK1_HUMAN            NMLY--HGGGVYIIDVSQSVEHDHPHALEFLRKDCANVNDFFMRHSVAVM
gnl|up_drome|Q9VTL5_DROME           NILL--QDGQLVIIDVSQSVEHDHPHSFDFLRKDCTNISEFFRKRAVATM
gnl|up_danre|B0UXW2_DANRE           NVLY--HNGEAYIIDVSQSVEHDHPHALEFLRKDCSNVNDFFQRHNVAVM
gnl|up_caeel|O44959_CAEEL           NMLV--HDGKLWIIDVSQSVEQDHPHALEFLRMDCNNVNKFFRELGVPVL
gnl|Lotgi1|126569                   NLLY--HQGSVYVIDVSQAVEHDHPHALEFLRKDCTNITEYFKKLGVCTM
gnl|Helro1|75979                    NLLYVFFQNSLYVIDVSQSVEMDNENALKFLNMDVKNVTNYFRKQGVVTM
gnl|Capca1|164369                   NILY--HENSLYIIDVSQSVEHDHPHALEFLRKDCTNVTDYFAKKGASVL
gnl|Apo_MPI_JGI_Genos_P|60681       NLLY--HDNKIYMIDVSQAVEHDHPHALEFLRKDATNITEFFKRKGVCTM

sp|Q12196|RIO1_YEAST                PERVIFQFVISET--LEKFKGDYNNISALVAYIASNLPIKSTEQDEAEDE
lcl|CTHT_0021480                    SDRTVYHFITDSTGAVDENGMRKAIDNLYATRPPLAESEEARAEQEIDNQ
gnl|up_human|RIOK1_HUMAN            TVRELFEFVTDPS--ITHENMDAYLSKA-MEIASQRTKEERSSQDHVDEE
gnl|up_drome|Q9VTL5_DROME           TVKELFDFITDQT--ITTENMEECLERI-SERIKDRDFDAISAQEKIDEA
gnl|up_danre|B0UXW2_DANRE           TVRELFEFVTDPS--ITTDNINKYLDKA-MEIASERTAEERSDQDKVDEE
gnl|up_caeel|O44959_CAEEL           SVRRLFEVIVDPL--MSSKEMETIIE------------EERVLVNSEDDS
gnl|Lotgi1|126569                   TVKELFDFITDVS--INNDNIDQYLDKA-MEISANRSVAERTEQEKIDEE
gnl|Helro1|75979                    SCRKLRNFVVGTE--ITDE--DRYIDEA-IQEACDRHDEDD------DDL
gnl|Capca1|164369                   HLKPLFEFVTDPN--IAADQVDAYLENA-IANAADRQDELNTNEAQVERE
gnl|Apo_MPI_JGI_Genos_P|60681       TVKELFDFVTDLN--ITADNQDEYLDKA-MEIASQRTVEELTKQQEVEEE

sp|Q12196|RIO1_YEAST                IFRSLHLVRSLGGLEERDFDRYTDGKFDLLKSLIAHDNERNFAASEQF--
lcl|CTHT_0021480                    VFRNQFIPTTLE--EVYNLEVEL-------------GKKVDTRLYQHMLA
gnl|up_human|RIOK1_HUMAN            VFKRAYIPRTLN--EVKNYERDMDIIMKLKEEDMAMNAQQDNILYQTV--
gnl|up_drome|Q9VTL5_DROME           VWQNTYIPKRLD--EVRHFERDVAKAKQ--------GVQQNLI-YGKI--
gnl|up_danre|B0UXW2_DANRE           VFKKAYIPRTLN--EVTHYERDVDTMMKKKEDTSSEDTNTDNILYQTV--
gnl|up_caeel|O44959_CAEEL           LFMNAFIPHKLE--HVLHFERDGKLAKE--------GVEANNPFQNIV--
gnl|Lotgi1|126569                   VFKNSFIPRTLE--DVIHFERDYHKTLV--------G-ETDNILYNKL--
gnl|Helro1|75979                    VSACVFIYWRCT--VVLNYSLFLQMA------------DQTEIPYQDA--
gnl|Capca1|164369                   VFKRVFIPRTLD--DVVDFERDVRRMQK--------GIDTEFVTYQAV--
gnl|Apo_MPI_JGI_Genos_P|60681       VFKHVFIPRTLD--DVPHFERDVQRIAA--------GIDTNLILYQKV--

sp|Q12196|RIO1_YEAST                ----EFDNADHECSSGTEEFSDDEEDGSSGSEEDDEEEGEYYDDDEP---
lcl|CTHT_0021480                    DSKVPESTGGEHKSGEGGESGSEDEEGDEGESGEVESGDEEREEGEGDRF
gnl|up_human|RIOK1_HUMAN            -TGLKKDLSGVQKVPALLENQVEERTCSDSEDIGSSECSDTDSEEQGDHA
gnl|up_drome|Q9VTL5_DROME           -TGLTSDLDVQQKPDVLQSSTAKEDDGSEAQTSGSEDEDNSQDNDNDEDA
gnl|up_danre|B0UXW2_DANRE           -TGLRKDLSGVQTVPSILEDSTKDESSGSEEEEDEDDEEKSGEET-----
gnl|up_caeel|O44959_CAEEL           -SKIDLKGDGFGEEHDDSDDNDDEENGKKSRKKRAEPTEEEIQEKERKIA
gnl|Lotgi1|126569                   -TGLDID-------------------------------------------
gnl|Helro1|75979                    --------------------------------------------------
gnl|Capca1|164369                   -TGMKEDLSGYQLVGTEGENRDSEAEEEEKEEEEESSGEEESSTT-----
gnl|Apo_MPI_JGI_Genos_P|60681       -TGLKQDLSGVEKSDEVQQDSDSDSDNETDSDEEDTAHLNCKDLKSNTTI

sp|Q12196|RIO1_YEAST                ------KVLKGKKHEDKDLKKLRKQEAKDAKREKRKTKVKKHIKKK--L
lcl|CTHT_0021480                    EK----KRPRGKKHLDKAEKHAHKMAVKEAKREKRKEKMPKHVKKK--L
gnl|up_human|RIOK1_HUMAN            RP----KKHTTDPDIDKKER---KKMVKEAQREKRKNKIPKHVKKRKEK
gnl|up_drome|Q9VTL5_DROME           KKFKNSARPREESPESKKAR---KKAVKDAKAEQRKVKVKKHVKKRKEK
gnl|up_danre|B0UXW2_DANRE           -----------EAQPDRKEQ---KKLVKEAQREKRKNKVPKHVKKRKEK
gnl|up_caeel|O44959_CAEEL           MH----TRNREETAEERKER---KAAVKEEKREQRKEKIPKHLKKRAHR
gnl|Lotgi1|126569                   ---------------------------------------HKQVRQYFYL
gnl|Helro1|75979                    -----------------------DMCVKDLRRH------AGQVVGFLIF
gnl|Capca1|164369                   ------TRMKGETAEERKER---KKAIKTQNRERRKTKTPKHEKKRREK
gnl|Apo_MPI_JGI_Genos_P|60681       PR----IRARDESPNTRRER---KKAVKELQREKRREKIPKHVKKRKEK
