# Supplementary material for: Deep transcriptome-sequencing and proteome analysis of the hydrothermal vent annelid Alvinella pompejana identifies the CvP-bias as a robust measure of eukaryotic thermostability
Source: Biol Direct. 2013 Jan 16;8:2. doi: 10.1186/1745-6150-8-2 (PMC3564776; doi:10.1186/1745-6150-8-2)
Supplement: Additional file 10 — Frequency of individual amino acids as a function of GC-content. The frequency of amino acids is plotted as a function of GC3-content (GC-content at the third codon position) in the species of the orthologous set. The regression lines with 90% confidence intervals are shown. [file 1745-6150-8-2-S10.zip › trimmedalignments/NOP56_HUMAN.aln]

CLUSTAL X (1.81) multiple sequence alignment


sp|Q12460|NOP56_YEAST               EYLLFEEPTGYAVFKVKLQQDDIGSRLKEVQEQINDFGAFTKLIELVSFA
lcl|CTHT_0018510                    NFLLFESAVGFSLFEVVHQADTVGLELPEVKDAMKTLDKFGKMVKLRSFN
gnl|up_human|NOP56_HUMAN            LHVLFEHAVGYALLALK-EVEEISLLQPQVEESVLNLGKFHSIVRLVAFC
gnl|up_drome|Q8IGT5_DROME           LYVLYEHAAGFSLFSVK-EFEEVSMFLPQVESSVTDLAKFNSIVKLAGFA
gnl|up_danre|Q6DRE5_DANRE           LHVLFEHAAGYALLAVK-EVEEIGMLLPQVEESVLNVGKFSSVVKLSAFF
gnl|up_caeel|YZVL_CAEEL             HFVLYEHAAGYALMKIK-EFDDAGLILQEVDAAHADGYKFSQIVELASFD
gnl|Lotgi1|119841                   LYVLFEHASGYGLFRVR-EFEEVSMLLPQVEASVTDVSKFNSVVKLVAFS
gnl|Helro1|157952                   LHVLYEHATGYALFRVK-EFEEIGMMQPEVEQSVLDLSRFNAIVTLVSFC
gnl|Capca1|159443                   LYVLHEHASGFALFRVK-EFEEIGMLLPEVESSVTDLSRFNSIVSLVAFS
gnl|Apo_MPI_JGI_Genos_P|64454       LHVLFEHASGYSLFRVK-EFEEVGLLQPEVENSVKDLSRFQSVVQLVAFS

sp|Q12460|NOP56_YEAST               PFKGAAEALENANDISEGLVSESLKAILDLNLPKASSKKKNITLAISDKN
lcl|CTHT_0018510                    PWTSAAQGLEAINLISEGIMPEYLKSALEMNLPQTSGKKSKVVLGVADKK
gnl|up_human|NOP56_HUMAN            PFASSQVALENANAVSEGVVHEDLRLLLETHLPS---KKKKVLLGVGDPK
gnl|up_drome|Q8IGT5_DROME           PFKTAIAALENINAISEGIVPQDLLSFLDDFFAK--LKKKKCTLGIADAK
gnl|up_danre|Q6DRE5_DANRE           PFKSAQGALENINAVSEGVVHADLKLFLETNLPS--GGKKKPMLGVSDAK
gnl|up_caeel|YZVL_CAEEL             PFKNTEAALENCNSISEGLAHPDLTNFLQKSLPK---KKKHVVLGINDSK
gnl|Lotgi1|119841                   PFKSGTNALDNMNSVSEGILHDDLRVFIETNVPKS-TKKEKVILGVGDSR
gnl|Helro1|157952                   PFRSGANALDNMNSISEGIVHPDLKAFVETNVPQSVGKKTKSILGVGDNK
gnl|Capca1|159443                   PFKSGTNALDNINSISEGILHEDLRVFLESNFPKS-SKKEKSTLGVGDSK
gnl|Apo_MPI_JGI_Genos_P|64454       PFKSGTNALDNMNSISEGIIHEDLHLFLETNVPQS-GKKHKSLLGVGDQK

sp|Q12460|NOP56_YEAST               LGPSIKEEFPYVDCI---SNELAQDLIRGVRLHGEKLFKGLQSGDLERAQ
lcl|CTHT_0018510                    LAGEITAAFPGVQCEAADTSEVVAALLRGIRTHANKLHKSLQEGDIGRAQ
gnl|up_human|NOP56_HUMAN            IGAAIQEEL-GYNCQ---TGGVIAEILRGVRLHFHNLVKGLTDLSACKAQ
gnl|up_drome|Q8IGT5_DROME           LGAAITEAI-GVQCS---HFGVVPEILRGVRFHFAKLVKGFTDKSAGVAQ
gnl|up_danre|Q6DRE5_DANRE           LGAALQEEL-NLSIQ---TGGVVAEIIRGVRLHFHSLVKGLTAQAASKAQ
gnl|up_caeel|YZVL_CAEEL             LAGSLTEAFPDLKLV---FGGVITEILRGTRVHFERLAKNLPHHSLSKAQ
gnl|Lotgi1|119841                   IGAAISEDL-SVKCQ---QVGVVQELLRGIRVHFAKLVKGLTEKSAGKAQ
gnl|Helro1|157952                   LAASISEEL-GYSCM---HTGIVPEIIRGLRLHFPKLIKGLTDISQGKAQ
gnl|Capca1|159443                   LGSAISEEM-GFSCL---HTGVVPEIIRGIRMHFHKMVKGLTDLTASKAQ
gnl|Apo_MPI_JGI_Genos_P|64454       LAAAISETF-GFSCQ---HSGVVPEIIRGIRAHFHNLIKGLSEVTAGKAQ

sp|Q12460|NOP56_YEAST               LGLGHAYSRAKVKFSVQKNDNHIIQAIALLDQLDKDINTFAMRVKEWYGW
lcl|CTHT_0018510                    LGLGHAYSRAKVKFSVHKNDNHIIQGIATLDALDKSINQGAMRVREWYGW
gnl|up_human|NOP56_HUMAN            LGLGHSYSRAKVKFNVNRVDNMIIQSISLLDQLDKDINTFSMRVREWYGY
gnl|up_drome|Q8IGT5_DROME           LGLGHSYSRAKVKFNVHRSDNMIIQSIALLDQLDKDVNTFSMRIREWYSY
gnl|up_danre|Q6DRE5_DANRE           LGLGHSYSRAKVKFNVNRADNMIIQSIALLDQLDKDINTFSMRVREWYGY
gnl|up_caeel|YZVL_CAEEL             LSLGHSYSRSKVKFDVHRVDNMVIQSIALLDQLDKDINLFGMRIREWYSY
gnl|Lotgi1|119841                   LGLGHSYSRAKVKFNVNRVDNMIIQSISLLDQLDKDVNTFSMRIREWYSY
gnl|Helro1|157952                   LGLGHSYSRAKVKFNVNRTDNMIIQSINLLDQLDKNINTFAMRIREWYGY
gnl|Capca1|159443                   LGLGHSYSRCKVKFNVNRVDNMIIQSICLLDQLDKDINIFSMRMREWYSY
gnl|Apo_MPI_JGI_Genos_P|64454       LGLGHSYSRAKVKFNVNRSDNMIIQSISLLDQLDKDINTFSMRIREWYSY

sp|Q12460|NOP56_YEAST               HFPELAKLVPDNYTFAKLVLFIKDKASL--NDDSLHDLAALLNEDSGIAQ
lcl|CTHT_0018510                    HFPELIRIVSDNITYAKVVLAIGNKSSL--TDESVDDLANVLNQDQDKAL
gnl|up_human|NOP56_HUMAN            HFPELVKIINDNATYCRLAQFIGNRREL--NEDKLEKLEELT-MDGAKAK
gnl|up_drome|Q8IGT5_DROME           HFPELVKIVPDNYMFAKAAKFIKDRKNL--TQDQLEDLEKIV-MDSAKAQ
gnl|up_danre|Q6DRE5_DANRE           HFPELIKIVSDNSTYCKLAKLIGNRKEL--SEEMLEAMEEIT-MDSAKAQ
gnl|up_caeel|YZVL_CAEEL             HYPELFRLAPDQYKYSRLAVAILDRNKMAENENLENEILEILDNDSEKTA
gnl|Lotgi1|119841                   HFPELARIVTDHFKYARLAKLIKNRKEL--TRELEDEIEEIT-IDSSVTK
gnl|Helro1|157952                   HFPELVKILPDNYMYARVVSLLGNRKQL--SQEKVNGLGEIV-MDEGKVK
gnl|Capca1|159443                   HFPELMKIVTDNHMYARLAKMIGDRKTL--DDEKMAAIEEVT-MDAAKAQ
gnl|Apo_MPI_JGI_Genos_P|64454       HFPELVKIITDNYTYARVAKFIKDRKSL--TEESLEALEEIV-MDSGKAQ

sp|Q12460|NOP56_YEAST               RVIDNARISMGQDISETDMENVCVFAQRVASLADYRRQLYDYLCEKMHTV
lcl|CTHT_0018510                    AIIQAAKVSMGQDISEVDLQMVRDLASNVTSMADYRRILAESLDKKMSEV
gnl|up_human|NOP56_HUMAN            AILDASRSSMGMDISAIDLINIESFSSRVVSLSEYRQSLHTYLRSKMSQV
gnl|up_drome|Q8IGT5_DROME           AIIGAAKMSMGMDISIVDLMNIELFAERVVKLSEYRKKLSTYLHNKMNLV
gnl|up_danre|Q6DRE5_DANRE           AILDASRSSMGMDISPIDLINIECFSSRVVSLTDYRQELQEYLRSKMGQV
gnl|up_caeel|YZVL_CAEEL             QIIEAARTSMGMDISDLDLENIKRFAARVSSLMEYRQQLHEYIKDRMDHC
gnl|Lotgi1|119841                   SIYDAAKSSMGMDISPIDLLNIEMFATRVIGLSEYRKNLSEYLQTKMQQV
gnl|Helro1|157952                   AILDATRTSMGMDISELDLINIERFAQKVIKLAEYRKSQHDYLKNKMDLV
gnl|Capca1|159443                   EILTAAKASMGMDISPIDLINIETFAVRVIALADYRKGLITYLKERMHQV
gnl|Apo_MPI_JGI_Genos_P|64454       AILDASRSSMGMDISGLDLINIERFATRVIALAEYRKGLYEYLKDKMHSV

sp|Q12460|NOP56_YEAST               APNLSELIGEVIGARLISHAGSLTNLSKQAASTVQILGAEKALFRALKTK
lcl|CTHT_0018510                    APNLQVILGTPVAARLIAHAGSLTNLAKYPASTLQILGAEKALFRALKTK
gnl|up_human|NOP56_HUMAN            APSLSALIGEAVGARLIAHAGSLTNLAKYPASTVQILGAEKALFRALKTR
gnl|up_drome|Q8IGT5_DROME           APNLQSLIGDQVGARLISHAGSLTNLAKYPASTVQILGAEKALFRALKTR
gnl|up_danre|Q6DRE5_DANRE           APNLAALIGEVVGARLISHAGSLTNLAKYPASTVQILGAEKALFRALKTR
gnl|up_caeel|YZVL_CAEEL             APSLSALIGEQVGARLISHAGSLTNLAKYPASTVQILGAEKALFRALKTR
gnl|Lotgi1|119841                   APNLATLIGDQIGARLIAHSGSLTNLAKYPASTVQILGAEKALFRALKTR
gnl|Helro1|157952                   APNLSALIGEQVGARLISHAGSLTNLAKYPASTVQILGAEKALFRALKTR
gnl|Capca1|159443                   APSLTALVGEQVGARLISHAGSLTSLAKFPASTVQILGAEKALFRALKTR
gnl|Apo_MPI_JGI_Genos_P|64454       APNLSTLIGEQVGARLISHAGSLTNLAKYPASTVQILGAEKALFRALKTR

sp|Q12460|NOP56_YEAST               GNTPKYGLIYHSGFISKASAKNKGRISRYLANKCSMASRIDNYSEEPSNV
lcl|CTHT_0018510                    SATPKYGLLYQSSFIGRAGPKVKGRISRYLANKCSIASRIDNFSEKPTRH
gnl|up_human|NOP56_HUMAN            GNTPKYGLIFHSTFIGRAAAKNKGRISRYLANKCSIASRIDCFSEVPTSV
gnl|up_drome|Q8IGT5_DROME           SNTPKYGLIYHSSFIGRAGLKNKGRISRFLANKCSIASRIDCFLEQPTSV
gnl|up_danre|Q6DRE5_DANRE           GNTPKYGLIFHSTFIGRAAAKNKGRISRYLANKCTIASRIDCFSEVPTSV
gnl|up_caeel|YZVL_CAEEL             SNTPKYGLLFHSSFIGKAGTKNKGRVSRYLANKCSIAARVDCFSETPVST
gnl|Lotgi1|119841                   GNTPKYGLIFHSTFIGRALARNKGRISRYLANKCSIASRIDCFAEYPTAV
gnl|Helro1|157952                   GNTPKYGLIFHSTFIGRAGAKNKGRISRNLANKCTIASRIDCFSEFPTRV
gnl|Capca1|159443                   SNTPKYGLIFHSSFISRAAMKNKGRISRFLANKCSIASRIDCFSDVPTPV
gnl|Apo_MPI_JGI_Genos_P|64454       GNTPKYGLIFHSTFIGRAGAKNKGRISRYLANKCSIASRIDCFAEYPTTV

sp|Q12460|NOP56_YEAST               FGSVLKKQVEQRLEFYNTGKPTLKNELAIQEAMELYNKDKPAAEVEE---
lcl|CTHT_0018510                    FGEVLRQQLEQRLEWYAKGTKPMKNSEAMEKAIKAVMADDEETLPVAVDA
gnl|up_human|NOP56_HUMAN            FGEKLREQVEERLSFYETGEIPRKNLDVMKEAMVQAEEAAAEITRKLEKQ
gnl|up_drome|Q8IGT5_DROME           FGETLKQQVEDRLKFYESGDVPRKNIEVMKEAIEAAGQEAAITVQSE---
gnl|up_danre|Q6DRE5_DANRE           FGDKLRDQVEERLAFYETGEAPRKNLDVMKEAVAQASEVAAEIKRKLEKK
gnl|up_caeel|YZVL_CAEEL             YGEFLRQQVEDRLEYFTSGTVPKKNIDVMKEAEEAAVEVKEKVI------
gnl|Lotgi1|119841                   FGEHLKQQVEDRLKFYESGDVPTKNVDVMKIAVGEAEVVQKKLAKKE---
gnl|Helro1|157952                   FGECLKEQVEERLKFYESGEAPRKNVDVMKEAIDMPIRMSQQLVWLL---
gnl|Capca1|159443                   FGEHLRDQVEERLTFYETGDAPQKNVDVMKTAIGKAAE-EAEAARLE---
gnl|Apo_MPI_JGI_Genos_P|64454       FGEYLKEQVEDRLKFYENGEAPKKNIDVMKEAVEKATVIQAKLAKKE---

sp|Q12460|NOP56_YEAST               ---------------------------------TKEKESSKKRKLEDDDE
lcl|CTHT_0018510                    MDIDSKSPAKE--------------------KKDKKEKKEKKEKKEKKKE
gnl|up_human|NOP56_HUMAN            EKKRLKKEKKRLAALALASSENSSSTPEECEEMSEKPKKKKKQKPQEVPQ
gnl|up_drome|Q8IGT5_DROME           ------------------------------------KKKKKKKRAAEDEG
gnl|up_danre|Q6DRE5_DANRE           EKKKKKRQKKL--EALSTAEGDEETNGDVEENEVATKKKKKKQAAEEMEV
gnl|up_caeel|YZVL_CAEEL             --------------------------------------KKKKKAAKKAKR
gnl|Lotgi1|119841                   -----KKRKRKAAELEATLETTMETTMEEETEEPIKKKKKKKKKSKEESE
gnl|Helro1|157952                   ---------------------------------------VRKLTSSE---
gnl|Capca1|159443                   -----KKNKKK------------------------EKKKAKKRKAEEKSQ
gnl|Apo_MPI_JGI_Genos_P|64454       -----RKRKKK------------------------EKRNAEKMNSSEING

sp|Q12460|NOP56_YEAST               EK-------------------KEKKEKKSKKEKKEK--------------
lcl|CTHT_0018510                    DK-------------------EEKKKDKKRKSLGGE--------------
gnl|up_human|NOP56_HUMAN            ENGMEDPSISFSKPKKKKSFSKEELMSSDLEETAGSTSIPKRKKSTPKEE
gnl|up_drome|Q8IGT5_DROME           ET-------------------NGASNGNGAAAEAEN--------------
gnl|up_danre|Q6DRE5_DANRE           KE-------------------DEEVTTNGVEETPGK--------------
gnl|up_caeel|YZVL_CAEEL             LA-------------------EESVTATAEAEVDED--------------
gnl|Lotgi1|119841                   ---------------------EEEMETSVAMDTTAE--------------
gnl|Helro1|157952                   --------------------------------------------------
gnl|Capca1|159443                   NG-------------------DTSLNTTGAADTTME--------------
gnl|Apo_MPI_JGI_Genos_P|64454       ET-------------------TMEGETTMEVDTTAD--------------

sp|Q12460|NOP56_YEAST               --------------------------KEKKDKKEKKDKKEKKDKKKKS
lcl|CTHT_0018510                    --------------------------DVEMADADVGENKKKKKRKSEI
gnl|up_human|NOP56_HUMAN            TVNDPEEAGHRSGSKKKRKFSKEEPVSSGPEEAVGKSSSKKKKKFHKA
gnl|up_drome|Q8IGT5_DROME           --------------------------GNGNDDGEPKKKKKKKNKNKEA
gnl|up_danre|Q6DRE5_DANRE           -------------KKKKRKIEAVEAEPEVQEEADETQVEKKKKKKKKK
gnl|up_caeel|YZVL_CAEEL             ------------------------------------APKPKKKKKSKA
gnl|Lotgi1|119841                   -------------------------------LEDTPSKKPKKKKKKKN
gnl|Helro1|157952                   -----------------------------------------KKKKACV
gnl|Capca1|159443                   --------------------------MEEEGDEPAAKKQKKKKKKAKK
gnl|Apo_MPI_JGI_Genos_P|64454       --------------------------LDDLEEPPAKKSKKKKKKKSKV
