# Supplementary material for: Deep transcriptome-sequencing and proteome analysis of the hydrothermal vent annelid Alvinella pompejana identifies the CvP-bias as a robust measure of eukaryotic thermostability
Source: Biol Direct. 2013 Jan 16;8:2. doi: 10.1186/1745-6150-8-2 (PMC3564776; doi:10.1186/1745-6150-8-2)
Supplement: Additional file 10 — Frequency of individual amino acids as a function of GC-content. The frequency of amino acids is plotted as a function of GC3-content (GC-content at the third codon position) in the species of the orthologous set. The regression lines with 90% confidence intervals are shown. [file 1745-6150-8-2-S10.zip › trimmedalignments/MRT4_HUMAN.aln]

CLUSTAL X (1.81) multiple sequence alignment


sp|P33201|MRT4_YEAST                MPRSKRSKLVTLAQTDKKGRENKERIFDEVREALDTYRYVWVLHLDDVRT
lcl|CTHT_0025680                    MPKSKRARVYHLIQVNKKGREAKERLFSNIRETIPKYQHCFVFSVDNMRN
gnl|up_human|MRT4_HUMAN             MPKSKRDKKVSLTKTAKKGLELKQNLIEELRKCVDTYKYLFIFSVANMRN
gnl|up_drome|Q7K1Q7_DROME           MPRSKRDKKVSLTKTDRKGLAWKQRIVDDIRFCVGKYPNIFVFQVQNMRN
gnl|up_danre|Q568C9_DANRE           MPKSKRDKKISLTKTTKKGLEAKQNLIEELRKCADIYRYVFVFSVENMRN
gnl|up_caeel|Q19302_CAEEL           MARSRRDKNVSLTKVKKKTKDTKNNLVNEVRASVDQYKNLFIFTIANMRS
gnl|Lotgi1|145862                   MPKSKREKKVSLTQTRKKGLEFKQKIIEDVRDCVDKYARIFTFSVQNMRN
gnl|Helro1|186187                   MPKSKRNKAVSLTKTKKKGLDNKKLIVTKIHECIEKYKYLYVISVENMRS
gnl|Capca1|156508                   MPKSKRDKKISLTQTNKKGLELKQKLIEDIHNCVDQYARIFLFSVQNMRN
gnl|Apo_MPI_JGI_Genos_P|65940       MPRSKRNKKVSLTNTKKKGLELKQKLIEEIRNCADVYARIFIFSVNNMRN

sp|P33201|MRT4_YEAST                PVLQEIRTSW-AGSKLIMGKRKVLQKALGEKREEEYKENLYQLSKLCSGV
lcl|CTHT_0025680                    NYLKDVRHEL-NDCRIFFGKTKLMARALGTTPEEEQADGLHRLTRYLTGT
gnl|up_human|MRT4_HUMAN             SKLKDIRNAW-KHSRMFFGKNKVMMVALGRSPSDEYKDNLHQVSKRLRGE
gnl|up_drome|Q7K1Q7_DROME           SLLKDLRQELKKNSRFIFGKNRVMQIGLGRTKSEEVEPELHKLSKRLTGQ
gnl|up_danre|Q568C9_DANRE           NKLKDIRTAW-RHSRFFFGKNKVMMIALGKGPTDEYKDNLHKLSRFLRGE
gnl|up_caeel|Q19302_CAEEL           TRFIAIRQKYKENSRFFFGKNNVISIALGKQKSDEYANQLHKASAILKGQ
gnl|Lotgi1|145862                   VQLKTIRQDW-KHGRFFFGKNSLMAVAVGKTESDEYKDNLRFLAQQLKGQ
gnl|Helro1|186187                   TKMKDVRQEW-GHSRFLFGKNKVMALALGKTKESEHQTNLHRVTDKLRGQ
gnl|Capca1|156508                   THLKDVRQEW-KHSRFFFGKNKVMSFALGQTPETEYRDALHKLTRKLQGQ
gnl|Apo_MPI_JGI_Genos_P|65940       NKLKDLRQAW-RHSRFFFGKNKVMAVALGRGLEEEYKDNLHKLTKRLRGQ

sp|P33201|MRT4_YEAST                TGLLFTDEDVNTVKEYFKSYVRSDYSRPNTKAPLTFTIPEGIVYSRGGQI
lcl|CTHT_0025680                    VGLLFTNRDPADIESYFSNLSQVDFARAGTVAPRTVTVPTGIVYSTG---
gnl|up_human|MRT4_HUMAN             VGLLFTNRTKEEVNEWFTKYTEMDYARAGNKAAFTVSLDPGPLEQFP---
gnl|up_drome|Q7K1Q7_DROME           VGLLFTDKSKEEVLEWAENYWAVEYARSGFVATETVTLPAGPLEDFA---
gnl|up_danre|Q568C9_DANRE           VGVLFTNKTKDEVQEYFGNFKEVDYARAGNTASMAVTLDEGPLDQFP---
gnl|up_caeel|Q19302_CAEEL           CGLMFTNMSKKEVEAEFSEASEEDYARVGDVATETVVLPEGPISQFA---
gnl|Lotgi1|145862                   TGLLFTNETKKNVLKYFDEFRVPDFARSGNQATQTVILEKGPIPDLS---
gnl|Helro1|186187                   TGILFTDTPENDVLKWFESYVKDDYARSGNRAPHTVVLQAGPVPSFS---
gnl|Capca1|156508                   VGLLFTNSTKEEVIAWFEKYSEPDFARSGNEATQTVTIDEGPLASFS---
gnl|Apo_MPI_JGI_Genos_P|65940       TGLLFTNSSREEVLEFFSKYSEDDFARSGTVATQTVILEEGPISSFP---

sp|P33201|MRT4_YEAST                PAEEDVPMIHSLEPTMRNKFEIPTKIKAGKITIDSPYLVCTEGEKLDVRQ
lcl|CTHT_0025680                    ---------GDGPPRAR-RARVAHP---------------RAGAAPA---
gnl|up_human|MRT4_HUMAN             ---------HSMEPQLR-QLGLPTALKRGVVTLLSDYEVCKEGDVLTPEQ
gnl|up_drome|Q7K1Q7_DROME           ---------HSMEPHLR-SLGLPTKLEKGIVTLYSDYTVCEEGKVLTPEQ
gnl|up_danre|Q568C9_DANRE           ---------HSMEPQLR-QLGLPTALKKGAVTLIKDFEVCKEGDTLTPEQ
gnl|up_caeel|Q19302_CAEEL           ---------FSMEPQLR-KLGLPTKLDKGVITLYQQFEVCKEGEPLTVEQ
gnl|Lotgi1|145862                   ---------HAMEPQLR-QLGLPTSLQRGVITLLRDFTVCEAGQTITPEQ
gnl|Helro1|186187                   ---------HSIEPQLR-QLGLPTSLERGVITLLKEFTVCRKDDVLNPEQ
gnl|Capca1|156508                   ---------HSMEPQLR-QLGLPTTLKKGVVTLTQNYEVCKLGQTLTPEQ
gnl|Apo_MPI_JGI_Genos_P|65940       ---------HSLEPQLR-KLGLPTKLVRGVITLTQEYTLCKAGDVLTPEK

sp|P33201|MRT4_YEAST                ALILKQFGIAASEFKVKVSAYYDNDSSTVESTNI
lcl|CTHT_0025680                    -------GICLSEFKVSLLGYWNSASGEVTELEA
gnl|up_human|MRT4_HUMAN             ARVLKLFGYEMAEFKVTIKYMWDSQSGRFQQMGD
gnl|up_drome|Q7K1Q7_DROME           ARILKLVGKPMAKFRLTMKCSWTKSEGFQLHVED
gnl|up_danre|Q568C9_DANRE           ARILKLFGFEMAEFKLSIKCMWNSESGEFEKLTD
gnl|up_caeel|Q19302_CAEEL           AKILKHFEVKMSQFRLIFKAHWNKKDG-FKELDA
gnl|Lotgi1|145862                   SRILKLFGHMMVDFHVTIEGMW-SNNGKWQVFDE
gnl|Helro1|186187                   ARILKLFDHKMSKFRITITAMWTKKSQAFKSFEE
gnl|Capca1|156508                   ARILKLFDYKMANFAVSIEGLW-SNDGSFETLDV
gnl|Apo_MPI_JGI_Genos_P|65940       ATILKLFGYKMVQFRLNIESMW-SNDGTFEVFDT
