# Supplementary material for: Deep transcriptome-sequencing and proteome analysis of the hydrothermal vent annelid Alvinella pompejana identifies the CvP-bias as a robust measure of eukaryotic thermostability
Source: Biol Direct. 2013 Jan 16;8:2. doi: 10.1186/1745-6150-8-2 (PMC3564776; doi:10.1186/1745-6150-8-2)
Supplement: Additional file 10 — Frequency of individual amino acids as a function of GC-content. The frequency of amino acids is plotted as a function of GC3-content (GC-content at the third codon position) in the species of the orthologous set. The regression lines with 90% confidence intervals are shown. [file 1745-6150-8-2-S10.zip › trimmedalignments/IF2B_HUMAN.aln]

CLUSTAL X (1.81) multiple sequence alignment


sp|P09064|IF2B_YEAST                MSSDLAAELGFDPALKKKKKTKKVIPD-DFDAAVNGKENGSGDDLFA---
lcl|CTHT_0051270                    MSAE--DSTNYRRASRKSVQFTDEKLVVDADGSVTMVTTPNDDSKETAMS
gnl|up_human|IF2B_HUMAN             MSGD--EMI-FDPTMSKKKKKKKKPFMLDEEGDTQTEETQPSETKEV---
gnl|up_drome|IF2B_DROME             MDAE--DG--FDPTLLKKKKKKKTTF--DLDAALGLEDDTKKEDP-----
gnl|up_danre|Q6NY78_DANRE           MSGD--EMI-FDPTMTKKKKKKKKPFMLEEDGGEGGDESQQVEAKEI---
gnl|up_caeel|IF2B_CAEEL             MADD------LGLDLGKKKKSKKVI---KIDG------------------
gnl|Lotgi1|233830                   MDED--EMKPFDSSMKKKKKKKKTPF--DPDSVMGGDVVDAEP-------
gnl|Helro1|66682                    V---------FDPNLSKKKKKKKKPF--DIDGLESTAPPEEVPAT-----
gnl|Capca1|152704                   MAED--ELM-FDTSMKKKKKKKKTPF--DLDAAEKEAESVEHPAP-----
gnl|Apo_MPI_JGI_Genos_P|53225       MAEE--DPM-FDPSLKKKKKKKKMPF--DVDSVLSGEETAPQKP------

sp|P09064|IF2B_YEAST                -----------------GLKKKKKKSKSVSADAEAEKEPTDDIAE-ALGE
lcl|CTHT_0051270                    HTPRTPPLSAALGAFTDGSSAPATEPAAADGAPAAEVNPSADPDGLDLSL
gnl|up_human|IF2B_HUMAN             -----------------EPEPTEDKDLEADEEDTRKKDASDDLDDLNFFN
gnl|up_drome|IF2B_DROME             -----------------QDEASAEGGAAAEEDNL------------DLES
gnl|up_danre|Q6NY78_DANRE           -----------------EADGGEEREFDLDEDEGRKKEASDDLDDLNF--
gnl|up_caeel|IF2B_CAEEL             ------------------DDAPVETGVEAVEDGLGEL------------N
gnl|Lotgi1|233830                   -----------------ATDGAPSAQAESSTPQEEQPDKIDDDFSLEFGG
gnl|Helro1|66682                    -----------------ATLPPVESPVEKTNVAEPEIDPTDELLDL---T
gnl|Capca1|152704                   --------------------AADEADETAEVAEEEKTAADDFSLDDDFSN
gnl|Apo_MPI_JGI_Genos_P|53225       -----------------AEEEEVEQVKTEDTQDNTDKATDDIVLDDDFSS

sp|P09064|IF2B_YEAST                LSLKKKKKKTKDSSVDAFEKELAKA-------------------------
lcl|CTHT_0051270                    MKKKKKKVKKEEGDGDAAPAGDDGA-------------------------
gnl|up_human|IF2B_HUMAN             QKKKKKKT-KKIFDIDEAEEGVKDL----KIES--DVQEPTEPEDD----
gnl|up_drome|IF2B_DROME             FGKKKKKK-KKPFNMDEIEAAIPSF----GGDDVAASEEPEEEEINLD--
gnl|up_danre|Q6NY78_DANRE           FNQKKKKKKNKKYADAELEEGMKEL-------------KIETEPSDTQEN
gnl|up_caeel|IF2B_CAEEL             LGAKKKKKTPKTAGEEVVEEKVPT--------------------------
gnl|Lotgi1|233830                   LKKKKKKKKPTDENTEPSAETETTS-------------SSQPDVVDDFDD
gnl|Helro1|66682                    LDKKKKKK-KKQIDLSELGSALPEVVGSGEAGAGDVEDEKQATLLDNDDN
gnl|Capca1|152704                   FTKKKKKKSKKVFDMSEMETALPAK---------EKDEEEEEEELDVGDD
gnl|Apo_MPI_JGI_Genos_P|53225       LSKKKKKK-KKPFDLSELEEVLPKK----EEEPVPEPEEEAPVPDNNEEY

sp|P09064|IF2B_YEAST                -----------------------GLDNVDAESKEGTPSANSS--------
lcl|CTHT_0051270                    IDLTMKKKKKKKVLKE-DDEFSKKLEALNLEGGESAEAAAEEAPQEGDMD
gnl|up_human|IF2B_HUMAN             LDIMLGNKKK---KKK-NVKFPDEDEILEKDEALEDEDNKKDDGISFSNQ
gnl|up_drome|IF2B_DROME             MDFSMAKKKKKSKKKELDELFADQADDDKSEDKENDEDNSST--------
gnl|up_danre|Q6NY78_DANRE           DDFTLPMKKKKPKKVKEDTDSQSKEDGVEDDDSKNADDITFSTQTGPA--
gnl|up_caeel|IF2B_CAEEL             LEIGIGAQNLIDAKGA----------------------------------
gnl|Lotgi1|233830                   FSLDLDSKKKKKKSGK-KVVFDDEEDELNKKKSEEDGESKS---------
gnl|Helro1|66682                    IDFTMKKKKKKKDKTLVETTVSEKLQILNNNIADDVDGTATSI-------
gnl|Capca1|152704                   FDFNLPKKKKKNLKKR-TLIADDEADNQKEADDVPGTDANQETSI-----
gnl|Apo_MPI_JGI_Genos_P|53225       LDFSLPSKKKKKK----KVIMPDSSETTEVKEEQKTRDVT----------

sp|P09064|IF2B_YEAST                -------IQQEVGLPYSELLSRFFNILRTNNPEL-AGDRSGPKFRIPPPV
lcl|CTHT_0051270                    KGTGIWSHDETRTINYDLLLNRFFTLLAQKNPDHASAGQ--RSYKIPPPQ
gnl|up_human|IF2B_HUMAN             TGPA-W-AGSERDYTYEELLNRVFNIMREKNPDMVAGEK--RKFVMKPPQ
gnl|up_drome|IF2B_DROME             -----W-FGSDRDYTYDELLKRVFEIILDKNPDMAAGRK--PKFVMRPPQ
gnl|up_danre|Q6NY78_DANRE           -----W-AGSERDYTYDELLNRVFNIMREKNPDMVAGEK--RKFVMKPPQ
gnl|up_caeel|IF2B_CAEEL             -----W-----PDYTYEEALTLVYQVMKDKNPDF-AGDK--KKFAIKLPE
gnl|Lotgi1|233830                   -----W-SGTDRDYTYDELLQRVFDIMREKNPEMISGEK--KKFVMRPPQ
gnl|Helro1|66682                    -------EQSDNDYTYEELLARVFEIMREKNPDMVAGEK--KKFVMKPPQ
gnl|Capca1|152704                   -----WSQNSDKDYTYDELLKRVFDIMRDKNPDMVAGEK--KRFIMKPPQ
gnl|Apo_MPI_JGI_Genos_P|53225       -----W-QDTDRDYTYDELLKRVFDIMREKNPDMVAGEK--KRFVMKPPQ

sp|P09064|IF2B_YEAST                CLRDG-KKTIFSNIQDIAEKLHRSPEHLIQYLFAELGTSGSVDGQKRLVI
lcl|CTHT_0051270                    CLREGNKKTIFANLPEICKRMKRAEEHVTAYLFAELGTSGSVDGSRRLVI
gnl|up_human|IF2B_HUMAN             VVRVGTKKTSFVNFTDICKLLHRQPKHLLAFLLAELGTSGSIDGNNQLVI
gnl|up_drome|IF2B_DROME             VLRVGTKKTSFANFMDIAKTLHRLPKHLLDFLLAELGTSGSMDGNQQLII
gnl|up_danre|Q6NY78_DANRE           VVRVGTKKTSFVNFTDICKLLHRQPKHLLVFLLAELGTSGSIDGNNQLVI
gnl|up_caeel|IF2B_CAEEL             VARAGSKKTAFSNFLEICRLMKRQDKHVLQFLLAELGTTGSIDGSNCLIV
gnl|Lotgi1|233830                   VLRVGTRKSSFANFTDICRLLHRQPKHVLAFLLAELGTSGSVDGNNQLII
gnl|Helro1|66682                    VMRVGTKKTSFCNFAEICRLLHRSTKHLQAFLSAELGTSGSLDAQSQLII
gnl|Capca1|152704                   VMRAGAKKSSFSNFAEICKALHRQPKHLLAFLLSELGTSGSIDGSNQLII
gnl|Apo_MPI_JGI_Genos_P|53225       VMRVGTKKSSFSNFSEICKMLHRQPKHLLQFLLAELGTSGSIDGNNQLII

sp|P09064|IF2B_YEAST                KGKFQSKQMENVLRRYILEYVTCKTCKSINTELKREQSNRLFFMVCKSCG
lcl|CTHT_0051270                    KGRFQQKQIENVLRTYIIEYVTCKTCRSPNTELSKGE-NRLYFITCNSCG
gnl|up_human|IF2B_HUMAN             KGRFQQKQIENVLRRYIKEYVTCHTCRSPDTILQKD--TRLYFLQCETCH
gnl|up_drome|IF2B_DROME             KGRFQPKQIENVLRRYIKEYVTCHTCRSPETILQKD--TRLFFLQCESCG
gnl|up_danre|Q6NY78_DANRE           KGRFQQKQIENVLRRYIKEYVTCHTCRSPDTILQKD--TRLYFLQCETCH
gnl|up_caeel|IF2B_CAEEL             KGRWQQKQFESVLRKYIKEYVMCHTCKSPETQLTKD--TRLFFLQCTNCG
gnl|Lotgi1|233830                   RGKYNQKQIENVLRRYIKEYVTCHTCRSPDTLLQKD--TRLYFLQCETCG
gnl|Helro1|66682                    KGRFQQKQIESVLRRYIKEYVTCHTCKSPETMLQKE--TRLFFLQCETCG
gnl|Capca1|152704                   KGRFQQKQIEHVLRRYIKEYVTCHTCRSPDTILQKD--TRLYFLQCESCG
gnl|Apo_MPI_JGI_Genos_P|53225       KGRFQQKQIESVLRRYIKEYVTCHTCRSPETILQKD--TRLYFLQCETCG

sp|P09064|IF2B_YEAST                STRSVSSIKTGFQATVGKRRRM
lcl|CTHT_0051270                    SRRSVQPIKTGFSAQVGKRKKM
gnl|up_human|IF2B_HUMAN             SRCSVASIKTGFQAVTGKRAQL
gnl|up_drome|IF2B_DROME             SRCSVASIKSGFQAVTGKRAAI
gnl|up_danre|Q6NY78_DANRE           SRCSVASIKTGFQAVTGKRAQL
gnl|up_caeel|IF2B_CAEEL             SRCSVTAIKSGFKAVVGKRAAI
gnl|Lotgi1|233830                   SRCSVASIKSGFVAVTGKRAAI
gnl|Helro1|66682                    SRCSVASIKSGFQAVTGKRAAI
gnl|Capca1|152704                   SRCSVTSIKSGFQAVTGKRAAI
gnl|Apo_MPI_JGI_Genos_P|53225       SRCSVASIKSGFQAVTGKRAAI
