# Supplementary material for: Deep transcriptome-sequencing and proteome analysis of the hydrothermal vent annelid Alvinella pompejana identifies the CvP-bias as a robust measure of eukaryotic thermostability
Source: Biol Direct. 2013 Jan 16;8:2. doi: 10.1186/1745-6150-8-2 (PMC3564776; doi:10.1186/1745-6150-8-2)
Supplement: Additional file 10 — Frequency of individual amino acids as a function of GC-content. The frequency of amino acids is plotted as a function of GC3-content (GC-content at the third codon position) in the species of the orthologous set. The regression lines with 90% confidence intervals are shown. [file 1745-6150-8-2-S10.zip › trimmedalignments/NOP58_HUMAN.aln]

CLUSTAL X (1.81) multiple sequence alignment


sp|Q12499|NOP58_YEAST               AYVLTETSAGYALLKASD-KKIYKSSSLIQDLDSSDKVLKEFKIAAFSKF
lcl|CTHT_0006520                    LFILTETSAGYALFKAAD-KKLLDSDNVSERLSTLDKIIKEIKYKEFAKF
gnl|up_human|NOP58_HUMAN            MLVLFETSVGYAIFKVLNEKKLQEVDSLWKEFETPEKANKIVKLKHFEKF
gnl|up_drome|Q9VM69_DROME           MFVLYETPAGYAIFKLLDEKKLEQVDNLYQEFETPEKANKLLKLKHFEKF
gnl|up_danre|A7MBR5_DANRE           MLVLFETAAGYAIFKVLDEQKLQQVDSLWKEFETPEKANKVVKLKHFEKF
gnl|up_caeel|O45012_CAEEL           MLVLFEVAAGYAVFKLSNEKKLKNVDNIWEEFSTAEKAQENLQLVSFKKF
gnl|Lotgi1|144966                   MLVLFETAAGYAVFKLLSEKKLQKAENLFNDFESPETASKVVKLKHFQKF
gnl|Helro1|94516                    MLVLFETAAGYAIFQLLDEKKLKNIDKLYENFESAQSANDMLKLKQFSKF
gnl|Capca1|162695                   MLVLFETSAGYAIFKLLDEKKLQSSENLYLDFESPESASKLLKLKHFKKF
gnl|Apo_MPI_JGI_Genos_P|60361       MLVLFETPAGYALFKLLDEKKLQSSDNLYKDFESPEAASKLIKLKHFQKF

sp|Q12499|NOP58_YEAST               NSAANALEEANSIIEGKVSSQLEKLLEEIK-KDKKSTLIVSETKLANAIN
lcl|CTHT_0006520                    DSAAIAVEEASGILEGKVTPKLASLLNELK-DEKKVTLAVHDTKLSNSIT
gnl|up_human|NOP58_HUMAN            QDTAEALAAFTALMEGKINKQLKKVLKKIV-KEAHEPLAVADAKLGGVIK
gnl|up_drome|Q9VM69_DROME           NDTTEALAAATAAVEGKVAKPLKKTLKKLLVDDVQSSLLVADAKLGTAIK
gnl|up_danre|A7MBR5_DANRE           QDTTEALAAATAMVEGKLGKSLKKVLKKVVAKEAHEQLAITDAKLGGVIK
gnl|up_caeel|O45012_CAEEL           KTTAGAVEATSEITEGKLSKTLKKLLKSSV--DETEKLAVGDAKLGNLIK
gnl|Lotgi1|144966                   GDMTEALSAATAAVEGKMSKTLKKVMKKLVAADAQEELAVSDAKLGNIIK
gnl|Helro1|94516                    KDTTEALGAVAATIEGKMSKPLKKLMKKLVCEEVQEELAVSDAKLGSLIK
gnl|Capca1|162695                   DDTTEALAAATAAVEGKMGKTLKSVLKKIVVNEAKETLAVADAKLGNSIK
gnl|Apo_MPI_JGI_Genos_P|60361       RDTTEALAATTAAVEGKMSKTLKKMLKKLVVKETQEALAVADAKLGNSIK

sp|Q12499|NOP58_YEAST               KL-GLNFNVVSDAVTLDIYRAIKEYLPELLPGMSDNDLSKMSLGLAHSIG
lcl|CTHT_0006520                    KLPGINIKPISGSMTDDLFRAIRQHLYNLIPGMEPSNFDEMNLGLAHSLS
gnl|up_human|NOP58_HUMAN            E--KLNLSCIHSPVVNELMRGIRSQMDGLIPGVEPREMAAMCLGLAHSLS
gnl|up_drome|Q9VM69_DROME           D--KLSVQCVCNTGVQELMRCIRQQADSLLGGLPKREMTAMALGLAHSLS
gnl|up_danre|A7MBR5_DANRE           E--KLNLSCVHSPAVAELMRGIRNQMEGLITGLPAREIAAMSLGLAHSLS
gnl|up_caeel|O45012_CAEEL           E--KLSLNCVHDSSINELMRGVRAHIEDLLAE-HKEEMNAMNLAVAHSLA
gnl|Lotgi1|144966                   E--KYQLPCVSNSSIQELMRCIRSQVDSLITGLPQKEIMAMSLGLAHSLS
gnl|Helro1|94516                    E--RFKIQCVANNQIQELMRCIRSQSESLLAGLPSSEMSVMVLGLAHSLS
gnl|Capca1|162695                   E--KLNIACVSNSAVQDLMRCIRTQTESLISGLPQKDMSAMSLGLAHSLS
gnl|Apo_MPI_JGI_Genos_P|60361       D--KLDLNCVSNSAVQELMRCIRAQTASLISGLPEKELSAMALGLAHSLS

sp|Q12499|NOP58_YEAST               RHKLKFSADKVDVMIIQAIALLDDLDKELNTYAMRCKEWYGWHFPELAKI
lcl|CTHT_0006520                    RHKLKFSPEKVDVMIVHAVALLDELDKELNVMAMRVKEWYGWHFPELGKI
gnl|up_human|NOP58_HUMAN            RYRLKFSADKVDTMIVQAISLLDDLDKELNNYIMRCREWYGWHFPELGKI
gnl|up_drome|Q9VM69_DROME           RYKLKFSPDKIDTMIVQAQCLLDDLDKELNNYMMRAREWYGWHFPELGKI
gnl|up_danre|A7MBR5_DANRE           RYKLKFSPDKVDTMIVQAISLLDDLDKELNNYIMRCREWYGWHFPEIGKI
gnl|up_caeel|O45012_CAEEL           RYKVKFNPEKIDTMIVQAVSLLDDLDKELNNYVMRVREWYGWHFPELGKT
gnl|Lotgi1|144966                   RYKLKFSPDKVDTMIVQAISLLDDLDKELNNYTMRAREWYGWHFPELGKL
gnl|Helro1|94516                    RYKLKFSPDKVDTMIIQAVGLLDDLDKELNNYVMRVREWYGWHFPELGKL
gnl|Capca1|162695                   RYKLKFSPDKVDTMIVQAISLLDDLDKELNNYVMRAREWYGWHFPEMGKI
gnl|Apo_MPI_JGI_Genos_P|60361       RYKLKFSPDKVDTMIVQAISLLDDLDKELNNYVMRAREWYGWHFPELGKI

sp|Q12499|NOP58_YEAST               VTDSVAYARIILTMGIRSKASETDLSEILPEEIEERVKTAAEVSMGTEIT
lcl|CTHT_0006520                    LPDNLSYARVVLALGLRTNAPNADLSEILPPEIEAAVKAAADISMGTEIS
gnl|up_human|NOP58_HUMAN            ISDNLTYCKCLQKVGDRKNYASAKLSELLPEEVEAEVKAAAEISMGTEVS
gnl|up_drome|Q9VM69_DROME           ITDNIAFVKTIKLVGTRDNMATSDLSDILPEDVEEKVKEAAEISMGTEIS
gnl|up_danre|A7MBR5_DANRE           ITDNLAYCKTVRKIGDRTNVATTELSEFLPEEIEAEVKLAAGISMGTEVS
gnl|up_caeel|O45012_CAEEL           IQDHQAYAKIIKAIGMRQNCINTDLSSILPEELEEKVKEDAEISMGTDIS
gnl|Lotgi1|144966                   ISDNLAFAKVVKLMGDRTEAASTDFSNILPEEVEQEVKDAAEISMGTEIS
gnl|Helro1|94516                    IGDNLAFVKTVQKMGLKTNAATCDLSDILPEELEQELKNQAEISMGSEIS
gnl|Capca1|162695                   LTDNMVYAKAVLLMGCKLNCATTDFSPIMPEELEEEVKAAAEISMGTEVS
gnl|Apo_MPI_JGI_Genos_P|60361       VTDNMAFAKVVKLMGDKTNAATCDFSAILPEEIEHEVKEAAEISMGTEVS

sp|Q12499|NOP58_YEAST               QTDLDNINALAEQIVEFAAYREQLSNYLSARMKAIAPNLTQLVGELVGAR
lcl|CTHT_0006520                    TEDYENIKLLAVQVVERSEYRRQLAEYLQNRMKAISPNMTELIGALVGAR
gnl|up_human|NOP58_HUMAN            EEDICNILHLCTQVIEISEYRTQLYEYLQNRMMAIAPNVTVMVGELVGAR
gnl|up_drome|Q9VM69_DROME           EEDVLNIQCLCDEIISINDYRTHLYDYLKARMMAMAPNLTVLVGDTVGAR
gnl|up_danre|A7MBR5_DANRE           EEDIANIMHLCDQVIEISEYRTQLYDYLKNRMMAIAPNLTVMVGELVGAR
gnl|up_caeel|O45012_CAEEL           DIDLIHIKGLCDQVIELSAYRAQLFDYLKNRMTALAPNLTVLLGELVGAR
gnl|Lotgi1|144966                   VEDLENIKYLCDQVIDITDYRNQLYDYLKNRMVAIAPNVTILVGELVGAR
gnl|Helro1|94516                    EDDITQIRELCEEVVGLTDYRSQLYDYLKNRMLAVAPNLTVLVGELVGAR
gnl|Capca1|162695                   ESDLLNISSLCTQVIEISEYRNKLYDYLKNRMVAIAPNLTVLVGELVGAR
gnl|Apo_MPI_JGI_Genos_P|60361       EQDIENITYLCDQVIEITEYRAQLYDYIKNRMLAIAPNLTVLVGELVGAR

sp|Q12499|NOP58_YEAST               LIAHSGSLISLAKSPASTIQILGAEKALFRALKTKHDTPKYGLLYHASLV
lcl|CTHT_0006520                    LIAHSGSLVNLAKNPGSTIQILGAEKALFRALKTKHATPKYGIIYHASLV
gnl|up_human|NOP58_HUMAN            LIAHAGSLLNLAKHAASTVQILGAEKALFRALKSRRDTPKYGLIYHASLV
gnl|up_drome|Q9VM69_DROME           LIAHAGSLINLAKHPSSTVQILGAEKALFRALKTKKDTPKYGLIYHAQLV
gnl|up_danre|A7MBR5_DANRE           LISHAGSLLNLAKHPASTVQILGAEKALFRALKTRRDTPKYGLIYHASLV
gnl|up_caeel|O45012_CAEEL           LISHAGSLVSLAKAPASTIQILGAEKALFRALKTKKDTPKYGLIYHAQLI
gnl|Lotgi1|144966                   LIAHAGSLLNLAKHPSSTVQILGAEKALFRALKTKKDTPKYGLIYHASLV
gnl|Helro1|94516                    LISHAGSLVNLAKHPASTVQILGAEKALFRALKTKHDTPKYGLIYHASMV
gnl|Capca1|162695                   LIAHAGSLMNLAKHPSSTVQILGAEKALFRALKTKHDTPKYGLLYHAMLV
gnl|Apo_MPI_JGI_Genos_P|60361       LIAHAGSLMNLAKHPASTVQILGAEKALFRALKTKHDTPKYGLIYHASLV

sp|Q12499|NOP58_YEAST               GQATGKNKGKIARVLAAKAAVSLRYDALAE-----DRDDSGDIGLESRAK
lcl|CTHT_0006520                    GQASGPNKGKIARQLAAKIALSVRTDAFEDFPENADDETRAAVGIQARAK
gnl|up_human|NOP58_HUMAN            GQTSPKHKGKISRMLAAKTVLAIRYDAFGE-------DSSSAMGVENRAK
gnl|up_drome|Q9VM69_DROME           GQASQKNKGKMSRSLAAKASLATRVDAFGE-------EATFELGAAHKVK
gnl|up_danre|A7MBR5_DANRE           GQTTAKNKGKISRMLAAKTALAIRYDALGE-------DTNAEMGVENRAK
gnl|up_caeel|O45012_CAEEL           TQAPPKVKGKMARKLAAKCSLATRIDALSD------ESATNEIGIECRAA
gnl|Lotgi1|144966                   GHSSTKLKGKMSRMLAAKTALAIRVDALGE-------DTDAELGLEHRAK
gnl|Helro1|94516                    GQTSQKNKGKISRMLAAKAALAIRVDALGE-------DGGIEMAMQAKSK
gnl|Capca1|162695                   SSSSAKNKGKVSRMLAAKASLAIRVDALGE------GEADANMGMEHRAK
gnl|Apo_MPI_JGI_Genos_P|60361       GQTAPKNKGKISRMLAAKASLAIRVDALGE-------DDNTEIGITNRAK

sp|Q12499|NOP58_YEAST               VENRLSQLEGRDLRT---TPK----VVREAKKVEMTEARAYNADADTAKA
lcl|CTHT_0006520                    LENNLRLLEGKPLNKGVALGPNGIPVGMPAKWDVK-EARKYNIEADGLAT
gnl|up_human|NOP58_HUMAN            LEARLRTLEDRGIRK---ISGTGKALAKTEKYEHKSEVKTYDPSGDSTLP
gnl|up_drome|Q9VM69_DROME           LESRLRLLEEGNLRK---LSGTGKAKAKFEKYQAKSEVFTYQPEADNTLN
gnl|up_danre|A7MBR5_DANRE           LEARLRFLEEKGIRR---ISGSGKALAKADKYQHKSDVKVYDPSGDSTLP
gnl|up_caeel|O45012_CAEEL           LENVLRTESERGPSK---NKSFGSH--RHDKYEFKSETYEYDASADT--P
gnl|Lotgi1|144966                   LELRLKDLEEGKTKK---ISGTGKAKAKWDKYENKSSIKTYDELADSTIS
gnl|Helro1|94516                    LETMLKFMEEGHMRK---ISGSGKAKAKFDKYENKSTIWTNQSTTASTLP
gnl|Capca1|162695                   LESRLRAMEEGHSRK---LTGSGKKQAQWDKYENKSEVKVYNPAADSTLP
gnl|Apo_MPI_JGI_Genos_P|60361       IESRLRTLEEGYERK---LSGTGKARARQERYENKSAVLTYNSGADSTLP

sp|Q12499|NOP58_YEAST               AS-------DSESDSD-----DEEEEK----KEKKEKKRKRDDDEDSKD-
lcl|CTHT_0006520                    TTSKESSEQPKRPLIEEVPEVEMKDASASDKKDKKEKKKEKKEVASSKIT
gnl|up_human|NOP58_HUMAN            TC-------SKKRKIEQVDKEDEITEKKAKKAKIKVKVEEEEEEKVAEEE
gnl|up_drome|Q9VM69_DROME           VK-------KKRKHSE-----SEQQTP----VKKEEPAEEEAE-------
gnl|up_danre|A7MBR5_DANRE           TV-------SKKRKIEEVEEAEEEDQP----IEAKAKKVKREAPAEGEAE
gnl|up_caeel|O45012_CAEEL           AS-------RKHKRFD-----DNEEST-----------------------
gnl|Lotgi1|144966                   SL-------GKKRKHQ--------ESP-----------------------
gnl|Helro1|94516                    ---------KKRKLIEEIPTPESSTTPGKVHEESSEPKRKKMKQEVEAAK
gnl|Capca1|162695                   SV-------PKKRKHE-----DSDDTP----KKKKIKKEVKEENGEEEEE
gnl|Apo_MPI_JGI_Genos_P|60361       VA-------PKKRKFEE----DVKEET----VLKKPKIEPVTEESFAEDA

sp|Q12499|NOP58_YEAST               -----------------------------------------SKKAKKEKK
lcl|CTHT_0006520                    E----------ADYERIAKELGMSLSKFTKKLEKGKIKIKPDGSVEVKGK
gnl|up_human|NOP58_HUMAN            E----------TS----------------------------VKKKKKRGK
gnl|up_drome|Q9VM69_DROME           -----------------------------------------VKSEKKKKK
gnl|up_danre|A7MBR5_DANRE           T----------ETPKKKKKKKRAEEEPKQEEEETAVSLVEEVREEPSKKK
gnl|up_caeel|O45012_CAEEL           ----------------------------------------------NAIK
gnl|Lotgi1|144966                   --------------------------------------------------
gnl|Helro1|94516                    QKVELPQSTSTTTPAKKKKDKQATEQEMDTSVATTSAKVDGESSEKKKKK
gnl|Capca1|162695                   A----------AAPVSEKKK---KKKKKSDDANSTMEVETPVKKKKKKAE
gnl|Apo_MPI_JGI_Genos_P|60361       E----------T----------------------------PVKKKKKKKD

sp|Q12499|NOP58_YEAST               DKKEKKEK---------------------------------------KEK
lcl|CTHT_0006520                    DGEDAEAET----------------------PVKSKSSKRK------HEP
gnl|up_human|NOP58_HUMAN            KKHIKEEPL----------------------SEEEPC----------TST
gnl|up_drome|Q9VM69_DROME           KKKQKDEEV----------------------EAVEEAA---------APE
gnl|up_danre|A7MBR5_DANRE           KKRAAEVEL----------------------KEE-------------PEE
gnl|up_caeel|O45012_CAEEL           KMKIEEV----------------------------------------KEE
gnl|Lotgi1|144966                   -----------------------------------------------KEE
gnl|Helro1|94516                    DKQAAEQEMDASVATTPAKVDGESGEKKKKKKDKQAAEQKMDASVATTPA
gnl|Capca1|162695                   PEEEAETPV----------------------TEKKKKKKRQSTEAAAAEE
gnl|Apo_MPI_JGI_Genos_P|60361       KHRESEVAE----------------------LD--------------ESE

sp|Q12499|NOP58_YEAST               KEKKEKKEKKEKKSKKEK
lcl|CTHT_0006520                    EEETPAKEEKHKKKKKKS
gnl|up_human|NOP58_HUMAN            AIASPEKKKKKKKKRENE
gnl|up_drome|Q9VM69_DROME           PEDQPTPAKKKKKSKHQE
gnl|up_danre|A7MBR5_DANRE           TVVEETTEKKKKKKKKVK
gnl|up_caeel|O45012_CAEEL           DEAEPEKKKKKKEKKAKK
gnl|Lotgi1|144966                   QMETEKSQEGKYSLRHGE
gnl|Helro1|94516                    KVDGESSEKKKKKKDKQA
gnl|Capca1|162695                   DVADESMSKKKKKKIKQE
gnl|Apo_MPI_JGI_Genos_P|60361       TVETPKSEKKKKKKKKKE
